# Supplementary material for: Limits in the detection of m6A changes using MeRIP/m6A-seq
Source: Sci Rep. 2020 Apr 20;10:6590. doi: 10.1038/s41598-020-63355-3 (PMC7170965; doi:10.1038/s41598-020-63355-3)
Supplement: Supplementary file 3 — Supplementary information 3. [file 41598_2020_63355_MOESM3_ESM.zip › additional_file4_v2/macs2_deq_results/negative_engel_neuron_2018_deq_results.txt]

seqnames	start	end	width	strand	annot	main.gene	deseq2.p	deseq2.padj	edger.p	edger.padj	qnb.p	qnb.padj	metdiff.p	metdiff.padj	peak.l2fc	gene.l2fc	gene.p	gene.padj	diff.l2fc
chr1	3205262	3205366	104	+	intergenic	NA	0.16283375257413	0.99994764578637	0.116743946045618	1	0.245476126963177	0.993438706245053	0.0382161222572401	0.22499491873438	-0.286237666283154	NA	NA	NA	NA
chr1	3214576	3214938	362	-	utr3	Xkr4	0.133731941377695	0.99994764578637	0.159237284879947	1	0.212689982557434	0.993438706245053	0.899227810260888	0.937131828232232	0.220247508288072	0.0494502463798532	0.498322194742005	0.999574321699814	0.170797261908219
chr1	3215320	3215670	350	-	utr3	Xkr4	0.259182550675137	0.99994764578637	0.192141294345237	1	0.298879513333563	0.993438706245053	0.0747952041809496	0.26312827895396	-0.161221192516354	0.0494502463798532	0.498322194742005	0.999574321699814	-0.210671438896207
chr1	3215788	3215878	90	-	utr3	Xkr4	0.129604016585109	0.99994764578637	0.129856037145312	1	0.197155846026677	0.993438706245053	0.807736465604442	0.869299709513564	0.216060877170641	0.0494502463798532	0.498322194742005	0.999574321699814	0.166610630790787
chr1	3216043	3216183	140	-	exon	Xkr4	0.375228785595193	0.99994764578637	0.374795072681289	1	0.402533517649971	0.993438706245053	0.774579900772228	0.844037972621326	-0.00813568076832583	0.0494502463798532	0.498322194742005	0.999574321699814	-0.057585927148179
chr1	3216619	3216748	129	-	exon	Xkr4	0.171705761798815	0.99994764578637	0.168964491174441	1	0.273484457347544	0.993438706245053	0.874495951603934	0.918895348516795	0.035492118536959	0.0494502463798532	0.498322194742005	0.999574321699814	-0.0139581278428942
chr1	3670887	3671805	918	-	utr5	Xkr4	0.797621308630755	0.99994764578637	0.572892181600453	1	0.579694900016503	0.993438706245053	0.145716298953227	0.33044103873724	-0.0360509053345875	0.0494502463798532	0.498322194742005	0.999574321699814	-0.0855011517144407
chr1	4491786	4491932	146	-	exon	Sox17	0.998417021528733	0.99994764578637	0.88900465976904	1	0.882947075541556	0.993438706245053	0.65694188571531	0.754682391953149	-0.0360543244364262	0.0215101847101402	0.872996878792919	0.999574321699814	-0.0575645091465663
chr1	4492018	4492418	400	-	exon	Sox17	0.750781166704926	0.99994764578637	0.581691905558797	1	0.607174888118621	0.993438706245053	0.0336954332583587	0.21932995741298	0.0714385355881081	0.0215101847101402	0.872996878792919	0.999574321699814	0.049928350877968
chr1	4785601	4785710	109	-	utr5	Mrpl15	0.343503062927246	0.99994764578637	0.249923480996239	1	0.316487711032078	0.993438706245053	0.182025400635255	0.36241665338255	-0.201291948736676	-0.0541912729972773	0.713728879760854	0.999574321699814	-0.147100675739398
chr1	4857774	4858094	320	+	utr5	Tcea1	0.271184250268291	0.99994764578637	0.339450046999959	1	0.417890344637386	0.993438706245053	0.597050009146171	0.707260111868757	0.216055597668745	-0.140621577592453	0.392055401287606	0.999574321699814	0.356677175261198
chr1	4923928	4924044	116	-	utr5	Rgs20	0.0530557252670899	0.99994764578637	0.0330997677918119	1	0.0689578766686925	0.993438706245053	0.0234611459791035	0.213569337000166	-0.0131471656521784	0.0680275994760588	0.552950203632835	0.999574321699814	-0.0811747651282371
chr1	5019347	5019521	174	-	utr5	Rgs20	0.0375917509060428	0.99994764578637	0.0233068877616635	1	0.0556082845227348	0.993438706245053	0.00275130085563446	0.213569337000166	0.0683396157734493	0.0680275994760588	0.552950203632835	0.999574321699814	0.000312016297390541
chr1	5083120	5083227	107	+	utr5	Atp6v1h	0.155254689972449	0.99994764578637	0.0993677348423144	1	0.153647558090538	0.993438706245053	0.0142319009285238	0.213569337000166	-0.0649690937832034	-0.0699976370123819	0.360329796155573	0.999574321699814	0.00502854322917851
chr1	6214617	6214905	288	+	utr5	Rb1cc1	0.246070073745809	0.99994764578637	0.316413259943298	1	0.358305066667966	0.993438706245053	0.824572364626086	0.881495637643089	0.131214939956822	-0.0399151719165382	0.650640832070663	0.999574321699814	0.17113011187336
chr1	6240060	6240308	248	+	exon	Rb1cc1	0.54887078574077	0.99994764578637	0.454202422581436	1	0.539480014451825	0.993438706245053	0.0408658821613097	0.229143485672856	-0.0546416770759512	-0.0399151719165382	0.650640832070663	0.999574321699814	-0.014726505159413
chr1	6248438	6248598	160	+	exon	Rb1cc1	0.542858932559472	0.99994764578637	0.449453867006389	1	0.537735977844084	0.993438706245053	0.203674231556574	0.381979896480789	0.144056176626649	-0.0399151719165382	0.650640832070663	0.999574321699814	0.183971348543187
chr1	6249855	6250013	158	+	exon	Rb1cc1	0.245032572521898	0.99994764578637	0.178194259057149	1	0.269676015090684	0.993438706245053	0.0232389116377892	0.213569337000166	-0.415875012669353	-0.0399151719165382	0.650640832070663	0.999574321699814	-0.375959840752815
chr1	7088966	7089127	161	+	utr5	Pcmtd1	0.0689699123048449	0.99994764578637	0.068594286325526	1	0.0748180900495806	0.993438706245053	0.602041055617408	0.711367133539622	0.275453787597285	-0.0215489847033007	0.809105602060501	0.999574321699814	0.297002772300586
chr1	7120313	7120482	169	+	exon	Pcmtd1	0.878212192488362	0.99994764578637	0.980523224432654	1	0.952390520992378	0.993438706245053	0.698355561632884	0.785800884164283	-0.120945073489717	-0.0215489847033007	0.809105602060501	0.999574321699814	-0.0993960887864159
chr1	7169610	7169901	291	+	utr3	Pcmtd1	0.476790013510998	0.99994764578637	0.370797398434582	1	0.379262229956931	0.993438706245053	0.218591109010966	0.395232370489841	-0.0609955118207807	-0.0215489847033007	0.809105602060501	0.999574321699814	-0.03944652711748
chr1	8363305	8363458	153	-	utr3	Sntg1	0.776440947943124	0.99994764578637	0.672792164426226	1	0.708476966792458	0.993438706245053	0.216419394221557	0.393249181171984	-0.217791648464358	-0.0370450451476602	0.767302797575514	0.999574321699814	-0.180746603316697
chr1	9298342	9298590	248	-	utr5	Sntg1	0.561599342870853	0.99994764578637	0.652776036487822	1	0.730211737241153	0.993438706245053	0.642613253576393	0.742764622613024	-0.0325338441964937	-0.0370450451476602	0.767302797575514	0.999574321699814	0.00451120095116646
chr1	9299523	9299823	300	-	utr5	Sntg1	0.221372264331548	0.99994764578637	0.164289650959504	1	0.22786654438736	0.993438706245053	0.230967799855667	0.405961804662831	0.307948999060188	-0.0370450451476602	0.767302797575514	0.999574321699814	0.344994044207849
chr1	9545423	9545794	371	+	utr5	Rrs1	0.82270030511381	0.99994764578637	0.645840428161012	1	0.668277506157968	0.993438706245053	0.0417928716980163	0.229801501478721	0.0145260451060044	-0.015180484051179	0.868618605352872	0.999574321699814	0.0297065291571835
chr1	9545996	9546135	139	+	exon	Rrs1	0.530118304015553	0.99994764578637	0.648121784397548	1	0.716478240660177	0.993438706245053	0.368460064192974	0.520905967659294	-0.012175294165121	-0.015180484051179	0.868618605352872	0.999574321699814	0.00300518988605806
chr1	9546332	9546828	496	+	utr3	Rrs1	0.993243018567981	0.99994764578637	0.793423916833031	1	0.764782971140969	0.993438706245053	0.0347221409368063	0.220367122790059	-0.111712617095964	-0.015180484051179	0.868618605352872	0.999574321699814	-0.0965321330447846
chr1	9601242	9601566	324	+	utr5	Vxn	0.927746301060648	0.99994764578637	0.702247782017742	1	0.779511473595706	0.993438706245053	0.00351029811935699	0.213569337000166	-8.44435553078732e-05	-0.00611327207671132	0.895305648310558	0.999574321699814	0.00602882852140344
chr1	9724507	9724861	354	-	exon	Vcpip1	0.884058112588115	0.99994764578637	0.94347556534303	1	0.929758997565735	0.993438706245053	0.505617579436977	0.632699711567596	0.0173051654949024	0.0654121379265603	0.458167976660758	0.999574321699814	-0.048106972431658
chr1	9745879	9746238	359	-	exon	Vcpip1	0.0629942513305745	0.99994764578637	0.0365338540098851	1	0.0533961006699835	0.993438706245053	0.0173667317088697	0.213569337000166	-0.0950617595520711	0.0654121379265603	0.458167976660758	0.999574321699814	-0.160473897478631
chr1	9746629	9747042	413	-	exon	Vcpip1	0.46609380532119	0.99994764578637	0.518617141520199	1	0.629004025709871	0.993438706245053	0.251053377815233	0.421542806569138	-0.107338839918481	0.0654121379265603	0.458167976660758	0.999574321699814	-0.172750977845041
chr1	9747324	9747479	155	-	exon	Vcpip1	0.317564541474896	0.99994764578637	0.42047546754747	1	0.502243083645626	0.993438706245053	0.64372376114014	0.743745662565193	0.118734865765589	0.0654121379265603	0.458167976660758	0.999574321699814	0.0533227278390282
chr1	9747622	9747908	286	+	exon	1700034P13Rik	0.20080640292979	0.99994764578637	0.101348289935999	1	0.0987980435123838	0.993438706245053	0.110617699424014	0.296560380394366	-0.0364202246137738	0.192128491732902	0.904736932307516	0.999574321699814	-0.228548716346676
chr1	9748128	9748426	298	-	utr5	Vcpip1	0.693121156593778	0.99994764578637	0.83491855910696	1	0.834566881158733	0.993438706245053	8.00700949987743e-10	1.16520828245569e-06	0.026085566120958	0.0654121379265603	0.458167976660758	0.999574321699814	-0.0393265718056023
chr1	10037808	10037965	157	-	utr5	Cops5	0.0501519312456248	0.99994764578637	0.0344069999846021	1	0.0739384858627155	0.993438706245053	0.0239695959261235	0.213569337000166	0.0606039192286804	-0.000540262452973365	0.995856125916311	0.999574321699814	0.0611441816816537
chr1	10066451	10066709	258	+	exon	Cspp1	0.214347816437299	0.99994764578637	0.161435952011174	1	0.2308993266535	0.993438706245053	0.0215483523753426	0.213569337000166	-0.208614026326623	-0.132237849911994	0.267561424130355	0.999574321699814	-0.0763761764146284
chr1	10232557	10232679	122	-	utr5	Arfgef1	0.313816453332719	0.99994764578637	0.302293363137961	1	0.288035601657283	0.993438706245053	0.101833175808016	0.288757261721116	0.3901370519536	-0.00299242080706196	0.960927637377592	0.999574321699814	0.393129472760662
chr1	10993531	10993723	192	+	utr5	Prex2	0.221922171324432	0.99994764578637	0.252514527371163	1	0.266862283236746	0.993438706245053	0.418944738796778	0.563336987340662	0.312571935938982	-0.0330149952679947	0.694212558812935	0.999574321699814	0.345586931206977
chr1	11414116	11414351	235	+	utr5	A830018L16Rik	0.0571207842091131	0.99994764578637	0.0560341196507055	1	0.0721531321207544	0.993438706245053	0.84604713948502	0.896874499023864	0.161499540790633	-0.0163526147248099	0.881490939237411	0.999574321699814	0.177852155515443
chr1	12692511	12692615	104	+	utr5	Sulf1	0.896822969724399	0.99994764578637	0.95497351665478	1	0.957602628868404	0.993438706245053	0.319242713060036	0.479951407444017	0.0361474498884322	-0.113183678257532	0.258808790251514	0.999574321699814	0.149331128145964
chr1	12858906	12859036	130	+	utr3	Sulf1	0.261577658377624	0.99994764578637	0.197058107045589	1	0.258913920022702	0.993438706245053	0.0570892234194156	0.246134832882381	-0.0166860917825872	-0.113183678257532	0.258808790251514	0.999574321699814	0.0964975864749444
chr1	12859110	12859304	194	+	utr3	Sulf1	0.892952990916569	0.99994764578637	0.975051800821594	1	0.970703312952596	0.993438706245053	0.412257859568461	0.557923806775938	2.75807893587527e-05	-0.113183678257532	0.258808790251514	0.999574321699814	0.11321125904689
chr1	12871910	12872031	121	-	utr3	Slco5a1	0.532691999481063	0.99994764578637	0.480414946759548	1	0.628362424594612	0.993438706245053	0.436024515549675	0.577081665428174	0.0197479416697007	0.209470221008814	0.484624170655309	0.999574321699814	-0.189722279339113
chr1	13142596	13142729	133	-	utr3	Ncoa2	0.708321134241663	0.99994764578637	0.791893489603174	1	0.803401773876748	0.993438706245053	0.576638462247556	0.690903255010665	0.100956792612686	-0.0177112518243992	0.694705405723433	0.999574321699814	0.118668044437085
chr1	13174108	13174853	745	-	exon	Ncoa2	0.704254616043493	0.99994764578637	0.49747296635085	1	0.396548976118089	0.993438706245053	0.00514474714192892	0.213569337000166	-0.0111460584098887	-0.0177112518243992	0.694705405723433	0.999574321699814	0.00656519341451046
chr1	13175016	13175151	135	-	exon	Ncoa2	0.0517437789430329	0.99994764578637	0.11437224863833	1	0.197068852618845	0.993438706245053	0.343979286006578	0.500511913687609	0.198494070860437	-0.0177112518243992	0.694705405723433	0.999574321699814	0.216205322684837
chr1	13373219	13373357	138	-	intron	Ncoa2	0.0182967539648052	0.99994764578637	0.00890462239394161	1	0.0363993014732789	0.993438706245053	0.00565290362922877	0.213569337000166	0.291176963967585	-0.0177112518243992	0.694705405723433	0.999574321699814	0.308888215791984
chr1	13373931	13374136	205	-	utr5	Ncoa2	0.663505983508292	0.99994764578637	0.736610393075189	1	0.729229531357462	0.993438706245053	0.727686838311184	0.808181579931779	-0.133758550466005	-0.0177112518243992	0.694705405723433	0.999574321699814	-0.116047298641606
chr1	13374353	13374450	97	-	utr5*	Ncoa2	0.0702204409186105	0.99994764578637	0.0432797539481982	1	0.104606714016924	0.993438706245053	0.0575149017507881	0.246206741765759	-0.218365621601134	-0.0177112518243992	0.694705405723433	0.999574321699814	-0.200654369776735
chr1	13589711	13589855	144	-	utr5	Tram1	0.828140005034988	0.99994764578637	0.957242277318188	1	0.966952767671508	0.993438706245053	0.559058627827755	0.677060979311736	0.0674280088134223	0.0778049562008105	0.574685184092568	0.999574321699814	-0.0103769473873882
chr1	14170514	14170700	186	-	utr3	Eya1	0.386112062602907	0.99994764578637	0.430246183350483	1	0.546752818862684	0.993438706245053	0.728964690545266	0.809310123385511	0.0571961711705227	0.0260283792113935	0.864019481020084	0.999574321699814	0.0311677919591292
chr1	15285975	15286135	160	+	utr5*	Kcnb2	0.956018282999166	0.99994764578637	0.905855235793168	1	0.936401718640034	0.993438706245053	0.712541915251944	0.796834573791603	0.0519449054819881	0.0682133951661085	0.545181991228897	0.999574321699814	-0.0162684896841204
chr1	15286784	15286963	179	+	utr5*	Kcnb2	0.670198518515138	0.99994764578637	0.570333580261225	1	0.63374321302072	0.993438706245053	0.24712098528358	0.41850534330028	-0.0617821348531378	0.0682133951661085	0.545181991228897	0.999574321699814	-0.129995530019246
chr1	15312566	15312691	125	+	exon	Kcnb2	0.221823964893509	0.99994764578637	0.149113019907264	1	0.18617963337816	0.993438706245053	0.229629083836383	0.404827788869258	0.0862608973495484	0.0682133951661085	0.545181991228897	0.999574321699814	0.0180475021834399
chr1	15710247	15710409	162	+	exon	Kcnb2	0.469478683594527	0.99994764578637	0.502942177380546	1	0.575713418090347	0.993438706245053	0.925586684388295	0.955999039123332	-0.358028886214924	0.0682133951661085	0.545181991228897	0.999574321699814	-0.426242281381032
chr1	15710658	15711173	515	+	exon	Kcnb2	0.829865805656823	0.99994764578637	0.989174921470093	1	0.91119991909428	0.993438706245053	0.694428044346485	0.783190776063249	0.0810402362389323	0.0682133951661085	0.545181991228897	0.999574321699814	0.0128268410728238
chr1	15711323	15711568	245	+	exon	Kcnb2	0.863956997645991	0.99994764578637	0.946933863476732	1	0.966604308717187	0.993438706245053	0.696361561032127	0.784520636566956	0.0403310038802182	0.0682133951661085	0.545181991228897	0.999574321699814	-0.0278823912858903
chr1	16105049	16105175	126	-	utr5*	Rpl7	0.833587934784253	0.99994764578637	0.736457245210239	1	0.751471788649353	0.993438706245053	0.308937299031523	0.470572274828454	-0.308614785742651	-0.0277558973108581	0.791823568195382	0.999574321699814	-0.280858888431793
chr1	16105349	16106072	723	+	utr5	Rdh10	0.681886757017544	0.99994764578637	0.497136849357486	1	0.488319884599933	0.993438706245053	0.163160586476297	0.345198648151732	0.0762230936139027	-0.0670080418682649	0.657083020717848	0.999574321699814	0.143231135482168
chr1	16229555	16229849	294	-	utr3	Stau2	0.350153834361159	0.99994764578637	0.400088859697334	1	0.455244429138916	0.993438706245053	0.384111317415757	0.53424016874956	-0.102672382154242	-0.0327269316598188	0.577371219054719	0.999574321699814	-0.0699454504944231
chr1	16344674	16344814	140	-	utr3	Stau2	0.18623484221123	0.99994764578637	0.100725854978197	1	0.115267692663012	0.993438706245053	0.030295835767008	0.217916152005751	-0.0308181036486336	-0.0327269316598188	0.577371219054719	0.999574321699814	0.00190882801118519
chr1	16519187	16519625	438	-	utr5	Stau2	0.981754803100357	0.99994764578637	0.84603695777373	1	0.831171588654079	0.993438706245053	0.0931025981868582	0.280156670962113	-0.0521789762356354	-0.0327269316598188	0.577371219054719	0.999574321699814	-0.0194520445758166
chr1	16656827	16656930	103	-	utr5	Eloc	0.703089881036385	0.99994764578637	0.566677125508598	1	0.553182282849379	0.993438706245053	0.102706404617281	0.289655009556191	-0.110177476007975	0.00339644299109053	0.976432617616341	0.999574321699814	-0.113573918999066
chr1	17004171	17004282	111	-	exon	Jph1	0.705448300378628	0.99994764578637	0.58124035880991	1	0.655007573448297	0.993438706245053	0.0423022665655283	0.230136803743613	-0.177684387892205	-0.0354545890114938	0.65949430913366	0.999574321699814	-0.142229798880711
chr1	17091383	17091590	207	-	exon	Jph1	0.420445784190775	0.99994764578637	0.325133134034992	1	0.433841844969649	0.993438706245053	0.0226772963425076	0.213569337000166	-0.149679644563022	-0.0354545890114938	0.65949430913366	0.999574321699814	-0.114225055551528
chr1	17097418	17097543	125	-	exon	Jph1	0.212565384386523	0.99994764578637	0.28754730027106	1	0.380940892281535	0.993438706245053	0.499181989844944	0.627311960112469	0.359758232509969	-0.0354545890114938	0.65949430913366	0.999574321699814	0.395212821521463
chr1	17097655	17098012	357	-	utr5	Jph1	0.711461643811329	0.99994764578637	0.84507082541461	1	0.911135443927543	0.993438706245053	0.19785891042662	0.377105669109719	-0.0316704838950847	-0.0354545890114938	0.65949430913366	0.999574321699814	0.00378410511640914
chr1	17145366	17145519	153	+	utr5	Gdap1	0.776659418004667	0.99994764578637	0.670052208503384	1	0.765284788955958	0.993438706245053	0.100029786966413	0.286881161576871	0.00270466650763195	-0.0243348437318737	0.761438761866661	0.999574321699814	0.0270395102395056
chr1	20932002	20932132	130	+	utr5	Paqr8	0.538012020681853	0.99994764578637	0.650423720739408	1	0.727316689949884	0.993438706245053	0.476564970009231	0.609225960782264	0.192400837160111	0.0456792439684996	0.423030600098925	0.999574321699814	0.146721593191612
chr1	20934648	20934777	129	+	exon	Paqr8	0.378543012902748	0.99994764578637	0.270244221087795	1	0.335831816081014	0.993438706245053	0.0495056261450675	0.238690252426978	-0.0336549524553668	0.0456792439684996	0.423030600098925	0.999574321699814	-0.0793341964238664
chr1	20935411	20935744	333	+	utr3	Paqr8	0.660464748249895	0.99994764578637	0.478570595254082	1	0.52125892472201	0.993438706245053	0.0563071517247655	0.245705888120091	0.0203731206217401	0.0456792439684996	0.423030600098925	0.999574321699814	-0.0253061233467595
chr1	20936191	20936342	151	+	utr3	Paqr8	0.816348846276624	0.99994764578637	0.991728605828736	1	0.973908424122907	0.993438706245053	0.278383869860351	0.444642965364862	-0.0164771932840467	0.0456792439684996	0.423030600098925	0.999574321699814	-0.0621564372525464
chr1	20936449	20937258	809	+	utr3	Paqr8	0.888412566383834	0.99994764578637	0.637934460000777	1	0.685320664207201	0.993438706245053	0.028384759950203	0.217537353286267	-0.0248330397383727	0.0456792439684996	0.423030600098925	0.999574321699814	-0.0705122837068724
chr1	20937619	20937828	209	+	utr3	Paqr8	0.917914812456394	0.99994764578637	0.973217264745724	1	0.976596357925964	0.993438706245053	0.234263766699946	0.408389213190752	-0.179030605062802	0.0456792439684996	0.423030600098925	0.999574321699814	-0.224709849031302
chr1	20938004	20938135	131	+	utr3	Paqr8	0.243221281838102	0.99994764578637	0.17110423033291	1	0.261124785824636	0.993438706245053	0.0275249592053014	0.216540011312616	-0.152570717480352	0.0456792439684996	0.423030600098925	0.999574321699814	-0.198249961448852
chr1	20938234	20938344	110	+	utr3	Paqr8	0.277628939191065	0.99994764578637	0.188047843889046	1	0.21158403834724	0.993438706245053	0.133465815873172	0.319256163345087	-0.16880960300534	0.0456792439684996	0.423030600098925	0.999574321699814	-0.21448884697384
chr1	21218591	21218738	147	+	utr5	Tmem14a	0.34775561738592	0.99994764578637	0.269739943231826	1	0.348544335300044	0.993438706245053	0.0600674598358315	0.248058268429566	0.0321520236477167	0.283581176409283	0.188635369455418	0.999574321699814	-0.251429152761566
chr1	21399491	21399801	310	-	utr3	Kcnq5	0.170078277894182	0.99994764578637	0.228482272307251	1	0.280309856027294	0.993438706245053	0.232912052952977	0.407459079995636	-0.0288043172624672	0.0385781064044451	0.494478214457954	0.999574321699814	-0.0673824236669123
chr1	21402194	21402370	176	-	utr3	Kcnq5	0.4032846633122	0.99994764578637	0.305651657844756	1	0.364879738033307	0.993438706245053	0.222219886004168	0.398921881265314	-0.0746497317457522	0.0385781064044451	0.494478214457954	0.999574321699814	-0.113227838150197
chr1	21402681	21403009	328	-	utr3	Kcnq5	0.598804229904258	0.99994764578637	0.401051956311071	1	0.371483676220714	0.993438706245053	0.164031336921373	0.345821557048931	0.0365440324857872	0.0385781064044451	0.494478214457954	0.999574321699814	-0.00203407391865792
chr1	21961342	21961566	224	+	exon	Gm26580	0.422751540858982	0.99994764578637	0.568059175194408	1	0.644141959571724	0.993438706245053	0.492001991050456	0.621826773096823	0.0545391881289596	-0.00655195404993509	0.967720031365128	0.999574321699814	0.0610911421788947
chr1	21961649	21962347	698	-	utr5	Kcnq5	0.241935302821377	0.99994764578637	0.168331035387727	1	0.255503947906662	0.993438706245053	0.0214693679509902	0.213569337000166	-0.0786078888355505	0.0385781064044451	0.494478214457954	0.999574321699814	-0.117185995239996
chr1	22533930	22534153	223	-	exon	Rims1	0.999415103477421	0.99994764578637	0.776898595843035	1	0.756922035801799	0.993438706245053	0.11578745587667	0.301586215090856	-0.111127632578973	-0.0227965114344435	0.483715155097177	0.999574321699814	-0.08833112114453
chr1	22805645	22806266	621	-	utr5	Rims1	0.572307440868857	0.99994764578637	0.820174986732759	1	0.822281154784558	0.993438706245053	0.109066001250643	0.2951844993157	0.0678797486693242	-0.0227965114344435	0.483715155097177	0.999574321699814	0.0906762601037677
chr1	23369766	23370322	556	-	exon	Ogfrl1	0.912880160059675	0.99994764578637	0.795835958473063	1	0.73730803391063	0.993438706245053	0.0965583752091472	0.283195927006413	-0.018885852058851	-0.0227197095903353	0.666422953334289	0.999574321699814	0.00383385753148428
chr1	23383062	23383257	195	-	utr5	Ogfrl1	0.472204950064939	0.99994764578637	0.327479715857477	1	0.470554300475873	0.993438706245053	0.0677709906297654	0.256116207583214	0.0152174360194029	-0.0227197095903353	0.666422953334289	0.999574321699814	0.0379371456097382
chr1	23762397	23762524	127	+	utr5	B3gat2	0.830539118984672	0.99994764578637	0.726656625941793	1	0.692149561019222	0.993438706245053	0.418146412362267	0.562630484903194	-0.152855378788325	-0.0285896809023515	0.865499012717929	0.999574321699814	-0.124265697885973
chr1	23922169	23922387	218	-	utr5	Smap1	0.920745834070039	0.99994764578637	0.703673939902539	1	0.743230065940921	0.993438706245053	0.023325251591063	0.213569337000166	0.102097627158326	0.0333448128684614	0.625844366297793	0.999574321699814	0.0687528142898651
chr1	24100142	24100246	104	-	utr5	Fam135a	0.791066678596441	0.99994764578637	0.702252717987697	1	0.824400547389225	0.993438706245053	0.213159828044521	0.389983803135143	0.0620049078171318	0.0887179432814352	0.492497121423103	0.999574321699814	-0.0267130354643033
chr1	24263057	24263369	312	-	exon	Col19a1	0.25635900297411	0.99994764578637	0.173183312510135	1	0.216839930235574	0.993438706245053	0.0490109443458415	0.237741520033681	-0.071738048242705	0.0374981101517929	0.708298742230545	0.999574321699814	-0.109236158394498
chr1	24263753	24263857	104	-	exon	Col19a1	0.210955529390354	0.99994764578637	0.15689113130768	1	0.311737611975908	0.993438706245053	0.0575052341403867	0.246206741765759	0.00153136557709635	0.0374981101517929	0.708298742230545	0.999574321699814	-0.0359667445746965
chr1	24586335	24586439	104	-	intron	Col19a1	0.893475747043739	0.99994764578637	0.950406211839989	1	0.942441178174354	0.993438706245053	0.676850125596438	0.77042706285669	-0.134436077343217	0.0374981101517929	0.708298742230545	0.999574321699814	-0.17193418749501
chr1	24586906	24587104	198	-	intron	Col19a1	0.907316850601536	0.99994764578637	0.998626133993882	1	0.971402875272862	0.993438706245053	0.30749093113559	0.469419940883975	-0.133304838595516	0.0374981101517929	0.708298742230545	0.999574321699814	-0.170802948747309
chr1	24587218	24587473	255	-	utr5	Col19a1	0.0105540661269285	0.99994764578637	0.00661855612416728	1	0.0202003334238243	0.993438706245053	0.0101908874092905	0.213569337000166	-0.179433712595406	0.0374981101517929	0.708298742230545	0.999574321699814	-0.216931822747199
chr1	24678552	24678804	252	+	utr5	Lmbrd1	0.319411805929626	0.99994764578637	0.388885651724772	1	0.447992034829294	0.993438706245053	0.871065160932509	0.916483690567318	0.162781076687559	-0.0129990349684784	0.841313939442614	0.999574321699814	0.175780111656037
chr1	24763623	24763715	92	+	utr3	Lmbrd1	0.245376344332742	0.99994764578637	0.269836722688292	1	0.321988895885379	0.993438706245053	0.846179662327009	0.896976547532259	0.148343949426282	-0.0129990349684784	0.841313939442614	0.999574321699814	0.16134298439476
chr1	25067996	25068237	241	-	utr3	Adgrb3	0.116448457401988	0.99994764578637	0.0817283033050112	1	0.146441556193474	0.993438706245053	0.00891983507279792	0.213569337000166	-0.0515437271083103	0.0281447820572041	0.625073050235839	0.999574321699814	-0.0796885091655144
chr1	25093893	25094237	344	-	exon	Adgrb3	0.288952770574476	0.99994764578637	0.155582629423319	1	0.0722493344208979	0.993438706245053	0.0380479647259762	0.224646911670498	-0.131092560237749	0.0281447820572041	0.625073050235839	0.999574321699814	-0.159237342294953
chr1	25197752	25197844	92	-	intron	Adgrb3	0.980849617439719	0.99994764578637	0.929053715602541	1	0.972988507793562	0.993438706245053	0.272296303843166	0.439507944201479	-0.029859680016029	0.0281447820572041	0.625073050235839	0.999574321699814	-0.058004462073233
chr1	25808745	25808841	96	-	intron	Adgrb3	0.762319243437679	0.99994764578637	0.701819069257792	1	0.871142926898053	0.993438706245053	0.31733262461361	0.478455131662365	-0.436976203088046	0.0281447820572041	0.625073050235839	0.999574321699814	-0.46512098514525
chr1	25826518	25826649	131	-	exon	Adgrb3	0.865250644605461	0.99994764578637	0.922949803684846	1	0.957527383064725	0.993438706245053	0.646320184352559	0.746153112170329	0.131568508105739	0.0281447820572041	0.625073050235839	0.999574321699814	0.103423726048535
chr1	25829916	25830199	283	-	utr5*	Adgrb3	0.291704377205379	0.99994764578637	0.382872457306249	1	0.412445889698583	0.993438706245053	1	1	0.0718937071897938	0.0281447820572041	0.625073050235839	0.999574321699814	0.0437489251325897
chr1	30803728	30804286	558	-	utr3	Phf3	0.134286893579423	0.99994764578637	0.106172331131379	1	0.122753192965762	0.993438706245053	0.00622783600664933	0.213569337000166	-0.0195335183540016	0.0250018075986442	0.635849195402152	0.999574321699814	-0.0445353259526459
chr1	30804412	30804571	159	-	utr3	Phf3	0.363537306123567	0.99994764578637	0.478585266128683	1	0.56619832609381	0.993438706245053	0.159500041475738	0.34163389836089	0.0443556869377508	0.0250018075986442	0.635849195402152	0.999574321699814	0.0193538793391065
chr1	30804901	30805210	309	-	utr3	Phf3	0.875720628016712	0.99994764578637	0.673764389250447	1	0.624530436689747	0.993438706245053	0.0158090139944316	0.213569337000166	-0.153109018443829	0.0250018075986442	0.635849195402152	0.999574321699814	-0.178110826042473
chr1	30805629	30805767	138	-	utr3	Phf3	0.753818134359572	0.99994764578637	0.65676592524899	1	0.745907241098893	0.993438706245053	0.106681351526551	0.293190740191738	-0.202545695838219	0.0250018075986442	0.635849195402152	0.999574321699814	-0.227547503436863
chr1	30830013	30830202	189	-	exon	Phf3	0.355607103913875	0.99994764578637	0.261797923378404	1	0.311038169269884	0.993438706245053	0.143163602367267	0.328073587133061	0.106071628528044	0.0250018075986442	0.635849195402152	0.999574321699814	0.0810698209293994
chr1	30830480	30830601	121	-	exon	Phf3	0.943465126679804	0.99994764578637	0.8463619636562	1	0.884678766756824	0.993438706245053	0.2106795261455	0.38798459390789	-0.0851535266265793	0.0250018075986442	0.635849195402152	0.999574321699814	-0.110155334225224
chr1	30830972	30831213	241	-	exon	Phf3	0.692216071153668	0.99994764578637	0.570806632249029	1	0.572085542629775	0.993438706245053	0.181224830353537	0.361528995896795	-0.120556796046955	0.0250018075986442	0.635849195402152	0.999574321699814	-0.145558603645599
chr1	30873672	30873882	210	-	utr5	Phf3	0.677478193115737	0.99994764578637	0.541738000034121	1	0.634729642370805	0.993438706245053	0.0106047074242863	0.213569337000166	-0.191322977408716	0.0250018075986442	0.635849195402152	0.999574321699814	-0.216324785007361
chr1	32172749	32172914	165	+	utr5	Khdrbs2	0.448727018435094	0.99994764578637	0.376980256372292	1	0.494543392344463	0.993438706245053	0.157518799843941	0.340033677726739	-0.299450387934307	-0.00843296896367866	0.964265956312828	0.999574321699814	-0.291017418970629
chr1	33719937	33720137	200	+	utr5	Rab23	0.0201140498738029	0.99994764578637	0.0165243600129751	1	0.0237882981542917	0.993438706245053	0.238772649505184	0.41198190654964	-0.152625402973344	-0.247453597033905	0.0577891235368586	0.999574321699814	0.0948281940605613
chr1	33739390	33739861	471	+	utr3	Rab23	0.332196950680151	0.99994764578637	0.407742465452893	1	0.504006180488618	0.993438706245053	0.874028523353375	0.918745272788364	-0.0603500787482862	-0.247453597033905	0.0577891235368586	0.999574321699814	0.187103518285619
chr1	33776824	33776995	171	-	utr3	Zfp451	0.574728452609204	0.99994764578637	0.572966621045036	1	0.612176425139669	0.993438706245053	0.170671527456288	0.352000243246444	-0.182484477515636	0.0282729288795566	0.735534630999617	0.999574321699814	-0.210757406395193
chr1	33801530	33801693	163	-	utr3	Zfp451	0.770793169098012	0.99994764578637	0.833539331648695	1	0.92082787046294	0.993438706245053	0.57677721069336	0.690982086626718	-0.122908259004141	0.0282729288795566	0.735534630999617	0.999574321699814	-0.151181187883698
chr1	33802061	33802305	244	-	utr3	Zfp451	0.665798013359731	0.99994764578637	0.574043390091789	1	0.637098671849335	0.993438706245053	0.209836091407049	0.387109756108922	-0.207143933237564	0.0282729288795566	0.735534630999617	0.999574321699814	-0.23541686211712
chr1	33802394	33802614	220	-	exon	Zfp451	0.847907661499397	0.99994764578637	0.713902905382413	1	0.775179055645206	0.993438706245053	0.127505373745182	0.313242844198813	0.0282511540591704	0.0282729288795566	0.735534630999617	0.999574321699814	-2.17748203862819e-05
chr1	33802715	33802860	145	-	exon	Zfp451	0.791768415538702	0.99994764578637	0.695717430453095	1	0.758944348554937	0.993438706245053	0.477431404611262	0.610018361671212	0.0638519292685516	0.0282729288795566	0.735534630999617	0.999574321699814	0.035579000388995
chr1	33814355	33814572	217	-	utr5	Zfp451	0.73954920196244	0.99994764578637	0.596574390234448	1	0.608802520992147	0.993438706245053	0.205666107494871	0.383795265393047	-0.0886191908962912	0.0282729288795566	0.735534630999617	0.999574321699814	-0.116892119775848
chr1	33853153	33853338	185	-	utr3	Bend6	0.368922232498765	0.99994764578637	0.233282069864446	1	0.222270244544723	0.993438706245053	0.0483324518185876	0.237115494922721	-0.0769042970934605	-0.0351179271397533	0.606994704821982	0.999574321699814	-0.0417863699537072
chr1	33907633	33908280	647	+	utr5	Dst	0.784603455890168	0.99994764578637	0.571570297132563	1	0.667060465320994	0.993438706245053	0.12223664359848	0.308163897481178	0.0844726808820382	-0.0387427765552468	0.275767851544898	0.999574321699814	0.123215457437285
chr1	34011588	34011812	224	+	intron	Dst	0.138637214901067	0.99994764578637	0.10482232056685	1	0.0869687072236752	0.993438706245053	0.762028816573466	0.83495806796047	0.179692586679775	-0.0387427765552468	0.275767851544898	0.999574321699814	0.218435363235022
chr1	34188825	34188915	90	+	exon	Dst	0.185705630164865	0.99994764578637	0.151601219428273	1	0.273498279635668	0.993438706245053	0.265405262259776	0.433848340362403	0.0686760298659338	-0.0387427765552468	0.275767851544898	0.999574321699814	0.107418806421181
chr1	34190376	34190524	148	+	exon	Dst	0.173670353540582	0.99994764578637	0.205671395925895	1	0.291343627942053	0.993438706245053	0.997894599232737	1	-0.0835787312537045	-0.0387427765552468	0.275767851544898	0.999574321699814	-0.0448359546984577
chr1	34191883	34192152	269	+	exon	Dst	0.973237756398267	0.99994764578637	0.879439010382758	1	0.922213475963084	0.993438706245053	0.289475504019756	0.454196885872311	-0.115218876655761	-0.0387427765552468	0.275767851544898	0.999574321699814	-0.0764761001005147
chr1	34227860	34228173	313	+	exon	Dst	0.636366891516872	0.99994764578637	0.450337479796566	1	0.482935389621845	0.993438706245053	0.0100225391771942	0.213569337000166	-0.112580623924256	-0.0387427765552468	0.275767851544898	0.999574321699814	-0.0738378473690093
chr1	34228596	34228729	133	+	exon	Dst	0.737854766186975	0.99994764578637	0.89132354854737	1	0.988486616568129	0.993438706245053	0.101245218919464	0.287897180557312	-0.115150923926367	-0.0387427765552468	0.275767851544898	0.999574321699814	-0.0764081473711201
chr1	34307402	34307514	112	+	exon	Dst	0.237301527049223	0.99994764578637	0.424960193566191	1	0.52603291046003	0.993438706245053	0.0960340337327262	0.282674882570397	0.032013872875332	-0.0387427765552468	0.275767851544898	0.999574321699814	0.0707566494305787
chr1	34429277	34429383	106	-	exon	Gm37233	0.867130689667423	0.99994764578637	0.908039979978684	1	0.927526043249982	0.993438706245053	0.634194010397885	0.736279123499132	-0.235048558366925	-0.284842523497171	0.143877185127614	0.999574321699814	0.0497939651302458
chr1	34430684	34430796	112	-	exon	Gm37233	0.675817827969954	0.99994764578637	0.562163401848858	1	0.663524122885625	0.993438706245053	0.222793422303612	0.399542332321063	-0.566423827555838	-0.284842523497171	0.143877185127614	0.999574321699814	-0.281581304058667
chr1	34439251	34439342	91	-	utr5	Ccdc115	0.0130506320091137	0.99994764578637	0.00760816912664627	1	0.0296863034653954	0.993438706245053	0.0083350902411744	0.213569337000166	-0.239329079098828	0.18781229702144	0.258844558992281	0.999574321699814	-0.427141376120269
chr1	34439990	34440097	107	+	exon	Imp4	0.703179748253585	0.99994764578637	0.772447267350055	1	0.812109977507037	0.993438706245053	0.60641936705395	0.714969676478466	0.0506177020531949	-0.0318647618151041	0.797646500674401	0.999574321699814	0.082482463868299
chr1	34586652	34587053	401	+	utr5	Amer3	0.0295378660587743	0.99994764578637	0.0168718016808282	1	0.0352389945595562	0.993438706245053	0.00723894503184841	0.213569337000166	-0.142803342991266	0.0107098930236205	0.879147015660057	0.999574321699814	-0.153513236014886
chr1	34587399	34588230	831	+	exon	Amer3	0.861698960095807	0.99994764578637	0.649365792520903	1	0.661972432143381	0.993438706245053	0.0186629516409984	0.213569337000166	-0.0533795772061371	0.0107098930236205	0.879147015660057	0.999574321699814	-0.0640894702297576
chr1	34588474	34588714	240	+	exon	Amer3	0.852244363878904	0.99994764578637	0.982143261290534	1	0.983007861547672	0.993438706245053	0.149025562538709	0.333303545799402	0.0673689155337163	0.0107098930236205	0.879147015660057	0.999574321699814	0.0566590225100957
chr1	34589121	34589769	648	+	utr3	Amer3	0.419291085034489	0.99994764578637	0.276947940047341	1	0.248827817226837	0.993438706245053	0.0642049162087021	0.252926242408012	-0.109380089706935	0.0107098930236205	0.879147015660057	0.999574321699814	-0.120089982730555
chr1	34589903	34590258	355	+	utr3	Amer3	0.253437729254056	0.99994764578637	0.34380475019894	1	0.438905992521416	0.993438706245053	0.249410975708882	0.420422338752378	0.0461605437689245	0.0107098930236205	0.879147015660057	0.999574321699814	0.0354506507453039
chr1	34590380	34590502	122	+	utr3	Amer3	0.00409631127395998	0.967073928638395	0.00337762534685332	1	0.00925160301030021	0.993438706245053	0.0800209162703053	0.268727919570188	0.103925903397169	0.0107098930236205	0.879147015660057	0.999574321699814	0.0932160103735488
chr1	34722106	34722384	278	+	exon	Arhgef4	0.822921883098492	0.99994764578637	0.918083666526535	1	0.973305510025443	0.993438706245053	0.8072610747885	0.868874178690132	0.00775851743762743	0.000591180633280611	0.988947513613251	0.999574321699814	0.00716733680434682
chr1	34724044	34724139	95	+	exon	Arhgef4	0.576987776470791	0.99994764578637	0.638812196620319	1	0.736201106649393	0.993438706245053	0.840305090900853	0.893081418223026	0.411429041576123	0.000591180633280611	0.988947513613251	0.999574321699814	0.410837860942842
chr1	34724545	34724651	106	+	exon	Arhgef4	0.519416478696426	0.99994764578637	0.437323953030169	1	0.589954515436418	0.993438706245053	0.236523474531451	0.410275854468768	0.162227792786885	0.000591180633280611	0.988947513613251	0.999574321699814	0.161636612153604
chr1	34750593	34750762	169	+	utr5	Arhgef4	0.904104439366193	0.99994764578637	0.785503065041651	1	0.910562248255285	0.993438706245053	0.224792020480884	0.400975542193135	0.0756761377957904	0.000591180633280611	0.988947513613251	0.999574321699814	0.0750849571625098
chr1	34801721	34801881	160	+	utr5	Arhgef4	0.288703310129735	0.99994764578637	0.368381529550547	1	0.395269220399174	0.993438706245053	0.486249937953895	0.617134489644517	0.0951206081363145	0.000591180633280611	0.988947513613251	0.999574321699814	0.0945294275030339
chr1	34811774	34812093	319	+	utr3	Arhgef4	0.973675782955265	0.99994764578637	0.702643139395025	1	0.748192529060996	0.993438706245053	0.0130279100855961	0.213569337000166	-0.0428334200477879	0.000591180633280611	0.988947513613251	0.999574321699814	-0.0434246006810685
chr1	34812569	34812660	91	+	utr3	Arhgef4	0.222187761236358	0.99994764578637	0.161086104370577	1	0.214759792623997	0.993438706245053	0.0140281858536416	0.213569337000166	-0.147467784754542	0.000591180633280611	0.988947513613251	0.999574321699814	-0.148058965387822
chr1	34816829	34816967	138	-	utr3	Fam168b	0.641949150498975	0.99994764578637	0.482620706845128	1	0.570386513713697	0.993438706245053	0.0411704841216204	0.229248366907683	-0.0803866691246997	-0.0183123296274216	0.571667216285189	0.999574321699814	-0.062074339497278
chr1	34817218	34817375	157	-	utr3	Fam168b	0.691621757044097	0.99994764578637	0.899039605516985	1	0.986723341504271	0.993438706245053	0.0423890697163511	0.230226385980568	-0.0598359431881244	-0.0183123296274216	0.571667216285189	0.999574321699814	-0.0415236135607027
chr1	34842887	34843066	179	-	utr5	Fam168b	0.980873376957842	0.99994764578637	0.750670436673349	1	0.793157069121582	0.993438706245053	0.030254713288871	0.217916152005751	0.0468379397943272	-0.0183123296274216	0.571667216285189	0.999574321699814	0.0651502694217488
chr1	34849934	34850062	128	+	utr5	Plekhb2	0.22564592480338	0.99994764578637	0.331261970735434	1	0.382514697376489	0.993438706245053	0.198795636972937	0.377995239067391	0.156163072435529	0.014745353235593	0.745956810105234	0.999574321699814	0.141417719199936
chr1	36068358	36068785	427	+	utr5	Hs6st1	0.94639769601798	0.99994764578637	0.867496282876438	1	0.948984950335096	0.993438706245053	0.269012085982905	0.436928957927035	0.013204671218371	0.015617023551396	0.772346859698645	0.999574321699814	-0.00241235233302501
chr1	36103464	36104491	1027	+	utr3	Hs6st1	0.775254302959312	0.99994764578637	0.894989933158043	1	0.755646063209257	0.993438706245053	0.0157692758297355	0.213569337000166	0.0143928688835388	0.015617023551396	0.772346859698645	0.999574321699814	-0.0012241546678572
chr1	36106039	36106254	215	+	utr3	Hs6st1	0.231263892743846	0.99994764578637	0.158434669348924	1	0.238061283310664	0.993438706245053	0.00371888129285725	0.213569337000166	-0.0250911115532773	0.015617023551396	0.772346859698645	0.999574321699814	-0.0407081351046733
chr1	36143972	36144277	305	-	utr3	Uggt1	0.795005351589452	0.99994764578637	0.653930726133861	1	0.670484591630278	0.993438706245053	0.0902647040347773	0.277457753828671	-0.0670049338439198	-0.0195064177014329	0.774160074146853	0.999574321699814	-0.0474985161424869
chr1	36244173	36244289	116	-	utr5	Uggt1	0.491871329034136	0.99994764578637	0.401354587845206	1	0.464703523411855	0.993438706245053	0.201816923874402	0.380451745895594	-0.0121079447914368	-0.0195064177014329	0.774160074146853	0.999574321699814	0.00739847290999605
chr1	36316136	36316256	120	+	exon	Arid5a	0.280041447441099	0.99994764578637	0.217161349225455	1	0.304304428279296	0.993438706245053	0.0256437610210983	0.214183764990013	0.0757643590989517	0.0542063565947587	0.66030257953253	0.999574321699814	0.021558002504193
chr1	36319210	36319409	199	+	utr3	Arid5a	0.910487639196945	0.99994764578637	0.810041844756659	1	0.866925741060824	0.993438706245053	0.158653806634004	0.341120851931046	-0.215622020474423	0.0542063565947587	0.66030257953253	0.999574321699814	-0.269828377069181
chr1	36320020	36320207	187	+	utr3	Arid5a	0.22116667746552	0.99994764578637	0.277843595872591	1	0.39027957251911	0.993438706245053	0.875585671672961	0.919792523631311	0.250206857404475	0.0542063565947587	0.66030257953253	0.999574321699814	0.196000500809717
chr1	36335998	36336182	184	-	utr3	Kansl3	0.755149612494374	0.99994764578637	0.627003541801614	1	0.676669533875936	0.993438706245053	0.0702481235591357	0.258039894050261	0.030867715241275	-0.0363218755456851	0.475011904335376	0.999574321699814	0.0671895907869601
chr1	36367969	36368103	134	-	utr5	Kansl3	0.95902635510966	0.99994764578637	0.84636158113611	1	0.887772138103218	0.993438706245053	0.166664437101414	0.348195222990415	-0.0767454900845617	-0.0363218755456851	0.475011904335376	0.999574321699814	-0.0404236145388766
chr1	36368935	36369144	209	-	utr5	Kansl3	0.474572895065532	0.99994764578637	0.565578720494504	1	0.663530230178527	0.993438706245053	0.257105406688677	0.426783800090608	-0.0307822176983025	-0.0363218755456851	0.475011904335376	0.999574321699814	0.00553965784738261
chr1	36418846	36419014	168	+	intron	Fer1l5	0.647053602239454	0.99994764578637	0.669736301825054	1	0.731751529781536	0.993438706245053	0.76831938681584	0.839366452216253	0.0337018298741029	0.00832121898362407	0.968582089169734	0.999574321699814	0.0253806108904789
chr1	36423911	36424242	331	-	utr3	Lman2l	0.38532963937596	0.99994764578637	0.503611752254972	1	0.57722602275207	0.993438706245053	0.394341363762924	0.542460575963689	0.00502379941627378	0.085837984171271	0.361111409405915	0.999574321699814	-0.0808141847549972
chr1	36445125	36445260	135	-	utr5	Lman2l	0.495250827922411	0.99994764578637	0.398539811487206	1	0.433010711504258	0.993438706245053	0.351262970919368	0.506758492977272	-0.3766237110464	0.085837984171271	0.361111409405915	0.999574321699814	-0.462461695217671
chr1	36471580	36471808	228	+	utr5	Cnnm4	0.750956223101601	0.99994764578637	0.854029691824039	1	0.912295019653803	0.993438706245053	0.344492642572746	0.500875902709795	0.0474680803794004	-0.0353746244090676	0.746777414464618	0.999574321699814	0.082842704788468
chr1	36472098	36472238	140	+	exon	Cnnm4	0.071684495401371	0.99994764578637	0.0794650064929313	1	0.171820106862097	0.993438706245053	0.670897808703783	0.765277613865866	0.264156009268281	-0.0353746244090676	0.746777414464618	0.999574321699814	0.299530633677349
chr1	36472665	36472991	326	+	exon	Cnnm4	0.652850782605567	0.99994764578637	0.541727108905596	1	0.62233556086113	0.993438706245053	0.42436986891761	0.567915513748391	-0.0506126687564069	-0.0353746244090676	0.746777414464618	0.999574321699814	-0.0152380443473392
chr1	36511877	36512212	335	+	utr5	Cnnm3	0.884092460922641	0.99994764578637	0.948739602542096	1	0.986422668539661	0.993438706245053	0.117672642833714	0.30317000750127	0.00913537067727484	0.00192251282529613	0.976525884870967	0.999574321699814	0.00721285785197871
chr1	36512299	36512468	169	+	exon	Cnnm3	0.248062544992611	0.99994764578637	0.153295703632925	1	0.148746514973395	0.993438706245053	0.297053306925402	0.460971130349237	-0.130280228795755	0.00192251282529613	0.976525884870967	0.999574321699814	-0.132202741621051
chr1	36512604	36513074	470	+	exon	Cnnm3	0.63663671401661	0.99994764578637	0.900089118579475	1	0.993906154170193	0.994750560240165	0.042216544060746	0.230136803743613	0.0856116018432404	0.00192251282529613	0.976525884870967	0.999574321699814	0.0836890890179442
chr1	36525202	36525326	124	+	utr3	Cnnm3	0.799913313580238	0.99994764578637	0.911279263354565	1	0.980285494585321	0.993438706245053	0.258833392302737	0.428427625597311	-0.0695396488623044	0.00192251282529613	0.976525884870967	0.999574321699814	-0.0714621616876006
chr1	36526834	36527093	259	+	utr3	Cnnm3	0.105071500603886	0.99994764578637	0.126489195049884	1	0.158804760307114	0.993438706245053	0.695161406151694	0.783678220202595	-0.00431165020290636	0.00192251282529613	0.976525884870967	0.999574321699814	-0.00623416302820249
chr1	36547055	36547194	139	-	utr5	Ankrd39	0.223987986723972	0.99994764578637	0.239037499488072	1	0.344091958187768	0.993438706245053	0.988146221573564	0.997215851167023	-0.464978810025059	-0.114370819319836	0.516529178484209	0.999574321699814	-0.350607990705224
chr1	36549295	36549692	397	-	utr3	Sema4c	0.0613087923136784	0.99994764578637	0.0398397782956596	1	0.0691334184635303	0.993438706245053	0.110774876410394	0.296648179815714	-0.0549842411347549	0.0844507036948478	0.432295882094608	0.999574321699814	-0.139434944829603
chr1	36549871	36549995	124	-	exon	Sema4c	0.949566250721279	0.99994764578637	0.992572666188921	1	0.966540749421454	0.993438706245053	0.361802906615901	0.515144869454433	0.264172688870072	0.0844507036948478	0.432295882094608	0.999574321699814	0.179721985175224
chr1	36550072	36550233	161	-	exon	Sema4c	0.45439013639717	0.99994764578637	0.373200666206307	1	0.462137004617913	0.993438706245053	0.0907315916392343	0.277864276651754	-0.0231832124677521	0.0844507036948478	0.432295882094608	0.999574321699814	-0.1076339161626
chr1	36558079	36558237	158	-	utr5	Sema4c	0.363487391206689	0.99994764578637	0.253011380574754	1	0.301766585723914	0.993438706245053	0.0154073048455335	0.213569337000166	-0.0438126183298626	0.0844507036948478	0.432295882094608	0.999574321699814	-0.12826332202471
chr1	36699894	36700000	106	-	utr3	Actr1b	0.582824458715323	0.99994764578637	0.750899556683011	1	0.763616743545313	0.993438706245053	0.149774442811925	0.333749465326942	0.0425737401006951	-0.00846451543130848	0.82392062866975	0.999574321699814	0.0510382555320036
chr1	36709866	36710011	145	-	utr5	Actr1b	0.674684111057996	0.99994764578637	0.480459675250155	1	0.541080394576564	0.993438706245053	0.075221938854105	0.263774379678115	0.0197286627546016	-0.00846451543130848	0.82392062866975	0.999574321699814	0.0281931781859101
chr1	36792694	36792787	93	-	utr3	Tmem131	0.496607946161696	0.99994764578637	0.578116073040537	1	0.665901280687662	0.993438706245053	0.58380806154798	0.696778639262614	0.0347633892518905	-0.00784773654453357	0.867316375442647	0.999574321699814	0.0426111257964241
chr1	36808093	36808336	243	-	exon	Tmem131	0.0394966042038846	0.99994764578637	0.15361726138736	1	0.230987381215776	0.993438706245053	0.313110235846664	0.474401893961944	0.0918353448945453	-0.00784773654453357	0.867316375442647	0.999574321699814	0.0996830814390789
chr1	36939331	36939620	289	-	utr5	Tmem131	0.857442059009492	0.99994764578637	0.978430294816909	1	0.878017637570105	0.993438706245053	0.124606731398177	0.310543027104427	0.0169372583311368	-0.00784773654453357	0.867316375442647	0.999574321699814	0.0247849948756704
chr1	37299846	37300005	159	+	utr5	Inpp4a	0.359313214674917	0.99994764578637	0.239465857383688	1	0.301166095948355	0.993438706245053	0.0440889571022958	0.232105323998494	-0.256332067349367	-0.0153094326657537	0.678882334923516	0.999574321699814	-0.241022634683613
chr1	37420322	37420568	246	-	utr3	Coa5	0.882536575841687	0.99994764578637	0.990691048507407	1	0.979238862014967	0.993438706245053	0.736599462962294	0.815261905611318	-0.163497717995855	-0.138440569155562	0.0765916041381049	0.999574321699814	-0.0250571488402933
chr1	37429938	37430038	100	-	utr5	Coa5	0.130232917979352	0.99994764578637	0.167015529207728	1	0.224091844656724	0.993438706245053	0.979847972373597	0.991876058290046	0.0519513381924158	-0.138440569155562	0.0765916041381049	0.999574321699814	0.190391907347978
chr1	37430169	37430361	192	+	utr5	Unc50	0.860375323533227	0.99994764578637	0.732349249855311	1	0.784345589854068	0.993438706245053	0.0362771788187737	0.222113300778212	-0.187416843552626	-0.0925254607467306	0.538895652579254	0.999574321699814	-0.0948913828058949
chr1	37444448	37444627	179	-	utr3	Mgat4a	0.591910733922122	0.99994764578637	0.655421359672498	1	0.800773431606725	0.993438706245053	0.494309086670694	0.623595741720872	0.162606008021201	-0.0563451172875042	0.546514410117934	0.999574321699814	0.218951125308705
chr1	37536318	37536463	145	-	utr5	Mgat4a	0.278893702134914	0.99994764578637	0.190834518817671	1	0.220140404748131	0.993438706245053	0.175922074634106	0.356536105674836	-0.0681827529368395	-0.0563451172875042	0.546514410117934	0.999574321699814	-0.0118376356493353
chr1	37612080	37612199	119	-	utr3	2010300C02Rik	0.89699487284406	0.99994764578637	0.747283770055625	1	0.757512366283286	0.993438706245053	0.0106245634230189	0.213569337000166	-0.305512500234317	-0.00467972206032168	0.889888611741716	0.999574321699814	-0.300832778173996
chr1	37623861	37624357	496	-	exon	2010300C02Rik	0.57022265300779	0.99994764578637	0.958399070584614	1	0.877298492047387	0.993438706245053	0.106186061023242	0.29285807844526	0.034804471517535	-0.00467972206032168	0.889888611741716	0.999574321699814	0.0394841935778567
chr1	37624634	37624866	232	-	exon	2010300C02Rik	0.275815136289823	0.99994764578637	0.41265204663811	1	0.479638180316299	0.993438706245053	0.0240033864933935	0.213569337000166	-0.00318374597490857	-0.00467972206032168	0.889888611741716	0.999574321699814	0.00149597608541311
chr1	37625460	37625616	156	-	exon	2010300C02Rik	0.929984734796974	0.99994764578637	0.813574414122517	1	0.896646832260932	0.993438706245053	0.0482984955212791	0.237027669252316	-0.0266313219193356	-0.00467972206032168	0.889888611741716	0.999574321699814	-0.0219515998590139
chr1	37719631	37719888	257	-	utr5	2010300C02Rik	0.777515183257912	0.99994764578637	0.989924793219266	1	0.977831443902495	0.993438706245053	0.217611172656107	0.394365453105225	0.133072546792167	-0.00467972206032168	0.889888611741716	0.999574321699814	0.137752268852489
chr1	37875618	37875809	191	+	exon	Lipt1	0.234114738316087	0.99994764578637	0.172083559690085	1	0.282355758160232	0.993438706245053	0.246502545176787	0.417795955493375	-0.123231959867355	-0.371953183240638	0.284380544682539	0.999574321699814	0.248721223373283
chr1	37998107	37998265	158	+	utr5	Eif5b	0.0650264466849321	0.99994764578637	0.0338525715579047	1	0.0675566520364001	0.993438706245053	0.000230906980959955	0.184271219418333	-0.0730621388549563	-0.0312226238342162	0.617609924682976	0.999574321699814	-0.0418395150207401
chr1	38036007	38036127	120	+	exon	Eif5b	0.99790914090005	0.99994764578637	0.840409668348113	1	0.817538988467358	0.993438706245053	0.443159845100134	0.582622900105746	-0.313790628093972	-0.0312226238342162	0.617609924682976	0.999574321699814	-0.282568004259756
chr1	38088055	38088664	609	-	exon	Rev1	0.816010798167537	0.99994764578637	0.981738098197673	1	0.984968079170458	0.993438706245053	0.0909347364641718	0.278110147218194	-0.00276782752492523	0.117372562608499	0.323002376678159	0.999574321699814	-0.120140390133424
chr1	38129530	38129757	227	-	utr5	Rev1	0.65028329081898	0.99994764578637	0.5498447779211	1	0.658619008165476	0.993438706245053	0.12769218492713	0.31338118557027	-0.120759344288985	0.117372562608499	0.323002376678159	0.999574321699814	-0.238131906897484
chr1	38179411	38179522	111	-	utr3	Aff3	0.986581317131051	0.99994764578637	0.91382685265137	1	0.979324876988357	0.993438706245053	0.193579434217235	0.373495681102806	-0.113318457671305	0.00201354317166189	0.969818207330627	0.999574321699814	-0.115332000842967
chr1	38209589	38209690	101	-	exon	Aff3	0.130628983856988	0.99994764578637	0.0920803877403458	1	0.132675044561346	0.993438706245053	0.176632589237484	0.357020805651892	-0.173876257895123	0.00201354317166189	0.969818207330627	0.999574321699814	-0.175889801066785
chr1	38209872	38209985	113	-	exon	Aff3	0.972488808969942	0.99994764578637	0.79211288556565	1	0.811293703431887	0.993438706245053	0.0706130835183545	0.258378505126545	0.0128723413947132	0.00201354317166189	0.969818207330627	0.999574321699814	0.0108587982230513
chr1	38210158	38210280	122	-	exon	Aff3	0.237312980877339	0.99994764578637	0.270085238129149	1	0.306099890424003	0.993438706245053	0.234621713413679	0.408602495096806	-0.113957454795628	0.00201354317166189	0.969818207330627	0.999574321699814	-0.11597099796729
chr1	38627123	38627577	454	-	utr5	Aff3	0.331269453634356	0.99994764578637	0.357320396252612	1	0.315179545271681	0.993438706245053	0.524544562045302	0.64873808530914	0.115293198311458	0.00201354317166189	0.969818207330627	0.999574321699814	0.113279655139796
chr1	38797518	38798038	520	-	utr3	Lonrf2	0.83163136588808	0.99994764578637	0.593541313774057	1	0.420716586876269	0.993438706245053	0.343383288793516	0.499923929699393	0.0391722891950224	0.0248737633310426	0.587193822271892	0.999574321699814	0.0142985258639798
chr1	38836447	38836710	263	-	utr5	Lonrf2	0.57395549132211	0.99994764578637	0.385051481862145	1	0.471310168424993	0.993438706245053	0.250272983295485	0.420876701917901	-0.0872330779970083	0.0248737633310426	0.587193822271892	0.999574321699814	-0.112106841328051
chr1	38864017	38864180	163	-	utr3	Chst10	0.58909460577234	0.99994764578637	0.494488788023393	1	0.553699884676847	0.993438706245053	0.0948153325964317	0.281683507524629	-0.223682815662961	-0.10586347573057	0.175249913224201	0.999574321699814	-0.117819339932391
chr1	38864536	38864675	139	-	utr3	Chst10	0.0220801200821325	0.99994764578637	0.0230278836784882	1	0.0585518239578615	0.993438706245053	0.468684731547502	0.602953279966389	0.0463548163890574	-0.10586347573057	0.175249913224201	0.999574321699814	0.152218292119627
chr1	38864761	38864883	122	-	utr3	Chst10	0.922576403782894	0.99994764578637	0.942724601208038	1	0.925483242301812	0.993438706245053	0.249067995284409	0.420277821113225	-0.156772534705465	-0.10586347573057	0.175249913224201	0.999574321699814	-0.0509090589748954
chr1	38865179	38865505	326	-	utr3	Chst10	0.541706725146614	0.99994764578637	0.717887577786916	1	0.817131986713902	0.993438706245053	0.221771265016346	0.398489201426451	-0.0548944427426551	-0.10586347573057	0.175249913224201	0.999574321699814	0.0509690329879148
chr1	38865626	38865950	324	-	utr3	Chst10	0.317293286397691	0.99994764578637	0.495745576986133	1	0.573195065970359	0.993438706245053	0.386523969863897	0.536148948161646	-0.10777078166443	-0.10586347573057	0.175249913224201	0.999574321699814	-0.00190730593385986
chr1	38896024	38896122	98	-	utr5	Chst10	0.781397055638609	0.99994764578637	0.885802439419529	1	0.917556503582531	0.993438706245053	0.103158490512476	0.289887134296507	0.0212171972323948	-0.10586347573057	0.175249913224201	0.999574321699814	0.127080672962965
chr1	38897917	38898153	236	-	utr5	Chst10	0.734174282287951	0.99994764578637	0.886173478589071	1	0.941996080266447	0.993438706245053	0.449805342971868	0.587804890379855	0.0869481050109929	-0.10586347573057	0.175249913224201	0.999574321699814	0.192811580741563
chr1	38991181	38991302	121	+	utr5	Pdcl3	0.87903528274795	0.99994764578637	0.948956558263003	1	0.963192559066367	0.993438706245053	0.176446239530761	0.357020805651892	-0.222932075974007	-0.196880604411645	0.255546661784894	0.999574321699814	-0.0260514715623613
chr1	39193687	39193934	247	+	utr5	Npas2	0.617706372828037	0.99994764578637	0.507611974495751	1	0.525166745771937	0.993438706245053	0.418814511313193	0.563223102597145	-0.10211727601953	0.00721768253224146	0.900069109205839	0.999574321699814	-0.109334958551771
chr1	39194143	39194298	155	+	utr5	Npas2	0.420141539430612	0.99994764578637	0.397969661486769	1	0.431027796077511	0.993438706245053	0.938538810354035	0.965266135750747	0.135742686594683	0.00721768253224146	0.900069109205839	0.999574321699814	0.128525004062442
chr1	39362666	39362880	214	+	utr3	Npas2	0.764262690362399	0.99994764578637	0.65945296145566	1	0.77020107205777	0.993438706245053	0.0872188727084479	0.27532317110301	-0.0772946183190477	0.00721768253224146	0.900069109205839	0.999574321699814	-0.0845123008512891
chr1	39367919	39368194	275	+	utr5	Rpl31	0.947144220764092	0.99994764578637	0.731523439077546	1	0.693713631108654	0.993438706245053	0.073306111913451	0.261747566145002	-0.00825487609110098	-0.0600998033224751	0.396888960837266	0.999574321699814	0.0518449272313741
chr1	39372291	39372645	354	-	utr3	Tbc1d8	0.216192487557563	0.99994764578637	0.282628937695162	1	0.345179442399968	0.993438706245053	0.233612209037772	0.407891054296465	0.0339063401741253	-0.0549028428460578	0.479947067598119	0.999574321699814	0.0888091830201831
chr1	39478651	39478769	118	-	utr5	Tbc1d8	0.731200478364102	0.99994764578637	0.640960679242176	1	0.742611682296572	0.993438706245053	0.345099268800469	0.501420901970013	0.0200336032849406	-0.0549028428460578	0.479947067598119	0.999574321699814	0.0749364461309983
chr1	39535765	39535917	152	+	utr5	Cnot11	0.125710875929415	0.99994764578637	0.0894787997850431	1	0.140935416460422	0.993438706245053	0.117407845997484	0.302970749920692	-0.0544464664681792	-0.00057799819817954	0.99543259591869	0.999574321699814	-0.0538684682699996
chr1	39577192	39577357	165	-	utr5	Rnf149	0.847651036212046	0.99994764578637	0.927450374302871	1	0.975197489304598	0.993438706245053	0.307952937120652	0.469752602751746	0.388223486800515	-0.123070528812586	0.357515479390996	0.999574321699814	0.511294015613101
chr1	39618682	39618986	304	-	utr3	Creg2	0.7411146119955	0.99994764578637	0.820608966188777	1	0.933240673914271	0.993438706245053	0.541449177118314	0.662445017139212	-0.152596803630481	-0.0816353869632688	0.220315676170941	0.999574321699814	-0.070961416667212
chr1	39621882	39621994	112	-	utr3	Creg2	0.187623872327441	0.99994764578637	0.212727215600676	1	0.253363570944345	0.993438706245053	0.782681190626002	0.849992792801711	0.130936820138487	-0.0816353869632688	0.220315676170941	0.999574321699814	0.212572207101756
chr1	39622863	39623072	209	-	utr3	Creg2	0.362747621479759	0.99994764578637	0.533048823683099	1	0.608757366674805	0.993438706245053	0.0956693301386851	0.282160653111699	-0.0172689050559479	-0.0816353869632688	0.220315676170941	0.999574321699814	0.0643664819073209
chr1	39650665	39650981	316	-	utr5	Creg2	0.245913613656047	0.99994764578637	0.170660175146955	1	0.205909905834922	0.993438706245053	0.0107002854492918	0.213569337000166	-0.059830357316389	-0.0816353869632688	0.220315676170941	0.999574321699814	0.0218050296468798
chr1	39651078	39651350	272	-	utr5	Creg2	0.149836882556992	0.99994764578637	0.108824452364034	1	0.176371138007781	0.993438706245053	0.00868869560018026	0.213569337000166	-0.154806602457306	-0.0816353869632688	0.220315676170941	0.999574321699814	-0.073171215494037
chr1	39900797	39901042	245	+	utr5	Map4k4	0.625947654994946	0.99994764578637	0.686214091656054	1	0.598727669558159	0.993438706245053	0.319695463030508	0.480308984502797	0.057832937693706	-0.0194913638508592	0.628654801154498	0.999574321699814	0.0773243015445652
chr1	40024933	40025109	176	+	utr3	Map4k4	0.637380711153852	0.99994764578637	0.489054798262597	1	0.562940354358892	0.993438706245053	0.0185017866859639	0.213569337000166	-0.10668084616073	-0.0194913638508592	0.628654801154498	0.999574321699814	-0.0871894823098707
chr1	40072332	40072532	200	+	utr5*	Il1r2	0.485498156416618	0.99994764578637	0.542987254921081	1	0.688775527555812	0.993438706245053	0.716616254498547	0.799944477936989	0.090817776370406	-0.16773521417646	0.808717060243899	0.999574321699814	0.258552990546866
chr1	40085732	40085832	100	-	exon	Gm16894	0.506497884844267	0.99994764578637	0.512134371442024	1	0.650415725662265	0.993438706245053	0.998117455326079	1	-0.0114406227749449	-0.395762296242747	0.436490130471831	0.999574321699814	0.384321673467802
chr1	40313276	40313617	341	+	utr3	Il1r1	0.605366459585031	0.99994764578637	0.520563986505059	1	0.587917418224157	0.993438706245053	0.136288010283269	0.321751034106098	-0.0986975677354527	-0.090867406923164	0.743862655369576	0.999574321699814	-0.00783016081228867
chr1	40681692	40681820	128	+	utr5	Slc9a2	0.474260972723895	0.99994764578637	0.52282820821875	1	0.663073011676133	0.993438706245053	0.423815694192619	0.567358033475714	0.435630094417214	0.274075105894095	0.0680990987359071	0.999574321699814	0.161554988523119
chr1	40767839	40768054	215	+	utr3	Slc9a2	0.0474920509611907	0.99994764578637	0.0294343583191726	1	0.0580196477243189	0.993438706245053	0.00816815874310639	0.213569337000166	-0.384140574367081	0.274075105894095	0.0680990987359071	0.999574321699814	-0.658215680261176
chr1	40773831	40773952	121	-	utr3	Mfsd9	0.268455134526401	0.99994764578637	0.193177365799261	1	0.309266576871869	0.993438706245053	0.21253255725092	0.389268004281521	0.160217224898301	-0.313895228626124	0.499104571282594	0.999574321699814	0.474112453524424
chr1	42590878	42590970	92	-	exon	Pantr1	0.952167360443205	0.99994764578637	0.986221628584921	1	0.92930046806313	0.993438706245053	0.733965797288235	0.813475196412062	-0.307534808476034	-0.0256079848099797	0.866554627836777	0.999574321699814	-0.281926823666054
chr1	42694887	42695002	115	+	exon	Gm20646	0.787459593765679	0.99994764578637	0.699494479807495	1	0.789655087760013	0.993438706245053	0.0943671723394249	0.28138429940143	0.0808027563671167	0.0724651808138865	0.75563431819281	0.999574321699814	0.00833757555323017
chr1	42695756	42696076	320	+	utr5	Pou3f3	0.601264782920108	0.99994764578637	0.420391667763911	1	0.552694132460841	0.993438706245053	0.00840174312558606	0.213569337000166	-0.0956009447167457	0.0721510980448134	0.115156224802922	0.999574321699814	-0.167752042761559
chr1	42696237	42697440	1203	+	utr5	Pou3f3	0.156898891709768	0.99994764578637	0.125165957338886	1	0.11928111621527	0.993438706245053	0.00721523412485914	0.213569337000166	-0.0159947924552377	0.0721510980448134	0.115156224802922	0.999574321699814	-0.0881458905000511
chr1	42697529	42698203	674	+	exon	Pou3f3	0.893237945894774	0.99994764578637	0.818474336744826	1	0.850491793979875	0.993438706245053	0.0455784204266437	0.233694604587446	0.0524352013417194	0.0721510980448134	0.115156224802922	0.999574321699814	-0.0197158967030941
chr1	42698522	42699069	547	+	utr3	Pou3f3	0.636229067938652	0.99994764578637	0.427569368400397	1	0.372963352653038	0.993438706245053	0.0545998875833696	0.243641165029759	-0.0279303105212517	0.0721510980448134	0.115156224802922	0.999574321699814	-0.100081408566065
chr1	42699273	42699856	583	+	utr3	Pou3f3	0.899144144817941	0.99994764578637	0.665386632509503	1	0.677665103813595	0.993438706245053	0.119608395751691	0.3053415900672	-0.0338634192518746	0.0721510980448134	0.115156224802922	0.999574321699814	-0.106014517296688
chr1	42953007	42953125	118	+	utr5	Gpr45	0.112508312982612	0.99994764578637	0.0966291373293372	1	0.150153033155638	0.993438706245053	0.833646010103249	0.887951805904774	0.521290066888862	0.00731671192608875	0.955444689383434	0.999574321699814	0.513973354962773
chr1	43031986	43032076	90	+	utr5	Gpr45	0.513566276593806	0.99994764578637	0.410179573454131	1	0.530960276131306	0.993438706245053	0.271728806906014	0.438935615674036	-0.354217662855673	0.00731671192608875	0.955444689383434	0.999574321699814	-0.361534374781762
chr1	43032697	43033079	382	+	exon	Gpr45	0.341215829727934	0.99994764578637	0.425882372028488	1	0.519981522275211	0.993438706245053	0.555440812972676	0.673646939510297	-0.0761282994815749	0.00731671192608875	0.955444689383434	0.999574321699814	-0.0834450114076636
chr1	43049460	43049771	311	-	utr3	Tgfbrap1	0.754391997779599	0.99994764578637	0.912368860694472	1	0.988889664706401	0.993438706245053	0.0727615652647315	0.261003207473269	-0.00182554124689286	0.0453256946686019	0.439638920737806	0.999574321699814	-0.0471512359154947
chr1	43051711	43051909	198	-	exon	Tgfbrap1	0.583072571743481	0.99994764578637	0.467116204251886	1	0.516267910177501	0.993438706245053	0.0447763303412408	0.232763529378432	-0.0413903508246109	0.0453256946686019	0.439638920737806	0.999574321699814	-0.0867160454932128
chr1	43075287	43075528	241	-	exon	Tgfbrap1	0.558330942736918	0.99994764578637	0.444259748101188	1	0.532530705656955	0.993438706245053	0.0395587570854293	0.226939420530116	-0.102606484452961	0.0453256946686019	0.439638920737806	0.999574321699814	-0.147932179121563
chr1	43075631	43076019	388	-	utr5	Tgfbrap1	0.725700102935604	0.99994764578637	0.562077746789789	1	0.548098253402404	0.993438706245053	0.256542347174625	0.426261073729132	-0.0498302072429015	0.0453256946686019	0.439638920737806	0.999574321699814	-0.0951559019115034
chr1	43092350	43092478	128	-	utr5	Tgfbrap1	0.708916995891889	0.99994764578637	0.583468926452465	1	0.586196359518426	0.993438706245053	0.252512486358294	0.422487921007563	-0.0647100893926548	0.0453256946686019	0.439638920737806	0.999574321699814	-0.110035784061257
chr1	43098506	43098626	120	-	utr5	Tgfbrap1	0.0289372798743094	0.99994764578637	0.0202770491603227	1	0.0639828987182589	0.993438706245053	0.240295856909239	0.413025721119827	0.281200147115389	0.0453256946686019	0.439638920737806	0.999574321699814	0.235874452446787
chr1	43098725	43098828	103	+	utr5	AI597479	0.448070368908895	0.99994764578637	0.488341357729364	1	0.570958484755859	0.993438706245053	0.214697744462519	0.391292728765158	0.0799616111628837	-0.0528641290689954	0.748536573156598	0.999574321699814	0.132825740231879
chr1	43163737	43163961	224	-	utr5	Fhl2	0.805446235974041	0.99994764578637	0.994724336696847	1	0.957131753037253	0.993438706245053	0.138011055003248	0.322983207806768	0.0602669886566791	0.0332204183705848	0.725321254267484	0.999574321699814	0.0270465702860942
chr1	43445750	43445946	196	+	utr5	Nck2	0.385760287272739	0.99994764578637	0.293389121697119	1	0.353595627836074	0.993438706245053	0.0652663300207852	0.253951356572916	-0.0397417460539995	0.0791945550768066	0.303990684123011	0.999574321699814	-0.118936301130806
chr1	43554199	43554431	232	+	exon	Nck2	0.647609541826129	0.99994764578637	0.495843901423701	1	0.59954534665157	0.993438706245053	0.0131358761342257	0.213569337000166	0.0583690744227527	0.0791945550768066	0.303990684123011	0.999574321699814	-0.0208254806540539
chr1	43569555	43569726	171	+	utr3	Nck2	0.0885796109234495	0.99994764578637	0.0639922602724689	1	0.109304410978891	0.993438706245053	0.00317652149675707	0.213569337000166	-0.191851247646034	0.0791945550768066	0.303990684123011	0.999574321699814	-0.271045802722841
chr1	43827641	43827854	213	-	utr5	Uxs1	0.669349312306148	0.99994764578637	0.556572738683625	1	0.577748399539504	0.993438706245053	0.212438503744149	0.389268004281521	0.0197961271554678	-0.0880714579758077	0.396027118040538	0.999574321699814	0.107867585131276
chr1	43934000	43934112	112	+	utr5	Tpp2	0.502237931221591	0.99994764578637	0.416954618915727	1	0.520073486188671	0.993438706245053	0.0969569046853909	0.283667545337568	-0.382449165328194	0.0126392670071272	0.910507260046076	0.999574321699814	-0.395088432335321
chr1	44118560	44118721	161	-	utr5	Kdelc1	0.438585939033148	0.99994764578637	0.368958638165245	1	0.487951171978563	0.993438706245053	0.0935590180269738	0.280534211163337	-0.0068997936809581	0.19252508850247	0.491491504105581	0.999574321699814	-0.199424882183428
chr1	44142867	44142978	111	+	exon	Bivm	0.820393383715278	0.99994764578637	0.868356734901058	1	0.936148587029824	0.993438706245053	0.756336368835755	0.830640390154832	0.083273759778253	-0.0072692949657454	0.964743454443079	0.999574321699814	0.0905430547439984
chr1	44143068	44143263	195	+	utr3	Bivm	0.708669641265027	0.99994764578637	0.80993366003475	1	0.869799491211644	0.993438706245053	0.577956372217777	0.691998000788675	-0.00782853977587526	-0.0072692949657454	0.964743454443079	0.999574321699814	-0.000559244810129858
chr1	44167227	44167346	119	+	exon	Ercc5	0.487888493484508	0.99994764578637	0.554717808781892	1	0.655935517328153	0.993438706245053	0.845859645903888	0.896817817887721	0.0183981925544685	-0.0799643543170052	0.483297736819609	0.999574321699814	0.0983625468714737
chr1	44167439	44167590	151	+	exon	Ercc5	0.158027306127557	0.99994764578637	0.200041990518219	1	0.297067032520015	0.993438706245053	0.902864131170401	0.939570632593628	-0.0368614796844687	-0.0799643543170052	0.483297736819609	0.999574321699814	0.0431028746325365
chr1	46819195	46819306	111	-	exon	Slc39a10	0.396504012721122	0.99994764578637	0.558974035027721	1	0.611270473795789	0.993438706245053	0.13265160878199	0.318608558219188	-0.00463510541935843	-0.019021364998372	0.68828351889043	0.999574321699814	0.0143862595790136
chr1	46835180	46835408	228	-	exon	Slc39a10	0.685864362382265	0.99994764578637	0.931425654776263	1	0.887257667970295	0.993438706245053	0.210745758847817	0.38800620139437	0.0254790065533731	-0.019021364998372	0.68828351889043	0.999574321699814	0.0445003715517451
chr1	46835762	46835867	105	-	exon	Slc39a10	0.321189406041072	0.99994764578637	0.397997419270631	1	0.441617690887904	0.993438706245053	0.497477911499172	0.62599725598057	-0.033938175149409	-0.019021364998372	0.68828351889043	0.999574321699814	-0.014916810151037
chr1	46836098	46836213	115	-	utr5	Slc39a10	0.646046174020314	0.99994764578637	0.541955732489242	1	0.64992492998588	0.993438706245053	0.0873561671129025	0.275438767927901	-0.172861603522675	-0.019021364998372	0.68828351889043	0.999574321699814	-0.153840238524303
chr1	46852935	46853446	511	-	intron	Slc39a10	0.425685824169212	0.99994764578637	0.248796527525414	1	0.247614567020652	0.993438706245053	0.0332808724120458	0.21932995741298	0.118200467373824	-0.019021364998372	0.68828351889043	0.999574321699814	0.137221832372196
chr1	46853529	46853654	125	-	utr5	Slc39a10	0.341023717963101	0.99994764578637	0.219774015529791	1	0.292510653128768	0.993438706245053	0.0116387662027584	0.213569337000166	0.0118348419822533	-0.019021364998372	0.68828351889043	0.999574321699814	0.0308562069806253
chr1	46853795	46854010	215	-	utr5	Slc39a10	0.324554997006181	0.99994764578637	0.336019501891492	1	0.481946223745855	0.993438706245053	0.165942015565872	0.347591736506252	0.366099893385442	-0.019021364998372	0.68828351889043	0.999574321699814	0.385121258383814
chr1	50925907	50926059	152	+	intron	Tmeff2	0.189982608773758	0.99994764578637	0.13640818290166	1	0.205566747334826	0.993438706245053	0.0281575667269606	0.217203505022022	0.0883062675628162	0.0071531979871211	0.91875625105353	0.999574321699814	0.0811530695756951
chr1	50926571	50926695	124	+	intron	Tmeff2	0.844879352458916	0.99994764578637	0.910043215209085	1	0.956393265726398	0.993438706245053	0.586643050754602	0.698914636774289	-0.182178738734528	0.0071531979871211	0.91875625105353	0.999574321699814	-0.189331936721649
chr1	50927356	50928060	704	+	utr5	Tmeff2	0.745774650818532	0.99994764578637	0.977776240151356	1	0.995272090016644	0.995553785982603	1	1	0.12245811777839	0.0071531979871211	0.91875625105353	0.999574321699814	0.115304919791268
chr1	51185451	51185559	108	+	utr3	Tmeff2	0.482127891827306	0.99994764578637	0.327097791179298	1	0.263937590820916	0.993438706245053	0.234874425166541	0.408946039413203	-0.377375467395964	0.0071531979871211	0.91875625105353	0.999574321699814	-0.384528665383085
chr1	51301332	51301577	245	+	utr3	Cavin2	0.743067476273319	0.99994764578637	0.607696975675058	1	0.663793384888683	0.993438706245053	0.339592846619422	0.496719655840824	0.0754933155729389	0.0479884682889395	0.79100054225581	0.999574321699814	0.0275048472839995
chr1	51477555	51477670	115	-	utr5	Nabp1	0.953528222480478	0.99994764578637	0.972943146621211	1	0.962351486446851	0.993438706245053	0.284573351364624	0.450334846590529	0.000700732875614765	-0.228157175558601	0.370406887124819	0.999574321699814	0.228857908434216
chr1	51478312	51478403	91	-	utr5	Nabp1	0.950296506441782	0.99994764578637	0.873312202931299	1	0.927729296746358	0.993438706245053	0.51010907775633	0.636785299814259	-0.00596384015176536	-0.228157175558601	0.370406887124819	0.999574321699814	0.222193335406835
chr1	51915810	51915962	152	-	utr5	Myo1b	0.962632965167229	0.99994764578637	0.81609297886219	1	0.824252747516317	0.993438706245053	0.295500047086412	0.45942204323905	-0.0920765886531365	-0.0308871113273449	0.742608802552567	0.999574321699814	-0.0611894773257916
chr1	52159464	52159669	205	+	utr3	Stat1	0.117724993799285	0.99994764578637	0.0779844630472284	1	0.123858977550237	0.993438706245053	0.0305264497874523	0.217916152005751	-0.276957378623978	0.0149301063616954	0.960516938938233	0.999574321699814	-0.291887484985673
chr1	52219998	52220114	116	-	utr5	Gls	0.122315582837283	0.99994764578637	0.14219268716543	1	0.16688267157926	0.993438706245053	0.142673279782551	0.327783643352635	0.00519258935300225	0.0637923963786947	0.165006810597223	0.999574321699814	-0.0585998070256925
chr1	52232597	52233274	677	-	utr5	Gls	0.991832867872712	0.99994764578637	0.719964405895947	1	0.534891876118309	0.993438706245053	0.117770330884347	0.303365286937512	0.0350890331715332	0.0637923963786947	0.165006810597223	0.999574321699814	-0.0287033632071615
chr1	52458982	52459165	183	-	utr3	Nab1	0.208320719941743	0.99994764578637	0.14996027649726	1	0.232425120982075	0.993438706245053	0.0351965167404372	0.220933165135359	-0.282933954554183	0.100867171193455	0.378421258547276	0.999574321699814	-0.383801125747637
chr1	52490054	52490147	93	-	exon	Nab1	0.458494939949039	0.99994764578637	0.370119429912828	1	0.387010286812747	0.993438706245053	0.128756701534764	0.314478818870477	-0.502640320499167	0.100867171193455	0.378421258547276	0.999574321699814	-0.603507491692622
chr1	52500305	52500502	197	-	utr5	Nab1	0.368239104965832	0.99994764578637	0.284169223300196	1	0.390322961150666	0.993438706245053	0.0178467108117825	0.213569337000166	0.0641228134931533	0.100867171193455	0.378421258547276	0.999574321699814	-0.0367443577003015
chr1	52650001	52650160	159	+	utr3	Nemp2	0.553181292628482	0.99994764578637	0.580597452858167	1	0.7094566538828	0.993438706245053	0.889873230482995	0.930361012157395	-0.0966559254301137	0.159912000867092	0.588430850825465	0.999574321699814	-0.256567926297206
chr1	52658248	52658404	156	-	utr3	Mfsd6	0.591403362152885	0.99994764578637	0.721908922523768	1	0.696231858799806	0.993438706245053	0.0803377755701373	0.268900725358673	-0.0264847584223852	-0.0527822610269566	0.342195056631917	0.999574321699814	0.0262975026045714
chr1	52708932	52709266	334	-	exon	Mfsd6	0.143385188726877	0.99994764578637	0.249809283761214	1	0.30625087791612	0.993438706245053	0.110188552050778	0.296271160634075	0.0420907043898452	-0.0527822610269566	0.342195056631917	0.999574321699814	0.0948729654168018
chr1	52727040	52727421	381	-	utr5	Mfsd6	0.68556211031403	0.99994764578637	0.839346447279458	1	0.816302753837893	0.993438706245053	0.27034234036331	0.437915126391546	-0.00419920959452603	-0.0527822610269566	0.342195056631917	0.999574321699814	0.0485830514324306
chr1	52789613	52790187	574	-	utr3	Inpp1	0.903573462045259	0.99994764578637	0.888822943880301	1	0.939914355098053	0.993438706245053	0.23378706288979	0.408061555942463	-0.111651791369717	-0.0932943598864988	0.413579835398166	0.999574321699814	-0.0183574314832182
chr1	52817454	52817757	303	-	utr5	Inpp1	0.64562349553618	0.99994764578637	0.715358166857135	1	0.72120493808693	0.993438706245053	0.481066953478787	0.612701573420084	0.0640541550732738	-0.0932943598864988	0.413579835398166	0.999574321699814	0.157348514959773
chr1	52925404	52925518	114	-	exon	1700019D03Rik	0.251884374415924	0.99994764578637	0.202168308584121	1	0.326966886401041	0.993438706245053	0.0834455098211369	0.271752184521787	-0.318905629006292	0.139918420912322	0.588115198341109	0.999574321699814	-0.458824049918614
chr1	52925608	52925770	162	-	utr5	1700019D03Rik	0.936918626082184	0.99994764578637	0.992244572402975	1	0.968340470614332	0.993438706245053	0.46017430318247	0.595535262943667	-0.214079949332394	0.139918420912322	0.588115198341109	0.999574321699814	-0.353998370244716
chr1	53812842	53813238	396	-	utr3	Hecw2	0.659589112250287	0.99994764578637	0.543013718977097	1	0.629374671001213	0.993438706245053	0.121850124157626	0.307911156438764	-0.0505429463584202	-0.0194429521852899	0.734189390175081	0.999574321699814	-0.0310999941731304
chr1	53925703	53925893	190	-	exon	Hecw2	0.410410717695818	0.99994764578637	0.549006984126839	1	0.574857153341095	0.993438706245053	0.172753329325778	0.353611171122822	-0.119194055402683	-0.0194429521852899	0.734189390175081	0.999574321699814	-0.0997511032173928
chr1	53926232	53926601	369	-	exon	Hecw2	0.99090541830917	0.99994764578637	0.836051222763109	1	0.839161829600895	0.993438706245053	0.322542860674625	0.482460279308077	0.0663095045710956	-0.0194429521852899	0.734189390175081	0.999574321699814	0.0857524567563855
chr1	54194585	54194696	111	-	intron	Hecw2	0.98152366625735	0.99994764578637	0.947733538595629	1	0.966837885784226	0.993438706245053	0.480361179394938	0.612023238247483	-0.0849074344664914	-0.0194429521852899	0.734189390175081	0.999574321699814	-0.0654644822812015
chr1	54194846	54195230	384	-	utr5	Hecw2	0.864551169008701	0.99994764578637	0.749933653658049	1	0.850780515921163	0.993438706245053	0.258353136158196	0.42800497123268	0.0413791415283369	-0.0194429521852899	0.734189390175081	0.999574321699814	0.0608220937136268
chr1	54438898	54438999	101	-	utr5	Gtf3c3	0.206430423858911	0.99994764578637	0.161575810979141	1	0.275297143147322	0.993438706245053	0.0498833660732978	0.23890301846959	-0.059514893867427	0.050593295125258	0.701861944581736	0.999574321699814	-0.110108188992685
chr1	55019356	55019463	107	-	exon	Sf3b1	0.987827808758338	0.99994764578637	0.805533533380432	1	0.823159938192339	0.993438706245053	0.00885276311822569	0.213569337000166	0.0691290032760027	0.0162444587534788	0.74802589408632	0.999574321699814	0.0528845445225238
chr1	55027288	55027483	195	-	utr5	Sf3b1	0.943125976538196	0.99994764578637	0.765393498100284	1	0.794056818173198	0.993438706245053	0.0496208071220822	0.238700080283233	0.0487115028584692	0.0162444587534788	0.74802589408632	0.999574321699814	0.0324670441049904
chr1	55086913	55087017	104	-	utr5	Hspd1	0.778719596450142	0.99994764578637	0.587062253158135	1	0.572684611763776	0.993438706245053	0.0363633411056191	0.222113300778212	0.0698596062601267	-0.0538414432399831	0.481740890345188	0.999574321699814	0.12370104950011
chr1	55087793	55088396	603	+	utr5	Hspe1	0.945368950607213	0.99994764578637	0.716650660057106	1	0.62234998556131	0.993438706245053	0.0211400813123758	0.213569337000166	0.0492915679312743	0.0813586288455554	0.604807755883796	0.999574321699814	-0.0320670609142811
chr1	55131250	55131362	112	+	utr5	Mob4	0.905261090024576	0.99994764578637	0.96281584085197	1	0.937586999993718	0.993438706245053	0.238690197952389	0.411954570053311	0.0627175572500991	-0.0211932728557875	0.884188185299254	0.999574321699814	0.0839108301058866
chr1	55226196	55226344	148	-	utr5	Rftn2	0.12550985578927	0.99994764578637	0.0679567378776518	1	0.0728594481843724	0.993438706245053	0.01104014814833	0.213569337000166	-0.33285628326548	-0.0890025639227041	0.469696141808673	0.999574321699814	-0.243853719342775
chr1	55226414	55226582	168	-	utr5	Rftn2	0.369051744306839	0.99994764578637	0.28627113233581	1	0.346570538509496	0.993438706245053	0.0943270376460389	0.28138429940143	-0.169490590502574	-0.0890025639227041	0.469696141808673	0.999574321699814	-0.0804880265798698
chr1	55237237	55237360	123	+	utr5	Mars2	0.367732239266053	0.99994764578637	0.381770782515584	1	0.464537299884321	0.993438706245053	0.969506900295642	0.984873781727668	0.0607184694881348	-0.010068238913065	0.944740763974513	0.999574321699814	0.0707867084011998
chr1	55237980	55238098	118	+	exon	Mars2	0.191388000211597	0.99994764578637	0.168309390718128	1	0.272522396558923	0.993438706245053	0.911001172088341	0.945235834261354	0.0121235110499374	-0.010068238913065	0.944740763974513	0.999574321699814	0.0221917499630024
chr1	55238217	55239017	800	+	utr3	Mars2	0.0670846717352825	0.99994764578637	0.0430885847026251	1	0.0889901748261958	0.993438706245053	0.0184021448966444	0.213569337000166	-0.0563591753494344	-0.010068238913065	0.944740763974513	0.999574321699814	-0.0462909364363694
chr1	55405923	55406132	209	+	utr5	Plcl1	0.925652503160611	0.99994764578637	0.797747742551695	1	0.87886614363063	0.993438706245053	0.103692372374577	0.290452735026033	0.109086931492745	0.116425821965447	0.30858853203014	0.999574321699814	-0.00733889047270245
chr1	55695936	55696035	99	+	exon	Plcl1	0.357281870739447	0.99994764578637	0.265625422484394	1	0.369345683075886	0.993438706245053	0.0686760330376954	0.256876046191775	-0.203006733577847	0.116425821965447	0.30858853203014	0.999574321699814	-0.319432555543294
chr1	56795950	56796094	144	-	utr3	Satb2	0.13383160747269	0.99994764578637	0.1705742835347	1	0.254804956970709	0.993438706245053	0.912572163899743	0.946587956507998	0.202410282733041	-0.0136647403039591	0.819938874034857	0.999574321699814	0.216075023037
chr1	56796255	56796420	165	-	utr3	Satb2	0.491968815188747	0.99994764578637	0.421826922479311	1	0.502376066856514	0.993438706245053	0.159484803573017	0.34163389836089	-0.061416451495889	-0.0136647403039591	0.819938874034857	0.999574321699814	-0.0477517111919298
chr1	56796494	56796635	141	-	utr3	Satb2	0.371489581904668	0.99994764578637	0.298208254810553	1	0.379082799185588	0.993438706245053	0.0659738614552229	0.254774170191104	-0.270817631474321	-0.0136647403039591	0.819938874034857	0.999574321699814	-0.257152891170362
chr1	56796759	56796975	216	-	utr3	Satb2	0.0234229220580361	0.99994764578637	0.0142216584556981	1	0.0346819695009974	0.993438706245053	0.00183828866880353	0.213569337000166	-0.212722902746101	-0.0136647403039591	0.819938874034857	0.999574321699814	-0.199058162442142
chr1	56871623	56871750	127	-	exon	Satb2	0.652378385157185	0.99994764578637	0.814758660744575	1	0.779444986878579	0.993438706245053	0.288512192720257	0.453347506078915	-0.0941425301751528	-0.0136647403039591	0.819938874034857	0.999574321699814	-0.0804777898711936
chr1	56971208	56971298	90	-	utr5	Satb2	0.0751642861273782	0.99994764578637	0.0462999183529482	1	0.107816676136888	0.993438706245053	0.0138211287713447	0.213569337000166	-0.166170318950315	-0.0136647403039591	0.819938874034857	0.999574321699814	-0.152505578646356
chr1	56971476	56971801	325	-	utr5	Satb2	0.0805565576858291	0.99994764578637	0.0490222217415222	1	0.100182567397774	0.993438706245053	0.0272619807188315	0.216168479860529	-0.0745034220976708	-0.0136647403039591	0.819938874034857	0.999574321699814	-0.0608386817937117
chr1	56972044	56973575	1531	-	utr5	Satb2	0.50750863447309	0.99994764578637	0.325919523834495	1	0.348987830978592	0.993438706245053	0.0460729542179358	0.234336098119217	0.0517019546913686	-0.0136647403039591	0.819938874034857	0.999574321699814	0.0653666949953278
chr1	56974193	56974329	136	-	utr5	Satb2	0.684165600919933	0.99994764578637	0.73990350982242	1	0.815484557869204	0.993438706245053	0.790125209537127	0.856043950194402	0.263061590880467	-0.0136647403039591	0.819938874034857	0.999574321699814	0.276726331184426
chr1	57406737	57406909	172	-	utr5	Tyw5	0.849389968529063	0.99994764578637	0.737443641586917	1	0.75838177087533	0.993438706245053	0.301496061350465	0.464503118295285	0.119422830887425	-0.675384886670238	0.0783488815284962	0.999574321699814	0.794807717557663
chr1	58392954	58393183	229	+	utr5	Bzw1	0.900517911449394	0.99994764578637	0.99189804294346	1	0.975657960331444	0.993438706245053	0.218000887980832	0.394609202294418	0.168243889959693	0.0447761857626602	0.611200983553227	0.999574321699814	0.123467704197033
chr1	58423963	58424061	98	-	utr5	Clk1	0.54542199761495	0.99994764578637	0.609669564991176	1	0.737768191522453	0.993438706245053	0.809432404799871	0.870440870634343	0.108917240569737	0.0138721983628887	0.892911956498829	0.999574321699814	0.0950450422068482
chr1	58445267	58445474	207	+	utr5	Nif3l1	0.0167663954691413	0.99994764578637	0.0209658239344737	1	0.0530841229499765	0.993438706245053	0.379267342229855	0.530185612218138	0.41432375028094	0.0579812003014023	0.709359679810532	0.999574321699814	0.356342549979538
chr1	58447595	58447862	267	+	utr5	Nif3l1	0.8501989661702	0.99994764578637	0.762110696802833	1	0.871016039132725	0.993438706245053	0.535439821700402	0.657733719783757	0.0889277725852965	0.0579812003014023	0.709359679810532	0.999574321699814	0.0309465722838942
chr1	58463642	58463777	135	-	utr3	Orc2	0.54073364687177	0.99994764578637	0.612897267662379	1	0.652629130517101	0.993438706245053	0.528187607142624	0.651939989677263	-0.119794939893297	0.100589151806363	0.596672176349984	0.999574321699814	-0.220384091699661
chr1	58529816	58530236	420	-	utr3	Fam126b	0.818417113046248	0.99994764578637	0.963264180172783	1	0.922862900291049	0.993438706245053	0.0542077526563459	0.242880550739523	-0.141654331341946	0.0314186114444705	0.762767436841072	0.999574321699814	-0.173072942786416
chr1	58565896	58565991	95	-	utr5	Fam126b	0.045039982572709	0.99994764578637	0.0371215698384904	1	0.0704943051215425	0.993438706245053	0.268801397368965	0.436830964298155	0.0594345323222241	0.0314186114444705	0.762767436841072	0.999574321699814	0.0280159208777536
chr1	58752614	58752732	118	+	exon	Cflar	0.810084291299275	0.99994764578637	0.870204682712267	1	0.876081615662883	0.993438706245053	0.56120934720126	0.678483321787393	0.173463763493172	0.0163275792776429	0.912657765936505	0.999574321699814	0.157136184215529
chr1	58903078	58903233	155	-	utr3	Trak2	0.577533110189374	0.99994764578637	0.460678073204447	1	0.51161369114559	0.993438706245053	0.00915906824186685	0.213569337000166	-0.290027999311636	0.0548570496296946	0.154829659018566	0.999574321699814	-0.344885048941331
chr1	58903312	58903518	206	-	utr3	Trak2	0.20019768068051	0.99994764578637	0.120625966858	1	0.0881549458393979	0.993438706245053	0.0043137043150866	0.213569337000166	-0.19956830990492	0.0548570496296946	0.154829659018566	0.999574321699814	-0.254425359534615
chr1	58903678	58903817	139	-	utr3	Trak2	0.395905863474244	0.99994764578637	0.290838414546876	1	0.351714329940121	0.993438706245053	0.0107904362175105	0.213569337000166	-0.141044730789972	0.0548570496296946	0.154829659018566	0.999574321699814	-0.195901780419667
chr1	58903915	58904167	252	-	utr3	Trak2	0.73048191279967	0.99994764578637	0.50280627875097	1	0.59051399385092	0.993438706245053	0.0745953667452053	0.263041752171181	0.0247764486031666	0.0548570496296946	0.154829659018566	0.999574321699814	-0.030080601026528
chr1	58946489	58946604	115	-	utr5	Trak2	0.432616342015166	0.99994764578637	0.547401527510296	1	0.591711816737217	0.993438706245053	0.271266798900567	0.438590244951385	0.179408424296297	0.0548570496296946	0.154829659018566	0.999574321699814	0.124551374666603
chr1	58973266	58973461	195	-	utr5	Trak2	0.46600144611408	0.99994764578637	0.336298357138904	1	0.359114591454407	0.993438706245053	0.249134550097091	0.420350278206923	-0.0712025729338481	0.0548570496296946	0.154829659018566	0.999574321699814	-0.126059622563543
chr1	58973568	58973803	235	+	utr5	Stradb	0.379467640292571	0.99994764578637	0.304185476703735	1	0.408450237225645	0.993438706245053	0.0589261779364852	0.247119248337504	-0.391259874478187	-0.0806869229492989	0.591477139185643	0.999574321699814	-0.310572951528888
chr1	59119986	59120227	241	-	utr5	Tmem237	0.803612369007221	0.99994764578637	0.70784851512392	1	0.786704508329078	0.993438706245053	0.620379913574288	0.725482329563427	0.0561497429052305	0.106536089019957	0.499329060025938	0.999574321699814	-0.0503863461147264
chr1	59163242	59163363	121	-	utr3	Als2	0.1053157561764	0.99994764578637	0.076638326107871	1	0.13528530517882	0.993438706245053	0.0294475596532948	0.217916152005751	-0.386863976738509	-0.139254314158409	0.0931550051184352	0.999574321699814	-0.2476096625801
chr1	59163964	59164160	196	-	utr3	Als2	0.49753200738228	0.99994764578637	0.397913016833322	1	0.473951274190298	0.993438706245053	0.112985918863462	0.298789669057849	-0.326980951994068	-0.139254314158409	0.0931550051184352	0.999574321699814	-0.187726637835659
chr1	59215241	59215348	107	-	exon	Als2	0.573516229457935	0.99994764578637	0.638887046145039	1	0.695687318433951	0.993438706245053	0.472408731881432	0.606260743230927	0.0435045191502832	-0.139254314158409	0.0931550051184352	0.999574321699814	0.182758833308692
chr1	59215728	59215903	175	-	utr5	Als2	0.569173087973063	0.99994764578637	0.470807417913157	1	0.485722645301829	0.993438706245053	0.365839407275867	0.518623637418925	-0.0537800354634122	-0.139254314158409	0.0931550051184352	0.999574321699814	0.0854742786949969
chr1	59482147	59482310	163	+	utr5*	Fzd7	0.982954614283226	0.99994764578637	0.908179963319599	1	0.96434653652957	0.993438706245053	0.248731069978455	0.419958605415083	-0.108584520072159	0.0328879677477209	0.836388874776996	0.999574321699814	-0.14147248781988
chr1	59482396	59482573	177	+	utr5	Fzd7	0.469625094501494	0.99994764578637	0.474122646749366	1	0.55281214954887	0.993438706245053	0.57906793158295	0.692837680728581	0.149383390729587	0.0328879677477209	0.836388874776996	0.999574321699814	0.116495422981866
chr1	59482806	59482921	115	+	utr5	Fzd7	0.480987949742889	0.99994764578637	0.398028413892981	1	0.47171953195918	0.993438706245053	0.121799985066702	0.307878801529083	-0.00872275084655883	0.0328879677477209	0.836388874776996	0.999574321699814	-0.0416107185942797
chr1	59483402	59483540	138	+	exon	Fzd7	0.66954937959602	0.99994764578637	0.565860070625775	1	0.577311641667043	0.993438706245053	0.653240452628934	0.751577104319794	-0.0979011329464676	0.0328879677477209	0.836388874776996	0.999574321699814	-0.130789100694188
chr1	59483611	59483941	330	+	exon	Fzd7	0.17773708579747	0.99994764578637	0.128574990692459	1	0.177988276616076	0.993438706245053	0.0486164284344143	0.237249775589459	0.122576791663574	0.0328879677477209	0.836388874776996	0.999574321699814	0.0896888239158526
chr1	59484861	59485026	165	+	utr3	Fzd7	0.562937989346581	0.99994764578637	0.480453773818183	1	0.562186859757429	0.993438706245053	0.358225409009499	0.512321562809921	-0.315122710975059	0.0328879677477209	0.836388874776996	0.999574321699814	-0.34801067872278
chr1	59639739	59639867	128	-	utr3	Sumo1	0.0423891116148749	0.99994764578637	0.0285205751477563	1	0.0641151231093639	0.993438706245053	0.0304157788272671	0.217916152005751	-0.0394980463797245	0.0312606979906526	0.863224908571979	0.999574321699814	-0.0707587443703771
chr1	59670697	59670820	123	-	utr5	Sumo1	0.318027382550747	0.99994764578637	0.366534059532817	1	0.382438585471461	0.993438706245053	0.747714860801331	0.823658292873993	-0.0734212676602828	0.0312606979906526	0.863224908571979	0.999574321699814	-0.104681965650935
chr1	59763389	59763646	257	+	utr5	Bmpr2	0.697820953985977	0.99994764578637	0.557093527470612	1	0.568727482079994	0.993438706245053	0.215950913176517	0.392795356302761	-0.0322290327281043	0.0446537310109111	0.431464572963835	0.999574321699814	-0.0768827637390154
chr1	59867858	59868142	284	+	exon	Bmpr2	0.556880360413155	0.99994764578637	0.713650910051533	1	0.708664934964392	0.993438706245053	0.389138615112106	0.538313247812807	-0.0686136743463061	0.0446537310109111	0.431464572963835	0.999574321699814	-0.113267405357217
chr1	59912981	59913130	149	+	utr5	Fam117b	0.758620002693711	0.99994764578637	0.570905015542969	1	0.517492983725642	0.993438706245053	0.211818164818167	0.388852002035963	0.200678097706196	0.0236688076135342	0.687011006808088	0.999574321699814	0.177009290092662
chr1	59913304	59913635	331	+	exon	Fam117b	0.193529260547469	0.99994764578637	0.291715623952518	1	0.301237784615795	0.993438706245053	0.184901085948161	0.365181858955097	0.140289368611959	0.0236688076135342	0.687011006808088	0.999574321699814	0.116620560998425
chr1	59981669	59981894	225	+	utr3	Fam117b	0.641911445201145	0.99994764578637	0.489169027283577	1	0.557625071140834	0.993438706245053	0.169245272324599	0.350565655494228	-0.103381615757143	0.0236688076135342	0.687011006808088	0.999574321699814	-0.127050423370678
chr1	59990365	59990504	139	-	utr3	Ica1l	0.857642378872348	0.99994764578637	0.92254426242359	1	0.938070435751637	0.993438706245053	0.344735037024693	0.501093068516629	0.165033143328594	0.0521157374068826	0.609687565477723	0.999574321699814	0.112917405921711
chr1	59991074	59991242	168	-	utr3	Ica1l	0.835017754006974	0.99994764578637	0.942389160812765	1	0.965055688382947	0.993438706245053	0.291492436379049	0.456089518916026	-0.0815955715976678	0.0521157374068826	0.609687565477723	0.999574321699814	-0.13371130900455
chr1	60042984	60043148	164	-	utr5	Ica1l	0.865718527237666	0.99994764578637	0.75700612109512	1	0.821311425183002	0.993438706245053	0.139817789439117	0.325364715730817	0.169324802772534	0.0521157374068826	0.609687565477723	0.999574321699814	0.117209065365652
chr1	60147941	60148038	97	+	utr3	Carf	0.886094214031146	0.99994764578637	0.927352127773078	1	0.911618714476864	0.993438706245053	0.444036091062316	0.583440028510231	0.160438487317517	-0.0347985982392878	0.840694385567819	0.999574321699814	0.195237085556804
chr1	60409518	60409887	369	+	utr5	Abi2	0.758411440906011	0.99994764578637	0.558937045063455	1	0.718952891903813	0.993438706245053	0.0845597003523908	0.272740864017966	0.0211852656644126	-0.0240627744819517	0.574696077360304	0.999574321699814	0.0452480401463643
chr1	60409964	60410135	171	+	intron	Abi2	0.951809408584469	0.99994764578637	0.972567973564573	1	0.97274709973908	0.993438706245053	0.435203105895609	0.576426257455373	0.122257663935599	-0.0240627744819517	0.574696077360304	0.999574321699814	0.146320438417551
chr1	60450033	60450166	133	+	exon	Abi2	0.27203282032527	0.99994764578637	0.327059702288546	1	0.393756777206752	0.993438706245053	0.349911644019687	0.505752755398635	0.124154147722349	-0.0240627744819517	0.574696077360304	0.999574321699814	0.1482169222043
chr1	60476784	60477321	537	+	utr3	Abi2	0.498343811221629	0.99994764578637	0.696541855870892	1	0.738417469893306	0.993438706245053	0.130641983999818	0.316367783408974	-0.0723455187562626	-0.0240627744819517	0.574696077360304	0.999574321699814	-0.0482827442743109
chr1	60488287	60488748	461	-	utr3	Raph1	0.908994576468341	0.99994764578637	0.700054627162345	1	0.715913286269259	0.993438706245053	0.236267907434153	0.410127578108738	0.115923723411387	0.00106171182391749	0.984832597238167	0.999574321699814	0.11486201158747
chr1	60489381	60489493	112	-	exon	Raph1	0.997190715254139	0.99994764578637	0.806826843369154	1	0.839319790982837	0.993438706245053	0.150430481765118	0.334546897553692	0.141004513271652	0.00106171182391749	0.984832597238167	0.999574321699814	0.139942801447734
chr1	60525681	60525819	138	-	exon	Raph1	0.722034965882103	0.99994764578637	0.880316649505004	1	0.965664104817179	0.993438706245053	0.251296191673074	0.421793641753183	-0.0374306679311282	0.00106171182391749	0.984832597238167	0.999574321699814	-0.0384923797550457
chr1	60566580	60566831	251	-	utr5	Raph1	0.661755069160324	0.99994764578637	0.762312477896199	1	0.827291202084894	0.993438706245053	0.373919609263824	0.52566109190569	0.126162572398953	0.00106171182391749	0.984832597238167	0.999574321699814	0.125100860575035
chr1	61638864	61638997	133	+	utr5	Pard3b	0.921859707062349	0.99994764578637	0.834607980764954	1	0.873968751241607	0.993438706245053	0.615594020755272	0.722207069733233	0.410046234877123	0.117440977670045	0.55721438465054	0.999574321699814	0.292605257207078
chr1	62703359	62703719	360	+	utr5	Nrp2	0.443232313140013	0.99994764578637	0.314519233987497	1	0.370508453471792	0.993438706245053	0.0389618986052486	0.226156360768476	0.0298679700896559	0.0136671875546339	0.851870589770174	0.999574321699814	0.016200782535022
chr1	62704026	62704172	146	+	utr5	Nrp2	0.364960893956864	0.99994764578637	0.43372094549713	1	0.534650051647757	0.993438706245053	0.88802019877198	0.928949710238066	0.0368914782320232	0.0136671875546339	0.851870589770174	0.999574321699814	0.0232242906773894
chr1	62815719	62815899	180	+	utr3	Nrp2	0.236974775761482	0.99994764578637	0.164140803396587	1	0.218594562508887	0.993438706245053	0.026178943909137	0.214663869197262	-0.210204420066627	0.0136671875546339	0.851870589770174	0.999574321699814	-0.223871607621261
chr1	63057963	63058706	743	-	utr3	Ino80d	0.686324914862291	0.99994764578637	0.860370769211523	1	0.863059677134982	0.993438706245053	0.20592821780914	0.384110546662166	0.0786240738577085	0.0815990673808105	0.252153858615522	0.999574321699814	-0.00297499352310199
chr1	63058830	63059010	180	-	exon	Ino80d	0.86398471600434	0.99994764578637	0.784301546874103	1	0.889857505369686	0.993438706245053	0.439562195301738	0.579913113427884	-0.000887131745469635	0.0815990673808105	0.252153858615522	0.999574321699814	-0.0824861991262802
chr1	63086009	63086155	146	-	exon	Ino80d	0.63615544457688	0.99994764578637	0.73175582902232	1	0.788552049357369	0.993438706245053	0.410868054149467	0.556901388235484	-0.0413688874068286	0.0815990673808105	0.252153858615522	0.999574321699814	-0.122967954787639
chr1	63086249	63086339	90	-	utr5	Ino80d	0.232624800671615	0.99994764578637	0.177689734877574	1	0.313253083130468	0.993438706245053	0.0693874518214871	0.257497047801988	-0.248984820449289	0.0815990673808105	0.252153858615522	0.999574321699814	-0.330583887830099
chr1	63113817	63113908	91	+	intron	Ino80dos	0.89823146409202	0.99994764578637	0.973643208905462	1	0.970651628526507	0.993438706245053	0.383474266274013	0.533634296178832	0.0658512366737544	-0.132694413491498	0.681788743938447	0.999574321699814	0.198545650165252
chr1	63114081	63114320	239	-	utr5	Ino80d	0.0699597465147073	0.99994764578637	0.0516490351468188	1	0.107206718808131	0.993438706245053	0.0100469422837716	0.213569337000166	-0.0565434144102333	0.0815990673808105	0.252153858615522	0.999574321699814	-0.138142481791044
chr1	63114619	63114737	118	-	utr5	Ino80d	0.888662825244019	0.99994764578637	0.965142617531379	1	0.954545583072431	0.993438706245053	0.505070955052261	0.63217459904137	0.11898920129327	0.0815990673808105	0.252153858615522	0.999574321699814	0.0373901339124594
chr1	63176565	63176703	138	-	utr5	Ndufs1	0.145914564295286	0.99994764578637	0.184222685889763	1	0.255283584167262	0.993438706245053	0.169760410247462	0.351087007951176	-0.0695288819347059	-0.0816936537503111	0.293883834048236	0.999574321699814	0.0121647718156052
chr1	63177089	63177197	108	+	utr5	Eef1b2	0.72209852833422	0.99994764578637	0.861189851593095	1	0.866372029461679	0.993438706245053	0.15059414988789	0.334663658447445	0.208834320968981	0.0794527637510702	0.373422928217579	0.999574321699814	0.12938155721791
chr1	63303057	63303147	90	+	exon	Zdbf2	0.709830543634047	0.99994764578637	0.737468061958195	1	0.812839198756851	0.993438706245053	0.815934529652677	0.875532610239755	0.336712369895026	-0.00713382482632709	0.9486258897222	0.999574321699814	0.343846194721353
chr1	63309520	63309622	102	+	exon	Zdbf2	0.503562261117694	0.99994764578637	0.583900288482559	1	0.649044258162833	0.993438706245053	0.70247591131651	0.788858446212399	0.081047127372968	-0.00713382482632709	0.9486258897222	0.999574321699814	0.088180952199295
chr1	63445761	63446153	392	+	utr5	Adam23	0.333676754824455	0.99994764578637	0.220207395507667	1	0.325925294384514	0.993438706245053	0.0165979879841371	0.213569337000166	-0.0180753151079205	-0.044910653909449	0.284208060480417	0.999574321699814	0.0268353388015285
chr1	63447681	63447893	212	+	exon	Adam23	0.348539495927251	0.99994764578637	0.495992744402519	1	0.543952568533914	0.993438706245053	0.502211577220789	0.629679803804424	-0.0239186189427443	-0.044910653909449	0.284208060480417	0.999574321699814	0.0209920349667047
chr1	63592660	63592846	186	+	utr3	Adam23	0.080244618865515	0.99994764578637	0.114594826583671	1	0.192377343134991	0.993438706245053	0.963942619220958	0.981114805270603	0.015542509960697	-0.044910653909449	0.284208060480417	0.999574321699814	0.060453163870146
chr1	63593157	63593331	174	+	utr3	Adam23	0.106808720583534	0.99994764578637	0.163544068602052	1	0.222346328325101	0.993438706245053	0.626178429390223	0.730147638426583	-0.0104267391634039	-0.044910653909449	0.284208060480417	0.999574321699814	0.0344839147460451
chr1	64033063	64033187	124	-	utr3	Klf7	0.975393293529609	0.99994764578637	0.937159878039465	1	0.944733144609386	0.993438706245053	0.305928765701762	0.468079147423829	-0.243296086361632	0.0597550100735005	0.425473435647552	0.999574321699814	-0.303051096435132
chr1	64033812	64034023	211	-	utr3	Klf7	0.046762460027386	0.99994764578637	0.0324506201611604	1	0.0817822469576755	0.993438706245053	0.000632310626975552	0.213569337000166	-0.173085108994848	0.0597550100735005	0.425473435647552	0.999574321699814	-0.232840119068348
chr1	64034426	64034650	224	-	utr3	Klf7	0.56220216562347	0.99994764578637	0.632444037305829	1	0.691419812907574	0.993438706245053	0.616246207365003	0.722643245406038	-0.0590407152245439	0.0597550100735005	0.425473435647552	0.999574321699814	-0.118795725298044
chr1	64034933	64035033	100	-	utr3	Klf7	0.404552941868545	0.99994764578637	0.43182246559705	1	0.519956005005223	0.993438706245053	1	1	0.338654153567903	0.0597550100735005	0.425473435647552	0.999574321699814	0.278899143494402
chr1	64035503	64035675	172	-	utr3	Klf7	0.00990813316815661	0.99994764578637	0.019828299637236	1	0.0459285757086414	0.993438706245053	0.49912644600866	0.627274023256706	0.268020419371064	0.0597550100735005	0.425473435647552	0.999574321699814	0.208265409297564
chr1	64078808	64079382	574	-	exon	Klf7	0.318497298954513	0.99994764578637	0.207941209915083	1	0.250964755703833	0.993438706245053	0.015783429882519	0.213569337000166	-0.0884275814041422	0.0597550100735005	0.425473435647552	0.999574321699814	-0.148182591477643
chr1	64121177	64121425	248	-	utr5	Klf7	0.491688920805783	0.99994764578637	0.400499158189665	1	0.471408331748806	0.993438706245053	0.119858818933222	0.305468973069844	0.122756058633829	0.0597550100735005	0.425473435647552	0.999574321699814	0.063001048560329
chr1	64532809	64533163	354	+	utr5	Creb1	0.188252352731576	0.99994764578637	0.121204542991528	1	0.17122035548802	0.993438706245053	0.0174871154482501	0.213569337000166	-0.13857370918343	0.0928105868904808	0.328041375465396	0.999574321699814	-0.231384296073911
chr1	64597264	64597620	356	+	utr3	Creb1	0.889007971069942	0.99994764578637	0.992997837741401	1	0.970745210843553	0.993438706245053	0.341162444676188	0.498053683396921	-0.11654889898912	0.0928105868904808	0.328041375465396	0.999574321699814	-0.209359485879601
chr1	64690911	64691167	256	+	utr5	Ccnyl1	0.0640178604588256	0.99994764578637	0.0374592031207996	1	0.0781211556293716	0.993438706245053	0.0872526283340658	0.275394586929887	-0.136983967343285	-0.0545731714560122	0.731707047046775	0.999574321699814	-0.0824107958872726
chr1	64734834	64734982	148	-	utr3	Fzd5	0.72449710759972	0.99994764578637	0.646735117261033	1	0.721704435444416	0.993438706245053	0.276291159630534	0.442950359542465	0.0943193068649649	-0.334323783183345	0.229985736483939	0.999574321699814	0.42864309004831
chr1	64735082	64735213	131	-	exon	Fzd5	0.340376917687149	0.99994764578637	0.34790095780767	1	0.475465849447188	0.993438706245053	0.996542551483002	1	-0.124167015673303	-0.334323783183345	0.229985736483939	0.999574321699814	0.210156767510042
chr1	64735366	64735534	168	-	exon	Fzd5	0.413545783155746	0.99994764578637	0.435659289857688	1	0.588495239654917	0.993438706245053	0.999772961882783	1	-0.0388499944597245	-0.334323783183345	0.229985736483939	0.999574321699814	0.295473788723621
chr1	64794157	64794843	686	-	utr3	Plekhm3	0.120166135129196	0.99994764578637	0.0827462611285119	1	0.133342437579551	0.993438706245053	0.0140346274238716	0.213569337000166	-0.176110855382703	-0.0214201252730092	0.762695903769267	0.999574321699814	-0.154690730109694
chr1	64921919	64922266	347	-	exon	Plekhm3	0.473107610239327	0.99994764578637	0.371122307203241	1	0.428994899691459	0.993438706245053	0.083794095860929	0.271958281049095	-0.0570079556108778	-0.0214201252730092	0.762695903769267	0.999574321699814	-0.0355878303378686
chr1	64937801	64938236	435	-	exon	Plekhm3	0.137033533883811	0.99994764578637	0.167789233022167	1	0.262893290431429	0.993438706245053	0.860923220171674	0.908362670867363	-0.0283030405761591	-0.0214201252730092	0.762695903769267	0.999574321699814	-0.00688291530314981
chr1	64938457	64938593	136	-	utr5	Plekhm3	0.54441186507583	0.99994764578637	0.449666883646539	1	0.556064037137654	0.993438706245053	0.228604526228044	0.404220382699991	-0.117632352489838	-0.0214201252730092	0.762695903769267	0.999574321699814	-0.0962122272168291
chr1	64956617	64956755	138	-	utr5	Plekhm3	0.720061291399769	0.99994764578637	0.828826394534513	1	0.880200711190512	0.993438706245053	0.210581868342188	0.387862687727531	-0.117522125020779	-0.0214201252730092	0.762695903769267	0.999574321699814	-0.0961019997477694
chr1	65246395	65246713	318	+	utr3	Pikfyve	0.719003572900389	0.99994764578637	0.62344497501773	1	0.731099676802394	0.993438706245053	0.280119840672046	0.446283149045965	-0.159880092070159	-0.0262564250188674	0.755462145638999	0.999574321699814	-0.133623667051292
chr1	66175193	66175394	201	+	utr5	Map2	0.513277765343208	0.99994764578637	0.38074272086757	1	0.396339438482494	0.993438706245053	0.341277715876564	0.498192565827009	0.0698850342633326	-0.0440616866874885	0.245839416604227	0.999574321699814	0.113946720950821
chr1	66321753	66322119	366	+	utr5	Map2	0.508808319051719	0.99994764578637	0.658573019347228	1	0.740887196074048	0.993438706245053	0.181569822010322	0.361983707527871	0.000847086627061242	-0.0440616866874885	0.245839416604227	0.999574321699814	0.0449087733145498
chr1	66412583	66412777	194	+	exon	Map2	0.846850458646793	0.99994764578637	0.609179682696177	1	0.567937181394745	0.993438706245053	0.028804869661509	0.217916152005751	-0.148180578210849	-0.0440616866874885	0.245839416604227	0.999574321699814	-0.10411889152336
chr1	66467948	66468495	547	+	utr5	Unc80	0.0874338995392378	0.99994764578637	0.0521602835789699	1	0.111278748579819	0.993438706245053	7.36207447300519e-05	0.0700501386106444	-0.110016964718581	-0.0036609866157415	0.922235338928273	0.999574321699814	-0.106355978102839
chr1	66695469	66695672	203	+	utr3	Unc80	0.346948694715582	0.99994764578637	0.477902385103281	1	0.548557969580618	0.993438706245053	0.414362420995049	0.559445716101713	0.067527959850006	-0.0036609866157415	0.922235338928273	0.999574321699814	0.0711889464657475
chr1	66700855	66701011	156	+	utr5	Rpe	0.584198359953885	0.99994764578637	0.649915110886942	1	0.695096797504308	0.993438706245053	0.503238700592453	0.630584116596094	-0.11817066696893	-0.0561238708400209	0.746409745413426	0.999574321699814	-0.0620467961289089
chr1	66701149	66701351	202	+	utr3	Rpe	0.539532336667553	0.99994764578637	0.459167856759709	1	0.603424201280396	0.993438706245053	0.080196685851508	0.268900725358673	0.0184799382644478	-0.0561238708400209	0.746409745413426	0.999574321699814	0.0746038091044687
chr1	66863195	66863402	207	-	utr5	Acadl	0.884775358261338	0.99994764578637	0.650421117167649	1	0.627433560340904	0.993438706245053	0.235400870674835	0.409505811098005	0.180174092565	0.0654242027226294	0.564132454686902	0.999574321699814	0.11474988984237
chr1	67002101	67002192	91	-	utr3	Lancl1	0.743619992655962	0.99994764578637	0.660976145698179	1	0.788685539418934	0.993438706245053	0.181076783564137	0.361385272686449	-0.0390308886727228	-0.00408077070148321	0.937782468887652	0.999574321699814	-0.0349501179712396
chr1	67038647	67038875	228	-	utr5	Lancl1	0.766019827295088	0.99994764578637	0.966471372519883	1	0.949397348014778	0.993438706245053	0.143917327185644	0.328841854368306	0.052774921289141	-0.00408077070148321	0.937782468887652	0.999574321699814	0.0568556919906242
chr1	68040063	68040340	277	-	exon	Erbb4	0.914619643827531	0.99994764578637	0.71199389700126	1	0.792981887167678	0.993438706245053	0.0279435549566496	0.217166817757698	0.0686041250706591	0.0195520056244975	0.778890563341795	0.999574321699814	0.0490521194461616
chr1	69107804	69108086	282	-	utr5	Erbb4	0.678726055146822	0.99994764578637	0.534389927106703	1	0.584162931776406	0.993438706245053	0.231075738423803	0.406007293527447	0.0898647028286031	0.0195520056244975	0.778890563341795	0.999574321699814	0.0703126972041055
chr1	70882153	70882307	154	+	utr3	Vwc2l	0.431331994657482	0.99994764578637	0.353141786453606	1	0.42902989806287	0.993438706245053	0.279841860597932	0.445983881294352	-0.142243935993683	-0.0727989894400895	0.765919841856807	0.999574321699814	-0.0694449465535939
chr1	70882462	70882561	99	+	utr3	Vwc2l	0.334130094041758	0.99994764578637	0.282273733946928	1	0.392448814953004	0.993438706245053	0.193413530882667	0.373262827626506	-0.0651819108252209	-0.0727989894400895	0.765919841856807	0.999574321699814	0.00761707861486863
chr1	71557009	71557250	241	+	utr5	Atic	0.106856249069732	0.99994764578637	0.113212620937484	1	0.196799799378161	0.993438706245053	0.333484445543473	0.491776983112637	0.0180093663135717	-0.253632769058828	0.0235268270338751	0.999574321699814	0.2716421353724
chr1	72212157	72212264	107	-	utr5	Mreg	0.423873170852277	0.99994764578637	0.428794087174074	1	0.476644900359259	0.993438706245053	0.989247355358312	0.997716593591637	0.258823265105699	-0.0908546074625465	0.70492443729519	0.999574321699814	0.349677872568245
chr1	72301174	72301546	372	+	utr3	Tmem169	0.694345179791434	0.99994764578637	0.791432341638252	1	0.796648753125158	0.993438706245053	0.34175861137052	0.49876301331262	0.0346967432820877	-0.0456618485361852	0.792677774768276	0.999574321699814	0.0803585918182729
chr1	72428768	72428981	213	-	exon	March4	0.965785009823283	0.99994764578637	0.862771673889093	1	0.8336267539487	0.993438706245053	0.451769763727521	0.589196105163159	-0.0131790754788971	0.0388619513807788	0.653403177911412	0.999574321699814	-0.0520410268596759
chr1	72534962	72535267	305	-	utr5	March4	0.179567777203761	0.99994764578637	0.110084529548877	1	0.189847040432706	0.993438706245053	0.115657480761294	0.301524664930388	-0.0707172161321648	0.0388619513807788	0.653403177911412	0.999574321699814	-0.109579167512944
chr1	72536029	72536406	377	-	utr5	March4	0.607273676444531	0.99994764578637	0.716789139584561	1	0.76968612451809	0.993438706245053	0.686156993339393	0.777129417123255	0.319268863478169	0.0388619513807788	0.653403177911412	0.999574321699814	0.28040691209739
chr1	72536495	72536738	243	-	utr5	March4	0.786836020101704	0.99994764578637	0.877395374443119	1	0.92801500117242	0.993438706245053	0.420488142693655	0.564595480938218	0.13320108832173	0.0388619513807788	0.653403177911412	0.999574321699814	0.0943391369409508
chr1	72537032	72537123	91	-	utr5*	March4	0.471645228595443	0.99994764578637	0.485548290798861	1	0.561238433435715	0.993438706245053	0.904710875758388	0.941156484394549	-0.0438908370011903	0.0388619513807788	0.653403177911412	0.999574321699814	-0.0827527883819691
chr1	72586183	72586340	157	+	exon	Smarcal1	0.0214617678584496	0.99994764578637	0.0380444269755954	1	0.0756112801400474	0.993438706245053	0.319789806766594	0.480327600405596	-0.039488838872687	-0.0647452424450901	0.382527835202268	0.999574321699814	0.0252564035724031
chr1	72824466	72824624	158	+	utr5	Igfbp2	0.944507472035802	0.99994764578637	0.757332089704716	1	0.783388609193525	0.993438706245053	0.0410430330496102	0.229248366907683	-0.0293196868774032	0.0247973983612743	0.727513950762325	0.999574321699814	-0.0541170852386776
chr1	72859035	72859276	241	-	utr3	Igfbp5	0.42143432564832	0.99994764578637	0.506899741016009	1	0.546205760330336	0.993438706245053	0.170849774630586	0.352185305070323	0.0770340486909416	-0.00445386269669131	0.923606208496949	0.999574321699814	0.0814879113876329
chr1	72859830	72860437	607	-	utr3	Igfbp5	0.610612667658098	0.99994764578637	0.436655034964428	1	0.383989155960484	0.993438706245053	0.0376772525202919	0.223846673895173	-0.0470119787165335	-0.00445386269669131	0.923606208496949	0.999574321699814	-0.0425581160198422
chr1	72862049	72862168	119	-	utr3	Igfbp5	0.996365625854884	0.99994764578637	0.824306852182887	1	0.830225696102265	0.993438706245053	0.0254777507053674	0.214183764990013	-0.109407754912215	-0.00445386269669131	0.923606208496949	0.999574321699814	-0.104953892215523
chr1	73914209	73914505	296	-	utr3	Tns1	0.857054324201772	0.99994764578637	0.960724883007242	1	0.943444036670375	0.993438706245053	0.337646678268174	0.494836580419201	-0.00750661747490874	0.0365381448956254	0.498032168376345	0.999574321699814	-0.0440447623705341
chr1	73924818	73925121	303	-	exon	Tns1	0.540161981923587	0.99994764578637	0.379560795962896	1	0.413221660045	0.993438706245053	0.136017152206608	0.321492856338622	0.0969426351001506	0.0365381448956254	0.498032168376345	0.999574321699814	0.0604044902045252
chr1	73953326	73953606	280	-	exon	Tns1	0.0807811549622881	0.99994764578637	0.0462713139919541	1	0.0752800232479772	0.993438706245053	0.0610717592425841	0.24935703117714	-0.0552613937087079	0.0365381448956254	0.498032168376345	0.999574321699814	-0.0917995386043332
chr1	74037017	74037140	123	-	exon	Tns1	0.684630168897297	0.99994764578637	0.754587706990463	1	0.793976853144639	0.993438706245053	0.572419409875554	0.68743125150055	0.114800666566312	0.0365381448956254	0.498032168376345	0.999574321699814	0.078262521670687
chr1	74236508	74236815	307	+	utr5	Arpc2	0.734929763402856	0.99994764578637	0.911046442060354	1	0.8152197082556	0.993438706245053	0.00590678482761531	0.213569337000166	0.085472933730626	-0.0108847116872565	0.863779869166589	0.999574321699814	0.0963576454178825
chr1	74284556	74284699	143	-	utr5	Aamp	0.245110443470966	0.99994764578637	0.184497432142408	1	0.273110473102405	0.993438706245053	0.00511812924697197	0.213569337000166	-0.0320637097096405	-0.0640098178114357	0.248612063288329	0.999574321699814	0.0319461081017952
chr1	74285023	74285113	90	+	utr5	Pnkd	0.389503019444106	0.99994764578637	0.296885795012316	1	0.385616281683802	0.993438706245053	0.0548827121727242	0.243862049003827	-0.0870721401536577	0.0138896391662409	0.736742493097109	0.999574321699814	-0.100961779319899
chr1	74285771	74285898	127	+	exon	Pnkd	0.524378844435173	0.99994764578637	0.426407340746264	1	0.50897749700943	0.993438706245053	0.0403736512908053	0.228454656743649	-0.164531642211239	0.0138896391662409	0.736742493097109	0.999574321699814	-0.17842128137748
chr1	74295380	74295490	110	-	utr5	Tmbim1	0.926572675439961	0.99994764578637	0.927711974036098	1	0.913085560762923	0.993438706245053	0.26816889799352	0.436216936184214	-0.00229817902390125	-0.108491253267106	0.238417350659138	0.999574321699814	0.106193074243204
chr1	74304075	74304178	103	-	utr5	Tmbim1	0.1991198524841	0.99994764578637	0.137597940358521	1	0.190014094898906	0.993438706245053	0.112051053067354	0.297772725483372	-0.00866287185672938	-0.108491253267106	0.238417350659138	0.999574321699814	0.0998283814103764
chr1	74332621	74332724	103	+	utr5	Pnkd	0.217409178244272	0.99994764578637	0.157603180618417	1	0.240849512045022	0.993438706245053	0.0156419262910265	0.213569337000166	-0.214992937983695	0.0138896391662409	0.736742493097109	0.999574321699814	-0.228882577149936
chr1	74352408	74352498	90	+	utr3	Pnkd	0.812537966903668	0.99994764578637	0.953332657321585	1	0.986176232854394	0.993438706245053	0.0934726703745419	0.280497378990271	-0.030349038039357	0.0138896391662409	0.736742493097109	0.999574321699814	-0.0442386772055978
chr1	74391413	74391533	120	+	utr5	Ctdsp1	0.970645609534339	0.99994764578637	0.965690990340692	1	0.949146387618812	0.993438706245053	0.531648075107576	0.654617863949442	0.0548233023258739	0.0196669248795389	0.845582262062348	0.999574321699814	0.035156377446335
chr1	74391655	74391762	107	+	utr5	Ctdsp1	0.529422045532617	0.99994764578637	0.569939915042404	1	0.717634519557796	0.993438706245053	0.954176650976382	0.974905057964925	0.198868221106789	0.0196669248795389	0.845582262062348	0.999574321699814	0.179201296227251
chr1	74506258	74506437	179	+	utr5	Cnot9	0.252229630773697	0.99994764578637	0.32378629322285	1	0.395815749507407	0.993438706245053	0.806918302276913	0.868759329794958	0.0617850351808115	-0.0177093423793799	0.880945495076549	0.999574321699814	0.0794943775601913
chr1	74528935	74529047	112	+	utr3	Cnot9	0.846126992253733	0.99994764578637	0.924405863988751	1	0.970225379158981	0.993438706245053	0.737190824263391	0.815660977747306	-0.203506307790267	-0.0177093423793799	0.880945495076549	0.999574321699814	-0.185796965410887
chr1	74566605	74567158	553	+	utr3	Plcd4	0.775084269887673	0.99994764578637	0.601881492254696	1	0.666719482536559	0.993438706245053	0.0214675975727553	0.213569337000166	0.0200147854461346	-0.0600858722143341	0.691279520060521	0.999574321699814	0.0801006576604687
chr1	74569726	74569909	183	-	utr3	Zfp142	0.84514601815021	0.99994764578637	0.957943041475317	1	0.97685322211418	0.993438706245053	0.180586147693648	0.360895121398591	-0.0473566151575667	0.0379791567428566	0.571414639750508	0.999574321699814	-0.0853357719004234
chr1	74571935	74572183	248	-	utr3	Zfp142	0.276389252922842	0.99994764578637	0.20378460014457	1	0.234849136517336	0.993438706245053	0.0214345092537321	0.213569337000166	-0.0410059490266324	0.0379791567428566	0.571414639750508	0.999574321699814	-0.078985105769489
chr1	74587698	74588147	449	-	utr5	Zfp142	0.797987387054643	0.99994764578637	0.926876470477172	1	0.89963674949471	0.993438706245053	0.164528373361242	0.346362110314132	0.00504939185404217	0.0379791567428566	0.571414639750508	0.999574321699814	-0.0329297648888145
chr1	74588257	74588388	131	+	utr5	Bcs1l	0.582824679905521	0.99994764578637	0.590109083988973	1	0.662102272017094	0.993438706245053	0.75018305765287	0.825531722933782	-0.234308473514802	0.0267987375206679	0.847694865612317	0.999574321699814	-0.261107211035469
chr1	74593931	74594113	182	-	utr3	Rnf25	0.423924482214334	0.99994764578637	0.314557973370732	1	0.334856482182726	0.993438706245053	0.0503216477188395	0.239039698050755	-0.120316667692323	0.0616557839989341	0.532658824083917	0.999574321699814	-0.181972451691257
chr1	74598836	74598927	91	-	utr5	Rnf25	0.483814033028207	0.99994764578637	0.40320515750729	1	0.523070821942749	0.993438706245053	0.0519605289941547	0.240896878598805	0.0724883540979764	0.0616557839989341	0.532658824083917	0.999574321699814	0.0108325700990424
chr1	74679659	74679857	198	+	exon	Ttll4	0.941539059573908	0.99994764578637	0.930782988771948	1	0.942382783606363	0.993438706245053	0.371876121215441	0.523658794922408	-0.0137065464510027	-0.00731021913318208	0.942456051861773	0.999574321699814	-0.00639632731782058
chr1	74697636	74697768	132	+	utr3	Ttll4	0.254924064534314	0.99994764578637	0.257384182307419	1	0.294574701932798	0.993438706245053	0.970869034767152	0.98577176487193	0.166020751602207	-0.00731021913318208	0.942456051861773	0.999574321699814	0.17333097073539
chr1	74791744	74791860	116	+	utr5	Wnt10a	0.303064912999331	0.99994764578637	0.229635413853367	1	0.340771406413903	0.993438706245053	0.144144540337994	0.329087466170324	0.00078247453911115	0.162967188563915	0.274228608050757	0.999574321699814	-0.162184714024804
chr1	74800668	74800863	195	+	exon	Wnt10a	0.0211813393909034	0.99994764578637	0.0129720545719461	1	0.0391766485194472	0.993438706245053	0.00997020632814416	0.213569337000166	-0.129726574198884	0.162967188563915	0.274228608050757	0.999574321699814	-0.292693762762799
chr1	74803711	74804163	452	+	utr3	Wnt10a	0.824938485903085	0.99994764578637	0.710027709199995	1	0.748149221854917	0.993438706245053	0.12506355732029	0.310888474577301	-0.0892808459373722	0.162967188563915	0.274228608050757	0.999574321699814	-0.252248034501287
chr1	74854906	74855318	412	+	utr5	Cdk5r2	0.138179467585614	0.99994764578637	0.274248555049715	1	0.275383303579641	0.993438706245053	0.503647376205742	0.630812898660211	0.125633711268524	0.0437010845591878	0.606901729398728	0.999574321699814	0.0819326267093363
chr1	74855870	74855983	113	+	exon	Cdk5r2	0.209617981681124	0.99994764578637	0.375586742757272	1	0.409415828152697	0.993438706245053	0.314533969851463	0.475755399505659	0.097497682499942	0.0437010845591878	0.606901729398728	0.999574321699814	0.0537965979407541
chr1	74856070	74856304	234	+	utr3	Cdk5r2	0.924305980749522	0.99994764578637	0.661480207581896	1	0.236192059722689	0.993438706245053	0.0174268317562188	0.213569337000166	0.0475704309224768	0.0437010845591878	0.606901729398728	0.999574321699814	0.00386934636328893
chr1	74856373	74856603	230	+	utr3	Cdk5r2	0.969461496975548	0.99994764578637	0.710366332360635	1	0.676972250667605	0.993438706245053	0.0560870819012487	0.245321484999114	0.0550818054903077	0.0437010845591878	0.606901729398728	0.999574321699814	0.0113807209311199
chr1	74925071	74925161	90	-	exon	Cfap65	0.102416132251207	0.99994764578637	0.0697268423955719	1	0.169027178886393	0.993438706245053	0.0198662446898974	0.213569337000166	0.0216983193228607	0.104328543526036	0.403026075139365	0.999574321699814	-0.0826302242031751
chr1	75142305	75142495	190	-	utr5	Cnppd1	0.0232862466947115	0.99994764578637	0.0267883502791234	1	0.0677929454609199	0.993438706245053	0.652102152097054	0.751001944221903	0.117934066477981	-0.131958838173868	0.171734734697547	0.999574321699814	0.249892904651849
chr1	75142715	75142917	202	+	utr5	Retreg2	0.856001465151224	0.99994764578637	0.992277986044998	1	0.920054733389814	0.993438706245053	0.132505349529341	0.318349989512126	0.0916485865798018	0.0236723411665528	0.575606538740503	0.999574321699814	0.0679762454132489
chr1	75146550	75146965	415	+	utr3	Retreg2	0.807079160928028	0.99994764578637	0.577268044760687	1	0.575617248734709	0.993438706245053	0.0785840683190249	0.267390479102357	-0.074343736612164	0.0236723411665528	0.575606538740503	0.999574321699814	-0.0980160777787168
chr1	75180164	75180348	184	-	utr5	Abcb6	0.878958880641219	0.99994764578637	0.817462116186473	1	0.973213288690002	0.993438706245053	0.112501753637787	0.298272519906249	-0.0751263892206782	-0.23172747536021	0.536165576149396	0.999574321699814	0.156601086139531
chr1	75181647	75181784	137	-	utr3	Atg9a	0.783492411114607	0.99994764578637	0.982163364348123	1	0.984600692179972	0.993438706245053	0.0435002775791221	0.231281617672448	0.0136552001513753	-0.0137553768178329	0.781765221178824	0.999574321699814	0.0274105769692082
chr1	75191847	75192017	170	-	utr5	Atg9a	0.294828460148602	0.99994764578637	0.208525590631397	1	0.274569527216175	0.993438706245053	0.100736548140965	0.287607785857973	-0.141261990568928	-0.0137553768178329	0.781765221178824	0.999574321699814	-0.127506613751095
chr1	75192118	75192364	246	-	utr5	Atg9a	0.546666442434972	0.99994764578637	0.434764033952236	1	0.558678526588819	0.993438706245053	0.108728640472386	0.294910139781607	-0.357780096516631	-0.0137553768178329	0.781765221178824	0.999574321699814	-0.344024719698798
chr1	75192479	75192626	147	+	exon	Ankzf1	0.502775410541601	0.99994764578637	0.562785571564302	1	0.633201622238637	0.993438706245053	0.885778430788695	0.927467414368372	0.0832145288117524	-0.0364045962743642	0.75173650214963	0.999574321699814	0.119619125086117
chr1	75197951	75198048	97	+	utr3	Ankzf1	0.122209375139241	0.99994764578637	0.0872495418679446	1	0.152210221058628	0.993438706245053	0.0855811171762555	0.273711164401572	-0.176908036882117	-0.0364045962743642	0.75173650214963	0.999574321699814	-0.140503440607752
chr1	75198943	75199084	141	-	utr3	Glb1l	0.858332013467672	0.99994764578637	0.940052108980545	1	0.973323355873758	0.993438706245053	0.348336653234937	0.504153774315749	0.0173662349019656	0.132024687073005	0.523845516891636	0.999574321699814	-0.114658452171039
chr1	75213786	75213879	93	+	utr3	Stk16	0.208466092690145	0.99994764578637	0.12673254588145	1	0.129294812722894	0.993438706245053	0.174760389549705	0.355329055657839	-0.223280770032349	0.00911903320937467	0.924030436140331	0.999574321699814	-0.232399803241724
chr1	75215058	75215218	160	-	utr3	Tuba4a	0.433587655976661	0.99994764578637	0.307847524556708	1	0.36945911281829	0.993438706245053	0.0135218950336963	0.213569337000166	-0.101352310954481	0.0241730503352912	0.476569911488686	0.999574321699814	-0.125525361289772
chr1	75215676	75215877	201	-	utr3	Tuba4a	0.916798731975034	0.99994764578637	0.652704962412749	1	0.619966892507961	0.993438706245053	0.0754115461546566	0.263830509840443	-0.107748512833666	0.0241730503352912	0.476569911488686	0.999574321699814	-0.131921563168957
chr1	75216173	75216504	331	-	utr3	Tuba4a	0.850599629321152	0.99994764578637	0.802247601204773	1	0.689496940657287	0.993438706245053	0.113037827762347	0.298789669057849	0.0200918514821322	0.0241730503352912	0.476569911488686	0.999574321699814	-0.00408119885315907
chr1	75217353	75217502	149	-	utr5	Tuba4a	0.478359494194643	0.99994764578637	0.336752347270118	1	0.351351624324445	0.993438706245053	0.0175298679198556	0.213569337000166	-0.0444739706309319	0.0241730503352912	0.476569911488686	0.999574321699814	-0.0686470209662232
chr1	75219147	75219297	150	-	utr5	Tuba4a	0.553566992212871	0.99994764578637	0.384768651781155	1	0.389993511313124	0.993438706245053	1	1	-0.0466770744816173	0.0241730503352912	0.476569911488686	0.999574321699814	-0.0708501248169086
chr1	75236441	75236873	432	+	utr5	Dnajb2	0.794982407042459	0.99994764578637	0.618231943481364	1	0.638046607796044	0.993438706245053	0.123255497263431	0.309157228713376	-0.0737838619300217	-0.00962029070988847	0.855099704679491	0.999574321699814	-0.0641635712201333
chr1	75258007	75258182	175	-	exon	Ptprn	0.456779224670218	0.99994764578637	0.287587000623156	1	0.272246316818357	0.993438706245053	0.106885285389011	0.293402244955401	-0.144604339714099	0.00261553093011888	0.922002916838654	0.999574321699814	-0.147219870644218
chr1	75263770	75263904	134	-	utr5	Ptprn	0.121682780777368	0.99994764578637	0.0529963056267348	1	0.0440580358548733	0.993438706245053	0.0406527628017358	0.228712143593457	-0.293313905720831	0.00261553093011888	0.922002916838654	0.999574321699814	-0.29592943665095
chr1	75264047	75264268	221	-	utr5	Ptprn	0.0137789572848243	0.99994764578637	0.0382704889356174	1	0.0540414054077515	0.993438706245053	0.630034426364195	0.732982812335058	0.0132855899721557	0.00261553093011888	0.922002916838654	0.999574321699814	0.0106700590420368
chr1	75278284	75278444	160	-	utr5	Resp18	0.496926189945262	0.99994764578637	0.375322851809491	1	0.456073715933062	0.993438706245053	0.0406687707533699	0.228712143593457	-0.170081428902433	-0.156947143193835	0.197477578905538	0.999574321699814	-0.0131342857085986
chr1	75381671	75381791	120	+	intron	Speg	0.478716635766388	0.99994764578637	0.372978238348853	1	0.48190330558039	0.993438706245053	0.31774417027751	0.478794198720314	0.0698202914408242	0.0195637643260723	0.579309388881713	0.999574321699814	0.0502565271147519
chr1	75381984	75382074	90	+	intron	Speg	0.225397672827805	0.99994764578637	0.17339313456778	1	0.276416330969164	0.993438706245053	0.0207261417315143	0.213569337000166	-0.232109428386162	0.0195637643260723	0.579309388881713	0.999574321699814	-0.251673192712235
chr1	75384651	75385032	381	+	utr3	Speg	0.758527812876802	0.99994764578637	0.900480052641236	1	0.811145761813748	0.993438706245053	0.0606838084313104	0.248909051625366	-0.00786147448720936	0.0195637643260723	0.579309388881713	0.999574321699814	-0.0274252388132816
chr1	75385581	75385706	125	+	exon	Speg	0.328654670367206	0.99994764578637	0.245329833963678	1	0.332925997474613	0.993438706245053	0.161034841273467	0.343138754372462	-0.0653031287956421	0.0195637643260723	0.579309388881713	0.999574321699814	-0.0848668931217143
chr1	75387774	75388057	283	+	utr3	Speg	0.215310120934334	0.99994764578637	0.39605638280955	1	0.485494395767142	0.993438706245053	0.184491978447899	0.364606730693607	0.116532673993369	0.0195637643260723	0.579309388881713	0.999574321699814	0.0969689096672972
chr1	75388514	75389076	562	+	exon	Speg	0.525832296982733	0.99994764578637	0.884977646077831	1	0.8179322932447	0.993438706245053	0.0183423444896134	0.213569337000166	0.0191390607509671	0.0195637643260723	0.579309388881713	0.999574321699814	-0.00042470357510517
chr1	75421706	75421926	220	+	exon	Speg	0.913459889445069	0.99994764578637	0.885440221276574	1	0.852134499167585	0.993438706245053	0.247593241498358	0.419046945435306	-0.0174165174176944	0.0195637643260723	0.579309388881713	0.999574321699814	-0.0369802817437666
chr1	75422398	75422674	276	+	exon	Speg	0.448400004694442	0.99994764578637	0.663342027696099	1	0.705220686868959	0.993438706245053	0.244906254131668	0.416579745665796	0.147329928412139	0.0195637643260723	0.579309388881713	0.999574321699814	0.127766164086067
chr1	75423091	75423416	325	+	exon	Speg	0.577005016086176	0.99994764578637	0.439152964817157	1	0.533342703766303	0.993438706245053	0.0224745042234785	0.213569337000166	-0.00104106950004677	0.0195637643260723	0.579309388881713	0.999574321699814	-0.020604833826119
chr1	75431480	75431710	230	+	utr3	Speg	0.578161691996258	0.99994764578637	0.696135870228389	1	0.65680555007009	0.993438706245053	0.103034008077625	0.289851981559287	0.0491926595124219	0.0195637643260723	0.579309388881713	0.999574321699814	0.0296288951863496
chr1	75431860	75431953	93	+	utr3	Speg	0.703642219039646	0.99994764578637	0.580317710474179	1	0.681284848993242	0.993438706245053	0.0279300639216488	0.217166817757698	-0.150918017364443	0.0195637643260723	0.579309388881713	0.999574321699814	-0.170481781690515
chr1	75435953	75436105	152	+	utr5	Gmppa	0.18561436300099	0.99994764578637	0.132253391047394	1	0.188594322304142	0.993438706245053	0.119811369696108	0.3054361655551	-0.210304304190719	0.0199528686381003	0.819567046766557	0.999574321699814	-0.230257172828819
chr1	75440619	75440750	131	+	intron	Gmppa	0.845934872666463	0.99994764578637	0.942806928106976	1	0.897319846695889	0.993438706245053	0.226403365406399	0.402346302744143	0.242574783162897	0.0199528686381003	0.819567046766557	0.999574321699814	0.222621914524796
chr1	75450453	75450831	378	+	utr5	Asic4	0.930451096719421	0.99994764578637	0.771509037350125	1	0.888608928390358	0.993438706245053	0.107915328459444	0.294371800906791	0.0594317979049104	-0.0319063931109927	0.786809831329826	0.999574321699814	0.0913381910159031
chr1	75450991	75451194	203	+	exon	Asic4	0.652361709015038	0.99994764578637	0.763953758164462	1	0.771590049190093	0.993438706245053	0.170527254325023	0.351849353189886	0.223332995650594	-0.0319063931109927	0.786809831329826	0.999574321699814	0.255239388761587
chr1	75474775	75475136	361	-	utr3	Chpf	0.595860272208078	0.99994764578637	0.419406433734513	1	0.406367750125154	0.993438706245053	0.064214271346695	0.252926242408012	0.0507116365801023	0.0176993529099707	0.728537571888411	0.999574321699814	0.0330122836701316
chr1	75475360	75475813	453	-	utr3	Chpf	0.234926202543216	0.99994764578637	0.432037726581308	1	0.508310500527555	0.993438706245053	0.434319931828716	0.575595478304527	-0.000844096390259078	0.0176993529099707	0.728537571888411	0.999574321699814	-0.0185434493002298
chr1	75475880	75476051	171	-	utr3	Chpf	0.670325583175783	0.99994764578637	0.483626174551634	1	0.529243679541573	0.993438706245053	0.102828937756434	0.289672717495464	0.0242907539309884	0.0176993529099707	0.728537571888411	0.999574321699814	0.00659140102101769
chr1	75477382	75477737	355	-	utr3	Chpf	0.894236371973658	0.99994764578637	0.851374128168986	1	0.670857826257878	0.993438706245053	0.0351905575874122	0.220933165135359	0.00996883648251739	0.0176993529099707	0.728537571888411	0.999574321699814	-0.00773051642745332
chr1	75479206	75479458	252	-	utr5	Chpf	0.923457890593838	0.99994764578637	0.956789404505523	1	0.951769790037871	0.993438706245053	0.251872553131267	0.422091778479303	0.0456251026216246	0.0176993529099707	0.728537571888411	0.999574321699814	0.0279257497116539
chr1	75479510	75479820	310	+	utr5	Tmem198	0.886627085056333	0.99994764578637	0.884882389111836	1	0.923943851206394	0.993438706245053	0.0827971720472482	0.271276881831719	0.0400343886888655	0.0633039822091017	0.304401481119086	0.999574321699814	-0.0232695935202362
chr1	75482863	75483028	165	+	exon	Tmem198	0.380252453178147	0.99994764578637	0.273645860658451	1	0.361230187200512	0.993438706245053	0.0155379576860123	0.213569337000166	-0.0159084883358306	0.0633039822091017	0.304401481119086	0.999574321699814	-0.0792124705449323
chr1	75484853	75485010	157	+	utr3	Tmem198	0.77000741804442	0.99994764578637	0.959931855420502	1	0.990771077621097	0.993438706245053	0.0833518751490463	0.271699587386729	0.00507382706237511	0.0633039822091017	0.304401481119086	0.999574321699814	-0.0582301551467266
chr1	75486735	75486830	95	-	exon	Obsl1	0.650883568114319	0.99994764578637	0.730537015239508	1	0.882057773751112	0.993438706245053	0.46626126299028	0.600804072353589	-0.0272008839137141	-0.0049338758068829	0.937950808050357	0.999574321699814	-0.0222670081068312
chr1	75486973	75487097	124	-	exon	Obsl1	0.842222322977843	0.99994764578637	0.762604001048514	1	0.843605861236123	0.993438706245053	0.384234662898428	0.534321603453862	-0.296387135154529	-0.0049338758068829	0.937950808050357	0.999574321699814	-0.291453259347646
chr1	75505486	75506735	1249	-	utr5	Obsl1	0.855643979476936	0.99994764578637	0.864133213940115	1	0.96069463550888	0.993438706245053	0.0237320965309058	0.213569337000166	0.0250693162471786	-0.0049338758068829	0.937950808050357	0.999574321699814	0.0300031920540615
chr1	75507022	75507283	261	+	utr5	Inha	0.291471568390296	0.99994764578637	0.18044487767596	1	0.191278033415152	0.993438706245053	0.00214830015878975	0.213569337000166	-0.235983814795002	0.061186216848891	0.446725939554297	0.999574321699814	-0.297170031643893
chr1	75524650	75524786	136	+	exon	Stk11ip	0.408747310816025	0.99994764578637	0.505154743121134	1	0.525183244904935	0.993438706245053	0.36499467208285	0.51796037358215	0.111439027156713	0.0253149338004655	0.728576190159625	0.999574321699814	0.0861240933562474
chr1	75546289	75546602	313	+	utr5	Slc4a3	0.252963000058227	0.99994764578637	0.365339087886946	1	0.40688763212012	0.993438706245053	0.280442986277713	0.446424235089399	0.0468862466296015	-0.035116737425355	0.308255935402501	0.999574321699814	0.0820029840549564
chr1	75546698	75546864	166	+	utr5	Slc4a3	0.873791309340991	0.99994764578637	0.68253585550582	1	0.704508800995807	0.993438706245053	0.029720350077353	0.217916152005751	0.0180636984807069	-0.035116737425355	0.308255935402501	0.999574321699814	0.0531804359060619
chr1	77368621	77368711	90	-	utr3	Epha4	0.484426418478063	0.99994764578637	0.48515256258791	1	0.518782064275296	0.993438706245053	0.944914144090218	0.969276142276695	-0.0490171543446218	-0.0372864318721214	0.357942930633759	0.999574321699814	-0.0117307224725004
chr1	77369175	77369542	367	-	utr3	Epha4	0.448228617998912	0.99994764578637	0.242822783667708	1	0.126173256423431	0.993438706245053	0.0812705402416607	0.269691736423668	-0.0103311313327621	-0.0372864318721214	0.357942930633759	0.999574321699814	0.0269553005393594
chr1	77372988	77373285	297	-	utr3	Epha4	0.254194589743609	0.99994764578637	0.17194569981923	1	0.218370551468058	0.993438706245053	0.0787424789163338	0.26749277907337	-0.14491723370864	-0.0372864318721214	0.357942930633759	0.999574321699814	-0.107630801836518
chr1	77373411	77373790	379	-	utr3	Epha4	0.563546531537208	0.99994764578637	0.803998856922353	1	0.865056218919535	0.993438706245053	0.113550663490047	0.299161859859454	0.0141916391490841	-0.0372864318721214	0.357942930633759	0.999574321699814	0.0514780710212056
chr1	77506876	77507185	309	-	utr3	Epha4	0.808428725414993	0.99994764578637	0.977125310604299	1	0.901726579644379	0.993438706245053	0.237042019276402	0.410747957072907	-0.0477406484964975	-0.0372864318721214	0.357942930633759	0.999574321699814	-0.0104542166243761
chr1	77514971	77515070	99	-	utr5	Epha4	0.590998504792779	0.99994764578637	0.64663204558273	1	0.723312716677148	0.993438706245053	0.794987458820082	0.859629833408212	0.0982422482383097	-0.0372864318721214	0.357942930633759	0.999574321699814	0.135528680110431
chr1	78215730	78215875	145	+	intergenic	NA	0.950838981447156	0.99994764578637	0.993845400109253	1	0.93030599659791	0.993438706245053	0.737459413123719	0.815823623695049	-0.152913147520502	NA	NA	NA	NA
chr1	78310307	78310435	128	+	utr5	Sgpp2	0.05141964559266	0.99994764578637	0.0322689817261977	1	0.0762538852302395	0.993438706245053	0.0325730525962499	0.21932995741298	-0.277703334666636	0.0383095425079926	0.76378919567435	0.999574321699814	-0.316012877174628
chr1	78417543	78417801	258	+	utr3	Sgpp2	0.150907161358435	0.99994764578637	0.0965200234161252	1	0.15642271183713	0.993438706245053	0.0586397827777192	0.246896979935729	-0.0988109730107304	0.0383095425079926	0.76378919567435	0.999574321699814	-0.137120515518723
chr1	78417879	78417983	104	-	utr3	Farsb	0.157234874540673	0.99994764578637	0.115398538616468	1	0.183075097738859	0.993438706245053	0.118377429805374	0.304136360706293	-0.455785373426611	0.122022594518291	0.306593716121198	0.999574321699814	-0.577807967944902
chr1	78418189	78418335	146	-	utr3	Farsb	0.740324702431071	0.99994764578637	0.819857461503628	1	0.892838217896816	0.993438706245053	0.553376170557072	0.671966479331046	-0.284707647715281	0.122022594518291	0.306593716121198	0.999574321699814	-0.406730242233572
chr1	78657851	78658037	186	+	utr5	Acsl3	0.184785806106529	0.99994764578637	0.0977477479395745	1	0.113782322214374	0.993438706245053	0.024698729663991	0.213569337000166	-0.0226836378322905	0.0172884780668099	0.806640835522371	0.999574321699814	-0.0399721158991004
chr1	78665252	78665513	261	+	exon	Utp14b	0.215250888396721	0.99994764578637	0.146719530485688	1	0.195077196694549	0.993438706245053	0.256127582020808	0.426058381630768	-0.0260409740969241	0.022912863141289	0.849849455884819	0.999574321699814	-0.0489538372382131
chr1	78666247	78666352	105	+	exon	Utp14b	0.457544926521255	0.99994764578637	0.51083114836228	1	0.542421524114786	0.993438706245053	0.642601824179601	0.742764622613024	-0.0589883152027386	0.022912863141289	0.849849455884819	0.999574321699814	-0.0819011783440276
chr1	78666470	78666632	162	+	exon	Utp14b	0.552961071878818	0.99994764578637	0.473995719257663	1	0.56480012465275	0.993438706245053	0.288236552841762	0.453106173077915	-0.102766049740166	0.022912863141289	0.849849455884819	0.999574321699814	-0.125678912881455
chr1	78818192	78818304	112	+	utr3	Kcne4	0.147220351306973	0.99994764578637	0.143898937073557	1	0.375289487604622	0.993438706245053	0.876573702922896	0.920322405322307	-0.0855721020396038	-0.708299044577274	0.301343995181652	0.999574321699814	0.62272694253767
chr1	79435171	79435356	185	-	exon	Scg2	0.350747835627511	0.99994764578637	0.177179996998637	1	0.181456281948883	0.993438706245053	0.00918904640104623	0.213569337000166	-0.161137603512733	-0.0445090751838934	0.435918085270742	0.999574321699814	-0.116628528328839
chr1	79436138	79436350	212	-	exon	Scg2	0.938189906754317	0.99994764578637	0.706426351417051	1	0.613682680632508	0.993438706245053	0.0944227908061341	0.28138429940143	-0.163770289523322	-0.0445090751838934	0.435918085270742	0.999574321699814	-0.119261214339429
chr1	79439977	79440101	124	-	utr5	Scg2	0.0829633023893514	0.99994764578637	0.111481508503217	1	0.142687539544549	0.993438706245053	0.474503159528896	0.607633315093335	-0.0654368315672115	-0.0445090751838934	0.435918085270742	0.999574321699814	-0.0209277563833181
chr1	79761614	79761721	107	-	utr5	Wdfy1	0.278419299110221	0.99994764578637	0.204847509118394	1	0.280397992187858	0.993438706245053	0.162806354336451	0.344893509156488	-0.192755433934044	0.128088964953005	0.20010472268204	0.999574321699814	-0.320844398887049
chr1	79776104	79776247	143	-	utr5	Wdfy1	0.848475052639758	0.99994764578637	0.953430838897033	1	0.97631335870304	0.993438706245053	0.210246904652763	0.387491482843233	0.222255676125237	0.128088964953005	0.20010472268204	0.999574321699814	0.0941667111722321
chr1	79778034	79778203	169	+	exon	Mrpl44	0.029276008181006	0.99994764578637	0.0205819706500596	1	0.0594132059511285	0.993438706245053	0.00722617316136109	0.213569337000166	-0.431248825765892	0.0596226724711125	0.699510257711903	0.999574321699814	-0.490871498237004
chr1	79858537	79858676	139	-	utr5	Serpine2	0.583351237158767	0.99994764578637	0.687466141686412	1	0.76447385831063	0.993438706245053	0.058157607770649	0.246743450289502	0.122693105152859	-0.0598483956193841	0.257120962277073	0.999574321699814	0.182541500772243
chr1	79858843	79858933	90	-	intron	Serpine2	0.983905952548695	0.99994764578637	0.965224533593638	1	0.943683101249981	0.993438706245053	0.420539045312829	0.564621482795728	0.323588474712672	-0.0598483956193841	0.257120962277073	0.999574321699814	0.383436870332056
chr1	80267038	80267206	168	-	utr3	Cul3	0.861856931583175	0.99994764578637	0.981568982316265	1	0.978522217256773	0.993438706245053	0.2349839568712	0.409096981635229	-0.293105486681736	0.0139470858202249	0.836626327241933	0.999574321699814	-0.307052572501961
chr1	80340320	80340672	352	-	utr5	Cul3	0.924723782523522	0.99994764578637	0.830409295062884	1	0.858399210596999	0.993438706245053	0.259447924183205	0.428976992226475	0.0667797432077255	0.0139470858202249	0.836626327241933	0.999574321699814	0.0528326573875006
chr1	80758386	80758701	315	-	exon	Dock10	0.250141190186126	0.99994764578637	0.175729527530223	1	0.228690476522187	0.993438706245053	0.0310164453389336	0.218388374795352	-0.0507742108387151	0.0918569152899448	0.230810579926166	0.999574321699814	-0.14263112612866
chr1	81077715	81077840	125	+	utr5	Nyap2	0.901485872591003	0.99994764578637	0.782215479372355	1	0.851266785673151	0.993438706245053	0.315493368644062	0.476669747580643	-0.0904494391898065	0.0104804908644588	0.915447057829838	0.999574321699814	-0.100929930054265
chr1	81241110	81241396	286	+	exon	Nyap2	0.968474427636489	0.99994764578637	0.821394499086901	1	0.834588480005864	0.993438706245053	0.141916752840269	0.327134333140392	0.111441444135665	0.0104804908644588	0.915447057829838	0.999574321699814	0.100960953271206
chr1	82237312	82237647	335	-	utr3	Irs1	0.42497302387162	0.99994764578637	0.344662889568301	1	0.446327361969378	0.993438706245053	0.0466717893854987	0.235404843658702	-0.107916660680543	0.0142175913813503	0.87250005547625	0.999574321699814	-0.122134252061893
chr1	82286855	82287816	961	-	exon	Irs1	0.553739928955859	0.99994764578637	0.699921037136978	1	0.780904548865901	0.993438706245053	0.241385652150703	0.413861219237212	-0.0389644124320688	0.0142175913813503	0.87250005547625	0.999574321699814	-0.053182003813419
chr1	82288528	82288649	121	-	exon	Irs1	0.868101875255827	0.99994764578637	0.977272217226	1	0.979354106230184	0.993438706245053	0.540166020139817	0.661412622738467	0.0780997402989536	0.0142175913813503	0.87250005547625	0.999574321699814	0.0638821489176033
chr1	82289431	82289737	306	-	exon	Irs1	0.0249296385870637	0.99994764578637	0.0357419930102841	1	0.0724300150038019	0.993438706245053	0.261706794940305	0.430533608194455	0.187302362305988	0.0142175913813503	0.87250005547625	0.999574321699814	0.173084770924637
chr1	82290712	82291126	414	-	utr5	Irs1	0.0535204355121087	0.99994764578637	0.0327073825692625	1	0.0594792484475234	0.993438706245053	0.103097311380809	0.289880967174636	-0.0699974103165427	0.0142175913813503	0.87250005547625	0.999574321699814	-0.084215001697893
chr1	82291242	82291397	155	-	utr5	Irs1	0.586676454279824	0.99994764578637	0.50452248640553	1	0.64079581781427	0.993438706245053	0.288148697431618	0.453086231630571	0.0419556989013082	0.0142175913813503	0.87250005547625	0.999574321699814	0.0277381075199579
chr1	82724881	82725014	133	+	utr5	Mff	0.728762497666384	0.99994764578637	0.895642757946434	1	0.913633783468153	0.993438706245053	0.250185256210973	0.420876701917901	0.0360549945658239	-0.115484272709429	0.196023676641925	0.999574321699814	0.151539267275253
chr1	82839480	82839578	98	+	utr5	Agfg1	0.84187827155209	0.99994764578637	0.972315953531493	1	0.980936341771512	0.993438706245053	0.526445664834449	0.65031043557132	0.274102719598855	0.0262754693588778	0.684606040474709	0.999574321699814	0.247827250239977
chr1	83275677	83275811	134	-	exon	Sphkap	0.661198628589383	0.99994764578637	0.496318739108741	1	0.593460715738934	0.993438706245053	0.111656230381955	0.297156764823821	-0.0945820366963231	-0.0267701946688983	0.577188981542547	0.999574321699814	-0.0678118420274248
chr1	83276741	83276835	94	-	exon	Sphkap	0.811694293421748	0.99994764578637	0.936961456879849	1	0.954987981485014	0.993438706245053	0.233757699964805	0.408061555942463	-0.000616380439917338	-0.0267701946688983	0.577188981542547	0.999574321699814	0.026153814228981
chr1	83278859	83279013	154	-	exon	Sphkap	0.23936353266632	0.99994764578637	0.148282462930807	1	0.16246944111083	0.993438706245053	0.0477709812501553	0.236349181134209	-0.0877936019514615	-0.0267701946688983	0.577188981542547	0.999574321699814	-0.0610234072825632
chr1	83382456	83382562	106	-	intron	Sphkap	0.823524395276788	0.99994764578637	0.725981191765588	1	0.780965069038016	0.993438706245053	0.407057180761106	0.553428643374863	0.0579209258930156	-0.0267701946688983	0.577188981542547	0.999574321699814	0.0846911205619139
chr1	83408023	83408397	374	-	utr5	Sphkap	0.0591196756315489	0.99994764578637	0.0386438605055261	1	0.0669900059184107	0.993438706245053	0.110611246449604	0.296560380394366	-0.0710571058264219	-0.0267701946688983	0.577188981542547	0.999574321699814	-0.0442869111575236
chr1	84037192	84037303	111	-	utr3	Pid1	0.292068732761889	0.99994764578637	0.209668656194534	1	0.294210911819483	0.993438706245053	0.0441867137266987	0.232127689716863	-0.114419226528878	0.0238325406747384	0.82612256776689	0.999574321699814	-0.138251767203616
chr1	84037461	84037744	283	-	utr3	Pid1	0.529158934709141	0.99994764578637	0.403322452430358	1	0.459320560593079	0.993438706245053	0.213912612528982	0.390508882339383	-0.117921955734943	0.0238325406747384	0.82612256776689	0.999574321699814	-0.141754496409682
chr1	84037919	84038010	91	-	utr3	Pid1	0.958070565008627	0.99994764578637	0.985962964540871	1	0.95604597618175	0.993438706245053	0.602672975826708	0.711841811839433	-0.330011922645703	0.0238325406747384	0.82612256776689	0.999574321699814	-0.353844463320441
chr1	84277713	84278122	409	-	intron	Pid1	0.9169060551188	0.99994764578637	0.983145450782636	1	0.933146836510257	0.993438706245053	0.104166126680987	0.290693428051501	-0.118762162304211	0.0238325406747384	0.82612256776689	0.999574321699814	-0.142594702978949
chr1	84284431	84284646	215	-	utr5	Pid1	0.847474761665255	0.99994764578637	0.999935159873034	1	0.976126314746314	0.993438706245053	0.474856711234915	0.607921764605701	0.105347118350006	0.0238325406747384	0.82612256776689	0.999574321699814	0.0815145776752672
chr1	84695527	84695872	345	-	utr5	Dner	0.386955719162601	0.99994764578637	0.453276440003469	1	0.40489415569513	0.993438706245053	0.238327598670662	0.411608713164948	0.194307233220569	0.0261629305994733	0.58546327882051	0.999574321699814	0.168144302621096
chr1	84696061	84696181	120	-	utr5	Dner	0.860036174739262	0.99994764578637	0.920285475837407	1	0.960730801118895	0.993438706245053	0.638862939032136	0.739646911605938	0.0374874871402402	0.0261629305994733	0.58546327882051	0.999574321699814	0.0113245565407668
chr1	84724615	84724777	162	-	utr3	Trip12	0.775465642849405	0.99994764578637	0.888243675395118	1	0.950089746491818	0.993438706245053	0.612641809315468	0.719870130172669	-0.124792446912224	0.0418252048894937	0.416090465866474	0.999574321699814	-0.166617651801718
chr1	84794075	84794279	204	-	exon	Trip12	0.151033187088969	0.99994764578637	0.0958221944301587	1	0.174975914170643	0.993438706245053	0.038702815160729	0.225924715493458	-0.188383390000078	0.0418252048894937	0.416090465866474	0.999574321699814	-0.230208594889572
chr1	84839247	84839550	303	-	utr5	Trip12	0.684032299914263	0.99994764578637	0.534634473639004	1	0.615373150254747	0.993438706245053	0.247825492300009	0.419189205818498	-0.0144261648982033	0.0418252048894937	0.416090465866474	0.999574321699814	-0.0562513697876969
chr1	84839865	84839962	97	+	utr5	Fbxo36	0.708825346246486	0.99994764578637	0.767402172494318	1	0.816863498964641	0.993438706245053	1	1	-0.00427187788187582	-0.269482875042525	0.443891416689346	0.999574321699814	0.265210997160649
chr1	84912641	84912732	91	-	exon	Slc16a14	0.338756205639436	0.99994764578637	0.345241221871039	1	0.50036597394205	0.993438706245053	0.960187975526054	0.978823567106438	0.128188052757989	-0.0625157130215851	0.735455111397469	0.999574321699814	0.190703765779574
chr1	85793436	85793601	165	+	utr5	Cab39	0.769643056853741	0.99994764578637	0.557074563001679	1	0.650704302770327	0.993438706245053	0.0712768288417318	0.25920158255474	0.0670807368965478	0.0713116463668604	0.130284559988548	0.999574321699814	-0.0042309094703126
chr1	85849402	85849637	235	+	utr3	Cab39	0.349837414493756	0.99994764578637	0.249076513151739	1	0.267186117726332	0.993438706245053	0.0222141306382395	0.213569337000166	-0.0396645759301629	0.0713116463668604	0.130284559988548	0.999574321699814	-0.110976222297023
chr1	85894472	85894717	245	+	utr5	Itm2c	0.82023116754777	0.99994764578637	0.86569781467383	1	0.675620848237396	0.993438706245053	0.162739266031019	0.344883620046399	0.0696899400215599	-0.00725135262493925	0.806044370715469	0.999574321699814	0.0769412926464992
chr1	86045952	86046083	131	+	utr5	2810459M11Rik	0.163785799476016	0.99994764578637	0.112278273627519	1	0.190146783382921	0.993438706245053	0.0518106826459281	0.240691431478774	-0.276045899056415	0.0483941657864686	0.759570515335254	0.999574321699814	-0.324440064842883
chr1	86052985	86053266	281	+	utr3	2810459M11Rik	0.400948521109251	0.99994764578637	0.478281978608195	1	0.534431420912142	0.993438706245053	0.830772227668558	0.886226300732718	0.107698816366623	0.0483941657864686	0.759570515335254	0.999574321699814	0.0593046505801544
chr1	86064611	86064760	149	+	utr5	Psmd1	0.0401448983453355	0.99994764578637	0.0697314520656561	1	0.139751217191742	0.993438706245053	0.518273110153798	0.643426430074513	-0.0007572925651224	-0.0630180724119329	0.368620811616159	0.999574321699814	0.0622607798468105
chr1	86139024	86139115	91	+	utr3	Psmd1	0.266512810631008	0.99994764578637	0.304040212195034	1	0.33300343182994	0.993438706245053	0.897843684845962	0.936217277951707	0.104983548764396	-0.0630180724119329	0.368620811616159	0.999574321699814	0.168001621176329
chr1	86350439	86350735	296	-	utr3	Ncl	0.213161657883135	0.99994764578637	0.12971887823925	1	0.142618845495021	0.993438706245053	0.179072974986384	0.35958492923605	-0.271338409508434	-0.0561913779149978	0.322675796668272	0.999574321699814	-0.215147031593436
chr1	86358892	86358991	99	-	utr5	Ncl	0.914240074811188	0.99994764578637	0.840449237812336	1	0.87077220950693	0.993438706245053	0.634626497006547	0.736606217014402	-0.17338439553904	-0.0561913779149978	0.322675796668272	0.999574321699814	-0.117193017624042
chr1	86359246	86359434	188	-	utr5	Ncl	0.456120380054902	0.99994764578637	0.560694427548886	1	0.651084152832858	0.993438706245053	0.135647986586964	0.321322666489561	0.020425684730974	-0.0561913779149978	0.322675796668272	0.999574321699814	0.0766170626459718
chr1	86359530	86359687	157	+	exon	C130036L24Rik	0.381962262919878	0.99994764578637	0.414374098269598	1	0.541218266407714	0.993438706245053	0.775469436524636	0.844566955323925	0.175330949651708	0.163542416600128	0.527391339540173	0.999574321699814	0.0117885330515802
chr1	86372474	86372646	172	+	exon	C130036L24Rik	0.349178092114938	0.99994764578637	0.294358459872277	1	0.382726121427926	0.993438706245053	0.118689756884636	0.30433933411785	-0.129216652331499	0.163542416600128	0.527391339540173	0.999574321699814	-0.292759068931627
chr1	86526669	86526881	212	+	utr5	Ptma	0.495926561199685	0.99994764578637	0.597366782726735	1	0.534156513570784	0.993438706245053	0.153053422948723	0.336465130570932	0.179278966360662	0.0274343868155654	0.663875611041317	0.999574321699814	0.151844579545097
chr1	86543224	86543495	271	-	utr3	Pde6d	0.69656454083857	0.99994764578637	0.552220069853965	1	0.595108554052209	0.993438706245053	0.165158211369835	0.34699354488988	-0.00309862271578934	0.157567236259598	0.185041117418917	0.999574321699814	-0.160665858975388
chr1	86582384	86582516	132	-	utr5	Pde6d	0.498199426176609	0.99994764578637	0.387770191312866	1	0.49289840359163	0.993438706245053	0.0912668707072976	0.278242129015329	-0.0418765908078141	0.157567236259598	0.185041117418917	0.999574321699814	-0.199443827067412
chr1	86597211	86597387	176	+	intron	Cops7b	0.587890855473235	0.99994764578637	0.479836264702704	1	0.57069948152426	0.993438706245053	0.0595028616472907	0.247565241307216	-0.207333881698359	0.0588714694032616	0.595583692788054	0.999574321699814	-0.266205351101621
chr1	86670414	86670588	174	-	utr5	Nppc	0.658566564954242	0.99994764578637	0.735564137134835	1	0.818864878346059	0.993438706245053	0.682721213115917	0.774656702805791	0.146823701192491	-0.080558711392348	0.730704262763838	0.999574321699814	0.227382412584839
chr1	86744650	86744758	108	+	utr5	Dis3l2	0.517334017602428	0.99994764578637	0.591590368287188	1	0.646558912619232	0.993438706245053	0.852576097226456	0.90186343136295	0.121131029814918	-0.109793008189924	0.233510688176525	0.999574321699814	0.230924038004842
chr1	87154311	87154404	93	-	exon	Ecel1	0.561501160731468	0.99994764578637	0.483910982050341	1	0.568109243949919	0.993438706245053	0.0872825623926159	0.275421089640892	-0.239289195357693	-0.00838857169164762	0.928053274252223	0.999574321699814	-0.230900623666045
chr1	87154552	87154655	103	-	exon	Ecel1	0.784562445882331	0.99994764578637	0.875262150014933	1	0.924658467803666	0.993438706245053	0.350030339179716	0.505865203935448	0.129422180419375	-0.00838857169164762	0.928053274252223	0.999574321699814	0.137810752111023
chr1	87155975	87156145	170	-	utr5	Ecel1	0.134914299948256	0.99994764578637	0.0851141592078248	1	0.146331205883031	0.993438706245053	0.198864088879344	0.377995239067391	0.0642036251921199	-0.00838857169164762	0.928053274252223	0.999574321699814	0.0725921968837675
chr1	87213946	87214129	183	+	utr5	Eif4e2	0.527362543243879	0.99994764578637	0.608589557674364	1	0.702553649871061	0.993438706245053	0.576356519871468	0.690751087351044	0.0910652265768423	-0.0254312137966382	0.753592593109623	0.999574321699814	0.116496440373481
chr1	87219513	87219623	110	+	exon	Eif4e2	0.320288232531111	0.99994764578637	0.396116691289438	1	0.449574303023231	0.993438706245053	0.790528783915559	0.856293689972722	0.158175644121311	-0.0254312137966382	0.753592593109623	0.999574321699814	0.183606857917949
chr1	87238008	87238213	205	+	utr3	Eif4e2	0.0637535218156262	0.99994764578637	0.0722001542730972	1	0.127016271217951	0.993438706245053	0.624617021450617	0.729110062940929	0.278720583343824	-0.0254312137966382	0.753592593109623	0.999574321699814	0.304151797140463
chr1	87264327	87264687	360	+	utr5	Efhd1	0.595233679870706	0.99994764578637	0.43891228806494	1	0.510279891489221	0.993438706245053	0.0948624602188848	0.281683507524629	0.035411824154653	-0.00502092871732992	0.976881768349132	0.999574321699814	0.0404327528719829
chr1	87386407	87386516	109	-	utr3	Kcnj13	0.0953725500761093	0.99994764578637	0.0740033622770926	1	0.139781975350932	0.993438706245053	0.212142264999812	0.389195378517354	-0.382709388045109	-0.297841392894299	0.492614134383495	0.999574321699814	-0.0848679951508104
chr1	87386738	87386829	91	-	exon	Kcnj13	0.449571619055888	0.99994764578637	0.477155450368568	1	0.605285148389265	0.993438706245053	0.971769221990151	0.986564296734009	-0.140301183311566	-0.297841392894299	0.492614134383495	0.999574321699814	0.157540209582732
chr1	87449533	87449625	92	+	utr3	Gigyf2	0.541084198630531	0.99994764578637	0.421888439918399	1	0.452921203663242	0.993438706245053	0.19847860031874	0.377954489481501	0.0516660347211335	0.0376048146276355	0.496646053770756	0.999574321699814	0.0140612200934981
chr1	87509355	87509446	91	-	exon	Ngef	0.204372978566444	0.99994764578637	0.408773431670643	1	0.56589333113994	0.993438706245053	0.0293530096578629	0.217916152005751	0.0663939301653992	-0.007012531483764	0.839018966312177	0.999574321699814	0.0734064616491632
chr1	87510199	87510364	165	+	utr5	Neu2	0.252259494796459	0.99994764578637	0.330637572447447	1	0.262500969424931	0.993438706245053	0.566118260159534	0.682485683384084	0.178722872065122	0.0961786711698594	0.682976691038751	0.999574321699814	0.0825442008952627
chr1	87756081	87756176	95	+	utr5	Atg16l1	0.491820037313895	0.99994764578637	0.388178885405782	1	0.391207360359877	0.993438706245053	0.112096584034385	0.297772725483372	-0.058059642760599	0.00868245089871628	0.899079286088162	0.999574321699814	-0.0667420936593153
chr1	87791369	87791606	237	+	utr3	Atg16l1	0.238014201714305	0.99994764578637	0.299702758224537	1	0.32511625992297	0.993438706245053	0.693809937374192	0.782698777466692	0.0513870521709974	0.00868245089871628	0.899079286088162	0.999574321699814	0.0427046012722811
chr1	87853264	87853361	97	+	utr5	Dgkd	0.24710242985738	0.99994764578637	0.285414860402415	1	0.328249229450155	0.993438706245053	0.988000960076819	0.997150609960037	0.13418397194225	-0.0348404557268953	0.531693343115326	0.999574321699814	0.169024427669146
chr1	87942604	87942752	148	+	utr3	Dgkd	0.536527462873522	0.99994764578637	0.658266705624784	1	0.677186126514465	0.993438706245053	0.0203435979493752	0.213569337000166	0.0593872983997897	-0.0348404557268953	0.531693343115326	0.999574321699814	0.094227754126685
chr1	88265248	88265615	367	-	utr3	Hjurp	0.513785909741989	0.99994764578637	0.707213938974518	1	0.765681138471914	0.993438706245053	0.316912315353741	0.478065437556787	0.0035973009839348	0.0330677913205634	0.617644622531644	0.999574321699814	-0.0294704903366286
chr1	88266048	88266514	466	-	utr3	Hjurp	0.0065922535822852	0.971276375508756	0.00308641054420286	1	0.00753190742122485	0.993438706245053	0.0102174092895313	0.213569337000166	-0.159521024042437	0.0330677913205634	0.617644622531644	0.999574321699814	-0.192588815363
chr1	88277451	88277621	170	-	utr5	Hjurp	0.0758115798624676	0.99994764578637	0.0827187253864711	1	0.134396765964941	0.993438706245053	0.620068906520999	0.725324350012908	0.258965138351158	0.0330677913205634	0.617644622531644	0.999574321699814	0.225897347030594
chr1	88700502	88701141	639	-	utr3	Arl4c	0.803552079418361	0.99994764578637	0.942485261134414	1	0.870765253331977	0.993438706245053	0.273979573451257	0.440930306245814	0.0324102637858109	0.0134316491889503	0.8670685962269	0.999574321699814	0.0189786145968606
chr1	88701853	88702364	511	-	utr5	Arl4c	0.0843353334644362	0.99994764578637	0.162286590846856	1	0.228802615275677	0.993438706245053	0.624053718637228	0.728580899752569	0.0176338794764475	0.0134316491889503	0.8670685962269	0.999574321699814	0.00420223028749715
chr1	89070460	89070566	106	+	utr5	Sh3bp4	0.353675434656733	0.99994764578637	0.288067012537866	1	0.40232513177279	0.993438706245053	0.0470770803391102	0.235638554534762	0.0197470987870189	-0.0438007840441398	0.620756907906847	0.999574321699814	0.0635478828311587
chr1	89143536	89143927	391	+	exon	Sh3bp4	0.200343750368579	0.99994764578637	0.25005114225534	1	0.284570078305308	0.993438706245053	0.640707603379125	0.741264808492549	0.0939858809824423	-0.0438007840441398	0.620756907906847	0.999574321699814	0.137786665026582
chr1	89144071	89144164	93	+	exon	Sh3bp4	0.274926939485198	0.99994764578637	0.325919894058809	1	0.450244712147387	0.993438706245053	0.737166820143903	0.815660977747306	0.282498534920204	-0.0438007840441398	0.620756907906847	0.999574321699814	0.326299318964344
chr1	89144680	89144864	184	+	exon	Sh3bp4	0.131643348647944	0.99994764578637	0.161675550749599	1	0.221921334741096	0.993438706245053	0.604996391467104	0.713768216343397	0.10287026030391	-0.0438007840441398	0.620756907906847	0.999574321699814	0.14667104434805
chr1	89145612	89145865	253	+	exon	Sh3bp4	0.759009532801287	0.99994764578637	0.624791363948928	1	0.66816673975752	0.993438706245053	0.192454664820192	0.372755641150577	0.0014205891956115	-0.0438007840441398	0.620756907906847	0.999574321699814	0.0452213732397513
chr1	89153219	89153563	344	+	utr3	Sh3bp4	0.92258356271044	0.99994764578637	0.759300274839586	1	0.808671870846086	0.993438706245053	0.047547216712939	0.236138839319457	-0.0227054572160042	-0.0438007840441398	0.620756907906847	0.999574321699814	0.0210953268281356
chr1	89454720	89455174	454	+	utr5	Agap1	0.300789030536414	0.99994764578637	0.397763079775553	1	0.419569289920542	0.993438706245053	0.130191090396388	0.315762768151966	0.0651357208879264	0.000844502466329003	0.983880208133552	0.999574321699814	0.0642912184215974
chr1	89580172	89580641	469	+	utr5	Agap1	0.450698181079462	0.99994764578637	0.33422893258331	1	0.415986939174252	0.993438706245053	0.0210669271333297	0.213569337000166	0.152653992308197	0.000844502466329003	0.983880208133552	0.999574321699814	0.151809489841868
chr1	89580927	89581120	193	+	utr5	Agap1	0.966096270082629	0.99994764578637	0.925813502082756	1	0.983291545144126	0.993438706245053	0.0763891901511252	0.264565613208552	-0.045730114815663	0.000844502466329003	0.983880208133552	0.999574321699814	-0.046574617281992
chr1	89581261	89581470	209	+	utr5	Agap1	0.551743269009102	0.99994764578637	0.428682727940138	1	0.532669222919581	0.993438706245053	0.0367886216266933	0.223121772596902	-0.022268929212112	0.000844502466329003	0.983880208133552	0.999574321699814	-0.023113431678441
chr1	89888946	89889221	275	+	utr3	Agap1	0.72994123742375	0.99994764578637	0.53118544885505	1	0.558767748837322	0.993438706245053	0.0190008151499809	0.213569337000166	-0.067027086040548	0.000844502466329003	0.983880208133552	0.999574321699814	-0.067871588506877
chr1	89890397	89890635	238	+	utr3	Agap1	0.758444664265084	0.99994764578637	0.572157110900395	1	0.580711671554075	0.993438706245053	0.220163523847061	0.396810827367946	-0.0405032953323973	0.000844502466329003	0.983880208133552	0.999574321699814	-0.0413477977987263
chr1	89928465	89928615	150	-	utr3	Gbx2	0.655490485457446	0.99994764578637	0.680309023164903	1	0.784425152133935	0.993438706245053	0.314535484992692	0.475755399505659	0.0361778511240035	-0.382243914034941	0.519500030275334	0.999574321699814	0.418421765158944
chr1	90214020	90214145	125	+	exon	Ackr3	0.409721317811467	0.99994764578637	0.321125982487276	1	0.333786479803222	0.993438706245053	0.115158233259856	0.301056697940989	-0.0607411934344865	0.161782037811805	0.341118746619531	0.999574321699814	-0.222523231246292
chr1	90214738	90214940	202	+	utr3	Ackr3	0.889505138419899	0.99994764578637	0.980146818273894	1	0.970904500291929	0.993438706245053	0.765373045317702	0.837344550979088	-0.00185391108052783	0.161782037811805	0.341118746619531	0.999574321699814	-0.163635948892333
chr1	90603461	90603577	116	+	utr5	Cops8	0.970596268460135	0.99994764578637	0.879624187644654	1	0.862880919475413	0.993438706245053	0.213698359704772	0.390362823653278	-0.020490770400818	0.0329355357577044	0.666940051272519	0.999574321699814	-0.0534263061585224
chr1	90612473	90612617	144	+	utr3	Cops8	0.53669767589574	0.99994764578637	0.641218104266975	1	0.777643077007421	0.993438706245053	0.544556496198592	0.664894251647351	-0.00942554593661384	0.0329355357577044	0.666940051272519	0.999574321699814	-0.0423610816943183
chr1	90612771	90612954	183	+	utr3	Cops8	0.949631243536666	0.99994764578637	0.898386416494655	1	0.924358508104887	0.993438706245053	0.18768352631869	0.368149600190143	-0.0389540188272184	0.0329355357577044	0.666940051272519	0.999574321699814	-0.0718895545849228
chr1	90998592	90998864	272	+	utr5	Lrrfip1	0.0211267494658553	0.99994764578637	0.0127881756616757	1	0.0363443990229379	0.993438706245053	0.00366810449978794	0.213569337000166	0.0692560135513307	-0.00226415383709731	0.972995821718696	0.999574321699814	0.071520167388428
chr1	91128243	91128623	380	+	utr3	Lrrfip1	0.885789016568132	0.99994764578637	0.983634511317228	1	0.962690218292685	0.993438706245053	0.148934961959401	0.333258142539221	-0.186358221783597	-0.00226415383709731	0.972995821718696	0.999574321699814	-0.184094067946499
chr1	91179861	91180129	268	+	utr5	Ramp1	0.722689376256999	0.99994764578637	0.581305186194884	1	0.690125283565508	0.993438706245053	0.0397362123679099	0.227385061106414	-0.0847208525245811	0.11283887044135	0.236721996603279	0.999574321699814	-0.197559722965931
chr1	91196696	91196797	101	+	exon	Ramp1	0.844712099666648	0.99994764578637	0.729620686284571	1	0.869864977069413	0.993438706245053	0.133522518659531	0.319256163345087	0.104066434516949	0.11283887044135	0.236721996603279	0.999574321699814	-0.00877243592440105
chr1	91285606	91285813	207	+	utr3	Ube2f	0.829347992041639	0.99994764578637	0.679339386292349	1	0.683377635067501	0.993438706245053	0.293795300315096	0.458128076551854	0.11548429435957	-0.070852017189034	0.495346149216054	0.999574321699814	0.186336311548604
chr1	91300465	91300572	107	+	utr5	Scly	0.505877533342042	0.99994764578637	0.400661310326663	1	0.459916266600868	0.993438706245053	0.213440547343556	0.390179982319681	-0.0201210051282056	-0.100890141449401	0.412457107468745	0.999574321699814	0.080769136321195
chr1	91398675	91398813	138	-	utr5	Ilkap	0.637092989013566	0.99994764578637	0.731165868046168	1	0.715274521089681	0.993438706245053	0.403138621203545	0.549884013340382	0.0255276932820232	0.0351267590370693	0.742032005107159	0.999574321699814	-0.00959906575504614
chr1	91412947	91413240	293	-	utr5	Hes6	0.789962754435839	0.99994764578637	0.650797808601949	1	0.627279959552093	0.993438706245053	0.111190694897828	0.296768432525338	0.00507876240009205	-0.190512501652344	0.265882583792151	0.999574321699814	0.195591264052436
chr1	91416921	91417086	165	-	utr3	Per2	0.0203150864039821	0.99994764578637	0.0254974108987006	1	0.057425130556649	0.993438706245053	0.480198423712145	0.611907817532849	-0.138544390925984	-0.0365407356501315	0.556016950509828	0.999574321699814	-0.102003655275853
chr1	91423915	91424071	156	-	exon	Per2	0.670633633753963	0.99994764578637	0.506570185866226	1	0.609100502664389	0.993438706245053	0.00625047019454572	0.213569337000166	-0.0145277370632957	-0.0365407356501315	0.556016950509828	0.999574321699814	0.0220129985868358
chr1	91424299	91424442	143	-	exon	Per2	0.948462011653816	0.99994764578637	0.792086517344834	1	0.778334481312925	0.993438706245053	0.217286469093967	0.394065681322164	-0.0215816142743158	-0.0365407356501315	0.556016950509828	0.999574321699814	0.0149591213758157
chr1	91450813	91450906	93	-	utr5	Per2	0.470312682698293	0.99994764578637	0.526380059624915	1	0.640169018967189	0.993438706245053	0.323264250082275	0.482924775530519	0.0859716100494158	-0.0365407356501315	0.556016950509828	0.999574321699814	0.122512345699547
chr1	91459154	91459309	155	-	utr5	Per2	0.993371578684867	0.99994764578637	0.831774119794391	1	0.824932331043352	0.993438706245053	0.0597030511780328	0.247769668841668	0.0933158953625071	-0.0365407356501315	0.556016950509828	0.999574321699814	0.129856631012639
chr1	91494641	91494821	180	+	utr5	Traf3ip1	0.170231351277717	0.99994764578637	0.187341464127827	1	0.254161247869544	0.993438706245053	0.553849484842781	0.672442206788651	0.236146120558669	0.0635928181445136	0.413264465782485	0.999574321699814	0.172553302414156
chr1	91501068	91501330	262	+	exon	Traf3ip1	0.196063318000789	0.99994764578637	0.107226982695453	1	0.101498720326071	0.993438706245053	0.0859070007209736	0.273730243081952	-0.0477665167640257	0.0635928181445136	0.413264465782485	0.999574321699814	-0.111359334908539
chr1	91527759	91527858	99	+	utr3	Traf3ip1	0.534123548997069	0.99994764578637	0.595400132531046	1	0.685904430119717	0.993438706245053	0.777665802819812	0.846176737155143	-0.120801375881618	0.0635928181445136	0.413264465782485	0.999574321699814	-0.184394194026132
chr1	91540541	91540820	279	+	utr5	Asb1	0.865402152903464	0.99994764578637	0.737640051821339	1	0.807082070891238	0.993438706245053	0.12457257627324	0.310540201977397	-0.00207639943509613	-0.0328069326501372	0.748509959074089	0.999574321699814	0.0307305332150411
chr1	91554879	91555049	170	+	utr3	Asb1	0.981869819877491	0.99994764578637	0.881330262212736	1	0.904003608101642	0.993438706245053	0.212201534684831	0.389209205706408	-0.133892801562886	-0.0328069326501372	0.748509959074089	0.999574321699814	-0.101085868912749
chr1	91800032	91800122	90	-	exon	Gm29100	0.0752692831018476	0.99994764578637	0.0536135882934818	1	0.144314164875772	0.993438706245053	0.0930388789079398	0.280156670962113	-0.117621659072515	-0.00336915892006529	0.991881542528904	0.999574321699814	-0.11425250015245
chr1	91800549	91800817	268	-	exon	Gm29100	0.165501432209615	0.99994764578637	0.17139035377209	1	0.246677868075167	0.993438706245053	0.902829178798282	0.939570632593628	-0.297189494743525	-0.00336915892006529	0.991881542528904	0.999574321699814	-0.29382033582346
chr1	91932498	91932796	298	-	utr3	Hdac4	0.74302110645901	0.99994764578637	0.628788024065418	1	0.624784518528816	0.993438706245053	0.132316714043855	0.318234136239502	0.13220189658259	-0.013301034255276	0.79427003963735	0.999574321699814	0.145502930837865
chr1	91932919	91933014	95	-	utr3	Hdac4	0.585106170765637	0.99994764578637	0.655039544637282	1	0.717566130411879	0.993438706245053	0.565729624303551	0.682175419860247	0.107352499140397	-0.013301034255276	0.79427003963735	0.999574321699814	0.120653533395673
chr1	91933126	91933228	102	-	utr3	Hdac4	0.893706303313339	0.99994764578637	0.744246864318692	1	0.726609140560643	0.993438706245053	0.202890278234592	0.381376992116525	-0.167330299242294	-0.013301034255276	0.79427003963735	0.999574321699814	-0.154029264987018
chr1	92180078	92180243	165	-	utr5	Hdac4	0.599662586347564	0.99994764578637	0.475806933367807	1	0.552469677592512	0.993438706245053	0.40911690051911	0.555191607347354	-0.257636915760963	-0.013301034255276	0.79427003963735	0.999574321699814	-0.244335881505687
chr1	92470954	92471051	97	-	exon	Ndufa10	0.238338458341131	0.99994764578637	0.186433226692351	1	0.234458714785888	0.993438706245053	0.108237331996962	0.294686549713505	-0.314707921436997	0.0451773173680128	0.441567310366141	0.999574321699814	-0.35988523880501
chr1	92473675	92473795	120	-	utr5	Ndufa10	0.941686704944523	0.99994764578637	0.814144450083454	1	0.817445437735861	0.993438706245053	0.137728321356967	0.322770264315103	-0.139148896122382	0.0451773173680128	0.441567310366141	0.999574321699814	-0.184326213490395
chr1	92641782	92641988	206	-	utr5	Cops9	0.158963640068594	0.99994764578637	0.224563014894172	1	0.288711892324592	0.993438706245053	0.163082834877225	0.345124572457457	0.0496167517453246	-0.0556897006616744	0.587878726968846	0.999574321699814	0.105306452406999
chr1	92831369	92831506	137	-	intron	Gm29481	0.519238928082779	0.99994764578637	0.532100781805114	1	0.567883342141973	0.993438706245053	0.692354156562072	0.781571958895236	0.225598078200523	0.841652056303751	0.427991682723979	0.999574321699814	-0.616053978103227
chr1	92831842	92831989	147	+	utr5	Gpc1	0.852145194474085	0.99994764578637	0.704634196643507	1	0.739865670623007	0.993438706245053	0.0339178658225516	0.21932995741298	-0.000949168199609552	-0.0106387006743195	0.794409997601182	0.999574321699814	0.00968953247470998
chr1	92858408	92858577	169	+	utr3	Gpc1	0.588220785653713	0.99994764578637	0.78563233740869	1	0.758170982334822	0.993438706245053	0.106809242585601	0.29330607640956	0.0766158178874241	-0.0106387006743195	0.794409997601182	0.999574321699814	0.0872545185617437
chr1	92906989	92907079	90	+	utr5	Dusp28	0.314527560466534	0.99994764578637	0.247250503960503	1	0.340905619664146	0.993438706245053	0.136477884905499	0.321834556800753	-0.130099736195075	-0.0686355873484916	0.571308484697592	0.999574321699814	-0.0614641488465834
chr1	92910577	92911246	669	+	utr5	Rnpepl1	0.743046924382854	0.99994764578637	0.93844794230628	1	0.966603748420747	0.993438706245053	0.0582971215748658	0.246825102516827	0.112725507372337	0.0290926101435619	0.62575900064308	0.999574321699814	0.0836328972287751
chr1	92919691	92920376	685	+	utr3	Rnpepl1	0.520653453468744	0.99994764578637	0.389215031882703	1	0.371193189177006	0.993438706245053	0.0557290042568441	0.244785430002528	0.00186373783947208	0.0290926101435619	0.62575900064308	0.999574321699814	-0.0272288723040898
chr1	92934723	92934918	195	+	utr5	Capn10	0.445939010055612	0.99994764578637	0.517751772175661	1	0.624448435182515	0.993438706245053	0.280713860209068	0.44671170640114	0.151584891400227	0.0176064250030236	0.864191538834288	0.999574321699814	0.133978466397204
chr1	93082456	93082546	90	-	utr5	Kif1a	0.732192036563073	0.99994764578637	0.988262510608686	1	0.873165696121444	0.993438706245053	0.254793379808694	0.424797943912907	0.094457880687241	-0.00466233010466277	0.867837149279766	0.999574321699814	0.0991202107919038
chr1	93101715	93101935	220	-	utr5	Kif1a	0.693702115009125	0.99994764578637	0.467815055302918	1	0.325242980434421	0.993438706245053	0.144199818150473	0.329152915780084	0.0502970479505906	-0.00466233010466277	0.867837149279766	0.999574321699814	0.0549593780552534
chr1	93296372	93296840	468	+	utr3	Sned1	0.00780482045589979	0.992690824757929	0.00878430567398035	1	0.0221961557771848	0.993438706245053	0.34060531803812	0.497680879035205	-0.0513798542381514	-0.106158043089339	0.221853124972825	0.999574321699814	0.0547781888511879
chr1	93301642	93301742	100	-	exon	Mterf4	0.914101277656745	0.99994764578637	0.977159016030322	1	0.948276949986861	0.993438706245053	0.858270806366791	0.906419785835278	-0.391130571681912	0.214769345106731	0.348183146162728	0.999574321699814	-0.605899916788644
chr1	93343604	93343757	153	+	utr5	Ppp1r7	0.233322427983903	0.99994764578637	0.109575199045503	1	0.0790994156005956	0.993438706245053	0.0646530276562723	0.253572260743697	-0.143025035883916	0.0179140132893907	0.733565216832908	0.999574321699814	-0.160939049173307
chr1	93346089	93346213	124	+	exon	Mir6902	0.509380565796419	0.99994764578637	0.323530895628039	1	0.223215634503413	0.993438706245053	0.146435021280816	0.330987299357343	-0.135105910765677	NA	NA	NA	NA
chr1	93365750	93366452	702	+	utr3	Ppp1r7	0.74088239372553	0.99994764578637	0.941713821604112	1	0.917485001819382	0.993438706245053	0.33076912736978	0.48937847269906	-0.0172935485173349	0.0179140132893907	0.733565216832908	0.999574321699814	-0.0352075618067256
chr1	93372866	93373141	275	+	utr3	Ppp1r7	0.495728112619503	0.99994764578637	0.58346453605533	1	0.646072358931751	0.993438706245053	0.42893639547636	0.571171502988318	0.255882768181232	0.0179140132893907	0.733565216832908	0.999574321699814	0.237968754891841
chr1	93478290	93478381	91	-	utr5	Hdlbp	0.47065884898488	0.99994764578637	0.490492141414281	1	0.643106999507122	0.993438706245053	0.994694054347423	1	0.0900475904332691	-0.0336143895920102	0.484119095843034	0.999574321699814	0.123661980025279
chr1	93621317	93621488	171	+	utr3	Farp2	0.547919702175463	0.99994764578637	0.464742967059062	1	0.563944528842761	0.993438706245053	0.625664291823655	0.729833502236204	-0.162914939790159	0.056576411620062	0.741361427594851	0.999574321699814	-0.219491351410221
chr1	93622153	93622265	112	-	utr3	Stk25	0.883447525545358	0.99994764578637	0.694939690656302	1	0.853804584993271	0.993438706245053	0.0309510354391977	0.218388374795352	-0.00912632829247488	-0.0447977477490073	0.25415387188253	0.999574321699814	0.0356714194565324
chr1	93635358	93635460	102	-	utr5	Stk25	0.995273335481214	0.99994764578637	0.776404263577981	1	0.868648429004563	0.993438706245053	0.0518948971140198	0.24082308379361	-0.0366349184372264	-0.0447977477490073	0.25415387188253	0.999574321699814	0.00816282931178087
chr1	93635573	93635745	172	-	utr5	Stk25	0.573418947635865	0.99994764578637	0.401908793801895	1	0.428606347802576	0.993438706245053	0.014618760495667	0.213569337000166	-0.00601691612793847	-0.0447977477490073	0.25415387188253	0.999574321699814	0.0387808316210688
chr1	93685600	93685797	197	+	utr5	Bok	0.34804333820394	0.99994764578637	0.400299503693505	1	0.469149414651175	0.993438706245053	0.779222979115387	0.847349331003761	-0.000471945029377209	0.0967101237809853	0.360310802001616	0.999574321699814	-0.0971820688103625
chr1	93750721	93750924	203	+	exon	Gm10550	0.939507496630396	0.99994764578637	0.822980121750858	1	0.871751884203995	0.993438706245053	0.175722567503904	0.356503247292036	-0.170087228401598	-2.06474742447825	0.428667504589852	0.999574321699814	1.89466019607665
chr1	93754493	93754637	144	-	utr5	Thap4	0.646965306368261	0.99994764578637	0.550383287808526	1	0.606535159144124	0.993438706245053	0.151879902438757	0.335654732441947	-0.348620451535222	0.0398790049199664	0.777714188281063	0.999574321699814	-0.388499456455189
chr1	93768003	93768113	110	+	exon	Atg4b	0.0516004601956655	0.99994764578637	0.027071045453329	1	0.0517617057315274	0.993438706245053	0.0599377787219645	0.24791852663479	-0.0374563771458685	0.0712164116287623	0.357781815756944	0.999574321699814	-0.108672788774631
chr1	93787777	93788001	224	+	utr3	Atg4b	0.394257216872026	0.99994764578637	0.288761081026925	1	0.302893212509332	0.993438706245053	0.0461546726243501	0.234556377578841	-0.181038295806809	0.0712164116287623	0.357781815756944	0.999574321699814	-0.252254707435572
chr1	93801773	93801917	144	-	utr5	Dtymk	0.000788579617347043	0.967073928638395	0.000318911490580422	1	0.00211237124853634	0.993438706245053	0.00217610669802093	0.213569337000166	-0.168857882865827	0.190253236552819	0.228535067245026	0.999574321699814	-0.359111119418646
chr1	93818462	93818558	96	+	utr3	Ing5	0.706763056502054	0.99994764578637	0.605720072158747	1	0.659276489588534	0.993438706245053	0.606554712864364	0.715076508555647	0.109267528843069	0.117693644879456	0.408702509396734	0.999574321699814	-0.00842611603638715
chr1	93818878	93819023	145	+	utr3	Ing5	0.0407505504594092	0.99994764578637	0.0276929634895056	1	0.058939144749579	0.993438706245053	0.0325015706683555	0.21932995741298	-0.115846437229808	0.117693644879456	0.408702509396734	0.999574321699814	-0.233540082109264
chr1	95313604	95313841	237	+	utr5	Fam174a	0.230546746390591	0.99994764578637	0.295107133719365	1	0.338946572880056	0.993438706245053	0.738867593524382	0.816895128539493	0.223185293062257	0.00219610235983071	0.983493045825915	0.999574321699814	0.220989190702427
chr1	95591500	95591744	244	-	utr3	St8sia4	0.367357732724634	0.99994764578637	0.314538806207473	1	0.426379838488252	0.993438706245053	0.161754492956901	0.343983019462085	-0.0448294815666055	0.134066734520976	0.558085406181806	0.999574321699814	-0.178896216087581
chr1	95667420	95667582	162	-	utr5	St8sia4	0.999852845855083	0.99994764578637	0.924248174467729	1	0.964907311836444	0.993438706245053	0.457021832709352	0.593125620183854	0.0553271477829976	0.134066734520976	0.558085406181806	0.999574321699814	-0.0787395867379782
chr1	97645703	97646302	599	-	utr3	D1Ertd622e	0.580800530660253	0.99994764578637	0.411979231901201	1	0.367329336022516	0.993438706245053	0.00463744651838982	0.213569337000166	-0.0580080263270239	0.0124211095555252	0.868812398772123	0.999574321699814	-0.0704291358825491
chr1	97660832	97661530	698	-	utr5	D1Ertd622e	0.838596267268678	0.99994764578637	0.59870701800872	1	0.455876873334635	0.993438706245053	0.270547424522046	0.437970994323446	-0.00116013183995023	0.0124211095555252	0.868812398772123	0.999574321699814	-0.0135812413954754
chr1	97661878	97662010	132	-	utr5	D1Ertd622e	0.712051258001779	0.99994764578637	0.585029685933699	1	0.661059142492576	0.993438706245053	0.0525976299728677	0.241322842711197	-0.00984906560959773	0.0124211095555252	0.868812398772123	0.999574321699814	-0.0222701751651229
chr1	97769924	97770032	108	-	utr5	Ppip5k2	0.761932569698234	0.99994764578637	0.824738530204745	1	0.915465956428012	0.993438706245053	0.202954887036329	0.381425719144885	-0.139580368715281	-0.212064729113732	0.0865681130999867	0.999574321699814	0.0724843603984514
chr1	97976991	97977308	317	-	utr5	Pam	0.831259136591492	0.99994764578637	0.610167879387586	1	0.661217302817012	0.993438706245053	0.0684975135867453	0.256716682955315	0.012581521389945	0.0182179976562051	0.677602081254283	0.999574321699814	-0.00563647626626012
chr1	98095513	98095646	133	-	utr5	Pam	0.546692881116443	0.99994764578637	0.41829115842201	1	0.491653633937877	0.993438706245053	0.381156466352945	0.531714775070797	-0.0294712524967306	0.0182179976562051	0.677602081254283	0.999574321699814	-0.0476892501529357
chr1	104934057	104934196	139	+	utr5	Cdh20	0.77989249241535	0.99994764578637	0.683928471652004	1	0.730304080337927	0.993438706245053	0.467566461249406	0.602013763624891	-0.0939629752285297	-0.0569694129035893	0.631739490149679	0.999574321699814	-0.0369935623249404
chr1	104993971	104994571	600	+	utr3	Cdh20	0.885095951916477	0.99994764578637	0.727011358621596	1	0.73577957989557	0.993438706245053	0.0538456083129994	0.242688101656043	-0.0981835837982161	-0.0569694129035893	0.631739490149679	0.999574321699814	-0.0412141708946268
chr1	105284565	105284762	197	-	exon	Rnf152	0.0297300489239936	0.99994764578637	0.0326706307389712	1	0.0728530539250539	0.993438706245053	0.560918789166025	0.678372140399907	0.363428505687858	-0.0423961174132125	0.802180699441734	0.999574321699814	0.40582462310107
chr1	105356425	105356670	245	-	utr5	Rnf152	0.527055331914401	0.99994764578637	0.594596507173074	1	0.731011290978788	0.993438706245053	0.9466757703435	0.970388018185782	0.0673643663063126	-0.0423961174132125	0.802180699441734	0.999574321699814	0.109760483719525
chr1	105663868	105664067	199	+	utr5	Relch	0.400846140040571	0.99994764578637	0.545919698602984	1	0.594439749132899	0.993438706245053	0.432342286983973	0.57395845654395	0.0923524309046183	-0.0200818275473168	0.798816185826002	0.999574321699814	0.112434258451935
chr1	105827328	105827516	188	+	exon	Tnfrsf11a	0.911856279890108	0.99994764578637	0.801385625764287	1	0.829978629490036	0.993438706245053	0.620614898314492	0.725619923881196	-0.0311200308565797	0.0284442812414267	0.873327712974276	0.999574321699814	-0.0595643120980064
chr1	105844648	105844897	249	+	utr3	Tnfrsf11a	0.305103324164594	0.99994764578637	0.243102800271162	1	0.33100982090911	0.993438706245053	0.0593933949568601	0.247404141747392	-0.0412274266137281	0.0284442812414267	0.873327712974276	0.999574321699814	-0.0696717078551548
chr1	105990011	105990241	230	-	exon	Gm7160	0.416110971322672	0.99994764578637	0.423492311621353	1	0.457673522604309	0.993438706245053	0.874160750952908	0.918763820962868	0.00522796348923215	-0.448273476944251	0.245222275011108	0.999574321699814	0.453501440433483
chr1	105990454	105990799	345	+	utr5	Zcchc2	0.433648245388738	0.99994764578637	0.51919304842949	1	0.55478217485825	0.993438706245053	0.393554479758034	0.541860211194011	-0.032494346595898	0.0126731743643193	0.860086650336769	0.999574321699814	-0.0451675209602173
chr1	105991004	105991578	574	+	exon	Zcchc2	0.202574341404192	0.99994764578637	0.136922298916249	1	0.170137430618846	0.993438706245053	0.00607185887454831	0.213569337000166	-0.0672862672715614	0.0126731743643193	0.860086650336769	0.999574321699814	-0.0799594416358807
chr1	106029836	106029928	92	+	exon	Zcchc2	0.85777715692699	0.99994764578637	0.948498892201144	1	0.976924116622806	0.993438706245053	0.692193244330793	0.78153295931265	0.270320049055491	0.0126731743643193	0.860086650336769	0.999574321699814	0.257646874691172
chr1	106030418	106031241	823	+	exon	Zcchc2	0.0733143136092456	0.99994764578637	0.151404677925999	1	0.193207262934951	0.993438706245053	0.39959577351733	0.547330476497779	0.138474880570622	0.0126731743643193	0.860086650336769	0.999574321699814	0.125801706206303
chr1	106171691	106172209	518	+	utr5	Phlpp1	0.397993294977109	0.99994764578637	0.234664806189794	1	0.255572673037931	0.993438706245053	0.0142289864135612	0.213569337000166	0.124721782277604	0.0916525441278546	0.0362306948879833	0.999574321699814	0.0330692381497499
chr1	106172645	106173080	435	+	exon	Phlpp1	0.652265302265797	0.99994764578637	0.421497650596449	1	0.476430225826516	0.993438706245053	0.0922573601752821	0.279545917000605	0.0213458417254118	0.0916525441278546	0.0362306948879833	0.999574321699814	-0.0703067024024428
chr1	106173215	106173397	182	+	exon	Phlpp1	0.280735698521518	0.99994764578637	0.196723151878378	1	0.2588913479088	0.993438706245053	0.0362702073117649	0.222113300778212	-0.144887629004429	0.0916525441278546	0.0362306948879833	0.999574321699814	-0.236540173132283
chr1	106392408	106392689	281	+	exon	Phlpp1	0.638343275278137	0.99994764578637	0.477025766192809	1	0.508347771383682	0.993438706245053	0.0533262312250468	0.242195029354682	-0.0846236384581325	0.0916525441278546	0.0362306948879833	0.999574321699814	-0.176276182585987
chr1	106393188	106393438	250	+	utr3	Phlpp1	0.570031268370622	0.99994764578637	0.373081415751933	1	0.280765738268845	0.993438706245053	0.0524904206417	0.241220765144536	0.0488664670263598	0.0916525441278546	0.0362306948879833	0.999574321699814	-0.0427860771014948
chr1	106542013	106542148	135	-	utr3	Bcl2	0.551358428415035	0.99994764578637	0.471686029614554	1	0.56970979111339	0.993438706245053	0.14276114975976	0.327835151202702	-0.0143751799852838	0.0811724557098587	0.588744175065717	0.999574321699814	-0.0955476356951425
chr1	106542528	106542782	254	-	utr3	Bcl2	0.480684398273272	0.99994764578637	0.401692724560454	1	0.481972742444278	0.993438706245053	0.107831748983474	0.294371800906791	-0.043362801122019	0.0811724557098587	0.588744175065717	0.999574321699814	-0.124535256831878
chr1	106712399	106712545	146	-	exon	Bcl2	0.13780988382091	0.99994764578637	0.101755774319604	1	0.174824232845031	0.993438706245053	0.0180670325497958	0.213569337000166	-0.138231089462936	0.0811724557098587	0.588744175065717	0.999574321699814	-0.219403545172795
chr1	106712653	106712890	237	-	utr5	Bcl2	0.68759060528601	0.99994764578637	0.602172164042181	1	0.730905635562851	0.993438706245053	0.395880206095385	0.544034146390854	0.24878706384603	0.0811724557098587	0.588744175065717	0.999574321699814	0.167614608136171
chr1	106724701	106724982	281	-	utr3	Kdsr	0.631032203544426	0.99994764578637	0.493397202782336	1	0.572700157231486	0.993438706245053	0.0768418089494226	0.265131033695923	-0.0218926792862503	0.160122022790369	0.126346132477781	0.999574321699814	-0.182014702076619
chr1	106759581	106759799	218	-	utr5	Kdsr	0.302438173157648	0.99994764578637	0.198102203047614	1	0.259570098911889	0.993438706245053	0.0362968581191445	0.222113300778212	-0.0264344316817914	0.160122022790369	0.126346132477781	0.999574321699814	-0.186556454472161
chr1	106796479	106796603	124	-	utr5	Vps4b	0.391932407277705	0.99994764578637	0.417637035488691	1	0.465053051227276	0.993438706245053	0.502043285675434	0.629596433533967	0.0945515539422743	-0.0150543852838892	0.895320471395456	0.999574321699814	0.109605939226164
chr1	107607347	107607471	124	+	utr3	Serpinb8	0.944272834265906	0.99994764578637	0.99862375685051	1	0.939682712797462	0.993438706245053	0.764710161773237	0.83691922636571	-0.0716292910227513	-0.107543520248863	0.660009433059299	0.999574321699814	0.0359142292261117
chr1	109982503	109982633	130	+	utr5	Cdh7	0.0389754781128836	0.99994764578637	0.028306565728312	1	0.0480080439371032	0.993438706245053	0.38766197953507	0.536944723795873	0.313400846515226	-0.0623799428441917	0.706936363372906	0.999574321699814	0.375780789359418
chr1	109994011	109994107	96	+	utr5	Cdh7	0.255031227322545	0.99994764578637	0.17342976534374	1	0.289115865138252	0.993438706245053	0.0683175595848799	0.256699287146164	-0.114774394855989	-0.0623799428441917	0.706936363372906	0.999574321699814	-0.0523944520117972
chr1	115684763	115684868	105	+	utr5	Cntnap5a	0.317017876741379	0.99994764578637	0.258506392140077	1	0.422916763432643	0.993438706245053	0.0729106163813611	0.261212904774885	-0.249876214826286	-0.0904892102716856	0.360823175296669	0.999574321699814	-0.1593870045546
chr1	118311055	118311210	155	-	utr5	Tsn	0.0501992156848065	0.99994764578637	0.0321314572466964	1	0.0582014964155646	0.993438706245053	0.0235086735762359	0.213569337000166	-0.176540591441193	0.160755254407156	0.116531543420634	0.999574321699814	-0.337295845848348
chr1	118321873	118321972	99	+	utr5	Nifk	0.295042350581701	0.99994764578637	0.233728391310415	1	0.322745285298491	0.993438706245053	0.0713334516326829	0.259326709763548	-0.392577515146558	-0.217256923826196	0.203106907553001	0.999574321699814	-0.175320591320362
chr1	118419402	118419559	157	+	utr5	Clasp1	0.106879426939974	0.99994764578637	0.120698215835946	1	0.168722858768476	0.993438706245053	0.860360443466451	0.908078715427985	-0.00992182110106578	-0.0275218882146834	0.54466733656875	0.999574321699814	0.0176000671136177
chr1	118419726	118419856	130	+	exon	Clasp1	0.209310668028976	0.99994764578637	0.1451993655992	1	0.178349751092577	0.993438706245053	0.0304815359850942	0.217916152005751	-0.0687956747029366	-0.0275218882146834	0.54466733656875	0.999574321699814	-0.0412737864882531
chr1	118608730	118608972	242	+	utr3	Clasp1	0.381039324713515	0.99994764578637	0.56372555273415	1	0.592862622648937	0.993438706245053	0.0826358384798275	0.271131035563986	0.0397490298128429	-0.0275218882146834	0.54466733656875	0.999574321699814	0.0672709180275264
chr1	118609155	118609267	112	+	utr3	Clasp1	0.736533006785965	0.99994764578637	0.842137996028793	1	0.897847547536347	0.993438706245053	0.212082202047455	0.389195378517354	0.115101690500636	-0.0275218882146834	0.54466733656875	0.999574321699814	0.14262357871532
chr1	118834539	118834683	144	-	utr3	Gli2	0.145754418806318	0.99994764578637	0.11655630342089	1	0.247049845312834	0.993438706245053	0.171884970159011	0.353089950740162	-0.155349890764053	-0.176541751677168	0.198070423393862	0.999574321699814	0.0211918609131147
chr1	118836130	118836284	154	-	exon	Gli2	0.73550167297822	0.99994764578637	0.798340045065979	1	0.858851078733042	0.993438706245053	0.753790669360406	0.828433023958556	0.260015033080017	-0.176541751677168	0.198070423393862	0.999574321699814	0.436556784757185
chr1	118837914	118838010	96	-	exon	Gli2	0.719466466127623	0.99994764578637	0.63804724773885	1	0.731283543280404	0.993438706245053	0.234171931205375	0.408352587859864	-0.410402887734394	-0.176541751677168	0.198070423393862	0.999574321699814	-0.233861136057227
chr1	119053359	119053542	183	-	utr5	Gli2	0.606458648488662	0.99994764578637	0.643616482069264	1	0.758796844037273	0.993438706245053	0.873735008784723	0.918550500693748	0.0798007197894092	-0.176541751677168	0.198070423393862	0.999574321699814	0.256342471466577
chr1	119416940	119417957	1017	-	utr3	Inhbb	0.771661322485432	0.99994764578637	0.916528614371592	1	0.886732559961276	0.993438706245053	0.0604270483289455	0.248446828040159	-0.108933580978641	-0.0454671813772148	0.740078306449985	0.999574321699814	-0.0634663996014263
chr1	119420771	119420886	115	-	exon	Inhbb	0.119471147796228	0.99994764578637	0.122771722665813	1	0.191092989293721	0.993438706245053	0.539460402080674	0.660973249817929	0.220672676077987	-0.0454671813772148	0.740078306449985	0.999574321699814	0.266139857455202
chr1	119421523	119421635	112	-	utr5	Inhbb	0.809856334640463	0.99994764578637	0.831577798931591	1	0.871888189334156	0.993438706245053	0.797029946700252	0.861261634114507	-0.182293051235501	-0.0454671813772148	0.740078306449985	0.999574321699814	-0.136825869858286
chr1	119471465	119471713	248	-	utr3	Ralb	0.262105364123651	0.99994764578637	0.316203670280409	1	0.390113261376522	0.993438706245053	0.207632860690615	0.385517062490628	0.0578505114283739	-0.153379791366988	0.205221954917146	0.999574321699814	0.211230302795362
chr1	119504643	119504765	122	-	utr5	Ralb	0.678333248932461	0.99994764578637	0.718856984215804	1	0.748375391097536	0.993438706245053	0.757311042413032	0.831231105118062	0.0444180821168068	-0.153379791366988	0.205221954917146	0.999574321699814	0.197797873483795
chr1	119526149	119526302	153	+	utr5	Tmem185b	0.670907843270201	0.99994764578637	0.737237581871684	1	0.787031789251413	0.993438706245053	0.678031862061927	0.77117512921475	-0.0398794247299281	-0.169980540809928	0.344452687815652	0.999574321699814	0.13010111608
chr1	119526383	119526566	183	+	utr5	Tmem185b	0.435836940705185	0.99994764578637	0.437540377781636	1	0.572463936540763	0.993438706245053	0.98646309123166	0.996248792210158	0.383739883123363	-0.169980540809928	0.344452687815652	0.999574321699814	0.553720423933292
chr1	119526941	119527039	98	+	exon	Tmem185b	0.468966276011539	0.99994764578637	0.510433839309409	1	0.578844302904043	0.993438706245053	0.851692931802023	0.901198949523107	-0.158820839558958	-0.169980540809928	0.344452687815652	0.999574321699814	0.0111597012509703
chr1	119527121	119527258	137	+	exon	Tmem185b	0.603608688980109	0.99994764578637	0.671509042362318	1	0.765972836598109	0.993438706245053	0.720312998698866	0.802483520265033	-0.0155612453887676	-0.169980540809928	0.344452687815652	0.999574321699814	0.154419295421161
chr1	119527441	119527811	370	+	utr3	Tmem185b	0.853038109196398	0.99994764578637	0.742478028300269	1	0.801154588480686	0.993438706245053	0.20099757817129	0.379855422131577	-0.14962173038104	-0.169980540809928	0.344452687815652	0.999574321699814	0.0203588104288882
chr1	119659521	119659841	320	-	utr3	Ptpn4	0.0537350456389722	0.99994764578637	0.0344112673568349	1	0.0716134711264856	0.993438706245053	0.00870335602449113	0.213569337000166	-0.151889028279687	0.0365751319581187	0.726734639293631	0.999574321699814	-0.188464160237805
chr1	119837003	119837428	425	-	utr5	Ptpn4	0.112532309913271	0.99994764578637	0.0741532905784583	1	0.154084942869333	0.993438706245053	0.0212939756540045	0.213569337000166	-0.0966582054285373	0.0365751319581187	0.726734639293631	0.999574321699814	-0.133233337386656
chr1	119909926	119910116	190	-	utr3	Tmem177	0.441216804587889	0.99994764578637	0.366084464920434	1	0.484200611769893	0.993438706245053	0.138180809034848	0.323130543275458	0.0144603164542329	-0.233382390160579	0.262178600873748	0.999574321699814	0.247842706614812
chr1	120120963	120121071	108	-	utr5	Dbi	0.973846653059688	0.99994764578637	0.897818423511105	1	0.955794630367481	0.993438706245053	0.125910392367625	0.311903876895391	0.0244261816733363	-0.0144363591829048	0.889634785913552	0.999574321699814	0.0388625408562411
chr1	120340576	120340769	193	+	utr5	C1ql2	0.510619980231529	0.99994764578637	0.644732078541964	1	0.692096854063143	0.993438706245053	0.134999537858957	0.320928903626288	0.021424241020883	-0.0998782111579614	0.381486439580013	0.999574321699814	0.121302452178844
chr1	120341201	120341555	354	+	exon	C1ql2	0.0124358130867477	0.99994764578637	0.0162698555777586	1	0.0327083105463718	0.993438706245053	0.309831058183442	0.471338737449279	0.036257268768905	-0.0998782111579614	0.381486439580013	0.999574321699814	0.136135479926866
chr1	120342820	120343020	200	+	utr3	C1ql2	0.0932420553283977	0.99994764578637	0.0862944675142647	1	0.108697656986562	0.993438706245053	0.564049211231185	0.680783209086612	0.0183596788337557	-0.0998782111579614	0.381486439580013	0.999574321699814	0.118237889991717
chr1	121319947	121320037	90	-	utr5	Insig2	0.598937718758145	0.99994764578637	0.52123435583656	1	0.632914997957185	0.993438706245053	0.22003536134328	0.396682366777752	0.0435516176323174	-0.0564830818614714	0.663530408318906	0.999574321699814	0.100034699493789
chr1	121327690	121327811	121	-	utr5	Insig2	0.297898907107649	0.99994764578637	0.231561048712048	1	0.312746189566189	0.993438706245053	0.107568663058467	0.294118593640409	-0.0807579716919461	-0.0564830818614714	0.663530408318906	0.999574321699814	-0.0242748898304747
chr1	121501388	121501527	139	+	utr3	Ccdc93	0.731096841118463	0.99994764578637	0.650505669249952	1	0.743650085038673	0.993438706245053	0.213358204339661	0.39010708287587	-0.413994379799919	-0.0807803974355257	0.364835249418954	0.999574321699814	-0.333213982364393
chr1	123334092	123334301	209	-	utr3	Dpp10	0.237842152370101	0.99994764578637	0.154026825100719	1	0.192185388701586	0.993438706245053	0.169797241321054	0.351133825381722	0.0187933292404211	-0.0936182696336103	0.132407216637499	0.999574321699814	0.112411598874031
chr1	124045789	124046071	282	-	utr5*	Dpp10	0.62000241046576	0.99994764578637	0.773021164506083	1	0.8160189355666	0.993438706245053	0.124516237254041	0.310431038337974	0.229249367857602	-0.0936182696336103	0.132407216637499	0.999574321699814	0.322867637491212
chr1	124845782	124846080	298	-	exon	Gm28928	0.384994710012856	0.99994764578637	0.448119605939659	1	0.486458523442276	0.993438706245053	0.721340933882376	0.803189007260604	-0.0654981206390587	-0.189568468593836	0.348069034578845	0.999574321699814	0.124070347954777
chr1	125414423	125414576	153	-	intron	Actr3	0.432310019850936	0.99994764578637	0.490283388280682	1	0.510622735448096	0.993438706245053	0.629065625398772	0.732331691096929	0.0945541920632537	-0.0643305812606797	0.253162401768759	0.999574321699814	0.158884773323933
chr1	125435367	125435726	359	-	utr5	Actr3	0.922751326213301	0.99994764578637	0.689614088739623	1	0.741638115902582	0.993438706245053	0.036051762346432	0.221861828031936	-0.0385780807455208	-0.0643305812606797	0.253162401768759	0.999574321699814	0.0257525005151589
chr1	125872281	125872688	407	-	utr3	Lypd1	0.164729962483842	0.99994764578637	0.0823438582215178	1	0.0725045563088615	0.993438706245053	0.0451308990777776	0.233331935691774	-0.0853560876680724	-0.0867478943293918	0.378092225479834	0.999574321699814	0.00139180666131934
chr1	125873091	125873234	143	-	utr3	Lypd1	0.158072926075756	0.99994764578637	0.192211008782943	1	0.240410568473158	0.993438706245053	0.638242315793657	0.739242317075672	0.0948609983086559	-0.0867478943293918	0.378092225479834	0.999574321699814	0.181608892638048
chr1	125911573	125911678	105	-	intron	Lypd1	0.40736233654262	0.99994764578637	0.417224325187158	1	0.527844027531286	0.993438706245053	0.919641384916846	0.951651257504052	-0.167364591154046	-0.0867478943293918	0.378092225479834	0.999574321699814	-0.0806166968246544
chr1	125912061	125912229	168	-	utr5	Lypd1	0.307858183502554	0.99994764578637	0.336291782595553	1	0.391386281038698	0.993438706245053	0.405565217246736	0.55208653322125	0.109759631699716	-0.0867478943293918	0.378092225479834	0.999574321699814	0.196507526029108
chr1	127205215	127205339	124	+	utr5	Mgat5	0.504804707443876	0.99994764578637	0.574946224052136	1	0.736987443863598	0.993438706245053	0.745140994826575	0.821730662749295	0.183237419856924	-0.00838453141340441	0.860967321328182	0.999574321699814	0.191621951270328
chr1	127306846	127306936	90	+	exon	Mgat5	0.436727190781281	0.99994764578637	0.522793477678099	1	0.610580594265813	0.993438706245053	0.875700001855602	0.91987356570446	0.0123527040068868	-0.00838453141340441	0.860967321328182	0.999574321699814	0.0207372354202912
chr1	127482626	127482872	246	+	utr3	Mgat5	0.238341351482285	0.99994764578637	0.170651403651093	1	0.149240155373905	0.993438706245053	0.0227301908795984	0.213569337000166	-0.0471813629842268	-0.00838453141340441	0.860967321328182	0.999574321699814	-0.0387968315708224
chr1	127677715	127677917	202	-	utr5	Tmem163	0.529108833088139	0.99994764578637	0.437686786262125	1	0.542112029312673	0.993438706245053	0.498015370689045	0.626323128233251	-0.017042861128297	0.0388233946424882	0.740862854910061	0.999574321699814	-0.0558662557707852
chr1	127774197	127774328	131	+	utr5	Ccnt2	0.711565632238917	0.99994764578637	0.623367835473491	1	0.68415364684724	0.993438706245053	0.142367453650408	0.327600077746949	-0.277878158260349	0.0145853398035203	0.806575745838317	0.999574321699814	-0.29246349806387
chr1	127802364	127802854	490	+	exon	Ccnt2	0.544367350054765	0.99994764578637	0.392785533974951	1	0.364096276185352	0.993438706245053	0.0266569788303616	0.215090345493906	-0.00975443436237673	0.0145853398035203	0.806575745838317	0.999574321699814	-0.024339774165897
chr1	127803335	127803806	471	+	utr3	Ccnt2	0.890947791806907	0.99994764578637	0.681281626325391	1	0.692603425213703	0.993438706245053	0.0299126288117705	0.217916152005751	-0.09140937319196	0.0145853398035203	0.806575745838317	0.999574321699814	-0.10599471299548
chr1	127928516	127928807	291	+	intron	Rab3gap1	0.504548000002551	0.99994764578637	0.567546453790821	1	0.529051395351154	0.993438706245053	0.155408758849605	0.338302378098858	-0.227681913063499	0.00230513561541764	0.975333801278269	0.999574321699814	-0.229987048678917
chr1	127942445	127942652	207	+	utr3	Rab3gap1	0.427390864450711	0.99994764578637	0.334327536882558	1	0.441530248161144	0.993438706245053	0.0187359787074673	0.213569337000166	-0.196400385925396	0.00230513561541764	0.975333801278269	0.999574321699814	-0.198705521540814
chr1	128103305	128103446	141	+	utr5	R3hdm1	0.35148325872894	0.99994764578637	0.414467608356535	1	0.453342356564929	0.993438706245053	0.549651263273561	0.669152265909925	0.213490505638948	-0.00786924908913934	0.824300391996332	0.999574321699814	0.221359754728088
chr1	128236710	128236926	216	+	utr3	R3hdm1	0.898414094340659	0.99994764578637	0.874723688827014	1	0.897504726008576	0.993438706245053	0.105376381275336	0.292118300881088	-0.106758332753472	-0.00786924908913934	0.824300391996332	0.999574321699814	-0.0988890836643322
chr1	128244127	128244439	312	+	utr5	Ubxn4	0.982355381765937	0.99994764578637	0.858251143302159	1	0.866713773629994	0.993438706245053	0.0808314078976536	0.269410198518493	-0.131282989569718	-0.0698093766285288	0.356806145915849	0.999574321699814	-0.0614736129411889
chr1	128417218	128417378	160	-	utr5	Dars	0.80455036019242	0.99994764578637	0.967774237636587	1	0.985992346012481	0.993438706245053	0.234176731637006	0.408352587859864	0.036982335433218	-0.1212302256304	0.293829007900278	0.999574321699814	0.158212561063618
chr1	130462579	130462679	100	-	utr5	Cd55	0.326955912446411	0.99994764578637	0.262332213586319	1	0.366290122341183	0.993438706245053	0.121332647539049	0.307294058913651	0.0382429197279282	-0.208202807345432	0.534735235516464	0.999574321699814	0.246445727073361
chr1	130690315	130690409	94	-	utr3	Pfkfb2	0.800123308919848	0.99994764578637	0.855437726848079	1	0.922579220348443	0.993438706245053	0.805530476029789	0.867793870688946	-0.126235203266771	0.0456052902435679	0.692656299439296	0.999574321699814	-0.171840493510339
chr1	130690698	130690840	142	-	utr3	Pfkfb2	0.193141525690589	0.99994764578637	0.146686489038729	1	0.218990947159546	0.993438706245053	0.0798409996992916	0.268727919570188	0.0157670768413347	0.0456052902435679	0.692656299439296	0.999574321699814	-0.0298382134022332
chr1	130690945	130691166	221	-	utr3	Pfkfb2	0.197573342861491	0.99994764578637	0.253327833974746	1	0.341304643697508	0.993438706245053	0.905761544237537	0.941615953392967	0.0274557913419185	0.0456052902435679	0.692656299439296	0.999574321699814	-0.0181494989016494
chr1	130716571	130716771	200	-	utr5	Pfkfb2	0.45404233099357	0.99994764578637	0.377708280434349	1	0.478287677310753	0.993438706245053	0.155946649100104	0.338496018360407	-0.231203478889559	0.0456052902435679	0.692656299439296	0.999574321699814	-0.276808769133127
chr1	130716913	130717154	241	-	utr5	Pfkfb2	0.343106896391148	0.99994764578637	0.392567424918925	1	0.485725813093629	0.993438706245053	0.897504166527912	0.936022010407769	0.0385307013100528	0.0456052902435679	0.692656299439296	0.999574321699814	-0.00707458893351509
chr1	130717264	130717355	91	+	utr5	Yod1	0.703093776188852	0.99994764578637	0.763404941889487	1	0.840579329778321	0.993438706245053	0.676032535669019	0.769644219968516	0.115888497971322	-0.120383939768161	0.452793596792389	0.999574321699814	0.236272437739482
chr1	130718894	130719026	132	-	utr5	Pfkfb2	0.634898064545287	0.99994764578637	0.522725107196186	1	0.54857258501411	0.993438706245053	0.35364032221431	0.508645528242374	-0.205550367603718	0.0456052902435679	0.692656299439296	0.999574321699814	-0.251155657847286
chr1	130719253	130719492	239	+	utr3	Yod1	0.321553237483432	0.99994764578637	0.233072543350608	1	0.270106483680613	0.993438706245053	0.106909336667881	0.293402244955401	0.0942880502811279	-0.120383939768161	0.452793596792389	0.999574321699814	0.214671990049288
chr1	131097482	131097852	370	-	utr5	Mapkapk2	0.229041548906429	0.99994764578637	0.332828307299207	1	0.385770879806314	0.993438706245053	0.353012153887476	0.508212437409239	0.189974332406112	-0.00581467787332987	0.948331795872162	0.999574321699814	0.195789010279442
chr1	131128848	131129260	412	-	exon	Dyrk3	0.0425581914272747	0.99994764578637	0.0277165683271422	1	0.0612324430333716	0.993438706245053	0.0158940568516378	0.213569337000166	-0.00694123852255524	0.232215671413193	0.173380110205622	0.999574321699814	-0.239156909935748
chr1	131153199	131153323	124	+	utr5	Eif2d	0.837263319805731	0.99994764578637	0.743698456412725	1	0.791252955997571	0.993438706245053	0.597385687388109	0.707441839724875	0.0179827029381677	-0.111362207677269	0.255718363580958	0.999574321699814	0.129344910615437
chr1	131177221	131177311	90	-	utr3	Rassf5	0.788449719139216	0.99994764578637	0.829218456482648	1	0.908661158326529	0.993438706245053	0.376207172525318	0.527455727376209	-0.28182677407954	0.096345298134213	0.289482893326653	0.999574321699814	-0.378172072213753
chr1	131179605	131180043	438	+	utr3	Eif2d	0.312429429023484	0.99994764578637	0.35083799637932	1	0.38891251254558	0.993438706245053	0.924083729049351	0.954885233405117	0.296600342987501	-0.111362207677269	0.255718363580958	0.999574321699814	0.40796255066477
chr1	131244925	131245397	472	-	utr5	Rassf5	0.480921320653761	0.99994764578637	0.602680111462641	1	0.588334329765606	0.993438706245053	0.356517672066531	0.510972173643121	0.270137848533757	0.096345298134213	0.289482893326653	0.999574321699814	0.173792550399544
chr1	131289438	131289707	269	-	utr3	Srgap2	0.361843433616327	0.99994764578637	0.264093270077529	1	0.282952493109319	0.993438706245053	0.205428965374394	0.383498478556212	-0.0170650335350184	0.041511124420013	0.488265079144533	0.999574321699814	-0.0585761579550314
chr1	131295292	131295390	98	-	utr3	Srgap2	0.339099918894126	0.99994764578637	0.270882454276223	1	0.357433688708391	0.993438706245053	0.085108055931184	0.27319338094266	-0.298169801400075	0.041511124420013	0.488265079144533	0.999574321699814	-0.339680925820088
chr1	131525156	131525672	516	-	utr5	Srgap2	0.767854133284839	0.99994764578637	0.984280180364895	1	0.971424867161637	0.993438706245053	0.194023781005453	0.373802666600866	0.185676390502255	0.041511124420013	0.488265079144533	0.999574321699814	0.144165266082242
chr1	131712308	131712399	91	+	utr3	Rab7b	0.296937333951022	0.99994764578637	0.238938668558296	1	0.368705085077065	0.993438706245053	0.106607599929841	0.293181119090871	-0.492131480053601	-0.206849439568548	0.558212512438079	0.999574321699814	-0.285282040485053
chr1	131828008	131828147	139	+	utr5	Slc41a1	0.618321799481249	0.99994764578637	0.479520983764425	1	0.547857081032361	0.993438706245053	0.193210077643537	0.37323546702498	0.0161196356697994	0.0871020108815253	0.157875075861307	0.999574321699814	-0.0709823752117259
chr1	131830239	131830336	97	+	utr5	Slc41a1	0.281415644901095	0.99994764578637	0.181954964957228	1	0.221158132629359	0.993438706245053	0.159145105956464	0.341337243328971	-0.236223309051783	0.0871020108815253	0.157875075861307	0.999574321699814	-0.323325319933309
chr1	131830590	131830932	342	+	utr5	Slc41a1	0.397852122767134	0.99994764578637	0.297345390079601	1	0.379052116964987	0.993438706245053	0.030038616174518	0.217916152005751	-0.0234862654905063	0.0871020108815253	0.157875075861307	0.999574321699814	-0.110588276372032
chr1	131910486	131910693	207	+	utr5	Nucks1	0.847784885136139	0.99994764578637	0.65272086035797	1	0.672468272402907	0.993438706245053	0.0416370177012899	0.229577382822792	-0.027389909085732	-0.0190762891302278	0.787079685451323	0.999574321699814	-0.00831361995550415
chr1	131977624	131977847	223	+	exon	Slc45a3	0.519607349874881	0.99994764578637	0.546885359508298	1	0.635508343693736	0.993438706245053	0.927905992526097	0.957674858118611	0.296015078311293	0.297447381197992	0.49627673262201	0.999574321699814	-0.00143230288669932
chr1	132007597	132007707	110	+	utr5	Elk4	0.767498112715077	0.99994764578637	0.805363837370778	1	0.813649988619243	0.993438706245053	0.661734663986366	0.758638206235632	-0.0277282989560878	0.0633498572198108	0.448650221788365	0.999574321699814	-0.0910781561758985
chr1	132018051	132018422	371	+	exon	Elk4	0.958812571218187	0.99994764578637	0.84537885632491	1	0.767476452160262	0.993438706245053	0.0596451414209063	0.247702057010542	0.064640855385576	0.0633498572198108	0.448650221788365	0.999574321699814	0.00129099816576519
chr1	132023604	132023789	185	-	utr3	Mfsd4a	0.228394286303841	0.99994764578637	0.15658127031568	1	0.175150965628181	0.993438706245053	0.0412465239740373	0.229248366907683	-0.139478615542779	-0.0894135495826788	0.2069479133118	0.999574321699814	-0.0500650659600998
chr1	132027162	132027503	341	-	utr3	Mfsd4a	0.310302344514933	0.99994764578637	0.417277565261836	1	0.498710021377777	0.993438706245053	0.454969902612305	0.59177184125793	-0.0479530609503432	-0.0894135495826788	0.2069479133118	0.999574321699814	0.0414604886323356
chr1	132067855	132068043	188	-	utr5	Mfsd4a	0.219249013643133	0.99994764578637	0.249987858913529	1	0.246513252066618	0.993438706245053	0.537972280016685	0.659944417452888	0.174630091528593	-0.0894135495826788	0.2069479133118	0.999574321699814	0.264043641111272
chr1	132139610	132139722	112	-	utr5	Cdk18	0.188927235514666	0.99994764578637	0.136899379522835	1	0.251196996454631	0.993438706245053	0.189076880133038	0.369448966480179	0.00692394288954852	0.0844648588156931	0.204360101294679	0.999574321699814	-0.0775409159261446
chr1	132207403	132207707	304	+	exon	Lemd1	0.851028105113194	0.99994764578637	0.907577743086933	1	0.952190039303615	0.993438706245053	0.70262214124062	0.788951032686624	0.0888482974605323	-0.0566132176006591	0.743640417807923	0.999574321699814	0.145461515061191
chr1	132298896	132299492	596	+	utr5	Klhdc8a	0.155101940570887	0.99994764578637	0.081638373944623	1	0.116772039484465	0.993438706245053	0.0374720104441643	0.223574327713935	0.0188369572127789	0.0627127282643307	0.553164248499551	0.999574321699814	-0.0438757710515518
chr1	132357214	132357346	132	-	utr3	Tmcc2	0.758277506720965	0.99994764578637	0.575979003916512	1	0.539234679780036	0.993438706245053	0.0672277766886327	0.255709744429424	-0.137176931703399	-0.0129614953382936	0.714075464125294	0.999574321699814	-0.124215436365105
chr1	132360325	132360689	364	-	exon	Tmcc2	0.95426985295925	0.99994764578637	0.739875984288401	1	0.565086992631512	0.993438706245053	0.111133082460946	0.296768432525338	-0.00869091586325221	-0.0129614953382936	0.714075464125294	0.999574321699814	0.00427057947504134
chr1	132361091	132361210	119	-	exon	Tmcc2	0.520546803892633	0.99994764578637	0.821180672520753	1	0.891931535212849	0.993438706245053	0.113619962415654	0.299256230146131	-0.0430877265228976	-0.0129614953382936	0.714075464125294	0.999574321699814	-0.030126231184604
chr1	132391122	132391776	654	-	utr5	Tmcc2	0.62776118482534	0.99994764578637	0.406243747240449	1	0.489539163931993	0.993438706245053	0.0302091025417677	0.217916152005751	-0.00435523852102795	-0.0129614953382936	0.714075464125294	0.999574321699814	0.00860625681726561
chr1	132417429	132417737	308	+	utr5	Dstyk	0.821571835257749	0.99994764578637	0.952302375854663	1	0.985049646404013	0.993438706245053	0.130829161213742	0.316624688463098	-0.00459623097501154	-0.0896793453622383	0.186695936042629	0.999574321699814	0.0850831143872267
chr1	132434090	132434355	265	+	exon	Dstyk	0.410532151573103	0.99994764578637	0.507443484959621	1	0.61693398904203	0.993438706245053	0.76358342521046	0.835964524329848	0.0720764179142052	-0.0896793453622383	0.186695936042629	0.999574321699814	0.161755763276443
chr1	132449521	132449740	219	+	exon	Dstyk	0.48023618625995	0.99994764578637	0.608484867199444	1	0.613745836252756	0.993438706245053	0.20916203673026	0.386729656200148	-0.0252106345801038	-0.0896793453622383	0.186695936042629	0.999574321699814	0.0644687107821345
chr1	132463382	132463518	136	+	utr3	Dstyk	0.964923797767197	0.99994764578637	0.921347289721231	1	0.980488297566579	0.993438706245053	0.192571594963866	0.372788207946966	0.0248380169086622	-0.0896793453622383	0.186695936042629	0.999574321699814	0.1145173622709
chr1	132477392	132477501	109	+	utr5	Rbbp5	0.775045409645183	0.99994764578637	0.84935771150846	1	0.874679177696119	0.993438706245053	0.532129516410913	0.655040658132536	-0.170742395803176	-0.13247980279897	0.146492340684617	0.999574321699814	-0.038262593004206
chr1	132504089	132504252	163	+	utr3	Rbbp5	0.988800192825119	0.99994764578637	0.889979629486296	1	0.914665499860788	0.993438706245053	0.247979504423114	0.419279021668892	0.324044690413017	-0.13247980279897	0.146492340684617	0.999574321699814	0.456524493211986
chr1	132513511	132513608	97	-	utr3	Cntn2	0.503899975170528	0.99994764578637	0.59878156680303	1	0.663941476363049	0.993438706245053	0.415833766033918	0.560699748907847	0.28968818168545	0.0313816957815258	0.496675540005467	0.999574321699814	0.258306485903924
chr1	132514338	132515006	668	-	utr3	Cntn2	0.677832837684444	0.99994764578637	0.479709254801496	1	0.482647724553988	0.993438706245053	0.0430586359988643	0.230649546887061	0.0403361613047224	0.0313816957815258	0.496675540005467	0.999574321699814	0.00895446552319668
chr1	132515174	132515378	204	-	utr3	Cntn2	0.387030445017567	0.99994764578637	0.489407839529163	1	0.538502138133784	0.993438706245053	0.521227227651714	0.645926984164493	-0.0361094998123807	0.0313816957815258	0.496675540005467	0.999574321699814	-0.0674911955939065
chr1	132542760	132542946	186	-	utr5	Cntn2	0.873675630734657	0.99994764578637	0.934511684608041	1	0.92331935043731	0.993438706245053	0.20805758225348	0.385903889133932	0.101129595276574	0.0313816957815258	0.496675540005467	0.999574321699814	0.069747899495048
chr1	132564803	132564910	107	-	utr3	Nfasc	0.0673140996057395	0.99994764578637	0.0847318146985785	1	0.148453359340557	0.993438706245053	0.36449545527914	0.517743883266753	0.0107085904266476	-0.015808166883089	0.638205659007616	0.999574321699814	0.0265167573097367
chr1	132569170	132569889	719	-	utr3	Nfasc	0.759722641476806	0.99994764578637	0.547841626179171	1	0.562004318038169	0.993438706245053	0.090366980450065	0.277483049987191	-0.0198299291098217	-0.015808166883089	0.638205659007616	0.999574321699814	-0.00402176222673268
chr1	132570342	132570637	295	-	utr3	Nfasc	0.822800602656379	0.99994764578637	0.938163582160991	1	0.981753359036623	0.993438706245053	0.125522184587837	0.311338813366604	-0.0922266078339694	-0.015808166883089	0.638205659007616	0.999574321699814	-0.0764184409508804
chr1	132597491	132597667	176	-	intron	Nfasc	0.00742568480929086	0.992690824757929	0.0107591060415191	1	0.0251710222324605	0.993438706245053	0.485805844549808	0.616995542713925	0.241152316669188	-0.015808166883089	0.638205659007616	0.999574321699814	0.256960483552277
chr1	132598303	132598619	316	-	intron	Nfasc	0.185761078877781	0.99994764578637	0.141703830466235	1	0.230505849989397	0.993438706245053	0.0096136138431081	0.213569337000166	-0.227375186001331	-0.015808166883089	0.638205659007616	0.999574321699814	-0.211567019118242
chr1	132598746	132598961	215	-	intron	Nfasc	0.127677061984057	0.99994764578637	0.133764749113709	1	0.226814834669033	0.993438706245053	0.672844965352339	0.767065975055232	0.0563149606714942	-0.015808166883089	0.638205659007616	0.999574321699814	0.0721231275545832
chr1	132741551	132741815	264	-	utr5	Nfasc	0.179986840865322	0.99994764578637	0.264452143905847	1	0.371795227626314	0.993438706245053	0.47974074418349	0.611705302049034	0.06554491461473	-0.015808166883089	0.638205659007616	0.999574321699814	0.081353081497819
chr1	132880224	132880612	388	+	utr5	Lrrn2	0.863828129644823	0.99994764578637	0.908034919519034	1	0.90439743807618	0.993438706245053	0.0161071515268304	0.213569337000166	0.02649278020256	0.0798078630013016	0.0697470643858048	0.999574321699814	-0.0533150827987416
chr1	132936943	132937522	579	+	utr5	Lrrn2	0.762637836432501	0.99994764578637	0.525678545386972	1	0.515473745517227	0.993438706245053	0.0144238734813683	0.213569337000166	0.00771431380527498	0.0798078630013016	0.0697470643858048	0.999574321699814	-0.0720935491960267
chr1	132937653	132938333	680	+	exon	Lrrn2	0.672316364505071	0.99994764578637	0.979464129320138	1	0.974671397799401	0.993438706245053	0.0384904846156084	0.225784338449097	0.0155327556168331	0.0798078630013016	0.0697470643858048	0.999574321699814	-0.0642751073844685
chr1	132938615	132939064	449	+	exon	Lrrn2	0.679391643071216	0.99994764578637	0.442713749585711	1	0.254229639640814	0.993438706245053	0.0385450408502441	0.225832257609515	0.0510011759000658	0.0798078630013016	0.0697470643858048	0.999574321699814	-0.0288066871012358
chr1	132939306	132939676	370	+	utr3	Lrrn2	0.213431770724319	0.99994764578637	0.143920218250114	1	0.1525299072746	0.993438706245053	0.0118965430658167	0.213569337000166	-0.0262397515163021	0.0798078630013016	0.0697470643858048	0.999574321699814	-0.106047614517604
chr1	132939821	132939919	98	+	utr3	Lrrn2	0.801500175050769	0.99994764578637	0.895759794098749	1	0.927926516943774	0.993438706245053	0.433804228184803	0.575096875894316	0.0262861314412336	0.0798078630013016	0.0697470643858048	0.999574321699814	-0.053521731560068
chr1	132991950	132992177	227	-	utr3	Mdm4	0.978058932216795	0.99994764578637	0.94294564603758	1	0.96793253402519	0.993438706245053	0.393415120490808	0.541802167071081	-0.0434191861282817	-0.0341022893073665	0.693872175469826	0.999574321699814	-0.0093168968209152
chr1	133046074	133046370	296	+	utr5	Pik3c2b	0.898575455843333	0.99994764578637	0.986649926856349	1	0.980885342735291	0.993438706245053	0.212025673266235	0.3891477273548	0.197980640034184	0.0973452421278755	0.16832154016451	0.999574321699814	0.100635397906308
chr1	133066422	133067173	751	+	exon	Pik3c2b	0.659893813000452	0.99994764578637	0.500053640729416	1	0.50938062014934	0.993438706245053	0.161554637919673	0.343713466416821	0.0195864174722944	0.0973452421278755	0.16832154016451	0.999574321699814	-0.0777588246555811
chr1	133131274	133131442	168	+	utr5	Ppp1r15b	0.985912379612048	0.99994764578637	0.891290512297623	1	0.969164463005624	0.993438706245053	0.256641222959972	0.426368089101252	0.112009953369163	-0.11487154876997	0.185983944203971	0.999574321699814	0.226881502139133
chr1	133131560	133131692	132	+	utr5	Ppp1r15b	0.411888236660665	0.99994764578637	0.330316822037101	1	0.401722575324757	0.993438706245053	0.0754817850834156	0.263898230805345	0.131407946822673	-0.11487154876997	0.185983944203971	0.999574321699814	0.246279495592643
chr1	133132152	133132487	335	+	exon	Ppp1r15b	0.234238386704023	0.99994764578637	0.163759152589423	1	0.228426400354075	0.993438706245053	0.0405510170752638	0.228675536750132	-0.0201002766194163	-0.11487154876997	0.185983944203971	0.999574321699814	0.0947712721505539
chr1	133132937	133133342	405	+	exon	Ppp1r15b	0.0973529155642706	0.99994764578637	0.16883913623513	1	0.236246080717719	0.993438706245053	0.47467180821371	0.607775370304903	-0.0238338013096733	-0.11487154876997	0.185983944203971	0.999574321699814	0.0910377474602969
chr1	133136803	133136903	100	+	utr3	Ppp1r15b	0.175396788303131	0.99994764578637	0.133706759475119	1	0.202559653962435	0.993438706245053	0.0612131703592727	0.24939931184421	-0.350666315523706	-0.11487154876997	0.185983944203971	0.999574321699814	-0.235794766753736
chr1	133181333	133181549	216	+	utr5	Plekha6	0.876402647254421	0.99994764578637	0.959959536627942	1	0.987710681385235	0.993438706245053	0.0558115899531922	0.244939315921948	0.0473151726998605	0.0150923179394697	0.672419483896856	0.999574321699814	0.0322228547603908
chr1	133272317	133272615	298	+	exon	Plekha6	0.993954190819623	0.99994764578637	0.816912431473021	1	0.853798500680569	0.993438706245053	0.0992875293839364	0.28617898047643	-0.0967821143297314	0.0150923179394697	0.672419483896856	0.999574321699814	-0.111874432269201
chr1	133299869	133300167	298	+	utr3	Plekha6	0.933536711646589	0.99994764578637	0.748971194823638	1	0.732324367768329	0.993438706245053	0.10664119929361	0.293181119090871	0.0172553177469143	0.0150923179394697	0.672419483896856	0.999574321699814	0.00216299980744466
chr1	133300309	133300411	102	+	utr3	Plekha6	0.965721925826284	0.99994764578637	0.863397695317583	1	0.882863439460314	0.993438706245053	0.0849794521751807	0.27318714143567	-0.0547296505740462	0.0150923179394697	0.672419483896856	0.999574321699814	-0.0698219685135159
chr1	133300837	133301230	393	+	utr3	Plekha6	0.781953854140826	0.99994764578637	0.989186683198581	1	0.983161337887633	0.993438706245053	0.0552447610538177	0.244604313029844	0.00506649821277742	0.0150923179394697	0.672419483896856	0.999574321699814	-0.0100258197266923
chr1	133363581	133363729	148	+	utr5	Etnk2	0.144553038198485	0.99994764578637	0.0995346330936621	1	0.110530315300735	0.993438706245053	0.886485664295945	0.927870287147765	0.164356032632222	-0.0457933226166282	0.783760984969382	0.999574321699814	0.21014935524885
chr1	133383521	133383726	205	-	utr3	Sox13	0.456269891944722	0.99994764578637	0.483697075959194	1	0.545595235586503	0.993438706245053	0.235139802676037	0.409241130074004	-0.0221536609325255	-0.0288490924678749	0.769673165893508	0.999574321699814	0.00669543153534936
chr1	133620107	133620336	229	-	utr3	Gm38394	0.245255044349221	0.99994764578637	0.321976968649037	1	0.411440589390576	0.993438706245053	0.407029822898676	0.553428643374863	0.10760283047799	0.0127641003182922	0.965506732510124	0.999574321699814	0.0948387301596977
chr1	133621244	133621616	372	-	utr3	Gm38394	0.25461871324848	0.99994764578637	0.339097231775259	1	0.370051286274908	0.993438706245053	0.00112270531068881	0.213569337000166	-0.0638692046621219	0.0127641003182922	0.965506732510124	0.999574321699814	-0.0766333049804141
chr1	133626913	133627069	156	-	utr3	Gm38394	0.060023255870115	0.99994764578637	0.0347574942804746	1	0.0485831170541788	0.993438706245053	0.0164126131658727	0.213569337000166	-0.229503681188677	0.0127641003182922	0.965506732510124	0.999574321699814	-0.242267781506969
chr1	133657491	133657582	91	-	exon	Zbed6	0.457178234226426	0.99994764578637	0.483401363563058	1	0.614751074489169	0.993438706245053	0.980618502730149	0.992493603037318	0.189736140967409	NA	NA	NA	NA
chr1	133658055	133658214	159	-	exon	Zbed6	0.523469480920586	0.99994764578637	0.438442548411547	1	0.497839110054463	0.993438706245053	0.266014426443743	0.434395157286933	-0.0578670175270922	NA	NA	NA	NA
chr1	133659419	133659627	208	-	utr5	Zbed6	0.713055373862432	0.99994764578637	0.586758485447249	1	0.606621058300259	0.993438706245053	0.252222274956814	0.422307217110304	-0.276170195408031	NA	NA	NA	NA
chr1	133661279	133661380	101	-	utr5	Gm38394	0.691850460879052	0.99994764578637	0.780201566733704	1	0.866504702887875	0.993438706245053	0.722940652046927	0.804644297070632	-0.149661250278482	0.0127641003182922	0.965506732510124	0.999574321699814	-0.162425350596774
chr1	133706440	133707006	566	-	utr3	Atp2b4	0.0791034261560669	0.99994764578637	0.29846011367735	1	0.390276988765282	0.993438706245053	0.149468535188455	0.333689327209469	0.0580957350448957	-0.0446074745578709	0.193491588955842	0.999574321699814	0.102703209602767
chr1	133753147	133753654	507	-	utr5	Atp2b4	0.95144346487841	0.99994764578637	0.704637967418069	1	0.748736484340937	0.993438706245053	0.132079143752156	0.317850772109396	-0.0432658685025881	-0.0446074745578709	0.193491588955842	0.999574321699814	0.00134160605528282
chr1	133800772	133801023	251	-	utr5	Atp2b4	0.481111737771786	0.99994764578637	0.64571968963179	1	0.645157589729617	0.993438706245053	0.0858665248243571	0.273730243081952	-0.0211322481002891	-0.0446074745578709	0.193491588955842	0.999574321699814	0.0234752264575818
chr1	133912329	133912603	274	-	utr3	Prelp	0.696864734657868	0.99994764578637	0.769916142454097	1	0.748559190559989	0.993438706245053	0.533670354684451	0.656284282176201	0.0313163349293396	0.0563258692128239	0.655889928079165	0.999574321699814	-0.0250095342834843
chr1	133914519	133914701	182	+	exon	Gm15851	0.0912848428683205	0.99994764578637	0.130564764803921	1	0.195006946268438	0.993438706245053	0.982987307321207	0.994362242223558	0.0891082999368921	-0.637192738973401	0.867418971289078	0.999574321699814	0.726301038910293
chr1	133915123	133915315	192	-	exon	Prelp	0.878404419175967	0.99994764578637	0.751356041652834	1	0.849457342715027	0.993438706245053	0.119002550383407	0.304553456425793	0.0201991983541644	0.0563258692128239	0.655889928079165	0.999574321699814	-0.0361266708586596
chr1	133921304	133921406	102	-	utr5	Prelp	0.766960869679263	0.99994764578637	0.700665816584167	1	0.810746978408046	0.993438706245053	0.63808667737749	0.739136370835423	-0.0711419809354593	0.0563258692128239	0.655889928079165	0.999574321699814	-0.127467850148283
chr1	134040364	134040797	433	+	exon	Fmod	0.985747520257009	0.99994764578637	0.829744360198141	1	0.903670593862061	0.993438706245053	0.179373333002638	0.359895935535463	0.063199635006785	-0.00690910278358508	0.948656431261076	0.999574321699814	0.0701087377903701
chr1	134076613	134076703	90	-	utr3	Btg2	0.430068264366626	0.99994764578637	0.352970280971191	1	0.493497573910855	0.993438706245053	0.212794986464086	0.38960443828708	-0.00588947289436685	-0.0689641983166329	0.687653140335653	0.999574321699814	0.0630747254222661
chr1	134077324	134077471	147	-	utr3	Btg2	0.421169441047136	0.99994764578637	0.484351089619221	1	0.539471206121638	0.993438706245053	0.675793429427523	0.769513654175067	0.00324972774274661	-0.0689641983166329	0.687653140335653	0.999574321699814	0.0722139260593795
chr1	134079010	134079131	121	-	utr5	Btg2	0.882511662897913	0.99994764578637	0.791126663648595	1	0.826251939418994	0.993438706245053	0.250436491484211	0.421036246199653	0.133119006964923	-0.0689641983166329	0.687653140335653	0.999574321699814	0.202083205281556
chr1	134201886	134202476	590	-	utr3	Adora1	0.538016356083634	0.99994764578637	0.770949633802328	1	0.691780603803547	0.993438706245053	0.0785478409057847	0.267390479102357	-0.0554359984454072	0.0139937599357321	0.773949610656917	0.999574321699814	-0.0694297583811392
chr1	134202706	134202813	107	-	utr3	Adora1	0.0937077268639692	0.99994764578637	0.0541963653404612	1	0.0714607564265602	0.993438706245053	0.0303405128565936	0.217916152005751	-0.123077847649069	0.0139937599357321	0.773949610656917	0.999574321699814	-0.137071607584801
chr1	134203112	134203255	143	-	exon	Adora1	0.38558400976237	0.99994764578637	0.504826789892935	1	0.514655812861491	0.993438706245053	0.505095724348265	0.63217459904137	0.15353349848642	0.0139937599357321	0.773949610656917	0.999574321699814	0.139539738550688
chr1	134234164	134234305	141	-	exon	Adora1	0.476493222033216	0.99994764578637	0.36219026804915	1	0.442058936147177	0.993438706245053	0.0305324608620787	0.217916152005751	-0.00599845409339857	0.0139937599357321	0.773949610656917	0.999574321699814	-0.0199922140291306
chr1	134234422	134235051	629	-	utr5	Adora1	0.667267374038174	0.99994764578637	0.467603657327751	1	0.5531885221655	0.993438706245053	0.0096235069641335	0.213569337000166	-0.0662593435689254	0.0139937599357321	0.773949610656917	0.999574321699814	-0.0802531035046575
chr1	134235308	134235446	138	-	utr5	Adora1	0.688219125425771	0.99994764578637	0.742234186730352	1	0.816542167688571	0.993438706245053	0.747697435198427	0.823658292873993	0.155856582760685	0.0139937599357321	0.773949610656917	0.999574321699814	0.141862822824953
chr1	134298284	134298430	146	-	utr3	Ppfia4	0.852075087352509	0.99994764578637	0.731279669343164	1	0.785495837542477	0.993438706245053	0.162584266230895	0.344806872034814	-0.100326879151428	0.0049169988604562	0.908536218522847	0.999574321699814	-0.105243878011884
chr1	134298710	134298878	168	-	utr3	Ppfia4	0.031787869894136	0.99994764578637	0.0226771883381007	1	0.0574097862879588	0.993438706245053	0.0135656125314381	0.213569337000166	-0.073009074476057	0.0049169988604562	0.908536218522847	0.999574321699814	-0.0779260733365132
chr1	134332841	134332982	141	-	utr5	Ppfia4	0.154477285197723	0.99994764578637	0.176239825801054	1	0.226481959428489	0.993438706245053	0.91473390323345	0.948035275747479	0.00710303548056216	0.0049169988604562	0.908536218522847	0.999574321699814	0.00218603662010596
chr1	134344602	134344692	90	-	utr3*	Tmem183a	0.763545376853677	0.99994764578637	0.887255653129523	1	0.924303073303771	0.993438706245053	0.228073094363719	0.404011238139345	0.0201852774552741	-0.0856043547579203	0.387551179405942	0.999574321699814	0.105789632213194
chr1	134361830	134361962	132	-	utr5	Tmem183a	0.700776628256686	0.99994764578637	0.783643938267334	1	0.770819248247831	0.993438706245053	0.375807368722549	0.52716593869512	-0.0309279109187698	-0.0856043547579203	0.387551179405942	0.999574321699814	0.0546764438391505
chr1	134455539	134455630	91	+	utr5	Klhl12	0.972666866321981	0.99994764578637	0.97370885921801	1	0.95630898102469	0.993438706245053	0.653454840981777	0.75168879898857	0.0372341713197912	0.0439615693770393	0.675824611526496	0.999574321699814	-0.00672739805724808
chr1	134494647	134494737	90	+	utr5	Rabif	0.304963057337619	0.99994764578637	0.247852942402019	1	0.351498226413458	0.993438706245053	0.0361555891186766	0.222061736703	-0.120011014776819	0.0560095442772748	0.676511522683533	0.999574321699814	-0.176020559054094
chr1	134506156	134506616	460	+	utr3	Rabif	0.803486310883065	0.99994764578637	0.625567836008763	1	0.64033582287692	0.993438706245053	0.187037084604859	0.367318443759594	-0.0312332545971592	0.0560095442772748	0.676511522683533	0.999574321699814	-0.087242798874434
chr1	134560215	134560357	142	+	utr5	Kdm5b	0.297246139081066	0.99994764578637	0.21068527161642	1	0.281085180536732	0.993438706245053	0.0632795511433072	0.252353815423006	-0.0280302739948057	-0.0400386889016226	0.523181067122849	0.999574321699814	0.0120084149068169
chr1	134630486	134631512	1026	+	utr3	Kdm5b	0.610743570268867	0.99994764578637	0.790643175597982	1	0.815741697474158	0.993438706245053	0.0556986406015767	0.244785430002528	0.0586284961785108	-0.0400386889016226	0.523181067122849	0.999574321699814	0.0986671850801334
chr1	134646666	134646807	141	+	utr5	Syt2	0.998497556862526	0.99994764578637	0.878624673198633	1	0.873549755678921	0.993438706245053	0.304559003068507	0.466936364459085	0.174369248537675	0.0507359892661457	0.47598032531046	0.999574321699814	0.12363325927153
chr1	134709272	134709398	126	+	utr5	Syt2	0.25317806741115	0.99994764578637	0.19025665833444	1	0.263578120170753	0.993438706245053	0.0587281082715141	0.246929725878423	0.0465757521417463	0.0507359892661457	0.47598032531046	0.999574321699814	-0.00416023712439938
chr1	134740760	134740898	138	+	utr5	Syt2	0.890796947648849	0.99994764578637	0.994060477190751	1	0.982659902840939	0.993438706245053	0.0842220785642399	0.272433316108882	0.188473580354433	0.0507359892661457	0.47598032531046	0.999574321699814	0.137737591088287
chr1	134747646	134747736	90	+	utr3	Syt2	0.630233018806096	0.99994764578637	0.717920211677666	1	0.76395539481216	0.993438706245053	0.516500524737655	0.642160341817511	-0.0512878403577654	0.0507359892661457	0.47598032531046	0.999574321699814	-0.102023829623911
chr1	134747865	134748583	718	+	utr3	Syt2	0.309147479042154	0.99994764578637	0.219200067951707	1	0.239468451797784	0.993438706245053	0.105286413963031	0.292079541037775	-0.082127534855342	0.0507359892661457	0.47598032531046	0.999574321699814	-0.132863524121488
chr1	134748751	134748915	164	+	utr3	Syt2	0.401833067526975	0.99994764578637	0.316244496332818	1	0.368045588431922	0.993438706245053	0.144840344751776	0.329914859480175	-0.0459043228939343	0.0507359892661457	0.47598032531046	0.999574321699814	-0.0966403121600799
chr1	134759111	134759387	276	-	utr3	Ppp1r12b	0.782178128329611	0.99994764578637	0.617782152813255	1	0.708911580589588	0.993438706245053	0.0290804649471191	0.217916152005751	0.0405743191419402	0.0257900064854472	0.62633527404572	0.999574321699814	0.014784312656493
chr1	134874477	134874634	157	-	intron	Ppp1r12b	0.721863746530177	0.99994764578637	0.762070644419659	1	0.852048883462332	0.993438706245053	0.974271620436045	0.988479506145456	0.0780640989363627	0.0257900064854472	0.62633527404572	0.999574321699814	0.0522740924509155
chr1	134955798	134955958	160	-	utr5	Ppp1r12b	0.940365528314461	0.99994764578637	0.96888140078496	1	0.974203684792249	0.993438706245053	0.294008519938132	0.458344998093732	-0.0951282585317859	0.0257900064854472	0.62633527404572	0.999574321699814	-0.120918265017233
chr1	134987432	134987564	132	-	exon	Lgr6	0.475361712067654	0.99994764578637	0.412281008205199	1	0.528905466617317	0.993438706245053	0.327549193508129	0.486696741667276	-0.15048886733576	0.0559960584491803	0.790024948220379	0.999574321699814	-0.20648492578494
chr1	135146738	135147029	291	+	utr5	Arl8a	0.405954114220901	0.99994764578637	0.670716856966857	1	0.718911499050592	0.993438706245053	0.135352528270685	0.32120837962486	0.0798657669745687	-0.0023994219842034	0.955488512290553	0.999574321699814	0.0822651889587721
chr1	135160395	135160567	172	-	utr3	Gpr37l1	0.70949682261748	0.99994764578637	0.518550070185842	1	0.533657697671364	0.993438706245053	0.114434119782617	0.300083282732898	0.0386760931719368	0.0575940991281308	0.305127152839577	0.999574321699814	-0.018918005956194
chr1	135160921	135161292	371	-	exon	Gpr37l1	0.68702762826874	0.99994764578637	0.91895752994864	1	0.851231232386756	0.993438706245053	0.201466679433915	0.38024290180879	0.0645595420708972	0.0575940991281308	0.305127152839577	0.999574321699814	0.0069654429427664
chr1	135161414	135161546	132	-	exon	Gpr37l1	0.704936852497846	0.99994764578637	0.976446613125231	1	0.901069549929371	0.993438706245053	0.0687318000841043	0.256876046191775	0.0195948688489988	0.0575940991281308	0.305127152839577	0.999574321699814	-0.037999230279132
chr1	135167164	135167632	468	-	utr5	Gpr37l1	0.50846885916704	0.99994764578637	0.770936431319132	1	0.790696335928729	0.993438706245053	0.135721502811871	0.321352771803045	0.0538343578688293	0.0575940991281308	0.305127152839577	0.999574321699814	-0.00375974125930158
chr1	135283916	135284070	154	-	utr5	Rnpep	0.195576240278162	0.99994764578637	0.26815208003358	1	0.337394627602876	0.993438706245053	0.78132427655913	0.849149113816119	0.248754793050571	-0.0340965046154	0.709393477960035	0.999574321699814	0.282851297665971
chr1	135309819	135309931	112	-	utr5	Timm17a	0.718544717010804	0.99994764578637	0.772569848061203	1	0.784412724243576	0.993438706245053	0.429550956112829	0.571589791622592	0.069893165773529	-0.0568020515526625	0.563840465088126	0.999574321699814	0.126695217326191
chr1	135371197	135371407	210	-	utr3	Shisa4	0.747573345976663	0.99994764578637	0.550164742186482	1	0.56936327876577	0.993438706245053	0.150299606875274	0.334479495399314	-0.106267315753268	-0.0149340647374366	0.778791977238134	0.999574321699814	-0.0913332510158315
chr1	135372285	135372377	92	-	exon	Shisa4	0.263084334871729	0.99994764578637	0.355698809139942	1	0.401926671399208	0.993438706245053	0.300976633522836	0.464003298854704	0.0598496209020732	-0.0149340647374366	0.778791977238134	0.999574321699814	0.0747836856395098
chr1	135374966	135375260	294	-	utr5	Shisa4	0.287348117902872	0.99994764578637	0.135758905773711	1	0.121999698126724	0.993438706245053	0.557083731016803	0.67520917258462	0.170358686452573	-0.0149340647374366	0.778791977238134	0.999574321699814	0.18529275119001
chr1	135383226	135383396	170	-	utr3	Ipo9	0.91578561581163	0.99994764578637	0.8198025851897	1	0.888048204191889	0.993438706245053	0.233785720091448	0.408061555942463	0.0452861788013775	-0.0107736655601196	0.835980627688364	0.999574321699814	0.0560598443614971
chr1	135385095	135385316	221	-	utr3	Ipo9	0.744166959694842	0.99994764578637	0.936530694460678	1	0.899676044532457	0.993438706245053	0.0460670899738678	0.234336098119217	0.0787561728969128	-0.0107736655601196	0.835980627688364	0.999574321699814	0.0895298384570324
chr1	135430340	135430509	169	-	utr5	Ipo9	0.743382281260316	0.99994764578637	0.592445984545615	1	0.652658026416686	0.993438706245053	0.250631306955501	0.421220645568759	-0.111879635827858	-0.0107736655601196	0.835980627688364	0.999574321699814	-0.101105970267739
chr1	135438582	135438804	222	-	utr3	Nav1	0.750398232025428	0.99994764578637	0.61677357604214	1	0.640576334253585	0.993438706245053	0.45106503032092	0.588766832960969	-0.0842345740774803	0.0256969254182886	0.496793348602864	0.999574321699814	-0.109931499495769
chr1	135439263	135439375	112	-	utr3	Nav1	0.521549296535073	0.99994764578637	0.559461056517399	1	0.681771252884799	0.993438706245053	0.913881202975758	0.947389669812994	-0.0364080118680047	0.0256969254182886	0.496793348602864	0.999574321699814	-0.0621049372862933
chr1	135441167	135441794	627	-	utr3	Nav1	0.552722161771275	0.99994764578637	0.705773871440174	1	0.834829955632096	0.993438706245053	0.336760589472841	0.494147259626522	0.0440697414072911	0.0256969254182886	0.496793348602864	0.999574321699814	0.0183728159890025
chr1	135470528	135470806	278	-	exon	Nav1	0.438134735190079	0.99994764578637	0.639589010551607	1	0.666734163836856	0.993438706245053	0.348644050697027	0.504451115346459	0.0591579596346398	0.0256969254182886	0.496793348602864	0.999574321699814	0.0334610342163513
chr1	135584580	135584775	195	+	exon	Gm4793	0.351729901158841	0.99994764578637	0.272612949831524	1	0.346894582577626	0.993438706245053	0.0296334415392677	0.217916152005751	-0.0817741844842361	-0.235288750172389	0.657826733770997	0.999574321699814	0.153514565688153
chr1	135584888	135585560	672	-	utr5	Nav1	0.357112796839121	0.99994764578637	0.523814203327762	1	0.558818183568014	0.993438706245053	0.0490499976552873	0.237763110322216	0.0308438298081218	0.0256969254182886	0.496793348602864	0.999574321699814	0.00514690438983324
chr1	135585658	135585770	112	-	utr5	Nav1	0.699691836910148	0.99994764578637	0.771744052084826	1	0.863842095385684	0.993438706245053	0.789384436936321	0.855466163718576	-0.0189421671249323	0.0256969254182886	0.496793348602864	0.999574321699814	-0.0446390925432209
chr1	135729168	135729332	164	+	utr5	Csrp1	0.296602451014808	0.99994764578637	0.200671362899565	1	0.255238002121492	0.993438706245053	0.014278005361013	0.213569337000166	-0.0557121808527284	0.0290786637839514	0.556846181401445	0.999574321699814	-0.0847908446366798
chr1	135739329	135739466	137	+	utr5	Csrp1	0.856784725828262	0.99994764578637	0.659428713017104	1	0.709312066558539	0.993438706245053	0.0258775546436565	0.214186272305861	-0.0360201649062293	0.0290786637839514	0.556846181401445	0.999574321699814	-0.0650988286901808
chr1	135745192	135745334	142	+	exon	Csrp1	0.285971895774084	0.99994764578637	0.33781105912332	1	0.338091957532707	0.993438706245053	0.535531806843744	0.657756000869198	0.0531476015557696	0.0290786637839514	0.556846181401445	0.999574321699814	0.0240689377718182
chr1	135751126	135751313	187	+	utr3	Csrp1	0.658967161755692	0.99994764578637	0.940166824612896	1	0.923854161574683	0.993438706245053	0.0161385604696247	0.213569337000166	-0.00122528235264127	0.0290786637839514	0.556846181401445	0.999574321699814	-0.0303039461365927
chr1	135766066	135766369	303	+	utr5	Phlda3	0.81517179432027	0.99994764578637	0.629155348910538	1	0.639124425905344	0.993438706245053	0.0533186703076276	0.242195029354682	0.050274006085454	0.124329902661047	0.198315355782251	0.999574321699814	-0.0740558965755926
chr1	135768543	135768971	428	+	utr3	Phlda3	0.674107704849747	0.99994764578637	0.51692265761931	1	0.522276653418976	0.993438706245053	0.149775114760488	0.333749465326942	-0.00994015813601396	0.124329902661047	0.198315355782251	0.999574321699814	-0.13427006079706
chr1	135783148	135783266	118	+	utr5	Tnni1	0.962846276622693	0.99994764578637	0.974521234730972	1	0.954724310309336	0.993438706245053	0.668014859353697	0.763030586888197	0.164700417116411	-0.253729044581139	0.379543229120699	0.999574321699814	0.418429461697549
chr1	135966866	135966989	123	-	exon	Igfn1	0.892896441183511	0.99994764578637	0.787966287152874	1	0.77384200673468	0.993438706245053	0.408302187347627	0.554390110471622	-0.0140836653228124	-0.0971626203361346	0.209346448374313	0.999574321699814	0.0830789550133222
chr1	136040769	136040906	137	+	intergenic	NA	0.142901685491228	0.99994764578637	0.155390113331689	1	0.211834571905882	0.993438706245053	0.694453003909755	0.783190776063249	0.0693399844434861	NA	NA	NA	NA
chr1	136050831	136050931	100	+	exon	Ascl5	0.499370954584215	0.99994764578637	0.440799629967966	1	0.56964748000641	0.993438706245053	0.318841245422843	0.479714462939845	0.246996770272485	0.29191406289052	0.599491695170097	0.999574321699814	-0.0449172926180349
chr1	136131475	136131634	159	+	utr5	Kif21b	0.950724025304644	0.99994764578637	0.917086052340501	1	0.897007455338468	0.993438706245053	0.35895567418013	0.512773092940422	0.0938518979055958	-0.0120636895131432	0.730545092646538	0.999574321699814	0.105915587418739
chr1	136175307	136175419	112	+	utr3	Kif21b	0.490749332462492	0.99994764578637	0.579018016798073	1	0.58365192242278	0.993438706245053	0.196624778642204	0.376128766295601	0.0653984275512502	-0.0120636895131432	0.730545092646538	0.999574321699814	0.0774621170643934
chr1	136175781	136176097	316	+	utr3	Kif21b	0.330749183341628	0.99994764578637	0.238003843542195	1	0.271638917894096	0.993438706245053	0.0226495539610347	0.213569337000166	-0.169366255867226	-0.0120636895131432	0.730545092646538	0.999574321699814	-0.157302566354082
chr1	136176897	136177089	192	+	utr3	Kif21b	0.513345427412881	0.99994764578637	0.611525689717008	1	0.692484523531385	0.993438706245053	0.388374552656704	0.53763420443237	0.120091804913975	-0.0120636895131432	0.730545092646538	0.999574321699814	0.132155494427118
chr1	136259427	136259567	140	+	exon	Gm26781	0.461559316059724	0.99994764578637	0.500631952334941	1	0.54531591203989	0.993438706245053	0.941634478906495	0.966974562392682	0.272607231649104	0.000611898830525191	0.998475224848703	0.999667688980212	0.271995332818579
chr1	136259792	136260096	304	+	exon	Gm26781	0.647597753852155	0.99994764578637	0.770393608650463	1	0.834046817900733	0.993438706245053	0.234250051471205	0.408389213190752	-0.0322990245613776	0.000611898830525191	0.998475224848703	0.999667688980212	-0.0329109233919028
chr1	136270522	136270661	139	-	utr3	Camsap2	0.71145998495199	0.99994764578637	0.568679372269751	1	0.643253100621172	0.993438706245053	0.312276371549911	0.473544511203461	-0.189148375773609	0.0144413963650301	0.744502937601819	0.999574321699814	-0.20358977213864
chr1	136270785	136271045	260	-	utr3	Camsap2	0.744551027177752	0.99994764578637	0.900676993523796	1	0.872604482475506	0.993438706245053	0.162451437305522	0.344732038728882	-0.0199467903181839	0.0144413963650301	0.744502937601819	0.999574321699814	-0.034388186683214
chr1	136280462	136280734	272	-	exon	Camsap2	0.602430475443679	0.99994764578637	0.400157164919175	1	0.305420759911255	0.993438706245053	0.0164410416391795	0.213569337000166	0.0129727422527847	0.0144413963650301	0.744502937601819	0.999574321699814	-0.00146865411224538
chr1	136281250	136281361	111	-	exon	Camsap2	0.784196019780026	0.99994764578637	0.944837014705375	1	0.988590008827111	0.993438706245053	0.31889622395998	0.479714462939845	0.103200934997993	0.0144413963650301	0.744502937601819	0.999574321699814	0.0887595386329632
chr1	136345415	136345782	367	-	utr5	Camsap2	0.777051272564705	0.99994764578637	0.976278901669619	1	0.913169129484286	0.993438706245053	0.150955111911666	0.334924604665721	0.0725105727848697	0.0144413963650301	0.744502937601819	0.999574321699814	0.0580691764198396
chr1	136345933	136346129	196	-	utr5	Camsap2	0.704088149212134	0.99994764578637	0.861748451550849	1	0.925268000897016	0.993438706245053	0.109295873578407	0.29544040826663	0.0970408718190107	0.0144413963650301	0.744502937601819	0.999574321699814	0.0825994754539807
chr1	136417140	136417282	142	+	exon	Ddx59	0.21543480228388	0.99994764578637	0.166649530092041	1	0.252065729099903	0.993438706245053	0.0456870776813082	0.233694604587446	-0.162572547826868	0.0817879673936387	0.708706373831831	0.999574321699814	-0.244360515220507
chr1	136624942	136625116	174	+	utr5	Zfp281	0.256526662017265	0.99994764578637	0.193934264787003	1	0.278162748492265	0.993438706245053	0.0350099368811282	0.220705897753784	0.070910306584425	0.0434785613466245	0.608193947714872	0.999574321699814	0.0274317452378006
chr1	136625212	136625975	763	+	utr5	Zfp281	0.915644910937089	0.99994764578637	0.683575488614974	1	0.69343126629033	0.993438706245053	0.202830445282711	0.381314110928596	0.0573692180333029	0.0434785613466245	0.608193947714872	0.999574321699814	0.0138906566866784
chr1	136626182	136626680	498	+	exon	Zfp281	0.42830882608579	0.99994764578637	0.573591580099842	1	0.64752565544138	0.993438706245053	0.752415347765724	0.827252268271466	0.0251316224663972	0.0434785613466245	0.608193947714872	0.999574321699814	-0.0183469388802273
chr1	136627147	136627311	164	+	exon	Zfp281	0.76065551231242	0.99994764578637	0.662346975019328	1	0.761729002186555	0.993438706245053	0.246211479227263	0.417651246887224	-0.0843780246104261	0.0434785613466245	0.608193947714872	0.999574321699814	-0.127856585957051
chr1	136627557	136627953	396	+	exon	Zfp281	0.877556173880788	0.99994764578637	0.741977746367704	1	0.766941874866499	0.993438706245053	0.403223058694227	0.549968863658424	-0.111064422505041	0.0434785613466245	0.608193947714872	0.999574321699814	-0.154542983851665
chr1	138619565	138619727	162	-	utr5	Nek7	0.223358030786036	0.99994764578637	0.136451884478903	1	0.178415744306189	0.993438706245053	0.00171230680920786	0.213569337000166	0.0935517795230344	0.103398045573261	0.390204212753881	0.999574321699814	-0.00984626605022647
chr1	139447085	139447409	324	+	utr3	Zbtb41	0.608679942275395	0.99994764578637	0.701561488471423	1	0.826590970381721	0.993438706245053	0.502353072778903	0.629793374929168	0.101746421760561	0.124083939356073	0.44633602461408	0.999574321699814	-0.0223375175955124
chr1	140246035	140246202	167	+	utr5	Kcnt2	0.894375261603772	0.99994764578637	0.996261007029977	1	0.950442661257873	0.993438706245053	0.195286714458432	0.375005668632084	0.250417242736269	0.0244963974328128	0.865390228181653	0.999574321699814	0.225920845303456
chr1	143640718	143640879	161	+	utr5	B3galt2	0.886454892978451	0.99994764578637	0.970352417161667	1	0.944886311675947	0.993438706245053	0.175897065199334	0.356536105674836	0.165767512715818	-0.0767249160645112	0.6250697537478	0.999574321699814	0.242492428780329
chr1	143641127	143641289	162	+	utr5	B3galt2	0.00169848480945504	0.967073928638395	0.000249660097854277	1	0.00024362451791399	0.993438706245053	0.0505115082399439	0.239039698050755	-0.208851650368305	-0.0767249160645112	0.6250697537478	0.999574321699814	-0.132126734303794
chr1	143646303	143647046	743	+	exon	B3galt2	0.465993921083503	0.99994764578637	0.595765583062016	1	0.576202450178039	0.993438706245053	0.234305460548197	0.40843311643897	0.00294439048509221	-0.0767249160645112	0.6250697537478	0.999574321699814	0.0796693065496034
chr1	143702604	143702811	207	-	utr5	Cdc73	0.224155714009526	0.99994764578637	0.130779246774241	1	0.130328866011582	0.993438706245053	0.0192398343931495	0.213569337000166	-0.0440688692010771	0.0470687495321186	0.665950336638839	0.999574321699814	-0.0911376187331958
chr1	143739546	143739713	167	+	utr5	Glrx2	0.515452240461388	0.99994764578637	0.3870934417607	1	0.542107728918286	0.993438706245053	0.147066042321324	0.331474746810062	-0.0612311708836962	-0.0321851468449138	0.754789769692838	0.999574321699814	-0.0290460240387825
chr1	143770510	143770827	317	-	exon	Trove2	0.325734045094525	0.99994764578637	0.380686146761926	1	0.474460385789152	0.993438706245053	0.885692787279487	0.927416992487396	0.0243011669467635	-0.219240576915786	0.0991323649387906	0.999574321699814	0.243541743862549
chr1	143777276	143777374	98	+	utr5	Uchl5	0.693923594258955	0.99994764578637	0.76951365045971	1	0.704601362419078	0.993438706245053	1	1	-0.0016469443935577	0.0863656672942892	0.554315919530765	0.999574321699814	-0.0880126116878469
chr1	143777488	143777785	297	+	exon	Gm29170	0.16727360578932	0.99994764578637	0.125042257421078	1	0.196667990865622	0.993438706245053	0.0600001565378958	0.2479299508365	-0.227477586047059	0.0538718779640838	0.824893176873047	0.999574321699814	-0.281349464011143
chr1	144001518	144001792	274	-	utr3	Rgs2	0.851816898826568	0.99994764578637	0.643975848502723	1	0.773328809086771	0.993438706245053	0.0481168213919532	0.236760394187717	0.0930670591090258	0.0936072098462038	0.299345891538867	0.999574321699814	-0.000540150737177933
chr1	144004043	144004164	121	-	utr5	Rgs2	0.312741264595523	0.99994764578637	0.397809180723278	1	0.436687365740653	0.993438706245053	0.514107459583961	0.640033604582769	0.081872127120548	0.0936072098462038	0.299345891538867	0.999574321699814	-0.0117350827256557
chr1	146901086	146901298	212	+	utr3	Brinp3	0.706490242938795	0.99994764578637	0.84993732278863	1	0.897738319778828	0.993438706245053	0.250254369673697	0.420876701917901	0.149122406873275	-0.0619972603459923	0.592601833192328	0.999574321699814	0.211119667219267
chr1	146901536	146901973	437	+	utr3	Brinp3	0.94490171274058	0.99994764578637	0.769691281205922	1	0.738770648282321	0.993438706245053	0.0545402534238034	0.24351039869765	-0.014345128790733	-0.0619972603459923	0.592601833192328	0.999574321699814	0.0476521315552593
chr1	150100105	150100208	103	+	utr5	Ptgs2	0.269002686088528	0.99994764578637	0.268599670035437	1	0.338646998968188	0.993438706245053	0.974479853343007	0.988504883215214	0.5061162972499	-0.0265293191609156	0.899709309486514	0.999574321699814	0.532645616410816
chr1	150392827	150393002	175	+	utr5	Tpr	0.159914566637445	0.99994764578637	0.170676548502814	1	0.224165690653079	0.993438706245053	0.974890225252917	0.988774276379503	0.0945539777301054	-0.0685665291061595	0.212564316750052	0.999574321699814	0.163120506836265
chr1	150393333	150393499	166	+	utr5	Tpr	0.736966990752799	0.99994764578637	0.831310252564149	1	0.919788340201278	0.993438706245053	0.64532913910582	0.745182859052412	0.118801463094445	-0.0685665291061595	0.212564316750052	0.999574321699814	0.187367992200604
chr1	150454267	150454413	146	-	exon	Prg4	0.594063167809996	0.99994764578637	0.627854624012359	1	0.652829769928237	0.993438706245053	0.816900942798784	0.876227559135411	0.168404445911048	0.0435627231589007	0.733391237554443	0.999574321699814	0.124841722752147
chr1	151344480	151344672	192	+	utr5	Ivns1abp	0.821016341940041	0.99994764578637	0.983517333032679	1	0.938965702152435	0.993438706245053	0.147243121377019	0.331600006375279	0.10676565813108	0.0347436706058813	0.641793893071691	0.999574321699814	0.0720219875251991
chr1	151349376	151349466	90	+	utr5	Ivns1abp	0.548551441287154	0.99994764578637	0.604004099801897	1	0.642422928461547	0.993438706245053	0.762552314919414	0.835168307012191	-0.0399121252063095	0.0347436706058813	0.641793893071691	0.999574321699814	-0.0746557958121908
chr1	151755373	151755609	236	+	utr5	Edem3	0.557700576397024	0.99994764578637	0.63867488979362	1	0.723828274359687	0.993438706245053	0.335738390737418	0.493249720794168	0.2613825431886	-0.0378714454276752	0.659302991106571	0.999574321699814	0.299253988616275
chr1	151818395	151819010	615	+	utr3	Edem3	0.406654210907311	0.99994764578637	0.546042458681547	1	0.637621068765787	0.993438706245053	0.572891144147454	0.687734811248971	-0.0311765604698694	-0.0378714454276752	0.659302991106571	0.999574321699814	0.00669488495780575
chr1	151819062	151819212	150	+	utr3	Edem3	0.0351309994069038	0.99994764578637	0.0469143531674585	1	0.0963800594453948	0.993438706245053	0.650099268449348	0.749257200194196	0.293788626211301	-0.0378714454276752	0.659302991106571	0.999574321699814	0.331660071638976
chr1	151891672	151891828	156	-	utr3	1700025G04Rik	0.894035948262037	0.99994764578637	0.805522883772177	1	0.913939656534005	0.993438706245053	0.560487185260012	0.678171401552745	0.0611891075792081	-0.0337258899736073	0.641371124106561	0.999574321699814	0.0949149975528154
chr1	151893203	151893352	149	-	utr3	1700025G04Rik	0.400814598453538	0.99994764578637	0.297637016241632	1	0.408230019689137	0.993438706245053	0.00486780767452311	0.213569337000166	0.0641253881238221	-0.0337258899736073	0.641371124106561	0.999574321699814	0.0978512780974294
chr1	152089976	152090342	366	-	utr5	1700025G04Rik	0.611432075721819	0.99994764578637	0.488918117211568	1	0.583855198839077	0.993438706245053	0.0994372512510469	0.28628857995337	-0.222093476066062	-0.0337258899736073	0.641371124106561	0.999574321699814	-0.188367586092454
chr1	152090469	152090582	113	-	utr5*	1700025G04Rik	0.0862262905132752	0.99994764578637	0.0753141903618495	1	0.235143870009241	0.993438706245053	0.486162430690345	0.617134489644517	0.73837821497766	-0.0337258899736073	0.641371124106561	0.999574321699814	0.772104104951267
chr1	152508554	152508819	265	+	utr3	Colgalt2	0.551449341114016	0.99994764578637	0.440949235541529	1	0.498697586958663	0.993438706245053	0.198548710348098	0.377954489481501	0.00458454380106142	-0.174836677078443	0.316309775576206	0.999574321699814	0.179421220879504
chr1	152517940	152518208	268	-	utr3	Rgl1	0.0138266922013305	0.99994764578637	0.00500974757714187	1	0.0107171750057655	0.993438706245053	0.00673444783478083	0.213569337000166	-0.0696090435816598	0.0728919647563544	0.178021798394809	0.999574321699814	-0.142501008338014
chr1	152518912	152519251	339	-	utr3	Rgl1	0.701673313720337	0.99994764578637	0.476601575023306	1	0.410709093191272	0.993438706245053	0.00648458749495939	0.213569337000166	0.0592900269632595	0.0728919647563544	0.178021798394809	0.999574321699814	-0.0136019377930949
chr1	152766072	152766325	253	-	utr5	Rgl1	0.901757382072613	0.99994764578637	0.743656729542734	1	0.797115370263826	0.993438706245053	0.0209813306537443	0.213569337000166	-0.0773475836292071	0.0728919647563544	0.178021798394809	0.999574321699814	-0.150239548385562
chr1	152766570	152766821	251	+	utr5	Arpc5	0.676375031856572	0.99994764578637	0.469370876777986	1	0.505334435348053	0.993438706245053	0.261075040933024	0.430123564041162	0.0603920849254512	0.111452539048373	0.166895329771703	0.999574321699814	-0.0510604541229218
chr1	152768792	152768882	90	+	exon	Arpc5	0.254398268166126	0.99994764578637	0.31013087450966	1	0.283470796831318	0.993438706245053	0.631442718173842	0.734007947203059	0.180921886438397	0.111452539048373	0.166895329771703	0.999574321699814	0.0694693473900236
chr1	152807914	152808008	94	+	utr5	Ncf2	0.383804452572603	0.99994764578637	0.391634384762744	1	0.535181218848694	0.993438706245053	0.940470336197476	0.966364392183281	0.127146617554729	-0.00354032058891749	0.990177523397902	0.999574321699814	0.130686938143646
chr1	152839204	152839333	129	-	utr3	Smg7	0.0911933898668084	0.99994764578637	0.133647188756784	1	0.176060082707671	0.993438706245053	0.959472509585753	0.978295776064046	0.176218531137467	-0.048394993264699	0.32836338927494	0.999574321699814	0.224613524402166
chr1	152848653	152848761	108	-	exon	Smg7	0.762776577841832	0.99994764578637	0.650275729945073	1	0.665221317443421	0.993438706245053	0.0919985965631726	0.279278959116525	-0.389691243196566	-0.048394993264699	0.32836338927494	0.999574321699814	-0.341296249931867
chr1	152902533	152902786	253	-	utr5	Smg7	0.783364345801455	0.99994764578637	0.643944488927758	1	0.727828741836286	0.993438706245053	0.110894150799905	0.296648179815714	0.0365241312835489	-0.048394993264699	0.32836338927494	0.999574321699814	0.0849191245482478
chr1	152954987	152955118	131	+	utr5	Nmnat2	0.660365816837106	0.99994764578637	0.477667308191211	1	0.57297627610134	0.993438706245053	0.0607502902353365	0.248929118378784	-0.00435368120520857	0.00642742070047534	0.877553964052305	0.999574321699814	-0.0107811019056839
chr1	153115691	153115796	105	+	utr3	Nmnat2	0.298547837910727	0.99994764578637	0.462761622704507	1	0.544678296245869	0.993438706245053	0.209571720158276	0.387005943210983	0.0885263905464674	0.00642742070047534	0.877553964052305	0.999574321699814	0.0820989698459921
chr1	153221082	153221248	166	-	utr3	Lamc1	0.321770703925401	0.99994764578637	0.349657886198715	1	0.46625182834735	0.993438706245053	0.867871899116594	0.914056916524561	0.107986260726842	0.00144561838465551	0.984238177822637	0.999574321699814	0.106540642342187
chr1	153221400	153221674	274	-	utr3	Lamc1	0.323668555768599	0.99994764578637	0.248023544602489	1	0.333986950153661	0.993438706245053	0.0238498227345924	0.213569337000166	-0.113341378827457	0.00144561838465551	0.984238177822637	0.999574321699814	-0.114786997212112
chr1	153332256	153332349	93	-	exon	Lamc1	0.113338211565698	0.99994764578637	0.0843469549989284	1	0.141481669172251	0.993438706245053	0.0188183420385236	0.213569337000166	-0.339231512987585	0.00144561838465551	0.984238177822637	0.999574321699814	-0.34067713137224
chr1	153332642	153332748	106	-	utr5	Lamc1	0.503526135205469	0.99994764578637	0.413167467967954	1	0.474913227713891	0.993438706245053	0.18423642726168	0.364415733080366	0.296259620754846	0.00144561838465551	0.984238177822637	0.999574321699814	0.29481400237019
chr1	153652987	153653301	314	+	utr5	Rgs8	0.0377138879249361	0.99994764578637	0.0542627124530409	1	0.102275773503896	0.993438706245053	0.456264456654773	0.592521070508264	0.116704539806593	-0.00821649795101154	0.883445258189333	0.999574321699814	0.124921037757604
chr1	153692809	153693097	288	+	utr3	Rgs8	0.654951927538318	0.99994764578637	0.540103745080751	1	0.548225217941875	0.993438706245053	0.0226012707900995	0.213569337000166	-0.143254180330662	-0.00821649795101154	0.883445258189333	0.999574321699814	-0.135037682379651
chr1	153695590	153695802	212	+	utr3	Rgs8	0.424987035263063	0.99994764578637	0.316516119401871	1	0.373342312976318	0.993438706245053	0.111190685760099	0.296768432525338	-0.0247281521641906	-0.00821649795101154	0.883445258189333	0.999574321699814	-0.0165116542131791
chr1	153696410	153696520	110	+	utr3	Rgs8	0.677258254488751	0.99994764578637	0.784666520264434	1	0.78343060067057	0.993438706245053	0.447105106689503	0.585768465020541	-0.0318824718214718	-0.00821649795101154	0.883445258189333	0.999574321699814	-0.0236659738704603
chr1	153743717	153743840	123	-	exon	Gm28513	0.9916126574198	0.99994764578637	0.908526096736828	1	0.911163544624295	0.993438706245053	0.428436039142821	0.570702087677916	-0.0868916999190052	0.0448135081082452	0.976241150287527	0.999574321699814	-0.13170520802725
chr1	153743924	153744180	256	+	utr3	Rgs16	0.278603060777829	0.99994764578637	0.352797708084659	1	0.455332788341069	0.993438706245053	0.64112167785788	0.741570468885641	-0.0328356469995555	-0.0396024830142848	0.794176084882721	0.999574321699814	0.0067668360147293
chr1	153899857	153900194	337	-	utr5	Teddm2	0.839930756585533	0.99994764578637	0.921622585562277	1	0.773652951544863	0.993438706245053	0.113794440103889	0.299418493454836	0.146871294620049	-0.0114208000365829	0.964855283568782	0.999574321699814	0.158292094656632
chr1	153902858	153902953	95	+	utr5	Glul	0.317629976852452	0.99994764578637	0.496483510738199	1	0.455204647016982	0.993438706245053	0.268883392541517	0.436904342364433	0.158809712079436	-0.0110425560032213	0.711976476505371	0.999574321699814	0.169852268082658
chr1	153908013	153908229	216	+	utr3	Glul	0.811905085071867	0.99994764578637	0.88068696488482	1	0.926640414304813	0.993438706245053	0.0584651233738717	0.246825102516827	0.00396852009109728	-0.0110425560032213	0.711976476505371	0.999574321699814	0.0150110760943186
chr1	154204671	154204821	150	+	exon	Zfp648	0.906383837438635	0.99994764578637	0.957017226739503	1	0.938890622001514	0.993438706245053	0.782418208522931	0.849860452070517	0.0847758393592052	0.161019487230755	0.633269046565718	0.999574321699814	-0.0762436478715498
chr1	154398174	154398760	586	-	utr3	Cacna1e	0.300425101877165	0.99994764578637	0.199900887154216	1	0.166576856746799	0.993438706245053	0.00234399818385012	0.213569337000166	-0.0667641584060413	-0.00827044765070891	0.840617695380925	0.999574321699814	-0.0584937107553324
chr1	154472134	154472384	250	-	exon	Cacna1e	0.880243161512288	0.99994764578637	0.645075124640047	1	0.692412522995286	0.993438706245053	0.0340580798032372	0.219415037371715	-0.100424017353176	-0.00827044765070891	0.840617695380925	0.999574321699814	-0.0921535697024673
chr1	154725755	154725924	169	-	utr5	Cacna1e	0.575473743688714	0.99994764578637	0.42819227864252	1	0.51522226111967	0.993438706245053	0.0638884304069343	0.252774599383499	-0.0310842209334549	-0.00827044765070891	0.840617695380925	0.999574321699814	-0.022813773282746
chr1	154726545	154726750	205	-	intron	Cacna1e	0.122065794649382	0.99994764578637	0.149906242386921	1	0.22943880570599	0.993438706245053	0.990686192324518	0.998475748061446	0.434187543246004	-0.00827044765070891	0.840617695380925	0.999574321699814	0.442457990896713
chr1	154884294	154884400	106	-	exon	Cacna1e	0.883464586610632	0.99994764578637	0.927110077154148	1	0.950798882098444	0.993438706245053	0.894578052856732	0.933841297245622	0.336375170270076	-0.00827044765070891	0.840617695380925	0.999574321699814	0.344645617920785
chr1	155097825	155099651	1826	-	utr3	Ier5	0.77412380856531	0.99994764578637	0.529139760709455	1	0.547699012597035	0.993438706245053	0.0281633687451749	0.217203505022022	0.00171728606373683	0.0630574227679926	0.265816412586043	0.999574321699814	-0.0613401367042557
chr1	155158679	155158864	185	+	utr5	Stx6	0.187880543980423	0.99994764578637	0.234328028906083	1	0.297345677014088	0.993438706245053	0.624060360796998	0.728580899752569	0.149176919314188	-0.054671404239713	0.334587557487463	0.999574321699814	0.203848323553901
chr1	155202190	155202382	192	+	utr3	Stx6	0.990879216309149	0.99994764578637	0.768375679370411	1	0.683300741940889	0.993438706245053	0.0544597490268318	0.243454956844017	-0.00522713358126839	-0.054671404239713	0.334587557487463	0.999574321699814	0.0494442706584446
chr1	155225749	155226178	429	-	exon	BC034090	0.183782578709978	0.99994764578637	0.240376477957027	1	0.328920160868384	0.993438706245053	0.926461737862042	0.956703131985184	-0.0123837893170451	-0.114253531572649	0.272159463384192	0.999574321699814	0.101869742255604
chr1	155241618	155241708	90	-	exon	BC034090	0.0897904956353419	0.99994764578637	0.0960558100708159	1	0.167535642200128	0.993438706245053	0.72353703795845	0.804873545665457	-0.155206244693764	-0.114253531572649	0.272159463384192	0.999574321699814	-0.0409527131211144
chr1	155280488	155280731	243	-	utr3	Xpr1	0.124853164733752	0.99994764578637	0.0866922340838589	1	0.153810056355722	0.993438706245053	0.0553488341434308	0.244644418058663	-0.0558529397391769	0.00683904913093496	0.910072364831634	0.999574321699814	-0.0626919888701119
chr1	155417210	155417422	212	-	utr5	Xpr1	0.558705757056771	0.99994764578637	0.409447725835416	1	0.494577936616566	0.993438706245053	0.0763630978986738	0.264549317870787	-0.121335435493513	0.00683904913093496	0.910072364831634	0.999574321699814	-0.128174484624448
chr1	155558149	155558355	206	+	utr5	Acbd6	0.265106958319006	0.99994764578637	0.344289127821711	1	0.382483729231562	0.993438706245053	0.650015873814198	0.749195988738792	0.122173404451005	-0.0319494984060222	0.681480794705129	0.999574321699814	0.154122902857027
chr1	155558462	155558599	137	+	utr5	Acbd6	0.0361004781073394	0.99994764578637	0.0720669570580919	1	0.131253774227527	0.993438706245053	0.951769985460993	0.973410958300033	0.172202102933146	-0.0319494984060222	0.681480794705129	0.999574321699814	0.204151601339168
chr1	155779500	155779919	419	-	exon	Qsox1	0.574125595872948	0.99994764578637	0.748289758242143	1	0.858890371410948	0.993438706245053	0.344580523102523	0.500974061982286	0.0251017894713778	0.00389719199433831	0.966572692548532	0.999574321699814	0.0212045974770395
chr1	155812724	155812816	92	-	utr5	Qsox1	0.124880728922733	0.99994764578637	0.120030305424548	1	0.172886477320675	0.993438706245053	0.818320963670377	0.877294258980823	0.251513115395186	0.00389719199433831	0.966572692548532	0.999574321699814	0.247615923400848
chr1	155846983	155847151	168	-	utr3	Cep350	0.306677527034839	0.99994764578637	0.235921845801528	1	0.327276591312958	0.993438706245053	0.0866480459070266	0.274682034961357	-0.0774858490177141	-0.0667796898715078	0.331354451939322	0.999574321699814	-0.0107061591462063
chr1	155847242	155847456	214	-	utr3	Cep350	0.895379342364183	0.99994764578637	0.786102669589783	1	0.828319361510338	0.993438706245053	0.169885627304931	0.351228525313111	-0.0968521095442819	-0.0667796898715078	0.331354451939322	0.999574321699814	-0.030072419672774
chr1	155847700	155847913	213	-	utr3	Cep350	0.511650395181528	0.99994764578637	0.427354733051573	1	0.524684015984262	0.993438706245053	0.125894247144367	0.311903876895391	-0.241746935214786	-0.0667796898715078	0.331354451939322	0.999574321699814	-0.174967245343278
chr1	155848453	155848573	120	-	utr3	Cep350	0.341222136640778	0.99994764578637	0.323113635623139	1	0.335015877808068	0.993438706245053	0.504259379272948	0.631383378066275	0.0229135866249446	-0.0667796898715078	0.331354451939322	0.999574321699814	0.0896932764964525
chr1	155862502	155862618	116	-	exon	Cep350	0.804733475301124	0.99994764578637	0.873473771490692	1	0.942405625806487	0.993438706245053	0.579529050245945	0.693243516949588	0.248121977937802	-0.0667796898715078	0.331354451939322	0.999574321699814	0.31490166780931
chr1	155928699	155928830	131	-	exon	Cep350	0.896851973249271	0.99994764578637	0.829405655401785	1	0.921175994971517	0.993438706245053	0.408647740758892	0.554737514191957	-0.0194512877578505	-0.0667796898715078	0.331354451939322	0.999574321699814	0.0473284021136574
chr1	155928933	155929037	104	-	exon	Cep350	0.410888316127488	0.99994764578637	0.334868554387082	1	0.467741699517654	0.993438706245053	0.0546984927189232	0.243812208572481	0.0970519348930498	-0.0667796898715078	0.331354451939322	0.999574321699814	0.163831624764558
chr1	155953203	155953419	216	-	exon	Cep350	0.14863855329342	0.99994764578637	0.178202631895274	1	0.273943405130472	0.993438706245053	0.930195145929551	0.959357056536923	0.00176498163243819	-0.0667796898715078	0.331354451939322	0.999574321699814	0.068544671503946
chr1	156006923	156007413	490	-	utr3	Tor1aip1	0.692180082233669	0.99994764578637	0.881114935202021	1	0.924100758941252	0.993438706245053	0.447950384317216	0.586527180989923	0.0186150760091814	-0.0519092577826749	0.598231315608227	0.999574321699814	0.0705243337918563
chr1	156007522	156007701	179	-	utr3	Tor1aip1	0.557192175219707	0.99994764578637	0.45912220731893	1	0.540412523617889	0.993438706245053	0.0118603364834124	0.213569337000166	-0.190426126192306	-0.0519092577826749	0.598231315608227	0.999574321699814	-0.138516868409631
chr1	156036312	156036459	147	+	utr5	Tor1aip2	0.0253476023297089	0.99994764578637	0.0126699669310956	1	0.0329161925334107	0.993438706245053	0.00181688811641467	0.213569337000166	-0.0350949824706322	-0.156338476579833	0.127613597212005	0.999574321699814	0.121243494109201
chr1	156040880	156041096	216	+	utr5	Tor1aip2	0.193353220700289	0.99994764578637	0.244031672911109	1	0.318007938355772	0.993438706245053	0.221718025156821	0.398422475801161	0.0270044342068831	-0.156338476579833	0.127613597212005	0.999574321699814	0.183342910786716
chr1	156051229	156051816	587	+	utr5	Tor1aip2	0.155891784225197	0.99994764578637	0.23766786037129	1	0.32129638296397	0.993438706245053	0.66324403274707	0.759840424475769	-0.0451512904274262	-0.156338476579833	0.127613597212005	0.999574321699814	0.111187186152407
chr1	156064909	156065458	549	+	exon	Tor1aip2	0.853446570111851	0.99994764578637	0.728558347984317	1	0.785207778355689	0.993438706245053	0.192532906852422	0.372755641150577	-0.115514337379737	-0.156338476579833	0.127613597212005	0.999574321699814	0.0408241392000961
chr1	156065729	156065856	127	+	utr3	Tor1aip2	0.349798328682813	0.99994764578637	0.325781790452974	1	0.399329419313756	0.993438706245053	0.996658229138909	1	-0.00508078359778666	-0.156338476579833	0.127613597212005	0.999574321699814	0.151257692982046
chr1	156204910	156205044	134	-	utr5	Fam163a	0.433249355374565	0.99994764578637	0.476183266277709	1	0.590743673807255	0.993438706245053	0.430125788495406	0.571998165972577	-0.181474580347817	0.19203411680012	0.134412369568	0.999574321699814	-0.373508697147937
chr1	156474168	156474265	97	-	utr5	Soat1	0.347347863752964	0.99994764578637	0.272047046533374	1	0.395571310060649	0.993438706245053	0.0537288504214052	0.242641912943647	-0.0100798762244471	-0.0481039585821395	0.657369455362703	0.999574321699814	0.0380240823576924
chr1	156558787	156559147	360	+	utr5	Abl2	0.254855297919823	0.99994764578637	0.389894476742898	1	0.433069512592561	0.993438706245053	0.454824299929936	0.591644671151892	-0.133822812204221	-0.0320740063832429	0.567423558536418	0.999574321699814	-0.101748805820978
chr1	156641516	156641850	334	+	exon	Abl2	0.472644084904251	0.99994764578637	0.350623363601826	1	0.388135204762261	0.993438706245053	0.165289344943096	0.347106880014347	-0.0665816560101061	-0.0320740063832429	0.567423558536418	0.999574321699814	-0.0345076496268633
chr1	156642026	156642267	241	+	exon	Abl2	0.507739058713281	0.99994764578637	0.646838088483849	1	0.677509807398151	0.993438706245053	0.578184627473504	0.692070326062851	0.0934917407516337	-0.0320740063832429	0.567423558536418	0.999574321699814	0.125565747134877
chr1	156642377	156642730	353	+	utr3	Abl2	0.89552974814802	0.99994764578637	0.693919448689311	1	0.644482777723411	0.993438706245053	0.227073471787989	0.403184570341137	0.0404157585799424	-0.0320740063832429	0.567423558536418	0.999574321699814	0.0724897649631853
chr1	156655645	156655752	107	-	utr3	Tor3a	0.229883117415291	0.99994764578637	0.175253800444177	1	0.305304370756746	0.993438706245053	0.0714322248084137	0.259457884055116	-0.291775199520917	-0.123523907803582	0.49235186672759	0.999574321699814	-0.168251291717335
chr1	156681158	156681639	481	-	utr3	Fam20b	0.80706323785055	0.99994764578637	0.991432043279689	1	0.929115870561591	0.993438706245053	0.272462830477351	0.439604641177799	0.0458231816000683	0.0148999278878579	0.812963189536499	0.999574321699814	0.0309232537122104
chr1	156705769	156706002	233	-	exon	Fam20b	0.176811572592542	0.99994764578637	0.105003188946277	1	0.120347305429694	0.993438706245053	0.0789067845353171	0.267609557012667	-0.00642169290612825	0.0148999278878579	0.812963189536499	0.999574321699814	-0.0213216207939861
chr1	156718885	156719097	212	-	utr5	Fam20b	0.702003474292577	0.99994764578637	0.57291112602877	1	0.586235690459907	0.993438706245053	0.172797619997354	0.353614055845359	0.120857714948896	0.0148999278878579	0.812963189536499	0.999574321699814	0.105957787061038
chr1	156808907	156809184	277	-	utr3	Ralgps2	0.978608262200334	0.99994764578637	0.902440188449213	1	0.965137831409158	0.993438706245053	0.268283402136385	0.436275756619472	-0.2356144459733	-0.019129317274037	0.851797156333767	0.999574321699814	-0.216485128699263
chr1	157140049	157140179	130	-	utr3	Rasal2	0.995037520778595	0.99994764578637	0.903301092007661	1	0.901835369120004	0.993438706245053	0.141354431747767	0.326743124418144	-0.0871652401637893	0.0307894807381661	0.531313563286706	0.999574321699814	-0.117954720901955
chr1	157157080	157157268	188	-	exon	Rasal2	0.155628642052349	0.99994764578637	0.262681339563476	1	0.374095517123665	0.993438706245053	0.269296103832526	0.437089378868446	0.0593953074993971	0.0307894807381661	0.531313563286706	0.999574321699814	0.028605826761231
chr1	157157522	157157620	98	-	exon	Rasal2	0.868549058164231	0.99994764578637	0.719048432863589	1	0.709811825418158	0.993438706245053	0.138560509766826	0.323754643185665	-0.15761664226466	0.0307894807381661	0.531313563286706	0.999574321699814	-0.188406123002826
chr1	157175886	157175976	90	-	exon	Rasal2	0.703349735767133	0.99994764578637	0.570084243147626	1	0.604133542850082	0.993438706245053	0.0382547614026929	0.225102119777405	0.095123327141463	0.0307894807381661	0.531313563286706	0.999574321699814	0.0643338464032969
chr1	157176078	157176204	126	-	exon	Rasal2	0.655327500088099	0.99994764578637	0.562933463174401	1	0.677984421631621	0.993438706245053	0.0798502048196666	0.268727919570188	0.0174178429928766	0.0307894807381661	0.531313563286706	0.999574321699814	-0.0133716377452895
chr1	157412015	157412301	286	-	utr5	Rasal2	0.18888189035984	0.99994764578637	0.126262798204342	1	0.176088447494816	0.993438706245053	0.0333221018021274	0.21932995741298	-0.0986497591844735	0.0307894807381661	0.531313563286706	0.999574321699814	-0.12943923992264
chr1	157412389	157412846	457	-	utr5	Rasal2	0.443639531719602	0.99994764578637	0.301651583058514	1	0.420667007298838	0.993438706245053	0.256378958383008	0.426234668917804	-0.0229023131992768	0.0307894807381661	0.531313563286706	0.999574321699814	-0.053691793937443
chr1	158245886	158246188	302	-	utr3	Brinp2	0.924277491091678	0.99994764578637	0.809515884933298	1	0.636315382798356	0.993438706245053	0.109571964492647	0.295738864306964	0.00955310350324052	0.0396316976985294	0.402965579167452	0.999574321699814	-0.0300785941952889
chr1	158246353	158246783	430	-	utr3	Brinp2	0.698542455566231	0.99994764578637	0.923443904893951	1	0.917022786459332	0.993438706245053	0.139505436763063	0.325065932003523	-0.0215935994818351	0.0396316976985294	0.402965579167452	0.999574321699814	-0.0612252971803645
chr1	158246978	158247099	121	-	utr3	Brinp2	0.147574606990342	0.99994764578637	0.0992975413666547	1	0.137905010881392	0.993438706245053	0.0262912088699898	0.214710734444396	-0.0604429448936337	0.0396316976985294	0.402965579167452	0.999574321699814	-0.100074642592163
chr1	158295743	158295840	97	-	utr5	Brinp2	0.256739717903176	0.99994764578637	0.251967221655613	1	0.209937225616244	0.993438706245053	0.616590965269096	0.722896729529035	-0.0623973831785363	0.0396316976985294	0.402965579167452	0.999574321699814	-0.102029080877066
chr1	158355580	158355803	223	-	utr5	Brinp2	0.581149296437093	0.99994764578637	0.443051876386839	1	0.465085914406235	0.993438706245053	0.0541211010149804	0.24287341863476	-0.0738074688502304	0.0396316976985294	0.402965579167452	0.999574321699814	-0.11343916654876
chr1	158356102	158356311	209	-	utr5	Brinp2	0.838879812384797	0.99994764578637	0.994801270975386	1	0.986907198070389	0.993438706245053	0.0393479245217842	0.226836432723117	-0.0584934176759147	0.0396316976985294	0.402965579167452	0.999574321699814	-0.0981251153744441
chr1	158362239	158362449	210	+	utr5	Astn1	0.423129762034769	0.99994764578637	0.328118487542608	1	0.363235484516427	0.993438706245053	0.180783050358229	0.360967867862166	0.0595754397634577	-0.0297881305510598	0.413621444622728	0.999574321699814	0.0893635703145175
chr1	158362542	158362724	182	+	utr5	Astn1	0.472880340767878	0.99994764578637	0.670012340553405	1	0.732355867505502	0.993438706245053	0.311502257613203	0.472834357043382	0.0138460252796966	-0.0297881305510598	0.413621444622728	0.999574321699814	0.0436341558307564
chr1	158688555	158688819	264	+	utr3	Astn1	0.0681914477563801	0.99994764578637	0.0413234479389569	1	0.0435331175121161	0.993438706245053	0.00533985559401384	0.213569337000166	-0.134956191166134	-0.0297881305510598	0.413621444622728	0.999574321699814	-0.105168060615074
chr1	158689235	158689426	191	+	utr3	Astn1	0.646070134204806	0.99994764578637	0.798123306802241	1	0.864335631933649	0.993438706245053	0.0955460304007594	0.282066019819139	0.0825737993920604	-0.0297881305510598	0.413621444622728	0.999574321699814	0.11236192994312
chr1	158689898	158690072	174	+	utr3	Astn1	0.619426507131961	0.99994764578637	0.81813616938416	1	0.881623519289421	0.993438706245053	0.267613908003599	0.435809832801075	-0.0211229531125344	-0.0297881305510598	0.413621444622728	0.999574321699814	0.00866517743852548
chr1	158936748	158936846	98	-	exon	Pappa2	0.266949737425967	0.99994764578637	0.22079455266788	1	0.356154476494565	0.993438706245053	0.392835874746091	0.541232273632409	0.245801969373626	0.0996752434062379	0.672442608689435	0.999574321699814	0.146126725967388
chr1	159232172	159232320	148	+	utr5	Cop1	0.810693594678827	0.99994764578637	0.700661635977735	1	0.833444867589456	0.993438706245053	0.209983818470691	0.387208533478416	0.0473073351335551	-0.0394349212001047	0.70863817582937	0.999574321699814	0.0867422563336598
chr1	159523760	159523942	182	+	utr5	Tnr	0.964537061623798	0.99994764578637	0.917855057980383	1	0.908964927039101	0.993438706245053	0.34376007162337	0.500316052128621	0.0981527869234539	-0.021465743965941	0.636535414639277	0.999574321699814	0.119618530889395
chr1	159851952	159852381	429	+	exon	Tnr	0.172007699304647	0.99994764578637	0.0824452844352444	1	0.0842457877981277	0.993438706245053	0.00518524620909799	0.213569337000166	-0.0340085007619728	-0.021465743965941	0.636535414639277	0.999574321699814	-0.0125427567960318
chr1	159926200	159926296	96	+	utr3	Tnr	0.640191507863497	0.99994764578637	0.800165685685733	1	0.844059371958136	0.993438706245053	0.454056517207264	0.59110498381083	0.0751978150338542	-0.021465743965941	0.636535414639277	0.999574321699814	0.0966635589997953
chr1	159926929	159927179	250	+	utr3	Tnr	0.501373286234885	0.99994764578637	0.626227048272779	1	0.618003722413991	0.993438706245053	0.242773143127842	0.414939979598807	0.0273754299049265	-0.021465743965941	0.636535414639277	0.999574321699814	0.0488411738708676
chr1	160196878	160196991	113	+	exon	Mrps14	0.977856578915649	0.99994764578637	0.880414160424014	1	0.918579015451486	0.993438706245053	0.292185266075655	0.456740256378468	-0.0253871388194901	0.0570630587944935	0.785207689387573	0.999574321699814	-0.0824501976139837
chr1	160212711	160212872	161	-	utr5	Cacybp	0.317672550320403	0.99994764578637	0.394167580908094	1	0.486765693598859	0.993438706245053	0.565859498854139	0.682269136472977	0.039395374374437	-0.0860579069651595	0.495135238108963	0.999574321699814	0.125453281339596
chr1	160224226	160224391	165	-	exon	Rabgap1l	0.440851936252825	0.99994764578637	0.641393786852013	1	0.679000639850612	0.993438706245053	0.173763641900372	0.354473091461496	-0.0396383481583704	-0.0563213530910554	0.38841617188383	0.999574321699814	0.016683004932685
chr1	160226529	160226684	155	-	exon	Rabgap1l	0.410420124806616	0.99994764578637	0.311974316929621	1	0.334271533645211	0.993438706245053	0.0140971661822222	0.213569337000166	-0.125800489594631	-0.0563213530910554	0.38841617188383	0.999574321699814	-0.0694791365035761
chr1	160351793	160352094	301	+	intron	Gm36975	0.294461207860227	0.99994764578637	0.338608433933689	1	0.475352646485891	0.993438706245053	0.325871042768556	0.485412074123996	0.120500840161252	-0.0434621400487333	0.961960146551446	0.999574321699814	0.163962980209986
chr1	160577426	160577518	92	-	intron	Rabgap1l	0.247822946167977	0.99994764578637	0.186043594091562	1	0.316589515980248	0.993438706245053	0.0785143910725641	0.267390479102357	-0.306796448384785	-0.0563213530910554	0.38841617188383	0.999574321699814	-0.25047509529373
chr1	160577801	160577959	158	-	intron	Rabgap1l	0.0775885513107245	0.99994764578637	0.0947065840660741	1	0.159159642474871	0.993438706245053	0.821564646059822	0.879399782748093	-0.0525175293349427	-0.0563213530910554	0.38841617188383	0.999574321699814	0.00380382375611276
chr1	160579476	160579733	257	-	intron	Rabgap1l	0.716450947898768	0.99994764578637	0.783017269595874	1	0.847172427875719	0.993438706245053	0.30542856292233	0.467631960523302	-0.044707730543034	-0.0563213530910554	0.38841617188383	0.999574321699814	0.0116136225480214
chr1	160792824	160792975	151	-	utr5	Rabgap1l	0.668335683506764	0.99994764578637	0.71095467274113	1	0.744497557616836	0.993438706245053	0.678492607970398	0.771521815985461	0.216155285101681	-0.0563213530910554	0.38841617188383	0.999574321699814	0.272476638192737
chr1	160906367	160906625	258	+	utr5	Rc3h1	0.384750163304897	0.99994764578637	0.25525351669102	1	0.300872611093414	0.993438706245053	0.107208888758662	0.293811975074834	-0.0571505080043338	0.0220063476765769	0.801051227420643	0.999574321699814	-0.0791568556809106
chr1	161019768	161019917	149	-	utr3	Zbtb37	0.190739009569373	0.99994764578637	0.143460895088088	1	0.22678414567733	0.993438706245053	0.227696542307097	0.403717135729919	-0.119089396433221	0.0262806694528773	0.852333780473307	0.999574321699814	-0.145370065886098
chr1	161031995	161032096	101	-	exon	Zbtb37	0.608086602685059	0.99994764578637	0.642323613838059	1	0.748812089375285	0.993438706245053	0.919425235745301	0.951502234139427	0.0248319001288702	0.0262806694528773	0.852333780473307	0.999574321699814	-0.00144876932400708
chr1	161088911	161089001	90	-	utr3	Klhl20	0.932604546445659	0.99994764578637	0.98124177098794	1	0.93119669941561	0.993438706245053	0.771325736921256	0.841350414713181	-0.0508233091882569	0.083663119932321	0.527149564335122	0.999574321699814	-0.134486429120578
chr1	161109371	161109513	142	-	exon	Klhl20	0.689345187786509	0.99994764578637	0.599521570319165	1	0.675367124910116	0.993438706245053	0.181808664194488	0.362278114592472	0.0365043688906757	0.083663119932321	0.527149564335122	0.999574321699814	-0.0471587510416453
chr1	161131376	161131477	101	-	utr5	Klhl20	0.782221535546489	0.99994764578637	0.819056392918759	1	0.86597322452723	0.993438706245053	0.214803546156179	0.391370225980094	0.179893766309423	0.083663119932321	0.527149564335122	0.999574321699814	0.0962306463771021
chr1	161142724	161142827	103	+	utr5	Ankrd45	0.267653505846362	0.99994764578637	0.288194848667605	1	0.366561286343264	0.993438706245053	0.8803624818749	0.923164099656796	-0.0755705151632978	-0.0455493739578982	0.633558672441701	0.999574321699814	-0.0300211412053996
chr1	161167942	161168069	127	+	utr3	Ankrd45	0.764571544538305	0.99994764578637	0.851706632355876	1	0.891376278301611	0.993438706245053	0.469850833554548	0.604076487439245	0.24810331794209	-0.0455493739578982	0.633558672441701	0.999574321699814	0.293652691899988
chr1	161251065	161251200	135	-	utr5	Prdx6	0.868200570210387	0.99994764578637	0.935532697495076	1	0.963501784706936	0.993438706245053	0.148840163887594	0.333199758497052	0.0580397511599558	-0.03762296146325	0.53411161743272	0.999574321699814	0.0956627126232058
chr1	161818365	161818535	170	-	exon	Suco	0.455502294356574	0.99994764578637	0.375770370016412	1	0.445195589634779	0.993438706245053	0.18213625910386	0.362511389307682	-0.00936863570986542	0.0716693170652214	0.565264443988479	0.999574321699814	-0.0810379527750869
chr1	161834735	161834964	229	-	exon	Suco	0.995033168932395	0.99994764578637	0.899305633539354	1	0.927125210511459	0.993438706245053	0.329759937297623	0.488557377458732	0.103242706907704	0.0716693170652214	0.565264443988479	0.999574321699814	0.0315733898424825
chr1	161876482	161876664	182	-	utr5	Suco	0.370024809649219	0.99994764578637	0.394647379111844	1	0.437554284862043	0.993438706245053	0.262372829926756	0.431296132157741	0.127261958490533	0.0716693170652214	0.565264443988479	0.999574321699814	0.0555926414253117
chr1	161970723	161970844	121	+	exon	Pigc	0.713144504056955	0.99994764578637	0.612051899780372	1	0.737358659147265	0.993438706245053	0.427312904633569	0.569821999196494	-0.131337434840351	-0.0190503109566672	0.935368755195454	0.999574321699814	-0.112287123883683
chr1	161971327	161971464	137	+	utr3	Pigc	0.479697722658594	0.99994764578637	0.393464924386368	1	0.465242046715861	0.993438706245053	0.165549840597635	0.347314917447837	-0.0411460566838359	-0.0190503109566672	0.935368755195454	0.999574321699814	-0.0220957457271688
chr1	162477820	162477995	175	-	utr5	Dnm3	0.816112065654202	0.99994764578637	0.998281716111953	1	0.956787874198307	0.993438706245053	0.113059942201612	0.298789669057849	-0.142063140313198	-0.0649527957417114	0.145476883708918	0.999574321699814	-0.077110344571487
chr1	162534160	162534344	184	-	utr3	Mettl13	0.150290273358307	0.99994764578637	0.114935174127353	1	0.175066826821376	0.993438706245053	0.0239453641245847	0.213569337000166	-0.0569620911870058	0.00180449989949374	0.98901791603623	0.999574321699814	-0.0587665910864995
chr1	162545827	162545976	149	-	exon	Mettl13	0.364888886839389	0.99994764578637	0.393619244036284	1	0.472712754343473	0.993438706245053	0.983639457883397	0.994899895685733	-0.211929359640174	0.00180449989949374	0.98901791603623	0.999574321699814	-0.213733859539668
chr1	162548436	162548541	105	-	utr5	Mettl13	0.0658177757455594	0.99994764578637	0.0349227129693072	1	0.0637193762273468	0.993438706245053	0.123152878297198	0.309089288686431	-0.91204475279536	0.00180449989949374	0.98901791603623	0.999574321699814	-0.913849252694854
chr1	162570602	162570714	112	+	utr5	Vamp4	0.799363676325724	0.99994764578637	0.690639332235234	1	0.756916982673844	0.993438706245053	0.153187601995536	0.336533885602305	0.0817098967118042	0.0572100774276255	0.600626439174667	0.999574321699814	0.0244998192841787
chr1	162639124	162639381	257	+	utr5	Myoc	0.458629919042063	0.99994764578637	0.549996162840595	1	0.593345601719421	0.993438706245053	0.3947484881308	0.542839513500159	0.134977989611001	-0.0260952034825127	0.837336567722337	0.999574321699814	0.161073193093513
chr1	162639518	162639671	153	+	exon	Myoc	0.960470579943362	0.99994764578637	0.86118398617366	1	0.853624939089604	0.993438706245053	0.757222160623033	0.831170424689556	0.0166723935284847	-0.0260952034825127	0.837336567722337	0.999574321699814	0.0427675970109973
chr1	162648705	162649121	416	+	exon	Myoc	0.586595437650562	0.99994764578637	0.692830931668478	1	0.788065545394192	0.993438706245053	0.202121061994578	0.380736728105871	-0.10963400712716	-0.0260952034825127	0.837336567722337	0.999574321699814	-0.0835388036446475
chr1	162673279	162673563	284	-	utr3	Prrc2c	0.63351184603201	0.99994764578637	0.835482462952398	1	0.917570378919081	0.993438706245053	0.183397721474879	0.363742952011361	-0.015005106649608	-0.00683424001097517	0.836092472176935	0.999574321699814	-0.00817086663863284
chr1	162697657	162697895	238	-	exon	Prrc2c	0.354722744160978	0.99994764578637	0.594254375657365	1	0.66806181331991	0.993438706245053	0.246286879451024	0.417704441848059	0.104319364552099	-0.00683424001097517	0.836092472176935	0.999574321699814	0.111153604563074
chr1	162705260	162705415	155	-	exon	Prrc2c	0.767890941265408	0.99994764578637	0.919839618572025	1	0.98824829265227	0.993438706245053	0.0944396844854615	0.28138429940143	-0.0530024327065624	-0.00683424001097517	0.836092472176935	0.999574321699814	-0.0461681926955873
chr1	162710403	162710540	137	-	exon	Prrc2c	0.148463818918927	0.99994764578637	0.224066837444979	1	0.223965157809375	0.993438706245053	0.384412666957954	0.53447900679328	0.0761275504283998	-0.00683424001097517	0.836092472176935	0.999574321699814	0.082961790439375
chr1	162740407	162740507	100	-	utr5	Prrc2c	0.99232912396589	0.99994764578637	0.8656390206275	1	0.95196094837699	0.993438706245053	0.171990860210189	0.353205419984982	0.110635743485623	-0.00683424001097517	0.836092472176935	0.999574321699814	0.117469983496598
chr1	163257708	163257812	104	-	utr3	Prrx1	0.520432219586664	0.99994764578637	0.446251639088495	1	0.604819946719288	0.993438706245053	0.202061217068807	0.380728996469396	0.151286053586742	0.0978807516201424	0.705581258470953	0.999574321699814	0.0534053019665999
chr1	163386261	163386449	188	-	utr3	Gorab	0.00136315427450942	0.967073928638395	0.00188243924348413	1	0.0085562568025158	0.993438706245053	0.385824263207547	0.535478622580169	-0.0618680424082012	-0.352732957799186	0.093469863741745	0.999574321699814	0.290864915390985
chr1	163779635	163779847	212	+	utr5	Kifap3	0.945779906767614	0.99994764578637	0.721945154536667	1	0.810828984148902	0.993438706245053	0.0398874747668928	0.227472622927193	0.0729983362826167	-0.00446028024058818	0.922595208416507	0.999574321699814	0.0774586165232048
chr1	163952182	163952481	299	+	utr3	Scyl3	0.548946874989218	0.99994764578637	0.450666380971076	1	0.525804393664442	0.993438706245053	0.0407101602543318	0.228875355718203	0.0039919038015675	0.024115318455753	0.8305140329786	0.999574321699814	-0.0201234146541855
chr1	164228414	164228594	180	+	intergenic	NA	0.0284752530358443	0.99994764578637	0.0218755022422271	1	0.0518526747688374	0.993438706245053	0.321448331696093	0.481639425894575	-0.0909745714954214	NA	NA	NA	NA
chr1	164249061	164249153	92	+	utr5	Slc19a2	0.562625759194348	0.99994764578637	0.497663459198744	1	0.6150992601706	0.993438706245053	0.373935638807824	0.52566109190569	0.0354265077809649	-0.0810197143079298	0.627353585073763	0.999574321699814	0.116446222088895
chr1	164275604	164275734	130	+	utr5	Ccdc181	0.261225192400243	0.99994764578637	0.275351207490958	1	0.401422768449227	0.993438706245053	0.391805943355279	0.54038508293841	0.0915118614700137	0.0437402203539445	0.719851396880412	0.999574321699814	0.0477716411160692
chr1	164280346	164280473	127	+	exon	Ccdc181	0.688169740209858	0.99994764578637	0.594978346098979	1	0.661866409531644	0.993438706245053	0.416278994055087	0.561023478818426	0.121354585613396	0.0437402203539445	0.719851396880412	0.999574321699814	0.0776143652594514
chr1	164328710	164329227	517	+	intron	Nme7	0.991675623098396	0.99994764578637	0.832295324041167	1	0.789410894544513	0.993438706245053	0.0557421389835124	0.244785430002528	-0.044101526265885	0.0403243045014851	0.835362645672964	0.999574321699814	-0.0844258307673701
chr1	164438456	164438558	102	-	exon	Atp1b1	0.836827968416349	0.99994764578637	0.588029615876989	1	0.557393326562899	0.993438706245053	0.036615978213021	0.222556534829966	-0.0628607735893616	0.0165790561413361	0.515964684713196	0.999574321699814	-0.0794398297306977
chr1	164457853	164457988	135	-	utr5	Atp1b1	0.782783269990735	0.99994764578637	0.888932616390766	1	0.78459254122077	0.993438706245053	0.140474232345713	0.326186599774787	0.133106170660426	0.0165790561413361	0.515964684713196	0.999574321699814	0.11652711451909
chr1	164458082	164458363	281	-	utr5	Atp1b1	0.459250154820351	0.99994764578637	0.595963155721575	1	0.55587824656275	0.993438706245053	0.222759880944191	0.39951114213994	0.114756809346317	0.0165790561413361	0.515964684713196	0.999574321699814	0.0981777532049809
chr1	164458739	164459090	351	-	utr5*	Atp1b1	0.643994754810946	0.99994764578637	0.522499078576513	1	0.603129495803092	0.993438706245053	0.490471589730826	0.620625808744351	-0.0591621220351134	0.0165790561413361	0.515964684713196	0.999574321699814	-0.0757411781764495
chr1	165194262	165194385	123	-	utr5	Sft2d2	0.347659267979242	0.99994764578637	0.355448297855407	1	0.388724402405971	0.993438706245053	0.97243026700675	0.986935206306052	0.188946483788565	0.0311581419688879	0.78172949640823	0.999574321699814	0.157788341819677
chr1	165215393	165215495	102	-	utr3	Tiprl	0.299718586889507	0.99994764578637	0.310553817939618	1	0.334407123879655	0.993438706245053	0.711815045644648	0.796201673563456	0.169590629748977	-0.0225290661102247	0.849911839351205	0.999574321699814	0.192119695859202
chr1	165215690	165215824	134	-	utr3	Tiprl	0.843679458407599	0.99994764578637	0.742505674620232	1	0.740172931653783	0.993438706245053	0.452853663329097	0.590167348527553	-0.00773856635699961	-0.0225290661102247	0.849911839351205	0.999574321699814	0.0147904997532251
chr1	165236818	165236965	147	-	utr5	Tiprl	0.717503480757688	0.99994764578637	0.807810739184905	1	0.832558204666047	0.993438706245053	0.499869162086606	0.627892617650127	0.0714473714703799	-0.0225290661102247	0.849911839351205	0.999574321699814	0.0939764375806046
chr1	165282004	165282140	136	+	intergenic	NA	0.957586438081137	0.99994764578637	0.991134707865582	1	0.96960554448679	0.993438706245053	0.278025677260074	0.444382679863831	0.0650713919724021	NA	NA	NA	NA
chr1	165310755	165310963	208	+	exon	Gpr161	0.89594356978883	0.99994764578637	0.989475941929986	1	0.975841563847851	0.993438706245053	0.208108197859132	0.385923753889513	0.0849792361894465	0.000773811482592706	0.993128313145718	0.999574321699814	0.0842054247068538
chr1	165321491	165321939	448	+	utr3	Gpr161	0.00933741638266162	0.99994764578637	0.00566403228120079	1	0.0138475173652066	0.993438706245053	0.095784217220926	0.282297563715569	-0.0434678492611159	0.000773811482592706	0.993128313145718	0.999574321699814	-0.0442416607437086
chr1	165351016	165351163	147	-	exon	Dcaf6	0.705504061969091	0.99994764578637	0.903694350178909	1	0.807896373862832	0.993438706245053	0.0570369011138251	0.246134832882381	0.0458065942494158	-0.00282795560615698	0.96253828576706	0.999574321699814	0.0486345498555728
chr1	165460319	165460451	132	-	utr5	Dcaf6	0.793892971672086	0.99994764578637	0.940458254393985	1	0.990344475728361	0.993438706245053	0.170742119502389	0.352116480024141	0.106353418672473	-0.00282795560615698	0.96253828576706	0.999574321699814	0.10918137427863
chr1	165461226	165461449	223	+	utr5	Mpc2	0.713063245221333	0.99994764578637	0.506209947244707	1	0.49778988852305	0.993438706245053	0.0252773119957302	0.214183764990013	0.0648151168057674	0.107238106996602	0.148742314463953	0.999574321699814	-0.0424229901908345
chr1	165592532	165592644	112	-	utr3	Mpzl1	0.117096384288816	0.99994764578637	0.0711129093141085	1	0.110632629243966	0.993438706245053	0.0472244040639143	0.235826510322401	0.131142750671065	0.0207066326328028	0.859744632258422	0.999574321699814	0.110436118038262
chr1	165593477	165593589	112	-	utr3	Mpzl1	0.717132963588876	0.99994764578637	0.835244455978708	1	0.946599824853648	0.993438706245053	0.799009162965144	0.862722053185872	-0.0838937746010884	0.0207066326328028	0.859744632258422	0.999574321699814	-0.104600407233891
chr1	165634402	165634536	134	-	utr5	Mpzl1	0.0185675576214141	0.99994764578637	0.0186410146129628	1	0.0442613431028232	0.993438706245053	0.341577693028806	0.498571629467203	0.247999732625243	0.0207066326328028	0.859744632258422	0.999574321699814	0.22729309999244
chr1	165655485	165655629	144	-	exon	Rcsd1	0.00113311778015627	0.967073928638395	0.000452323427755898	1	0.00227094479652928	0.993438706245053	0.00117560696962704	0.213569337000166	-0.313082869146545	-0.133552829904921	0.466662654960591	0.999574321699814	-0.179530039241624
chr1	165763751	165763951	200	+	utr5	Creg1	0.468559100944434	0.99994764578637	0.539150221027093	1	0.618167488237298	0.993438706245053	0.709721234333356	0.794506249883384	0.127910273241604	-0.11252805406258	0.395613049180653	0.999574321699814	0.240438327304183
chr1	165875828	165875948	120	-	utr3	Pou2f1	0.241931124323285	0.99994764578637	0.286009601562963	1	0.417486184448277	0.993438706245053	0.694701773309244	0.783364199366306	0.351191798303405	-0.157246805290032	0.10437381362188	0.999574321699814	0.508438603593437
chr1	166254164	166254370	206	+	utr5	Ildr2	0.985120006946136	0.99994764578637	0.843498549933191	1	0.86814904496084	0.993438706245053	0.184118486509299	0.364334285534598	0.127674329229563	-0.00629732530962175	0.906896935595053	0.999574321699814	0.133971654539184
chr1	166308871	166309339	468	-	exon	5330438I03Rik	0.889360730839677	0.99994764578637	0.679709540679559	1	0.695365417050866	0.993438706245053	0.212275111898795	0.389268004281521	-0.0247182045852762	0.374254163863116	0.505163035863091	0.999574321699814	-0.398972368448392
chr1	166310962	166311129	167	+	utr3	Ildr2	0.579358864328737	0.99994764578637	0.710677828434981	1	0.80975016994439	0.993438706245053	0.302311568671638	0.465162700420926	0.081349522506491	-0.00629732530962175	0.906896935595053	0.999574321699814	0.0876468478161128
chr1	166311257	166311562	305	+	utr3	Ildr2	0.675722063276436	0.99994764578637	0.551590084271889	1	0.665610672842519	0.993438706245053	0.0981363642644187	0.284972126047885	-0.0729781554076408	-0.00629732530962175	0.906896935595053	0.999574321699814	-0.0666808300980191
chr1	166311881	166312345	464	+	utr3	Ildr2	0.827516551606919	0.99994764578637	0.630718184996209	1	0.680586349787084	0.993438706245053	0.0923068861829659	0.279545917000605	-0.0625624183225335	-0.00629732530962175	0.906896935595053	0.999574321699814	-0.0562650930129118
chr1	166378928	166379079	151	-	exon	Gm15853	0.512374459347697	0.99994764578637	0.437971342528012	1	0.552285176688019	0.993438706245053	0.254358022901009	0.424370321590778	-0.295438614554157	0.118380084352144	0.751947968160686	0.999574321699814	-0.413818698906301
chr1	166379917	166380086	169	-	exon	Gm15853	0.852840833431447	0.99994764578637	0.893875250538543	1	0.942857808924721	0.993438706245053	0.827351532912387	0.883453451861168	0.173994614863554	0.118380084352144	0.751947968160686	0.999574321699814	0.0556145305114097
chr1	166398619	166398870	251	-	utr3	Pogk	0.801196501825442	0.99994764578637	0.931498438662747	1	0.981674402780291	0.993438706245053	0.107322346109951	0.29397399000984	-0.0400120051069895	-0.00812098362324618	0.910672022589391	0.999574321699814	-0.0318910214837433
chr1	166398965	166399249	284	-	utr3	Pogk	0.784439701177865	0.99994764578637	0.657127285267712	1	0.772123466656268	0.993438706245053	0.142802940457119	0.327900681638079	0.00326983641945843	-0.00812098362324618	0.910672022589391	0.999574321699814	0.0113908200427046
chr1	166399402	166399593	191	-	utr3	Pogk	0.845743807544925	0.99994764578637	0.996762802862278	1	0.85847279913878	0.993438706245053	0.0497273708395235	0.238795638520666	-0.121033702248037	-0.00812098362324618	0.910672022589391	0.999574321699814	-0.112912718624791
chr1	166399711	166400095	384	-	utr3	Pogk	0.249639136190775	0.99994764578637	0.17298507882296	1	0.203481819571473	0.993438706245053	0.044171312401774	0.232127689716863	-0.0135815744443963	-0.00812098362324618	0.910672022589391	0.999574321699814	-0.00546059082115015
chr1	167000805	167001212	407	-	exon	Gm16701	0.466091246299079	0.99994764578637	0.616239257625068	1	0.718313944698485	0.993438706245053	0.189169174921054	0.369556739831575	0.162510301159765	0.201680033173255	0.828808855751399	0.999574321699814	-0.0391697320134899
chr1	167001411	167001533	122	+	utr5	Fam78b	0.585621806199141	0.99994764578637	0.651986919469181	1	0.648505214035482	0.993438706245053	0.46871494288942	0.602960791021858	0.0907655378098872	0.117170897084389	0.134872658179953	0.999574321699814	-0.026405359274502
chr1	167078529	167078681	152	+	exon	Fam78b	0.332721262245272	0.99994764578637	0.239184420045871	1	0.284413050679876	0.993438706245053	0.0787272722473094	0.26749277907337	-0.186477105320617	0.117170897084389	0.134872658179953	0.999574321699814	-0.303648002405006
chr1	167078723	167079404	681	+	utr3	Fam78b	0.0578949444202763	0.99994764578637	0.036389824927745	1	0.0280782635176961	0.993438706245053	0.0173557062436559	0.213569337000166	-0.0499470307622564	0.117170897084389	0.134872658179953	0.999574321699814	-0.167117927846646
chr1	167088077	167088167	90	+	utr3	Fam78b	0.109917058639489	0.99994764578637	0.092902809872757	1	0.13000274438966	0.993438706245053	0.729165696445362	0.809460631113387	0.13090195698637	0.117170897084389	0.134872658179953	0.999574321699814	0.013731059901981
chr1	167088211	167088392	181	+	utr3	Fam78b	0.318164541488166	0.99994764578637	0.39373651429511	1	0.464637490407701	0.993438706245053	0.281112181469317	0.447103914392285	0.0924020713627835	0.117170897084389	0.134872658179953	0.999574321699814	-0.0247688257216057
chr1	167226127	167226428	301	-	utr3	Uck2	0.128694486685774	0.99994764578637	0.0883136264395333	1	0.161517003150981	0.993438706245053	0.053197948962133	0.242195029354682	-0.217393873845248	0.0213333244152632	0.818359646696479	0.999574321699814	-0.238727198260511
chr1	167284804	167285106	302	-	utr5	Uck2	0.00711366297321919	0.983155912259607	0.00379808821906276	1	0.013092610240392	0.993438706245053	0.00236182874821178	0.213569337000166	-0.142866828061921	0.0213333244152632	0.818359646696479	0.999574321699814	-0.164200152477184
chr1	167308712	167308861	149	+	utr5	Tmco1	0.580634177883068	0.99994764578637	0.674134322898356	1	0.727951163387915	0.993438706245053	0.530949128489045	0.654029862660976	-0.0802818173159657	0.0423661962755569	0.819224538670756	0.999574321699814	-0.122648013591523
chr1	167350011	167350297	286	+	utr5	Aldh9a1	0.893445800247621	0.99994764578637	0.775406678572174	1	0.809415044712311	0.993438706245053	0.143653697263241	0.328482190275934	-0.0451593690771152	-0.164759611427005	0.103015381640946	0.999574321699814	0.11960024234989
chr1	167378342	167378436	94	-	utr5	Mgst3	0.215277946814431	0.99994764578637	0.258999219262872	1	0.341309725211262	0.993438706245053	0.769777163219605	0.84020697759752	0.0823106568329725	-0.0247296739756985	0.785863699484544	0.999574321699814	0.107040330808671
chr1	167598317	167598677	360	+	utr5	Rxrg	0.909775239187978	0.99994764578637	0.943790083991999	1	0.94981540603877	0.993438706245053	0.474425127135269	0.607628910041874	-0.251078543376723	-0.0508425660151132	0.652811827408495	0.999574321699814	-0.20023597736161
chr1	168431363	168431566	203	-	utr5	Pbx1	0.780380070799795	0.99994764578637	0.648097506038899	1	0.639291074806681	0.993438706245053	0.135101070903403	0.320970459337298	-0.143865261476789	0.00288924263792957	0.955283043448919	0.999574321699814	-0.146754504114719
chr1	168432037	168432171	134	-	utr5	Pbx1	0.199662340411012	0.99994764578637	0.136601072218151	1	0.177172789687241	0.993438706245053	0.0555536751869893	0.244762666153326	-0.116893468754941	0.00288924263792957	0.955283043448919	0.999574321699814	-0.11978271139287
chr1	169655492	169655608	116	+	utr5	Rgs5	0.540154009985961	0.99994764578637	0.398635876477051	1	0.39796666778399	0.993438706245053	0.0429005626388949	0.230649546887061	0.0401189565633522	-0.0614659282812462	0.457663484089673	0.999574321699814	0.101584884844598
chr1	169743613	169743761	148	-	utr3	Rgs4	0.767350554660773	0.99994764578637	0.576494706872398	1	0.53356756400549	0.993438706245053	0.129834275176988	0.315424740607238	-0.0782942115395143	0.0249361456729711	0.547600533346488	0.999574321699814	-0.103230357212485
chr1	169747546	169747667	121	-	utr5	Rgs4	0.320167049562378	0.99994764578637	0.163533943743571	1	0.129124945973826	0.993438706245053	0.038971284503265	0.226157777932506	0.0145386403129304	0.0249361456729711	0.547600533346488	0.999574321699814	-0.0103975053600408
chr1	169933955	169934217	262	+	utr3	Ccdc190	0.260060436179499	0.99994764578637	0.193234020049124	1	0.324074787768112	0.993438706245053	0.039699256834306	0.22723737038961	-0.00931127057386173	0.142106436302886	0.666426363272792	0.999574321699814	-0.151417706876747
chr1	169952809	169952907	98	-	utr3	Hsd17b7	0.113696528429901	0.99994764578637	0.112761230041943	1	0.19343130456117	0.993438706245053	0.816542748628861	0.875932471969545	0.109893801635523	-0.0788322873087866	0.622018307610335	0.999574321699814	0.18872608894431
chr1	170166767	170167004	237	-	utr5	Uap1	0.961056386466962	0.99994764578637	0.940867996328634	1	0.875890871759495	0.993438706245053	0.15093146171285	0.334908371272239	0.0965975139030655	0.0283745946478428	0.774379521872438	0.999574321699814	0.0682229192552227
chr1	170174785	170174950	165	-	utr5	Uap1	0.896122390204749	0.99994764578637	0.762655145068251	1	0.813652386588865	0.993438706245053	0.137221503733224	0.322606103706281	-0.119316562765606	0.0283745946478428	0.774379521872438	0.999574321699814	-0.147691157413448
chr1	170215239	170215408	169	-	utr5	Uhmk1	0.206540983629378	0.99994764578637	0.120282065197812	1	0.200849767500317	0.993438706245053	0.00814574034652937	0.213569337000166	-0.0558000747938055	0.0477449936356151	0.410142068724236	0.999574321699814	-0.103545068429421
chr1	170301192	170301527	335	-	exon	Gm7694	0.555464187793197	0.99994764578637	0.624190678691791	1	0.73200989746554	0.993438706245053	0.746052480194811	0.822385368535033	0.240658088541547	0.0555202802354602	0.812510021854391	0.999574321699814	0.185137808306086
chr1	170315630	170316116	486	-	intron	Nos1ap	0.584006303963112	0.99994764578637	0.756356515191592	1	0.753036598319526	0.993438706245053	0.195731472720432	0.37534648994249	0.0207796643188498	0.0468902132598809	0.327924985377796	0.999574321699814	-0.0261105489410312
chr1	170318678	170318906	228	-	exon	Nos1ap	0.125752851767085	0.99994764578637	0.306634466293071	1	0.364050325935662	0.993438706245053	0.534382304413801	0.656898575348722	0.0857678492955638	0.0468902132598809	0.327924985377796	0.999574321699814	0.0388776360356829
chr1	170589471	170589859	388	-	utr5	Nos1ap	0.646028782124629	0.99994764578637	0.768151978525504	1	0.589427421961356	0.993438706245053	0.18398740027327	0.364249703533966	0.135012380452053	0.0468902132598809	0.327924985377796	0.999574321699814	0.0881221671921721
chr1	170644528	170644664	136	+	utr5	Olfml2b	0.936645087737468	0.99994764578637	0.833305738904494	1	0.812973083892469	0.993438706245053	0.281167790733879	0.447117694604708	0.127927451932397	-0.0655040632765908	0.631392841693858	0.999574321699814	0.193431515208987
chr1	170668916	170669041	125	+	exon	Olfml2b	0.843724326971584	0.99994764578637	0.754036172480434	1	0.771213682659325	0.993438706245053	0.397543672879259	0.545610371465894	-0.116231635962572	-0.0655040632765908	0.631392841693858	0.999574321699814	-0.0507275726859817
chr1	170682041	170682318	277	+	exon	Olfml2b	0.659755371768917	0.99994764578637	0.755427901079302	1	0.784685991291232	0.993438706245053	0.535464251211669	0.657733719783757	0.0775861867473115	-0.0655040632765908	0.631392841693858	0.999574321699814	0.143090250023902
chr1	170709745	170710081	336	-	utr3	Atf6	0.914591593599934	0.99994764578637	0.905743899233259	1	0.884090568418677	0.993438706245053	0.472661471340316	0.606429423269789	-0.0538136930372788	-0.00625995687865189	0.924931710007932	0.999574321699814	-0.047553736158627
chr1	170885261	170885433	172	-	utr5	Dusp12	0.238264638183593	0.99994764578637	0.158180943862153	1	0.192575022497577	0.993438706245053	0.205707633529176	0.383843803430252	-0.276409881204808	0.186259785926243	0.588182748451682	0.999574321699814	-0.462669667131052
chr1	170960780	170960919	139	-	utr3	Fcgr2b	0.928482850267991	0.99994764578637	0.858527214415773	1	0.933798460564776	0.993438706245053	0.511824626230133	0.638207128442906	0.0659873705236575	-0.413509588811313	0.311637911548047	0.999574321699814	0.479496959334971
chr1	171143635	171143728	93	-	utr5	Sdhc	0.848417193933654	0.99994764578637	0.735385842937383	1	0.754498880978793	0.993438706245053	0.446055349728746	0.585036756279262	-0.268327602013884	-0.016689606401489	0.865990405655519	0.999574321699814	-0.251637995612395
chr1	171145776	171145871	95	-	utr5	Sdhc	0.958299752155972	0.99994764578637	0.900870789072993	1	0.908218760150568	0.993438706245053	0.146651251059323	0.331089315623519	-0.028986770148038	-0.016689606401489	0.865990405655519	0.999574321699814	-0.0122971637465491
chr1	171196078	171196265	187	-	utr5	Pcp4l1	0.513349102383515	0.99994764578637	0.767416529187378	1	0.783584311571986	0.993438706245053	0.227816877827294	0.403783505796689	0.0990106993237526	-0.0327932781545521	0.484038403994797	0.999574321699814	0.131803977478305
chr1	171217969	171218196	227	-	utr3	Tomm40l	0.277226098032734	0.99994764578637	0.22084458172018	1	0.331010162234582	0.993438706245053	0.0948595270650172	0.281683507524629	-0.0920124286374549	-0.117064453479614	0.347434069263803	0.999574321699814	0.0250520248421594
chr1	171218819	171218981	162	+	utr3	Nr1i3	0.247382950518476	0.99994764578637	0.182771196332674	1	0.251788516277452	0.993438706245053	0.0431317696054674	0.230760564072158	0.0788172553643359	0.997246673842858	0.359152324934902	0.999574321699814	-0.918429418478522
chr1	171219359	171219512	153	+	utr3	Nr1i3	0.961794992759553	0.99994764578637	0.932823775174981	1	0.946251369286846	0.993438706245053	0.225594930140849	0.401712587400451	0.241139687537879	0.997246673842858	0.359152324934902	0.999574321699814	-0.756106986304979
chr1	171222016	171222206	190	-	utr5	Tomm40l	0.857559022573479	0.99994764578637	0.997232653848195	1	0.984194787420292	0.993438706245053	0.195548569114259	0.375197476334652	-0.0730996464552344	-0.117064453479614	0.347434069263803	0.999574321699814	0.0439648070243799
chr1	171222331	171222477	146	-	utr5	Tomm40l	0.91062726346157	0.99994764578637	0.779110783716498	1	0.818924219235108	0.993438706245053	0.100435045943911	0.287310661610362	-0.144985078231824	-0.117064453479614	0.347434069263803	0.999574321699814	-0.02792062475221
chr1	171234220	171234338	118	-	utr5	Fcer1g	0.562553220667541	0.99994764578637	0.484069764244702	1	0.580257950829579	0.993438706245053	0.174891734802249	0.355466854792998	0.0138819006701391	0.0249945751530348	0.922618364798514	0.999574321699814	-0.0111126744828957
chr1	171246154	171246266	112	-	exon	Ndufs2	0.702824019518068	0.99994764578637	0.534777649568679	1	0.577715377323176	0.993438706245053	0.152658666079461	0.336244762367762	0.040338791846668	-0.0574636632977654	0.246031002590184	0.999574321699814	0.0978024551444334
chr1	171247009	171247116	107	-	utr5	Ndufs2	0.543084231934161	0.99994764578637	0.376974261608787	1	0.45620925384239	0.993438706245053	0.0393778315454536	0.226836432723117	0.0815783225049827	-0.0574636632977654	0.246031002590184	0.999574321699814	0.139041985802748
chr1	171247438	171247543	105	-	intron	Ndufs2	0.49810384133413	0.99994764578637	0.518339802323285	1	0.647434036296892	0.993438706245053	0.988321900785163	0.997230422690438	-0.0335893055661078	-0.0574636632977654	0.246031002590184	0.999574321699814	0.0238743577316576
chr1	171250409	171250558	149	+	utr5	Adamts4	0.608625720003446	0.99994764578637	0.477344772835318	1	0.609478406695019	0.993438706245053	0.0664173746963332	0.255020864909605	0.0994511864758038	0.0202564847392314	0.83786234065855	0.999574321699814	0.0791947017365724
chr1	171258920	171259094	174	+	exon	Adamts4	0.852576926639071	0.99994764578637	0.996845040369937	1	0.983751350538442	0.993438706245053	0.0902718057408013	0.277457753828671	-0.0410473096117588	0.0202564847392314	0.83786234065855	0.999574321699814	-0.0613037943509902
chr1	171259167	171259290	123	+	utr3	Adamts4	0.0523116511080325	0.99994764578637	0.0421138604601313	1	0.0811889451599527	0.993438706245053	0.317751047115491	0.478794198720314	-0.207181186284963	0.0202564847392314	0.83786234065855	0.999574321699814	-0.227437671024194
chr1	171270324	171270441	117	+	utr5	B4galt3	0.425102659436945	0.99994764578637	0.348076932234575	1	0.425698647965698	0.993438706245053	0.275460528254527	0.442105748571996	-0.0332641522301784	0.0875602260359274	0.351592206518162	0.999574321699814	-0.120824378266106
chr1	171276309	171276436	127	+	utr3	B4galt3	0.767074626700976	0.99994764578637	0.933391012388156	1	0.930978215735312	0.993438706245053	0.232109305348864	0.406823493478602	-0.0219138210024579	0.0875602260359274	0.351592206518162	0.999574321699814	-0.109474047038385
chr1	171281021	171281167	146	-	utr5	Ppox	0.268935081643952	0.99994764578637	0.304011010953724	1	0.388626260011461	0.993438706245053	0.890348902199844	0.930677377425189	0.0391164199827411	-0.0861108313787286	0.442529844174734	0.999574321699814	0.12522725136147
chr1	171286444	171286569	125	-	exon	Usp21	0.444257814331622	0.99994764578637	0.358841832747459	1	0.44139365720231	0.993438706245053	0.121355651638144	0.307320858417037	-0.00218522537333683	-0.0927091650399261	0.263217809697344	0.999574321699814	0.0905239396665892
chr1	171287822	171287960	138	-	utr5	Usp21	0.559799816069991	0.99994764578637	0.577177080195589	1	0.598093591032952	0.993438706245053	0.632135692448582	0.734593139806584	-0.179553960730112	-0.0927091650399261	0.263217809697344	0.999574321699814	-0.0868447956901863
chr1	171294693	171294881	188	-	utr5	Ufc1	0.71041856691583	0.99994764578637	0.857286558932613	1	0.872095813375441	0.993438706245053	0.340907951329261	0.497891890044867	-0.0453677315765511	-0.121075749825434	0.334325949365922	0.999574321699814	0.0757080182488833
chr1	171329424	171329561	137	+	utr5	Dedd	0.689104944612391	0.99994764578637	0.612530018223244	1	0.766443341554983	0.993438706245053	0.212303965244172	0.389268004281521	-0.131503643555505	0.17260047300447	0.264434385114393	0.999574321699814	-0.304104116559975
chr1	171329777	171329919	142	+	intron	Dedd	0.226229225097903	0.99994764578637	0.211343123541626	1	0.298613914579932	0.993438706245053	0.866877695835232	0.913204195080386	0.428693818388006	0.17260047300447	0.264434385114393	0.999574321699814	0.256093345383536
chr1	171340814	171341260	446	-	utr3	Nit1	0.290220123358272	0.99994764578637	0.176400293390505	1	0.197967472302648	0.993438706245053	0.110225553340001	0.296271160634075	-0.120947966582036	-0.0492132869207687	0.641941225419644	0.999574321699814	-0.0717346796612676
chr1	171342402	171342524	122	-	utr3	Nit1	0.912876408415785	0.99994764578637	0.813443278823403	1	0.823610474102291	0.993438706245053	0.468134669497474	0.602435921417569	-0.122785385643194	-0.0492132869207687	0.641941225419644	0.999574321699814	-0.0735720987224254
chr1	171344968	171345064	96	-	utr5	Nit1	0.093490505020282	0.99994764578637	0.114542841774896	1	0.167326853621124	0.993438706245053	0.950144894760361	0.972460591713555	0.281696783156799	-0.0492132869207687	0.641941225419644	0.999574321699814	0.330910070077567
chr1	171345536	171345796	260	+	utr5	Pfdn2	0.2738592225731	0.99994764578637	0.165369727408394	1	0.14159364015771	0.993438706245053	0.00377990073596746	0.213569337000166	-0.00890258016159281	-0.000510483473530434	0.994793697187472	0.999574321699814	-0.00839209668806238
chr1	171356461	171356557	96	+	exon	Pfdn2	0.0970310550931395	0.99994764578637	0.0470150629687272	1	0.062178293620851	0.993438706245053	0.00511169637354802	0.213569337000166	-0.0569157443223969	-0.000510483473530434	0.994793697187472	0.999574321699814	-0.0564052608488664
chr1	171411316	171411436	120	+	utr5	Usf1	0.97329650999499	0.99994764578637	0.799899219263551	1	0.848438673678233	0.993438706245053	0.135293200052455	0.321194242607626	-0.097456471522977	-0.00445019952725907	0.951624182710539	0.999574321699814	-0.0930062719957179
chr1	171414361	171414468	107	+	utr5	Usf1	0.843269594716961	0.99994764578637	0.702816873202178	1	0.74478569355196	0.993438706245053	0.0857400792315208	0.273711164401572	-0.039393280227227	-0.00445019952725907	0.951624182710539	0.999574321699814	-0.0349430806999679
chr1	171418022	171418592	570	+	utr3	Usf1	0.565869140346356	0.99994764578637	0.394089041685802	1	0.450954274720281	0.993438706245053	0.0412701327106001	0.229248366907683	-0.0145471470995186	-0.00445019952725907	0.951624182710539	0.999574321699814	-0.0100969475722596
chr1	171503879	171503988	109	-	exon	B930036N10Rik	0.965702257522751	0.99994764578637	0.980153239748087	1	0.945858045241002	0.993438706245053	0.326099005093638	0.485546992898677	-0.0585310815660435	-0.471687663121842	0.870019447373049	0.999574321699814	0.413156581555798
chr1	171504181	171504345	164	+	utr3	Alyref2	0.156562788853044	0.99994764578637	0.157265216678575	1	0.251050661608484	0.993438706245053	0.89425819246188	0.933698549139633	0.323776753405107	-0.241707447724207	0.59199002597572	0.999574321699814	0.565484201129314
chr1	172004634	172004764	130	-	exon	Vangl2	0.454142248373847	0.99994764578637	0.433857017256076	1	0.567154457094603	0.993438706245053	0.695298967199208	0.783751817995226	0.0616912449261498	-0.0373466100226828	0.688405478494029	0.999574321699814	0.0990378549488326
chr1	172066381	172066717	336	-	utr3	Ncstn	0.82052729593364	0.99994764578637	0.995269197309697	1	0.971723860299762	0.993438706245053	0.0331768312782083	0.21932995741298	0.0941763628229598	0.0796429410700364	0.31344994918113	0.999574321699814	0.0145334217529235
chr1	172082523	172082915	392	+	utr5	Copa	0.075333421951513	0.99994764578637	0.120064182641697	1	0.169823456013466	0.993438706245053	0.914709094291944	0.948035275747479	0.109743115062552	0.0314966266895067	0.45139421386722	0.999574321699814	0.0782464883730451
chr1	172128573	172128695	122	+	exon	Pex19	0.195929709994479	0.99994764578637	0.288982594040116	1	0.405727515867875	0.993438706245053	0.365427729486802	0.518218205776669	0.180127246994746	0.0339635120122256	0.684465141608351	0.999574321699814	0.14616373498252
chr1	172148072	172148318	246	+	utr5	Dcaf8	0.617883320302346	0.99994764578637	0.455992715392179	1	0.493328407928286	0.993438706245053	0.0588448932681989	0.247116587092509	0.0626382361474439	-0.00890727267610584	0.843777653195605	0.999574321699814	0.0715455088235497
chr1	172149174	172149269	95	+	utr5	Dcaf8	0.166806295334902	0.99994764578637	0.21606523832786	1	0.294308146544488	0.993438706245053	0.450718601899629	0.588469890880036	0.149393621494401	-0.00890727267610584	0.843777653195605	0.999574321699814	0.158300894170506
chr1	172172386	172172680	294	+	exon	Dcaf8	0.519077938808699	0.99994764578637	0.314284586228667	1	0.315186131717369	0.993438706245053	0.0363576270201894	0.222113300778212	-0.179005299529664	-0.00890727267610584	0.843777653195605	0.999574321699814	-0.170098026853558
chr1	172194737	172194909	172	+	utr3	Dcaf8	0.198429985487508	0.99994764578637	0.13171485254005	1	0.177406441578398	0.993438706245053	0.0620715542337393	0.250585665918976	-0.0113336430792792	-0.00890727267610584	0.843777653195605	0.999574321699814	-0.00242637040317334
chr1	172206619	172206796	177	-	utr5	Pea15a	0.470462377126185	0.99994764578637	0.336482488157141	1	0.346119726589261	0.993438706245053	0.0214574758058671	0.213569337000166	-0.00785300266550926	-0.0459921156482753	0.202831085973823	0.999574321699814	0.0381391129827661
chr1	172293404	172293514	110	+	intron	Igsf8	0.687382699526304	0.99994764578637	0.731929628091298	1	0.820961434105255	0.993438706245053	0.885327864853355	0.927074118459562	0.281711208071695	0.00144081187480551	0.971915786743061	0.999574321699814	0.28027039619689
chr1	172312343	172312546	203	+	utr5	Igsf8	0.814971811889298	0.99994764578637	0.579846850252768	1	0.581258072414271	0.993438706245053	0.0771821779748052	0.265712482732912	0.0847438814189874	0.00144081187480551	0.971915786743061	0.999574321699814	0.0833030695441819
chr1	172317534	172317627	93	+	exon	Igsf8	0.256569748699855	0.99994764578637	0.151947970134897	1	0.175064112327053	0.993438706245053	0.0218062642189647	0.213569337000166	-0.13859091516841	0.00144081187480551	0.971915786743061	0.999574321699814	-0.140031727043216
chr1	172318031	172318271	240	+	exon	Igsf8	0.764195971201183	0.99994764578637	0.52859199287813	1	0.512121067738644	0.993438706245053	0.0193710722746387	0.213569337000166	-0.0884883505854187	0.00144081187480551	0.971915786743061	0.999574321699814	-0.0899291624602242
chr1	172320813	172320993	180	-	utr3	Kcnj9	0.51357289301045	0.99994764578637	0.352020122383597	1	0.313765002976001	0.993438706245053	0.0797874754650353	0.268727919570188	-0.126669914572291	0.0209841596639132	0.611911790103877	0.999574321699814	-0.147654074236204
chr1	172321073	172321229	156	-	utr3	Kcnj9	0.754803687625543	0.99994764578637	0.549101811412617	1	0.498365606627271	0.993438706245053	0.0857357352523096	0.273711164401572	0.0424018462841514	0.0209841596639132	0.611911790103877	0.999574321699814	0.0214176866202383
chr1	172321327	172321604	277	-	utr3	Kcnj9	0.957513238281429	0.99994764578637	0.822524610043137	1	0.799002887370819	0.993438706245053	0.16863500401099	0.349959010504813	-0.0259296316462562	0.0209841596639132	0.611911790103877	0.999574321699814	-0.0469137913101694
chr1	172322730	172323105	375	-	utr3	Kcnj9	0.331333587502191	0.99994764578637	0.21202049406791	1	0.204649977188369	0.993438706245053	0.0268604988894104	0.215397692714789	-0.100231554040513	0.0209841596639132	0.611911790103877	0.999574321699814	-0.121215713704426
chr1	172325575	172325705	130	-	exon	Kcnj9	0.584278945390821	0.99994764578637	0.439318300414777	1	0.450811997123507	0.993438706245053	0.0607714127688633	0.248929118378784	-0.0944238844221917	0.0209841596639132	0.611911790103877	0.999574321699814	-0.115408044086105
chr1	172326454	172326594	140	-	utr5	Kcnj9	0.468279538550795	0.99994764578637	0.636043377713162	1	0.701282453119595	0.993438706245053	0.061341865970414	0.249661535821963	0.0809667799143512	0.0209841596639132	0.611911790103877	0.999574321699814	0.0599826202504381
chr1	172329157	172329310	153	-	utr5	Kcnj9	0.295429945828691	0.99994764578637	0.383571526434829	1	0.464441569227718	0.993438706245053	0.481156250557497	0.612754977069338	0.00192924277316566	0.0209841596639132	0.611911790103877	0.999574321699814	-0.0190549168907475
chr1	172341197	172341397	200	+	utr5	Kcnj10	0.857852279942421	0.99994764578637	0.968619112047505	1	0.988955355697727	0.993438706245053	0	0	0.0849442158051055	0.0413196982188389	0.414796605927383	0.999574321699814	0.0436245175862666
chr1	172368887	172369287	400	+	exon	Kcnj10	0.981866424820035	0.99994764578637	0.811280199840944	1	0.845005054403673	0.993438706245053	0.0353861841595992	0.220953763231783	-0.0488332049074919	0.0413196982188389	0.414796605927383	0.999574321699814	-0.0901529031263308
chr1	172369558	172369811	253	+	exon	Kcnj10	0.320410798431736	0.99994764578637	0.463612419713712	1	0.523948902351192	0.993438706245053	0.212364716191474	0.389268004281521	0.0959558129312194	0.0413196982188389	0.414796605927383	0.999574321699814	0.0546361147123804
chr1	172370143	172370467	324	+	utr3	Kcnj10	0.37955518364077	0.99994764578637	0.256188135223266	1	0.245075346143903	0.993438706245053	0.0129104783515384	0.213569337000166	0.084593572653554	0.0413196982188389	0.414796605927383	0.999574321699814	0.0432738744347151
chr1	172370564	172370763	199	+	utr3	Kcnj10	0.187722458579432	0.99994764578637	0.121833046850861	1	0.202883751194073	0.993438706245053	0.0231915666553794	0.213569337000166	0.00111455894886132	0.0413196982188389	0.414796605927383	0.999574321699814	-0.0402051392699776
chr1	172371731	172372015	284	+	utr3	Kcnj10	0.134114004139424	0.99994764578637	0.080886035025782	1	0.0973170264298821	0.993438706245053	0.0214824379873876	0.213569337000166	-0.0219876010236646	0.0413196982188389	0.414796605927383	0.999574321699814	-0.0633072992425035
chr1	172376569	172376677	108	+	utr5	Pigm	0.253113698201065	0.99994764578637	0.243296381063152	1	0.345961904778509	0.993438706245053	0.733144634659427	0.812892843171368	0.0363215490289205	-0.0654017015348054	0.657405368515302	0.999574321699814	0.101723250563726
chr1	172376780	172376878	98	+	exon	Pigm	0.910648834078011	0.99994764578637	0.999963422171976	1	0.954515052658435	0.993438706245053	0.369350676210484	0.521628496818586	0.257608601338678	-0.0654017015348054	0.657405368515302	0.999574321699814	0.323010302873484
chr1	172377542	172377654	112	+	exon	Pigm	0.173501228928925	0.99994764578637	0.189728391115399	1	0.308930866592335	0.993438706245053	0.923017008362414	0.954061910665904	0.232679734658649	-0.0654017015348054	0.657405368515302	0.999574321699814	0.298081436193454
chr1	172497281	172497426	145	+	utr3	Igsf9	0.541039634329625	0.99994764578637	0.580888600029966	1	0.703888289235573	0.993438706245053	0.940408729719076	0.966356592986497	0.169148567914633	0.0657979223175837	0.646045614562734	0.999574321699814	0.103350645597049
chr1	172523980	172524105	125	+	exon	Cfap45	0.682928301215857	0.99994764578637	0.63305364226578	1	0.751684356679832	0.993438706245053	0.474252837594206	0.607569548359478	-0.0570055184143264	-0.0174245581480873	0.942236558808571	0.999574321699814	-0.0395809602662391
chr1	172631480	172631571	91	-	utr3	Dusp23	0.0379052760875154	0.99994764578637	0.0317517725390125	1	0.0746559589464099	0.993438706245053	0.162220727018717	0.344515340824591	0.291658638296277	-0.206797439097818	0.325172814572997	0.999574321699814	0.498456077394095
chr1	172632867	172632979	112	-	utr5	Dusp23	0.800990104184704	0.99994764578637	0.846915505913223	1	0.909353454194763	0.993438706245053	0.713102114802163	0.79731687689102	-0.131859109327226	-0.206797439097818	0.325172814572997	0.999574321699814	0.0749383297705921
chr1	173332355	173332462	107	-	exon	Ackr1	0.791258409827386	0.99994764578637	0.875569785843363	1	0.91709677987186	0.993438706245053	0.377743418634731	0.528922030428153	-0.153146863138323	-0.03635075961771	0.765410653070452	0.999574321699814	-0.116796103520613
chr1	173336085	173336259	174	-	utr3	Cadm3	0.410557219621162	0.99994764578637	0.677460822237801	1	0.670974863921696	0.993438706245053	0.0166158113221431	0.213569337000166	0.0782218574343219	0.00197039255376906	0.948691301162225	0.999574321699814	0.0762514648805529
chr1	173367570	173367671	101	-	utr5	Cadm3	0.29951552440953	0.99994764578637	0.420730890608629	1	0.45145444413308	0.993438706245053	0.0710552326491165	0.258885920545875	0.0907526551172989	0.00197039255376906	0.948691301162225	0.999574321699814	0.0887822625635298
chr1	174501730	174502186	456	+	utr5	Fmn2	0.773060160389588	0.99994764578637	0.572481120695989	1	0.604625820777539	0.993438706245053	0.0967615832942496	0.283590191815714	0.0200423042043489	0.0251041969059884	0.582048134702101	0.999574321699814	-0.00506189270163952
chr1	174502613	174502892	279	+	exon	Fmn2	0.510096724343813	0.99994764578637	0.682721157601632	1	0.796749754381929	0.993438706245053	0.150305531765802	0.334479495399314	0.0562112632803555	0.0251041969059884	0.582048134702101	0.999574321699814	0.031107066374367
chr1	174503134	174503242	108	+	exon	Fmn2	0.149687066074408	0.99994764578637	0.237314338057619	1	0.298078104119005	0.993438706245053	0.332809713680335	0.491105249432616	0.173049260726983	0.0251041969059884	0.582048134702101	0.999574321699814	0.147945063820994
chr1	174503338	174503567	229	+	exon	Fmn2	0.672132929182359	0.99994764578637	0.813454267026946	1	0.85084981038226	0.993438706245053	0.492527382572797	0.622131994444004	-0.0312391647433104	0.0251041969059884	0.582048134702101	0.999574321699814	-0.0563433616492989
chr1	174608413	174608690	277	+	exon	Fmn2	0.733502367950717	0.99994764578637	0.897611066708452	1	0.943375486150827	0.993438706245053	0.0936682702419067	0.28070979255173	0.05878511592241	0.0251041969059884	0.582048134702101	0.999574321699814	0.0336809190164216
chr1	174608806	174609097	291	+	exon	Fmn2	0.562590369036296	0.99994764578637	0.833952491514315	1	0.869488363423892	0.993438706245053	0.037595041273155	0.223788192025164	0.0396468993383667	0.0251041969059884	0.582048134702101	0.999574321699814	0.0145427024323782
chr1	174836092	174836494	402	-	utr3	Grem2	0.00758993699938547	0.992690824757929	0.00253438230527739	1	0.00550988084718878	0.993438706245053	0.0100977695730275	0.213569337000166	0.00630792466746087	0.0617559619109492	0.576139886579976	0.999574321699814	-0.0554480372434883
chr1	174836585	174836862	277	-	utr3	Grem2	0.780066569365192	0.99994764578637	0.619820086763672	1	0.631496686719028	0.993438706245053	0.0335189424521553	0.21932995741298	-0.0974765319482463	0.0617559619109492	0.576139886579976	0.999574321699814	-0.159232493859195
chr1	174836965	174837107	142	-	exon	Grem2	0.334819828181759	0.99994764578637	0.349777758305968	1	0.429235828748008	0.993438706245053	0.473414286817839	0.606860253981373	0.102041963143385	0.0617559619109492	0.576139886579976	0.999574321699814	0.0402860012324358
chr1	174921663	174921820	157	-	utr5	Grem2	0.213101767090474	0.99994764578637	0.221367920620406	1	0.288000281082698	0.993438706245053	0.445505382103082	0.584718427919154	0.124415863890367	0.0617559619109492	0.576139886579976	0.999574321699814	0.0626599019794175
chr1	175492327	175492680	353	-	utr5	Rgs7	0.602315161871982	0.99994764578637	0.770670321733156	1	0.858748341683229	0.993438706245053	0.18760560237484	0.368080290202542	0.0866224566723539	0.000813498442604283	0.990403949164732	0.999574321699814	0.0858089582297496
chr1	175625487	175625633	146	-	utr5	Fh1	0.849989485736059	0.99994764578637	0.985829161850122	1	0.984926824404206	0.993438706245053	0.122783375860965	0.308598486876171	0.163603711956052	-0.0138629332008303	0.860073536773366	0.999574321699814	0.177466645156883
chr1	175963790	175964014	224	-	utr3	Pld5	0.406889071399907	0.99994764578637	0.453011067235273	1	0.531079155684333	0.993438706245053	0.758078239963601	0.831821483085918	0.0459372606535401	0.0199808229723974	0.933231585261491	0.999574321699814	0.0259564376811427
chr1	176275002	176275281	279	-	utr5	Pld5	0.666808267099035	0.99994764578637	0.701692872991806	1	0.683937256761343	0.993438706245053	0.302743977593225	0.465425429785397	0.0919580972317602	0.0199808229723974	0.933231585261491	0.999574321699814	0.0719772742593628
chr1	176755214	176755442	228	-	utr3	Cep170	0.332407404145514	0.99994764578637	0.255727780480993	1	0.321102748717367	0.993438706245053	0.0186668630224189	0.213569337000166	-0.129564710783274	-0.0353412624373854	0.60117541033929	0.999574321699814	-0.0942234483458887
chr1	176755564	176755726	162	-	utr3	Cep170	0.50831459862717	0.99994764578637	0.409401386326102	1	0.443227055368686	0.993438706245053	0.068282117556098	0.256683073426578	0.139871257791098	-0.0353412624373854	0.60117541033929	0.999574321699814	0.175212520228483
chr1	176756082	176756234	152	-	utr3	Cep170	0.496788387110865	0.99994764578637	0.542532275565345	1	0.588893553304435	0.993438706245053	0.793631000059788	0.858676462299545	-0.00097782507240757	-0.0353412624373854	0.60117541033929	0.999574321699814	0.0343634373649778
chr1	176756556	176756653	97	-	utr3	Cep170	0.624514360364664	0.99994764578637	0.531110513853004	1	0.626133940112407	0.993438706245053	0.12282383849907	0.308634637995252	-0.26851799200701	-0.0353412624373854	0.60117541033929	0.999574321699814	-0.233176729569624
chr1	176774561	176774804	243	-	utr3	Cep170	0.253779084271444	0.99994764578637	0.289510512548614	1	0.318200307263546	0.993438706245053	0.344142051365221	0.500620636654112	-0.0584860374554159	-0.0353412624373854	0.60117541033929	0.999574321699814	-0.0231447750180305
chr1	176813937	176814146	209	-	utr5	Cep170	0.230168855487044	0.99994764578637	0.167625743757666	1	0.228208949186528	0.993438706245053	0.0751577243457308	0.263734318097735	0.121422034297249	-0.0353412624373854	0.60117541033929	0.999574321699814	0.156763296734635
chr1	176835062	176835179	117	+	intron	Sdccag8	0.312735493483342	0.99994764578637	0.253363314847781	1	0.346387702219216	0.993438706245053	0.146434956934219	0.330987299357343	-0.208134539329548	0.000409816032177426	0.996706025007747	0.999574321699814	-0.208544355361725
chr1	177248811	177248919	108	-	utr5	Akt3	0.0166314591576572	0.99994764578637	0.0294983046205584	1	0.0516329322975445	0.993438706245053	0.686515972294949	0.777464803781403	0.285958847250179	-0.0641001205452534	0.292812854466157	0.999574321699814	0.350058967795433
chr1	177258234	177258681	447	-	utr5*	Akt3	0.129430179787881	0.99994764578637	0.163741332140338	1	0.194410781433084	0.993438706245053	0.791848352846931	0.85719758460947	0.0679681376008093	-0.0641001205452534	0.292812854466157	0.999574321699814	0.132068258146063
chr1	177258789	177258964	175	-	utr5*	Akt3	0.887626204244619	0.99994764578637	0.796183425124948	1	0.853453947400676	0.993438706245053	0.0905680078250178	0.27771539917872	0.0269424042880351	-0.0641001205452534	0.292812854466157	0.999574321699814	0.0910425248332885
chr1	177442352	177442590	238	+	utr5	Zbtb18	0.693598940052105	0.99994764578637	0.498599946173142	1	0.533433254615904	0.993438706245053	0.123671115249525	0.309387229476639	-0.110324061774901	-0.0155021010722768	0.703055443921657	0.999574321699814	-0.0948219607026246
chr1	177447057	177447470	413	+	utr5	Zbtb18	0.619168247070657	0.99994764578637	0.957069647592025	1	0.968052284951589	0.993438706245053	0.0352662864183464	0.220933165135359	-0.0710992780374993	-0.0155021010722768	0.703055443921657	0.999574321699814	-0.0555971769652225
chr1	177447566	177447716	150	+	exon	Zbtb18	0.513684573534672	0.99994764578637	0.787502310427226	1	0.754446350233072	0.993438706245053	0.185298498805197	0.365645653820035	0.00779482692427636	-0.0155021010722768	0.703055443921657	0.999574321699814	0.0232969279965532
chr1	177447877	177448628	751	+	utr3	Zbtb18	0.754602779673044	0.99994764578637	0.535238890701066	1	0.33295372670857	0.993438706245053	0.0413229833344321	0.229248366907683	-0.0624327792926722	-0.0155021010722768	0.703055443921657	0.999574321699814	-0.0469306782203953
chr1	177449919	177450105	186	+	utr3	Zbtb18	0.557040676199424	0.99994764578637	0.42768510854377	1	0.481765105732	0.993438706245053	0.064966020877568	0.253827107900246	-0.114997357460028	-0.0155021010722768	0.703055443921657	0.999574321699814	-0.0994952563877514
chr1	177796385	177796606	221	-	utr5	Adss	0.745462067989608	0.99994764578637	0.843013952548752	1	0.946365448322805	0.993438706245053	0.595553432547375	0.70599436330392	0.069005422670467	0.0716172729564398	0.526989864345605	0.999574321699814	-0.00261185028597284
chr1	177984302	177984396	94	+	intron	Catspere2	0.385006334089003	0.99994764578637	0.324744479081444	1	0.432076796702025	0.993438706245053	0.174118576146618	0.354769486140303	-0.157939585729914	-0.0846341621771866	0.785611440386214	0.999574321699814	-0.0733054235527271
chr1	178321380	178321470	90	-	exon	Hnrnpu	0.366093983081642	0.99994764578637	0.401694054449737	1	0.48382665984448	0.993438706245053	0.877041697255398	0.920618404124291	0.323891551795844	0.00741441738455381	0.811536246270793	0.999574321699814	0.31647713441129
chr1	178337074	178337262	188	-	exon	Hnrnpu	0.144131128232149	0.99994764578637	0.0869201715125619	1	0.0781321713902711	0.993438706245053	0.0133208227846486	0.213569337000166	-0.131424728939572	0.00741441738455381	0.811536246270793	0.999574321699814	-0.138839146324126
chr1	178337572	178337792	220	-	utr5	Hnrnpu	0.852453838103372	0.99994764578637	0.589889919344099	1	0.703871934507603	0.993438706245053	0.0343215547191333	0.219855241376654	0.0697557159309107	0.00741441738455381	0.811536246270793	0.999574321699814	0.0623412985463569
chr1	178914961	178915161	200	+	exon	Kif26b	0.878413072749222	0.99994764578637	0.962710395586052	1	0.963819192319862	0.993438706245053	0.627483972064053	0.731059903216191	-0.0663248058591255	-0.0555754007338083	0.553778766668053	0.999574321699814	-0.0107494051253172
chr1	178915538	178915646	108	+	exon	Kif26b	0.157716064370997	0.99994764578637	0.109277610908577	1	0.209769629057991	0.993438706245053	0.0162654383930201	0.213569337000166	-0.235855855935066	-0.0555754007338083	0.553778766668053	0.999574321699814	-0.180280455201257
chr1	178915792	178915884	92	+	exon	Kif26b	0.882779449283652	0.99994764578637	0.784317650391415	1	0.8009446738662	0.993438706245053	0.244602492773936	0.416292038300386	0.0571299128806905	-0.0555754007338083	0.553778766668053	0.999574321699814	0.112705313614499
chr1	178932383	178932596	213	+	utr3	Kif26b	0.27470136818843	0.99994764578637	0.212774556262046	1	0.288104720540908	0.993438706245053	0.164539518850489	0.346362110314132	-0.116241952994353	-0.0555754007338083	0.553778766668053	0.999574321699814	-0.0606665522605449
chr1	179517900	179518026	126	-	utr5	Smyd3	0.214070189334528	0.99994764578637	0.142819250646055	1	0.172410391581479	0.993438706245053	0.0902090164335321	0.277457753828671	-0.344814487421619	-0.0285040514608843	0.7918828895815	0.999574321699814	-0.316310435960734
chr1	179546259	179546586	327	+	utr5	Cnst	0.829801898493752	0.99994764578637	0.711705182889116	1	0.773363673259901	0.993438706245053	0.284786098922529	0.450502385958565	-0.0872040526162493	0.00135991981338748	0.982098244243408	0.999574321699814	-0.0885639724296368
chr1	179609758	179610516	758	+	exon	Cnst	0.676495414049053	0.99994764578637	0.476048448525654	1	0.423025995371983	0.993438706245053	0.0235906904534626	0.213569337000166	-0.129707711577199	0.00135991981338748	0.982098244243408	0.999574321699814	-0.131067631390586
chr1	179625005	179625438	433	+	utr3	Cnst	0.954384539048867	0.99994764578637	0.731306903157747	1	0.714835682309567	0.993438706245053	0.0414875892455079	0.229248366907683	-0.0174550090990668	0.00135991981338748	0.982098244243408	0.999574321699814	-0.0188149289124543
chr1	179625767	179625883	116	+	utr3	Cnst	0.0682280766785644	0.99994764578637	0.0455847072082681	1	0.0872629769717066	0.993438706245053	0.0134428047639581	0.213569337000166	-0.324341240904131	0.00135991981338748	0.982098244243408	0.999574321699814	-0.325701160717518
chr1	179668202	179668370	168	+	utr5	Sccpdh	0.400587651185598	0.99994764578637	0.498023431453857	1	0.564543207722061	0.993438706245053	0.524670073161817	0.648819537424914	0.0934661254239765	-0.123278622685899	0.313091806428382	0.999574321699814	0.216744748109875
chr1	179752366	179752525	159	-	exon	Ahctf1	0.684371445089078	0.99994764578637	0.810265368225005	1	0.878475003274961	0.993438706245053	0.172560654571835	0.35339498317818	-0.0187156862281467	-0.0013902516511755	0.986580439227047	0.999574321699814	-0.0173254345769712
chr1	179752825	179753064	239	-	exon	Ahctf1	0.471946046945079	0.99994764578637	0.361729638618565	1	0.42962977087392	0.993438706245053	0.135395937165586	0.321243647443773	-0.149389410834799	-0.0013902516511755	0.986580439227047	0.999574321699814	-0.147999159183624
chr1	179753408	179753783	375	-	utr3	Ahctf1	0.081337804287273	0.99994764578637	0.056051223533419	1	0.117239714871359	0.993438706245053	0.00596996340102107	0.213569337000166	-0.0211317751065398	-0.0013902516511755	0.986580439227047	0.999574321699814	-0.0197415234553643
chr1	179753869	179753990	121	-	utr3	Ahctf1	0.620876124634676	0.99994764578637	0.681461442383416	1	0.805400298633031	0.993438706245053	0.528233439061072	0.651951145152443	-0.15895236659499	-0.0013902516511755	0.986580439227047	0.999574321699814	-0.157562114943814
chr1	179803516	179803654	138	-	utr5	Ahctf1	0.492149166609211	0.99994764578637	0.371427550554786	1	0.405231384475299	0.993438706245053	0.169041118774171	0.350419661249726	0.0605684266888146	-0.0013902516511755	0.986580439227047	0.999574321699814	0.0619586783399901
chr1	179959452	179959693	241	+	utr5*	Cdc42bpa	0.829213671264019	0.99994764578637	0.733586680206813	1	0.770234904622515	0.993438706245053	0.380098896868099	0.530958024258605	-0.175109266352643	-0.0172061231324509	0.644958023292831	0.999574321699814	-0.157903143220192
chr1	179959862	179960585	723	+	utr5	Cdc42bpa	0.473538887430535	0.99994764578637	0.2991750125749	1	0.386300653854746	0.993438706245053	0.0245773171783567	0.213569337000166	-0.0174761065122263	-0.0172061231324509	0.644958023292831	0.999574321699814	-0.000269983379775435
chr1	180144528	180144641	113	+	exon	Cdc42bpa	0.531891946413215	0.99994764578637	0.675864113038768	1	0.760267424154185	0.993438706245053	0.202711194073538	0.381272122723732	-0.0435270028369707	-0.0172061231324509	0.644958023292831	0.999574321699814	-0.0263208797045198
chr1	180162018	180162382	364	+	utr3	Cdc42bpa	0.684559397243121	0.99994764578637	0.992064312601526	1	0.896986861773697	0.993438706245053	0.161501751685921	0.343633422678656	0.0879411545147618	-0.0172061231324509	0.644958023292831	0.999574321699814	0.105147277647213
chr1	180163146	180163238	92	+	utr3	Cdc42bpa	0.57468142272444	0.99994764578637	0.682426249863698	1	0.689054450208682	0.993438706245053	0.185697700122813	0.365996920152873	-0.146117281995527	-0.0172061231324509	0.644958023292831	0.999574321699814	-0.128911158863076
chr1	180166719	180166870	151	-	utr3	Coq8a	0.217716928560729	0.99994764578637	0.165535987437332	1	0.223940260873976	0.993438706245053	0.0639673639724743	0.252774599383499	0.0020463341435194	-0.00873170719345781	0.922041444034119	0.999574321699814	0.0107780413369772
chr1	180182221	180182317	96	-	utr5	Coq8a	0.316194930976975	0.99994764578637	0.246413118302381	1	0.34307915285584	0.993438706245053	0.0195947862904071	0.213569337000166	0.11320328406731	-0.00873170719345781	0.922041444034119	0.999574321699814	0.121934991260768
chr1	180195876	180196012	136	-	utr5	Coq8a	0.457095348720707	0.99994764578637	0.358389010570897	1	0.420996159095073	0.993438706245053	0.136998492790573	0.322443698329938	-0.00750422577832679	-0.00873170719345781	0.922041444034119	0.999574321699814	0.00122748141513102
chr1	180227595	180227723	128	-	exon	Psen2	0.849820430415641	0.99994764578637	0.753495572221449	1	0.797295941402386	0.993438706245053	0.413393394529371	0.558788066181953	-0.0431894025896748	-0.0229434820280232	0.851057127882082	0.999574321699814	-0.0202459205616516
chr1	180245669	180245774	105	-	utr5	Psen2	0.0672412183212251	0.99994764578637	0.0437948136039075	1	0.0959201791925765	0.993438706245053	0.0157200190500723	0.213569337000166	0.16071291032211	-0.0229434820280232	0.851057127882082	0.999574321699814	0.183656392350133
chr1	180330529	180331024	495	+	utr5	Itpkb	0.164136938379522	0.99994764578637	0.213074327309495	1	0.276060605487254	0.993438706245053	0.346435036309687	0.502607105516382	0.126831182678006	0.0020794183489514	0.977253925753533	0.999574321699814	0.124751764329055
chr1	180332079	180332473	394	+	utr5	Itpkb	0.567128098991298	0.99994764578637	0.421346341529458	1	0.47929121216633	0.993438706245053	0.0821313376432361	0.270588941128779	-0.0688653860248923	0.0020794183489514	0.977253925753533	0.999574321699814	-0.0709448043738437
chr1	180332908	180333975	1067	+	exon	Itpkb	0.998957898474027	0.99994764578637	0.783472503939558	1	0.716907717240572	0.993438706245053	0.0757255315423084	0.264190371573145	-0.0548584181547425	0.0020794183489514	0.977253925753533	0.999574321699814	-0.0569378365036939
chr1	180421859	180421955	96	+	utr3	Itpkb	0.998340386651351	0.99994764578637	0.891613789673064	1	0.951338527922409	0.993438706245053	0.143765052774876	0.328705586753709	-0.00602860849773543	0.0020794183489514	0.977253925753533	0.999574321699814	-0.00810802684668683
chr1	180436709	180436821	112	-	utr3	Stum	0.898683113186662	0.99994764578637	0.728810299463847	1	0.771752708122361	0.993438706245053	0.0449478431673925	0.23285234627337	-0.0111603927119329	-0.0163430687054689	0.610747902737608	0.999574321699814	0.00518267599353592
chr1	180437121	180437463	342	-	utr3	Stum	0.174437491879324	0.99994764578637	0.116941549361564	1	0.0672145858072098	0.993438706245053	0.00533867776872221	0.213569337000166	-0.136976187507948	-0.0163430687054689	0.610747902737608	0.999574321699814	-0.12063311880248
chr1	180483251	180483480	229	-	utr5	Stum	0.565222428266597	0.99994764578637	0.739348911277202	1	0.697850053408586	0.993438706245053	0.0570697959492757	0.246134832882381	-0.0291722548477518	-0.0163430687054689	0.610747902737608	0.999574321699814	-0.0128291861422829
chr1	180568904	180569079	175	+	utr5	Parp1	0.676082727535073	0.99994764578637	0.792816879489909	1	0.822916928465817	0.993438706245053	0.405697526879911	0.55208653322125	-0.071248605330415	0.00447712540333261	0.939924623562448	0.999574321699814	-0.0757257307337477
chr1	180726033	180726302	269	+	utr5	Acbd3	0.358434717286633	0.99994764578637	0.462899802843385	1	0.578832503558392	0.993438706245053	0.360835066553823	0.514340527098149	0.0603566424569692	-0.102672320265526	0.220244911769353	0.999574321699814	0.163028962722495
chr1	180736700	180736790	90	+	exon	Acbd3	0.482883178820656	0.99994764578637	0.610138173963339	1	0.793725457352155	0.993438706245053	0.276579963620444	0.443187582986431	0.227815211929346	-0.102672320265526	0.220244911769353	0.999574321699814	0.330487532194872
chr1	180746876	180747046	170	+	exon	Acbd3	0.938020889976373	0.99994764578637	0.9593441010103	1	0.978048916922557	0.993438706245053	0.32182924686282	0.481915969864978	-0.173351521037304	-0.102672320265526	0.220244911769353	0.999574321699814	-0.0706792007717784
chr1	180752116	180752309	193	+	exon	Acbd3	0.992204635886502	0.99994764578637	0.897891352551785	1	0.948288179494508	0.993438706245053	0.190556406632282	0.370737787343696	-0.244456725643068	-0.102672320265526	0.220244911769353	0.999574321699814	-0.141784405377542
chr1	180811918	180812016	98	-	utr5	H3f3a	0.797141744792595	0.99994764578637	0.586039674531282	1	0.584209583278347	0.993438706245053	0.00522316741145545	0.213569337000166	-0.110686860365057	-0.0290910874108029	0.670439566427061	0.999574321699814	-0.0815957729542537
chr1	180813477	180813596	119	-	utr5	H3f3a	0.401336218419555	0.99994764578637	0.256977005566031	1	0.26569457526381	0.993438706245053	0.00278358307577953	0.213569337000166	-0.144770976743636	-0.0290910874108029	0.670439566427061	0.999574321699814	-0.115679889332833
chr1	180851157	180851270	113	+	utr5	Sde2	0.614525887503049	0.99994764578637	0.520919411952124	1	0.626142137065055	0.993438706245053	0.120021047807153	0.305756431026789	0.215033222843642	-0.0396840777558905	0.734964344336551	0.999574321699814	0.254717300599532
chr1	180862451	180862785	334	+	exon	Sde2	0.137147077784212	0.99994764578637	0.190835740668945	1	0.235131942287001	0.993438706245053	0.393212983411704	0.541618016618082	-0.0993653946222526	-0.0396840777558905	0.734964344336551	0.999574321699814	-0.0596813168663621
chr1	180866058	180866304	246	+	utr3	Sde2	0.877559636115228	0.99994764578637	0.96409221715128	1	0.983104769332922	0.993438706245053	0.185659529333925	0.365996920152873	-0.0415624305360289	-0.0396840777558905	0.734964344336551	0.999574321699814	-0.00187835278013833
chr1	181017439	181017529	90	-	utr5	Ephx1	0.660860401156834	0.99994764578637	0.706018838945677	1	0.802588867696579	0.993438706245053	0.833272634036515	0.887727908830194	-0.136777934385363	-0.0284758075320417	0.848872632787219	0.999574321699814	-0.108302126853321
chr1	181090900	181091396	496	-	utr3	Nvl	0.717980893380001	0.99994764578637	0.822618335740376	1	0.798918906362325	0.993438706245053	0.334461094466726	0.492484555443863	-0.0583448905391795	0.0220401359385862	0.785212356818129	0.999574321699814	-0.0803850264777656
chr1	181144094	181144204	110	-	utr5	Nvl	0.60583181486301	0.99994764578637	0.511639500253695	1	0.572140916782807	0.993438706245053	0.284498056147231	0.450300538133484	-0.0250778563907025	0.0220401359385862	0.785212356818129	0.999574321699814	-0.0471179923292886
chr1	181177507	181177804	297	-	utr3	Wdr26	0.270825344659217	0.99994764578637	0.200091417284286	1	0.272093495775405	0.993438706245053	0.0154679131939324	0.213569337000166	0.0578011077589889	0.0387432628380417	0.508128697048548	0.999574321699814	0.0190578449209472
chr1	181211677	181212005	328	-	utr5*	Wdr26	0.484288130647078	0.99994764578637	0.642222940080066	1	0.698410981661388	0.993438706245053	0.0819573310733739	0.270375038461688	0.100364019936825	0.0387432628380417	0.508128697048548	0.999574321699814	0.0616207570987833
chr1	181352462	181352980	518	+	utr5	Cnih3	0.00183046344130365	0.967073928638395	0.00472622313514732	1	0.017609288455923	0.993438706245053	0.429325348518298	0.571486671885616	0.230044254307619	0.048669412248271	0.479216986352073	0.999574321699814	0.181374842059348
chr1	181459453	181460114	661	+	utr3	Cnih3	0.742476967509654	0.99994764578637	0.525881380792038	1	0.617086851079866	0.993438706245053	0.103883977619835	0.290604945744985	0.0319097220319792	0.048669412248271	0.479216986352073	0.999574321699814	-0.0167596902162918
chr1	181905649	181905931	282	-	utr3	Enah	0.432274245419573	0.99994764578637	0.310856989177561	1	0.363380036261556	0.993438706245053	0.015529283659241	0.213569337000166	-0.18997450356739	0.0136056269295437	0.796227026254001	0.999574321699814	-0.203580130496934
chr1	181921811	181922408	597	-	exon	Enah	0.481521436580378	0.99994764578637	0.620654474486897	1	0.580337314020287	0.993438706245053	0.103804250246086	0.290564986064486	0.143307274525377	0.0136056269295437	0.796227026254001	0.999574321699814	0.129701647595833
chr1	181923657	181923764	107	-	exon	Enah	0.25180930286679	0.99994764578637	0.12740818077976	1	0.139788577640919	0.993438706245053	0.0520209404063827	0.240896878598805	-0.161134239706917	0.0136056269295437	0.796227026254001	0.999574321699814	-0.174739866636461
chr1	182019774	182019957	183	-	utr5	Enah	0.0837682107292347	0.99994764578637	0.0407342707548627	1	0.0819746886177268	0.993438706245053	0.0554630399272877	0.244718421257372	-0.0187415047691053	0.0136056269295437	0.796227026254001	0.999574321699814	-0.0323471316986489
chr1	182020101	182020383	282	-	utr5*	Enah	0.021107441051658	0.99994764578637	0.010891567038406	1	0.0386765373282281	0.993438706245053	0.0222575320802618	0.213569337000166	-0.0126560122044172	0.0136056269295437	0.796227026254001	0.999574321699814	-0.0262616391339609
chr1	182124771	182124898	127	+	utr5	Srp9	0.684745933457783	0.99994764578637	0.565785065901534	1	0.608825663028213	0.993438706245053	0.315597970289038	0.476740440067199	0.142225158686701	-0.0276056862127257	0.822212273174572	0.999574321699814	0.169830844899427
chr1	182132020	182132164	144	+	utr3	Srp9	0.233099838828195	0.99994764578637	0.13945097538476	1	0.161002238127441	0.993438706245053	0.0114126567358416	0.213569337000166	-0.0425887499224414	-0.0276056862127257	0.822212273174572	0.999574321699814	-0.0149830637097157
chr1	182279060	182279176	116	-	exon	Degs1	0.149891500035438	0.99994764578637	0.117323415956114	1	0.181005296190625	0.993438706245053	0.0118410361896419	0.213569337000166	-0.0664169903622196	0.0520920553655332	0.553759139080134	0.999574321699814	-0.118509045727753
chr1	182282666	182282801	135	-	utr5	Degs1	0.337884211978806	0.99994764578637	0.22559450076652	1	0.270507858051883	0.993438706245053	0.113105771315687	0.298789669057849	-0.0781151987772404	0.0520920553655332	0.553759139080134	0.999574321699814	-0.130207254142774
chr1	182316595	182316875	280	-	utr3	Fbxo28	0.795896622987569	0.99994764578637	0.910724348812069	1	0.91373249443789	0.993438706245053	0.150510475316378	0.334585660000804	0.0759186811692475	-0.0164056581897605	0.850380216370925	0.999574321699814	0.0923243393590079
chr1	182316955	182317211	256	-	utr3	Fbxo28	0.445039765198002	0.99994764578637	0.332147023565049	1	0.428150485849673	0.993438706245053	0.0031491237772564	0.213569337000166	-0.0939718583498718	-0.0164056581897605	0.850380216370925	0.999574321699814	-0.0775662001601114
chr1	182341380	182341624	244	-	utr5	Fbxo28	0.840231460558614	0.99994764578637	0.980876817525039	1	0.987154720039308	0.993438706245053	0.101013588025083	0.28773589841379	-0.0342986285691263	-0.0164056581897605	0.850380216370925	0.999574321699814	-0.0178929703793658
chr1	182409182	182409366	184	+	utr5	Trp53bp2	0.303539307999808	0.99994764578637	0.316274835911489	1	0.412314827841552	0.993438706245053	0.857790117524047	0.906100329522946	0.182953150971466	0.0699902400257054	0.34490273409812	0.999574321699814	0.112962910945761
chr1	182448682	182448795	113	+	exon	Trp53bp2	0.0715037010751234	0.99994764578637	0.0449122239601326	1	0.0708050818062665	0.993438706245053	0.0343997346445881	0.21996033418356	-0.0485604851346983	0.0699902400257054	0.34490273409812	0.999574321699814	-0.118550725160404
chr1	182461814	182462086	272	+	utr3	Trp53bp2	0.722164490576077	0.99994764578637	0.612697954308178	1	0.715379288824764	0.993438706245053	0.2332921866228	0.407747766917773	-0.169321755002424	0.0699902400257054	0.34490273409812	0.999574321699814	-0.239311995028129
chr1	182489803	182489925	122	+	exon	Gm37885	0.152382270973527	0.99994764578637	0.11576172288418	1	0.140810634447859	0.993438706245053	0.243887709183494	0.415761992660588	0.160172864380697	-0.767766063251526	0.15540011438158	0.999574321699814	0.927938927632224
chr1	182490026	182490388	362	+	exon	Gm37885	0.43429117081782	0.99994764578637	0.313310941606543	1	0.387878563000991	0.993438706245053	0.0347044202090845	0.220367122790059	0.0427722743414541	-0.767766063251526	0.15540011438158	0.999574321699814	0.810538337592981
chr1	182490553	182490863	310	+	exon	Gm37885	0.863355189644251	0.99994764578637	0.963041044063686	1	0.920072930664637	0.993438706245053	0.330000793018633	0.488726373342898	-0.0303227478053818	-0.767766063251526	0.15540011438158	0.999574321699814	0.737443315446145
chr1	182492150	182492263	113	+	exon	Gm37885	0.574567660978057	0.99994764578637	0.455533217228734	1	0.452634434137438	0.993438706245053	0.286882464479479	0.452182306804465	-0.296283957833882	-0.767766063251526	0.15540011438158	0.999574321699814	0.471482105417645
chr1	182493002	182493321	319	-	intron	Capn2	0.972524312292978	0.99994764578637	0.933947708669726	1	0.952985751708682	0.993438706245053	0.609578336532973	0.717599736735152	-0.225903351063593	0.0406999299579981	0.556596047100116	0.999574321699814	-0.266603281021591
chr1	182493635	182493754	119	-	intron	Capn2	0.000172656290120437	0.580849516567978	4.76778886271303e-05	1	0.00117856780870719	0.993438706245053	0.000723397661693159	0.213569337000166	-0.448538931145869	0.0406999299579981	0.556596047100116	0.999574321699814	-0.489238861103867
chr1	182517243	182517608	365	-	utr5	Capn2	0.362075721891978	0.99994764578637	0.231300479044574	1	0.256790020983696	0.993438706245053	0.0218024281319895	0.213569337000166	0.040097280934759	0.0406999299579981	0.556596047100116	0.999574321699814	-0.00060264902323915
chr1	182763959	182764346	387	+	utr5	Susd4	0.245984574052073	0.99994764578637	0.335338414991107	1	0.459168765972258	0.993438706245053	0.414343132264824	0.559445716101713	0.0700090008658825	0.00101026321916676	0.983734117767002	0.999574321699814	0.0689987376467158
chr1	182764928	182765112	184	+	utr5	Susd4	0.0706695318195183	0.99994764578637	0.0430276232184976	1	0.0576872326695004	0.993438706245053	0.00228878754958117	0.213569337000166	-0.224757033071335	0.00101026321916676	0.983734117767002	0.999574321699814	-0.225767296290502
chr1	182895195	182895847	652	+	utr3	Susd4	0.729147799216769	0.99994764578637	0.524219855512244	1	0.584070596277853	0.993438706245053	0.00687583307493167	0.213569337000166	-0.0397429797955967	0.00101026321916676	0.983734117767002	0.999574321699814	-0.0407532430147635
chr1	183086334	183086580	246	-	exon	Disp1	0.343469155337881	0.99994764578637	0.377292174752918	1	0.511912262404797	0.993438706245053	0.712277698048823	0.79664713468194	0.0639587291010187	0.174487840171796	0.242462305038886	0.999574321699814	-0.110529111070778
chr1	183276440	183276566	126	-	utr3	Brox	0.76665340365738	0.99994764578637	0.866484420483675	1	0.962776001397517	0.993438706245053	0.493366633924076	0.622819674268904	-0.173319466161955	-0.0149950897482035	0.887687591174432	0.999574321699814	-0.158324376413752
chr1	183297075	183297279	204	-	utr5	Brox	0.588731925121071	0.99994764578637	0.507902237633107	1	0.63531313264451	0.993438706245053	0.135569607278994	0.321322666489561	0.172674787745322	-0.0149950897482035	0.887687591174432	0.999574321699814	0.187669877493526
chr1	183322596	183322701	105	+	utr3	Aida	0.444316505784391	0.99994764578637	0.564523333243091	1	0.621052696780276	0.993438706245053	0.429428879803769	0.571562977213398	-0.0872860036530467	-0.0849747511192827	0.448767870764603	0.999574321699814	-0.002311252533764
chr1	183323056	183323164	108	+	utr3	Aida	0.509816316840425	0.99994764578637	0.58956196068539	1	0.618032315106933	0.993438706245053	0.604739012858186	0.713554625804132	-0.0268744906487995	-0.0849747511192827	0.448767870764603	0.999574321699814	0.0581002604704833
chr1	183327348	183327536	188	-	exon	Mia3	0.710484028018849	0.99994764578637	0.552516184802403	1	0.627964186831989	0.993438706245053	0.0514076671715936	0.240183999652135	-0.0610551573681584	0.0310326354250682	0.67343655464246	0.999574321699814	-0.0920877927932267
chr1	183345276	183345438	162	-	exon	Mia3	0.780839340393873	0.99994764578637	0.646174004558923	1	0.690856211141903	0.993438706245053	0.072612782282707	0.260829307501448	0.101130006305581	0.0310326354250682	0.67343655464246	0.999574321699814	0.0700973708805131
chr1	183356369	183356496	127	+	intergenic	NA	0.545122933526395	0.99994764578637	0.627867803710071	1	0.705928651632336	0.993438706245053	0.319526973289897	0.480183318686597	0.116143412572642	NA	NA	NA	NA
chr1	183356650	183356811	161	+	intergenic	NA	0.0353520935385119	0.99994764578637	0.0471982117370494	1	0.0659922147804674	0.993438706245053	0.739228188746766	0.817074710097679	-0.0616159705410522	NA	NA	NA	NA
chr1	183357828	183357951	123	+	intergenic	NA	0.332581790126284	0.99994764578637	0.360974289607672	1	0.412683184773185	0.993438706245053	0.663784421408097	0.760213082783895	0.151900668038898	NA	NA	NA	NA
chr1	183358549	183358913	364	-	exon	Mia3	0.0254920256284868	0.99994764578637	0.0135985176707211	1	0.0318021936900787	0.993438706245053	0.00545247407524752	0.213569337000166	-0.067089301593174	0.0310326354250682	0.67343655464246	0.999574321699814	-0.0981219370182423
chr1	183369434	183369698	264	-	utr5	Mia3	0.466965548481588	0.99994764578637	0.359409899404093	1	0.471656087973326	0.993438706245053	0.0559612779448203	0.245001373640854	0.157028162534551	0.0310326354250682	0.67343655464246	0.999574321699814	0.125995527109483
chr1	184037083	184037314	231	+	exon	Dusp10	0.1110731596202	0.99994764578637	0.0825525721074545	1	0.158706406801797	0.993438706245053	0.0132401476617158	0.213569337000166	-0.343034406718898	0.172891257084483	0.364089190701475	0.999574321699814	-0.515925663803381
chr1	184727727	184727874	147	-	exon	Hlx	0.662794387335446	0.99994764578637	0.591592690444099	1	0.694440379408606	0.993438706245053	0.385546471896935	0.535273257099628	0.020279895176719	0.194679223239556	0.607031042784905	0.999574321699814	-0.174399328062837
chr1	184845707	184845879	172	-	utr5	Marc2	0.910450647873228	0.99994764578637	0.963394874612745	1	0.983753217322826	0.993438706245053	0.407564586335482	0.553783726113775	-0.0256741846234969	0.0490411557370824	0.582563402221552	0.999574321699814	-0.0747153403605793
chr1	184852384	184852642	258	+	intergenic	NA	0.463969836620007	0.99994764578637	0.398131542821813	1	0.50418687386766	0.993438706245053	0.189189011443354	0.369556739831575	-0.0776260368639974	NA	NA	NA	NA
chr1	184872139	184872256	117	-	utr3	C130074G19Rik	0.0032900621243367	0.967073928638395	0.0040973291212881	1	0.0137640481691912	0.993438706245053	0.232075186313568	0.406809894013417	-0.0839679040734616	-0.0344631124848893	0.642982399505316	0.999574321699814	-0.0495047915885722
chr1	184874036	184874333	297	-	utr3	C130074G19Rik	0.383561267243781	0.99994764578637	0.272280370273316	1	0.275287036554117	0.993438706245053	0.0404619486146016	0.228626189093339	0.00942767500631669	-0.0344631124848893	0.642982399505316	0.999574321699814	0.043890787491206
chr1	184882753	184883260	507	-	utr5	C130074G19Rik	0.667344465054339	0.99994764578637	0.485218998409512	1	0.439035784499533	0.993438706245053	0.127483627506596	0.31322094698562	-0.0180037260506205	-0.0344631124848893	0.642982399505316	0.999574321699814	0.0164593864342689
chr1	184897590	184897762	172	-	utr3	Mark1	0.645819044444502	0.99994764578637	0.517903060450113	1	0.605578974533629	0.993438706245053	0.0337931886771642	0.21932995741298	0.159926850859872	-0.0320187087074724	0.490254821741112	0.999574321699814	0.191945559567344
chr1	184898490	184898884	394	-	utr3	Mark1	0.738206353998569	0.99994764578637	0.924726045444016	1	0.926730372045771	0.993438706245053	0.0391669301312889	0.226496186189331	-0.114218471665243	-0.0320187087074724	0.490254821741112	0.999574321699814	-0.0821997629577709
chr1	184999533	184999754	221	-	utr5	Mark1	0.660669073638431	0.99994764578637	0.45866335387648	1	0.462749637552744	0.993438706245053	0.146467727997314	0.33099423503751	-0.00293162161563589	-0.0320187087074724	0.490254821741112	0.999574321699814	0.0290870870918365
chr1	185204140	185204270	130	+	utr5	Rab3gap2	0.537707065769114	0.99994764578637	0.450446068050614	1	0.531473541349912	0.993438706245053	0.0364427297058442	0.222113300778212	0.117055970710113	-0.0362168083061904	0.585462761712319	0.999574321699814	0.153272779016304
chr1	185332145	185332258	113	+	utr5	Bpnt1	0.966127978465811	0.99994764578637	0.84778917951849	1	0.900173207990205	0.993438706245053	0.11049566962296	0.296555911295846	0.0780494530108896	0.0516154845892839	0.608828086649523	0.999574321699814	0.0264339684216057
chr1	185338063	185338160	97	+	utr5	Bpnt1	0.666206928538239	0.99994764578637	0.581573378569021	1	0.694417601859729	0.993438706245053	0.143234658038188	0.328130586647536	-0.15504667004859	0.0516154845892839	0.608828086649523	0.999574321699814	-0.206662154637874
chr1	185363050	185363177	127	+	utr5	Eprs	0.574358129790998	0.99994764578637	0.688364956604934	1	0.745862626650632	0.993438706245053	0.325085245828334	0.48467931637119	0.00100723285415133	-0.0672579004545758	0.343606232697752	0.999574321699814	0.0682651333087271
chr1	185401450	185401568	118	+	exon	Eprs	0.0565693290062006	0.99994764578637	0.0728015577093327	1	0.11918485159989	0.993438706245053	0.534256278403161	0.656808928659534	-0.0367054463637663	-0.0672579004545758	0.343606232697752	0.999574321699814	0.0305524540908095
chr1	185407609	185407728	119	+	exon	Eprs	0.291981963063932	0.99994764578637	0.17182293163494	1	0.19529833648749	0.993438706245053	0.00410725437671711	0.213569337000166	-0.197200949929024	-0.0672579004545758	0.343606232697752	0.999574321699814	-0.129943049474449
chr1	185455089	185455263	174	-	exon	Gm2061	0.475721526149104	0.99994764578637	0.39865595077874	1	0.494501930318621	0.993438706245053	0.234681646045804	0.408656946683125	-0.0426044058511801	-0.243075785581576	0.44472694670347	0.999574321699814	0.200471379730396
chr1	185464430	185464563	133	+	utr3	Slc30a10	0.145739294236722	0.99994764578637	0.0997312802188244	1	0.152750481909212	0.993438706245053	0.0663051592289802	0.254840527791118	-0.0885784142886808	-0.0276791929874065	0.875466403349386	0.999574321699814	-0.0608992213012743
chr1	185464741	185464928	187	+	utr3	Slc30a10	0.446479100641921	0.99994764578637	0.463475213752972	1	0.541311554999375	0.993438706245053	0.973582779826366	0.987878445926109	-0.144589503796486	-0.0276791929874065	0.875466403349386	0.999574321699814	-0.11691031080908
chr1	186624711	186624856	145	-	utr3	Tgfb2	0.224149402790877	0.99994764578637	0.244528677473848	1	0.348591816709264	0.993438706245053	0.978720268694965	0.991140068248587	-0.0491394545501858	-0.20969690624576	0.143173715393528	0.999574321699814	0.160557451695574
chr1	186705183	186705300	117	-	utr5	Tgfb2	0.646658722847791	0.99994764578637	0.693173661548492	1	0.783990333807534	0.993438706245053	0.682220978207771	0.774414587006844	-0.208002130639699	-0.20969690624576	0.143173715393528	0.999574321699814	0.00169477560606052
chr1	186721311	186721516	205	-	utr3	Rrp15	0.107519000821633	0.99994764578637	0.10337828793479	1	0.185681034565526	0.993438706245053	0.741107592592138	0.818680683398296	0.140487964273892	-0.16573911638737	0.372689180604587	0.999574321699814	0.306227080661261
chr1	186749222	186749312	90	-	utr5	Rrp15	0.980384022009371	0.99994764578637	0.951789810385412	1	0.95674051839623	0.993438706245053	0.593968436563815	0.704588115663017	0.175685900811063	-0.16573911638737	0.372689180604587	0.999574321699814	0.341425017198432
chr1	187225911	187226131	220	+	exon	Gpatch2	0.301894486270354	0.99994764578637	0.373823063911882	1	0.484768017290848	0.993438706245053	0.183600249423166	0.36392008416631	-0.034606284064535	-0.0337861867494993	0.73885564445446	0.999574321699814	-0.000820097315035649
chr1	187348425	187348751	326	+	utr3	Gpatch2	0.839916146309092	0.99994764578637	0.971053438065936	1	0.935046856039738	0.993438706245053	0.155370542603642	0.338295357636992	-0.0865587339731242	-0.0337861867494993	0.73885564445446	0.999574321699814	-0.0527725472236249
chr1	188043447	188043615	168	+	exon	Esrrg	0.25422849682613	0.99994764578637	0.313572847088444	1	0.425568581965651	0.993438706245053	0.930610298746643	0.959625200312334	0.264289618078054	0.00766862038287678	0.948661563592083	0.999574321699814	0.256620997695178
chr1	188211074	188211168	94	+	utr3	Esrrg	0.329161569253826	0.99994764578637	0.254889203736423	1	0.330679244147745	0.993438706245053	0.118952677554687	0.304553456425793	0.0884261475757141	0.00766862038287678	0.948661563592083	0.999574321699814	0.0807575271928373
chr1	188211706	188211866	160	+	utr3	Esrrg	0.405789892236144	0.99994764578637	0.44526719495123	1	0.57595737445123	0.993438706245053	0.557921585648395	0.675992854704459	-0.117594107544825	0.00766862038287678	0.948661563592083	0.999574321699814	-0.125262727927702
chr1	188212371	188212626	255	+	utr3	Esrrg	0.989519259590975	0.99994764578637	0.878715723406403	1	0.898374311395251	0.993438706245053	0.170963791470351	0.352203503610859	0.0904129735567675	0.00766862038287678	0.948661563592083	0.999574321699814	0.0827443531738907
chr1	188972170	188972263	93	-	utr3	Kctd3	0.58138594340832	0.99994764578637	0.429766416565463	1	0.472595167161966	0.993438706245053	0.222945158180209	0.399582528554443	0.0518024195199815	-0.0081289228503103	0.884064476545385	0.999574321699814	0.0599313423702918
chr1	188972375	188972746	371	-	utr3	Kctd3	0.340814890532882	0.99994764578637	0.49836057793102	1	0.560654819493646	0.993438706245053	0.0981042560583701	0.284972126047885	-0.0719274211276481	-0.0081289228503103	0.884064476545385	0.999574321699814	-0.0637984982773378
chr1	189007579	189007848	269	-	utr5	Kctd3	0.293339590009343	0.99994764578637	0.402095736164476	1	0.448342991963992	0.993438706245053	0.466722108998027	0.601210010648383	0.107065108776646	-0.0081289228503103	0.884064476545385	0.999574321699814	0.115194031626956
chr1	189208754	189208876	122	-	utr3	Kcnk2	0.79152635282395	0.99994764578637	0.701901753005336	1	0.725220486967325	0.993438706245053	0.178309768674902	0.358780428405726	0.0666057646665617	-0.091776050274471	0.262210572256535	0.999574321699814	0.158381814941033
chr1	189209839	189209949	110	-	utr3	Kcnk2	0.669756816858875	0.99994764578637	0.542600493534105	1	0.566042762072059	0.993438706245053	0.0264443852315475	0.214710734444396	-0.255648879675565	-0.091776050274471	0.262210572256535	0.999574321699814	-0.163872829401094
chr1	189343318	189344053	735	-	utr5	Kcnk2	0.874917188436189	0.99994764578637	0.918794287734441	1	0.897813106055279	0.993438706245053	0.0971652936762261	0.283817273894239	0.0511630221072252	-0.091776050274471	0.262210572256535	0.999574321699814	0.142939072381696
chr1	189344537	189344701	164	+	exon	A430027H14Rik	0.911713708118837	0.99994764578637	0.974346831727382	1	0.958189565891139	0.993438706245053	0.677502623966211	0.770811239911419	0.0632902162964026	-0.258268003781968	0.436331753353253	0.999574321699814	0.32155822007837
chr1	189850362	189850473	111	+	exon	Ptpn14	0.0175188865555181	0.99994764578637	0.014039938458575	1	0.0411144431636154	0.993438706245053	0.21899677994143	0.395716992109491	0.466270583323634	-0.0671952708653736	0.495357309021042	0.999574321699814	0.533465854189007
chr1	189850560	189850697	137	+	exon	Ptpn14	0.335681191110043	0.99994764578637	0.261440107099052	1	0.356130871477199	0.993438706245053	0.0245844432125947	0.213569337000166	-0.115125250395806	-0.0671952708653736	0.495357309021042	0.999574321699814	-0.0479299795304322
chr1	189880715	189880867	152	-	utr3	Smyd2	0.571885639893787	0.99994764578637	0.745643218530444	1	0.829095769573696	0.993438706245053	0.15886346563188	0.341139753308809	0.0540765240578786	-0.122414500157131	0.197031555837395	0.999574321699814	0.17649102421501
chr1	189922177	189922312	135	-	utr5	Smyd2	0.433031539119408	0.99994764578637	0.517652373826004	1	0.606497366918931	0.993438706245053	0.396017868911265	0.544101191769175	0.153551874574363	-0.122414500157131	0.197031555837395	0.999574321699814	0.275966374731495
chr1	190161137	190161387	250	-	exon	Prox1	0.821055428082558	0.99994764578637	0.691861978071483	1	0.705033431614633	0.993438706245053	0.0705697527044606	0.258378505126545	-0.162789026561637	-0.086887832425877	0.378848859331511	0.999574321699814	-0.0759011941357599
chr1	190161838	190161933	95	-	exon	Prox1	0.436104529369014	0.99994764578637	0.492921779647029	1	0.579924676224231	0.993438706245053	0.828332637374625	0.884272077155901	-0.0806562641534617	-0.086887832425877	0.378848859331511	0.999574321699814	0.00623156827241525
chr1	190170421	190170698	277	-	utr5	Prox1	0.0819717301825529	0.99994764578637	0.0847768959159798	1	0.131932854298402	0.993438706245053	0.688431809208648	0.778778843477651	-0.0143275492935765	-0.086887832425877	0.378848859331511	0.999574321699814	0.0725602831323004
chr1	190773036	190773562	526	-	utr3	Rps6kc1	0.685540923223194	0.99994764578637	0.525189275468583	1	0.553103874380176	0.993438706245053	0.0319765760190061	0.21932995741298	-0.0166989668079265	0.0218458676188456	0.738975713293442	0.999574321699814	-0.0385448344267721
chr1	190799497	190799729	232	-	utr3	Rps6kc1	0.670937291004299	0.99994764578637	0.520015569401593	1	0.5320495024125	0.993438706245053	0.0265135056202658	0.214710734444396	0.00579914273234521	0.0218458676188456	0.738975713293442	0.999574321699814	-0.0160467248865004
chr1	190800169	190800309	140	-	utr3	Rps6kc1	0.493232853204325	0.99994764578637	0.364149414830246	1	0.404562696673101	0.993438706245053	0.0408634842053529	0.229143485672856	-0.174751899064299	0.0218458676188456	0.738975713293442	0.999574321699814	-0.196597766683145
chr1	190911605	190911753	148	-	utr5	Rps6kc1	0.359697356681447	0.99994764578637	0.470262959918273	1	0.593333712684921	0.993438706245053	0.192528320128218	0.372755641150577	-0.0729414963682062	0.0218458676188456	0.738975713293442	0.999574321699814	-0.0947873639870518
chr1	190928531	190928720	189	+	utr5	Angel2	0.153249010924375	0.99994764578637	0.198390851611296	1	0.297752237005719	0.993438706245053	0.365555698401808	0.518355868846964	0.120459577126939	0.0325168264032431	0.704179830717796	0.999574321699814	0.0879427507236957
chr1	190928911	190929051	140	+	exon	Angel2	0.463613107339882	0.99994764578637	0.481628055291593	1	0.60687892990828	0.993438706245053	0.0988352714946518	0.285687522023618	0.153030913071527	0.0325168264032431	0.704179830717796	0.999574321699814	0.120514086668284
chr1	190940965	190941058	93	+	exon	Angel2	0.476703021845635	0.99994764578637	0.362957729668623	1	0.461293232729473	0.993438706245053	0.00547109618998498	0.213569337000166	-0.131682232784676	0.0325168264032431	0.704179830717796	0.999574321699814	-0.164199059187919
chr1	190949873	190950073	200	-	utr3	Vash2	0.917504290375001	0.99994764578637	0.970777980518972	1	0.936819493036725	0.993438706245053	0.838030084835874	0.891469997796469	0.0617707691065823	-0.251276811548395	0.313857305285273	0.999574321699814	0.313047580654978
chr1	191025167	191025279	112	-	utr3	Flvcr1	0.18354862110309	0.99994764578637	0.191876114137403	1	0.311742897556007	0.993438706245053	0.890980076416493	0.93110109029137	0.253578904903825	0.203056362228108	0.31306216120073	0.999574321699814	0.0505225426757162
chr1	191025640	191026208	568	-	utr5	Flvcr1	0.158657610098533	0.99994764578637	0.0995165800352551	1	0.158607178506119	0.993438706245053	0.0252431126511994	0.214183764990013	0.0552405890556229	0.203056362228108	0.31306216120073	0.999574321699814	-0.147815773172486
chr1	191045914	191046006	92	-	utr3	Tatdn3	0.201458266135357	0.99994764578637	0.146227880567539	1	0.242418044137985	0.993438706245053	0.0412079197507814	0.229248366907683	-0.231663800522294	-0.0808406496543529	0.599261056703117	0.999574321699814	-0.150823150867941
chr1	191325960	191326058	98	+	utr5	Tmem206	0.48245274276732	0.99994764578637	0.508341022822137	1	0.579622578279416	0.993438706245053	0.929960882056848	0.959169517715775	-0.103103518447094	0.00162126260000165	0.993744534554205	0.999574321699814	-0.104724781047096
chr1	191372533	191372638	105	-	exon	Ppp2r5a	0.171724840557878	0.99994764578637	0.0986183403468198	1	0.109634193308803	0.993438706245053	0.267883941066604	0.435931604343482	-0.316253444543182	0.0679354722273329	0.235347506680366	0.999574321699814	-0.384188916770515
chr1	191396404	191396567	163	-	utr5	Ppp2r5a	0.762492214512773	0.99994764578637	0.964622267157392	1	0.975109621299832	0.993438706245053	0.19676882635891	0.376166670533658	0.126735511257062	0.0679354722273329	0.235347506680366	0.999574321699814	0.0588000390297292
chr1	191396664	191397090	426	-	utr5	Ppp2r5a	0.0841084642150195	0.99994764578637	0.0386260752022067	1	0.0844918383056518	0.993438706245053	0.0277742105075065	0.217163778048421	-0.00178736086609375	0.0679354722273329	0.235347506680366	0.999574321699814	-0.0697228330934266
chr1	191575750	191575843	93	+	utr5	Ints7	0.47912350765414	0.99994764578637	0.502034275951655	1	0.629238048460081	0.993438706245053	0.977337509994658	0.990469569446473	0.103689350375888	-0.0240681463841091	0.727935675355831	0.999574321699814	0.127757496759997
chr1	191621238	191621417	179	+	utr3	Ints7	0.336463722229057	0.99994764578637	0.442064318017674	1	0.483202192176108	0.993438706245053	0.526099149792383	0.650043295710407	-0.120846985649528	-0.0240681463841091	0.727935675355831	0.999574321699814	-0.0967788392654187
chr1	191717962	191718146	184	+	utr5	Lpgat1	0.384807121707058	0.99994764578637	0.522013849002751	1	0.606607906674608	0.993438706245053	0.36084296811979	0.514340527098149	0.110561417826665	-0.0403774369237612	0.394869072774225	0.999574321699814	0.150938854750426
chr1	191718314	191718543	229	+	utr5	Lpgat1	0.843784523533391	0.99994764578637	0.954311504371922	1	0.895366088734376	0.993438706245053	0.496395101071088	0.625246079196988	0.147618815884592	-0.0403774369237612	0.394869072774225	0.999574321699814	0.187996252808353
chr1	191719222	191719540	318	+	utr5	Lpgat1	0.418756758234037	0.99994764578637	0.544734633198422	1	0.51163797972944	0.993438706245053	0.285801097724866	0.451215109522521	0.0116052318339993	-0.0403774369237612	0.394869072774225	0.999574321699814	0.0519826687577605
chr1	191778759	191778855	96	+	utr3	Lpgat1	0.619287022658602	0.99994764578637	0.447720250749658	1	0.415095537863814	0.993438706245053	0.0480997814451239	0.236760394187717	-0.0669884323681989	-0.0403774369237612	0.394869072774225	0.999574321699814	-0.0266109954444377
chr1	191781517	191781646	129	+	utr3	Lpgat1	0.310194389811422	0.99994764578637	0.393767750451955	1	0.448529623138398	0.993438706245053	0.203952180583385	0.382269338241713	-0.00606712049794672	-0.0403774369237612	0.394869072774225	0.999574321699814	0.0343103164258145
chr1	191906689	191906956	267	+	utr5	Slc30a1	0.459454002659476	0.99994764578637	0.61022849795931	1	0.686465081316243	0.993438706245053	0.223818255388744	0.400233720130253	0.0520784217975383	0.0173520283871078	0.852632037697347	0.999574321699814	0.0347263934104305
chr1	191909008	191909735	727	+	utr3	Slc30a1	0.748419262432338	0.99994764578637	0.561150997509924	1	0.571385065009365	0.993438706245053	0.0246902410780471	0.213569337000166	0.0477397602910822	0.0173520283871078	0.852632037697347	0.999574321699814	0.0303877319039744
chr1	191909832	191909949	117	+	utr3	Slc30a1	0.136024012154	0.99994764578637	0.131932254251648	1	0.233495723134683	0.993438706245053	0.813534320233067	0.873658902315858	-0.163219192295674	0.0173520283871078	0.852632037697347	0.999574321699814	-0.180571220682782
chr1	192100664	192101093	429	-	utr3	Rcor3	0.373784946106257	0.99994764578637	0.49914030185075	1	0.551892977371905	0.993438706245053	0.314542021705646	0.475755399505659	-0.0706123574678693	0.0335563767094561	0.749528029036877	0.999574321699814	-0.104168734177325
chr1	192137933	192138031	98	-	utr5	Rcor3	0.733048104282956	0.99994764578637	0.655486067205636	1	0.771135562332911	0.993438706245053	0.257012964496542	0.426756408395191	-0.0091700510922927	0.0335563767094561	0.749528029036877	0.999574321699814	-0.0427264278017488
chr1	192138173	192138297	124	+	intron	Gm10516	0.0131288009968763	0.99994764578637	0.00532302952748432	1	0.0127408835473635	0.993438706245053	0.0548737165591355	0.243862049003827	-0.331267475107046	-0.078575477795046	0.80052038939245	0.999574321699814	-0.252691997312
chr1	192190771	192191034	263	+	utr5	Kcnh1	0.843094108665036	0.99994764578637	0.697302720147393	1	0.75016219199069	0.993438706245053	0.0660699652504307	0.254792789283653	-0.0133856178065558	-0.0246619995133041	0.607266731721732	0.999574321699814	0.0112763817067483
chr1	192276881	192277000	119	+	exon	Kcnh1	0.445071890821817	0.99994764578637	0.519563437089477	1	0.590245523573595	0.993438706245053	0.723192262310001	0.804815716477153	0.0510132260479579	-0.0246619995133041	0.607266731721732	0.999574321699814	0.075675225561262
chr1	192337627	192337735	108	+	exon	Kcnh1	0.460372303436685	0.99994764578637	0.355774377198926	1	0.454308767394847	0.993438706245053	0.0578937771717627	0.246382601459191	-0.014515708131903	-0.0246619995133041	0.607266731721732	0.999574321699814	0.0101462913814011
chr1	192505382	192505549	167	+	utr3	Kcnh1	0.931836742137321	0.99994764578637	0.855232876073804	1	0.72199703171489	0.993438706245053	0.13481170516347	0.32091467968162	-0.0351349864767301	-0.0246619995133041	0.607266731721732	0.999574321699814	-0.0104729869634259
chr1	192505696	192505872	176	+	utr3	Kcnh1	0.595501062161401	0.99994764578637	0.741214446382798	1	0.801648316927017	0.993438706245053	0.544055048422342	0.664594995206416	-0.103291266030166	-0.0246619995133041	0.607266731721732	0.999574321699814	-0.0786292665168622
chr1	192506048	192506215	167	+	utr3	Kcnh1	0.38934533632563	0.99994764578637	0.444271979439724	1	0.495649570687472	0.993438706245053	0.13607014663876	0.3214992899707	0.0108697456893953	-0.0246619995133041	0.607266731721732	0.999574321699814	0.0355317452026994
chr1	192506302	192506879	577	+	utr3	Kcnh1	0.477339761905427	0.99994764578637	0.357114304430938	1	0.389164002019602	0.993438706245053	0.0129118580835409	0.213569337000166	-0.121813476287614	-0.0246619995133041	0.607266731721732	0.999574321699814	-0.0971514767743098
chr1	192509546	192509832	286	+	utr3	Kcnh1	0.429998045713342	0.99994764578637	0.521021449417472	1	0.609926840077544	0.993438706245053	0.464630660139654	0.599296032387639	0.173266809061831	-0.0246619995133041	0.607266731721732	0.999574321699814	0.197928808575135
chr1	192846468	192847084	616	-	exon	Sertad4	0.534393417732998	0.99994764578637	0.398056507012738	1	0.353676265966748	0.993438706245053	0.0345087512343853	0.220093817485567	-0.00190703842147796	-0.0365734907531213	0.781292775804633	0.999574321699814	0.0346664523316433
chr1	192855463	192855863	400	-	utr5	Sertad4	0.612354769643673	0.99994764578637	0.718049123329468	1	0.84012596889519	0.993438706245053	0.49188602493193	0.62174373445693	0.0580011359492477	-0.0365734907531213	0.781292775804633	0.999574321699814	0.094574626702369
chr1	192897283	192897497	214	-	utr3	Syt14	0.210463698833577	0.99994764578637	0.150863475729665	1	0.202626436770276	0.993438706245053	0.0503636455988293	0.239039698050755	-0.161469698573326	-0.036374008575767	0.807088408731687	0.999574321699814	-0.125095689997559
chr1	192930695	192930855	160	-	exon	Syt14	0.386088684455344	0.99994764578637	0.405583800700579	1	0.491023145048173	0.993438706245053	0.941412575883747	0.966974562392682	-0.367738085275183	-0.036374008575767	0.807088408731687	0.999574321699814	-0.331364076699416
chr1	193107377	193107579	202	-	utr3	Diexf	0.757239626215271	0.99994764578637	0.649051267629287	1	0.668740308782153	0.993438706245053	0.157352497862413	0.339941777266809	0.117139272546324	0.132617609065623	0.357233718394153	0.999574321699814	-0.0154783365192983
chr1	193174283	193174376	93	+	utr5	A130010J15Rik	0.389473635544598	0.99994764578637	0.320187532750518	1	0.435013407105325	0.993438706245053	0.447841574047885	0.586492629354736	0.0750806900408118	0.262202603432615	0.502377873474355	0.999574321699814	-0.187121913391803
chr1	193174609	193174905	296	+	exon	A130010J15Rik	0.346192601091947	0.99994764578637	0.288054976441903	1	0.377399913042697	0.993438706245053	0.152201757357391	0.335917567485985	0.065151106055153	0.262202603432615	0.502377873474355	0.999574321699814	-0.197051497377462
chr1	193272360	193272525	165	-	utr3	G0s2	0.209466025244937	0.99994764578637	0.130014158185525	1	0.18492700828816	0.993438706245053	0.290006995670151	0.454511339128315	0.0826623593965864	0.481334522560601	0.136912868983346	0.999574321699814	-0.398672163164014
chr1	193273004	193273125	121	-	utr5	G0s2	0.53218055467741	0.99994764578637	0.444215761639528	1	0.522425232094271	0.993438706245053	0.121888376982366	0.307944023612214	-0.0544470549171308	0.481334522560601	0.136912868983346	0.999574321699814	-0.535781577477732
chr1	193280514	193280901	387	+	utr5	Lamb3	0.615762779037981	0.99994764578637	0.544823000261202	1	0.645774997326413	0.993438706245053	0.308900488137526	0.470572274828454	0.181018968096314	0.215521813688591	0.434178804891322	0.999574321699814	-0.0345028455922768
chr1	194619830	194620390	560	+	utr5	Plxna2	0.576269279678434	0.99994764578637	0.408456001230236	1	0.385219688334319	0.993438706245053	0.00920378472653227	0.213569337000166	-0.0419129617696286	0.0154969843790058	0.693964457918703	0.999574321699814	-0.0574099461486344
chr1	194643620	194644043	423	+	utr5	Plxna2	0.61228162538512	0.99994764578637	0.441671340192759	1	0.464548032595127	0.993438706245053	0.126737604706884	0.31239672347625	-0.13075066316538	0.0154969843790058	0.693964457918703	0.999574321699814	-0.146247647544385
chr1	194812198	194812500	302	+	utr3	Plxna2	0.244231940842317	0.99994764578637	0.160952193377153	1	0.219709248396343	0.993438706245053	0.120474361838622	0.306308264194905	-0.0379296025598325	0.0154969843790058	0.693964457918703	0.999574321699814	-0.0534265869388383
chr1	194812718	194812808	90	+	utr3	Plxna2	0.999255310535759	0.99994764578637	0.901860850950647	1	0.961186508580563	0.993438706245053	0.240158618193468	0.412906931584875	-0.0311170342517264	0.0154969843790058	0.693964457918703	0.999574321699814	-0.0466140186307322
chr1	194813038	194813184	146	+	utr3	Plxna2	0.172465030655446	0.99994764578637	0.217701178402936	1	0.265361621743729	0.993438706245053	0.803470079908517	0.866177719490012	-0.0432611545919991	0.0154969843790058	0.693964457918703	0.999574321699814	-0.0587581389710048
chr1	194813723	194813852	129	+	utr3	Plxna2	0.129426363198646	0.99994764578637	0.0883153320371517	1	0.186209112842462	0.993438706245053	0.0362188895103522	0.222061736703	-0.319050339247864	0.0154969843790058	0.693964457918703	0.999574321699814	-0.33454732362687
chr1	194938891	194939026	135	+	utr5	Cd34	0.669486048509588	0.99994764578637	0.788904321934871	1	0.868460534329291	0.993438706245053	0.229650842821075	0.404827788869258	0.0206873828857543	0.0196971908942174	0.826283012255077	0.999574321699814	0.000990191991536864
chr1	194947775	194947868	93	+	exon	Cd34	0.870665867120375	0.99994764578637	0.986197596313746	1	0.975265163738013	0.993438706245053	0.252185990985797	0.422284366522109	-0.0319691659958978	0.0196971908942174	0.826283012255077	0.999574321699814	-0.0516663568901152
chr1	194959962	194960086	124	+	utr3	Cd34	0.543378083334787	0.99994764578637	0.436303097369929	1	0.53860062525522	0.993438706245053	0.0542232621259706	0.242880550739523	-0.262868502392386	0.0196971908942174	0.826283012255077	0.999574321699814	-0.282565693286603
chr1	194976360	194976530	170	+	exon	A330023F24Rik	0.363325795558404	0.99994764578637	0.293766005665639	1	0.426496706961767	0.993438706245053	0.0257080108726618	0.214183764990013	0.115347575058877	0.0626507666698285	0.550649107179132	0.999574321699814	0.052696808389049
chr1	195017060	195017242	182	+	intron	A330023F24Rik	0.55879679688165	0.99994764578637	0.611879075388899	1	0.640024874419241	0.993438706245053	0.474149371068636	0.607487766889377	-0.211409566907699	0.0626507666698285	0.550649107179132	0.999574321699814	-0.274060333577528
chr1	195098463	195098590	127	-	utr3	Cr1l	0.713115536701662	0.99994764578637	0.73976875616858	1	0.875779747177508	0.993438706245053	0.839705824318381	0.892810704642095	-0.463492292342166	-0.132700367353834	0.435407883124915	0.999574321699814	-0.330791924988332
chr10	3366555	3366812	257	+	utr5	Ppp1r14c	0.616738434738793	0.99994764578637	0.689706637153634	1	0.7216575324865	0.993438706245053	0.105071982549362	0.291933487903041	0.0478486800015319	-0.217212085466764	0.543916860317929	0.999574321699814	0.265060765468296
chr10	3740387	3740488	101	+	utr5	Plekhg1	0.0856662203766652	0.99994764578637	0.0625143133502757	1	0.138517261691235	0.993438706245053	0.0181284643651625	0.213569337000166	-0.277153026786075	0.145457049376726	0.0937929008811403	0.999574321699814	-0.422610076162801
chr10	3873193	3873352	159	+	exon	Plekhg1	0.301339239773002	0.99994764578637	0.225422071059175	1	0.282849228782597	0.993438706245053	0.0515400596764388	0.240372712182621	-0.0826074117259336	0.145457049376726	0.0937929008811403	0.999574321699814	-0.22806446110266
chr10	3957698	3958031	333	+	exon	Plekhg1	0.741910585680565	0.99994764578637	0.604702388992514	1	0.605633289433463	0.993438706245053	0.310758079980637	0.472168292632415	-0.117315385246762	0.145457049376726	0.0937929008811403	0.999574321699814	-0.262772434623488
chr10	3963399	3963653	254	+	utr3	Plekhg1	0.773082829911183	0.99994764578637	0.911179225076817	1	0.965286539879088	0.993438706245053	0.137394119227664	0.322606103706281	0.114477263408895	0.145457049376726	0.0937929008811403	0.999574321699814	-0.0309797859678314
chr10	3963813	3964029	216	+	exon	Plekhg1	0.992081026837446	0.99994764578637	0.902021892328013	1	0.934374403704293	0.993438706245053	0.427094526727224	0.569741653479706	-0.046283812591489	0.145457049376726	0.0937929008811403	0.999574321699814	-0.191740861968215
chr10	3964172	3964324	152	+	exon	Plekhg1	0.157084792669044	0.99994764578637	0.104274343728199	1	0.148274912101128	0.993438706245053	0.123755294607749	0.309509760808829	-0.101234573502967	0.145457049376726	0.0937929008811403	0.999574321699814	-0.246691622879693
chr10	3973068	3973297	229	+	utr5	Mthfd1l	0.447283528844722	0.99994764578637	0.493458224076398	1	0.587270045759893	0.993438706245053	0.932702596830316	0.960981614384457	0.0686689951256241	-0.390513097585749	0.00568261655214425	0.999574321699814	0.459182092711373
chr10	4266378	4266475	97	+	utr5	Akap12	0.827885399464471	0.99994764578637	0.729227363020122	1	0.756201166456643	0.993438706245053	0.492535154154447	0.622131994444004	0.135984231168767	0.000293674417087009	0.996656560265748	0.999574321699814	0.13569055675168
chr10	4354884	4355000	116	+	exon	Akap12	0.266893180517997	0.99994764578637	0.270555819536046	1	0.279508862710879	0.993438706245053	0.997386538727517	1	-0.2756916344809	0.000293674417087009	0.996656560265748	0.999574321699814	-0.275985308897987
chr10	4355394	4355728	334	+	exon	Akap12	0.27787064440583	0.99994764578637	0.194457532881469	1	0.260378844482465	0.993438706245053	0.0308814860822781	0.21834155021134	-0.140730179328304	0.000293674417087009	0.996656560265748	0.999574321699814	-0.141023853745391
chr10	4355913	4356061	148	+	exon	Akap12	0.782093400145347	0.99994764578637	0.683861008590653	1	0.751388281641355	0.993438706245053	0.149573231431642	0.3336989084196	0.0797412787261401	0.000293674417087009	0.996656560265748	0.999574321699814	0.0794476043090531
chr10	4356292	4356448	156	+	exon	Akap12	0.699861815691912	0.99994764578637	0.809199915364008	1	0.826798091015834	0.993438706245053	0.434438264209671	0.575659786731819	-0.020568194750742	0.000293674417087009	0.996656560265748	0.999574321699814	-0.020861869167829
chr10	4356562	4356744	182	+	exon	Akap12	0.519908311348064	0.99994764578637	0.391316122724116	1	0.42151654723412	0.993438706245053	0.13586701406229	0.321399857763587	-0.0473264116619415	0.000293674417087009	0.996656560265748	0.999574321699814	-0.0476200860790285
chr10	4368514	4368850	336	-	exon	Zbtb2	0.508185086270685	0.99994764578637	0.633740910064438	1	0.727012397106937	0.993438706245053	0.387472582074805	0.536866624773961	-0.00774804436554806	-0.00495872230577364	0.969946091527913	0.999574321699814	-0.00278932205977441
chr10	4369408	4369529	121	-	exon	Zbtb2	0.604014571683602	0.99994764578637	0.65029843260182	1	0.720612842685203	0.993438706245053	0.843067534477078	0.895250364228374	0.153156245718278	-0.00495872230577364	0.969946091527913	0.999574321699814	0.158114968024051
chr10	4387144	4387511	367	-	utr5	Zbtb2	0.38983474328043	0.99994764578637	0.428892755496159	1	0.460316512444521	0.993438706245053	0.497893921620813	0.626297743782849	0.0612400631566827	-0.00495872230577364	0.969946091527913	0.999574321699814	0.0661987854624563
chr10	4387852	4387999	147	-	utr5	Zbtb2	0.584738514525305	0.99994764578637	0.470863028949376	1	0.492459313733851	0.993438706245053	0.0755893640184531	0.263933857567789	0.192475328504062	-0.00495872230577364	0.969946091527913	0.999574321699814	0.197434050809835
chr10	5021184	5021773	589	-	utr3	Syne1	0.56637969783038	0.99994764578637	0.846754829809452	1	0.946286181497235	0.993438706245053	0.350992286515271	0.506628822192048	-0.0203262918764307	-0.0443786475109821	0.225078705745406	0.999574321699814	0.0240523556345514
chr10	5022042	5022165	123	-	exon	Syne1	0.634221719856008	0.99994764578637	0.857829061290991	1	0.829050621056656	0.993438706245053	0.140783074972204	0.32637533438312	-0.0179703816907301	-0.0443786475109821	0.225078705745406	0.999574321699814	0.026408265820252
chr10	5194640	5194978	338	-	utr5	Syne1	0.47534464568741	0.99994764578637	0.616720100601281	1	0.626662231439359	0.993438706245053	0.101035836269534	0.28773589841379	0.110332538230792	-0.0443786475109821	0.225078705745406	0.999574321699814	0.154711185741774
chr10	5227771	5227917	146	-	exon	Syne1	0.496448993933774	0.99994764578637	0.370551081617693	1	0.412098680749038	0.993438706245053	0.0815052020306345	0.269821862810834	-0.0320089948079623	-0.0443786475109821	0.225078705745406	0.999574321699814	0.0123696527030198
chr10	5228829	5229080	251	-	exon	Syne1	0.0286876756121044	0.99994764578637	0.0107670413899598	1	0.0117758948334875	0.993438706245053	0.0330210118201043	0.21932995741298	-0.236407351372903	-0.0443786475109821	0.225078705745406	0.999574321699814	-0.192028703861921
chr10	5229526	5229694	168	-	exon	Syne1	0.807387971550089	0.99994764578637	0.664414942689627	1	0.706358360349715	0.993438706245053	0.138131781592613	0.323082362183951	-0.165789430206522	-0.0443786475109821	0.225078705745406	0.999574321699814	-0.12141078269554
chr10	5367638	5367848	210	-	exon	Syne1	0.428596207007143	0.99994764578637	0.505687336062969	1	0.552271390879349	0.993438706245053	0.763296883617553	0.835835765041371	0.0782372144948424	-0.0443786475109821	0.225078705745406	0.999574321699814	0.122615862005825
chr10	5550525	5550818	293	-	utr5	Syne1	0.599392318154774	0.99994764578637	0.490401342448097	1	0.574074751976305	0.993438706245053	0.0212557795973423	0.213569337000166	0.0126260798361167	-0.0443786475109821	0.225078705745406	0.999574321699814	0.0570047273470988
chr10	5639204	5639325	121	+	utr5	Vip	0.434334196329887	0.99994764578637	0.552910433091945	1	0.611504193134667	0.993438706245053	0.506755006892447	0.633706319340456	0.0754306001651292	-0.0813849362556609	0.566506371559364	0.999574321699814	0.15681553642079
chr10	6849978	6850091	113	+	utr3	Oprm1	0.172493724074185	0.99994764578637	0.130674989862294	1	0.186597443694195	0.993438706245053	0.048170311712084	0.236821411257004	-0.18388849388456	-0.0364161012267074	0.891343028129395	0.999574321699814	-0.147472392657853
chr10	6888581	6888674	93	-	utr3	Ipcef1	0.799032546327176	0.99994764578637	0.920284294559	1	0.931033159514795	0.993438706245053	0.29365438910149	0.457966080311528	-0.0731428025370255	0.0446138485101422	0.582207427215544	0.999574321699814	-0.117756651047168
chr10	6889902	6890049	147	-	utr3	Ipcef1	0.464324116771858	0.99994764578637	0.380042114899061	1	0.484079788989035	0.993438706245053	0.135798850364253	0.321399857763587	-0.170739391089387	0.0446138485101422	0.582207427215544	0.999574321699814	-0.215353239599529
chr10	6890292	6890630	338	-	utr3	Ipcef1	0.923385496962207	0.99994764578637	0.746354642614123	1	0.72489796466028	0.993438706245053	0.120656334729344	0.30636529455704	-0.0661544147547919	0.0446138485101422	0.582207427215544	0.999574321699814	-0.110768263264934
chr10	7160764	7160867	103	-	exon	Cnksr3	0.834607115063448	0.99994764578637	0.746424545108101	1	0.761892180349383	0.993438706245053	0.448529282630609	0.586943450039599	0.162394779411761	0.201786451534814	0.220636764440516	0.999574321699814	-0.0393916721230526
chr10	7211657	7211832	175	-	utr5	Cnksr3	0.8481094281133	0.99994764578637	0.751118845258865	1	0.824763718690319	0.993438706245053	0.192395712505358	0.372754041883716	0.00263523434022915	0.201786451534814	0.220636764440516	0.999574321699814	-0.199151217194585
chr10	7212026	7212166	140	-	utr5	Cnksr3	0.794419022894075	0.99994764578637	0.832117847402051	1	0.873666273683386	0.993438706245053	0.897264103800575	0.935928518106102	0.178447039217349	0.201786451534814	0.220636764440516	0.999574321699814	-0.0233394123174653
chr10	7589778	7589994	216	+	utr5	Lrp11	0.278308158007218	0.99994764578637	0.175633082091717	1	0.270488457537605	0.993438706245053	0.00693637517835599	0.213569337000166	0.00349577264376635	0.011471789463446	0.777657716587328	0.999574321699814	-0.00797601681967961
chr10	7590175	7590301	126	+	exon	Lrp11	0.575119266070324	0.99994764578637	0.434256466148852	1	0.507493718080309	0.993438706245053	0.0270881377419563	0.216032701353403	0.0393652998132285	0.011471789463446	0.777657716587328	0.999574321699814	0.0278935103497826
chr10	7623640	7623780	140	+	utr3	Lrp11	0.797275270461874	0.99994764578637	0.606979444900564	1	0.603286994827933	0.993438706245053	0.069191694489918	0.257398740358324	-0.203855712231839	0.011471789463446	0.777657716587328	0.999574321699814	-0.215327501695285
chr10	7663094	7663616	522	-	utr5	Pcmt1	0.69262384324643	0.99994764578637	0.495988218877407	1	0.531044179604505	0.993438706245053	0.0153113239217755	0.213569337000166	-0.00684961463248617	-0.0511236117346208	0.406228234119091	0.999574321699814	0.0442739971021347
chr10	7680767	7680887	120	-	utr5	Pcmt1	0.864672382383288	0.99994764578637	0.909813986324216	1	0.951479441629654	0.993438706245053	0.805912182926211	0.86805387902349	0.272392347929418	-0.0511236117346208	0.406228234119091	0.999574321699814	0.323515959664039
chr10	7681012	7681337	325	+	utr5	Lats1	0.0036323140036378	0.967073928638395	0.00532401424244149	1	0.01561207115237	0.993438706245053	0.309466874233279	0.470900541373913	0.143622769310952	-0.106592114228773	0.237737507012473	0.999574321699814	0.250214883539725
chr10	7701771	7701898	127	+	exon	Lats1	0.900890280075965	0.99994764578637	0.978468736604287	1	0.983367886035315	0.993438706245053	0.178348758242456	0.358824201855874	-0.181928977420829	-0.106592114228773	0.237737507012473	0.999574321699814	-0.0753368631920558
chr10	7702166	7702257	91	+	exon	Lats1	0.43536936495876	0.99994764578637	0.514270092584323	1	0.557125785889933	0.993438706245053	0.765795420867609	0.83764482101268	0.146164348576275	-0.106592114228773	0.237737507012473	0.999574321699814	0.252756462805048
chr10	7702584	7702769	185	+	exon	Lats1	0.85351096156257	0.99994764578637	0.988833176076194	1	0.983567449842915	0.993438706245053	0.137968623987601	0.322983207806768	0.085640058263237	-0.106592114228773	0.237737507012473	0.999574321699814	0.19223217249201
chr10	7705637	7705856	219	+	exon	Lats1	0.725912512872221	0.99994764578637	0.629500337136123	1	0.702096925343454	0.993438706245053	0.133731307833327	0.31943408559319	-0.121711666388938	-0.106592114228773	0.237737507012473	0.999574321699814	-0.015119552160165
chr10	7712619	7712878	259	+	exon	Lats1	0.790440773593283	0.99994764578637	0.670527964231437	1	0.689520313865811	0.993438706245053	0.657538831549771	0.755087645811158	-0.106360869401719	-0.106592114228773	0.237737507012473	0.999574321699814	0.000231244827053612
chr10	7906465	7906569	104	-	utr3	Tab2	0.064363910701341	0.99994764578637	0.0893693883338765	1	0.147602371206377	0.993438706245053	0.398670970812651	0.546592836784204	0.173867746521926	-0.0359785666063791	0.542153021924719	0.999574321699814	0.209846313128305
chr10	7907422	7907571	149	-	utr3	Tab2	0.73023414788938	0.99994764578637	0.618299951960916	1	0.648431506657269	0.993438706245053	0.0379701631977416	0.224489145847723	-0.026193981576194	-0.0359785666063791	0.542153021924719	0.999574321699814	0.00978458503018514
chr10	7919196	7919496	300	-	exon	Tab2	0.42475122684933	0.99994764578637	0.615601170143824	1	0.676457021148732	0.993438706245053	0.252511999015555	0.422487921007563	0.0211518003681127	-0.0359785666063791	0.542153021924719	0.999574321699814	0.0571303669744919
chr10	7919842	7920491	649	-	exon	Tab2	0.2902559611495	0.99994764578637	0.525155775827066	1	0.590343093229327	0.993438706245053	0.137434690167501	0.322606103706281	-0.0180535347740952	-0.0359785666063791	0.542153021924719	0.999574321699814	0.0179250318322839
chr10	7955817	7955953	136	-	utr5	Tab2	0.915116122020983	0.99994764578637	0.768175998318856	1	0.802029717309685	0.993438706245053	0.0576203999599294	0.246206741765759	-0.00240388299929327	-0.0359785666063791	0.542153021924719	0.999574321699814	0.0335746836070859
chr10	7956030	7956153	123	-	utr5	Tab2	0.124554413925718	0.99994764578637	0.0762973567010207	1	0.136912595416726	0.993438706245053	0.00823983913686588	0.213569337000166	0.0544748425329171	-0.0359785666063791	0.542153021924719	0.999574321699814	0.0904534091392962
chr10	8518527	8518868	341	-	utr5	Ust	0.801143292114175	0.99994764578637	0.946632173403662	1	0.983032863554446	0.993438706245053	0.293249729766978	0.457665233673872	-0.0162847022165327	-0.0172785816742056	0.851652108204207	0.999574321699814	0.00099387945767293
chr10	8725002	8725147	145	-	utr3	Sash1	0.624090619588137	0.99994764578637	0.526072466515949	1	0.593760964533913	0.993438706245053	0.0614803572593617	0.249829592352061	0.0761707422185686	0.0172231070690507	0.756176272315086	0.999574321699814	0.0589476351495179
chr10	8725174	8725623	449	-	utr3	Sash1	0.886128566490928	0.99994764578637	0.913701617567187	1	0.851432641772822	0.993438706245053	0.273542764425432	0.440427884745901	-0.0690518372161878	0.0172231070690507	0.756176272315086	0.999574321699814	-0.0862749442852386
chr10	8729452	8729913	461	-	exon	Sash1	0.404243015340535	0.99994764578637	0.283386534141333	1	0.365172215882579	0.993438706245053	0.0293513006942744	0.217916152005751	-0.0608997963428077	0.0172231070690507	0.756176272315086	0.999574321699814	-0.0781229034118585
chr10	8730161	8730314	153	-	exon	Sash1	0.925848857508756	0.99994764578637	0.90986957623492	1	0.866736955101146	0.993438706245053	0.231038310489428	0.406000140495273	-0.0784033943378199	0.0172231070690507	0.756176272315086	0.999574321699814	-0.0956265014068706
chr10	8885818	8886051	233	-	utr5	Sash1	0.769763086904738	0.99994764578637	0.649989952953414	1	0.694829816412127	0.993438706245053	0.252892374302019	0.422835950241698	0.0237963548726123	0.0172231070690507	0.756176272315086	0.999574321699814	0.00657324780356152
chr10	9628855	9629001	146	-	utr3	Samd5	0.215835350159358	0.99994764578637	0.214237272736282	1	0.293994186838823	0.993438706245053	0.956423671424669	0.976281143875076	-0.111442622258598	0.174213365443854	0.210685659632212	0.999574321699814	-0.285655987702452
chr10	9675089	9675233	144	-	utr5	Samd5	0.0944710657870293	0.99994764578637	0.0638640928457067	1	0.142656773207994	0.993438706245053	0.0165783520111061	0.213569337000166	0.0537843927730296	0.174213365443854	0.210685659632212	0.999574321699814	-0.120428972670825
chr10	9760307	9760903	596	-	utr3	Stxbp5	0.562137831350555	0.99994764578637	0.759639195132004	1	0.833217540713048	0.993438706245053	0.0556480898785643	0.244785430002528	-0.0461272530741163	-0.0245836509398476	0.596540300005855	0.999574321699814	-0.0215436021342687
chr10	9900733	9901205	472	-	utr5	Stxbp5	0.412389309961958	0.99994764578637	0.264951064194921	1	0.306850709786328	0.993438706245053	0.110369501020851	0.296367207831849	-0.0116101340405814	-0.0245836509398476	0.596540300005855	0.999574321699814	0.0129735168992662
chr10	10687951	10688190	239	-	utr3	Grm1	0.362578610482443	0.99994764578637	0.451970011921093	1	0.515465395039696	0.993438706245053	0.48276436152006	0.613998286372557	-0.153253747095026	0.00500834582857984	0.926824230585481	0.999574321699814	-0.158262092923606
chr10	10688295	10688508	213	-	utr3	Grm1	0.559300378693257	0.99994764578637	0.461511204690337	1	0.512925645172533	0.993438706245053	0.126596337984728	0.312302028209535	-0.182786899431583	0.00500834582857984	0.926824230585481	0.999574321699814	-0.187795245260163
[truncated: 23,225 more rows]
