# Supplementary material for: Limits in the detection of m6A changes using MeRIP/m6A-seq
Source: Sci Rep. 2020 Apr 20;10:6590. doi: 10.1038/s41598-020-63355-3 (PMC7170965; doi:10.1038/s41598-020-63355-3)
Supplement: Supplementary file 3 — Supplementary information 3. [file 41598_2020_63355_MOESM3_ESM.zip › additional_file4_v2/macs2_deq_results/positive_wang_mettl314_2014_deq_results.txt]

seqnames	start	end	width	strand	annot	main.gene	deseq2.p	deseq2.padj	edger.p	edger.padj	qnb.p	qnb.padj	metdiff.p	metdiff.padj	peak.l2fc	gene.l2fc	gene.p	gene.padj	diff.l2fc
chr1	3671326	3671516	190	-	utr5	Xkr4	0.197800163449743	NA	0.161818583241599	1	0.223219355585476	0.994526967317028	0.274047348773012	0.384729311357364	3.60065692624785	3.44750597064915	0.000366680668746604	0.00742269398937335	0.153150955598702
chr1	4781984	4782156	172	-	utr3	Mrpl15	0.529864725076624	NA	0.585488173748162	1	0.697457148510665	0.994526967317028	0.88565005581154	0.930487889570694	-0.194497651978959	-0.20771389293478	0.387296602845202	0.753834792064572	0.0132162409558209
chr1	7169669	7169808	139	+	utr3	Pcmtd1	0.731343175659795	NA	0.585071856390964	1	0.783600743772002	0.994526967317028	0.122510666627042	0.217946620456444	-0.0484239699811067	-0.436098979255845	0.236228573133531	0.622871136425403	0.387675009274739
chr1	9545894	9546089	195	+	exon	Rrs1	0.635753039730302	0.947118653531274	0.951286525901333	1	0.953433849245648	0.994526967317028	0.0132848545087547	0.0672643332933479	0.502499098485949	0.166796668214788	0.443225357788276	0.795632004269119	0.33570243027116
chr1	9546204	9546636	432	+	utr3	Rrs1	0.0089540748976565	0.272694635423584	0.033379244869758	1	0.000970170456091438	0.461137336261146	0.748433902415798	0.822822594053237	1.09534712882735	0.166796668214788	0.443225357788276	0.795632004269119	0.928550460612558
chr1	9724527	9724852	325	-	exon	Vcpip1	0.508628961040702	0.918293278970606	0.767178591042996	1	0.823068319081329	0.994526967317028	0.0123219164268523	0.065167213779331	0.0354148227877785	-0.139235928866425	0.676327467310304	0.911084342582291	0.174650751654203
chr1	9745962	9746256	294	-	exon	Vcpip1	0.237307105077733	0.77892975894937	0.325639998138829	1	0.327854344637347	0.994526967317028	0.986662991011477	0.999700643076355	0.200647240157756	-0.139235928866425	0.676327467310304	0.911084342582291	0.339883169024181
chr1	9746484	9747137	653	-	exon	Vcpip1	0.649287637610436	0.951725472798721	0.873588067877645	1	0.918101774409609	0.994526967317028	0.0300610550961261	0.0957489485440383	0.155104150512045	-0.139235928866425	0.676327467310304	0.911084342582291	0.29434007937847
chr1	9747406	9747912	506	+	exon	1700034P13Rik	0.500958128131248	0.914551329618537	0.738535264314673	1	0.886819320689618	0.994526967317028	0.0333290573164241	0.100822905583084	0.527307627978906	0.111042504140446	0.972423701588767	NA	0.41626512383846
chr1	10037740	10037843	103	-	utr5	Cops5	0.138270094486819	0.671679816193082	0.227120268247077	1	0.244536514796919	0.994526967317028	0.594969790315	0.692740530532765	0.869631402684951	-0.151941983578529	0.543296196423714	0.85125594536199	1.02157338626348
chr1	10805557	10805706	149	+	exon	Gm5522	0.956941111393089	NA	0.925619489260887	1	0.86047715364065	0.994526967317028	0.912170873089541	0.94964009431759	1.42033252468152	2.00347659508706	0.390349872265753	NA	-0.583144070405544
chr1	12858862	12859362	500	+	utr3	Sulf1	0.988342817780545	0.996836024109414	0.705529162637261	1	0.827815238837319	0.994526967317028	0.0114158514173147	0.0636594384804599	1.3194853636695	1.32397438004346	6.60888317887387e-10	6.35694722950472e-08	-0.00448901637396215
chr1	12859766	12859866	100	+	utr3	Sulf1	0.995716363811232	NA	0.828031291606079	1	0.971130469495379	0.994526967317028	0.0907096097901239	0.179200993314638	0.975762384892135	1.32397438004346	6.60888317887387e-10	6.35694722950472e-08	-0.348211995151328
chr1	12871855	12872196	341	-	utr3	Slco5a1	0.716883130430145	NA	0.830097645637126	1	0.755244165930891	0.994526967317028	0.373040899836346	0.486210611022653	1.91280733520206	2.38750639575484	3.99102068103391e-05	0.00117452378645951	-0.474699060552773
chr1	13174087	13174883	796	-	exon	Ncoa2	0.830479390604571	0.982223850305462	0.575219499426868	1	0.578382124546934	0.994526967317028	0.00553947517570119	0.0526376193128416	0.187930589208645	0.355217632291725	0.191695501143752	0.564864619400808	-0.16728704308308
chr1	14170684	14170863	179	-	utr3	Eya1	0.14020510048391	NA	0.0532405879870853	1	0.234236320489068	0.994526967317028	0.0602593853622634	0.141580607311804	-0.567740777265948	-0.373657370792839	0.398061250413737	0.763723405746945	-0.194083406473109
chr1	14754105	14754291	186	-	utr3	Msc	0.96358495150682	NA	0.866303671176393	1	0.763907806695455	0.994526967317028	0.1127246927235	0.206213712042506	-0.448051668888812	-0.213930605247382	0.783164698963202	0.943916385483424	-0.23412106364143
chr1	14755154	14755354	200	-	exon	Msc	0.577033181078157	NA	0.665530872689604	1	0.719437100162635	0.994526967317028	0.332184610226584	0.445737261356982	-0.316849956061606	-0.213930605247382	0.783164698963202	0.943916385483424	-0.102919350814224
chr1	16105981	16106181	200	+	utr5	Rdh10	0.00302925687878229	NA	0.00102384368582327	1	0.0276123010703978	0.994526967317028	0.00468529761663106	0.0505446861394615	-0.0598275174021763	2.68162253296182	4.43581684701214e-07	2.30341040041224e-05	-2.741450050364
chr1	17004313	17004424	111	-	exon	Jph1	0.152799022504614	NA	0.125315570861685	1	0.414604259662993	0.994526967317028	0.467226518682829	0.576734725926635	2.23395403891389	1.2818864996419	0.000686374016283073	0.0122200154054273	0.95206753927199
chr1	17091394	17091632	238	+	exon	Gm28376	0.416104817947789	NA	0.528097111862025	1	0.356154890848862	0.994526967317028	0.387884009601837	0.501439422614291	1.90099093039434	NA	NA	NA	NA
chr1	20935515	20935782	267	+	utr3	Paqr8	0.871307174817746	NA	0.773192004343054	1	0.759107747228657	0.994526967317028	0.831762797329264	0.889038848137477	0.426424785086815	0.354036088366452	0.556054934634122	0.857124967054531	0.0723886967203629
chr1	23369768	23370285	517	-	exon	Ogfrl1	0.0335919771721384	0.4266949427925	0.0677622156354724	1	0.136109487920135	0.994526967317028	0.466421093859979	0.576054880868836	0.232658089387235	-0.546426622214204	0.194772670344549	0.568761595635304	0.77908471160144
chr1	24028479	24028648	169	-	utr3	Fam135a	0.510984094194637	NA	0.661125689228243	1	0.876684839834232	0.994526967317028	0.280891439909035	0.391905281156045	0.052862013289487	0.515836855228925	0.112969266192369	0.437123300515121	-0.462974841939438
chr1	24029052	24029171	119	-	utr3	Fam135a	0.793565027763647	NA	0.675374141838442	1	0.831581603349267	0.994526967317028	0.470982181186049	0.580183359478743	0.654147511341511	0.515836855228925	0.112969266192369	0.437123300515121	0.138310656112585
chr1	30803838	30804342	504	-	utr3	Phf3	0.141555184841436	0.675700121684599	0.243580038253443	1	0.203141096027721	0.994526967317028	0.166770688917771	0.270427622063931	0.470006254811731	-0.00235716427400501	0.990713777338931	0.99731328872903	0.472363419085736
chr1	30804890	30805425	535	-	utr3	Phf3	0.405822891690953	0.881193643614223	0.641228082547104	1	0.803085023329341	0.994526967317028	0.0179925552896173	0.0759666310667794	0.340932720070114	-0.00235716427400501	0.990713777338931	0.99731328872903	0.343289884344119
chr1	30805738	30805863	125	-	utr3	Phf3	0.0621108808621316	0.551581091598467	0.140663239554908	1	0.379753601762622	0.994526967317028	0.927853338859649	0.959826963181349	0.844559367904759	-0.00235716427400501	0.990713777338931	0.99731328872903	0.846916532178764
chr1	30830034	30830214	180	-	exon	Phf3	0.139840595817395	0.671679816193082	0.0886658366146999	1	0.236578779350969	0.994526967317028	0.020939088445708	0.0814451217388553	0.0331083386417634	-0.00235716427400501	0.990713777338931	0.99731328872903	0.0354655029157684
chr1	30830817	30831239	422	-	exon	Phf3	0.9863773546425	0.996818676619206	0.768580277445522	1	0.78536896789176	0.994526967317028	0.0615726497151913	0.143178960324608	0.0738270558017673	-0.00235716427400501	0.990713777338931	0.99731328872903	0.0761842200757723
chr1	32378531	32378631	100	+	intron	Khdrbs2	0.0730223873793982	NA	0.0184402741140126	1	0.0741644891372117	0.994526967317028	0.00825085663226188	0.056824506635683	-3.6184287300748	-3.96569208632879	0.315319991183116	NA	0.347263356253993
chr1	33739355	33739972	617	+	utr3	Rab23	0.946182598701133	0.99279733867187	0.789758990892491	1	0.604449804472436	0.994526967317028	0.00895305724339734	0.0583014636107498	0.200831253670268	-0.0970692847460368	0.691220496791696	0.917360140755494	0.297900538416305
chr1	33776542	33776659	117	-	utr3	Zfp451	0.0498929055223402	0.51552008148407	0.123202776745833	1	0.345621416989135	0.994526967317028	0.767255796435386	0.837713339706453	0.567268239171727	-0.0898618867302833	0.67945358292897	0.912356724731939	0.657130125902011
chr1	33776812	33777035	223	-	utr3	Zfp451	0.809177767661749	0.979616609349895	0.547230670522217	1	0.753967870887816	0.994526967317028	0.0814053959855308	0.168415589088793	0.0385679800772137	-0.0898618867302833	0.67945358292897	0.912356724731939	0.128429866807497
chr1	33802043	33802178	135	-	utr3	Zfp451	0.268147821226303	NA	0.259412943088638	1	0.59667343909112	0.994526967317028	0.877550674077388	0.924662687673484	0.104867524734553	-0.0898618867302833	0.67945358292897	0.912356724731939	0.194729411464836
chr1	33802332	33802692	360	-	exon	Zfp451	0.75329879608456	0.971899473549361	0.98604623754396	1	0.906999701873498	0.994526967317028	0.125263683074522	0.221407658616581	0.739433620536664	-0.0898618867302833	0.67945358292897	0.912356724731939	0.829295507266947
chr1	34177892	34178073	181	+	exon	Dst	0.0542227245400289	NA	0.0838919217438236	1	0.231696928358505	0.994526967317028	0.824135386745139	0.88319045117494	1.43055591470632	0.370195727184115	0.0427757957621291	0.248364109867545	1.06036018752221
chr1	34178306	34178659	353	-	exon	Gm26788	0.174648541804294	0.717531075677533	0.266035669262445	1	0.350491828674328	0.994526967317028	0.968595652588377	0.987365194301446	1.16046488842805	0.58943668245625	0.400124643577528	0.765427975407518	0.571028205971797
chr1	34180200	34180433	233	+	exon	Dst	0.677097873811819	NA	0.522943116549096	1	0.713621938736022	0.994526967317028	0.424783917838699	0.536793978855384	0.609764917828079	0.370195727184115	0.0427757957621291	0.248364109867545	0.239569190643965
chr1	34188526	34188929	403	+	exon	Dst	0.550215645022269	0.92777829025429	0.36907486832208	1	0.415345541236472	0.994526967317028	0.00679930988493838	0.0545717286239846	0.268490780165906	0.370195727184115	0.0427757957621291	0.248364109867545	-0.101704947018209
chr1	34190992	34191106	114	+	exon	Dst	0.0276609743762942	0.413715973421441	0.0757798802509164	1	0.287834774317428	0.994526967317028	0.75387373651408	0.827429972640706	1.47764374610126	0.370195727184115	0.0427757957621291	0.248364109867545	1.10744801891715
chr1	34191826	34191989	163	+	exon	Dst	0.159973576861014	0.703367486386776	0.0978023717129053	1	0.17135961445631	0.994526967317028	0.00214587410126188	0.0434344752225619	0.257410632574482	0.370195727184115	0.0427757957621291	0.248364109867545	-0.112785094609633
chr1	34225873	34226016	143	+	exon	Dst	0.322934350572558	0.832762316677625	0.442557833701454	1	0.636992233477372	0.994526967317028	0.470052330846172	0.579195627059263	0.65187650831286	0.370195727184115	0.0427757957621291	0.248364109867545	0.281680781128745
chr1	34227836	34228160	324	+	exon	Dst	0.73989730945431	0.968159922281041	0.979735049852198	1	0.789532511513184	0.994526967317028	0.00250569131630374	0.0445837272956446	0.438158428689825	0.370195727184115	0.0427757957621291	0.248364109867545	0.0679627015057103
chr1	34228600	34228717	117	+	exon	Dst	0.747036969183246	0.968773086914805	0.510545496561542	1	0.74054482930546	0.994526967317028	0.0685189572228989	0.15334146053742	0.180549041484515	0.370195727184115	0.0427757957621291	0.248364109867545	-0.1896466856996
chr1	34723650	34723776	126	+	exon	Arhgef4	0.147050496073043	NA	0.0649363951608701	1	0.203910596149253	0.994526967317028	0.255021330141447	0.364926932645867	1.86410386082514	0.0196536000828563	0.95732538239978	0.989590859964086	1.84445026074228
chr1	34816840	34816998	158	-	utr3	Fam168b	0.5959891574795	NA	0.782970349975858	1	0.698529843980817	0.994526967317028	0.201818286495652	0.307737640623843	-0.863048410011969	-0.49868732934484	0.0426892335826966	0.24827638372698	-0.364361080667129
chr1	36068654	36068918	264	+	utr5	Hs6st1	0.803018112304547	NA	0.990882571657581	1	0.807953679930902	0.994526967317028	0.0354113108863141	0.104672179320278	0.335669112179455	0.436308975182073	0.0829294453055102	0.368426785529626	-0.100639863002618
chr1	36103570	36104518	948	+	utr3	Hs6st1	0.841268843704482	0.983559551249069	0.883394840493068	1	0.599877788050118	0.994526967317028	0.00473158147216224	0.0505446861394615	0.280169575388136	0.436308975182073	0.0829294453055102	0.368426785529626	-0.156139399793937
chr1	36106010	36106325	315	+	utr3	Hs6st1	0.863936330704928	0.986176245858889	0.935817728950442	1	0.813316389514441	0.994526967317028	0.0480917787583333	0.124253116563506	0.338799194558944	0.436308975182073	0.0829294453055102	0.368426785529626	-0.0975097806231285
chr1	36144035	36144221	186	-	utr3	Uggt1	0.766344223569952	0.97217812025108	0.51990178659161	1	0.454821964340052	0.994526967317028	0.00628284399190127	0.0534392558701607	0.0792686659785483	0.229946968547334	0.272002403913799	0.661444981727252	-0.150678302568785
chr1	36145952	36146123	171	-	utr3	Uggt1	0.253796062799168	0.801248001636263	0.148989452977893	1	0.285232217961682	0.994526967317028	0.00337605509663219	0.046780078836788	-0.113927787122828	0.229946968547334	0.272002403913799	0.661444981727252	-0.343874755670162
chr1	36319195	36319309	114	+	utr3	Arid5a	0.1447688576263	NA	0.12486876946789	1	0.375666798612032	0.994526967317028	0.926034987364487	0.959217466018761	-0.331536310075085	-0.693652740279106	0.137299177086617	0.483432306943942	0.362116430204022
chr1	36320014	36320118	104	+	utr3	Arid5a	0.804979202051221	NA	0.887857029855602	1	0.939463670372208	0.994526967317028	0.369103254789774	0.482928129615564	-0.814309875082909	-0.693652740279106	0.137299177086617	0.483432306943942	-0.120657134803803
chr1	36320339	36320473	134	+	utr3	Arid5a	0.629863098375911	NA	0.454318157511887	1	0.599107148244001	0.994526967317028	0.0698463113031552	0.154767728227922	-1.15840941838799	-0.693652740279106	0.137299177086617	0.483432306943942	-0.464756678108886
chr1	36335892	36336312	420	-	utr3	Kansl3	0.123248015437107	0.655229674486134	0.0440380041345635	1	0.0829630563348546	0.994526967317028	0.00312624755416091	0.0462194246242613	-0.805875946158382	-0.089198797978776	0.675292698935883	0.911084342582291	-0.716677148179606
chr1	36472723	36472873	150	+	exon	Cnnm4	0.519515684913749	NA	0.620096010763322	1	0.861014924885874	0.994526967317028	0.272029198087483	0.383204138921928	0.116755578767066	0.0495252950122046	0.90094449905029	0.975380102055829	0.0672302837548619
chr1	36511905	36512041	136	+	utr5	Cnnm3	0.516424033405617	NA	0.365579106634963	1	0.496098859249476	0.994526967317028	0.104621766036503	0.196116349827324	-0.324568222441625	0.199579140474001	0.534703207522023	0.847262230429656	-0.524147362915626
chr1	36512559	36513217	658	+	exon	Cnnm3	0.148723042336024	0.687997279915776	0.0779418202485463	1	0.0220226182999455	0.994526967317028	0.000260313485637265	0.036775209238191	-0.622645448648966	0.199579140474001	0.534703207522023	0.847262230429656	-0.822224589122967
chr1	36549274	36549525	251	-	utr3	Sema4c	0.30724805239326	0.822901501351233	0.192026417821129	1	0.374179487521968	0.994526967317028	0.0696708022759382	0.15458102476525	1.33872512039274	1.82378561674606	4.14915865970817e-06	0.000163817470829029	-0.485060496353313
chr1	36549964	36550126	162	-	exon	Sema4c	0.453453164461782	NA	0.277820490356747	1	0.400095708502946	0.994526967317028	0.0194855790523426	0.078506805289986	0.762957443926344	1.82378561674606	4.14915865970817e-06	0.000163817470829029	-1.06082817281971
chr1	36807913	36808357	444	-	exon	Tmem131	0.219034223056881	0.761275413521474	0.37531990472523	1	0.586125803056907	0.994526967317028	0.27261383733324	0.383609642331439	0.289075897838702	-0.0461896620392409	0.815588420775861	0.955858303821445	0.335265559877942
chr1	37261222	37261655	433	+	exon	Cnga3	0.77276551867631	NA	0.651060444949216	1	0.591219429373093	0.994526967317028	0.247557001225989	0.356784923079444	-0.699138386178561	-0.926463659818467	0.255318667916144	0.644003370041212	0.227325273639906
chr1	37420342	37420471	129	-	utr3	Coa5	0.00972189836647881	NA	0.0219393229635572	1	0.249895560332526	0.994526967317028	0.128525405521193	0.225252458633354	0.785606892792922	0.305344410208582	0.226782621272944	0.611984283201625	0.480262482584339
chr1	37875612	37875971	359	+	exon	Lipt1	0.814714720876796	NA	0.619404869501277	1	0.912349542348355	0.994526967317028	0.0457076485150342	0.120807666746897	0.371084273701198	0.412965761062601	0.50306660651157	0.829735621774855	-0.0418814873614031
chr1	37879076	37879177	101	-	utr3	Mitd1	0.457523203126483	NA	0.274115284363706	1	0.518449234856562	0.994526967317028	0.0315670374109256	0.0979823514559365	-0.8131624345945	0.124869690671514	0.750631177237986	0.936023915324412	-0.938032125266014
chr1	37998192	37998380	188	+	utr5	Eif5b	0.014433368745781	0.314381192050094	0.0312486111680588	1	0.0892316979592197	0.994526967317028	0.787508785619709	0.854464503212271	1.52304820930947	-0.167751258557131	0.438455009960633	0.79144703121905	1.6907994678666
chr1	38088000	38088637	637	-	exon	Rev1	0.690330001341238	0.958533485994202	0.969659641357774	1	0.778413879753303	0.994526967317028	0.0527877919821281	0.130856437819751	0.126338175536509	-0.285706761175	0.230641905228403	0.617011859957866	0.412044936711509
chr1	38092006	38092123	117	-	exon	Rev1	0.0668199556454323	NA	0.075619453048309	1	0.168671542722951	0.994526967317028	0.277525932856248	0.388407523663315	0.476757746705801	-0.285706761175	0.230641905228403	0.617011859957866	0.762464507880801
chr1	38129431	38129565	134	-	utr5	Rev1	0.0191680599169836	NA	0.0426165508071136	1	0.131405956181271	0.994526967317028	0.0721058567001533	0.157447429600272	0.851359080317832	-0.285706761175	0.230641905228403	0.617011859957866	1.13706584149283
chr1	38797554	38797683	129	-	utr3	Lonrf2	0.0346500312100617	NA	0.0168342343893403	1	0.214537181598376	0.994526967317028	0.813441788412163	0.874624990756278	-0.719310471019593	-1.72432583300616	0.0706547075443161	0.33653149502331	1.00501536198656
chr1	38865553	38865862	309	-	utr3	Chst10	0.729031053654799	NA	0.895790656650439	1	0.93919329141373	0.994526967317028	0.269219924423222	0.380253180796333	-0.526247847212284	-0.437661526179724	0.399937877026823	0.765172827866563	-0.0885863210325594
chr1	38987828	38987928	100	+	utr5	Pdcl3	0.0404449380586322	0.462950094563986	0.0635075016994812	1	0.0219050211682823	0.994526967317028	0.934659234443309	0.964177032635168	1.71389765312906	-0.257275114826105	0.411998864555515	0.774762168072911	1.97117276795517
chr1	39372450	39372671	221	-	utr3	Tbc1d8	0.224391905151485	NA	0.133474829893063	1	0.29701583444741	0.994526967317028	1	1	-0.685652757451797	0.0392652725811428	0.900119363501193	0.975380102055829	-0.72491803003294
chr1	39990206	39990354	148	+	exon	Map4k4	0.00603207279987279	0.231647179803185	0.00938775369527303	1	0.152445129629402	0.994526967317028	0.460476369552578	0.570738382426264	0.685515468486908	-0.731394867970793	0.000367667951306277	0.00743218205658894	1.4169103364577
chr1	39997100	39997238	138	+	exon	Map4k4	0.000670901056180632	0.107511894252946	0.00211019808955602	1	0.0789584152647042	0.994526967317028	0.202778523175066	0.308982835582351	0.81373355149893	-0.731394867970793	0.000367667951306277	0.00743218205658894	1.54512841946972
chr1	43049547	43049704	157	-	utr3	Tgfbrap1	0.275889130964348	NA	0.287563519788531	1	0.426540452933272	0.994526967317028	0.491285505516254	0.598834871872702	0.617212631229925	0.196089373249165	0.609321413661848	0.886036017310477	0.421123257980761
chr1	43075346	43075591	245	-	exon	Tgfbrap1	0.825907528360742	NA	0.99731634059416	1	0.884998494632923	0.994526967317028	0.467471799715637	0.576847862310768	-0.366782280620133	0.196089373249165	0.609321413661848	0.886036017310477	-0.562871653869298
chr1	43554094	43554413	319	+	exon	Nck2	0.0740662715964379	0.5783030949121	0.0423555743287312	1	0.215557253036757	0.994526967317028	0.0103429681940208	0.0614004051299108	0.252845144413884	0.995755352231652	0.0016282666343487	0.0241019739364361	-0.742910207817769
chr1	44142954	44143256	302	+	utr3	Bivm	0.865785818407859	NA	0.688921801227894	1	0.839296301170435	0.994526967317028	0.15677111244555	0.258608026509998	0.035200220516644	0.275221281451062	0.535283937346284	0.847402748623369	-0.240021060934417
chr1	44166901	44167613	712	+	exon	Ercc5	0.778278129027073	0.972739266001247	0.952423763900018	1	0.896736208669326	0.994526967317028	0.308760984357602	0.421113865913111	0.826328848944241	0.686335757698196	0.00529767542594244	0.0600207780273573	0.139993091246044
chr1	44180680	44181044	364	+	exon	Ercc5	0.558894012476389	0.929487558925708	0.352563611211714	1	0.500958608729616	0.994526967317028	0.002412549390576	0.0441568158562632	0.297019232227766	0.686335757698196	0.00529767542594244	0.0600207780273573	-0.38931652547043
chr1	46835186	46835449	263	-	exon	Slc39a10	0.845938645661379	0.983923053823304	0.91924742333466	1	0.932452715743219	0.994526967317028	0.0114875505068708	0.0637273801264052	-0.0622334429872737	0.0254980075350668	0.917849146088296	0.979345801616935	-0.0877314505223405
chr1	46835784	46835991	207	-	exon	Slc39a10	0.667430289099307	0.954083355856191	0.476562372632714	1	0.601805579607606	0.994526967317028	0.00992022440212537	0.060859892342115	-0.185211381120756	0.0254980075350668	0.917849146088296	0.979345801616935	-0.210709388655823
chr1	52159569	52159670	101	+	utr3	Stat1	0.329344039444134	NA	0.344752928260018	1	0.626023802558667	0.994526967317028	0.929263527916218	0.960582246153998	0.369441377119456	0.0930220140823097	0.903737024622987	0.975946980106293	0.276419363037146
chr1	52789833	52789970	137	-	utr3	Inpp1	0.729626847868861	NA	0.548026308223012	1	0.786806281712311	0.994526967317028	0.0847912248545561	0.172241353976236	0.56049791460899	0.997110718630411	0.116038899239891	0.443130696484444	-0.436612804021422
chr1	52925321	52925684	363	-	utr5	1700019D03Rik	0.8608484606813	0.984857418971303	0.646271939247003	1	0.766038027312856	0.994526967317028	0.082459527438146	0.169682466286183	-0.490024789054995	-0.0935055950960003	0.802142194810793	0.950947859541788	-0.396519193958995
chr1	52952556	52952726	170	-	utr5	1700019D03Rik	0.93494771573347	NA	0.830877671273955	1	0.948850880616059	0.994526967317028	0.0499906935273589	0.127229956943739	-0.353237651523219	-0.0935055950960003	0.802142194810793	0.950947859541788	-0.259732056427219
chr1	53206759	53206953	194	-	exon	Pms1	0.395465527113881	NA	0.507846056825235	1	0.66728334473357	0.994526967317028	0.425553173718468	0.537390804718032	0.113218017296865	0.0014195930385358	0.996471754131958	0.998841319080936	0.111798424258329
chr1	53347151	53347288	137	-	exon	Gm28551	0.0103121666728502	0.281297499907533	0.00356434127922161	1	0.067468867170562	0.994526967317028	0.000646461079752858	0.0425769424289846	-0.330024204263706	NA	NA	NA	NA
chr1	54438820	54438938	118	-	utr5	Gtf3c3	0.0634499835845162	NA	0.093652908115004	1	0.164085337787748	0.994526967317028	0.934264144479902	0.963879359093974	1.24192016964158	-0.381627958749121	0.203927760590876	0.581429805632469	1.6235481283907
chr1	55238197	55239084	887	+	utr3	Mars2	0.30395979590807	0.819631973701627	0.48247603451063	1	0.55078643426054	0.994526967317028	0.127860455615055	0.22446282545693	0.0433741178054027	-0.0886993973927572	0.836251304439696	0.961103361362084	0.13207351519816
chr1	57382946	57383210	264	+	exon	1700066M21Rik	0.465253176401198	NA	0.536177111163228	1	0.759765106498539	0.994526967317028	0.649282394531795	0.740157335376728	-0.588092933920355	-0.508772620376444	0.609971842215709	0.886414328427762	-0.0793203135439106
chr1	58017630	58017750	120	-	utr5	Kctd18	0.578417638980638	NA	0.717948616888953	1	0.895415944434733	0.994526967317028	0.328204361668093	0.441706539398022	-0.0660919575516145	0.146279356706051	0.689049391086316	0.916260518931998	-0.212371314257666
chr1	58447730	58447895	165	+	exon	Nif3l1	0.369932013164452	0.859215998070527	0.672907793072985	1	0.861072761241695	0.994526967317028	0.0205614500239073	0.0807114966665134	0.591910663455401	0.575910209367262	0.00937277594353286	0.0888430058351276	0.0160004540881385
chr1	58461295	58462002	707	+	utr3	Nif3l1	0.328065577152848	0.833887334268046	0.179853287334584	1	0.471823221611749	0.994526967317028	0.00827111591199181	0.056824506635683	-0.14595047042056	0.575910209367262	0.00937277594353286	0.0888430058351276	-0.721860679787822
chr1	58463648	58463961	313	-	utr3	Orc2	0.165484840114775	0.710528693538996	0.0645388917506228	1	0.153258459722986	0.994526967317028	0.0069066299652768	0.0548168315138811	-0.932782744568152	0.0526298673899857	0.83545190803132	0.96094296868255	-0.985412611958138
chr1	58752469	58752756	287	+	exon	Cflar	0.292422862746635	NA	0.448280961685877	1	0.64760731178799	0.994526967317028	0.657237756418138	0.746329805094202	1.31714877611135	0.598839005332633	0.0688393412797063	0.331743590861046	0.718309770778719
chr1	58902828	58903049	221	-	utr3	Trak2	0.201991347932031	NA	0.335073804761485	1	0.491760285896686	0.994526967317028	0.526954108240925	0.631460388302231	0.942285408849668	0.509395510628573	0.0322661895285469	0.206353619924679	0.432889898221095
chr1	58903278	58903869	591	-	utr3	Trak2	0.918520590859504	0.990273804615557	0.783028391560502	1	0.875509516233891	0.994526967317028	0.0521546365727019	0.129809488861765	0.715316589126065	0.509395510628573	0.0322661895285469	0.206353619924679	0.205921078497492
chr1	59163106	59163372	266	-	utr3	Als2	0.29679571377192	0.817765968744314	0.15260083562396	1	0.498952021217008	0.994526967317028	0.0262860155655901	0.0901145423379723	-0.0502546419734572	0.602760860123798	0.0048320180840794	0.055941608453145	-0.653015502097255
chr1	59164002	59164132	130	-	utr3	Als2	0.777239883916487	0.97217812025108	0.539649058972428	1	0.577525481469482	0.994526967317028	0.0151498244368568	0.0710236329039792	0.723354410922504	0.602760860123798	0.0048320180840794	0.055941608453145	0.120593550798705
chr1	59215530	59215637	107	-	exon	Als2	0.0271695021693534	0.409092470583519	0.0116731501282034	1	0.122762514400617	0.994526967317028	0.0211106821811499	0.0817677450235633	-0.0668047748381208	0.602760860123798	0.0048320180840794	0.055941608453145	-0.669565634961919
chr1	59482176	59483918	1742	+	utr5	Fzd7	0.436961458307077	0.894863561580946	0.699017534121875	1	0.906387090704533	0.994526967317028	0.019044390369644	0.0779218661524652	0.477476638000285	0.489369783637881	0.0266836277326496	0.182282409309469	-0.0118931456375968
chr1	59484476	59484665	189	+	exon	Fzd7	0.405934312759215	0.881193643614223	0.247435919185595	1	0.368332307910537	0.994526967317028	0.0261653593455661	0.0899685366010409	0.187176824782704	0.489369783637881	0.0266836277326496	0.182282409309469	-0.302192958855178
chr1	59484742	59485042	300	+	utr3	Fzd7	0.918964480963762	0.990273804615557	0.770682498486974	1	0.85557996811572	0.994526967317028	0.0171738041618138	0.0745984541795925	0.349792984409356	0.489369783637881	0.0266836277326496	0.182282409309469	-0.139576799228525
chr1	59670632	59670738	106	-	utr5	Sumo1	0.10153885168845	0.624753094943798	0.167827868401475	1	0.149090820617697	0.994526967317028	0.769419731303701	0.839468193516928	1.07238043445233	-0.0137328568150937	0.962219546781081	0.990627867571759	1.08611329126743
chr1	59981608	59982008	400	+	utr3	Fam117b	0.521118627443263	NA	0.689438957859567	1	0.874788824374323	0.994526967317028	0.1954205782467	0.30116937352685	0.37113072322912	0.20689827434231	0.525736268404448	0.841761328092847	0.16423244888681
chr1	60070903	60071028	125	-	utr3	Wdr12	0.0144654443110979	NA	0.00635928670412645	1	0.102152919005936	0.994526967317028	0.263149886025877	0.37361913392137	-0.403366140646138	-0.227421434091695	0.373563794318037	0.745177219267641	-0.175944706554443
chr1	60477137	60477252	115	+	utr3	Abi2	0.0143698986300426	NA	0.0018644836291907	1	0.0924314374470508	0.994526967317028	0.00461215007428395	0.0505446861394615	-1.33241676631933	-0.0269836671104366	0.926791118920455	0.981872436159666	-1.3054330992089
chr1	60488308	60488622	314	-	exon	Raph1	0.0855369765299877	NA	0.127916887942075	1	0.230040643112697	0.994526967317028	0.117971922656247	0.213055879479786	0.528932292012558	0.0766525513870288	0.786457478137686	0.945008304861489	0.452279740625529
chr1	60489387	60489523	136	-	exon	Raph1	0.0187778454865111	NA	0.0323417897655911	1	0.199452277010766	0.994526967317028	0.133264974190642	0.231302798096476	1.16448917969964	0.0766525513870288	0.786457478137686	0.945008304861489	1.08783662831261
chr1	60525672	60525935	263	-	exon	Raph1	0.933894622674509	0.99139496871837	0.757576205858407	1	0.642661020303602	0.994526967317028	0.106272140885767	0.198176078057382	0.408277177823827	0.0766525513870288	0.786457478137686	0.945008304861489	0.331624626436798
chr1	62703406	62703545	139	+	utr5	Nrp2	0.569235356321336	NA	0.732912925450178	1	0.735143137673636	0.994526967317028	0.27350542702429	0.384336093276307	0.968961870742495	0.586606227108023	0.00565286508150122	0.0628524921241858	0.382355643634471
chr1	62703930	62704152	222	+	utr5	Nrp2	0.990121786171224	0.997009976335342	0.703356949850041	1	0.857459301697977	0.994526967317028	0.0479361737811145	0.123935344484296	1.14339760408668	0.586606227108023	0.00565286508150122	0.0628524921241858	0.556791376978657
chr1	62815513	62815955	442	+	utr3	Nrp2	0.591905980648765	0.936488764164671	0.811739823403743	1	0.805542152662061	0.994526967317028	0.0128404325649889	0.0662395819032836	0.199184810617635	0.586606227108023	0.00565286508150122	0.0628524921241858	-0.387421416490388
chr1	63058055	63058596	541	-	exon	Ino80d	0.749176040095364	0.969743797253104	0.981363141000225	1	0.804483714438532	0.994526967317028	0.150849093975268	0.251498544737096	0.32752612072312	0.0534025972236211	0.842353971910538	0.961798389595897	0.274123523499499
chr1	63058918	63059096	178	-	exon	Ino80d	0.427693022629071	0.891071786432356	0.573205647502286	1	0.979512691075794	0.994526967317028	0.08457193493254	0.172153454021949	0.111969129996851	0.0534025972236211	0.842353971910538	0.961798389595897	0.0585665327732304
chr1	63085862	63086337	475	-	utr5	Ino80d	0.793110006422948	0.976319505849044	0.582365565480917	1	0.686367781358546	0.994526967317028	0.072808709345378	0.158358942826197	-0.050160781946687	0.0534025972236211	0.842353971910538	0.961798389595897	-0.103563379170308
chr1	63302707	63302845	138	+	exon	Zdbf2	0.73418892117188	NA	0.629447340811703	1	0.533881104295744	0.994526967317028	0.0296932751699964	0.0951025676949124	0.221172678135595	0.516979767929632	0.0825158072768774	0.36715819617889	-0.295807089794037
chr1	63303010	63303209	199	+	exon	Zdbf2	0.0781315817010792	0.579104743383595	0.0522655127989751	1	0.0390456346579251	0.994526967317028	0.00258199304850992	0.0445837272956446	-0.291652708442398	0.516979767929632	0.0825158072768774	0.36715819617889	-0.80863247637203
chr1	63307020	63307207	187	+	exon	Zdbf2	0.873875931116116	NA	0.747895125098821	1	0.696319476847951	0.994526967317028	0.091222798034656	0.179693752876078	0.385049980477286	0.516979767929632	0.0825158072768774	0.36715819617889	-0.131929787452346
chr1	63308534	63308684	150	+	exon	Zdbf2	0.0354091127289836	NA	0.0665455617533762	1	0.241443771122805	0.994526967317028	0.787822897626533	0.854600356998546	1.69053249682315	0.516979767929632	0.0825158072768774	0.36715819617889	1.17355272889351
chr1	63309671	63309979	308	+	utr3	Zdbf2	0.987265923533709	0.996818676619206	0.708445724747283	1	0.717663588380939	0.994526967317028	0.0110469144194849	0.062942368808249	0.340482850443399	0.516979767929632	0.0825158072768774	0.36715819617889	-0.176496917486233
chr1	63592720	63592881	161	+	utr3	Adam23	0.534025940192878	NA	0.358234137401524	1	0.544006364673567	0.994526967317028	0.0299558465464866	0.0955843086424664	-1.82002596278943	-1.01836519779503	3.27270660504255e-07	1.74365914734089e-05	-0.8016607649944
chr1	63731898	63732022	124	+	exon	Fastkd2	0.693872203151536	0.958855736230656	0.454701045492557	1	0.765179338534823	0.994526967317028	0.18076113495628	0.285781364508897	-0.105458551555106	0.266299902037957	0.42238308926293	0.78080671163631	-0.371758453593064
chr1	64078779	64079285	506	-	exon	Klf7	0.342407641141072	0.843599495780692	0.598060651185048	1	0.692616033775388	0.994526967317028	0.227558493598248	0.335771241043207	1.22483807826693	0.746045292782492	0.0280348105759738	0.188185306839118	0.478792785484442
chr1	64120917	64121047	130	-	utr5	Klf7	0.352941347114222	NA	0.222582564212889	1	0.505693922847744	0.994526967317028	0.0179954631291971	0.0759666310667794	0.161018101390128	0.746045292782492	0.0280348105759738	0.188185306839118	-0.585027191392363
chr1	64597302	64597522	220	+	utr3	Creb1	0.427391918618157	NA	0.502553480984389	1	0.750294629780835	0.994526967317028	0.621011156084971	0.716423427292722	0.320344626514286	-0.0515800944292073	0.833369865909777	0.960575778737663	0.371924720943493
chr1	64723603	64723713	110	+	utr3	Ccnyl1	0.999139384334919	NA	0.949977247211473	1	0.931065273170655	0.994526967317028	0.448824751546882	0.559747257339241	-0.597783603112024	0.485994895711368	0.15475811701442	0.51389564122296	-1.08377849882339
chr1	64730813	64731063	250	-	utr3	Fzd5	0.568137866101735	NA	0.421333881620281	1	0.593075059483399	0.994526967317028	0.0232914589880737	0.0854413340306339	-1.58076241722174	-1.21971881901028	2.32752210354284e-07	1.28300179953754e-05	-0.361043598211469
chr1	64734766	64736543	1777	-	utr3	Fzd5	0.633494066012428	0.947118653531274	0.966288604593311	1	0.958415044157483	0.994526967317028	0.103162026746472	0.194338958567995	-1.12125587054143	-1.21971881901028	2.32752210354284e-07	1.28300179953754e-05	0.098462948468848
chr1	64737137	64737270	133	-	utr5	Fzd5	0.774214880739707	NA	0.945769095464425	1	0.978834719706698	0.994526967317028	3.19443918586071e-05	0.0103226020548813	-0.947457026814855	-1.21971881901028	2.32752210354284e-07	1.28300179953754e-05	0.272261792195421
chr1	64794564	64794821	257	-	utr3	Plekhm3	0.0951712901663336	NA	0.0432723632846266	1	0.157299068899009	0.994526967317028	0.061326103502082	0.14308369893936	-0.190071264899916	0.165998139641777	0.702971285202213	0.921267781594561	-0.356069404541693
chr1	64937807	64938234	427	-	exon	Plekhm3	0.909901095922577	NA	0.899493425292084	1	0.969299610509888	0.994526967317028	0.0773687145183326	0.163723467955399	-0.611098588421564	0.165998139641777	0.702971285202213	0.921267781594561	-0.777096728063341
chr1	65246354	65246679	325	+	utr3	Pikfyve	0.128647520081412	0.661241385044391	0.206394953605746	1	0.451897966164575	0.994526967317028	0.662865033937019	0.750937117145334	-0.30785984508409	-0.524665946753008	0.0496199876364473	0.271951687497347	0.216806101668918
chr1	65246928	65247124	196	+	exon	Pikfyve	0.0596126177055698	NA	0.0360537574410152	1	0.116342576846236	0.994526967317028	0.00080584569053499	0.0425769424289846	-0.999067184239275	-0.524665946753008	0.0496199876364473	0.271951687497347	-0.474401237486268
chr1	71030486	71030594	108	-	utr3	Bard1	0.100105351292168	NA	0.0330946576662997	1	0.343597973569539	0.994526967317028	0.137872073622221	0.236282508875588	-0.481100514102926	-0.123724028921349	0.69852284015247	0.919234186046768	-0.357376485181577
chr1	71075007	71075316	309	-	exon	Bard1	0.843686834422226	NA	0.994799284251078	1	0.794245408441624	0.994526967317028	0.0518738977702404	0.129537486065273	-0.473212682290399	-0.123724028921349	0.69852284015247	0.919234186046768	-0.349488653369049
chr1	72159942	72160048	106	-	utr3	Mreg	0.354381861022559	NA	0.215074469334247	1	0.370251673337812	0.994526967317028	0.0126636176223816	0.065699777664741	-2.10607438594607	-1.29798651960419	2.15925465140144e-07	1.19484315304577e-05	-0.808087866341884
chr1	72160557	72160806	249	-	utr3	Mreg	0.918287492884965	0.990273804615557	0.855709792513368	1	0.88445797436146	0.994526967317028	0.00989335830069527	0.0608532331099189	-1.40164576644414	-1.29798651960419	2.15925465140144e-07	1.19484315304577e-05	-0.10365924683995
chr1	72586049	72586342	293	+	exon	Smarcal1	0.346609804140991	0.844182864365845	0.19865792876958	1	0.350192992748755	0.994526967317028	0.000513039043099406	0.0424397038698919	-0.628071265606971	0.116890872480276	0.640630924987335	0.898152926810259	-0.744962138087247
chr1	72860172	72860277	105	-	utr3	Igfbp5	0.393773995502092	NA	0.999518978734153	1	NA	NA	0.415435368387702	0.527929664771339	2.7772133079524	2.35928069717008	0.0293720280426789	0.193990740049619	0.417932610782314
chr1	73924991	73925113	122	-	exon	Tns1	0.678395965560649	NA	0.478327107785833	1	0.6971437309946	0.994526967317028	0.12401662839691	0.219761545972433	-1.95103617758263	-1.75194657551865	2.73721803660459e-05	0.000852821932622107	-0.199089602063983
chr1	73953499	73953671	172	-	utr5	Tns1	0.694457043056152	NA	0.814811724338149	1	0.904012090763862	0.994526967317028	0.467811361016885	0.576847862310768	-0.871791117441999	-1.75194657551865	2.73721803660459e-05	0.000852821932622107	0.880155458076651
chr1	74352103	74352484	381	+	utr3	Pnkd	0.956612004594202	NA	0.716097339490854	1	0.887998966449294	0.994526967317028	0.187209647230061	0.292753696532595	-1.59186930396856	-0.888733403232427	0.00218002262357879	0.0298415322264863	-0.703135900736137
chr1	74369084	74369189	105	+	utr3	Catip	0.610354393028733	NA	0.999557929284393	1	NA	NA	0.185098016046572	0.29030326305928	-2.06518811189227	0.502962181783072	0.71809432656145	NA	-2.56815029367535
chr1	74566715	74567124	409	+	utr3	Plcd4	0.22719380921455	NA	0.394499977671018	1	0.562138174913809	0.994526967317028	0.692784925386876	0.77568593056558	0.031722987918187	0.336104984925667	0.769439676554808	0.940917804897087	-0.30438199700748
chr1	74569704	74569987	283	-	utr3	Zfp142	0.34659533614196	0.844182864365845	0.560149395512349	1	0.686265086058795	0.994526967317028	0.302588508792372	0.414813151371344	0.0946568368391245	0.0256280774918922	0.920511256236313	0.9805103920014	0.0690287593472322
chr1	74571732	74572237	505	-	utr3	Zfp142	0.932543284957204	0.99139496871837	0.662399382212222	1	0.736388676560049	0.994526967317028	0.0134480437109908	0.067636408836601	0.0519314213250789	0.0256280774918922	0.920511256236313	0.9805103920014	0.0263033438331866
chr1	74594128	74594252	124	-	utr3	Rnf25	0.948870877435253	0.99279733867187	0.734316793379817	1	0.900580112188106	0.994526967317028	0.116172472860713	0.210985253802436	0.810574727680908	0.980050664651871	0.00249914754185936	0.0328905257758755	-0.169475936970963
chr1	74679595	74680139	544	+	exon	Ttll4	0.401827818194156	0.878655662883616	0.695961190760725	1	0.811146489133514	0.994526967317028	0.0205778000501706	0.0807406482454223	0.188429755247124	0.290277627334323	0.185730335594274	0.557580052311926	-0.101847872087199
chr1	74784547	74784700	153	+	utr3	Wnt6	0.0831562990406071	NA	0.0364939610765431	1	0.100070466885794	0.994526967317028	0.378155828649535	0.491249668000142	3.62882829381244	5.3051007174733	2.21421821560837e-19	8.35109880686819e-17	-1.67627242366086
chr1	75146685	75146901	216	+	utr3	Retreg2	0.978239686165462	NA	0.804681578345822	1	0.981292954249267	0.994526967317028	0.072076994512293	0.157447429600272	-0.0374282321560208	0.0632832274697532	0.82510272944533	0.958220816625296	-0.100711459625774
chr1	75214031	75214200	169	+	utr3	Stk16	0.546627147414079	NA	0.372138967208719	1	0.853262048370294	0.994526967317028	0.0198241568825719	0.0792615870408796	-0.319843416988789	0.366506800527585	0.179423806326733	0.551671441059506	-0.686350217516374
chr1	75215030	75215198	168	-	utr3	Tuba4a	0.631528028943592	NA	0.854838470691745	1	0.817564626947106	0.994526967317028	0.099372539526976	0.189568361298773	-0.32679678358249	0.0727839340984813	0.723211255597501	0.927682687358137	-0.399580717680972
chr1	75215643	75215937	294	-	utr3	Tuba4a	0.868357602079233	0.986176245858889	0.549802729171416	1	0.827273338990014	0.994526967317028	0.0283983623696777	0.0930982877826843	-0.391880433286322	0.0727839340984813	0.723211255597501	0.927682687358137	-0.464664367384804
chr1	75216235	75216547	312	-	utr3	Tuba4a	0.735160102965284	0.967849927804775	0.964800059838761	1	0.934656618874511	0.994526967317028	0.00242438279686974	0.0441568158562632	0.26048401653988	0.0727839340984813	0.723211255597501	0.927682687358137	0.187700082441399
chr1	75388572	75389083	511	+	exon	Speg	0.905272600345722	NA	0.724632522730395	1	0.695718545278133	0.994526967317028	0.0805707760596595	0.167625748859002	-0.294684063583398	0.0721839683092756	0.866321345901645	0.967590206473065	-0.366868031892674
chr1	75474727	75475176	449	-	utr3	Chpf	0.597593406659558	0.938834636771536	0.387647296921811	1	0.537431276187002	0.994526967317028	0.0155722549437866	0.0718499554978994	-0.55165446858504	0.167526545944126	0.543930121560429	0.851699606927136	-0.719181014529167
chr1	75475479	75475700	221	-	utr3	Chpf	0.290911319324925	NA	0.156714270636937	1	0.408210906203936	0.994526967317028	0.08646797663102	0.174012956529686	-0.495151896482199	0.167526545944126	0.543930121560429	0.851699606927136	-0.662678442426325
chr1	75475940	75476155	215	-	utr3	Chpf	0.273522621298183	0.805602835207495	0.13629490156621	1	0.293758621004608	0.994526967317028	0.0166586546934103	0.0738949161244231	-0.447285375056353	0.167526545944126	0.543930121560429	0.851699606927136	-0.614811921000479
chr1	75477350	75477751	401	-	utr3	Chpf	0.210097852347117	0.750514907050288	0.102556200640204	1	0.0857397995969062	0.994526967317028	0.0103953806184526	0.0614352735700581	-0.556408713887282	0.167526545944126	0.543930121560429	0.851699606927136	-0.723935259831408
chr1	75505611	75505995	384	-	exon	Obsl1	0.0305540331648058	NA	0.0144393749849308	1	0.115517554767634	0.994526967317028	0.0455112647342707	0.120546230478829	-0.55703572267547	0.295055807390386	0.213751766663598	0.594506175009254	-0.852091530065855
chr1	77369221	77369410	189	-	utr3	Epha4	0.656637937255089	NA	0.451585670599752	1	0.738437841776559	0.994526967317028	0.0731760239009294	0.158811589102226	-1.19455452502853	-1.60371084860556	7.09117393659015e-10	6.68623058284276e-08	0.409156323577032
chr1	77373057	77373300	243	-	utr3	Epha4	0.0801688877365876	0.579104743383595	0.110909770477892	1	0.109775244731736	0.994526967317028	0.69627208347357	0.77881936101729	-1.01234469635608	-1.60371084860556	7.09117393659015e-10	6.68623058284276e-08	0.591366152249484
chr1	77373665	77373800	135	-	utr3	Epha4	0.990622263364991	NA	0.887173899116992	1	0.823075632120301	0.994526967317028	0.0904173553238823	0.178897054662254	-0.365103004652373	-1.60371084860556	7.09117393659015e-10	6.68623058284276e-08	1.23860784395319
chr1	77374710	77374828	118	-	utr3	Epha4	0.372351942792398	NA	0.453721476418551	1	0.645541124446817	0.994526967317028	0.962380636119563	0.983134243605037	-0.467676200324491	-1.60371084860556	7.09117393659015e-10	6.68623058284276e-08	1.13603464828107
chr1	77506904	77507118	214	-	utr3	Epha4	0.78961649402073	0.975376828568716	0.985730083595009	1	0.986837013356984	0.994526967317028	0.0672403671016378	0.151794122139626	-1.45751686261092	-1.60371084860556	7.09117393659015e-10	6.68623058284276e-08	0.146193985994637
chr1	78665380	78665517	137	+	exon	Utp14b	0.264179317909801	0.801248001636263	0.412946114889516	1	0.462635345875	0.994526967317028	0.167534843942271	0.271172677636792	1.2827437886133	0.852523574714128	0.000558960559163119	0.01036354816808	0.430220213899173
chr1	78666092	78666565	473	+	exon	Utp14b	0.121791683471706	0.652123250283467	0.255186313985653	1	0.558676109648552	0.994526967317028	0.512996533678647	0.618549125363059	1.45971914389398	0.852523574714128	0.000558960559163119	0.01036354816808	0.607195569179851
chr1	79820830	79820936	106	-	intron	Serpine2	0.781774210349154	NA	0.868277943162364	1	0.846810179696459	0.994526967317028	0.604959093320515	0.70187195468617	-0.465553545952103	1.29844896972698	7.75159077058213e-05	0.00207268281574595	-1.76400251567908
chr1	80267015	80267183	168	-	utr3	Cul3	0.225767565641464	NA	0.294663624266844	1	0.356672779162352	0.994526967317028	0.305103589227539	0.41742844157382	0.501277586404948	-0.233268895740972	0.323905760535164	0.704326712181759	0.734546482145919
chr1	82237358	82237530	172	-	utr3	Irs1	0.460534035539584	NA	0.216657349945405	1	0.720482646793783	0.994526967317028	0.624047810832172	0.71818679628714	3.30058816252055	2.42080116941543	1.29709521641638e-07	7.52630309379741e-06	0.879786993105118
chr1	82286777	82287428	651	-	utr3	Irs1	0.686236675660907	0.956876323776238	0.857999530232701	1	0.712439646263983	0.994526967317028	0.0756932532354404	0.162138389032733	2.87437201797857	2.42080116941543	1.29709521641638e-07	7.52630309379741e-06	0.453570848563134
chr1	82287743	82287951	208	-	exon	Irs1	0.412620246201551	NA	0.546767359187407	1	0.89495775753496	0.994526967317028	0.622848794462187	0.717354190646103	2.83897740563688	2.42080116941543	1.29709521641638e-07	7.52630309379741e-06	0.418176236221449
chr1	82288248	82288452	204	-	exon	Irs1	0.169298607658232	NA	0.223936688998024	1	0.730044368934146	0.994526967317028	0.766883332672968	0.837407723150496	3.51012904076703	2.42080116941543	1.29709521641638e-07	7.52630309379741e-06	1.08932787135159
chr1	82289554	82289875	321	-	exon	Irs1	0.527979260624421	NA	0.415258614623247	1	0.511998739960119	0.994526967317028	0.363538892110009	0.47719423992621	2.57548810275107	2.42080116941543	1.29709521641638e-07	7.52630309379741e-06	0.15468693333564
chr1	82290130	82290274	144	-	exon	Irs1	0.0251844375944538	NA	0.0300938819094982	1	0.150641377094858	0.994526967317028	0.0913050889897417	0.179782833246949	3.20576601672018	2.42080116941543	1.29709521641638e-07	7.52630309379741e-06	0.784964847304745
chr1	82290717	82290952	235	-	utr5	Irs1	0.990046073638734	NA	0.836054077836184	1	0.904563280555043	0.994526967317028	0.541717415738101	0.645965097684315	2.41485697247767	2.42080116941543	1.29709521641638e-07	7.52630309379741e-06	-0.00594419693776471
chr1	84037461	84037696	235	-	utr3	Pid1	0.797076828513404	0.978497337911068	0.900452399472908	1	0.940011759002603	0.994526967317028	0.0893342710018676	0.177493004805354	1.4499553522316	1.62135413459792	1.27546293763206e-05	0.000448037618189771	-0.171398782366317
chr1	84037897	84038244	347	-	utr3	Pid1	0.110812983444199	NA	0.148673183428335	1	0.170721967589022	0.994526967317028	0.618396940033625	0.714075201105074	2.71091128931813	1.62135413459792	1.27546293763206e-05	0.000448037618189771	1.08955715472022
chr1	84724584	84724758	174	-	utr3	Trip12	0.831954060041305	0.982223850305462	0.934064135736652	1	0.984431436161472	0.994526967317028	0.0282089135260988	0.0928737171369759	-1.19323572519403	-0.627344099275014	0.000692888455329012	0.0123054242153351	-0.56589162591902
chr1	84794016	84794212	196	-	exon	Trip12	0.0504617192156677	0.515630258916446	0.107490061521206	1	0.180049144629064	0.994526967317028	0.944923555164449	0.971622378637505	0.0630130820314434	-0.627344099275014	0.000692888455329012	0.0123054242153351	0.690357181306457
chr1	84838559	84838659	100	-	utr5	Trip12	0.0385864828315048	NA	0.0563351153882378	1	0.0430947018836223	0.994526967317028	0.0713776664362802	0.15641745526324	0.831069467457061	-0.627344099275014	0.000692888455329012	0.0123054242153351	1.45841356673207
chr1	85849295	85849644	349	+	utr3	Cab39	0.223661989230753	0.763379589382349	0.0880274268699769	1	0.415838075690867	0.994526967317028	0.0203586335912478	0.0802062205785434	-0.372616559951318	0.235853793445885	0.292296389459242	0.678521518258805	-0.608470353397204
chr1	86305121	86305377	256	+	utr5	B3gnt7	0.815777698918899	0.981075949552285	0.541906110078216	1	0.839007990647508	0.994526967317028	0.216840528492223	0.324025285185406	0.365990994483929	0.446836078927842	0.0721254076186905	0.340586041478957	-0.0808450844439132
chr1	86305572	86305680	108	+	exon	B3gnt7	0.538899572486067	NA	0.361372793263195	1	0.550942412048894	0.994526967317028	0.00421139199023912	0.0497038079340031	0.1191582978096	0.446836078927842	0.0721254076186905	0.340586041478957	-0.327677781118242
chr1	86305842	86306107	265	+	exon	B3gnt7	0.735157708129427	0.967849927804775	0.975232559574905	1	0.929076755332787	0.994526967317028	0.0399340990054528	0.11165751786197	0.174286107613503	0.446836078927842	0.0721254076186905	0.340586041478957	-0.272549971314339
chr1	86372413	86372681	268	+	exon	C130036L24Rik	0.329698340524511	NA	0.380811344052792	1	0.418146647550049	0.994526967317028	0.226834470542703	0.33497605507922	-0.643280550336744	-0.688282857229518	0.280467324047228	0.668158560967502	0.0450023068927741
chr1	86587138	86587241	103	+	utr5	Cops7b	0.0784625427211672	NA	0.10350122168316	1	0.22817023059573	0.994526967317028	0.221108510114817	0.328759699390463	1.71288446001496	-0.127931384235281	0.625680648042354	0.891778660159657	1.84081584425024
chr1	86606033	86606134	101	+	utr3	Cops7b	0.642694028569097	NA	0.433862482335861	1	0.765015987525453	0.994526967317028	0.0285740113531407	0.0933040253183343	-0.497147817555281	-0.127931384235281	0.625680648042354	0.891778660159657	-0.36921643332
chr1	87238463	87238742	279	+	utr3	Eif4e2	0.972354815400335	0.99519983045194	0.725189042711716	1	0.905136123445645	0.994526967317028	0.0261839064539388	0.0899685366010409	-0.0589099877176418	-0.568625495313658	0.00801998287200286	0.0797657144493719	0.509715507596016
chr1	87428664	87428779	115	+	exon	Gigyf2	0.000394462114178913	0.0984501894612288	0.00098822193433106	1	0.0628202132395584	0.994526967317028	0.173169038379069	0.277413856100181	1.25589477595955	-0.441937650880046	0.0398263395151954	0.236941095031872	1.6978324268396
chr1	87450287	87450407	120	+	utr3	Gigyf2	0.361795012988205	NA	0.207005874597377	1	0.596740149189571	0.994526967317028	0.0818241549492992	0.168874305196455	-0.94544684712689	-0.441937650880046	0.0398263395151954	0.236941095031872	-0.503509196246843
chr1	87766944	87767059	115	+	exon	Atg16l1	0.0506781689730672	0.515630258916446	0.113944990893128	1	0.57643807696418	0.994526967317028	0.936211388346768	0.965337964873112	0.784439813049914	-0.056788963298727	0.808371222251346	0.953074725016971	0.841228776348641
chr1	87791386	87791579	193	+	utr3	Atg16l1	0.00327135192166641	NA	0.00118709922090281	1	0.0355052430335687	0.994526967317028	0.000710378526932232	0.0425769424289846	-1.19704938223921	-0.056788963298727	0.808371222251346	0.953074725016971	-1.14026041894048
chr1	88265224	88265562	338	-	utr3	Hjurp	0.0775238456197434	0.579104743383595	0.185920337092054	1	0.0643192064947075	0.994526967317028	0.39480726670676	0.509007715754169	0.496514906732023	-0.300653294332351	0.134621576537399	0.479082579743699	0.797168201064374
chr1	88266079	88266501	422	-	utr3	Hjurp	0.360884409882035	0.851855283169914	0.628849391242688	1	0.691983833908036	0.994526967317028	0.0128408738570247	0.0662395819032836	0.0220603462710236	-0.300653294332351	0.134621576537399	0.479082579743699	0.322713640603375
chr1	88615067	88615197	130	+	intergenic	NA	0.25896398584916	NA	0.299129389458272	1	0.51955851827398	0.994526967317028	0.997238165384398	1	0.246370174271581	NA	NA	NA	NA
chr1	88700444	88700810	366	-	utr3	Arl4c	0.920166357349465	0.990273804615557	0.824825030692972	1	0.622319124034795	0.994526967317028	0.154490501604502	0.256153574952819	3.11819032812403	3.37998710178532	3.32853810837427e-34	3.40747201208714e-31	-0.261796773661291
chr1	88700912	88701195	283	-	utr3	Arl4c	0.00133523544765675	0.134076084760896	0.00322052021354583	1	5.03538057383469e-07	0.00151581739874337	0.0271731556680536	0.0914667829183589	4.34657506409209	3.37998710178532	3.32853810837427e-34	3.40747201208714e-31	0.966587962306774
chr1	89143579	89143772	193	+	exon	Sh3bp4	0.0288983567998808	NA	0.0104625134339909	1	0.120336528089281	0.994526967317028	0.00477936540998258	0.0508749390935558	0.26681669047714	0.948414848944826	0.00107619326796555	0.0173431276498975	-0.681598158467686
chr1	89144550	89144864	314	+	exon	Sh3bp4	0.756563452836342	NA	0.54744152712393	1	0.640961816935671	0.994526967317028	0.00806589551058146	0.0566457476006634	0.652926738449433	0.948414848944826	0.00107619326796555	0.0173431276498975	-0.295488110495393
chr1	89145693	89145842	149	+	exon	Sh3bp4	0.690746311524465	0.958533485994202	0.464453880840927	1	0.620578745677772	0.994526967317028	0.0249739998641946	0.0883019737285004	0.281384070321247	0.948414848944826	0.00107619326796555	0.0173431276498975	-0.667030778623579
chr1	89153214	89153412	198	+	utr3	Sh3bp4	0.890184287901958	NA	0.954102701396107	1	0.86101303439705	0.994526967317028	0.376597098174341	0.489716950888393	0.305388101171441	0.948414848944826	0.00107619326796555	0.0173431276498975	-0.643026747773385
chr1	89888785	89889210	425	+	utr3	Agap1	0.570298677899442	0.932051191541886	0.899456712179408	1	0.971432972431864	0.994526967317028	0.0145190188309369	0.0698392012630593	0.33268723451407	0.159251983080293	0.466564741898334	0.806513795789039	0.173435251433778
chr1	89890347	89890723	376	+	utr3	Agap1	0.299233327285098	NA	0.204020596441855	1	0.176110287311964	0.994526967317028	0.0497389141524058	0.126878402946425	-0.0910412223257149	0.159251983080293	0.466564741898334	0.806513795789039	-0.250293205406008
chr1	89928166	89929109	943	-	utr3	Gbx2	0.376397730069234	0.861921208039182	0.540871712836323	1	0.26446106757134	0.994526967317028	0.156083705841064	0.257897255378003	-0.884573333411507	-1.25102254299551	6.76384872969083e-07	3.28608406759081e-05	0.366449209584004
chr1	89930233	89930906	673	-	utr5	Gbx2	0.418795904887674	0.885967574366334	0.760254077044091	1	0.767478921507139	0.994526967317028	0.0935608736811614	0.182522377116677	-1.00404675440078	-1.25102254299551	6.76384872969083e-07	3.28608406759081e-05	0.24697578859473
chr1	89931320	89931777	457	+	exon	D130058E05Rik	0.551330847869813	NA	0.379709310561139	1	0.546237674320244	0.994526967317028	0.0165001095312829	0.0736770628742504	-1.29912337727251	-1.03004364935874	0.0848587163107016	0.371727313784871	-0.269079727913773
chr1	90612577	90612976	399	+	utr3	Cops8	0.631079899575128	0.947118653531274	0.410239957315528	1	0.535543697909612	0.994526967317028	0.0255327014290975	0.0890936685424119	-0.0585191072079341	0.380997859809251	0.105815123436296	0.421730352916852	-0.439516967017186
chr1	91114658	91114824	166	+	exon	Lrrfip1	0.360904112936293	0.851855283169914	0.24738849563414	1	0.360794251323317	0.994526967317028	0.0109176969711107	0.0626343521595429	0.956880088829596	0.87887507161	8.37729542812121e-05	0.00221928647090265	0.0780050172195963
chr1	91114964	91115242	278	+	exon	Lrrfip1	0.778666496053282	0.972890253221262	0.989658954641162	1	0.968285918602535	0.994526967317028	0.223370546889859	0.331157907301236	0.820306870890046	0.87887507161	8.37729542812121e-05	0.00221928647090265	-0.0585682007199537
chr1	91115368	91115666	298	+	exon	Lrrfip1	0.0318885842450064	0.422815959473985	0.0552358267657803	1	0.150952703836115	0.994526967317028	0.549056830000778	0.651865397959196	1.93131852616905	0.87887507161	8.37729542812121e-05	0.00221928647090265	1.05244345455905
chr1	91128416	91128518	102	+	utr3	Lrrfip1	0.0980828969696007	NA	0.0298916634643908	1	0.221009799934448	0.994526967317028	0.0697495371664467	0.154641953511887	-0.168047598962282	0.87887507161	8.37729542812121e-05	0.00221928647090265	-1.04692267057228
chr1	91285502	91285805	303	+	utr3	Ube2f	0.0620637803904796	0.551581091598467	0.0210888856701067	1	0.0380373219056489	0.994526967317028	0.00102913784771708	0.0425769424289846	-0.362296074783646	0.420096377233872	0.109602666747121	0.42985648363818	-0.782392452017518
chr1	91411659	91412117	458	-	utr3	Hes6	0.103675231612266	0.625256403554084	0.0528024978197554	1	0.356976067256907	0.994526967317028	0.00556131628432199	0.0526376193128416	0.0317092006079207	0.919105340451438	0.000925027166584806	0.0153298566166239	-0.887396139843517
chr1	91413018	91413133	115	-	exon	Hes6	0.194118718465057	0.728861240446056	0.277555872748626	1	0.252869457128645	0.994526967317028	0.986190417711854	0.999333732719998	1.64283340132485	0.919105340451438	0.000925027166584806	0.0153298566166239	0.723728060873408
chr1	91501075	91501401	326	+	exon	Traf3ip1	0.100241749668333	0.62263476522453	0.169650608623283	1	0.210798010545718	0.994526967317028	0.27046071147494	0.38146976109513	0.165205727081632	-0.356548861418561	0.182991973892524	0.554469549646437	0.521754588500193
chr1	91932622	91932887	265	-	utr3	Hdac4	0.610472636613242	NA	0.424625371031571	1	0.512745367916051	0.994526967317028	0.0674828852028055	0.152151793001491	0.0867070569833812	-0.456559278090781	0.0909664074847791	0.388246144154811	0.543266335074162
chr1	92858423	92858586	163	+	utr3	Gpc1	0.189845541685776	NA	0.297399635308822	1	0.644321074459181	0.994526967317028	0.925724175740298	0.959115119901319	1.00356892038032	0.875570837624692	0.00607746148033327	0.065687916995578	0.127998082755633
chr1	92919648	92919823	175	+	exon	Rnpepl1	0.711151541221141	NA	0.505509853261187	1	0.676924298801365	0.994526967317028	0.0140014963413512	0.0688729601004797	-0.0014711372766853	0.0266405826277724	0.944231450141372	0.986537145055167	-0.0281117199044577
chr1	92920117	92920334	217	+	utr3	Rnpepl1	0.0787960733474958	NA	0.0282584770931248	1	0.180502828790766	0.994526967317028	0.0549779873322745	0.133684716308095	-0.490117432697355	0.0266405826277724	0.944231450141372	0.986537145055167	-0.516758015325128
chr1	93056082	93056186	104	-	exon	Kif1a	0.307520149724495	NA	0.207832406459231	1	0.214673193639511	0.994526967317028	0.547067107375172	0.650014863759758	3.69251357064269	2.80319798730246	4.11765877063981e-17	1.18028571001619e-14	0.889315583340231
chr1	93229914	93230114	200	+	utr3	Crocc2	0.0801287868187828	NA	0.0619611971871323	1	0.157763628249953	0.994526967317028	0.64611844157075	0.737117596687951	-0.70228538661043	-0.928025209236401	0.0489026032717616	0.270189710906279	0.225739822625971
chr1	93296452	93296997	545	+	utr3	Sned1	0.670124390324378	NA	0.837272887506742	1	0.950867301742113	0.994526967317028	0.377250488578191	0.490355181820927	1.70981532760041	1.57609000434311	3.49828468918152e-06	0.000142841641496722	0.133725323257302
chr1	93301558	93301703	145	-	exon	Mterf4	0.0072531316885721	NA	0.00170387716541289	1	0.0380079320648758	0.994526967317028	0.0003637487599083	0.0401365704835402	0.0498182997064112	1.20848149034997	0.00346572171405034	0.0428195893153185	-1.15866319064356
chr1	93320957	93321124	167	-	exon	Pask	0.516310841482029	NA	0.341318788227917	1	0.537576843651208	0.994526967317028	0.00213518453321127	0.0434344752225619	-0.366826234069217	-0.0201252989945005	0.94420403320668	0.986537145055167	-0.346700935074717
chr1	93321504	93321716	212	-	exon	Pask	0.587920103319814	NA	0.423058369630553	1	0.657508984209781	0.994526967317028	0.0846730270581211	0.17222154563645	-0.308375443348764	-0.0201252989945005	0.94420403320668	0.986537145055167	-0.288250144354264
chr1	93343677	93343786	109	+	exon	Ppp1r7	0.00247477477023335	NA	0.00486109815904515	1	0.0181261667820617	0.994526967317028	0.555946072089178	0.658575551225829	1.59552454898512	0.0939216754647458	0.780285892880838	0.943079061886915	1.50160287352037
chr1	93750714	93750919	205	+	exon	Gm10550	0.993751801568217	NA	0.770592546789063	1	0.910788814123665	0.994526967317028	0.0431856330882866	0.116823668724755	-0.665211901589437	NA	NA	NA	NA
chr1	93818706	93819091	385	+	utr3	Ing5	0.427727711841376	0.891071786432356	0.286446518293381	1	0.341081233766437	0.994526967317028	0.0104027882742634	0.0614389218704541	-0.382026029993109	0.0113177063461901	0.966735184295696	0.991747949027705	-0.393343736339299
chr1	97645733	97646227	494	-	exon	D1Ertd622e	0.876347237865563	0.986176245858889	0.626152885749739	1	0.731899744356147	0.994526967317028	0.0155508633499268	0.0718245082134446	0.874746822482577	0.87202806027703	0.0948383864083912	0.396622046689543	0.00271876220554679
chr1	105663974	105664108	134	+	utr5	Relch	0.490947202197373	NA	0.392183009546431	1	0.358342155063515	0.994526967317028	0.00419406558869762	0.0496700333069843	-0.706301061419301	-0.39188121803567	0.242571135504413	0.627872406366127	-0.314419843383631
chr1	105991038	105991691	653	+	exon	Zcchc2	0.796018264933338	NA	0.571086965701578	1	0.679351189391025	0.994526967317028	0.0577359934924464	0.137786208383605	-0.317651884209775	-0.124736136947832	0.704165554502968	0.921476215672134	-0.192915747261943
chr1	106030392	106031207	815	+	exon	Zcchc2	0.267677903822767	0.801248001636263	0.426815509244838	1	0.615932340086975	0.994526967317028	0.279539134509833	0.39037970196712	0.343508947316162	-0.124736136947832	0.704165554502968	0.921476215672134	0.468245084263994
chr1	106172553	106172658	105	+	exon	Phlpp1	0.0755388918556093	NA	0.0181390928485528	1	0.194780565786654	0.994526967317028	0.0148669230037684	0.070453791382576	0.075024420610669	0.630112835398296	0.0927454948977641	0.392798000258497	-0.555088414787627
chr1	106173159	106173266	107	+	exon	Phlpp1	0.833616702764308	NA	0.640460687257081	1	0.80650177287134	0.994526967317028	0.0957854462583125	0.185512295329044	-0.436434408988739	0.630112835398296	0.0927454948977641	0.392798000258497	-1.06654724438704
chr1	106392983	106393381	398	+	utr3	Phlpp1	0.490548362278884	0.911496764378022	0.65387233421207	1	0.401823110930709	0.994526967317028	0.521453157596745	0.626574790164057	1.35767231120484	0.630112835398296	0.0927454948977641	0.392798000258497	0.727559475806548
chr1	106724730	106724898	168	-	utr3	Kdsr	0.477543191863684	NA	0.28816512260181	1	0.499429065464591	0.994526967317028	0.012177257420639	0.0648588333719836	-0.261192263372361	0.122942365363875	0.717666779009447	0.92554668197277	-0.384134628736236
chr1	118332916	118333040	124	+	utr3	Nifk	0.973581902473235	0.995320573341856	0.789376385824781	1	0.965972639190935	0.994526967317028	0.0277404652362211	0.0922439285032445	0.13245291668151	0.186620678263833	0.495953569267309	0.824403451025177	-0.0541677615823234
chr1	118419543	118419837	294	+	utr5	Clasp1	0.359472268661702	0.851835982057035	0.595700204336735	1	0.808937599227561	0.994526967317028	0.0818911304434174	0.168896450683329	0.147219496876356	0.301982738825096	0.177892725581446	0.549947916961451	-0.15476324194874
chr1	118608621	118609235	614	+	utr3	Clasp1	0.596043048462758	0.938834636771536	0.821198451690511	1	0.680466484656956	0.994526967317028	0.157065226870253	0.258951562084921	0.487493869315479	0.301982738825096	0.177892725581446	0.549947916961451	0.185511130490384
chr1	118834394	118835030	636	-	utr3	Gli2	0.788566182641429	0.975376828568716	0.914264558061473	1	0.949024271540157	0.994526967317028	0.0691743761264063	0.154055731215752	-0.812715926813474	-0.850377357774606	9.54554296883855e-05	0.00248288061396359	0.0376614309611322
chr1	118835953	118836491	538	-	exon	Gli2	0.272166971939383	0.80554960626122	0.514187446908562	1	0.596521439428953	0.994526967317028	0.122065135092576	0.217796360149404	-0.455221797577145	-0.850377357774606	9.54554296883855e-05	0.00248288061396359	0.395155560197461
chr1	118837209	118837491	282	-	exon	Gli2	0.254077152768639	NA	0.150588314346677	1	0.398600676736584	0.994526967317028	0.0547353381695519	0.133394283711206	-0.801060744992983	-0.850377357774606	9.54554296883855e-05	0.00248288061396359	0.0493166127816234
chr1	118837947	118838048	101	-	exon	Gli2	0.505282669158717	NA	0.358907184802773	1	0.530090395224042	0.994526967317028	0.0547406029420544	0.133394283711206	-0.875819534945222	-0.850377357774606	9.54554296883855e-05	0.00248288061396359	-0.0254421771706157
chr1	118854444	118854578	134	-	utr3	Gli2	0.0115456615839222	0.290938074526427	0.0221142377077169	1	0.295141533317381	0.994526967317028	0.28966013312463	0.401415972509059	0.442079456681028	-0.850377357774606	9.54554296883855e-05	0.00248288061396359	1.29245681445563
chr1	119053605	119053884	279	-	utr5	Gli2	0.639396451591033	NA	0.509019481434482	1	0.432390926689269	0.994526967317028	0.0433549926179426	0.117025347123145	-1.0976425853928	-0.850377357774606	9.54554296883855e-05	0.00248288061396359	-0.247265227618196
chr1	119054011	119054239	228	-	utr5*	Gli2	0.715759606114229	NA	0.520089777603109	1	0.767544781584629	0.994526967317028	0.145627117975967	0.245278139137481	-1.39374864735373	-0.850377357774606	9.54554296883855e-05	0.00248288061396359	-0.543371289579121
chr1	119416898	119418042	1144	-	utr3	Inhbb	0.321001110343384	0.830503396364003	0.595142090965526	1	0.452218784263778	0.994526967317028	0.153091930087919	0.25420733775656	-3.59451928095513	-3.79160663333908	2.52062088015214e-37	3.61255384543405e-34	0.197087352383947
chr1	119420622	119421074	452	-	exon	Inhbb	0.99438663501658	NA	0.871284235924132	1	0.862630263500038	0.994526967317028	0.199818982964484	0.305605503357446	-4.45017528780999	-3.79160663333908	2.52062088015214e-37	3.61255384543405e-34	-0.658568654470911
chr1	119421427	119422323	896	-	utr5	Inhbb	0.988883028114416	0.996836024109414	0.799305906779281	1	0.846585875587404	0.994526967317028	0.0488407365073402	0.125614817933799	-4.39425093657815	-3.79160663333908	2.52062088015214e-37	3.61255384543405e-34	-0.602644303239074
chr1	119422471	119422711	240	-	utr5*	Inhbb	0.9236378102385	NA	0.992734869977387	1	0.801565682691595	0.994526967317028	0	0	-5.25494015400027	-3.79160663333908	2.52062088015214e-37	3.61255384543405e-34	-1.46333352066119
chr1	119471474	119471715	241	-	utr3	Ralb	0.933022687996905	0.99139496871837	0.836189319754339	1	0.611853627105866	0.994526967317028	0.00397407006888073	0.049122111998952	-0.0537642713540446	-0.0195122470719884	0.940423672437356	0.986262699320312	-0.0342520242820562
chr1	119527102	119527388	286	+	exon	Tmem185b	0.773349091677607	NA	0.543932887902098	1	0.784418559596342	0.994526967317028	0.0130834644982827	0.0668431320047779	0.403221458245074	0.337991320326208	0.522810188664219	0.840484085691036	0.0652301379188664
chr1	119527530	119527765	235	+	utr3	Tmem185b	0.366380915492633	NA	0.224903423558872	1	0.485732288386081	0.994526967317028	0.0593968698529221	0.140576217219262	-0.0814193944794642	0.337991320326208	0.522810188664219	0.840484085691036	-0.419410714805672
chr1	120244003	120244142	139	-	exon	Steap3	0.885354850324059	NA	0.978791450168721	1	0.902062696866423	0.994526967317028	0.447127474560479	0.558169065924836	0.912501112084971	1.67269258138962	1.60359556449638e-05	0.000545236865175	-0.760191469304647
chr1	120607151	120607379	228	+	utr3	En1	0.798376720759179	NA	0.873397239560273	1	0.815384290131662	0.994526967317028	0.692043733414685	0.775239779613232	3.94344616185194	4.09278260544602	0.000444100113674376	0.00860113895835291	-0.149336443594074
chr1	121567728	121567833	105	-	exon	Ddx18	0.00972503767522353	0.272694635423584	0.0228818477557969	1	0.0876489525682008	0.994526967317028	0.818567063073365	0.879097304057899	1.01273350989778	-0.0774624871578248	0.710850671172967	0.923290350266395	1.09019599705561
chr1	125872576	125872794	218	-	utr3	Lypd1	0.516616014386912	NA	0.536294943647525	1	0.70358142514637	0.994526967317028	0.686930062676055	0.770943091924205	3.23155649000063	3.54197351272412	0.404345925508135	NA	-0.310417022723487
chr1	127482587	127482863	276	+	utr3	Mgat5	0.255147490923475	NA	0.142325306063888	1	0.38629374120226	0.994526967317028	0.154560596012223	0.25622284219835	-0.262071664016986	0.067354991323956	0.847443214759327	0.962985330923774	-0.329426655340942
chr1	127802317	127803723	1406	+	utr3	Ccnt2	0.0204679198941263	0.364442684781527	0.0955435820189505	1	0.0713996344738601	0.994526967317028	0.449985516886775	0.560345300962227	0.404586821674406	-0.439708561802076	0.0447148811205943	0.256378889244755	0.844295383476482
chr1	128236778	128236907	129	+	utr3	R3hdm1	0.782293394015829	NA	0.962527725377212	1	0.738866161008019	0.994526967317028	0.0544045967897755	0.132897621963793	0.0995377713023345	-0.198269795429438	0.426828368724963	0.783613365621628	0.297807566731772
chr1	128331795	128331925	130	-	utr3	Mcm6	0.13321615911108	0.667121546798456	0.0528058468855911	1	0.222216024865132	0.994526967317028	0.000310934492658732	0.0375111371943494	-1.58660477993585	-0.263264254377651	0.197789951987348	0.572556168831078	-1.3233405255582
chr1	130448515	130448685	170	-	exon	Cd55	0.144765948546814	NA	0.152982427290904	1	0.489706753807663	0.994526967317028	0.717755014573729	0.797250117000726	1.81136348322017	0.945616782382662	0.0640640921110794	0.317704694856744	0.865746700837503
chr1	130716826	130717082	256	-	utr5	Pfkfb2	0.712178182670465	NA	0.888073364625087	1	0.964953904546475	0.994526967317028	0.221135226623603	0.328759699390463	-0.391230626386935	-0.795240788424109	0.153006370463238	0.510342539476748	0.404010162037174
chr1	131128589	131129357	768	-	utr3	Dyrk3	0.802272679897204	0.979284892604284	0.518693480944904	1	0.44093071552863	0.994526967317028	0.005158189266257	0.0521465329365088	-0.268572274027078	-0.0423309880513759	0.879852556601789	0.970350338819083	-0.226241285975702
chr1	131129741	131129910	169	-	exon	Dyrk3	0.932204041603501	0.99139496871837	0.682755530490873	1	0.825592360144351	0.994526967317028	0.0191812832542381	0.078071187982162	-0.214348781752712	-0.0423309880513759	0.879852556601789	0.970350338819083	-0.172017793701336
chr1	131289450	131289623	173	-	utr3	Srgap2	0.498331023099467	NA	0.322633512245266	1	0.535251479601871	0.994526967317028	0.0218460240765804	0.0831914250188972	0.0184657781056094	-0.000210289053492327	0.999293374030572	0.999865973174264	0.0186760671591017
chr1	131295317	131295461	144	-	utr3	Srgap2	0.0691320193141875	NA	0.0194389150300895	1	0.0825437546202387	0.994526967317028	0.0139768398893886	0.0688729601004797	-2.75047393676489	-0.000210289053492327	0.999293374030572	0.999865973174264	-2.7502636477114
chr1	131525370	131525471	101	-	utr5	Srgap2	0.57369281609762	NA	0.690088653170021	1	0.917545162233888	0.994526967317028	0.248118741234305	0.357253082541055	0.4533185835113	-0.000210289053492327	0.999293374030572	0.999865973174264	0.453528872564793
chr1	131528087	131528330	243	+	utr5	Fam72a	0.265528879945462	NA	0.34595858127209	1	0.544252349320143	0.994526967317028	0.836294201863143	0.892415371913871	0.265369443235928	-0.00135605582661939	0.998036254460947	0.99927183790723	0.266725499062548
chr1	131830681	131830800	119	+	exon	Slc41a1	0.491964108573047	NA	0.304595271657355	1	0.590703189749517	0.994526967317028	0.0525218900695189	0.130518555712444	-0.787675066488416	-0.15686334753246	0.544729800890372	0.851927925181232	-0.630811718955955
chr1	132018002	132018369	367	+	exon	Elk4	0.899398829216625	0.989449321514362	0.85105603322443	1	0.948146373858946	0.994526967317028	0.0847345413516222	0.172241353976236	0.503019137174992	0.481180810378149	0.167318708035224	0.532805396826178	0.0218383267968428
chr1	132204547	132204981	434	+	exon	Lemd1	0.62904750694789	0.947118653531274	0.86097493539019	1	0.892664464761441	0.994526967317028	0.0703558407436492	0.155293400538957	0.674001730697015	0.855890309463821	0.0275239185802907	0.185721657764937	-0.181888578766806
chr1	132207332	132207734	402	+	exon	Lemd1	0.546969272139918	NA	0.367935966416546	1	0.466054302171469	0.994526967317028	0.0547145055803246	0.133394283711206	0.265776147677443	0.855890309463821	0.0275239185802907	0.185721657764937	-0.590114161786378
chr1	132332211	132332796	585	+	utr3	Nuak2	0.912369860286471	0.990193152930887	0.668060585851789	1	0.856260681365387	0.994526967317028	0.0260207247445297	0.0898536994684098	-0.234529592238217	0.229462650797227	0.622003281136005	0.890031052839578	-0.463992243035444
chr1	132360253	132360761	508	-	exon	Tmcc2	0.705588412402272	0.962302494361397	0.44759460470503	1	0.46495172696863	0.994526967317028	0.0408539075889396	0.113388391369548	-0.120748966152747	0.367340847784229	0.325103937405463	0.705433706418637	-0.488089813936977
chr1	132449527	132449666	139	+	exon	Dstyk	0.626794571055322	NA	0.483030745609918	1	0.689951334923784	0.994526967317028	0.154869121171892	0.256576761333477	-0.412877385795161	-0.153833231964923	0.685158440009185	0.914650778894527	-0.259044153830238
chr1	132504006	132504269	263	+	utr3	Rbbp5	0.264907105331543	0.801248001636263	0.171967552971941	1	0.317307569599709	0.994526967317028	0.0668743054734638	0.151421100081056	-1.06565322042095	-0.505288415612619	0.0322805481350216	0.206353619924679	-0.560364804808327
chr1	132938607	132938778	171	+	exon	Lrrn2	0.00500439631641849	NA	0.00386631537855283	1	0.0610358827217616	0.994526967317028	0.120138006582678	0.215761945923	0.405283676028975	0.327587431846876	0.689230274376986	0.916305466265212	0.0776962441820987
chr1	132991854	132992158	304	-	utr3	Mdm4	0.809251944442904	0.979616609349895	0.851502151440382	1	0.918371410294946	0.994526967317028	0.0919458668774331	0.1806179338921	-1.35587539581748	-1.32558591127162	1.03136840163172e-09	9.35542527353528e-08	-0.0302894845458626
chr1	133066461	133067038	577	+	exon	Pik3c2b	0.923392475284202	NA	0.884723285222187	1	0.94341550578804	0.994526967317028	0.137883692182041	0.236282508875588	-0.586412336993663	-0.939267286539511	0.0194895715888545	0.148261433127104	0.352854949545848
chr1	133131530	133131647	117	+	utr5	Ppp1r15b	0.861932492376988	0.985097069102278	0.613475928188206	1	0.809828169227276	0.994526967317028	0.162476007537117	0.265549659717455	-0.476138218501434	-0.0288779636879144	0.891242090626288	0.973721729139804	-0.44726025481352
chr1	133132007	133132488	481	+	exon	Ppp1r15b	0.276016738598417	0.805602835207495	0.168392508996025	1	0.0824960844102553	0.994526967317028	0.129158528850735	0.22608364655474	-0.59249162624753	-0.0288779636879144	0.891242090626288	0.973721729139804	-0.563613662559616
chr1	133132748	133133394	646	+	exon	Ppp1r15b	0.741300062383218	0.968159922281041	0.904362624530684	1	0.862747622134858	0.994526967317028	0.118618241654308	0.213881596350774	-0.0455187602311942	-0.0288779636879144	0.891242090626288	0.973721729139804	-0.0166407965432797
chr1	133136735	133136837	102	+	exon	Ppp1r15b	0.00337092691931377	0.180362640680671	0.0107990589483488	1	0.102524842112983	0.994526967317028	0.134713396622715	0.232834157142755	1.05775604366602	-0.0288779636879144	0.891242090626288	0.973721729139804	1.08663400735393
chr1	133383327	133383978	651	-	utr3	Sox13	0.434849304432149	0.894528951645882	0.243719232906564	1	0.460140019213956	0.994526967317028	0.0263681638488532	0.0902341703874523	-1.03291366335502	-0.432415377617099	0.100012626873861	0.40823882401193	-0.600498285737916
chr1	133384347	133384571	224	-	utr3	Sox13	0.94912364720812	NA	0.796943666960609	1	0.986936897200525	0.994526967317028	0.171301237178423	0.275299039785146	-0.952319035049831	-0.432415377617099	0.100012626873861	0.40823882401193	-0.519903657432732
chr1	133620128	133620417	289	-	utr3	Gm38394	0.143360496428967	0.677746507105739	0.0643576410435557	1	0.242248576831541	0.994526967317028	0.00557601050731049	0.0527109710469183	-0.701693075356747	0.597315953673577	0.607237687998897	0.885232668271541	-1.29900902903032
chr1	133621295	133621703	408	-	utr3	Gm38394	0.678379116565875	0.954083355856191	0.936023311477747	1	0.881870635537045	0.994526967317028	0.00555297167456636	0.0526376193128416	0.160099106209847	0.597315953673577	0.607237687998897	0.885232668271541	-0.43721684746373
chr1	133658005	133658214	209	-	exon	Zbed6	0.231793416140863	0.77041263572152	0.369617081113357	1	0.483152376676619	0.994526967317028	0.19243197919896	0.298580917316943	-0.362278676053133	NA	NA	NA	NA
chr1	133659421	133659693	272	-	utr5	Zbed6	0.861289002937255	0.984857418971303	0.86892632711992	1	0.870148679228792	0.994526967317028	0.0706910982580975	0.155699380973531	-0.21633730497779	NA	NA	NA	NA
chr1	133664800	133664902	102	+	intergenic	NA	0.176015795869177	NA	0.0426706135214852	1	0.181774469067286	0.994526967317028	0.025171621085112	0.0884597932588634	-3.20131679539879	NA	NA	NA	NA
chr1	133676232	133676335	103	+	intergenic	NA	0.055920302478383	NA	0.0227601895314895	1	0.109967057598467	0.994526967317028	0.62256489455739	0.717354190646103	-1.57503068497662	NA	NA	NA	NA
chr1	134077276	134077513	237	-	utr3	Btg2	0.288042822116244	0.812883399454018	0.525395661170625	1	0.631936356698096	0.994526967317028	0.059183058630715	0.140213016525017	1.46010322546502	1.1976722130325	3.78490338118458e-06	0.000151523003517144	0.26243101243252
chr1	134405627	134405766	139	+	exon	Cyb5r1	0.692715039506906	NA	0.881849020175378	1	0.867663439112693	0.994526967317028	0.393666466834649	0.508043673073728	-1.97750874390416	-0.592295296163111	0.00619573494201856	0.0667145165479957	-1.38521344774105
chr1	134506129	134506538	409	+	utr3	Rabif	0.398941694944364	0.878655662883616	0.274043693887884	1	0.146373351709885	0.994526967317028	0.00455663224394209	0.0505446861394615	-0.380461813895545	0.316855675170121	0.329373036443619	0.708139911304492	-0.697317489065666
chr1	134631305	134631529	224	+	utr3	Kdm5b	0.680146571690037	0.954490021571841	0.962480327781526	1	0.897286642963796	0.994526967317028	0.0195627069106435	0.0785634141711064	-0.345633847536162	-0.356893462552979	0.0576729980836942	0.29628033689132	0.0112596150168168
chr1	134759218	134759339	121	-	utr3	Ppp1r12b	0.16566981373766	NA	0.0711093144990613	1	0.276494216935077	0.994526967317028	0.00792835365280331	0.0566457476006634	-0.148341531118932	0.216414026679018	0.531135363188868	0.845621017032178	-0.364755557797949
chr1	135253758	135254344	586	-	utr3	Elf3	0.17556307230046	0.718096176310085	0.0655600083589767	1	0.099467518076063	0.994526967317028	0.0173364125526959	0.0749091980786975	-0.885320750527891	-0.138520336973141	0.625793493012665	0.891803951661282	-0.74680041355475
chr1	135301783	135301896	113	-	utr3	Timm17a	0.200574894549012	0.73556891469375	0.0808867071376445	1	0.592089018609487	0.994526967317028	0.0112712308942001	0.0633035984672394	-0.255397845275704	0.665715328378704	0.00569048545184954	0.062977635131975	-0.921113173654408
chr1	135385069	135385331	262	-	utr3	Ipo9	0.704827149503544	0.961735651319631	0.451207505827443	1	0.553225857151227	0.994526967317028	7.58559881575138e-12	3.81302767138436e-09	-0.39815051220502	-0.0664734846957793	0.740459845627275	0.934343238909149	-0.33167702750924
chr1	135441179	135441370	191	-	utr3	Nav1	0.495852381930505	NA	0.333807437876021	1	0.587880443281672	0.994526967317028	0.0250440471413109	0.0884114469506755	0.846180032866166	0.325073933534303	0.189076757042442	0.561015968764351	0.521106099331864
chr1	135470422	135470845	423	-	exon	Nav1	0.962676526200614	0.994216597177867	0.795107320620146	1	0.961526663380644	0.994526967317028	0.0232836701600601	0.0854413340306339	0.571265724885009	0.325073933534303	0.189076757042442	0.561015968764351	0.246191791350706
chr1	135584642	135584992	350	+	exon	Gm4793	0.480698726202313	NA	0.312106669779989	1	0.470751612101759	0.994526967317028	0.021050012662387	0.081637597329309	-0.475339614566441	-2.27509215614867	0.64402419085892	NA	1.79975254158223
chr1	135766724	135766910	186	+	utr3	Phlda3	0.895754046044431	0.989444716024686	0.635552767558273	1	0.54010093323103	0.994526967317028	0.0233644938553289	0.0855514354426929	0.451057734647419	0.517431005069149	0.0418025323769071	0.24473606782101	-0.0663732704217305
chr1	135768539	135768920	381	+	utr3	Phlda3	0.766865876602235	0.97217812025108	0.534876057259154	1	0.320605729961001	0.994526967317028	0.00251139486870178	0.0445837272956446	0.569956063608635	0.517431005069149	0.0418025323769071	0.24473606782101	0.0525250585394859
chr1	135827324	135827671	347	+	exon	Lad1	0.032729079994809	0.425419232729055	0.0718482926299502	1	0.231237471560969	0.994526967317028	0.842979024131284	0.897854527409047	1.00207287380275	0.222991551002664	0.391603300707324	0.758030592347025	0.779081322800086
chr1	136176913	136177091	178	+	utr3	Kif21b	0.50710452491173	NA	0.338821031678966	1	0.519760644913593	0.994526967317028	0.055925267703206	0.135014550765089	-0.842097199321154	-0.626108541341258	0.0266197917553486	0.182020446296592	-0.215988657979896
chr1	136215899	136216150	251	+	exon	Gm26568	0.998687919566699	0.999764942122792	0.78358460553301	1	0.594535063866423	0.994526967317028	0.0031323714446797	0.0462344157120097	0.440968083697619	NA	NA	NA	NA
chr1	136270798	136271037	239	-	utr3	Camsap2	0.554707405302663	NA	0.696689130230314	1	0.838885105947763	0.994526967317028	0.011393451249666	0.0636594384804599	-0.0541031068066084	0.00813374501282613	0.971752592260686	0.992952955388575	-0.0622368518194345
chr1	136280449	136280762	313	-	exon	Camsap2	0.685781391724823	0.956876323776238	0.973211365458818	1	0.936864803893284	0.994526967317028	0.0135009287240999	0.0677459760502061	0.619429251437704	0.00813374501282613	0.971752592260686	0.992952955388575	0.611295506424878
chr1	136281262	136281430	168	-	exon	Camsap2	0.0738176496353383	0.5783030949121	0.143185715764798	1	0.448744850910461	0.994526967317028	0.770326484456201	0.84035616486131	0.499953314528231	0.00813374501282613	0.971752592260686	0.992952955388575	0.491819569515405
chr1	136345595	136345704	109	-	utr5	Camsap2	0.71564531153124	NA	0.560560889512624	1	0.697346104300804	0.994526967317028	0.210489351956904	0.317206471769831	-0.524804050279646	0.00813374501282613	0.971752592260686	0.992952955388575	-0.532937795292472
chr1	136416733	136417398	665	+	exon	Ddx59	0.577141663086745	0.934365518646403	0.850631939174622	1	0.867970918971986	0.994526967317028	0.0279853141333696	0.0927304368741274	0.11747256633419	-0.0384672813897383	0.908105206896007	0.977328555654614	0.155939847723928
chr1	136468101	136469010	909	+	exon	Kif14	0.450091018209352	0.904685530111442	0.687318207399716	1	0.804393289747198	0.994526967317028	0.394536036563691	0.508811041246059	-0.394011892167734	-0.457198790910926	0.046370037067796	0.261540878101398	0.0631868987431924
chr1	136527298	136527635	337	+	utr3	Kif14	0.0765967983863703	0.579104743383595	0.043283274439476	1	0.0965781083086881	0.994526967317028	0.0462603515176467	0.121732304179859	-1.22751663905551	-0.457198790910926	0.046370037067796	0.261540878101398	-0.770317848144581
chr1	136625769	136625964	195	+	exon	Zfp281	0.0667555786350956	0.561974261417775	0.137912536393331	1	0.199514046652075	0.994526967317028	0.813630013800078	0.874625681936926	0.513845108694965	-0.310801899867637	0.228079451103268	0.613750411793472	0.824647008562602
chr1	136626143	136626692	549	+	exon	Zfp281	0.0780597482751473	0.579104743383595	0.16656199122141	1	0.0783484229806066	0.994526967317028	0.551974951130043	0.654814390694195	0.407733214241552	-0.310801899867637	0.228079451103268	0.613750411793472	0.718535114109189
chr1	136627509	136627948	439	+	exon	Zfp281	0.745957000867462	0.968773086914805	0.971291982390215	1	0.829647490439318	0.994526967317028	0.00130798290506351	0.0425769424289846	-0.0115881850329389	-0.310801899867637	0.228079451103268	0.613750411793472	0.299213714834698
chr1	136707958	136708113	155	+	intron	Platr22	0.623758735595977	NA	0.445844244310288	1	0.687524465342538	0.994526967317028	0.0618003033882408	0.143529231213615	-0.273419510234113	-0.206401249302189	0.750233920676051	0.936006706375656	-0.067018260931924
chr1	136845172	136845684	512	-	utr3	Nr5a2	0.574613983480631	0.93411283822579	0.363460819787171	1	0.535837728813214	0.994526967317028	0.106881247997183	0.198654784702382	-0.0543027593931217	-0.116615645140694	0.656202281288961	0.904645161161349	0.0623128857475722
chr1	136940878	136941006	128	-	exon	Nr5a2	0.813225097186599	NA	0.996188703192253	1	0.951909683505087	0.994526967317028	0.393803451980947	0.508147979681062	0.399515246544842	-0.116615645140694	0.656202281288961	0.904645161161349	0.516130891685536
chr1	139423950	139424137	187	+	exon	Zbtb41	0.464463034996662	NA	0.574663867151653	1	0.354619902500153	0.994526967317028	0.225619299723107	0.333617163571608	0.940754317381072	0.202876226624381	0.633222176428276	0.895532173094612	0.737878090756691
chr1	139479726	139480164	438	+	exon	Aspm	0.220962133605412	0.763379589382349	0.142432303216678	1	0.281774366645128	0.994526967317028	0.00600670664916525	0.0529398735969769	-0.762358245167429	-0.525956249626784	0.0350133782744353	0.21676532934307	-0.236401995540645
chr1	139480690	139480803	113	+	exon	Aspm	0.714853849332583	NA	0.591007151490989	1	0.656690470938041	0.994526967317028	0.0992366592944969	0.18950892640283	-0.638349964495008	-0.525956249626784	0.0350133782744353	0.21676532934307	-0.112393714868225
chr1	143770623	143770938	315	-	exon	Trove2	0.651852074453412	NA	0.846614155363813	1	0.914065332444809	0.994526967317028	0.473901482246366	0.582431487552991	-0.20699896127352	0.403804208073283	0.22490455121012	0.60978661141571	-0.610803169346803
chr1	151344005	151344124	119	-	exon	Gm10138	0.626484681068891	NA	0.424888662102998	1	0.664917668737599	0.994526967317028	0.0451174682725872	0.119959698187002	0.441608111357781	0.958410307411415	0.266727834010293	0.654691439807419	-0.516802196053634
chr1	151811616	151811729	113	+	exon	Edem3	0.513780581844891	0.918293278970606	0.714545181702942	1	0.977166199276447	0.994526967317028	0.324418826481135	0.43732740494656	0.168649296084844	-0.290146675998247	0.25175555712555	0.639953529165624	0.458795972083091
chr1	151818392	151819150	758	+	utr3	Edem3	0.281588526608476	0.807623443904555	0.504801580237558	1	0.540045866258189	0.994526967317028	0.191445569447735	0.297373306843451	0.189578238916673	-0.290146675998247	0.25175555712555	0.639953529165624	0.47972491491492
chr1	152518943	152519110	167	-	utr3	Rgl1	0.889908787962447	NA	0.695049806265613	1	0.94077453556159	0.994526967317028	0.456512267384547	0.566912296911251	0.755764203341932	1.11903244073446	0.135055235285629	0.479586628373052	-0.363268237392529
chr1	153221479	153221665	186	-	exon	Lamc1	0.120892132167038	0.648855259609449	0.24448789159284	1	0.377912611127338	0.994526967317028	0.595922383774221	0.693225215786725	0.685236209717104	0.0669718773982398	0.72090215568067	0.926547699774419	0.618264332318865
chr1	153743707	153744185	478	+	utr3	Rgs16	0.674368172552422	0.954083355856191	0.473191361425908	1	0.632772889721167	0.994526967317028	0.0218384954373588	0.0831914250188972	-0.358613432626806	0.166597864427528	0.770430577845953	0.940917804897087	-0.525211297054335
chr1	155098076	155098827	751	-	utr3	Ier5	0.958967854371024	0.994065527753863	0.672087740158028	1	0.906384666553428	0.994526967317028	0.144188274720241	0.24367118223174	1.23032800105271	1.2510096496867	0.0148558141290196	0.122153487146936	-0.0206816486339891
chr1	155201996	155202363	367	+	utr3	Stx6	0.198706920263734	0.733825474257922	0.128776489241693	1	0.444996503873249	0.994526967317028	0.00830860285404922	0.0569085833636922	0.041501476216495	0.639170885634365	0.0170063332818389	0.134883657219322	-0.59766940941787
chr1	155241519	155241867	348	-	exon	BC034090	0.288692273986651	NA	0.403156304542821	1	0.200706261229093	0.994526967317028	0.054246749822826	0.132834801731239	1.97757206015052	1.83711440917419	0.000184215537551901	0.00415775918770685	0.14045765097633
chr1	155862425	155862616	191	-	exon	Cep350	0.699752620116696	NA	0.494931008243902	1	0.985068905767918	0.994526967317028	0.136726492386164	0.2351456573104	0.0736523502760261	0.131971548523196	0.578715273831717	0.868588051581964	-0.0583191982471696
chr1	155928761	155928981	220	-	exon	Cep350	0.794392754503485	NA	0.626869835812436	1	0.776209385697917	0.994526967317028	0.178984484261297	0.283915079522478	0.340895281234027	0.131971548523196	0.578715273831717	0.868588051581964	0.208923732710832
chr1	155932968	155933077	109	-	exon	Cep350	0.0252310034481433	NA	0.0414213535560417	1	0.15039585550916	0.994526967317028	0.229980750345211	0.337912606223363	0.624779110282068	0.131971548523196	0.578715273831717	0.868588051581964	0.492807561758873
chr1	155953212	155953521	309	-	exon	Cep350	0.89022955304305	NA	0.75710667577406	1	0.844006904939477	0.994526967317028	1	1	-0.548744605241679	0.131971548523196	0.578715273831717	0.868588051581964	-0.680716153764875
chr1	156007129	156007428	299	-	utr3	Tor1aip1	0.143456330782981	NA	0.260158357677972	1	0.617433741961274	0.994526967317028	0.714715481969319	0.795117893606941	0.837819364045616	0.0254545215491872	0.950634783520662	0.988141696940682	0.812364842496429
chr1	156051377	156051849	472	+	utr5	Tor1aip2	0.611593320647974	0.943187626438737	0.366392230669414	1	0.340967042514648	0.994526967317028	0.0113078002272972	0.0633909395641789	-0.114785176651269	0.365190161393991	0.0959469235203872	0.399150330149334	-0.47997533804526
chr1	156061723	156061949	226	+	exon	Tor1aip2	0.56844131676122	0.931894844102153	0.393899259990117	1	0.695685598098292	0.994526967317028	0.0327219864802533	0.0999279685685071	0.332843437853147	0.365190161393991	0.0959469235203872	0.399150330149334	-0.0323467235408444
chr1	156061952	156062133	181	+	exon	Tor1aip2	0.589334366574126	0.934727219094416	0.790513434338661	1	0.797236573500327	0.994526967317028	0.58542333293132	0.684532219741869	0.839456679538211	0.365190161393991	0.0959469235203872	0.399150330149334	0.47426651814422
chr1	156064909	156065877	968	+	utr3	Tor1aip2	0.212073310818942	0.751534609858156	0.406492182347134	1	0.436029896515726	0.994526967317028	0.085947684298327	0.173628115951207	0.977823217631166	0.365190161393991	0.0959469235203872	0.399150330149334	0.612633056237174
chr1	156641029	156641302	273	+	exon	Abl2	0.511738365607952	NA	0.687000892774788	1	0.596771474836287	0.994526967317028	0.120973096397848	0.21657391693861	0.364512671458751	-0.295324209355799	0.186072048416769	0.557904727596052	0.65983688081455
chr1	156641398	156642851	1453	+	utr3	Abl2	0.759077304765804	0.97217812025108	0.488374255496188	1	0.323051258628764	0.994526967317028	0.0123025306373319	0.0651335852583844	-0.302523052283534	-0.295324209355799	0.186072048416769	0.557904727596052	-0.00719884292773448
chr1	156655168	156655663	495	-	utr3	Tor3a	0.966746463866256	0.994672989854701	0.716022430852626	1	0.883362766432912	0.994526967317028	0.0278581354279688	0.0924992327898207	-0.589256816081765	-0.357623756036074	0.147765702041643	0.500857492045057	-0.23163306004569
chr1	156681207	156681552	345	-	utr3	Fam20b	0.0916340005648587	0.603761762899443	0.0566009606749588	1	0.036232183539467	0.994526967317028	0.0127305279413729	0.0659712581979047	-0.344552313366894	0.54763843817818	0.0458974061689308	0.260133088172894	-0.892190751545074
chr1	156705705	156706050	345	-	utr5	Fam20b	0.12500696069862	0.658340648655759	0.0683042827118426	1	0.0982275207198199	0.994526967317028	0.00461799168314436	0.0505446861394615	-0.641996311620627	0.54763843817818	0.0458974061689308	0.260133088172894	-1.18963474979881
chr1	156808881	156809102	221	-	utr3	Ralgps2	0.37195154171368	NA	0.217465304195254	1	0.452241897591871	0.994526967317028	0.00695272902945276	0.0550173406189712	-0.548439409765147	0.314578580987691	0.252113606506755	0.64053830215121	-0.863017990752838
chr1	157140648	157140748	100	-	utr3	Rasal2	0.824968056000331	NA	0.680000061839075	1	0.792229005773115	0.994526967317028	0.342704521428436	0.456737444378331	-0.091756235745909	0.0947532744083789	0.74281991154488	0.935358431142625	-0.186509510154288
chr1	157157002	157157431	429	-	exon	Rasal2	0.364325034897272	NA	0.558715388697601	1	0.691749728780267	0.994526967317028	0.175261793024054	0.279578403258399	0.619390079354674	0.0947532744083789	0.74281991154488	0.935358431142625	0.524636804946295
chr1	158246680	158246812	132	-	utr3	Brinp2	0.175450850748444	NA	0.17864942852916	1	0.165010714500137	0.994526967317028	0.404019214273527	0.517785531267263	1.84439768073151	0.810326664543438	0.352988230088372	0.726534379730946	1.03407101618807
chr1	160226452	160226594	142	-	exon	Rabgap1l	0.276988628793122	NA	0.301941371563626	1	0.513486544316117	0.994526967317028	0.669653727026998	0.756621743524011	1.13432212680348	0.826085215100405	0.080862553811872	0.36341239298581	0.308236911703079
chr1	161019822	161019928	106	-	utr3	Zbtb37	0.663864650819065	NA	0.539192557483202	1	0.728922184628829	0.994526967317028	0.45174234199576	0.56179168719395	0.708487381426307	0.274965247177714	0.432857219386225	0.7884230753397	0.433522134248592
chr1	161031949	161032190	241	-	exon	Zbtb37	0.834696115835177	NA	0.950950990486679	1	0.913173650931864	0.994526967317028	0.255596017343212	0.365633638722749	-0.132007089280677	0.274965247177714	0.432857219386225	0.7884230753397	-0.406972336458391
chr1	161032426	161032607	181	-	exon	Zbtb37	0.101568881836214	NA	0.0360259622270175	1	0.276420209437944	0.994526967317028	0.0273235533289192	0.0917023884008241	-0.200834223099216	0.274965247177714	0.432857219386225	0.7884230753397	-0.475799470276931
chr1	161070252	161070442	190	-	utr5	Dars2	0.936255819308812	NA	0.712157028119527	1	0.714278271056557	0.994526967317028	0.00468283285338278	0.0505446861394615	-0.31162431418052	-0.0801801091814282	0.751970840881473	0.936023915324412	-0.231444204999092
chr1	161083119	161083242	123	+	utr3	Cenpl	0.999201781692457	NA	0.864106238199146	1	0.899252114109763	0.994526967317028	0.433709592184326	0.545558791892644	-0.436776759706262	0.04448188535547	0.945299566152219	0.986537145055167	-0.481258645061732
chr1	161109407	161109611	204	-	exon	Klhl20	0.821906505654822	NA	0.966384052057242	1	0.892206133323149	0.994526967317028	0.0896736174166115	0.17784651292931	-0.0693799103516134	-0.210836699596047	0.463198266840642	0.803991469100167	0.141456789244433
chr1	161818367	161818617	250	-	exon	Suco	0.212248142222953	NA	0.270137458700871	1	0.674245555584181	0.994526967317028	0.177168235749295	0.282064915566368	0.838224992919086	0.0914636297788208	0.746709430309101	0.935612091439438	0.746761363140265
chr1	161834747	161835074	327	-	exon	Suco	0.831447879953579	0.982223850305462	0.646329590489879	1	0.55761727588893	0.994526967317028	0.101672752903336	0.192414781064502	0.655484469704443	0.0914636297788208	0.746709430309101	0.935612091439438	0.564020839925622
chr1	161970600	161970797	197	+	exon	Pigc	0.0311880810428826	0.420589197185036	0.0672429725639108	1	0.109930180055774	0.994526967317028	0.901161189922785	0.941971631980286	0.92358533014495	-0.0238773488859379	0.963495016968586	0.991029959064837	0.947462679030888
chr1	161971215	161971447	232	+	utr3	Pigc	0.94801890975326	NA	0.878901223673726	1	0.9711779995927	0.994526967317028	0.127381051079361	0.223944194922217	0.67087941355181	-0.0238773488859379	0.963495016968586	0.991029959064837	0.694756762437748
chr1	162534128	162534449	321	-	utr3	Mettl13	0.66790614009467	0.954083355856191	0.421005384885892	1	0.650471171963616	0.994526967317028	0.0906245360051315	0.179072024847004	-0.284375905732532	0.226149951810112	0.347967443732508	0.722416131761973	-0.510525857542645
chr1	162545767	162546044	277	-	exon	Mettl13	0.37670407686019	0.861921208039182	0.215323959842594	1	0.417433279029204	0.994526967317028	0.0769957076903915	0.163536564678158	-0.311884533431944	0.226149951810112	0.347967443732508	0.722416131761973	-0.538034485242056
chr1	162546156	162546313	157	-	exon	Mettl13	0.313205470718345	NA	0.184440846282971	1	0.431650359816077	0.994526967317028	0.0125306641550836	0.0653095905963115	-0.239331091799812	0.226149951810112	0.347967443732508	0.722416131761973	-0.465481043609924
chr1	162697588	162697688	100	-	exon	Prrc2c	8.53396329885212e-05	0.062110860885702	0.00176505599430682	1	0.137088942324416	0.994526967317028	0.0209530252537774	0.0814451217388553	1.11063580993498	-0.069445238950168	0.710410993610082	0.922999760712509	1.18008104888515
chr1	162705272	162705512	240	-	exon	Prrc2c	0.503291083784892	0.916246326172301	0.731784352485287	1	0.814531474311336	0.994526967317028	0.335927845622426	0.44924873262825	0.0590208563584906	-0.069445238950168	0.710410993610082	0.922999760712509	0.128466095308659
chr1	162710463	162710710	247	-	exon	Prrc2c	0.00118901212992636	0.134076084760896	0.00326646104564132	1	0.125078741179462	0.994526967317028	0.339993025812176	0.453993048634676	1.39755575601438	-0.069445238950168	0.710410993610082	0.922999760712509	1.46700099496455
chr1	163386202	163386564	362	-	utr3	Gorab	0.0241362639802021	0.391417703166783	0.00943412590066159	1	0.0485737913213221	0.994526967317028	0.00379200079332964	0.0490143188257809	-0.949073867463855	-0.381306871913391	0.367005415960101	0.739896134694073	-0.567766995550463
chr1	163952084	163952628	544	+	utr3	Scyl3	0.847580735143445	0.983923053823304	0.866183098009979	1	0.980638698952077	0.994526967317028	0.0293505620660726	0.0946418147472166	-0.357224028569788	-0.322590736768579	0.314801799298183	0.696363541833858	-0.0346332918012092
chr1	163996019	163996125	106	+	utr5	Mettl18	0.374259355446392	NA	0.227326544897982	1	0.523443962036266	0.994526967317028	0.0292244792795384	0.094470556813599	-0.0327696011748671	0.489158833278143	0.323697414430486	0.703980477028487	-0.52192843445301
chr1	163996577	163996780	203	+	exon	Mettl18	0.80394505047839	0.979284892604284	0.600170705553204	1	0.849613256338233	0.994526967317028	0.0344309018192223	0.102747625217785	0.116284627344161	0.489158833278143	0.323697414430486	0.703980477028487	-0.372874205933982
chr1	165215657	165215775	118	-	utr3	Tiprl	0.0453100568798497	NA	0.01852391273973	1	0.0668908662972106	0.994526967317028	0.0212729615780443	0.082085241079878	-0.943804665315961	0.0868185387009776	0.77491500293337	0.941854559434699	-1.03062320401694
chr1	165310770	165311007	237	+	exon	Gpr161	0.69432036914982	NA	0.56782753780895	1	0.389845542938933	0.994526967317028	0.0992333351450779	0.18950892640283	0.283660328945832	0.774442428735793	0.0699141825394323	0.334784518595103	-0.490782099789961
chr1	165321512	165321972	460	+	utr3	Gpr161	0.0260797659560214	NA	0.0350287691383856	1	0.0858243141491751	0.994526967317028	0.192454013018613	0.298580917316943	0.462814449693059	0.774442428735793	0.0699141825394323	0.334784518595103	-0.311627979042733
chr1	165593471	165593631	160	-	utr3	Mpzl1	0.872548743084547	0.986176245858889	0.910266372993886	1	0.676398716140285	0.994526967317028	0.018166188111065	0.0763435531950375	0.819008948645239	0.717313315083498	0.00937124601709829	0.0888430058351276	0.101695633561741
chr1	165875422	165875822	400	-	utr3	Pou2f1	0.477931968011618	0.911016559001714	0.647897139887572	1	0.650591879918935	0.994526967317028	0.0416893840250755	0.114615385930169	0.358707495740334	0.077237623868672	0.761495053794856	0.938939812847159	0.281469871871662
chr1	166048446	166048604	158	+	intergenic	NA	1	NA	0.466201240575286	1	0.629164587909615	0.994526967317028	0.611505370701815	0.7078941394716	3.73090646416201	NA	NA	NA	NA
chr1	166098450	166098919	469	-	utr3	Dusp27	0.17873894344543	0.719929658204348	0.235114119623447	1	0.118230368318416	0.994526967317028	0.941608502244802	0.96924615794209	0.382405143719421	-0.271449115781479	0.285117975490917	0.671592458557753	0.6538542595009
chr1	166099371	166099662	291	-	exon	Dusp27	0.490406221394979	0.911496764378022	0.713596877178839	1	0.735976965295223	0.994526967317028	0.0202650012591886	0.0801416302435263	0.00115534646174099	-0.271449115781479	0.285117975490917	0.671592458557753	0.27260446224322
chr1	166100276	166100851	575	-	exon	Dusp27	0.0563383930567022	0.537938356436743	0.104569324550465	1	0.213025714746863	0.994526967317028	0.918155936532344	0.953933532671799	0.755351826445602	-0.271449115781479	0.285117975490917	0.671592458557753	1.02680094222708
chr1	166127756	166127888	132	-	utr5	Dusp27	0.0940871321184383	NA	0.135403920944602	1	0.250750174117778	0.994526967317028	0.830201515781167	0.888178862664135	1.29635225663941	-0.271449115781479	0.285117975490917	0.671592458557753	1.56780137242089
chr1	166165844	166166370	526	+	utr3	Gpa33	0.634256025346422	0.947118653531274	0.392908701542059	1	0.408754566245164	0.994526967317028	0.00680628737636568	0.0545717286239846	-0.405112114412033	-0.453293670880763	0.0858023895537298	0.374002386582742	0.0481815564687298
chr1	166399173	166399528	355	-	utr3	Pogk	0.0408303243054334	NA	0.0247063963159669	1	0.119433520507005	0.994526967317028	0.0183016756446567	0.0765138512432844	2.18571782013463	1.9023015318993	0.000547809880630273	0.0101963781937572	0.283416288235327
chr1	167226260	167226437	177	-	utr3	Uck2	0.515650087726853	0.918293278970606	0.784491222462555	1	0.757457482524048	0.994526967317028	0.064224713202349	0.147376415180029	0.419165495946245	0.202313199497386	0.316730921895311	0.697548447179725	0.216852296448858
chr1	170709806	170709935	129	-	utr3	Atf6	0.629798808847925	NA	0.433551794648891	1	0.689327007768948	0.994526967317028	0.0219617191800812	0.0833049971496943	-0.712908865249152	0.113550360042339	0.697295076979435	0.919123796860965	-0.826459225291491
chr1	170960776	170960876	100	-	utr3	Fcgr2b	1	NA	0.509359723019261	1	0.581180512044952	0.994526967317028	0.332736340005059	0.446289953380793	-2.07869326480436	-0.355782758324097	0.761385306106682	0.938939812847159	-1.72291050648026
chr1	171247405	171247668	263	-	intron	Ndufs2	0.462804377344756	NA	0.559913316684086	1	0.765473687009339	0.994526967317028	0.805528566101132	0.868599984040405	-0.395359278624126	-0.159879599775143	0.398141023626748	0.763774213708814	-0.235479678848983
chr1	171286508	171286614	106	-	exon	Usp21	0.270904414012182	NA	0.178447295304528	1	0.344673200893237	0.994526967317028	0.00520997682453772	0.0521680026072843	-0.64051275778738	-0.187771583940892	0.529906634528237	0.845161572007421	-0.452741173846488
chr1	171329716	171329834	118	+	intron	Dedd	0.728553439606907	NA	0.722055327058097	1	0.871930364092822	0.994526967317028	0.404984360609013	0.518434987944305	2.05740973055672	0.582435934354414	0.122037558818859	0.453581758046673	1.4749737962023
chr1	171340879	171341254	375	-	utr3	Nit1	0.227571087136578	0.76648808141795	0.141856923768211	1	0.392054668845524	0.994526967317028	0.00870343500772408	0.0577556032111495	0.0936995601458035	0.253570980725398	0.383181575600423	0.752708106017717	-0.159871420579595
chr1	171342398	171342570	172	-	utr3	Nit1	0.337964093468825	NA	0.186030474720751	1	0.549719129836009	0.994526967317028	0.0835194830979491	0.171029420727912	-0.314488021582663	0.253570980725398	0.383181575600423	0.752708106017717	-0.568059002308061
chr1	171408004	171408192	188	+	exon	Arhgap30	0.0436577543435153	NA	0.064578049361901	1	0.201181920166221	0.994526967317028	0.656782721562082	0.746179063874149	-0.793038558265693	-2.27776708501615	1.93402533968114e-08	1.35874760628971e-06	1.48472852675046
chr1	171411388	171411499	111	+	utr5	Usf1	0.269706665268706	0.801970713757909	0.41019954468867	1	0.530438061940924	0.994526967317028	0.814676073124809	0.875334177607562	1.6485095378628	0.32153780038537	0.165627833331346	0.531365502883388	1.32697173747743
chr1	171418081	171418642	561	+	utr3	Usf1	0.718648811462366	0.963900732226099	0.431510035506837	1	0.386022265661251	0.994526967317028	0.0357990456332236	0.105542445385926	-0.0193744333478915	0.32153780038537	0.165627833331346	0.531365502883388	-0.340912233733261
chr1	171463507	171463692	185	+	utr3	F11r	0.304621854814249	0.820431129982915	0.14487353131812	1	0.330906549487034	0.994526967317028	0.0395037268435061	0.110804611735953	-0.0459459827408293	0.59885463791466	0.0125270803244444	0.10874507281038	-0.644800620655489
chr1	171503856	171504303	447	-	exon	B930036N10Rik	0.267817075833052	NA	0.168049999801741	1	0.345556429044761	0.994526967317028	0.00913746482892597	0.0584694354824061	0.291964083458166	1.43038252339502	0.639598829540096	NA	-1.13841843993685
chr1	172004656	172004807	151	-	exon	Vangl2	0.28572765195942	NA	0.162431669805586	1	0.33400623960092	0.994526967317028	0.00394108318882158	0.0490893796127826	-0.265457528315116	0.318262475494332	0.205579014356075	0.582893260956218	-0.583720003809448
chr1	172006051	172006235	184	-	exon	Vangl2	0.550618110410866	NA	0.401432193290649	1	0.561410904406207	0.994526967317028	0.0171274812280031	0.0745966838011998	0.490661350707405	0.318262475494332	0.205579014356075	0.582893260956218	0.172398875213074
chr1	172066491	172066728	237	-	utr3	Ncstn	0.113898965485074	0.645325049933364	0.0681823769974716	1	0.106708396775044	0.994526967317028	0.0018965168362074	0.0431295702399691	-0.100971883334145	0.434297207512995	0.104462119308698	0.418315477488755	-0.53526909084714
chr1	172148182	172148392	210	+	utr5	Dcaf8	0.188367058073175	NA	0.2680065244033	1	0.5578794579409	0.994526967317028	0.923461962898715	0.957512345118703	0.915995984515224	0.0330046362222118	0.868367410888503	0.967784615237458	0.882991348293012
chr1	172172401	172172613	212	+	exon	Dcaf8	0.551869903429619	0.92777829025429	0.775748997613904	1	0.546696818868534	0.994526967317028	0.17530133840093	0.279592192817136	0.333012972307329	0.0330046362222118	0.868367410888503	0.967784615237458	0.300008336085117
chr1	172194687	172194900	213	+	utr3	Dcaf8	0.678861419597385	0.954083355856191	0.950871554103143	1	0.941648235427001	0.994526967317028	0.169724459949146	0.273298970211759	0.240167594711944	0.0330046362222118	0.868367410888503	0.967784615237458	0.207162958489732
chr1	172318103	172318243	140	+	exon	Igsf8	0.0926900638540531	NA	0.0518874857727614	1	0.213230063519923	0.994526967317028	0.0102762403828579	0.0613249580614207	-1.58955656923224	-0.254573323077547	0.402624822291604	0.767622020712652	-1.33498324615469
chr1	172370235	172370419	184	+	utr3	Kcnj10	0.830654223757425	NA	0.937610181907935	1	0.910431089970972	0.994526967317028	0.36009459047299	0.47356625793599	-1.63732950242013	-1.86635048608636	0.0171482667846701	0.135336795866449	0.229020983666228
chr1	172371736	172371930	194	+	utr3	Kcnj10	0.170002990425319	NA	0.0961275288003835	1	0.284449912196936	0.994526967317028	0.0675514486075863	0.152248262402077	-0.988205945042413	-1.86635048608636	0.0171482667846701	0.135336795866449	0.878144541043951
chr1	172376639	172376878	239	+	utr5	Pigm	0.233366932093458	NA	0.136083389956152	1	0.377995842687425	0.994526967317028	0.084570334197587	0.172153454021949	-0.282148607514596	-0.0733412083920237	0.789465486152594	0.946060751702277	-0.208807399122572
chr1	172497237	172497366	129	+	utr3	Igsf9	0.898125103916021	0.989449321514362	0.828470151007869	1	0.797129800304739	0.994526967317028	0.0329839785047952	0.100310809072911	0.757266972938691	1.01894622603915	0.00102367422298945	0.0166530067694492	-0.261679253100458
chr1	174502001	174502216	215	+	utr5	Fmn2	0.0194914011041072	NA	0.0202572297170007	1	0.179586244524546	0.994526967317028	0.168574187846478	0.272355284776483	0.626328434662131	-0.086840695897922	0.857854654977988	0.965886787268797	0.713169130560053
chr1	174502502	174502796	294	+	exon	Fmn2	0.0146557718788918	NA	0.00422474220430264	1	0.0316351675264501	0.994526967317028	0.0421201858470872	0.115206602643424	-0.0836034911012086	-0.086840695897922	0.857854654977988	0.965886787268797	0.00323720479671337
chr1	174503408	174503525	117	+	exon	Fmn2	0.329750521375894	NA	0.152021170484807	1	0.40350270354792	0.994526967317028	0.0220275518772542	0.0833985382536886	-0.610097123571877	-0.086840695897922	0.857854654977988	0.965886787268797	-0.523256427673955
chr1	176756145	176756302	157	-	utr3	Cep170	0.300941364607516	NA	0.397361823349212	1	0.583629196309688	0.994526967317028	0.234865651747077	0.343361515108669	0.447404612319662	-0.154968023276397	0.537116958401981	0.847979758516986	0.602372635596058
chr1	176756627	176756745	118	-	utr3	Cep170	0.195298217767152	NA	0.281489915157968	1	0.632478567163858	0.994526967317028	0.778072909490223	0.846561289690662	0.606601198598136	-0.154968023276397	0.537116958401981	0.847979758516986	0.761569221874532
chr1	176835050	176835269	219	+	intron	Sdccag8	0.0171666706903434	0.342341561722537	0.0228169977087447	1	0.0561825419564412	0.994526967317028	0	0	0.772571495776468	-0.939025819635129	0.0593809424818997	0.301789953067584	1.7115973154116
chr1	177447144	177448580	1436	+	utr3	Zbtb18	0.271802919089652	0.805274216737976	0.53777932990798	1	0.526536355182856	0.994526967317028	0.00050234232713553	0.0424397038698919	0.28693809213612	-0.15746499997066	0.639296673522944	0.897746416316954	0.44440309210678
chr1	179609968	179610457	489	+	exon	Cnst	0.730873819252332	0.967849927804775	0.510018710244805	1	0.429016701054592	0.994526967317028	0.00358292538015414	0.0475570998628137	0.125048777049232	0.0995217214155442	0.782706896871891	0.943916385483424	0.0255270556336873
chr1	179625080	179625325	245	+	utr3	Cnst	0.127963531438749	NA	0.163825470924102	1	0.440643792206969	0.994526967317028	0.644616001339966	0.736053202943464	0.743868466462793	0.0995217214155442	0.782706896871891	0.943916385483424	0.644346745047249
chr1	179752335	179752582	247	-	exon	Ahctf1	0.376799324055512	0.861921208039182	0.66810268672822	1	0.715343979251679	0.994526967317028	0.0231167880697029	0.0854271562791502	-0.223181381730535	-0.257036196965131	0.253640404912261	0.642539035689574	0.0338548152345958
chr1	179752867	179753131	264	-	exon	Ahctf1	0.130134012173049	0.661241385044391	0.232354167935911	1	0.175841035100666	0.994526967317028	0.54069509107342	0.645069776375568	0.610551732228847	-0.257036196965131	0.253640404912261	0.642539035689574	0.867587929193978
chr1	179753459	179753912	453	-	utr3	Ahctf1	0.57599405192185	0.934365518646403	0.883251927365538	1	0.982720713051429	0.994526967317028	0.0011680273400082	0.0425769424289846	-0.0878909309473713	-0.257036196965131	0.253640404912261	0.642539035689574	0.169145266017759
chr1	180162123	180162260	137	+	utr3	Cdc42bpa	0.0654922023495529	NA	0.0211625912477814	1	0.231113226956016	0.994526967317028	0.00660989011283131	0.0541695898992186	-0.765907479879195	0.222211237836282	0.482975152963459	0.816936830871007	-0.988118717715477
chr1	180333058	180333987	929	+	exon	Itpkb	0.120699233908538	0.648751514622957	0.0786175438035598	1	0.0682288151840395	0.994526967317028	0.0117960971530306	0.0642705172771243	2.78652639509211	3.62643827180646	3.02044593328381e-25	1.80370962982598e-22	-0.839911876714352
chr1	180689578	180689927	349	+	utr3	Lin9	0.786162901834414	NA	0.612835813690788	1	0.889455053907132	0.994526967317028	0.043207265581973	0.116837817987355	-0.840123648785905	-0.342594775525746	0.418460216418747	0.778510463205296	-0.497528873260159
chr1	180726124	180726274	150	+	exon	Acbd3	0.756428837203556	NA	0.651842299676999	1	0.563376381244031	0.994526967317028	0.150757843293026	0.251439072094987	-0.438587890864344	0.1654596747803	0.530420140256803	0.845322078300956	-0.604047565644643
chr1	180746866	180747127	261	+	exon	Acbd3	0.659968082237489	0.954083355856191	0.955910091298554	1	0.950365063308105	0.994526967317028	0.0227922837138761	0.0847614398040078	0.350259163638425	0.1654596747803	0.530420140256803	0.845322078300956	0.184799488858125
chr1	180752313	180752480	167	+	utr3	Acbd3	0.945960891883501	0.99279733867187	0.678785590670212	1	0.99017120081368	0.994526967317028	0.190494946575564	0.296507530812954	-0.152267931677419	0.1654596747803	0.530420140256803	0.845322078300956	-0.317727606457719
chr1	180862504	180862889	385	+	exon	Sde2	0.895249884022659	0.989444716024686	0.84793787648911	1	0.900648369141875	0.994526967317028	0.0362748603268894	0.106390579007357	-0.114966524210851	-0.108822124014779	0.64619583817136	0.901079568412331	-0.00614440019607243
chr1	180866108	180866373	265	+	utr3	Sde2	0.652654348068637	0.952654541243973	0.958215147647224	1	0.900306005619516	0.994526967317028	0.100098982552335	0.190432210709321	0.0626808442935149	-0.108822124014779	0.64619583817136	0.901079568412331	0.171502968308293
chr1	180877867	180878048	181	+	intergenic	NA	0.629141720539019	NA	0.999576980021078	1	NA	NA	0.206260275052706	0.312655883510953	-1.97992147234591	NA	NA	NA	NA
chr1	180878796	180878951	155	+	intergenic	NA	0.00552363424534887	NA	0.00277667729161114	1	0.058541611858299	0.994526967317028	0.567708770369089	0.669272968827119	-1.56442775310015	NA	NA	NA	NA
chr1	180892320	180892440	120	+	utr5*	Lefty2	0.574924259552426	NA	0.656057200435531	1	0.650197987766164	0.994526967317028	0.0541208036108708	0.132598167092109	-1.50187487948598	0.282663898270938	0.223031854324351	0.606746889646735	-1.78453877775692
chr1	181091061	181091380	319	-	utr3	Nvl	0.53311592175948	NA	0.690285022658804	1	0.729963795603875	0.994526967317028	0.163829129994481	0.267215848190238	-0.64333204130222	-0.132214306543522	0.590263818875418	0.875650662676999	-0.511117734758698
chr1	181177596	181177804	208	-	utr3	Wdr26	0.530291674049436	0.921246625781706	0.721207347794164	1	0.929360871231793	0.994526967317028	0.160885886993925	0.263919796766086	0.271516414638989	0.166275973927348	0.448239931115292	0.798010501404168	0.105240440711641
chr1	181181228	181181380	152	-	utr3	Wdr26	0.374326611551784	0.860893647377169	0.538035750830033	1	0.779852855770763	0.994526967317028	0.0366210431511551	0.106782854795892	0.234076603588554	0.166275973927348	0.448239931115292	0.798010501404168	0.0678006296612058
chr1	181903138	181903464	326	-	utr3	Enah	0.806812265301918	0.979284892604284	0.540712655594482	1	0.836103544804509	0.994526967317028	0.0120095794748657	0.0644286731141823	-0.584492816276258	-0.462870884041959	0.0191020342119386	0.146010855640269	-0.121621932234299
chr1	182316862	182317204	342	-	utr3	Fbxo28	0.874659447727109	0.986176245858889	0.621223036972422	1	0.882813346126591	0.994526967317028	0.157577971492561	0.259654978339955	-0.119933983944838	-0.134306800765439	0.611537331550691	0.886551205753005	0.0143728168206017
chr1	182448689	182448848	159	+	exon	Trp53bp2	0.12835119077478	NA	0.192672239327721	1	0.503328615623635	0.994526967317028	0.998757181630638	1	0.13720413194465	0.0229489979640653	0.923587234489856	0.981088959732331	0.114255133980585
chr1	182493062	182493173	111	-	intron	Capn2	0.466990252031074	NA	0.284336989234586	1	0.708502831708204	0.994526967317028	0.463257395288794	0.573248504708302	-2.22922803290563	1.20687493697048	1.58774332261009e-07	9.02997511890785e-06	-3.43610296987611
chr1	182895283	182895385	102	+	utr3	Susd4	0.765201657560731	NA	0.83530839484043	1	0.803174980977637	0.994526967317028	0.937092264926293	0.965916018803041	1.90981999354003	1.9514478316853	0.000371253695152852	0.00747304488613858	-0.0416278381452728
chr1	183086430	183086672	242	-	exon	Disp1	0.0269531227883896	NA	0.0397592049192345	1	0.118584994422902	0.994526967317028	0.293011659512947	0.405006033497273	1.13739230073796	0.246746811135105	0.508002669790845	0.833149416381405	0.890645489602854
chr1	183135657	183135777	120	-	exon	Disp1	0.0563402116120919	NA	0.0590970689767352	1	0.369271836662176	0.994526967317028	0.56679009367298	0.668358760270184	1.55825201182768	0.246746811135105	0.508002669790845	0.833149416381405	1.31150520069258
chr1	183323032	183323143	111	+	utr3	Aida	0.354898011550611	NA	0.465466312647066	1	0.595949415152057	0.994526967317028	1	1	0.127584262336181	0.239300195248709	0.497742112369697	0.825652772509548	-0.111715932912528
chr1	183356356	183356545	189	+	intergenic	NA	0.278303745908292	0.805602835207495	0.420694546700682	1	0.5539899688542	0.994526967317028	0.260986366966622	0.371465258504639	0.737725296687745	NA	NA	NA	NA
chr1	183357523	183357739	216	+	intergenic	NA	0.450703930156592	0.904685530111442	0.322497557676733	1	0.294266375250541	0.994526967317028	0.0931832758524136	0.182173929307743	-0.267302638866847	NA	NA	NA	NA
chr1	183358586	183358856	270	-	exon	Mia3	0.427305174198708	NA	0.280862627465055	1	0.404010121975514	0.994526967317028	0.011802522152783	0.0642705172771243	-0.764520830541978	0.126914643232503	0.611611157493614	0.886551205753005	-0.891435473774481
chr1	183388456	183388613	157	+	utr5*	Taf1a	0.247840667399222	NA	0.119766251541855	1	0.294580134233072	0.994526967317028	0.0676170906418671	0.152302573096244	-0.940341725733563	-0.112551775470988	0.76575715308749	0.939984021458857	-0.827789950262575
chr1	184874000	184874360	360	-	utr3	C130074G19Rik	0.0598103751354681	0.546576686828605	0.08408392589547	1	0.0534729238947636	0.994526967317028	0.588552701606753	0.687303154896476	0.856353690857668	0.0953062009457616	0.83909783831863	0.961705376098445	0.761047489911906
chr1	184898570	184898769	199	-	exon	Mark1	0.616756704760639	NA	0.417169688656491	1	0.725489060252067	0.994526967317028	0.0437761414236251	0.117742725208371	0.619868459966795	0.311048071649473	0.419862746331946	0.778984915378465	0.308820388317321
chr1	185286906	185287025	119	-	utr3	Iars2	0.232632877631523	0.772058965926513	0.298872667896165	1	0.535214986470916	0.994526967317028	0.560165370367789	0.662359679964421	-0.0102863507142418	-0.418475945006445	0.0548734131734116	0.28750600683387	0.408189594292203
chr1	186624725	186624948	223	-	utr3	Tgfb2	0.650489210301999	NA	0.787548797911013	1	0.919713256018118	0.994526967317028	0.789263385015734	0.855752559331619	3.51248474879526	3.53036354322964	2.22852399008837e-08	1.54295680318582e-06	-0.0178787944343792
chr1	186739580	186739765	185	-	exon	Rrp15	0.104918464594172	0.628400292532383	0.149623319886631	1	0.158835599928645	0.994526967317028	0.979265438577391	0.995116117252296	0.978501010021003	0.121086299432895	0.677165303075749	0.911502039364249	0.857414710588108
chr1	186749118	186749228	110	-	exon	Rrp15	0.0388999744903394	0.453921607159191	0.0624122583425577	1	0.101437440999985	0.994526967317028	0.969732414538789	0.988078703462496	1.5281020302569	0.121086299432895	0.677165303075749	0.911502039364249	1.407015730824
chr1	186967696	186967807	111	+	utr5	D1Pas1	0.0142799782347229	NA	0.0152067545903998	1	0.0686495155591987	0.994526967317028	0.127827813706248	0.224449070136645	0.257146313892402	-0.75748656202916	0.0452621996221888	0.258249349485682	1.01463287592156
chr1	186968177	186968360	183	+	exon	D1Pas1	0.0659025927890143	NA	0.106172565984325	1	0.238689983964811	0.994526967317028	0.203854968897955	0.310048707108539	-0.147967244587172	-0.75748656202916	0.0452621996221888	0.258249349485682	0.609519317441988
chr1	186968694	186968999	305	+	exon	D1Pas1	0.557075912351184	0.92863675322285	0.786490099857816	1	0.650096611057318	0.994526967317028	0.317611841456457	0.43033122813687	0.0528940272182417	-0.75748656202916	0.0452621996221888	0.258249349485682	0.810380589247401
chr1	186969613	186969957	344	+	utr3	D1Pas1	0.135334832674531	0.671679816193082	0.23038790662919	1	0.251481250875495	0.994526967317028	0.972226257347699	0.989839448236973	0.31307357968997	-0.75748656202916	0.0452621996221888	0.258249349485682	1.07056014171913
chr1	187225645	187226198	553	+	utr5	Gpatch2	0.446740963074673	0.902391946661164	0.670871849130514	1	0.621079087041457	0.994526967317028	0.170938793655025	0.274911874331793	0.105419725168835	0.0679994061412123	0.775294926804523	0.941877363236661	0.0374203190276224
chr1	187349900	187350047	147	+	utr3	Gpatch2	0.747423508404549	NA	0.934510465669334	1	0.863577453335346	0.994526967317028	0.126405674808789	0.222816782713797	-0.128975685512732	0.0679994061412123	0.775294926804523	0.941877363236661	-0.196975091653945
chr1	188972286	188972632	346	-	utr3	Kctd3	0.620354627385866	0.945814207638593	0.872000588959228	1	0.811483253391027	0.994526967317028	0.0160722244269419	0.0728199732673862	-0.122517894338773	0.00864283073478606	0.967371727980678	0.991929332215344	-0.131160725073559
chr1	189648680	189648799	119	-	exon	Cenpf	0.991985068593247	NA	0.816724822913792	1	0.862532924938895	0.994526967317028	0.395383033783582	0.509532216162063	0.281974026704138	-0.368813644770289	0.584931922980929	0.87299526737868	0.650787671474427
chr1	189657644	189657849	205	-	exon	Cenpf	0.946179894133523	0.99279733867187	0.772016564676471	1	0.795462960878932	0.994526967317028	0.144948032945879	0.24454406155031	-0.130225424872061	-0.368813644770289	0.584931922980929	0.87299526737868	0.238588219898229
chr1	189850266	189850751	485	+	exon	Ptpn14	0.170583231935989	0.714665697195876	0.391493199912632	1	0.700886478456209	0.994526967317028	0.0239137087404915	0.0864567673696859	2.1526222924131	1.87541364185009	6.33985779481997e-13	1.03253229449273e-10	0.277208650563014
chr1	189851262	189851392	130	+	exon	Ptpn14	0.0972277674282816	0.617059395262658	0.0568247926787293	1	0.118010567266531	0.994526967317028	0.0106139043238216	0.061758589274558	1.30142636707973	1.87541364185009	6.33985779481997e-13	1.03253229449273e-10	-0.573987274770354
chr1	190773159	190773621	462	-	utr3	Rps6kc1	0.586260880213284	NA	0.801271567065815	1	0.868165900105852	0.994526967317028	0.151627237264847	0.252238139873567	0.523942011950109	0.319541836103388	0.2032323062012	0.580339791288223	0.204400175846722
chr1	190799022	190799219	197	-	utr3	Rps6kc1	0.78658420843823	0.975376828568716	0.551954181176248	1	0.933480285836969	0.994526967317028	0.0281686112672	0.0928737171369759	-0.531201305847852	0.319541836103388	0.2032323062012	0.580339791288223	-0.85074314195124
chr1	190799571	190800451	880	-	utr3	Rps6kc1	0.434212782004735	0.894528951645882	0.746789845358014	1	0.897817528230795	0.994526967317028	0.04201393939413	0.115017464724628	0.475291781967109	0.319541836103388	0.2032323062012	0.580339791288223	0.155749945863721
chr1	190949822	190950037	215	-	utr3	Vash2	0.56118126550109	NA	0.728823179870855	1	0.831571400552349	0.994526967317028	0.545300569439713	0.648512033686978	1.34795092608766	0.944804420326953	0.00536358967781273	0.0606237912164133	0.403146505760711
chr1	190960259	190960421	162	-	exon	Vash2	0.255101820266914	NA	0.162945302514662	1	0.195584573682768	0.994526967317028	0.00629959738370212	0.0534392558701607	0.042964922143567	0.944804420326953	0.00536358967781273	0.0606237912164133	-0.901839498183386
chr1	191025124	191025483	359	-	utr3	Flvcr1	0.522809491255228	NA	0.695042587593523	1	0.718930393083797	0.994526967317028	0.320042567560234	0.432782117962188	-0.867645933817261	-0.488564511425234	0.347107020314092	0.722044173039755	-0.379081422392027
chr1	191083760	191083957	197	+	utr3	Nsl1	0.307581839325936	NA	0.19791495661778	1	0.399593392069236	0.994526967317028	0.0699167636073457	0.154860924631399	-0.639408634025628	0.0085949029291138	0.977052306723131	0.993965320148918	-0.648003536954742
chr1	191170733	191170835	102	-	utr3	Atf3	0.380659815192791	NA	0.240158173035381	1	0.535816799685277	0.994526967317028	0.0967111643106191	0.186732511064118	1.86891057414143	2.4045108406005	0.000724999321817614	0.0127045165250271	-0.535600266459062
chr1	191372483	191372617	134	-	exon	Ppp2r5a	0.550819045624713	NA	0.387849738145979	1	0.544984483939266	0.994526967317028	0.184486081782621	0.2897968868002	-0.572612864751175	-0.323169979759719	0.216538867156141	0.598201289486162	-0.249442884991457
chr1	191396179	191396444	265	-	utr5	Ppp2r5a	0.0671913503376537	0.562385485405296	0.0426025824833918	1	0.10255958007686	0.994526967317028	0.00652415140338802	0.0538866944627597	-0.87391383640021	-0.323169979759719	0.216538867156141	0.598201289486162	-0.550743856640492
chr1	191540694	191541000	306	-	utr3	Dtl	0.870750835668409	0.986176245858889	0.848875193814093	1	0.971300382156576	0.994526967317028	0.0524041169382289	0.130297458108572	0.0653520925046453	-0.192450438907762	0.449395950099989	0.798010501404168	0.257802531412408
chr1	191907533	191907648	115	+	exon	Slc30a1	0.840276588437668	NA	0.674460576667146	1	0.724568677147878	0.994526967317028	0.0428087048507862	0.116316264711686	-0.022401135215528	-0.13219952887007	0.718535300869785	0.925801592687783	0.109798393654542
chr1	191908944	191909275	331	+	utr3	Slc30a1	0.662347505069268	0.954083355856191	0.500411306251906	1	0.341668105608455	0.994526967317028	0.0034353695496836	0.0469150380526829	-0.428366550962517	-0.13219952887007	0.718535300869785	0.925801592687783	-0.296167022092447
chr1	191909480	191909801	321	+	utr3	Slc30a1	0.358332441951092	NA	0.471048228323933	1	0.71780043850182	0.994526967317028	0.443486607175108	0.554772130750778	0.241901264755925	-0.13219952887007	0.718535300869785	0.925801592687783	0.374100793625994
chr1	192846455	192846740	285	-	exon	Sertad4	0.206085090820008	NA	0.125720617047217	1	0.341635909531387	0.994526967317028	0.184603711653237	0.289848693168029	2.30728412537751	2.08676546056398	0.000495116468007943	0.00941115281099449	0.220518664813528
chr1	192897301	192897589	288	-	utr3	Syt14	0.0665550473008276	0.561974261417775	0.100044084343633	1	0.239810458140143	0.994526967317028	0.977598611151001	0.994190427525487	0.857517136066926	0.343539295667672	0.385104859765025	0.753163878779599	0.513977840399255
chr1	192930655	192930840	185	-	exon	Syt14	0.20811094174344	NA	0.180541334439301	1	0.397749991922501	0.994526967317028	0.95813471098133	0.980568133125107	0.208751308949453	0.343539295667672	0.385104859765025	0.753163878779599	-0.134787986718218
chr1	193107524	193107689	165	-	utr3	Diexf	0.508274842263219	NA	0.723710807563031	1	0.777510442608257	0.994526967317028	0.493409524241122	0.600372428097589	0.0806579429622132	-0.105994147765703	0.657460527237364	0.904966597571335	0.186652090727916
chr1	193174288	193174853	565	+	utr5	A130010J15Rik	0.470057692485631	0.911016559001714	0.320518319434035	1	0.380534778044204	0.994526967317028	0.00745571495287722	0.0559364087011883	0.0746955035662439	0.000573525569273586	0.998973130080956	0.999839440789817	0.0741219779969703
chr1	195096933	195097169	236	-	utr3*	Cr1l	0.0341085922723075	NA	0.0414391427887454	1	0.126625235022204	0.994526967317028	0.0979959143404201	0.18793061410161	1.17751366732172	0.491287216928338	0.268603642272799	0.656793163109542	0.686226450393387
chr1	195098420	195098663	243	-	utr3	Cr1l	0.590553900428094	NA	0.479269888392845	1	0.695275344674776	0.994526967317028	0.669264425441937	0.756276323391862	1.13623424729933	0.491287216928338	0.268603642272799	0.656793163109542	0.644947030370994
chr10	3957745	3958252	507	+	exon	Plekhg1	0.173310241490462	NA	0.0883569201505905	1	0.293940256795552	0.994526967317028	0.0446147634314455	0.119069113948714	-0.657016916117321	-0.916044483859888	0.00730103711902633	0.0752221560778048	0.259027567742567
chr10	3963452	3963700	248	+	utr3	Plekhg1	0.431973891423927	NA	0.585762898357021	1	0.710176028241564	0.994526967317028	0.46554588670118	0.575445243561786	-0.53132355481758	-0.916044483859888	0.00730103711902633	0.0752221560778048	0.384720929042308
chr10	3963778	3964249	471	+	exon	Plekhg1	0.537255867831659	NA	0.730375264242588	1	0.878778687373688	0.994526967317028	0.163957200254484	0.267294549171635	-0.46159074235655	-0.916044483859888	0.00730103711902633	0.0752221560778048	0.454453741503338
chr10	3973093	3973240	147	+	utr5	Mthfd1l	0.267682588857084	NA	0.203201982807039	1	0.23605014471487	0.994526967317028	0.00540206092575046	0.0521680026072843	-0.527697969897216	-0.207875325541069	0.351382272858852	0.725471187557845	-0.319822644356147
chr10	4356609	4356765	156	+	exon	Akap12	0.146251924741884	0.683575402413367	0.287414797933816	1	0.296143139094202	0.994526967317028	0.478772031667376	0.586743782002766	0.276597170368958	-0.109245814769807	0.577280188455483	0.868252666695769	0.385842985138766
chr10	4367514	4367632	118	-	utr3	Zbtb2	0.844939971924406	NA	0.993452026368043	1	0.936884909994874	0.994526967317028	0.410612370928228	0.523049518817205	0.779345664603633	0.226399065250094	0.494049090920946	0.822780442975511	0.552946599353539
chr10	4368444	4369119	675	-	utr3	Zbtb2	0.0702083180684699	0.569664960530243	0.188669825861561	1	0.234254880067033	0.994526967317028	0.26871519258637	0.37977742307427	0.837204895517685	0.226399065250094	0.494049090920946	0.822780442975511	0.610805830267591
chr10	4369345	4369709	364	-	exon	Zbtb2	0.54207967606408	NA	0.730286857458247	1	0.978157298250674	0.994526967317028	0.163168404137453	0.266392587628234	0.932167540868126	0.226399065250094	0.494049090920946	0.822780442975511	0.705768475618032
chr10	4453676	4454017	341	+	utr3	Armt1	0.254190124443409	0.801248001636263	0.118780040459573	1	0.296043084665867	0.994526967317028	0.00471510104795181	0.0505446861394615	-0.184956179395268	0.187162508585973	0.490636066913965	0.821566578870926	-0.372118687981241
chr10	5799564	5799740	176	-	utr3	Fbxo5	0.828940717019527	0.981646080038696	0.99280985273886	1	0.868243095385757	0.994526967317028	0.0143700589971253	0.069604011673442	-0.0383397323977259	-0.196144148524674	0.449038166036194	0.798010501404168	0.157804416126948
chr10	5802289	5802415	126	-	exon	Fbxo5	0.423773963302957	0.888539146420732	0.610468810609318	1	0.865160810655586	0.994526967317028	0.0724141964099916	0.157690408933238	-0.0477433424357399	-0.196144148524674	0.449038166036194	0.798010501404168	0.148400806088934
chr10	7119936	7120205	269	-	utr3	Cnksr3	0.609416644703427	0.943187626438737	0.298689653733334	1	0.26421021726398	0.994526967317028	0.0800524211787528	0.167085191885895	0.283611269780082	0.29199879850656	0.336357843632464	0.713251578029755	-0.00838752872647819
chr10	7211569	7211944	375	-	utr5	Cnksr3	0.0257907092313378	0.399531473845389	0.0104521013552939	1	0.0479372634920638	0.994526967317028	0.0054492355490916	0.0524171381198336	-1.07275552570558	0.29199879850656	0.336357843632464	0.713251578029755	-1.36475432421214
chr10	7604272	7604396	124	+	exon	Lrp11	0.00664361098528884	0.239305912025173	0.0147149281724035	1	0.142607942941919	0.994526967317028	0.373718399202099	0.486883236282302	1.78745225256443	0.132115751503861	0.636656779666439	0.897205791674265	1.65533650106057
chr10	7663099	7663205	106	-	exon	Pcmt1	0.10361786540373	NA	0.166648808407917	1	0.276210881119517	0.994526967317028	0.406543810970458	0.519696016058307	1.66577734609108	0.354984895395282	0.208008576548099	0.586999186169394	1.3107924506958
chr10	7702793	7702941	148	+	exon	Lats1	0.667908881720488	NA	0.488173643650059	1	0.530659504127867	0.994526967317028	0.0304261173398525	0.0961899055524057	0.735238309823783	0.433911918300891	0.227329766608042	0.612538111492097	0.301326391522892
chr10	7705680	7705893	213	+	exon	Lats1	0.338734543080161	NA	0.205284296843091	1	0.386503779969433	0.994526967317028	0.00690424890163066	0.0548168315138811	0.0520274377939224	0.433911918300891	0.227329766608042	0.612538111492097	-0.381884480506968
chr10	7712770	7712889	119	+	exon	Lats1	0.808519079985481	NA	0.69053533590545	1	0.734783113447456	0.994526967317028	0.0618025955800445	0.143529231213615	-0.232649695107304	0.433911918300891	0.227329766608042	0.612538111492097	-0.666561613408195
chr10	7821105	7821291	186	+	utr3	Ppil4	0.0760515989213899	NA	0.147792930274926	1	0.37279344579229	0.994526967317028	0.476562901415993	0.584432248849539	0.422551605610114	-0.39252594108319	0.169708610497946	0.536885080721531	0.815077546693304
chr10	7906276	7906450	174	-	utr3	Tab2	0.959128229222154	0.994065527753863	0.711079095420763	1	0.691809679238666	0.994526967317028	0.0138656091861673	0.068592691042341	0.0324552204669983	0.354158566345115	0.128518881558521	0.467495586420487	-0.321703345878117
chr10	7907038	7907231	193	-	utr3	Tab2	0.347344164039596	NA	0.24294131415671	1	0.212141324923907	0.994526967317028	0.0488004174074752	0.125611414179389	-0.0909833250547243	0.354158566345115	0.128518881558521	0.467495586420487	-0.44514189139984
chr10	7919252	7919391	139	-	exon	Tab2	0.279698627060846	0.805602835207495	0.488433287089163	1	0.732217411593131	0.994526967317028	0.141548502954162	0.241146837644371	0.903286135425168	0.354158566345115	0.128518881558521	0.467495586420487	0.549127569080052
chr10	7919811	7920537	726	-	utr5	Tab2	0.522859923147532	0.920404209324431	0.857276027222246	1	0.990401569316627	0.994526967317028	0.00459689218462422	0.0505446861394615	0.565926052100251	0.354158566345115	0.128518881558521	0.467495586420487	0.211767485755136
chr10	7955761	7955889	128	-	utr5	Tab2	0.0404276759185537	NA	0.0682280289311448	1	0.279404718496312	0.994526967317028	0.741373250568727	0.816762482684847	1.7272009626647	0.354158566345115	0.128518881558521	0.467495586420487	1.37304239631959
chr10	8725037	8725137	100	-	utr3	Sash1	0.608409940192215	NA	0.711255051332735	1	0.941894695037055	0.994526967317028	0.450061831770006	0.560346460074932	0.403625988677127	0.340932123874453	0.166906549483675	0.532739055080958	0.0626938648026746
chr10	8725303	8725682	379	-	utr3	Sash1	0.946995832424001	0.99279733867187	0.827118152865928	1	0.546064946420733	0.994526967317028	0.00169556265527426	0.0425769424289846	0.21776277622589	0.340932123874453	0.166906549483675	0.532739055080958	-0.123169347648563
chr10	8729311	8730086	775	-	exon	Sash1	0.348791510763609	0.844704822674037	0.571279784768413	1	0.712537511126834	0.994526967317028	0.0377877289957402	0.108368739129464	0.498666012987918	0.340932123874453	0.166906549483675	0.532739055080958	0.157733889113465
chr10	8730179	8730333	154	-	exon	Sash1	0.867274503191416	NA	0.627019269471905	1	0.758272530551232	0.994526967317028	0.243950931007179	0.353106386778588	0.214511211097215	0.340932123874453	0.166906549483675	0.532739055080958	-0.126420912777237
chr10	9760589	9760722	133	-	utr3	Stxbp5	0.47449313931596	NA	0.466277370378898	1	0.618345922876104	0.994526967317028	0.967035463999586	0.986219215314276	1.01423693760239	0.249062491055923	0.597422031553409	0.879261917870554	0.765174446546471
chr10	11151721	11151856	135	+	exon	Shprh	0.9194505898057	NA	0.916013789074689	1	0.844202677626435	0.994526967317028	0.0321257068660599	0.098969491223735	-0.451459288078621	-0.37527490619396	0.168772041229895	0.535465206529674	-0.0761843818846614
chr10	11164435	11164620	185	+	exon	Shprh	0.869985888883525	NA	0.912360617960187	1	0.919854311437481	0.994526967317028	0.0497950436937465	0.126985782226894	-0.137969703311236	-0.37527490619396	0.168772041229895	0.535465206529674	0.237305202882724
chr10	11281385	11281520	135	+	utr5	Fbxo30	0.539636494103503	NA	0.705624188881173	1	0.66299957311378	0.994526967317028	0.398433217921238	0.512295545793855	0.588902263862781	0.312321564127627	0.28789470783478	0.674138016055365	0.276580699735153
chr10	11290075	11290202	127	+	exon	Fbxo30	0.141627826545756	NA	0.145233711161244	1	0.28727287969278	0.994526967317028	0.264467656947824	0.375122019135273	0.806003733491796	0.312321564127627	0.28789470783478	0.674138016055365	0.493682169364169
chr10	11290871	11291519	648	+	exon	Fbxo30	0.540027999200189	0.924026643434019	0.801490037399068	1	0.939464898440829	0.994526967317028	0.0241732825622293	0.086931582123629	0.668645217229176	0.312321564127627	0.28789470783478	0.674138016055365	0.356323653101548
chr10	12548109	12548342	233	-	utr5	Utrn	0.0992083655300337	0.618261022407307	0.0451491109402666	1	0.222168564387752	0.994526967317028	0.00953629203249096	0.0597651943980869	-0.931555096768532	-0.131821066849574	0.483417311510952	0.817188439128475	-0.799734029918958
chr10	12941346	12941693	347	-	exon	Stx11	0.174712782952081	NA	0.189263580107136	1	0.255214714993374	0.994526967317028	0.545499920401311	0.648663855932588	1.78679774755511	0.391661673403128	0.677659694631066	0.911502039364249	1.39513607415198
chr10	13008891	13009065	174	+	utr3	Sf3b5	0.147048485914515	0.68586960114182	0.289002976556853	1	0.303724914692282	0.994526967317028	0.0326434722188329	0.0998168761865496	0.53637259639589	0.159601544049454	0.513766251738102	0.835732842359262	0.376771052346436
chr10	13127425	13127609	184	+	exon	Plagl1	0.0160598354216662	0.330133266358059	0.039372925076324	1	0.00518562345626129	0.994526967317028	0.626221675250362	0.720322110051522	3.92188544921478	2.60350936079314	9.757892235984e-14	1.86466815368164e-11	1.31837608842164
chr10	13128582	13128965	383	+	exon	Plagl1	0.00735666832194156	0.251979929469861	0.0145534088048138	1	0.00129253918653257	0.505067978192435	0.526633919430477	0.631290898649571	5.07176414758848	2.60350936079314	9.757892235984e-14	1.86466815368164e-11	2.46825478679534
chr10	13213892	13214098	206	-	utr3	Phactr2	0.0364604712259426	NA	0.0300375649100996	1	0.260972199732304	0.994526967317028	0.185768297125305	0.290952319956683	1.23841610390341	0.77976734952197	0.124855620189703	0.45957235373897	0.458648754381438
chr10	13515161	13515375	214	+	utr3	Fuca2	0.473415714056158	NA	0.370203749718023	1	0.474262927646836	0.994526967317028	0.122272510601897	0.217851612098675	0.6626727677255	0.925547354534743	0.0209596248936703	0.155483097296109	-0.262874586809243
chr10	14149352	14149650	298	+	exon	Hivep2	1	NA	0.520229827032701	1	0.61991237027705	0.994526967317028	0.461097178483358	0.571116669530105	3.75719252501514	3.35423864239249	0.00014903617564161	0.00354226611823475	0.402953882622652
chr10	17724241	17724782	541	+	utr3	Cited2	0.123025308918963	0.655229674486134	0.267456429100594	1	0.188099329493195	0.994526967317028	0.451107068235858	0.5613556255533	2.19548152108009	1.71570595625144	7.2717763713854e-14	1.42765888979035e-11	0.479775564828647
chr10	17915217	17915966	749	-	exon	Heca	0.292781784715722	0.81450090077901	0.583670225073568	1	0.696555165470063	0.994526967317028	0.0753346110816591	0.161693943779402	0.79318587216563	0.172829286267519	0.595494293175625	0.878289563121996	0.620356585898111
chr10	18526099	18526255	156	+	exon	Nhsl1	0.131232094553517	NA	0.240912186532849	1	0.430030465659149	0.994526967317028	0.196751415211711	0.302344905712562	0.92920189671186	0.313471339789745	0.223968662550698	0.608054342048989	0.615730556922114
chr10	18531340	18531951	611	+	exon	Nhsl1	0.0374566061553909	0.445803161324241	0.0823205535359059	1	0.00981622280957535	0.994526967317028	0.0862820244444763	0.173793356450049	1.05942365582983	0.313471339789745	0.223968662550698	0.608054342048989	0.74595231604008
chr10	18646492	18646705	213	-	exon	Arfgef3	0.420649671500001	NA	0.483266980812846	1	0.886560108988264	0.994526967317028	0.706295762291819	0.788277298287453	2.07521622572604	0.939301637365806	0.0712505367708777	0.338133342053053	1.13591458836024
chr10	19002279	19002828	549	-	utr3	Tnfaip3	0.819681357713605	NA	0.961648898584516	1	0.94792944489744	0.994526967317028	0.270858031933917	0.381970616106309	2.10297062517167	2.02681015334338	1.7477078348328e-05	0.00058523711889775	0.0761604718282958
chr10	19004486	19004821	335	-	exon	Tnfaip3	0.303319874902889	NA	0.403274563004167	1	0.502937219930165	0.994526967317028	0.534032566770796	0.638552486340975	1.5641582688323	2.02681015334338	1.7477078348328e-05	0.00058523711889775	-0.462651884511075
chr10	19609289	19609507	218	+	utr3	Ifngr1	0.841698738513178	NA	0.957596321898806	1	0.91678054762497	0.994526967317028	0.115374603691341	0.209915426141012	0.915903403691102	0.936895328110636	0.0917398750563616	0.390371558772036	-0.0209919244195341
chr10	20273394	20273508	114	+	exon	Map7	0.117268869670051	0.648751514622957	0.186496689140031	1	0.362931537355403	0.994526967317028	0.86982318892866	0.91844558448203	0.386670991207275	-0.647698068749848	0.00932869750261846	0.088600989136864	1.03436905995712
chr10	20325316	20325516	200	+	exon	Bclaf1	0.0223817763567714	0.377534039770748	0.058422437810609	1	0.292589112830146	0.994526967317028	0.962954098802284	0.983398112837839	0.691581634866195	-0.321223094374556	0.0990414627611463	0.405908562851801	1.01280472924075
chr10	21366722	21366977	255	+	intron	Hbs1l	0.577783943119807	NA	0.418649157944176	1	0.711933860261711	0.994526967317028	0.207360852148133	0.313693527877664	0.143936214852868	0.0698857792168781	0.779680145456088	0.943079061886915	0.0740504356359898
chr10	21368378	21368567	189	+	utr3	Hbs1l	0.285700123863247	NA	0.141313838846833	1	0.494725809623319	0.994526967317028	0.178080285794088	0.283011611116659	-0.520765790825613	0.0698857792168781	0.779680145456088	0.943079061886915	-0.590651570042491
chr10	22705676	22705854	178	-	utr3	Tbpl1	0.0283745021138828	NA	0.0071804882042304	1	0.128742589315643	0.994526967317028	0.00933058725125602	0.0589959143601429	-0.608218373342322	0.316990667052448	0.434146275400808	0.788816483144571	-0.92520904039477
chr10	25170810	25170943	133	-	utr3	Akap7	0.776660121677179	NA	0.595405325927614	1	0.62234618448022	0.994526967317028	0.509713649757455	0.616068541678526	0.312511693001259	-0.344164558627363	0.423978552967803	0.781538343554284	0.656676251628622
chr10	25993464	25993825	361	-	exon	Tmem200a	0.23435692855831	NA	0.118342943557708	1	0.455844683026609	0.994526967317028	0.874413672805925	0.922108964049884	4.78144599005984	6.05792392981399	0.000228226476850775	0.00500909933572024	-1.27647793975415
chr10	27812251	27812426	175	+	intergenic	NA	0.494447918832479	NA	0.369249211069361	1	0.349476750248501	0.994526967317028	0.00526006297924597	0.0521680026072843	-0.839947652140349	NA	NA	NA	NA
chr10	29196354	29196544	190	+	exon	Soga3	0.0790511682737437	NA	0.102218707319717	1	0.186037410094295	0.994526967317028	0.363959006782989	0.477676398806568	0.333345903373289	0.140331114810708	0.727035535734323	0.929573917647319	0.19301478856258
chr10	29196872	29197203	331	+	exon	Soga3	0.487357928029169	NA	0.688398444248641	1	0.611527923857997	0.994526967317028	0.0958560880639924	0.185559667266368	0.423018326004294	0.140331114810708	0.727035535734323	0.929573917647319	0.282687211193586
chr10	29346832	29347680	848	+	utr3	Echdc1	0.457906616899142	0.905239889163645	0.682762313886468	1	0.562746285709257	0.994526967317028	0.154832511686505	0.256576761333477	0.612961763508184	0.987096400848273	0.397952109398455	0.763723405746945	-0.37413463734009
chr10	30588318	30588434	116	-	intron	Trmt11	0.184433698525639	NA	0.0947904591483481	1	0.342795353432365	0.994526967317028	0.0803404482650143	0.167433531520409	-0.675117580839863	-0.221315923330024	0.586415495764359	0.873539968939638	-0.453801657509839
chr10	30691429	30691580	151	-	exon	Ncoa7	0.476697721835186	NA	0.630049611000166	1	0.760627566687051	0.994526967317028	0.546391665634764	0.649468180591612	-0.0353379088269962	-0.0616736120324085	0.864348377184322	0.96696908452156	0.0263357032054122
chr10	33622807	33623049	242	-	utr5	Clvs2	0.0941354738627069	NA	0.144457269029444	1	0.25935060115404	0.994526967317028	0.909925647312784	0.948057577248177	1.87007578186647	0.763848609774026	0.231379027193977	0.617412812836357	1.10622717209244
chr10	34152787	34153018	231	-	exon	Dse	0.810528236415322	0.980280376494757	0.943432384954228	1	0.756874895353041	0.994526967317028	0.00837413770740003	0.0569873200036875	0.505011631895704	0.405729640579088	0.0983073616715843	0.404693791780768	0.0992819913166161
chr10	34153624	34153934	310	-	exon	Dse	0.403128062127498	0.880192853389056	0.686458628222858	1	0.689987218694457	0.994526967317028	0.0721344853473814	0.157447429600272	0.806487213137666	0.405729640579088	0.0983073616715843	0.404693791780768	0.400757572558578
chr10	34207065	34207178	113	-	utr5	Dse	0.471118739346531	NA	0.355599389698533	1	0.545058067380087	0.994526967317028	0.187497307417385	0.293079316191374	0.422925785041121	0.405729640579088	0.0983073616715843	0.404693791780768	0.017196144462033
chr10	34282486	34283126	640	+	exon	Tspyl1	0.010364900858629	0.281297499907533	0.0578081739181738	1	0.0565825311433913	0.994526967317028	0.0877563271951293	0.175745738924641	0.371204102202792	-0.604402796393218	0.0203117493405407	0.152383000295035	0.975606898596011
chr10	34283315	34283782	467	+	utr3	Tspyl1	0.27968860606425	0.805602835207495	0.434026552286148	1	0.610520867064275	0.994526967317028	0.0741332396202714	0.160138478379494	0.0645528333435516	-0.604402796393218	0.0203117493405407	0.152383000295035	0.66895562973677
chr10	37135959	37136235	276	-	utr3	Marcks	0.800572517377588	0.979284892604284	0.979102951080935	1	0.934739477903659	0.994526967317028	0.0234661276097936	0.0856480526879437	1.54873621662877	1.41902238481667	1.22994856704362e-08	8.95793484486756e-07	0.1297138318121
chr10	37136372	37136612	240	-	exon	Marcks	0.0968527568339935	NA	0.153182171190971	1	0.239456956818479	0.994526967317028	0.939915495865807	0.968054115719274	1.77337297458581	1.41902238481667	1.22994856704362e-08	8.95793484486756e-07	0.35435058976914
chr10	39563819	39564112	293	+	utr3	Fyn	0.939224270728135	0.992300283201588	0.843462567584803	1	0.67721480124465	0.994526967317028	0.0167777204663113	0.0738949161244231	0.68712814982949	0.396519351322282	0.125264381226164	0.460376622868277	0.290608798507208
chr10	39626345	39626696	351	+	exon	Traf3ip2	0.836636510978661	NA	0.640719368779992	1	0.827705675594706	0.994526967317028	0.174034005251318	0.278110151803943	-0.352876205662744	-0.220090043279885	0.677010225588843	0.911502039364249	-0.13278616238286
chr10	39891637	39891841	204	-	utr3	Mfsd4b4	0.930460315851316	NA	0.941902747897768	1	0.911133718697173	0.994526967317028	0.246017656753632	0.355037904840669	-0.107361635573241	-0.250614513695672	0.613160462165573	0.886591349958247	0.143252878122431
chr10	39891991	39892109	118	-	exon	Mfsd4b4	0.0330346395391075	NA	0.0281542472957417	1	0.257741774190114	0.994526967317028	0.277933783861748	0.388677724324745	0.578398759562797	-0.250614513695672	0.613160462165573	0.886591349958247	0.829013273258469
chr10	40479805	40479956	151	+	utr3	Cdk19	0.863316028273524	NA	0.681230053114682	1	0.810952010624561	0.994526967317028	0.136424991567851	0.234895018783238	-0.619878834583034	-0.431244862923938	0.273624499747338	0.661762221470126	-0.188633971659096
chr10	40937731	40937832	101	+	utr3	Wasf1	0.313135450956776	NA	0.442935412424358	1	0.658349022170082	0.994526967317028	0.876480092428273	0.923749781746187	0.4343854638595	0.560311996961416	0.012753539766466	0.110110681887344	-0.125926533101916
chr10	41450453	41450553	100	+	utr5	Zbtb24	0.368592959926888	NA	0.436257705449068	1	0.463565650486145	0.994526967317028	0.31242338851176	0.425211615411313	-0.281538387910913	0.0677115552719174	0.820653646420566	0.957485603970485	-0.34924994318283
chr10	41451493	41452031	538	+	exon	Zbtb24	0.963701263144103	0.994280884738466	0.750464264014437	1	0.909350267751678	0.994526967317028	0.0306890353700527	0.0964482084155044	-0.179286916982299	0.0677115552719174	0.820653646420566	0.957485603970485	-0.246998472254217
chr10	41464492	41464753	261	+	exon	Zbtb24	0.625354748030234	NA	0.471652281481748	1	0.671446444568484	0.994526967317028	0.037060069633972	0.107218119651458	-0.361491590998307	0.0677115552719174	0.820653646420566	0.957485603970485	-0.429203146270225
chr10	41528744	41528856	112	+	utr3	Cd164	0.905543530633325	NA	0.929857251276136	1	0.952611005901134	0.994526967317028	0.235599391994398	0.34419444400087	-0.421514856633731	-0.203323248111767	0.41068416028409	0.77370501358135	-0.218191608521964
chr10	41810950	41811153	203	+	utr5	Sesn1	0.884242953044663	NA	0.716139130150181	1	0.923346951081804	0.994526967317028	0.0591782209917014	0.140213016525017	-0.382202476497071	0.316125942861296	0.470558031086893	0.808561860723431	-0.698328419358367
chr10	42185971	42186246	275	-	utr3	Foxo3	0.711267904477595	0.963495344637825	0.986276417941608	1	0.874320414225953	0.994526967317028	0.0275760091288743	0.0919674642823643	0.851103371962881	0.247888295128926	0.348001742512187	0.722416131761973	0.603215076833954
chr10	42196391	42197089	698	-	utr3	Foxo3	0.920683383403704	0.990273804615557	0.82972320602173	1	0.54260525323236	0.994526967317028	0.0938924074472586	0.182932494096209	0.187766077964113	0.247888295128926	0.348001742512187	0.722416131761973	-0.0601222171648134
chr10	42274495	42274599	104	-	intron	Foxo3	0.548834238627023	NA	0.372528989105223	1	0.699133938518148	0.994526967317028	0.102442804977473	0.193306047849046	-0.769660534994027	0.247888295128926	0.348001742512187	0.722416131761973	-1.01754883012295
chr10	42275118	42275364	246	-	exon	Foxo3	0.500735306014047	NA	0.679261013623731	1	0.841893556799146	0.994526967317028	0.239020454949938	0.347783244283881	0.132791101102737	0.247888295128926	0.348001742512187	0.722416131761973	-0.11509719402619
chr10	43510397	43510645	248	+	exon	Bend3	0.486532157687125	0.911016559001714	0.32687088754986	1	0.481275340296609	0.994526967317028	0.0262723552408471	0.0901145423379723	0.848361942874942	0.576912141023839	0.00889546657561871	0.0858815239842521	0.271449801851103
chr10	43511035	43511181	146	+	exon	Bend3	0.136599525106298	0.671679816193082	0.289821059955001	1	0.515743507510831	0.994526967317028	0.183360976539071	0.288468867555819	0.829136932275065	0.576912141023839	0.00889546657561871	0.0858815239842521	0.252224791251227
chr10	43511324	43512211	887	+	utr3	Bend3	0.332727954551502	0.835629021841314	0.619985696518642	1	0.502790739032475	0.994526967317028	0.248477042896459	0.357525725698351	0.835360472933171	0.576912141023839	0.00889546657561871	0.0858815239842521	0.258448331909332
chr10	43582860	43583056	196	+	utr3	Cd24a	0.899319539784444	0.989449321514362	0.874699901538492	1	0.904540180380146	0.994526967317028	0.00805995892333389	0.0566457476006634	1.45946897842169	1.33814128023551	1.85728473346645e-05	0.000611921949426232	0.12132769818618
chr10	44363165	44363302	137	+	utr3	Atg5	0.984751768351476	NA	0.76014380047685	1	0.974643273242682	0.994526967317028	0.0700136867712315	0.15496529710984	-0.372105193614637	0.0191636829938746	0.950412415248196	0.987982210440062	-0.391268876608512
chr10	44439512	44440051	539	-	utr3	Prdm1	0.641650739825777	NA	0.873695889084679	1	0.933561210801181	0.994526967317028	0.103659308225027	0.194939390543667	-0.290568470083783	-0.665032895687289	0.0548259978562708	0.28750600683387	0.374464425603506
chr10	44441828	44442023	195	-	exon	Prdm1	0.00540491162538393	NA	0.00882665842726925	1	0.0822714830913007	0.994526967317028	0.107883822860877	0.199577352125377	0.151806505361463	-0.665032895687289	0.0548259978562708	0.28750600683387	0.816839401048753
chr10	45158499	45158617	118	+	utr3	Prep	0.973174686861695	0.995212461806292	0.773224007885561	1	0.956709519853421	0.994526967317028	0.0494738590735863	0.126451829632149	0.374643260584816	0.545078323247719	0.0181688553747505	0.140725349178022	-0.170435062662903
chr10	52319526	52320110	584	+	utr3	Dcbld1	0.486643128693949	0.911016559001714	0.288175135512786	1	0.415540491050435	0.994526967317028	0.0310578646434047	0.097096773485228	0.112092996977263	0.244955274151003	0.488250609170543	0.82025644480509	-0.132862277173741
chr10	52339678	52339788	110	-	utr3	Gopc	0.191305941471006	NA	0.0885482169965841	1	0.424163210791166	0.994526967317028	0.0136997610600437	0.0681184704506538	-0.781515996975246	0.17017233846739	0.553755906917907	0.856554451795234	-0.951688335442636
chr10	52436618	52436735	117	+	utr3	Nus1	0.78299697350812	NA	0.931438403013474	1	0.966737786425117	0.994526967317028	0.128835307817442	0.22569251987071	-0.441053206897486	0.0148318900887241	0.952963529108372	0.988933978230071	-0.45588509698621
chr10	53348902	53349103	201	-	exon	Cep85l	0.757304470295832	NA	0.896731954495613	1	0.963492128310023	0.994526967317028	0.232053825935457	0.340279858202479	-0.157018480703144	0.0459732680089259	0.946753448924854	0.986947367315359	-0.20299174871207
chr10	53537428	53537606	178	-	exon	Mcm9	0.290805073851313	NA	0.182153013846579	1	0.2959926763765	0.994526967317028	0.0857844464751906	0.173486292290461	-0.365222454531891	-0.124090343488021	0.750188810267688	0.936006706375656	-0.24113211104387
chr10	53537658	53537937	279	-	exon	Mcm9	0.36935491177127	NA	0.492388176381854	1	0.626705692451904	0.994526967317028	0.352573359822235	0.466045837789859	-0.0429934362344237	-0.124090343488021	0.750188810267688	0.936006706375656	0.0810969072535971
chr10	53607787	53607964	177	+	utr3	Asf1a	0.781130287986992	NA	0.605834891503955	1	0.828102303314961	0.994526967317028	0.0262933677909203	0.0901145423379723	0.164038096185925	0.0464782707247792	0.910474206007949	0.977730619401292	0.117559825461146
chr10	54074443	54074751	308	-	exon	Man1a	0.841024102787335	NA	0.666494859085733	1	0.561927498778699	0.994526967317028	0.0177561440926387	0.075660379231141	1.19626306312367	1.16398245375505	0.0666691262683859	0.325111910240559	0.0322806093686236
chr10	56115095	56115240	145	+	utr5	Msl3l2	0.136017857544555	NA	0.171881153556349	1	0.458857353856889	0.994526967317028	0.773155362364893	0.842832496226211	1.29975125813584	0.56578077267054	0.355894403326205	0.729288397137158	0.733970485465297
chr10	56115835	56116136	301	+	exon	Msl3l2	0.551088946948998	NA	0.394462853060742	1	0.580534523370922	0.994526967317028	0.146237987958796	0.245986487274807	0.598207308452001	0.56578077267054	0.355894403326205	0.729288397137158	0.0324265357814615
chr10	56388365	56388807	442	+	utr3	Gja1	0.205735804688662	0.742861955488051	0.45963457186469	1	0.668598754174641	0.994526967317028	0.0060837198096797	0.0529398735969769	1.39550308862489	1.17649482457898	9.92003027919995e-09	7.52242719372983e-07	0.219008264045916
chr10	56389976	56390197	221	+	utr3	Gja1	0.709704841066894	0.963495344637825	0.856786881129287	1	0.99003030205405	0.994526967317028	0.277867659230563	0.388677724324745	0.9650470245665	1.17649482457898	9.92003027919995e-09	7.52242719372983e-07	-0.211447800012475
chr10	58478916	58479114	198	+	exon	Ranbp2	0.879610357933438	0.986296819053029	0.900822161728088	1	0.746572713705644	0.994526967317028	0.0057533335248483	0.0529398735969769	-0.0985053522254616	-0.214462008327772	0.407626549482079	0.771098671940224	0.115956656102311
chr10	58480024	58480257	233	+	exon	Ranbp2	0.0770674681986525	0.579104743383595	0.19040715707498	1	0.335126769219403	0.994526967317028	0.13020058562195	0.227467638290675	0.3837814147257	-0.214462008327772	0.407626549482079	0.771098671940224	0.598243423053472
chr10	58530615	58530801	186	+	intron	Ccdc138	0.932891310981747	NA	0.933398226996731	1	0.975065514715848	0.994526967317028	0.0701106214140242	0.155036130395757	-1.08861122161554	-0.254705949782754	0.658039059835426	0.904966597571335	-0.833905271832791
chr10	58536022	58536130	108	+	intron	Ccdc138	0.487034891616826	0.911016559001714	0.373996018470441	1	0.559523239375729	0.994526967317028	0.0287289590439895	0.0936061594546151	-1.09341370749158	-0.254705949782754	0.658039059835426	0.904966597571335	-0.838707757708824
chr10	59222919	59223378	459	+	exon	Sowahc	0.0535538021161018	0.528541010849321	0.111713637974434	1	0.188605836541373	0.994526967317028	0.866624531918549	0.916162241270662	0.717270869631513	-0.107282289580152	0.840243758409236	0.961798389595897	0.824553159211665
chr10	59895694	59895829	135	+	utr3	Dnajb12	0.430299643519606	NA	0.602581063574188	1	0.901269761361637	0.994526967317028	0.215418742820163	0.322510599609078	0.574358423946187	0.242850995913285	0.344639736923081	0.720235740679732	0.331507428032902
chr10	59896401	59896579	178	+	utr3	Dnajb12	0.976275998051754	0.996032379094639	0.748282049904296	1	0.9101090524353	0.994526967317028	0.0537003156164341	0.132032732526493	0.562162784891242	0.242850995913285	0.344639736923081	0.720235740679732	0.319311788977957
chr10	59897497	59897708	211	+	utr3	Dnajb12	0.762540309943724	0.97217812025108	0.530004908561314	1	0.824253305860594	0.994526967317028	0.014088973433883	0.0689506909207857	0.357700999867535	0.242850995913285	0.344639736923081	0.720235740679732	0.11485000395425
chr10	59950370	59950621	251	-	utr3	Ddit4	0.947994310192765	0.99279733867187	0.68487123293868	1	0.735716779138481	0.994526967317028	0.000457663780633388	0.0422687522960906	-0.3593089057126	-0.0571943599821191	0.794256134774923	0.94801518347765	-0.302114545730481
chr10	59950720	59950928	208	-	exon	Ddit4	0.440651475670772	0.897779275846323	0.284104801666634	1	0.44713143352403	0.994526967317028	0.032551397341378	0.0997713560788578	-0.47059742472885	-0.0571943599821191	0.794256134774923	0.94801518347765	-0.41340306474673
chr10	60002919	60003053	134	-	utr5	Anapc16	0.0803206588534694	NA	0.12378151322773	1	0.305902258637075	0.994526967317028	0.874308821862257	0.922105865509932	1.70336028133784	0.520780031765392	0.148994276771516	0.503747576005983	1.18258024957244
chr10	60185899	60186058	159	-	exon	Chst3	0.994143177673464	NA	0.99958241750093	1	NA	NA	0.776156378183718	0.84519090716997	-0.284601754161824	0.486368758422786	0.614483567332076	0.887688646359264	-0.77097051258461
chr10	60368996	60369209	213	+	utr3	Vsir	0.905670099002565	NA	0.786888763254885	1	0.861023137373179	0.994526967317028	0.214326473502167	0.321543016456244	-1.95170470063194	-0.934144290768978	0.337664487817742	0.713979770461779	-1.01756040986296
chr10	61100769	61100926	157	-	utr3	Sgpl1	0.354370991693569	0.8462554322974	0.223531057723208	1	0.494779779963281	0.994526967317028	0.0209612031983445	0.0814451217388553	-0.354320333240281	0.362592967555963	0.151903203277218	0.50890058657529	-0.716913300796243
chr10	61147504	61147627	123	-	utr5	Sgpl1	0.989016181955429	NA	0.879829120302992	1	0.894702561154593	0.994526967317028	0.870026041664032	0.918552581677498	1.4645539712011	0.362592967555963	0.151903203277218	0.50890058657529	1.10196100364514
chr10	61198460	61198795	335	-	utr3	Adamts14	0.881633988363324	NA	0.93625768402064	1	0.902215525057736	0.994526967317028	1	1	-1.86148631645982	-2.41135405538504	8.97109749143483e-13	1.44464909266566e-10	0.549867738925227
chr10	61320931	61321146	215	-	utr3	Pald1	0.0701696018096989	0.569664960530243	0.0286644433764326	1	0.0755125900242396	0.994526967317028	0.00973006976054458	0.060299774790005	-2.02608593638698	-0.829814642375064	0.000244230537574996	0.00531155093251114	-1.19627129401191
chr10	61418381	61418554	173	+	exon	Nodal	0.829460423818172	0.98199581775577	0.9893261258399	1	0.659647654005868	0.994526967317028	0.119298867200279	0.214788574706501	0.616377115610727	0.615228902921947	0.0174687609080195	0.137184811689718	0.00114821268878029
chr10	61423033	61423193	160	+	exon	Nodal	0.339271073045515	0.842732024691131	0.215268504142596	1	0.417290360143333	0.994526967317028	0.00804472526405753	0.0566457476006634	0.333202512153359	0.615228902921947	0.0174687609080195	0.137184811689718	-0.282026390768588
chr10	61423391	61423732	341	+	exon	Nodal	0.891096976709994	0.988466199306833	0.581140121653575	1	0.866771467552811	0.994526967317028	0.0702206940908737	0.1552301099766	0.158797380583054	0.615228902921947	0.0174687609080195	0.137184811689718	-0.456431522338893
chr10	61424499	61424858	359	+	utr3	Nodal	0.609258742565794	0.943187626438737	0.395751206700595	1	0.302500014883733	0.994526967317028	0.000838094447393134	0.0425769424289846	0.324967696126351	0.615228902921947	0.0174687609080195	0.137184811689718	-0.290261206795596
chr10	61431509	61431735	226	-	utr3	Eif4ebp2	0.760074911254921	0.97217812025108	0.935946980246893	1	0.826238382220357	0.994526967317028	0.050344600124421	0.12781087034954	0.129688781387607	0.132371482761511	0.544218564742726	0.851742743079743	-0.00268270137390342
chr10	61696816	61696990	174	+	intron	Tysnd1	0.572766475473149	NA	0.378508963318226	1	0.601872414974951	0.994526967317028	0.0191336226295976	0.0779729031771141	-0.945230505065435	0.179863394691553	0.55283616869959	0.856104588849543	-1.12509389975699
chr10	61702082	61702250	168	+	utr3	Tysnd1	0.0318298436885631	NA	0.0143501625740502	1	0.173456007806475	0.994526967317028	0.00319917876597864	0.0465954061800867	-0.539532459986936	0.179863394691553	0.55283616869959	0.856104588849543	-0.719395854678489
chr10	61702469	61702632	163	+	utr3	Tysnd1	0.861765752558642	NA	0.638005813189012	1	0.695011243978663	0.994526967317028	0.0789517948606988	0.165590134422717	0.0287368633488505	0.179863394691553	0.55283616869959	0.856104588849543	-0.151126531342703
chr10	61978428	61978581	153	-	exon	Col13a1	0.831002632148855	NA	0.998620356837418	1	0.907067692151317	0.994526967317028	0.517873693483032	0.623515792233463	-3.58423844044123	-3.03062209783083	1.9426262803819e-14	4.15548057469155e-12	-0.553616342610401
chr10	62133587	62133713	126	+	utr5	Neurog3	0.66065050999217	NA	0.530507575067364	1	0.605313647111072	0.994526967317028	0.438221431264808	0.549934467418028	0.146823177057545	0.628018792998615	0.602646350913754	0.882581014594753	-0.48119561594107
chr10	62269358	62269957	599	-	utr3	Hk1	0.305922270033433	0.822452501881374	0.489632540265864	1	0.713492366870328	0.994526967317028	0.077403412532197	0.163723467955399	-1.1382986599062	-1.26027518424743	4.61662604996466e-07	2.38864565155572e-05	0.121976524341225
chr10	62429480	62429607	127	-	utr3	Supv3l1	0.763758648092541	0.97217812025108	0.999038929772144	1	0.737212069339324	0.994526967317028	0.228973835752839	0.336816008111151	0.362760515434682	0.242061982448718	0.311879098595373	0.694615577477681	0.120698532985964
chr10	62559428	62559630	202	-	utr3	Kif1bp	0.915519171367237	0.990227595998654	0.845567134175828	1	0.885644131661854	0.994526967317028	0.114769369514188	0.208940292829854	0.00228570527322337	-0.129492031797155	0.627718901281602	0.892885684717913	0.131777737070378
chr10	62598399	62598563	164	-	exon	Ddx21	0.150385321877072	0.691371863998386	0.237712676266926	1	0.277373065025875	0.994526967317028	0.189955609915701	0.295820715751681	0.421589338770613	-0.0715555717050446	0.719059274497102	0.925842918164807	0.493144910475658
chr10	62637125	62637337	212	-	intron	Ddx50	0.135491872889862	NA	0.0560351180053508	1	0.263034802020361	0.994526967317028	0.0515775427499495	0.129093667165019	-0.662039503752015	-0.477767503459318	0.0953347614676412	0.397769374484493	-0.184272000292697
chr10	62812926	62813129	203	-	utr3	Tet1	0.813269064588941	0.981075949552285	0.586382772648061	1	0.466232762664493	0.994526967317028	0.0321587036563181	0.0990374236495461	-0.992989051027435	-0.917198868395553	1.25851307629191e-05	0.000444261315502848	-0.0757901826318818
chr10	62838125	62838389	264	-	exon	Tet1	0.0590477603158639	0.543877997217235	0.147219720422256	1	0.205239785927373	0.994526967317028	0.370826604294822	0.484432831997797	-0.198718304868289	-0.917198868395553	1.25851307629191e-05	0.000444261315502848	0.718480563527265
chr10	62878126	62878256	130	-	exon	Tet1	0.0450682436915157	0.492022407405915	0.0844606401539468	1	0.185386060531621	0.994526967317028	0.962028750176019	0.982885742049753	-0.075353144973072	-0.917198868395553	1.25851307629191e-05	0.000444261315502848	0.841845723422481
chr10	62973322	62973451	129	+	utr3	Dna2	0.242526971983451	NA	0.130397702671298	1	0.339125174475881	0.994526967317028	0.0115741498261548	0.0639333990397122	-1.84182464418702	-0.820481635404253	0.000520107899460959	0.00975678850140637	-1.02134300878276
chr10	63320577	63320780	203	-	utr3	Sirt1	0.0362513699380278	0.439621343005218	0.0454306578456246	1	0.10124102591409	0.994526967317028	0.37299165249184	0.486210611022653	-0.016974253085182	-0.59131420210764	0.0294186766479822	0.194119923443315	0.574339949022458
chr10	63321695	63321985	290	-	utr3	Sirt1	0.686307823834742	NA	0.481590125609775	1	0.743043725578981	0.994526967317028	0.0243967574885866	0.0872152752891077	-0.478562903219631	-0.59131420210764	0.0294186766479822	0.194119923443315	0.112751298888009
chr10	63338531	63338699	168	-	exon	Sirt1	0.03815461223817	NA	0.0609710712931466	1	0.0988529922104906	0.994526967317028	0.674302177135616	0.760343622037943	0.73822515116591	-0.59131420210764	0.0294186766479822	0.194119923443315	1.32953935327355
chr10	66913400	66913517	117	-	exon	1110002J07Rik	0.031149657271916	NA	0.010985690404981	1	0.121267232520606	0.994526967317028	0.542427057569312	0.646198817233329	-0.665924898115827	-0.904648054466866	0.385485039644826	0.753333565616266	0.238723156351039
chr10	67218358	67218510	152	+	exon	Jmjd1c	0.00523442233937505	0.215475715933724	0.0121670099053771	1	0.0304637481934216	0.994526967317028	0.438912382643528	0.55041985282864	1.17913721632046	-0.0067705110100171	0.978052375582496	0.994004158761051	1.18590772733048
chr10	67218988	67219292	304	+	exon	Jmjd1c	0.46301430281843	0.906286788072294	0.620953929668921	1	0.638421589190231	0.994526967317028	0.127491968489204	0.224033274595129	-0.0853021530470826	-0.0067705110100171	0.978052375582496	0.994004158761051	-0.0785316420370656
chr10	67267282	67267583	301	-	utr3	Nrbf2	0.694695025898442	0.959128754532804	0.908153604973641	1	0.624521908609939	0.994526967317028	0.12810310240508	0.224757973736894	0.296161318221922	0.195047723727131	0.583567946220875	0.872490695309575	0.101113594494791
chr10	67547745	67548843	1098	-	utr3	Ado	0.825375637552259	0.981075949552285	0.845383829040663	1	0.665131958353599	0.994526967317028	0.127211828192619	0.223758285670065	0.284141113656699	0.113141835423172	0.683306326567948	0.914081794858233	0.170999278233527
chr10	67909209	67909861	652	-	exon	Zfp365	0.855448760380733	0.983923053823304	0.864296911461176	1	0.98003776084609	0.994526967317028	0.0172027617848168	0.0746693440428897	0.181613942520449	0.0912834587751207	0.750464210365801	0.936006706375656	0.0903304837453281
chr10	68041631	68041864	233	+	exon	Rtkn2	0.244516909934684	NA	0.13602068844019	1	0.380524253143791	0.994526967317028	0.0258498259465989	0.0896814513668815	-0.233284319157897	-0.961571095431036	0.00434494881377629	0.0512103671044751	0.728286776273139
chr10	68096067	68096309	242	-	utr3	Arid5b	0.520297308450545	0.918803639256502	0.78149741794944	1	0.825854649195169	0.994526967317028	0.168657161314566	0.27240449760339	-0.690580167443456	-0.721423542995133	0.000526876975175622	0.0098579645015888	0.0308433755516764
chr10	68096545	68096699	154	-	utr3	Arid5b	0.694493584600536	NA	0.878065167532261	1	0.792748734646891	0.994526967317028	0.0640616336823544	0.147039487964978	0.0961875522935848	-0.721423542995133	0.000526876975175622	0.0098579645015888	0.817611095288717
chr10	68096942	68097558	616	-	utr3	Arid5b	0.33830208561294	0.841795913966328	0.641192275042013	1	0.815034850321646	0.994526967317028	0.0401974876955213	0.112116790588495	-0.31006162518925	-0.721423542995133	0.000526876975175622	0.0098579645015888	0.411361917805883
chr10	68097776	68097956	180	-	utr3	Arid5b	0.075628012711951	0.579104743383595	0.237903918601721	1	0.540373320038546	0.994526967317028	0.475374106934247	0.58360718039906	-0.104851891711461	-0.721423542995133	0.000526876975175622	0.0098579645015888	0.616571651283671
chr10	68098290	68098509	219	-	utr3	Arid5b	0.0269618735634495	0.407333086461946	0.100862132439134	1	0.339682052369508	0.994526967317028	1	1	0.14421133826509	-0.721423542995133	0.000526876975175622	0.0098579645015888	0.865634881260223
chr10	70001990	70002361	371	+	exon	Ank3	0.200969403067085	NA	0.11074188478404	1	0.311792630716301	0.994526967317028	0.0350217147653428	0.104026471740969	-0.548891068080904	0.499374385713237	0.185842005647422	0.557713704375647	-1.04826545379414
chr10	70189162	70189300	138	+	utr3	Ccdc6	0.161115712272463	NA	0.214328880833961	1	0.526918451010187	0.994526967317028	0.678978126808579	0.764323283407729	1.66501429168604	0.0424380174422573	0.850709219859347	0.963650267936304	1.62257627424378
chr10	70192733	70193028	295	+	utr3	Ccdc6	0.351089523351101	0.845427688487848	0.490102549050678	1	0.556528056433203	0.994526967317028	0.0604258052507424	0.141787522279232	0.820131649677158	0.0424380174422573	0.850709219859347	0.963650267936304	0.777693632234901
chr10	71228192	71228591	399	-	utr3	Tfam	0.403953206255708	0.880192853389056	0.215012798451828	1	0.143933809605321	0.994526967317028	0.00417711092141293	0.0496700333069843	-0.587275265650851	-0.0346711154575857	0.901670481928726	0.975380102055829	-0.552604150193265
chr10	71381305	71381805	500	+	utr3	Ipmk	0.314543074684202	0.823892302233447	0.543395116383436	1	0.571572155515089	0.994526967317028	0.123082638686542	0.218558539959478	0.101947214170854	0.218681272544393	0.353983266971012	0.72736008416089	-0.116734058373539
chr10	72657496	72657648	152	+	intron	Zwint	0.0913946906396121	0.603070554264617	0.0358219735618872	1	0.263046184004669	0.994526967317028	0.00182196934122991	0.0425769424289846	-0.659771139404556	0.492106087113821	0.0225470821252632	0.163240238189489	-1.15187722651838
chr10	74990999	74991208	209	+	utr5	Gnaz	0.805562591094049	NA	0.980272349608419	1	0.959878882908194	0.994526967317028	0.2145766079356	0.321651615076427	-0.486378948254874	-0.441974861932801	0.310483424074784	0.693242740430944	-0.0444040863220732
chr10	74991370	74991627	257	+	utr5	Gnaz	0.48559784270861	0.911016559001714	0.677355842560945	1	0.581519911220618	0.994526967317028	0.354099083915804	0.467584429549066	0.352703874806015	-0.441974861932801	0.310483424074784	0.693242740430944	0.794678736738817
chr10	74991631	74991801	170	+	exon	Gnaz	0.248196748927049	NA	0.35066738550494	1	0.475556887959241	0.994526967317028	0.914453844999839	0.951688335582993	0.592615470852093	-0.441974861932801	0.310483424074784	0.693242740430944	1.03459033278489
chr10	74991924	74992280	356	+	exon	Gnaz	0.0153208021021148	NA	0.0288343386852819	1	0.110498960410682	0.994526967317028	0.3835920549103	0.496671567376703	0.538141953819434	-0.441974861932801	0.310483424074784	0.693242740430944	0.980116815752236
chr10	75015618	75015836	218	+	utr3	Gnaz	0.119660542294982	NA	0.126424865765736	1	0.122384188606325	0.994526967317028	0.589193068713986	0.687962173922332	0.164397059629677	-0.441974861932801	0.310483424074784	0.693242740430944	0.606371921562478
chr10	75060909	75061184	275	+	utr5	Bcr	0.853636598468456	NA	0.961264497819597	1	0.873159281290227	0.994526967317028	0.0685684898329495	0.153414365976391	-0.728455542919574	0.273241121555512	0.265413014510962	0.6536137448071	-1.00169666447509
chr10	75061647	75061845	198	+	exon	Bcr	0.876868796187325	NA	0.93191924513907	1	0.979600623488661	0.994526967317028	0.434128448813195	0.545871730086591	0.50778176581078	0.273241121555512	0.265413014510962	0.6536137448071	0.234540644255269
chr10	75182366	75182609	243	+	utr3	Bcr	0.701429227197623	NA	0.5351888711302	1	0.467974961470075	0.994526967317028	0.0193465441295043	0.078391191797472	0.357523810910634	0.273241121555512	0.265413014510962	0.6536137448071	0.0842826893551224
chr10	75245239	75245485	246	+	exon	Specc1l	0.328515258364022	0.833887334268046	0.546158169349468	1	0.768941879731873	0.994526967317028	0.161711608755215	0.264922439981384	0.0408613631457073	-0.272072485201555	0.215301828003574	0.596415158610302	0.312933848347262
chr10	75246490	75246724	234	+	exon	Specc1l	0.59044964754358	0.935834534979881	0.847407625013043	1	0.792560233305917	0.994526967317028	0.141634761813503	0.241202959700466	-0.48347073369012	-0.272072485201555	0.215301828003574	0.596415158610302	-0.211398248488565
chr10	75309849	75310201	352	+	utr3	Specc1l	0.81226591058728	0.981075949552285	0.572022942470556	1	0.729315031869075	0.994526967317028	0.0394881569065217	0.110804611735953	-0.439333234893754	-0.272072485201555	0.215301828003574	0.596415158610302	-0.167260749692199
chr10	75508626	75508826	200	-	utr3	Gucd1	0.96457505474062	NA	0.698730009282722	1	0.899980023875452	0.994526967317028	0.0655569411041781	0.149226615429314	-0.0829348297599467	-0.0464186249443915	0.890403876916796	0.973325327127719	-0.0365162048155552
chr10	75657191	75657328	137	-	exon	Cabin1	0.984558610196526	NA	0.837107052568171	1	0.983856095319193	0.994526967317028	0.24111962720013	0.350072270042807	-0.367101470980237	-0.0407959072393125	0.849801486935959	0.963509283201329	-0.326305563740924
chr10	75720428	75720746	318	-	intron	Cabin1	0.00890460333983073	NA	0.00139753553411875	1	0.0742522392943246	0.994526967317028	0.0100980048113253	0.0611299072240108	-1.84875616733906	-0.0407959072393125	0.849801486935959	0.963509283201329	-1.80796026009975
chr10	75834489	75834612	123	-	utr5	Gstt2	0.385379397255654	NA	0.404433916195157	1	0.661277672050369	0.994526967317028	0.739067480067688	0.815000921347038	-0.725701589033164	-0.0993319577991176	0.766966790708784	0.94056234712185	-0.626369631234046
chr10	75895312	75895503	191	+	utr3	Derl3	0.523273602569232	NA	0.36221250910037	1	0.602982388852871	0.994526967317028	0.117060704530143	0.211875426002947	-0.862819131096479	-0.318873778363034	0.629242895828781	0.892914891492422	-0.543945352733444
chr10	75947824	75948344	520	+	utr5	Vpreb3	0.989258027411497	NA	0.787728875899208	1	0.863081191137132	0.994526967317028	0.023636955872367	0.0858968628698788	-0.724726219240754	-1.42853470690904	0.053281690884604	0.282241173654837	0.703808487668288
chr10	75949091	75949272	181	+	exon	Vpreb3	0.494063968115499	NA	0.608885414348775	1	0.729820813307093	0.994526967317028	0.653432691239631	0.743493333794792	-0.404214816545394	-1.42853470690904	0.053281690884604	0.282241173654837	1.02431989036365
chr10	76038918	76039518	600	+	exon	Zfp280b	0.400965529895628	0.878655662883616	0.678452547082522	1	0.734090492754301	0.994526967317028	0.19126267337515	0.297192156408286	0.65976831029186	0.218820215472564	0.370024521028613	0.742328028468936	0.440948094819296
chr10	76039645	76039848	203	+	exon	Zfp280b	0.827731392706959	0.981509185802359	0.941032484506779	1	0.890313700905316	0.994526967317028	0.0183041592042739	0.0765138512432844	0.157889589132744	0.218820215472564	0.370024521028613	0.742328028468936	-0.0609306263398207
chr10	76040694	76040853	159	+	utr3	Zfp280b	0.12441237511025	NA	0.0640213198047387	1	0.128034721052517	0.994526967317028	0.00970858026524102	0.0602299942641879	0.233416487101679	0.218820215472564	0.370024521028613	0.742328028468936	0.0145962716291144
chr10	76374706	76374888	182	-	exon	Pcnt	0.063856053736439	0.556312712461074	0.109833763794021	1	0.378349190289805	0.994526967317028	0.883365312758956	0.929420821771698	-0.174404318120072	-0.344652794610354	0.0864340910022665	0.375903889814663	0.170248476490282
chr10	76392131	76392361	230	-	exon	Pcnt	0.907031557869601	0.989990415996327	0.658794030621459	1	0.749125772001371	0.994526967317028	0.0473641236896316	0.123288432434921	-0.828036779402751	-0.344652794610354	0.0864340910022665	0.375903889814663	-0.483383984792397
chr10	76392555	76392950	395	-	exon	Pcnt	0.341130689183037	0.843599495780692	0.231615527160331	1	0.216204469298176	0.994526967317028	0.00262385462603232	0.0446024212528402	-1.11961168205854	-0.344652794610354	0.0864340910022665	0.375903889814663	-0.774958887448182
chr10	76420223	76420475	252	-	exon	Pcnt	0.14413651190865	0.678636441693716	0.0651497081739813	1	0.186566902273124	0.994526967317028	0.0031539369493877	0.0463260089578895	-0.649017866912218	-0.344652794610354	0.0864340910022665	0.375903889814663	-0.304365072301864
chr10	76423003	76423135	132	-	exon	Pcnt	0.956855633056435	NA	0.843965342477583	1	0.894914207534026	0.994526967317028	0.125037265209285	0.221138283437476	-0.560376264479206	-0.344652794610354	0.0864340910022665	0.375903889814663	-0.215723469868852
chr10	76440084	76440235	151	-	exon	Pcnt	0.0108705302095676	NA	0.0256406299622571	1	0.211715400058949	0.994526967317028	0.560121327520587	0.662359679964421	1.10329568653466	-0.344652794610354	0.0864340910022665	0.375903889814663	1.44794848114501
chr10	76442528	76442727	199	-	utr5	Pcnt	0.0129206834874682	0.300389154446994	0.0228690285099906	1	0.113758792870125	0.994526967317028	0.684409911562232	0.76897316277351	1.00744246968725	-0.344652794610354	0.0864340910022665	0.375903889814663	1.35209526429761
chr10	76462566	76462670	104	-	utr3	Ybey	0.60003252003662	NA	0.44353010757152	1	0.73444779356798	0.994526967317028	0.684668045215241	0.769167677316551	0.529540080705218	0.258110621343323	0.556873566231113	0.857301517671623	0.271429459361895
chr10	76463045	76463281	236	-	utr3	Ybey	0.0593928521963595	NA	0.0256577599297817	1	0.190583862318816	0.994526967317028	0.00224386367855167	0.0435870639503766	-0.461575239186411	0.258110621343323	0.556873566231113	0.857301517671623	-0.719685860529734
chr10	76470229	76470329	100	+	exon	Mcm3ap	0.331187557336982	NA	0.455272794116343	1	0.727111481824273	0.994526967317028	0.335830801338081	0.449230793983879	0.186944752577308	-0.295745862352023	0.163408748195336	0.528662342919991	0.482690614929331
chr10	76531638	76531741	103	+	utr5	Lss	0.0960182872587417	0.613705070905538	0.152435622274721	1	0.0879440172940642	0.994526967317028	0.950876951133907	0.975390801102096	0.657334596725393	-0.362014161971393	0.106888083879472	0.424354575667755	1.01934875869679
chr10	76553208	76553369	161	+	utr3	Lss	0.279950085400427	0.805602835207495	0.134189219825228	1	0.503707641256495	0.994526967317028	0.0117856606903689	0.0642705172771243	-0.830933789696035	-0.362014161971393	0.106888083879472	0.424354575667755	-0.468919627724643
chr10	77042264	77042465	201	+	exon	Slc19a1	0.24356974943253	0.786445262148432	0.446614230128631	1	0.709235076908876	0.994526967317028	0.783855575907711	0.851113074620542	0.836403653966191	0.227497772690049	0.472518778715235	0.809967603940527	0.608905881276142
chr10	77096226	77096422	196	-	exon	Col18a1	0.344768167848241	0.843599495780692	0.174687393584214	1	0.442650907363585	0.994526967317028	0.0769211875386904	0.16349140353537	-0.421816429861066	0.0962161729725078	0.623405952135571	0.890642063001795	-0.518032602833574
chr10	77166252	77166445	193	-	exon	Col18a1	0.961969995780005	0.994065527753863	0.816600643443299	1	0.689079604927321	0.994526967317028	0.218506085767037	0.325829595066998	0.3840222028826	0.0962161729725078	0.623405952135571	0.890642063001795	0.287806029910092
chr10	77268968	77269346	378	+	utr3	Pofut2	0.302285551471644	0.819631973701627	0.19341318025949	1	0.453998703719889	0.994526967317028	0.0251689682889177	0.0884597932588634	0.307270833414036	0.515494428651679	0.0297822399068099	0.196067552753514	-0.208223595237642
chr10	77294607	77294848	241	-	utr3	Adarb1	0.25029135039639	NA	0.131647347188618	1	0.39484691530589	0.994526967317028	0.0202656996018112	0.0801416302435263	-1.01587316883067	-0.282709178609166	0.407051316559373	0.770960680445215	-0.733163990221504
chr10	77322060	77322227	167	-	utr3	Adarb1	0.479976834842546	NA	0.495216295676713	1	0.666590124430486	0.994526967317028	0.853174065417757	0.905940493357571	-0.396524588555124	-0.282709178609166	0.407051316559373	0.770960680445215	-0.113815409945958
chr10	77487816	77488411	595	-	utr3	Fam207a	0.945937876611673	0.99279733867187	0.696892844308694	1	0.610435088335637	0.994526967317028	0.0063523098274344	0.0534392558701607	-0.285827499486678	0.00745106745000879	0.977432312458592	0.993965320148918	-0.293278566936686
chr10	77497303	77497406	103	-	exon	Fam207a	0.834666603867658	0.982223850305462	0.952347398586102	1	0.822004136759231	0.994526967317028	0.0963829025690116	0.186260679719013	0.228180190209318	0.00745106745000879	0.977432312458592	0.993965320148918	0.22072912275931
chr10	77515534	77515712	178	+	exon	2810425M01Rik	0.277777340731666	0.805602835207495	0.414188676821988	1	0.521954748193978	0.994526967317028	0.581473757558482	0.680892500398983	1.16348999203646	3.65114072359254	0.37530601927492	NA	-2.48765073155608
chr10	77899964	77900086	122	-	utr3	Lrrc3	0.912864640707501	NA	0.714236323651163	1	0.899069316347658	0.994526967317028	0.201462763316135	0.307443933628671	1.203355793146	0.604875867298333	0.17087710615688	0.53915364210063	0.598479925847668
chr10	77901057	77901338	281	-	exon	Lrrc3	0.634590297680281	NA	0.436573406186851	1	0.755789662589575	0.994526967317028	0.0519299520260329	0.129537486065273	0.335170761600486	0.604875867298333	0.17087710615688	0.53915364210063	-0.269705105697846
chr10	78078293	78078856	563	+	utr3	Icosl	0.299961161630402	0.819631973701627	0.477072823892384	1	0.668435997020125	0.994526967317028	0.104857350388586	0.196428427808681	0.329655587012703	-0.0319448773760458	0.939877752588088	0.986262699320312	0.361600464388749
chr10	78162479	78162635	156	-	utr3	D10Jhu81e	0.0946894682065189	0.610637783720641	0.0612546369518418	1	0.214411318254151	0.994526967317028	0.00253014198069945	0.0445837272956446	-1.01745784106538	0.250652063150407	0.355993694276553	0.729288397137158	-1.26810990421579
chr10	78171412	78172055	643	-	utr3	Pwp2	0.729826759704768	0.967837456390887	0.989821271394869	1	0.992807836390659	0.995031759321859	0.123853190592087	0.219643996173502	-0.0196840529447293	-0.162312565928867	0.462245652001578	0.803651757044009	0.142628512984137
chr10	78187708	78187926	218	-	utr3	Trappc10	0.53455790628559	NA	0.376047439905585	1	0.425588065118649	0.994526967317028	0.00714921742754959	0.0555722674265195	-0.554953069559884	0.129432712362545	0.640064299385604	0.898152926810259	-0.684385781922429
chr10	78189494	78189677	183	-	intron	Trappc10	0.507947676136693	NA	0.327314240511012	1	0.696012282596487	0.994526967317028	0.275355339872174	0.386146174079887	-0.562598328475188	0.129432712362545	0.640064299385604	0.898152926810259	-0.692031040837733
chr10	78273558	78273750	192	-	utr3	Agpat3	0.30227701767868	0.819631973701627	0.177302534260362	1	0.264977547790877	0.994526967317028	0.0018205522200222	0.0425769424289846	0.636690378127323	0.910849323518038	0.000130638219574516	0.00319116129884636	-0.274158945390715
chr10	78585576	78585858	282	-	exon	Syde1	0.902042612757425	0.989990415996327	0.894688292725341	1	0.849051148046732	0.994526967317028	0.228180679059016	0.336289602085201	0.668901826155067	0.892591799815662	0.0160603128604202	0.130116678301607	-0.223689973660595
chr10	79038956	79039084	128	+	intergenic	NA	1	NA	0.930982103951011	1	0.78469041204308	0.994526967317028	0.918192654292517	0.953933532671799	0.831467180466726	NA	NA	NA	NA
chr10	79540617	79540821	204	-	utr3	Mier2	0.690318196202911	NA	0.503671599640288	1	0.514799177294406	0.994526967317028	0.15663362619703	0.258475478721636	0.52367739439914	-0.0474952604743227	0.833277342917902	0.960575778737663	0.571172654873463
chr10	79540916	79541115	199	-	utr3	Mier2	0.810734866375885	NA	0.635468995992752	1	0.622368049205162	0.994526967317028	0.00822337370975879	0.0567111930837633	-0.623930240316583	-0.0474952604743227	0.833277342917902	0.960575778737663	-0.57643497984226
chr10	79638817	79639042	225	+	exon	Gm47163	0.978073388288945	NA	0.891753179636007	1	0.808923160221908	0.994526967317028	0.141516957047203	0.241138498561787	-2.17092982128574	-2.41936382687725	0.10494719149087	NA	0.248434005591504
chr10	79669480	79669803	323	+	exon	Tpgs1	0.457392578817722	0.905239889163645	0.293017264037496	1	0.69740927547585	0.994526967317028	0.014061666811147	0.0689506909207857	0.0701989613219677	0.202516419553302	0.496561729760259	0.824970388337671	-0.132317458231335
chr10	79675427	79676061	634	+	utr3	Tpgs1	0.23515463783739	0.775608677808477	0.143439683100594	1	0.129365493803134	0.994526967317028	0.00895656879077611	0.0583014636107498	-0.337731627256218	0.202516419553302	0.496561729760259	0.824970388337671	-0.54024804680952
chr10	79687942	79688266	324	+	utr3	Cdc34	0.239185856695261	0.779153655188899	0.150197545226893	1	0.137300022018002	0.994526967317028	0.00207703577537288	0.0434018930613714	-0.0159362067920089	0.625564009865495	0.00448036952099104	0.0525902178336147	-0.641500216657504
chr10	79724417	79724599	182	+	exon	Hcn2	0.704084089047707	NA	0.603773685697787	1	0.467655258807511	0.994526967317028	0.336123577641252	0.449423101891244	-1.6063978688928	-1.38555097670003	0.00644762785376605	0.0688579749628726	-0.220846892192774
chr10	79739138	79739856	718	-	exon	Polrmt	0.278650636635624	0.805602835207495	0.130573683064876	1	0.171349478864103	0.994526967317028	0.0454992968765938	0.120546230478829	-0.576707001848769	-0.245964803830615	0.273061326068453	0.661444981727252	-0.330742198018154
chr10	79758615	79759187	572	-	utr3	Rnf126	0.324002461646414	0.832912653551871	0.200358108063477	1	0.406295255626855	0.994526967317028	0.00431491587703758	0.049977111732774	-0.12744232459849	0.0275163179153769	0.902520915156011	0.97560136907108	-0.154958642513866
chr10	79793653	79793781	128	+	utr5	Palm	0.0264773664924999	0.402725232040159	0.0735330390102539	1	0.30778573886303	0.994526967317028	0.321451684767684	0.434298169893685	0.930528902279671	-0.0445774465773511	0.848636844244329	0.963248616951803	0.975106348857023
chr10	79826549	79826714	165	+	exon	Misp	0.13499233885347	NA	0.1282483907308	1	0.296359535965111	0.994526967317028	0.970987287916384	0.988985404607892	-0.964620395988053	-0.728809114211472	0.277359425857322	0.66642248375413	-0.235811281776581
chr10	79930751	79931332	581	+	utr5	Arid3a	0.166832630331024	0.711576057314926	0.0888918967415613	1	0.298828565536406	0.994526967317028	0.00525295636871692	0.0521680026072843	-0.159042111357078	0.471550722926926	0.0776330006524737	0.354719582922253	-0.630592834284004
chr10	79952884	79953014	130	+	utr3	Arid3a	0.263751256771306	NA	0.131456160238947	1	0.426330270711009	0.994526967317028	0.0585236555726185	0.139300709262704	0.0589700342674963	0.471550722926926	0.0776330006524737	0.354719582922253	-0.41258068865943
chr10	79977227	79977701	474	-	utr3	Tmem259	0.103054196461403	0.624753094943798	0.0678978663799895	1	0.155444141626085	0.994526967317028	0.00502793070907559	0.0516375903016072	-0.98096353791147	0.0351000183739251	0.896820316366067	0.974615466648352	-1.0160635562854
chr10	80030876	80031149	273	+	utr3	Arhgap45	0.972541156448058	NA	0.79458671895272	1	0.869423641414011	0.994526967317028	0.0369900756218844	0.107160092917879	-0.520966562169555	-0.721402283331292	0.0115477479921818	0.102924330985043	0.200435721161737
chr10	80057580	80057702	122	-	exon	Sbno2	0.506994712094411	NA	0.322201573350284	1	0.587442386186948	0.994526967317028	0.00780334465461419	0.0566457476006634	-1.03127869056461	-0.373398105796392	0.0986921444812969	0.404971108944939	-0.657880584768219
chr10	80080554	80080759	205	-	utr3	Sbno2	0.323649631473545	NA	0.186739862746475	1	0.397048120946255	0.994526967317028	0.0782178151851866	0.164431875417186	-1.48768959845354	-0.373398105796392	0.0986921444812969	0.404971108944939	-1.11429149265715
chr10	80116586	80116709	123	+	utr5	Stk11	0.106128948519504	NA	0.0646196834997947	1	0.1517815722786	0.994526967317028	0.00614308302089628	0.0531891054287747	-0.676803757208371	-0.00615308531108115	0.976353221745668	0.99394153768599	-0.67065067189729
chr10	80130364	80130556	192	-	utr3	Cbarp	0.130715647099259	0.661241385044391	0.318447019691693	1	0.61893062192972	0.994526967317028	0.469656990979225	0.578787313317901	0.488384238905922	0.3955922145898	0.2622896889262	0.651090362085422	0.0927920243161227
chr10	80130999	80132309	1310	-	utr3	Cbarp	0.998556363040102	0.999764942122792	0.685520139553348	1	0.631640217410562	0.994526967317028	0.0351592443439301	0.104233565800747	0.296539847182037	0.3955922145898	0.2622896889262	0.651090362085422	-0.0990523674077629
chr10	80149766	80149948	182	+	utr5	Midn	0.769015912086391	0.97217812025108	0.525167037666452	1	0.646074017341619	0.994526967317028	0.00406875904302884	0.0495479566908814	-0.251880607786822	-0.0520911955801926	0.804143576603785	0.951895691347705	-0.199789412206629
chr10	80189093	80189277	184	+	utr3	Efna2	0.648066816082854	NA	0.748030772768429	1	0.903641197861573	0.994526967317028	0.276987999719465	0.387829079235059	0.301765970436596	-0.280322838283166	0.53425534912909	0.847007484924571	0.582088808719763
chr10	80232487	80233054	567	+	exon	Mum1	0.564978271546048	0.931448510497134	0.88999375274963	1	0.847808089949649	0.994526967317028	0.00572575391378083	0.0529398735969769	-0.280441443603134	-0.441040770305082	0.0296583463259314	0.195341645010684	0.160599326701948
chr10	80287728	80287836	108	+	utr3	Dazap1	0.672926441686765	0.954083355856191	0.977429157043878	1	0.958713426081068	0.994526967317028	0.0679131270467831	0.15262527937304	0.0751608776193001	-0.230775281486885	0.254838318482007	0.643513846931231	0.305936159106185
chr10	80318998	80319244	246	-	utr3	2310011J03Rik	0.0398848646513125	0.461245844562988	0.087453177764302	1	0.267070923576987	0.994526967317028	0.119583751371527	0.214982201259788	1.14501774221122	0.331718429019135	0.365244074367473	0.737590259804794	0.813299313192089
chr10	80335208	80336285	1077	+	utr3	Reep6	0.462104035172076	0.906286788072294	0.707805183331051	1	0.784406285578138	0.994526967317028	0.00776868592617885	0.0566181846648716	-0.547272798841519	-0.844486357026659	0.0033497640907931	0.0417105290610311	0.29721355818514
chr10	80362276	80362394	118	+	intron	Plk5	0.330925360384646	NA	0.289650268372409	1	0.367786988360397	0.994526967317028	0.600895173736981	0.697843605695316	-0.507425468726125	-1.10541904743079	0.061143319681496	0.307044869542817	0.597993578704663
chr10	80380955	80382532	1577	-	utr3	Mex3d	0.56793717016021	0.931448510497134	0.914024447270618	1	0.807526718362264	0.994526967317028	0.268085815405544	0.379006321529588	-0.151907682577635	-0.275273631386495	0.32407281640251	0.704385461665533	0.123365948808859
chr10	80386602	80387115	513	-	exon	Mex3d	0.926493783659779	0.99139496871837	0.776507498937233	1	0.791890778606236	0.994526967317028	0.0315639237505758	0.0979823514559365	-0.498642770794725	-0.275273631386495	0.32407281640251	0.704385461665533	-0.22336913940823
chr10	80387225	80387404	179	-	exon	Mex3d	0.90261695900247	NA	0.891265859060503	1	0.929519221487124	0.994526967317028	0.0680298832382061	0.15270016957065	-0.95804651403805	-0.275273631386495	0.32407281640251	0.704385461665533	-0.682772882651555
chr10	80392634	80392964	330	-	utr3	Mbd3	0.0142829509048657	0.314381192050094	0.00972683343753281	1	0.108731084941736	0.994526967317028	0.00776617530624335	0.0566181846648716	-0.344389619402828	0.492952070317497	0.0166454918337312	0.1326825300117	-0.837341689720325
chr10	80399162	80399287	125	-	utr5	Mbd3	0.113477923991122	0.645325049933364	0.200963023272551	1	0.364443301066568	0.994526967317028	0.913707405592478	0.951130304394931	1.7227385543367	0.492952070317497	0.0166454918337312	0.1326825300117	1.22978648401921
chr10	80409808	80410150	342	-	utr3	Tcf3	0.262091180292787	0.801248001636263	0.135347337854568	1	0.0061813675021041	0.994526967317028	0.0195312575936957	0.078506805289986	-1.10532306979009	-0.0993487878051211	0.61760450149467	0.888084613561354	-1.00597428198497
chr10	80547692	80547795	103	-	utr3	Rexo1	0.418422517120103	0.885967574366334	0.673824554041054	1	0.75666438242465	0.994526967317028	0.0900417961187535	0.178350678011423	0.0629233184198535	0.0964062692945896	0.648945309841273	0.901997769625263	-0.0334829508747361
chr10	80549027	80549174	147	-	utr3	Rexo1	0.669361234880334	NA	0.831405292009831	1	0.855799145638325	0.994526967317028	0.248978981419251	0.358092803033124	-0.775959982079022	0.0964062692945896	0.648945309841273	0.901997769625263	-0.872366251373612
chr10	80549300	80550430	1130	-	utr3	Rexo1	0.56764006534606	0.931448510497134	0.915675275876318	1	0.818369228910235	0.994526967317028	0.0153510594791663	0.0713020462872158	0.206181778113582	0.0964062692945896	0.648945309841273	0.901997769625263	0.109775508818993
chr10	80550886	80550998	112	-	exon	Rexo1	0.359085345270483	NA	0.242949329532542	1	0.451733846735191	0.994526967317028	0.0446509177307677	0.119069113948714	-0.594313646243723	0.0964062692945896	0.648945309841273	0.901997769625263	-0.690719915538312
chr10	80568855	80569148	293	-	utr3	Klf16	0.781479142789895	0.974026920471739	0.986830863275041	1	0.754575284653538	0.994526967317028	0.0111795326942067	0.0631940646060909	0.527778192294477	0.244955581476158	0.37496245431337	0.746383596558225	0.28282261081832
chr10	80583750	80583947	197	-	utr3	Abhd17a	0.0335861510884648	0.4266949427925	0.0248282055780651	1	0.196415342440024	0.994526967317028	0.00105123370998117	0.0425769424289846	-0.711715268917129	0.406101490886328	0.168168368311834	0.534409989943505	-1.11781675980346
chr10	80586696	80587001	305	-	utr5	Abhd17a	0.177758908748701	0.719168569572313	0.118242181283033	1	0.132778576272523	0.994526967317028	0.00125685056777658	0.0425769424289846	-0.258290534543435	0.406101490886328	0.168168368311834	0.534409989943505	-0.664392025429764
chr10	80590116	80590257	141	-	utr5	Abhd17a	0.62194275820505	0.946509714420688	0.457927403393132	1	0.482566241272647	0.994526967317028	0.0111469824652778	0.0631940646060909	-0.438935952947055	0.406101490886328	0.168168368311834	0.534409989943505	-0.845037443833383
chr10	80606578	80607160	582	+	exon	Gm49322	0.503016304848401	0.916246326172301	0.387920480082601	1	0.23584847495713	0.994526967317028	0.0350319031161286	0.104026471740969	-0.494988244945117	-0.495516693311191	0.645242938414678	0.900953604808639	0.000528448366073908
chr10	80615146	80615598	452	+	utr3	Gm49322	0.381293626230125	0.864509601260521	0.20159062156717	1	0.237619615457729	0.994526967317028	0.0109737648116845	0.0627209489367892	-0.345770719987658	-0.495516693311191	0.645242938414678	0.900953604808639	0.149745973323533
chr10	80640156	80640259	103	+	utr3	Csnk1g2	0.766405506041728	0.97217812025108	0.492434919323836	1	0.495898863900325	0.994526967317028	0.0180079963802402	0.0759666310667794	-0.00755746821296717	0.223986184768854	0.2487911569872	0.636744432567245	-0.231543652981821
chr10	80643308	80643457	149	-	utr3	Btbd2	0.939157747151894	NA	0.746809915786439	1	0.657376626303362	0.994526967317028	0.125807343633004	0.221978323945285	-0.210508896725752	-0.0033086024582768	0.988853709123851	0.996767012278339	-0.207200294267476
chr10	80686898	80687015	117	-	utr3	Mob3a	0.909892566307315	NA	0.736491542979601	1	0.870828560055816	0.994526967317028	0.175016492459056	0.279285577384398	-0.0938131234850684	1.0279320475359	0.012798421273841	0.110350296051707	-1.12174517102097
chr10	80712722	80712884	162	-	exon	Ap3d1	0.00766878280706669	0.254887618187468	0.0105810830215333	1	0.168349070139249	0.994526967317028	0.174910072617577	0.279263514565703	0.807646574638557	-0.396439211772641	0.0498778186660831	0.273051526784684	1.2040857864112
chr10	80790887	80791611	724	+	exon	Dot1l	0.895408289010295	0.989444716024686	0.609756368159644	1	0.601474450048836	0.994526967317028	0.0338662632167874	0.101936776309212	0.258085962992841	-0.0888488854666547	0.667470580160315	0.908038761733045	0.346934848459495
chr10	80793590	80793706	116	+	utr3	Dot1l	0.415585709871553	NA	0.238888359118414	1	0.58936708800641	0.994526967317028	0.132820630830358	0.23071408200403	-0.513073623254968	-0.0888488854666547	0.667470580160315	0.908038761733045	-0.424224737788314
chr10	80795098	80795199	101	+	utr3	Dot1l	0.901041058105462	NA	0.67013143039246	1	0.88597571252713	0.994526967317028	0.0287610821159311	0.0936061594546151	-0.517659485439267	-0.0888488854666547	0.667470580160315	0.908038761733045	-0.428810599972613
chr10	80808615	80808920	305	-	utr3	Jsrp1	0.0848385830210731	NA	0.041250259935271	1	0.031372591271052	0.994526967317028	0.00728410465486784	0.0557184012854678	-2.18970061549197	-0.229043930065684	0.847797011719993	0.962985330923774	-1.96065668542629
chr10	80834604	80834855	251	-	exon	Lingo3	0.848125156929654	NA	0.997144237537965	1	0.938856165988336	0.994526967317028	0.523782890333795	0.628456118782678	0.0318673993489889	0.0400550944860172	0.935248612806976	0.985101233011226	-0.00818769513702828
chr10	80835065	80835400	335	-	exon	Lingo3	0.754539771436162	NA	0.537876003965327	1	0.742220250939371	0.994526967317028	0.0823917935063875	0.169620238372194	-0.0729497794159585	0.0400550944860172	0.935248612806976	0.985101233011226	-0.113004873901976
chr10	80835470	80835577	107	-	exon	Lingo3	0.0185095180036191	NA	0.0080324417361171	1	0.146949692270914	0.994526967317028	0.303838384729614	0.416156479720488	0.584455553395008	0.0400550944860172	0.935248612806976	0.985101233011226	0.544400458908991
chr10	80866924	80867152	228	+	utr3	Sppl2b	0.994347998826117	NA	0.816127321951007	1	0.89859658542116	0.994526967317028	0.0888946426978841	0.177006762132583	-1.09873824592546	-0.0670440967524485	0.853658501479209	0.964724496738489	-1.03169414917301
chr10	80867380	80867630	250	+	utr3	Sppl2b	0.910518436943104	NA	0.909788891795151	1	0.774657646913223	0.994526967317028	0.032777303587472	0.0999895626633333	-0.0332781161808273	-0.0670440967524485	0.853658501479209	0.964724496738489	0.0337659805716212
chr10	80868142	80868539	397	+	utr3	Sppl2b	0.480615117783871	0.911016559001714	0.667899927990998	1	0.942638208522154	0.994526967317028	0.233406972144933	0.341725935917047	0.333330344874574	-0.0670440967524485	0.853658501479209	0.964724496738489	0.400374441627023
chr10	80900008	80900179	171	-	utr3	Timm13	0.0652646887204267	0.559853861767112	0.0372270449727096	1	0.32160443848051	0.994526967317028	0.0235436387610128	0.0857422818343286	-0.227203765270616	0.795962859366686	0.00254169655478372	0.0333280832782802	-1.0231666246373
chr10	80902528	80902697	169	-	utr3	Lmnb2	0.267540495591401	0.801248001636263	0.159414403293287	1	0.50253914777434	0.994526967317028	0.024296525333065	0.086960032125622	-1.22594944302719	-0.517528605593181	0.00787326766751145	0.079074752775595	-0.708420837434014
chr10	80931772	80931968	196	+	utr3	Gadd45b	0.141445608227958	0.675700121684599	0.0744106237380937	1	0.348349987934194	0.994526967317028	0.0144425535917118	0.0698080216328954	0.323388468607206	1.26595485376394	0.000312409320075165	0.00653029006573066	-0.942566385156732
chr10	81021019	81021241	222	-	utr3	Diras1	0.104877611478894	NA	0.111438690018653	1	0.352543588118804	0.994526967317028	0.416533019443552	0.529069666914171	-0.0559022665360996	-1.02972899330695	0.0481288761517522	0.267150678933738	0.973826726770847
chr10	81123728	81123842	114	+	utr3	Map2k2	0.956293592688757	0.994045896798093	0.754507647797884	1	0.951213027685037	0.994526967317028	0.0108215869549821	0.0624175374054312	0.0630318973697446	0.225207012012752	0.279847311410321	0.667978306752895	-0.162175114643008
chr10	81143915	81144160	245	+	utr5	Zbtb7a	0.159018335815669	NA	0.0858909267053195	1	0.160902183636781	0.994526967317028	0.0274651826535881	0.0918458669359657	-1.4747286313541	-0.72401913121573	0.00648948669230517	0.0691504262261098	-0.750709500138369
chr10	81144381	81145276	895	+	exon	Zbtb7a	0.846663731424181	0.983923053823304	0.821855587678213	1	0.937031213746567	0.994526967317028	0.0306663026802909	0.0964437631738868	-0.84981623679489	-0.72401913121573	0.00648948669230517	0.0691504262261098	-0.125797105579159
chr10	81148053	81148488	435	+	utr3	Zbtb7a	0.983755802256966	0.996818676619206	0.757896648470244	1	0.687094852843566	0.994526967317028	1.64957190129655e-08	6.78423934678692e-06	-0.756842476671589	-0.72401913121573	0.00648948669230517	0.0691504262261098	-0.0328233454558584
chr10	81153673	81154220	547	-	utr3	Pias4	0.832683047575841	0.982223850305462	0.560823492044558	1	0.720050606651914	0.994526967317028	0.0100588360601097	0.0611299072240108	-0.435795331044953	-0.102734841145828	0.664065551810699	0.906604313781956	-0.333060489899126
chr10	81163768	81164097	329	-	exon	Pias4	0.690278089696255	0.958533485994202	0.470742962454779	1	0.695618931179681	0.994526967317028	0.122403425735341	0.217884358853702	-0.671124539882862	-0.102734841145828	0.664065551810699	0.906604313781956	-0.568389698737035
chr10	81264771	81264877	106	-	utr3	Mrpl54	0.187028857711543	0.722866408769875	0.31789380424488	1	0.533385617113838	0.994526967317028	0.781866316363615	0.849637165836564	1.37193613961177	0.729442428565767	0.0039558439143052	0.0477231944274597	0.642493711045998
chr10	81268902	81269004	102	+	exon	Apba3	0.473538959431593	NA	0.294062611078857	1	0.682003023415194	0.994526967317028	0.0522503618316092	0.129950872416823	0.0398159800192884	0.129141778798438	0.677545057647443	0.911502039364249	-0.0893257987791498
chr10	81269220	81269349	129	+	exon	Apba3	0.354690298728303	0.8462554322974	0.540101000870924	1	0.967348586567524	0.994526967317028	0.0644688709736024	0.147674517612444	0.480761013482108	0.129141778798438	0.677545057647443	0.911502039364249	0.351619234683669
chr10	81318160	81318571	411	+	utr3	Pip5k1c	0.435576850059056	0.894528951645882	0.7059195151136	1	0.813453847038055	0.994526967317028	0.0695467079045794	0.154419291563346	0.0455702604218438	-0.155898281632605	0.551578985907678	0.855359232420347	0.201468542054449
chr10	81318677	81319104	427	+	utr3	Pip5k1c	0.843812301090472	0.983923053823304	0.585748164072821	1	0.246243708096512	0.994526967317028	0.0257461676077501	0.089540203184661	-0.198002615566884	-0.155898281632605	0.551578985907678	0.855359232420347	-0.0421043339342794
chr10	81321299	81321412	113	+	exon	Cactin	0.0639199459818446	0.556312712461074	0.132340714494161	1	0.347608308319958	0.994526967317028	0.946193810230103	0.972638218014312	0.733201076973163	-0.0786570177518325	0.730690653956715	0.931032934966895	0.811858094724996
chr10	81322589	81322723	134	+	exon	Cactin	0.507503371115569	0.918293278970606	0.795440999329583	1	0.6258997768557	0.994526967317028	0.14106229590414	0.240544978013694	0.302851303770928	-0.0786570177518325	0.730690653956715	0.931032934966895	0.381508321522761
chr10	81325775	81326187	412	+	utr3	Cactin	0.801221366926203	0.979284892604284	0.536126818529444	1	0.468217260008549	0.994526967317028	0.0928530186548986	0.181768522888257	0.0157570792536584	-0.0786570177518325	0.730690653956715	0.931032934966895	0.0944140970054909
chr10	81346261	81346377	116	-	utr3	Hmg20b	0.632400504350707	0.947118653531274	0.440774090733992	1	0.868965694613602	0.994526967317028	0.016335205949281	0.0734568800365688	-0.00170287229133468	-0.0858169568475692	0.73084663800111	0.931043538679475	0.0841140845562345
chr10	81346795	81346968	173	-	exon	Hmg20b	0.960545537587718	NA	0.83617110884917	1	0.962260442224958	0.994526967317028	0.328564274126853	0.442011470981807	-0.197373803183395	-0.0858169568475692	0.73084663800111	0.931043538679475	-0.111556846335826
chr10	81363632	81364142	510	+	utr3	Mfsd12	0.827113385007581	0.981409976694508	0.563678497594366	1	0.648435761049052	0.994526967317028	0.0217456065693228	0.0830887872631894	-0.299767383645833	0.0473079610416774	0.894271595909831	0.97430672468015	-0.34707534468751
chr10	81367050	81367465	415	-	utr3	Fzr1	0.580093578780295	0.934365518646403	0.397251829383423	1	0.319051724549132	0.994526967317028	0.00506717711166649	0.0517469734834745	-0.586209073596078	-0.254708321111147	0.275248223401963	0.663720952052892	-0.331500752484931
chr10	81400421	81401056	635	-	utr3	Nfic	0.1851840645146	NA	0.104340123921932	1	0.210687308507812	0.994526967317028	0.0132838734418247	0.0672643332933479	-1.70354615704282	-1.32994711269018	0.000796159444809932	0.0136490336496618	-0.373599044352643
chr10	81420450	81420647	197	-	exon	Nfic	0.991584011415137	NA	0.82643610171	1	0.954364790214671	0.994526967317028	0.130161958900894	0.227444071868538	-2.0472874961388	-1.32994711269018	0.000796159444809932	0.0136490336496618	-0.717340383448628
chr10	81461495	81461628	133	-	utr3	Celf5	0.733637399120863	NA	0.846764159380092	1	0.91746706087698	0.994526967317028	0.352911839570964	0.466425113122712	-1.02326728670701	-0.507194688376852	0.133045645774639	0.4765805342614	-0.516072598330158
chr10	81502438	81503065	627	-	utr3	Gna15	0.340174063220554	NA	0.215874124445577	1	0.305016841060034	0.994526967317028	0.0232416108042419	0.0854356580690414	-2.02942550444605	-0.409429232121628	0.499360820998541	0.826329440774863	-1.61999627232442
chr10	81507986	81508093	107	-	exon	Gna15	0.780856696695365	NA	0.60886767292487	1	0.851156053924375	0.994526967317028	0.167869718776507	0.271520417499077	-1.20005633795666	-0.409429232121628	0.499360820998541	0.826329440774863	-0.790627105835028
chr10	81642618	81643935	1317	+	utr3	Ankrd24	0.946467332535554	0.99279733867187	0.79945626857015	1	0.765671334968775	0.994526967317028	0.0466559434531015	0.122183205893969	-0.722308281251118	-0.904154567657016	0.00198849387384268	0.0280754966915491	0.181846286405898
chr10	83191484	83191585	101	+	exon	Chst11	0.383843717574496	NA	0.465900843664772	1	0.765590833715127	0.994526967317028	0.514288364746196	0.619776388415501	1.23540106777019	0.946249672325402	0.0768527035959928	0.352803634829523	0.28915139544479
chr10	83365778	83366056	278	+	utr3	D10Wsu102e	0.0802036870588663	0.579104743383595	0.186164273615415	1	0.279836571518474	0.994526967317028	0.763991430137174	0.835459809026004	0.404612788618032	0.380932933101278	0.0685382180667555	0.330923779866379	0.0236798555167532
chr10	83594205	83594445	240	+	utr3	Washc4	0.865870983045085	0.986176245858889	0.62825483318081	1	0.701230890399608	0.994526967317028	0.0271498596852042	0.0914667829183589	-0.768716004266895	-0.262491924675767	0.279632669798567	0.667915843390677	-0.506224079591128
chr10	83600692	83600924	232	-	utr3	Appl2	0.623540176205691	NA	0.748749800340336	1	0.981759970113541	0.994526967317028	0.722090834381996	0.800671307535331	-0.231285693938755	-0.44827779667256	0.137294215644405	0.483432306943942	0.216992102733805
chr10	84373928	84375291	1363	-	utr3	Nuak1	0.746827053639111	0.968773086914805	0.519345663930497	1	0.418498685802973	0.994526967317028	0.00388125074264034	0.0490893796127826	1.60739687782797	1.93704229572499	3.07214721842672e-09	2.51600079625667e-07	-0.329645417897028
chr10	84527432	84528423	991	-	utr3	Ckap4	0.442544568446434	0.898099266675327	0.690425595614925	1	0.458799255586237	0.994526967317028	0.199428449807906	0.305162965307277	0.443741032505838	0.166511838534987	0.455611549151275	0.80238691600345	0.277229193970851
chr10	84547981	84548183	202	-	exon	Platr7	0.872708038027694	NA	0.667456006712726	1	0.764409221949577	0.994526967317028	0.0139151169991016	0.0687248791527684	-1.32351996951465	-1.51216357863176	0.0111588474611867	0.10064732650329	0.188643609117106
chr10	84725844	84725971	127	+	utr3	Polr3b	0.255411213022565	0.801248001636263	0.389414930563889	1	0.62815169761204	0.994526967317028	0.680517878253735	0.765321086107436	0.143646967218245	-0.400261255597123	0.0670831725485407	0.326463846847431	0.543908222815368
chr10	84947591	84948064	473	+	exon	Ric8b	0.0538808105401611	0.528541010849321	0.0265115918688174	1	0.066335471422129	0.994526967317028	0.000589009120091522	0.0425769424289846	-0.76401579283573	0.220536919412944	0.484554580609149	0.818074714252601	-0.984552712248674
chr10	85015520	85015636	116	+	utr3	Ric8b	0.439355975987881	NA	0.30717996380445	1	0.46578981567502	0.994526967317028	0.00636097243282086	0.0534392558701607	-0.531669353367567	0.220536919412944	0.484554580609149	0.818074714252601	-0.752206272780511
chr10	85114488	85114724	236	+	utr3	Tmem263	0.796034364855993	0.97804112680965	0.566192214846705	1	0.644821405255129	0.994526967317028	0.0239260563809947	0.0864567673696859	0.119114654099264	0.558604203933027	0.137387249863301	0.483432306943942	-0.439489549833763
chr10	85387173	85387483	310	+	utr5	Btbd11	0.479386711762878	NA	0.3225304851272	1	0.515556657113353	0.994526967317028	0.11008407994625	0.202859624308283	-0.658528212644909	-0.362680889472712	0.258621967552808	0.64700285108545	-0.295847323172197
chr10	85388123	85388374	251	+	exon	Btbd11	0.344055685214081	NA	0.224060959001926	1	0.436384917492831	0.994526967317028	0.0488871420732797	0.125614817933799	-1.01694775452929	-0.362680889472712	0.258621967552808	0.64700285108545	-0.654266865056579
chr10	85658393	85658780	387	+	utr3	Btbd11	0.337493615889979	NA	0.196042598080131	1	0.353483095041626	0.994526967317028	0.00392840872484168	0.0490893796127826	-0.771873466061521	-0.362680889472712	0.258621967552808	0.64700285108545	-0.409192576588809
chr10	85892943	85893306	363	-	utr3	Prdm4	0.850900993198414	0.983923053823304	0.585465258385115	1	0.535161479566889	0.994526967317028	0.000297368606510751	0.0375111371943494	0.0667226378219576	0.0731348031759704	0.750739343377318	0.936023915324412	-0.00641216535401272
chr10	85907529	85907699	170	-	utr3	Prdm4	0.0457849581640115	NA	0.0194260173380578	1	0.165461410228087	0.994526967317028	0.00497623906644573	0.0514728312506705	-0.505844938726482	0.0731348031759704	0.750739343377318	0.936023915324412	-0.578979741902452
chr10	85907806	85908025	219	-	utr3	Prdm4	0.106593560697374	0.630983254418359	0.21315060139504	1	0.397928393371275	0.994526967317028	0.80959845503351	0.871502994051212	0.788739898485029	0.0731348031759704	0.750739343377318	0.936023915324412	0.715605095309058
chr10	86024610	86024710	100	+	utr3	Fbxo7	0.827006891466452	NA	0.998552573210047	1	0.965177789578896	0.994526967317028	0.106704563418265	0.198601292908521	-0.384000415670064	0.0959083182251942	0.790527927720837	0.946607305337556	-0.479908733895259
chr10	86834469	86834585	116	+	utr3	Nt5dc3	0.22524861091639	NA	0.23364645130178	1	0.625470999298317	0.994526967317028	0.81898644854569	0.879234621077527	0.785324508729194	1.01838204934487	0.0164980935740791	0.13184459268678	-0.233057540615676
chr10	88092103	88092254	151	+	utr3	Pmch	0.0300940864670349	NA	0.00898239923365181	1	0.113664292262708	0.994526967317028	0.0053351991073276	0.0521680026072843	-0.276622658966788	NA	NA	NA	NA
chr10	88092868	88093129	261	-	exon	Parpbp	0.808290335632297	NA	0.973269237186028	1	0.896893998402081	0.994526967317028	0.105184444716118	0.196675788454628	0.898422407090121	0.430387932706403	0.192325222112544	0.565416427347073	0.468034474383717
chr10	88433321	88433428	107	+	utr3	Gnptab	0.679661195671482	0.954490021571841	0.948324765237608	1	0.828738266459488	0.994526967317028	0.0219628777696055	0.0833049971496943	-0.313450069437538	-0.371276511742399	0.111367501072587	0.433610167175311	0.0578264423048614
chr10	88433716	88433886	170	+	utr3	Gnptab	0.985037842064569	NA	0.765446364817601	1	0.985344373921861	0.994526967317028	0.352486574440934	0.465999200108353	-0.367391109640619	-0.371276511742399	0.111367501072587	0.433610167175311	0.00388540210178073
chr10	88445861	88446095	234	+	utr3	Gnptab	0.913680497870455	NA	0.728774166515593	1	0.870194094539659	0.994526967317028	0.239075456515637	0.347783244283881	-1.37320094854948	-0.371276511742399	0.111367501072587	0.433610167175311	-1.00192443680708
chr10	88746714	88746981	267	-	utr3	Utp20	0.0700080968522691	0.569664960530243	0.037457208322557	1	0.266931772321397	0.994526967317028	0.0184152936567539	0.0766132699531772	-0.995987080980593	-0.0955777819362232	0.635948241781544	0.89694756894386	-0.90040929904437
chr10	89413202	89414055	853	-	exon	Gas2l3	0.818167859043036	0.981075949552285	0.879776782088248	1	0.990477675887957	0.994526967317028	0.143029045636707	0.242391235235237	0.155311387235787	0.0560828166042583	0.835096510135128	0.96094296868255	0.0992285706315291
chr10	89640282	89640934	652	-	utr3	Scyl2	0.802799798440876	0.979284892604284	0.534149171425353	1	0.560133153369804	0.994526967317028	0.00587614307909168	0.0529398735969769	0.576432050208651	0.660026688011844	0.0118472720991797	0.104489294600273	-0.0835946378031934
chr10	89804833	89804985	152	+	utr3	Uhrf1bp1l	0.780647549609638	0.973748295941487	0.974942038999756	1	0.842401860688033	0.994526967317028	0.00893898246346581	0.0583014636107498	-0.0877270826800885	-0.278170506792878	0.288923977964836	0.674736589896046	0.19044342411279
chr10	89805668	89806017	349	+	utr3	Uhrf1bp1l	0.440841312076063	0.897779275846323	0.58464577176731	1	0.802027434701144	0.994526967317028	0.670081015679999	0.756792194755228	0.214256717714035	-0.278170506792878	0.288923977964836	0.674736589896046	0.492427224506913
chr10	89813715	89813972	257	+	intron	Uhrf1bp1l	0.759999137004215	NA	0.627479056647191	1	0.879497505017732	0.994526967317028	0.332467285623814	0.44605041523195	0.0326071741965996	-0.278170506792878	0.288923977964836	0.674736589896046	0.310777680989478
chr10	91096266	91096500	234	+	exon	Ikbip	0.805655829144662	NA	0.920036678607765	1	0.954155524652538	0.994526967317028	0.142165959055546	0.241789022092965	0.140472930010678	-0.0489578472939022	0.914929982553564	0.978455001493369	0.189430777304581
chr10	93239336	93239814	478	+	utr3	Cdk17	0.373023512268135	NA	0.228871415342029	1	0.41171538287518	0.994526967317028	0.0119187734461308	0.0643548173352631	-1.39336722360522	-0.0640037545206403	0.818011665728261	0.956649791368212	-1.32936346908458
chr10	93247774	93247986	212	-	utr3	Elk3	0.470171006100547	NA	0.538113343361045	1	0.56059528450548	0.994526967317028	0.658277976352011	0.747314821836009	-0.433799285387325	-0.845231392110851	0.0318543820076471	0.205000899386438	0.411432106723526
chr10	93845716	93845816	100	+	exon	Usp44	0.0166834558481172	NA	0.00405408361371039	1	0.0380855510724816	0.994526967317028	0.0117894477428352	0.0642705172771243	-0.030745695508722	0.441085915009517	0.139505984247485	0.486039767545924	-0.471831610518239
chr10	93846102	93846485	383	+	exon	Usp44	0.131098715442923	0.661598490602797	0.222060192411696	1	0.229101105727297	0.994526967317028	0.685176144574772	0.76954738779947	1.24882940170864	0.441085915009517	0.139505984247485	0.486039767545924	0.807743486699128
chr10	93970164	93970371	207	-	utr3	Vezt	0.196267211827315	NA	0.297020636646763	1	0.507938821280573	0.994526967317028	0.952145430020913	0.976203213748876	0.429261076542507	0.196501318112094	0.558870040138495	0.858552734560706	0.232759758430414
chr10	93970471	93970630	159	-	exon	Vezt	0.421027844873866	NA	0.289177298525142	1	0.4459304658972	0.994526967317028	0.0657047787804845	0.14944616350071	0.795162510254759	0.196501318112094	0.558870040138495	0.858552734560706	0.598661192142665
chr10	94044390	94044534	144	+	exon	Fgd6	0.0599633458348743	NA	0.0272145351001614	1	0.154299798300886	0.994526967317028	0.0294314451581285	0.0946418147472166	-0.150948831030086	-0.178097106280456	0.610565102336443	0.886414328427762	0.0271482752503701
chr10	94045046	94045421	375	+	exon	Fgd6	0.512357825203598	NA	0.672065176572719	1	0.769846132770122	0.994526967317028	0.288554497864227	0.400312955638689	0.602243925334541	-0.178097106280456	0.610565102336443	0.886414328427762	0.780341031614996
chr10	94045433	94045543	110	+	exon	Fgd6	0.364959152432729	NA	0.388106777713867	1	0.609579923708475	0.994526967317028	0.911544376384335	0.949291468634071	-0.110035637276628	-0.178097106280456	0.610565102336443	0.886414328427762	0.0680614690038278
chr10	94579084	94579230	146	+	exon	Tmcc3	0.297110255118381	NA	0.337918621288731	1	0.654522156825914	0.994526967317028	0.99556395797595	1	2.4393958766451	2.79919974742528	4.09544266363038e-10	4.28437111351464e-08	-0.359803870780175
chr10	94586980	94587225	245	+	utr3	Tmcc3	0.079260488369697	NA	0.0337662773653531	1	0.218626267566089	0.994526967317028	0.247370061658047	0.356643386680864	2.97052131436986	2.79919974742528	4.09544266363038e-10	4.28437111351464e-08	0.171321566944581
chr10	95388862	95388980	118	-	utr3	Socs2	0.722369584114867	NA	0.778602032431488	1	0.923720914778958	0.994526967317028	0.803471999311932	0.866692256768521	-0.366649153853069	-0.190218358974714	0.459836907409932	0.803651757044009	-0.176430794878354
chr10	95896791	95897127	336	+	exon	Gm47725	0.67566518259751	NA	0.85183612924165	1	0.861476587886462	0.994526967317028	0.153766702406203	0.255187293354976	-1.18670344617276	-0.627165980569597	0.336116793219136	0.713079734759455	-0.559537465603163
chr10	96617373	96617535	162	+	exon	Btg1	0.359780650819574	NA	0.4320083663177	1	0.599870612435843	0.994526967317028	0.896176836065933	0.937637593854474	0.0921672589001824	-0.762697153794174	0.0788907816715637	0.35791791165459	0.854864412694356
chr10	96618304	96618655	351	+	utr3	Btg1	0.386848274906588	0.868862766607531	0.555227876896167	1	0.420441141243625	0.994526967317028	0.44087712543829	0.552424349946773	-0.516519107786573	-0.762697153794174	0.0788907816715637	0.35791791165459	0.246178046007602
chr10	99022894	99023399	505	+	utr3	Atp2b1	0.183703820526043	0.722866408769875	0.275861989283281	1	0.182539155079704	0.994526967317028	0.307120250985914	0.419635160211499	0.770916867990089	0.256051735425491	0.282790492910304	0.669903112705212	0.514865132564598
chr10	99109011	99109162	151	+	exon	Galnt4	0.136099854507062	NA	0.118125730662521	1	0.326438440725765	0.994526967317028	0.807362806959203	0.87016303482631	-0.474302482725215	-1.00648288935962	0.193868160184314	0.56773977763825	0.532180406634406
chr10	99263951	99264093	142	+	exon	Dusp6	0.328595726200881	0.833887334268046	0.206105198884466	1	0.673002007665369	0.994526967317028	0.029589011724404	0.0949123247742906	0.426063355478833	0.859619179322576	0.000593141856645528	0.0108846467214388	-0.433555823843744
chr10	99264610	99264867	257	+	exon	Dusp6	0.434324996510855	0.894528951645882	0.237437285657871	1	0.258620147088698	0.994526967317028	0.0135222405776605	0.0677459760502061	0.410801606907277	0.859619179322576	0.000593141856645528	0.0108846467214388	-0.4488175724153
chr10	100447154	100447309	155	-	exon	Tmtc3	0.875679077745306	NA	0.939931074707275	1	0.971430595970178	0.994526967317028	0.507923726559857	0.614233343746803	0.521726736738455	0.247936696634178	0.493712903131474	0.822765686226602	0.273790040104277
chr10	103367746	103367854	108	+	utr5	Slc6a15	0.059052955661177	NA	0.0704381783840158	1	0.204264458183819	0.994526967317028	0.0853639014886163	0.172828950697919	2.79927538641563	1.09849529213106	0.00227860121426423	0.0307235212731206	1.70078009428457
chr10	108277354	108277521	167	+	utr3	Ppp1r12a	0.240849863486004	0.781412391512437	0.129836026093277	1	0.319498275286504	0.994526967317028	0.0046938819547272	0.0505446861394615	-0.480163304436659	-0.192950247670723	0.357138674693207	0.729435000383363	-0.287213056765936
chr10	108332976	108333106	130	+	exon	Pawr	0.698842002321494	NA	0.568367832955976	1	0.641924480525562	0.994526967317028	0.248351064144681	0.357473819341565	-0.171305542644113	0.749664192473792	0.0017420599941222	0.0253217077441778	-0.920969735117905
chr10	110944223	110944406	183	-	utr3	Zdhhc17	0.123067857784765	NA	0.060120327485542	1	0.258909833675208	0.994526967317028	0.00133497403496552	0.0425769424289846	-1.21046012014619	-0.0735070235199296	0.830093613215504	0.959272832172602	-1.13695309662626
chr10	111299762	111299863	101	+	exon	Bbs10	0.760833678176563	NA	0.863064223860792	1	0.936065589339179	0.994526967317028	0.541992841326888	0.646071956521307	-0.229797068669592	-0.263199423683692	0.724826094155158	0.928635658892387	0.0334023550140999
chr10	111506982	111507090	108	-	exon	Gm28592	0.128302662021165	NA	0.0863081036530691	1	0.150918203385676	0.994526967317028	0.0254682386789286	0.0889542350566714	1.2670301508338	NA	NA	NA	NA
chr10	112927377	112927754	377	-	utr3	Atxn7l3b	0.475146014174557	0.911016559001714	0.685391906122503	1	0.955004320117091	0.994526967317028	0.0612857089569616	0.1430263334131	0.844095189412449	0.429617020919197	0.179371527964225	0.551671441059506	0.414478168493252
chr10	112928325	112928638	313	-	utr3	Atxn7l3b	0.191107425706834	0.726339200107593	0.119720062492383	1	0.22401458041931	0.994526967317028	0.00862489506047304	0.0575501847397935	0.0563344060590947	0.429617020919197	0.179371527964225	0.551671441059506	-0.373282614860103
chr10	115385003	115385211	208	+	utr5	Zfc3h1	0.617949669106227	NA	0.478856306074714	1	0.464231730740729	0.994526967317028	0.0278339850934474	0.0924733889797593	-0.357825766125207	-0.256489251018019	0.359087475938503	0.730821031688529	-0.101336515107188
chr10	115385388	115386008	620	+	exon	Zfc3h1	0.560713192267146	0.931020000685527	0.41200102531436	1	0.494162019283359	0.994526967317028	0.0200987124565034	0.0797711614195101	-0.515649198711138	-0.256489251018019	0.359087475938503	0.730821031688529	-0.259159947693119
chr10	115390704	115391090	386	+	exon	Zfc3h1	0.78839034689421	0.975376828568716	0.62360093907652	1	0.631343487572254	0.994526967317028	0.00535629399668991	0.0521680026072843	-0.436375427154899	-0.256489251018019	0.359087475938503	0.730821031688529	-0.17988617613688
chr10	115400807	115400971	164	+	exon	Zfc3h1	0.0274135715072573	NA	0.0503451272334515	1	0.162443597739661	0.994526967317028	0.159198115231429	0.261705041172596	1.15629494485759	-0.256489251018019	0.359087475938503	0.730821031688529	1.41278419587561
chr10	116114053	116114162	109	+	exon	Ptprr	0.559473797510674	NA	0.312952884155289	1	0.64910016531362	0.994526967317028	0.854918607839546	0.906941442576177	-0.544961142731486	-1.51094752268858	0.761533711379037	NA	0.965986379957095
chr10	116485291	116485432	141	-	utr3	Cnot2	0.606420249664851	NA	0.430503153450288	1	0.582846482066469	0.994526967317028	0.031601576364309	0.0980559200769096	-0.741887706027307	0.00989024280710693	0.971418510621075	0.992952955388575	-0.751777948834414
chr10	116906812	116907024	212	-	utr3	Rab3ip	0.163952934492209	0.709183821018894	0.0802575545325111	1	0.293351063401581	0.994526967317028	0.00030455961496767	0.0375111371943494	-0.603409281439258	0.0525443227962149	0.844959060901678	0.962001233879927	-0.655953604235473
chr10	117073474	117073697	223	-	utr3	Frs2	0.236196485461416	NA	0.119001899600616	1	0.383728668927298	0.994526967317028	0.00545142871029658	0.0524171381198336	-1.2351578381509	0.0551646997695656	0.825104877056432	0.958220816625296	-1.29032253792046
chr10	117073967	117074778	811	-	exon	Frs2	0.15102057931877	0.691996611910209	0.238067715089647	1	0.108838784380268	0.994526967317028	0.119065650126685	0.214517324242582	0.441729320041469	0.0551646997695656	0.825104877056432	0.958220816625296	0.386564620271904
chr10	117690121	117690634	513	-	utr3	Mdm2	0.816565518997	0.981075949552285	0.893138782052191	1	0.853378377053295	0.994526967317028	0.00564250453084214	0.0527446865250888	0.115401615635891	0.167348125091961	0.465891566496348	0.806030653189963	-0.0519465094560699
chr10	118859439	118860533	1094	-	utr3	Dyrk2	0.389780685046638	0.872292236311353	0.676523818178618	1	0.730358091445727	0.994526967317028	0.293884881618603	0.405964947921392	1.00566528779961	0.613894203615618	0.0814346206814253	0.364504247840441	0.391771084183987
chr10	118860925	118861087	162	+	exon	4932442E05Rik	0.00227711024102881	NA	0.00686143464660939	1	0.157360866487429	0.994526967317028	0.0227698939128563	0.084717689080905	1.2578307543874	0.0299411331415986	0.980704422939729	0.99471845567992	1.2278896212458
chr10	119211047	119211528	481	-	exon	Cand1	0.869490467590589	0.986176245858889	0.806410805317806	1	0.757837716632499	0.994526967317028	0.0514824162599968	0.129058869952374	0.410128175991687	0.0813579861690366	0.688345587070502	0.916100976372322	0.32877018982265
chr10	120084565	120084833	268	-	utr3	Helb	0.0443688796161046	NA	0.0687581003111762	1	0.288956333293118	0.994526967317028	0.675441612460673	0.761354890936112	0.16844457018884	-0.654364839532937	0.00224663649458043	0.0304336429492691	0.822809409721777
chr10	120105365	120105553	188	-	exon	Helb	0.618637321676874	0.945814207638593	0.438953045909189	1	0.625359855104469	0.994526967317028	0.173237394399472	0.277474233408819	-0.905847732196454	-0.654364839532937	0.00224663649458043	0.0304336429492691	-0.251482892663517
chr10	120142869	120143034	165	-	utr3	Irak3	0.239677387674552	NA	0.305977218589931	1	0.461578007845496	0.994526967317028	0.866374656714619	0.916087167693569	1.64565074123842	1.47308775548447	0.000161129894980374	0.00378611726124709	0.172562985753953
chr10	120475915	120476032	117	-	exon	Hmga2	2.30651227883008e-05	0.0517466029755528	0.000107919474393958	0.975592048521382	0.00735932800258394	0.994526967317028	0.0187362806254222	0.0771310752778837	4.551153772265	2.46041207556982	8.72640086216296e-16	2.1941539852021e-13	2.09074169669519
chr10	120977929	120978132	203	-	exon	Lemd3	0.634413572433395	NA	0.446502114098669	1	0.785610352427022	0.994526967317028	0.0465246911501949	0.12214355174097	0.250645144625536	0.0762562581430853	0.798818705307777	0.949545466075397	0.174388886482451
chr10	120978341	120979292	951	-	exon	Lemd3	0.217908824619528	0.758539097027016	0.149497424372937	1	0.232290710539385	0.994526967317028	0.00365155315239341	0.0476923594710985	-0.189398112355259	0.0762562581430853	0.798818705307777	0.949545466075397	-0.265654370498345
chr10	121395318	121395596	278	+	utr3	Gns	0.958448816824804	NA	0.842146617958013	1	0.778579325455662	0.994526967317028	0.0159091445070465	0.0725585921101964	0.109424541916613	0.292026662406174	0.255760640238744	0.64477774773996	-0.182602120489561
chr10	121411554	121411730	176	-	utr3	Rassf3	0.226339311126269	0.765584371769404	0.152059559829597	1	0.468684400675573	0.994526967317028	0.0214534488894501	0.0825652086566332	0.210441070073499	0.609928758746675	0.00676654758380438	0.0711505208885432	-0.399487688673176
chr10	121412293	121412935	642	-	utr3	Rassf3	0.639605778743583	0.948730951809076	0.933754380420988	1	0.842544357134302	0.994526967317028	0.0164721640809258	0.0736770628742504	0.558200764993246	0.609928758746675	0.00676654758380438	0.0711505208885432	-0.0517279937534293
chr10	121750496	121750630	134	+	exon	BC048403	0.173645966949213	NA	0.077157265089942	1	0.311014825726636	0.994526967317028	0.0491888302308086	0.12601708178265	0.128908810013003	0.187854895025724	0.562112708694656	0.860613111955112	-0.0589460850127216
chr10	121750800	121751215	415	+	utr3	BC048403	0.352963155395633	0.845771733584385	0.637212291037218	1	0.776632678159284	0.994526967317028	0.185340026319112	0.290533014229959	0.504484469664204	0.187854895025724	0.562112708694656	0.860613111955112	0.316629574638479
chr10	122995551	122995660	109	-	utr3	Mon2	0.954658085807608	NA	0.841323242230269	1	0.977785291967238	0.994526967317028	0.0638024980634165	0.146630683890727	-0.825884646089173	-0.0270441203120835	0.907972208556726	0.977328555654614	-0.798840525777089
chr10	123013681	123013861	180	-	exon	Mon2	0.325376759464191	NA	0.188882888013313	1	0.410572915907292	0.994526967317028	0.0092537484981301	0.0588191266279073	-0.512964124704348	-0.0270441203120835	0.907972208556726	0.977328555654614	-0.485920004392264
chr10	123113420	123113621	201	-	utr3	Usp15	0.364614540689606	0.854876496878091	0.199318657221553	1	0.287914450172579	0.994526967317028	0.00123745920281149	0.0425769424289846	-0.583964288845103	-0.129256884404558	0.526917492391338	0.842644666475413	-0.454707404440545
chr10	123119036	123119145	109	-	exon	Usp15	0.0306371567386678	0.420289018976197	0.0129866743547959	1	0.116848792604047	0.994526967317028	0.000915918270211646	0.0425769424289846	-0.894671331099742	-0.129256884404558	0.526917492391338	0.842644666475413	-0.765414446695184
chr10	126014727	126015016	289	+	utr3	Lrig3	0.646867289010832	0.951725472798721	0.449426257121347	1	0.775210368370231	0.994526967317028	0.0179586927803616	0.0759267888666229	0.565206417277476	0.733267178671963	0.00382188870883052	0.0464197533686094	-0.168060761394486
chr10	126887368	126887624	256	-	utr3	Atp23	0.920786592725585	NA	0.717406918440145	1	0.939043052237333	0.994526967317028	0.0373839689678163	0.107657916042222	-0.51963530480448	0.287261883190606	0.485656955854931	0.819067485445148	-0.806897187995087
chr10	126996514	126996640	126	+	utr3	Ctdsp2	0.948002296449326	0.99279733867187	0.807593433914027	1	0.809406716186121	0.994526967317028	0.0102553338471455	0.0612476967980016	-0.484327686617019	-0.322440763892966	0.198112526086155	0.572993866058672	-0.161886922724053
chr10	127056308	127056849	541	-	utr3	March9	0.368428105898533	0.857475807467208	0.230206082345385	1	0.297662877169894	0.994526967317028	0.00767327485514391	0.0565708833062641	-0.102795329075701	-0.160339684277731	0.701521093212266	0.920250273435237	0.0575443552020304
chr10	127057365	127057484	119	-	exon	March9	0.357784296176419	NA	0.2306698762481	1	0.41255384234986	0.994526967317028	0.00233634393424964	0.0437502140621243	-0.883672205101729	-0.160339684277731	0.701521093212266	0.920250273435237	-0.723332520823997
chr10	127182666	127182863	197	-	utr3	Arhgef25	0.0432195179090249	NA	0.0120917847886473	1	0.187434137554856	0.994526967317028	0.0053865445204585	0.0521680026072843	-0.539696942019129	0.190779766200918	0.42749666782929	0.783770012004431	-0.730476708220047
chr10	127190508	127190677	169	-	utr3	Dtx3	0.568800535218776	NA	0.398189928573395	1	0.668409247686378	0.994526967317028	0.0266913497537256	0.0907225141140905	-0.316767602012071	-0.391964338510773	0.148016863097919	0.501270718790022	0.0751967364987017
chr10	127198447	127198671	224	-	utr3	Pip4k2c	0.172262739282003	0.717015687530934	0.113229656333995	1	0.316561048266086	0.994526967317028	0.0109803252780586	0.0627209489367892	-0.334471367508176	0.282976479262047	0.308806525283757	0.692031504564595	-0.617447846770224
chr10	127330049	127330395	346	-	exon	Gli1	0.529840238642038	0.921246625781706	0.800897729104108	1	0.934240688803319	0.994526967317028	0.0601946252477294	0.141505040670464	-0.185607393621735	-0.519477916002016	0.0122480974776488	0.106840981770945	0.333870522380281
chr10	127330739	127331041	302	-	exon	Gli1	0.432814416939391	0.894528951645882	0.68233469934663	1	0.98120671931973	0.994526967317028	0.0250344744161335	0.0884114469506755	-0.0344706211068816	-0.519477916002016	0.0122480974776488	0.106840981770945	0.485007294895135
chr10	127331184	127331631	447	-	exon	Gli1	0.515217412080496	0.918293278970606	0.851482720264675	1	0.990562514784262	0.994526967317028	0.0303450100343899	0.0960498611284917	-0.341142758269248	-0.519477916002016	0.0122480974776488	0.106840981770945	0.178335157732768
chr10	127498461	127498778	317	+	utr3	R3hdm2	0.833886357212069	0.982223850305462	0.605264663754186	1	0.735642678612327	0.994526967317028	0.107092089636463	0.19879630084822	-0.488500104601006	-0.0492953637081769	0.868515340884405	0.967784615237458	-0.439204740892829
chr10	127660151	127660420	269	+	utr3	Stat6	0.11923830648405	0.648751514622957	0.0569567219130116	1	0.288590975111019	0.994526967317028	0.00520527415089866	0.0521680026072843	-1.1837587234073	0.251800992844958	0.401192504951019	0.766345592557377	-1.43555971625226
chr10	127661361	127661592	231	-	utr3	Nab2	0.937615620686348	0.99139496871837	0.726125447712897	1	0.67212729673228	0.994526967317028	0.0174148331390329	0.0750687995435778	0.329853647006737	0.343882130797891	0.500968879555412	0.827652562742152	-0.0140284837911535
chr10	127666401	127666606	205	-	utr5	Nab2	0.0944591686824839	NA	0.120739013271711	1	0.401640299255462	0.994526967317028	0.475884319285994	0.583956635081926	1.89522507133633	0.343882130797891	0.500968879555412	0.827652562742152	1.55134294053844
chr10	127699126	127699291	165	+	utr3	Nemp1	0.161811846045578	NA	0.0755857083202484	1	0.341966547158052	0.994526967317028	0.0162855392287607	0.0733822504690375	-1.40100184214183	-0.321762617887265	0.25032792716207	0.638669757002745	-1.07923922425457
chr10	127741583	127741794	211	+	exon	Zbtb39	0.255707012546106	0.801248001636263	0.150084323514395	1	0.153922721489073	0.994526967317028	0.00841527494381544	0.0571632189877193	-0.0159394241127342	0.466519536601754	0.0914677031783923	0.389457849659156	-0.482458960714488
chr10	127742241	127742551	310	+	exon	Zbtb39	0.635103854200505	0.947118653531274	0.874208183902792	1	0.654882863423041	0.994526967317028	0.177617367891968	0.282539019811274	0.533777432201986	0.466519536601754	0.0914677031783923	0.389457849659156	0.0672578956002327
chr10	127743033	127743379	346	+	exon	Zbtb39	0.934282537168733	0.99139496871837	0.870758258250706	1	0.580355281084013	0.994526967317028	0.0309552899833451	0.0968141941822697	0.821582864989672	0.466519536601754	0.0914677031783923	0.389457849659156	0.355063328387918
chr10	127743503	127743825	322	+	utr3	Zbtb39	0.56638910960527	0.931448510497134	0.380872929027783	1	0.47948683443961	0.994526967317028	0.0179200541144512	0.0759200814646999	0.302019234855624	0.466519536601754	0.0914677031783923	0.389457849659156	-0.16450030174613
chr10	128131390	128131845	455	-	utr3	Rbms2	0.126670972574366	0.659365027773991	0.0669802021089191	1	0.181858665532599	0.994526967317028	0.00792031484258393	0.0566457476006634	-0.431429852597254	0.158717238637678	0.533935226542922	0.846888452604285	-0.590147091234932
chr10	128131948	128132141	193	-	utr3	Rbms2	0.205711333833495	NA	0.0879269647840878	1	0.303236787922475	0.994526967317028	0.026198935359061	0.0899685366010409	-0.350339103339225	0.158717238637678	0.533935226542922	0.846888452604285	-0.509056341976903
chr10	128210849	128211302	453	-	utr3	Spryd4	0.416954504874802	0.885411672206928	0.676918864938342	1	0.852833005758183	0.994526967317028	0.263160338249436	0.37361913392137	0.0278689675396	0.154749165538562	0.681916768563298	0.913628247939481	-0.126880197998962
chr10	128252594	128252822	228	+	utr3	Timeless	0.688985208514983	0.958533485994202	0.986471194903479	1	0.982905756615982	0.994526967317028	0.105377516785093	0.196872965490712	-0.477973899602139	-0.415986566354124	0.0458503476806914	0.260133088172894	-0.0619873332480154
chr10	128283782	128284050	268	+	exon	Stat2	0.888903588630766	NA	0.719850825355705	1	0.878036477431201	0.994526967317028	0.0136241615569346	0.0679930577866211	-0.292269560710561	-0.58696855749024	0.0303995262493508	0.19874493438496	0.294698996779679
chr10	128291284	128291661	377	+	utr3	Stat2	0.315683001971791	0.825448502242089	0.459935503252535	1	0.50930783876076	0.994526967317028	0.492059212178433	0.599454928206606	0.0166052831874747	-0.58696855749024	0.0303995262493508	0.19874493438496	0.603573840677714
chr10	128292401	128292583	182	+	utr3	Stat2	0.862915884799226	0.985491484464253	0.92666094711582	1	0.895484778127781	0.994526967317028	0.0458563746446949	0.121141161397139	-0.890792305991937	-0.58696855749024	0.0303995262493508	0.19874493438496	-0.303823748501697
chr10	128310246	128310548	302	+	exon	Pan2	0.259946916675067	0.801248001636263	0.165987679881907	1	0.430268643219244	0.994526967317028	0.00871149856968856	0.0577556032111495	-0.526155182844705	-0.203358715195539	0.386996498952905	0.753834792064572	-0.322796467649166
chr10	128438163	128438434	271	+	utr3	Rnf41	0.132910337529452	0.666333725692348	0.0623699697511464	1	0.165248051948582	0.994526967317028	0.000195809434871519	0.0356782761504641	-0.343655969968271	0.498156127418292	0.0377551969845931	0.228798090140883	-0.841812097386563
chr10	128483258	128483384	126	+	exon	Smarcc2	0.228625197632482	0.76648808141795	0.321438180219677	1	0.526185835633218	0.994526967317028	0.751722732933254	0.825335188397049	0.291091457179248	-0.144478501096272	0.510435078530314	0.834090250401119	0.43556995827552
chr10	128502516	128502804	288	+	exon	A430046D13Rik	0.768577657081902	NA	0.94537944259648	1	0.965290512157239	0.994526967317028	0.205557440597425	0.311904028597266	-0.38493413309746	-0.906450890749974	0.322289778595718	0.70219779672147	0.521516757652514
chr10	128543996	128544199	203	-	utr3	Zc3h10	0.0622353179112531	0.551581091598467	0.0354437858058616	1	0.13815312429532	0.994526967317028	0.0199738836785149	0.0796123213988104	-0.369069546726863	-0.449740382943248	0.139373941484282	0.486039767545924	0.080670836216385
chr10	128544323	128545480	1157	+	exon	Gm29585	0.356555513547723	0.84845030644507	0.630143294648358	1	0.452697864629946	0.994526967317028	0.383142118239604	0.496159995109767	-0.0936804441776534	-1.74383704908753	0.422716710965642	NA	1.65015660490987
chr10	128765775	128766092	317	+	utr3	Pym1	0.600883986797293	0.940948154576981	0.891110062780907	1	0.757799147333862	0.994526967317028	0.0629018371647904	0.145002757367394	-0.00185966374748582	-0.14690084595843	0.596000980733961	0.878498742186722	0.145041182210944
chr10	128806270	128806613	343	+	exon	Dnajc14	0.826907475740041	0.981409976694508	0.879993801332329	1	0.897562946559199	0.994526967317028	0.033507466317646	0.101265928683109	0.0586015376096915	0.200461146564849	0.386738607920607	0.753685972154448	-0.141859608955157
chr10	128806724	128807173	449	+	exon	Dnajc14	0.109080156959208	0.634849938331344	0.304054379495126	1	0.203563001945919	0.994526967317028	0.185906278704813	0.291067660446643	0.74586304516486	0.200461146564849	0.386738607920607	0.753685972154448	0.545401898600012
chr10	128807279	128807412	133	+	exon	Dnajc14	0.973730366132273	NA	0.778673221514048	1	0.745084915623518	0.994526967317028	0.112488061184168	0.205989066503612	0.0259766773228166	0.200461146564849	0.386738607920607	0.753685972154448	-0.174484469242032
chr10	128923307	128923434	127	-	exon	Bloc1s1	0.0142956027370274	0.314381192050094	0.0308623304030885	1	0.133415936821569	0.994526967317028	0.693834300337662	0.776668656372036	1.583971006555	-0.0152107085271115	0.980252872934402	0.99471845567992	1.59918171508211
chr11	3244023	3244206	183	+	utr3	Eif4enif1	0.300615501705288	0.819631973701627	0.170111089165465	1	0.324102783719009	0.994526967317028	0.0017243768560028	0.0425769424289846	-1.20440456096688	-0.146725281383856	0.471774265325727	0.809315582087913	-1.05767927958302
chr11	3266024	3266131	107	-	intron	Drg1	0.647872616091449	NA	0.73532080727795	1	0.869548590201771	0.994526967317028	0.615718106406954	0.711951485239757	0.0851717091248408	-0.0219386029517542	0.926046778593662	0.981654715629883	0.107110312076595
chr11	3290343	3290954	611	+	utr5	Patz1	0.973143550668297	0.995212461806292	0.689986576148971	1	0.733135811069124	0.994526967317028	0.077727979196064	0.163897169835933	0.121168121766128	0.329299261424643	0.153045788073616	0.510342539476748	-0.208131139658515
chr11	3291088	3291437	349	+	exon	Patz1	0.247034891082614	0.790750586064692	0.166487056755494	1	0.0673550486373006	0.994526967317028	0.000666648311169582	0.0425769424289846	0.274262213093292	0.329299261424643	0.153045788073616	0.510342539476748	-0.055037048331351
chr11	3307944	3308196	252	+	utr3	Patz1	0.279586403857017	0.805602835207495	0.170807258082525	1	0.499446730095392	0.994526967317028	0.00428815849659969	0.049977111732774	0.0129318889115293	0.329299261424643	0.153045788073616	0.510342539476748	-0.316367372513114
chr11	3345229	3345702	473	-	utr3	Limk2	0.31502782336448	0.824215652149517	0.146099949197472	1	0.0628989531008015	0.994526967317028	0.00213993659772027	0.0434344752225619	-0.183862728935659	0.62813346010625	0.00213319418378611	0.0294253503773075	-0.811996189041909
chr11	3359427	3359596	169	-	intron	Limk2	0.423836298405065	NA	0.424198387827866	1	0.672463841074081	0.994526967317028	0.724894477570244	0.803091126858769	-0.877165165484366	0.62813346010625	0.00213319418378611	0.0294253503773075	-1.50529862559062
chr11	3417119	3417858	739	-	utr3	Rnf185	0.894025165465814	NA	0.664106737294275	1	0.85327118850986	0.994526967317028	0.0462194512919616	0.12167401666851	-0.268685864616352	0.287993257199033	0.397467819491944	0.763571700395869	-0.556679121815385
chr11	3526278	3526394	116	-	exon	Smtn	0.0882428804682542	NA	0.121696724942007	1	0.305157058105243	0.994526967317028	0.680116435822076	0.765194418219118	1.40005590180045	0.171290954134186	0.522714269789261	0.840484085691036	1.22876494766627
chr11	3530016	3530131	115	-	exon	Smtn	0.278828998095851	NA	0.398162560434032	1	0.510507787881099	0.994526967317028	0.89563952932119	0.937391146477516	0.998058294934344	0.171290954134186	0.522714269789261	0.840484085691036	0.826767340800158
chr11	3539058	3539164	106	-	utr5	Smtn	0.114608526630151	NA	0.192438903485539	1	0.244456577181941	0.994526967317028	0.424028415220208	0.536138778774797	1.42625050497171	0.171290954134186	0.522714269789261	0.840484085691036	1.25495955083752
chr11	3640428	3640600	172	-	exon	Tug1	0.656614677938345	NA	0.463797417069923	1	0.653932807089264	0.994526967317028	0.0176564896719201	0.075499016328702	-0.768061816841265	-0.129292165476092	0.713925422461677	0.923955178418657	-0.638769651365173
chr11	3645070	3645393	323	-	exon	Gm27517	0.597123992627355	0.938834636771536	0.877868671532311	1	0.895958778239386	0.994526967317028	0.0767270753496475	0.163193835863566	-0.458776703292827	NA	NA	NA	NA
chr11	3646672	3647075	403	-	exon	Gm27937	0.401518945131248	0.878655662883616	0.27854242971892	1	0.328508197195146	0.994526967317028	0.00804100619847858	0.0566457476006634	-0.653161630831151	NA	NA	NA	NA
chr11	3649860	3650150	290	+	utr5	Morc2a	0.612252354072875	0.943187626438737	0.905110438438914	1	0.93403255925836	0.994526967317028	0.0378810725429501	0.108498874444005	0.730059275223786	0.259554137985988	0.199880623245259	0.574777105206873	0.470505137237798
chr11	3688195	3688367	172	+	exon	Morc2a	0.33812403420361	0.841795913966328	0.494967853305645	1	0.422232805443342	0.994526967317028	0.064291243239796	0.147454054918793	0.460465182022736	0.259554137985988	0.199880623245259	0.574777105206873	0.200911044036748
chr11	3689358	3689491	133	+	utr3	Morc2a	0.171249369413524	NA	0.277338807792038	1	0.69000573990089	0.994526967317028	0.517248140767132	0.622928414436445	0.489443797647867	0.259554137985988	0.199880623245259	0.574777105206873	0.22988965966188
chr11	3689609	3689884	275	+	utr3	Morc2a	0.718492356881763	0.963900732226099	0.990474927104072	1	0.988041405097431	0.994526967317028	0.315561709933148	0.428066319561488	0.22842109997917	0.259554137985988	0.199880623245259	0.574777105206873	-0.0311330380068181
chr11	3907284	3907613	329	-	utr3	Slc35e4	0.21250544887539	NA	0.118308733349362	1	0.243517299881606	0.994526967317028	0.0330400375908739	0.100384909376168	1.13948470490919	1.27974944900055	0.0114344379454747	0.102232292348437	-0.140264744091352
chr11	3913428	3913694	266	-	utr5	Slc35e4	0.156951661900462	NA	0.0746695629230365	1	0.278706072436165	0.994526967317028	0.00174568937341446	0.0425769424289846	0.527167994257852	1.27974944900055	0.0114344379454747	0.102232292348437	-0.752581454742695
chr11	3913828	3914000	172	-	utr5	Slc35e4	0.947537530829938	NA	0.778110931165446	1	0.804604916867258	0.994526967317028	0.142766579603287	0.242186076132932	0.724636845077818	1.27974944900055	0.0114344379454747	0.102232292348437	-0.555112603922729
chr11	4046311	4046440	129	+	utr3	Sec14l4	0.651464162336061	NA	0.475429936178101	1	0.747634464461429	0.994526967317028	0.37211225138118	0.48555979961017	-0.145232020820073	-0.144021239033694	0.788137190636769	0.945642430686195	-0.0012107817863789
chr11	4148406	4148820	414	-	exon	Ccdc157	0.22648058805064	NA	0.137960233546387	1	0.340895235985571	0.994526967317028	0.0306040574982307	0.0963484732929685	-0.488238867304788	0.134396713437541	0.75893564025555	0.938369154924468	-0.622635580742329
chr11	4214885	4215191	306	+	utr3	Tbc1d10a	0.692335329395335	0.958533485994202	0.481910784968284	1	0.625744959416836	0.994526967317028	0.00676702020020403	0.0545218154687855	-0.100702550626212	0.136120890815266	0.559574750774522	0.85883452182144	-0.236823441441478
chr11	4271791	4271993	202	+	utr3	Lif	0.430426325454397	NA	0.514578514995985	1	0.581100240891965	0.994526967317028	0.838967697397907	0.894213656032072	0.616206087839441	0.591641111878567	0.18260565269092	0.554469549646437	0.0245649759608736
chr11	4482696	4482831	135	-	utr3	Mtmr3	0.0832421993069317	NA	0.048689088535921	1	0.167076560587989	0.994526967317028	0.000932884413715085	0.0425769424289846	-1.28523551603386	-0.304423757067769	0.165236469027105	0.531365502883388	-0.980811758966091
chr11	4487333	4488158	825	-	exon	Mtmr3	0.848130508045744	0.983923053823304	0.817959562601326	1	0.845701441210792	0.994526967317028	0.0511439892321393	0.128684876132479	-0.396970803808616	-0.304423757067769	0.165236469027105	0.531365502883388	-0.092547046740847
chr11	4488304	4488548	244	-	exon	Mtmr3	0.67053664241478	0.954083355856191	0.427420866967872	1	0.656396107042047	0.994526967317028	0.060635996224385	0.142030629249831	-0.737821886656852	-0.304423757067769	0.165236469027105	0.531365502883388	-0.433398129589084
chr11	4683019	4683123	104	+	utr3	Ascc2	0.432343225939475	NA	0.3214089551543	1	0.527760333944223	0.994526967317028	0.0285823588527003	0.0933040253183343	0.0662051585474342	0.135624152324628	0.553661506120614	0.856554451795234	-0.0694189937771943
chr11	4737429	4737581	152	+	utr3	Zmat5	0.548251543169801	NA	0.368404882792415	1	0.630917282601976	0.994526967317028	0.00975829013187446	0.0604332711247092	-1.03050867228716	0.167628319502259	0.71668329625641	0.925277452657137	-1.19813699178942
chr11	4939035	4939824	789	-	utr3	Nefh	0.192821392770444	0.727506687590147	0.332238738955138	1	0.504762358283783	0.994526967317028	0.136246449935254	0.234632257140118	0.322583378624224	-0.598902023637245	0.0142787844354084	0.118993072129714	0.921485402261469
chr11	5060622	5061075	453	-	utr3	Gas2l1	0.181941380340062	0.721175771718955	0.0982473145958713	1	0.158114499023993	0.994526967317028	0.00120988369296726	0.0425769424289846	-0.147241893529057	0.489896079545661	0.0975203547042842	0.402657429387101	-0.637137973074718
chr11	5061285	5061385	100	-	exon	Gas2l1	0.0200413759495627	NA	0.00969767659037217	1	0.0808817663938842	0.994526967317028	0.00083205707053513	0.0425769424289846	0.00053723469459481	0.489896079545661	0.0975203547042842	0.402657429387101	-0.489358844851066
chr11	5098936	5099042	106	+	utr5	Rhbdd3	0.00208946130569385	0.147470709302062	0.00510910910423465	1	0.00859233055328626	0.994526967317028	0.319686025312588	0.432429235614934	1.64156058691015	0.00901452506183087	0.975482126148977	0.993717380906045	1.63254606184832
chr11	5192323	5192444	121	-	utr3	Kremen1	0.183720237278701	NA	0.101193747371451	1	0.574187913673361	0.994526967317028	0.944748292756528	0.971593834151064	0.163678650564814	0.551472180614307	0.0694779192695716	0.333587115233333	-0.387793530049493
chr11	5194652	5194897	245	-	utr3	Kremen1	0.612790174135414	0.943255406979624	0.862172392739109	1	0.952588837824007	0.994526967317028	0.0829632947342747	0.170431113929712	0.541581438872015	0.551472180614307	0.0694779192695716	0.333587115233333	-0.00989074174229254
chr11	5279702	5279820	118	-	utr3	Znrf3	0.889378687616634	NA	0.72446464068866	1	0.551367638140116	0.994526967317028	0.0175694154856051	0.0753403181581777	0.540148737371275	0.315399393592905	0.383732025306668	0.75287478194169	0.22474934377837
chr11	5280915	5281520	605	-	exon	Znrf3	0.275658171090364	NA	0.163874171696243	1	0.280509329762676	0.994526967317028	0.0444922742907061	0.118926469064198	0.479030011672222	0.315399393592905	0.383732025306668	0.75287478194169	0.163630618079317
chr11	5281654	5282420	766	-	exon	Znrf3	0.488162461034612	0.911246945486492	0.765365403353467	1	0.821944936457617	0.994526967317028	0.0945907934568637	0.183976246603118	0.472811690978495	0.315399393592905	0.383732025306668	0.75287478194169	0.15741229738559
chr11	5525114	5525275	161	+	utr3	Xbp1	0.785134184153227	0.975376828568716	0.535296655872045	1	0.658908346480563	0.994526967317028	0.00737732119218759	0.0558001990880185	-0.318407811735875	-0.228253352130131	0.394401953483466	0.760878825861494	-0.0901544596057434
chr11	5531291	5531406	115	-	utr3	Ccdc117	0.381145853927279	0.864509601260521	0.232815278483319	1	0.528440138766941	0.994526967317028	0.00447450587351861	0.0505434820768993	-0.628493350822043	-0.263038748918431	0.258212750199366	0.646596356360477	-0.365454601903612
chr11	5704475	5704645	170	-	exon	Mrps24	0.0479556622440158	0.507493057756837	0.0297902327198497	1	0.246400833649705	0.994526967317028	0.00588040037632198	0.0529398735969769	-0.154480644496717	0.285422083609609	0.262109061058837	0.651090362085422	-0.439902728106326
chr11	5716584	5717780	1196	-	exon	Urgcp	0.216759174335134	0.755839690408261	0.368447145818173	1	0.289770401391983	0.994526967317028	0.0463168313748286	0.121753251098039	-0.787950407191041	-1.23248021019875	0.00519138334044328	0.0591438044795176	0.44452980300771
chr11	5717982	5718083	101	-	exon	Urgcp	0.471464889726361	NA	0.290201285784467	1	0.481958164105481	0.994526967317028	0.31392529079878	0.426678087899558	-1.06238583315791	-1.23248021019875	0.00519138334044328	0.0591438044795176	0.170094377040841
chr11	5780244	5780510	266	+	exon	Ube2d-ps	0.0215401236403581	NA	0.0080404195097085	1	0.0761576802195154	0.994526967317028	0.00219601139684145	0.0434344752225619	-1.04855281932125	0.230616184110893	0.675570830558645	0.911084342582291	-1.27916900343214
chr11	5800168	5800280	112	+	utr3	Dbnl	0.96864676142371	NA	0.843234605527701	1	0.913577426932225	0.994526967317028	0.507600178241025	0.614088302276346	0.284918339424904	0.126395748090352	0.558049742133243	0.85824325617058	0.158522591334552
chr11	5828592	5829019	427	-	utr3	Polm	0.99500606033088	NA	0.793081412135206	1	0.642369398604325	0.994526967317028	0.0188500336299502	0.077454634097997	0.108823612018434	-0.00341362932534638	0.993252266777488	0.997458126791877	0.11223724134378
chr11	5970814	5971093	279	-	utr3	Camk2b	0.537713631799416	NA	0.329311772843055	1	0.720936542631473	0.994526967317028	0.0488742716060367	0.125614817933799	-0.87063314634703	-0.746017589383902	0.0243949284898656	0.171470385049904	-0.124615556963129
chr11	6106947	6107237	290	-	utr3	Nudcd3	0.993111656721545	0.998452163053904	0.69980268427988	1	0.726388842313057	0.994526967317028	0.0207073093438768	0.0809549202294516	0.526668917282707	0.27123479307211	0.176916921944919	0.548350632637237	0.255434124210598
chr11	6258877	6259166	289	-	utr3	Ddx56	0.762934407069777	0.97217812025108	0.547759268928201	1	0.557690721224384	0.994526967317028	0.0340146987045543	0.102195238336145	-0.506193287970144	0.242352532287443	0.361628493680182	0.733077732874735	-0.748545820257586
chr11	6291664	6291772	108	+	utr5	Ogdh	0.216998468575086	NA	0.331324739516565	1	0.551749140982203	0.994526967317028	0.866669718863548	0.916162241270662	0.306679990874244	0.535031790142356	0.00854393363751804	0.0834707954280222	-0.228351799268111
chr11	6296964	6297247	283	+	utr5	Ogdh	0.328550372983693	0.833887334268046	0.22173631335751	1	0.121321412038867	0.994526967317028	0.0104798147795134	0.0615463753544759	-0.395172770834218	0.535031790142356	0.00854393363751804	0.0834707954280222	-0.930204560976574
chr11	6405046	6405366	320	+	utr3	Zmiz2	0.762406886141421	0.97217812025108	0.955285067638247	1	0.828450747709065	0.994526967317028	0.0433902000249965	0.117025347123145	-0.0499434844079431	-0.162179179343462	0.461427493361667	0.803651757044009	0.112235694935519
chr11	6473772	6474061	289	-	utr3	Purb	0.0942588399770798	0.609422788151523	0.216602542458173	1	0.298582768767231	0.994526967317028	0.656695551545886	0.746179063874149	-0.017579601925617	-0.0425723011404333	0.862154693598953	0.966314005023505	0.0249926992148163
chr11	6474762	6475067	305	-	utr3	Purb	0.280041831487095	0.805602835207495	0.459380268659832	1	0.718412602503761	0.994526967317028	0.409651294661106	0.522490496044324	0.576844673976337	-0.0425723011404333	0.862154693598953	0.966314005023505	0.619416975116771
chr11	6475182	6475766	584	-	exon	Purb	0.741930097253919	0.968159922281041	0.611624335456082	1	0.439392456630781	0.994526967317028	0.0221661250128679	0.083531486512465	-0.833488716656807	-0.0425723011404333	0.862154693598953	0.966314005023505	-0.790916415516373
chr11	6596164	6596641	477	+	utr3	Ccm2	0.348187406727067	0.844704822674037	0.180079353446193	1	0.0392943943239818	0.994526967317028	0.00173977536353453	0.0425769424289846	0.0113309826940108	0.821084658237366	0.000698635536522893	0.0123615364314149	-0.809753675543355
chr11	6676961	6677166	205	+	utr3	Ramp3	0.0707493013408809	NA	0.0355764913029699	1	0.114007100458307	0.994526967317028	0.000535494615690801	0.0425769424289846	-0.0765338565683385	0.62620208064054	0.0959999433452942	0.399150330149334	-0.702735937208878
chr11	7167126	7167260	134	+	exon	Adcy1	0.669923608779484	NA	0.431471083072862	1	0.687454806304216	0.994526967317028	0.0759501738482508	0.162227850089465	-0.395874951563946	-0.54667198084682	0.0348527980659604	0.215957761297598	0.150797029282874
chr11	7169452	7169643	191	+	exon	Adcy1	0.953516198581393	0.993190399715037	0.698227954831464	1	0.906107333536042	0.994526967317028	0.0778129471296964	0.16396170135759	-0.285051609238693	-0.54667198084682	0.0348527980659604	0.215957761297598	0.261620371608127
chr11	7172125	7172689	564	+	utr3	Adcy1	0.890465881151805	0.988466199306833	0.631894498249702	1	0.756039080010765	0.994526967317028	0.0195061585112343	0.078506805289986	-0.862839499924561	-0.54667198084682	0.0348527980659604	0.215957761297598	-0.31616751907774
chr11	7173710	7173888	178	+	utr3	Adcy1	0.194056654490281	NA	0.233816799694841	1	0.348809107133846	0.994526967317028	0.0260009679831751	0.0898536994684098	-1.20196433272528	-0.54667198084682	0.0348527980659604	0.215957761297598	-0.655292351878463
chr11	8433495	8433688	193	-	utr3	Tns3	0.0335054602011778	0.4266949427925	0.0132065127979125	1	0.0464183634413303	0.994526967317028	0.00205445398201809	0.0431295702399691	-1.32357814055098	-0.437774757585757	0.0268778277934676	0.182999063152484	-0.885803382965219
chr11	8433820	8434528	708	-	utr3	Tns3	0.181355857609808	0.721175771718955	0.284745298974363	1	0.120439461155953	0.994526967317028	0.107246573379516	0.19882217240772	0.0934289417435136	-0.437774757585757	0.0268778277934676	0.182999063152484	0.53120369932927
chr11	8453064	8453165	101	-	exon	Tns3	0.255833292418763	0.801248001636263	0.440508610701535	1	0.949333444601213	0.994526967317028	0.171241885042822	0.275276100476968	0.0747151081397492	-0.437774757585757	0.0268778277934676	0.182999063152484	0.512489865725506
chr11	8492388	8493251	863	-	exon	Tns3	0.770559206116284	0.97217812025108	0.47858156158911	1	0.263873527274514	0.994526967317028	0.0057621519468517	0.0529398735969769	-0.637653931369481	-0.437774757585757	0.0268778277934676	0.182999063152484	-0.199879173783724
chr11	11800976	11801332	356	-	utr3	Fignl1	0.433987136977883	0.894528951645882	0.658822547769695	1	0.837531241203515	0.994526967317028	1	1	0.0781380664058998	-0.306821290466405	0.204970889522559	0.582403407739357	0.384959356872305
chr11	11801652	11802195	543	-	exon	Fignl1	0.0616060230549454	0.549555120174036	0.0794765876505238	1	0.0586872120845413	0.994526967317028	0.525425251284022	0.63009246833901	0.538370115203975	-0.306821290466405	0.204970889522559	0.582403407739357	0.84519140567038
chr11	11802230	11802468	238	-	exon	Fignl1	0.0636708613684103	0.556312712461074	0.0943030177072145	1	0.179344817788479	0.994526967317028	0.484796586721256	0.592361852350294	0.709803047177484	-0.306821290466405	0.204970889522559	0.582403407739357	1.01662433764389
chr11	11933195	11933454	259	-	utr3	Grb10	0.0576939764043134	0.539318483596155	0.150367196339746	1	0.405594629235041	0.994526967317028	0.940972062051592	0.968924298101098	1.43704769019424	0.759690887973892	0.0010651125681141	0.0172099135582991	0.677356802220345
chr11	12237674	12237920	246	-	utr3	Cobl	0.88076838929485	NA	0.671658540556811	1	0.800823504097448	0.994526967317028	0.0244636647932581	0.0873854082311092	-1.28925256976751	-1.20444784575502	2.64747208285282e-08	1.78979103261541e-06	-0.0848047240124843
chr11	12253290	12253582	292	-	utr3	Cobl	0.0482584799525076	0.508979086109548	0.151362013413821	1	0.349444688478383	0.994526967317028	0.212586747340202	0.31966529844152	-0.86677573320139	-1.20444784575502	2.64747208285282e-08	1.78979103261541e-06	0.337672112553634
chr11	16911737	16912088	351	+	utr3	Egfr	0.0461788681210565	NA	0.0182982945093982	1	0.174010245499154	0.994526967317028	0.2140284685626	0.321255737152357	2.53022696791366	2.906021078825	3.11891383158063e-13	5.32146107550162e-11	-0.375794110911343
chr11	16951511	16951810	299	+	utr5	Fbxo48	0.212823004326641	NA	0.118899106481955	1	0.302178103336817	0.994526967317028	0.00820762324319957	0.0566457476006634	-1.04722846657751	-1.01609866011568	0.296144530994333	0.681819612200713	-0.0311298064618388
chr11	17946171	17946315	144	-	exon	Etaa1	0.85039072280153	0.983923053823304	0.631212623013373	1	0.718864135387288	0.994526967317028	0.197276108543288	0.302945388679509	-0.0124406621969695	-0.169270495328454	0.552095493649171	0.855704216358647	0.156829833131485
chr11	20020870	20021273	403	+	exon	Spred2	0.772521743486335	0.97217812025108	0.498888380185721	1	0.61349113723315	0.994526967317028	0.0235288825213835	0.0857387551564551	-0.696160677012459	-0.372576233579495	0.104318124039891	0.418113363966481	-0.323584443432963
chr11	20239290	20239601	311	-	exon	Cep68	0.636493992141169	0.947118653531274	0.936144585758856	1	0.840071805244213	0.994526967317028	0.38631274496698	0.49983665329061	-0.00389796828163299	-0.289990913511515	0.23884857510059	0.624799281338647	0.286092945229882
chr11	20240086	20240362	276	-	exon	Cep68	0.524608342308477	0.920664581312139	0.775537278464308	1	0.892877476553867	0.994526967317028	0.317996453223927	0.430787828832175	-0.398662056152949	-0.289990913511515	0.23884857510059	0.624799281338647	-0.108671142641434
chr11	20303618	20303985	367	-	utr3	Slc1a4	0.210643396213958	0.750514907050288	0.0983124871592367	1	0.405821534113988	0.994526967317028	0.239739693006629	0.348516186106038	-0.0566684321804065	0.580728088609295	0.0651521093229138	0.320496312259895	-0.637396520789702
chr11	20648031	20648253	222	+	exon	Sertad2	0.462954545129681	NA	0.63015477787091	1	0.655415025300426	0.994526967317028	0.177737540470618	0.282630802491766	0.907700245429479	0.719447921342346	0.0533512514139727	0.282414423042733	0.188252324087133
chr11	20648665	20649028	363	+	utr3	Sertad2	0.494724695844032	NA	0.330937280157669	1	0.498890185787892	0.994526967317028	0.00586000187925473	0.0529398735969769	0.554527810523811	0.719447921342346	0.0533512514139727	0.282414423042733	-0.164920110818535
chr11	20725714	20726076	362	-	exon	Aftph	0.868844343020937	NA	0.613017238268436	1	0.810383709650246	0.994526967317028	0.190720743900374	0.296654854875466	-0.376877414604574	-0.0335255509599745	0.914811910862078	0.978455001493369	-0.343351863644599
chr11	20726464	20726610	146	-	exon	Aftph	0.274822144522831	NA	0.29211665895747	1	0.368125636503732	0.994526967317028	0.221274443562441	0.328912627789217	0.268691281119928	-0.0335255509599745	0.914811910862078	0.978455001493369	0.302216832079903
chr11	21144060	21144239	179	+	intron	Peli1	0.00756627106320495	NA	0.00205587192704071	1	0.0343766529806799	0.994526967317028	0.0117140045533954	0.0642305693225273	-0.680841700491679	-0.0855532238001561	0.768081532999974	0.940917804897087	-0.595288476691523
chr11	21148143	21148428	285	+	exon	Peli1	0.999082286977748	0.999764942122792	0.736062363168301	1	0.980421438075718	0.994526967317028	0.089905052422979	0.17819516195468	-0.158956390714589	-0.0855532238001561	0.768081532999974	0.940917804897087	-0.0734031669144329
chr11	21319881	21320047	166	+	utr3	Vps54	0.470475241000197	0.911016559001714	0.730255045603526	1	0.836549202991213	0.994526967317028	0.027008094110394	0.0912847349685635	-0.74030344549924	-0.537725795153013	0.0349317402707821	0.216353371461041	-0.202577650346227
chr11	22095526	22096161	635	-	exon	Ehbp1	0.824373465101746	0.981075949552285	0.97284189873427	1	0.837165119507211	0.994526967317028	0.0104878278704031	0.0615463753544759	0.00188715915585035	0.0684262667134037	0.816600780236319	0.956248254134073	-0.0665391075575534
chr11	22518608	22518716	108	+	utr3	Tmem17	0.479293600020917	NA	0.593334634751214	1	0.764772987249377	0.994526967317028	0.57619982742844	0.676632840827063	0.124095619226517	-0.112306321251335	0.859713105788449	0.966078055936498	0.236401940477852
chr11	22610233	22610603	370	-	exon	Gm26829	0.58439917622639	NA	0.394357070913916	1	0.783793430164146	0.994526967317028	0.0233114496323847	0.0854413340306339	0.134422317004482	0.523952559750441	0.329595644311948	0.708139911304492	-0.389530242745959
chr11	22835254	22835432	178	-	utr3	Gm28048	0.617145811819667	NA	0.428150741081896	1	0.596863027694818	0.994526967317028	0.00539962349716039	0.0521680026072843	-0.964970723966832	NA	NA	NA	NA
chr11	22836088	22836228	140	-	utr3	Gm28048	0.969681988351454	NA	0.829250421608597	1	0.979579574994601	0.994526967317028	0.638595466631719	0.730561611086584	-0.5892455216793	NA	NA	NA	NA
chr11	22836411	22837093	682	-	utr3	Gm28048	0.967888688847269	0.994672989854701	0.745261872613539	1	0.644046053741666	0.994526967317028	0.00555246608357451	0.0526376193128416	-0.0457043205550816	NA	NA	NA	NA
chr11	22972245	22973085	840	+	utr5	Zrsr1	0.270423708630966	0.803038504716839	0.488806737395729	1	0.532754724677138	0.994526967317028	0.145497928042871	0.245106172580879	-0.620004202322235	-0.459594261401794	0.191305636563736	0.56466623967288	-0.160409940920441
chr11	22973288	22973597	309	+	exon	Zrsr1	0.028719412163651	0.419422230370312	0.048723676219645	1	0.153566551793281	0.994526967317028	0.443111100812342	0.554379043162344	0.723590260313934	-0.459594261401794	0.191305636563736	0.56466623967288	1.18318452171573
chr11	22974278	22974620	342	+	utr3	Zrsr1	0.487675612276251	NA	0.607423873072053	1	0.54567135727355	0.994526967317028	0.169258800559766	0.272937734354797	0.0788021222814423	-0.459594261401794	0.191305636563736	0.56466623967288	0.538396383683237
chr11	23020809	23021071	262	+	exon	Fam161a	0.28969284582937	NA	0.302897853389436	1	0.391872562446298	0.994526967317028	0.873536332821164	0.921398547373034	-0.895430589944454	-1.40162644390553	0.106318248561173	0.422831249977701	0.506195853961073
chr11	23363901	23364011	110	+	exon	Usp34	0.0124451813887517	0.300223273609296	0.0333457552589435	1	0.456801808837855	0.994526967317028	0.0685064335147986	0.15334146053742	0.795991062053369	-0.22821923822843	0.30420454538959	0.689433696960755	1.0242103002818
chr11	23364133	23364403	270	+	exon	Usp34	0.862344794419421	0.985317314122725	0.933005747206485	1	0.927702264844772	0.994526967317028	0.118648296768375	0.213893163809576	-0.251133154266277	-0.22821923822843	0.30420454538959	0.689433696960755	-0.0229139160378468
chr11	23488625	23488793	168	-	utr3	Ahsa2	0.811821084395554	0.98105068830672	0.958804400977835	1	0.842126640642773	0.994526967317028	0.0332754271174895	0.100795468550065	0.322764500287889	0.303781156626005	0.44906847490414	0.798010501404168	0.0189833436618846
chr11	23649018	23649118	100	-	utr3	Pex13	0.612334204409907	NA	0.422531466027836	1	0.635285946462301	0.994526967317028	0.0164977629921418	0.0736770628742504	-0.158092889236311	-0.0373750377167173	0.928338473341576	0.982422432247764	-0.120717851519593
chr11	23655578	23655757	179	-	exon	Pex13	0.864919588698955	NA	0.696335877143596	1	0.856963172894729	0.994526967317028	0.0397951448618192	0.111418475532592	-0.270686440180224	-0.0373750377167173	0.928338473341576	0.982422432247764	-0.233311402463506
chr11	24164243	24164418	175	+	exon	Bcl11a	1	NA	0.615534694470593	1	0.58904439738319	0.994526967317028	0.578574744363365	0.678717008556946	2.84375166341756	2.47058703368006	6.05177753287369e-05	0.00167117679385637	0.373164629737498
chr11	26387031	26387331	300	+	utr5	Fancl	0.188145432031979	0.72405013789185	0.289718718385025	1	0.378137530919975	0.994526967317028	0.32322481565495	0.436172726628783	-0.0296991586238784	-0.125413261216529	0.717494841080715	0.92554668197277	0.0957141025926501
chr11	28576470	28576582	112	-	exon	Ccdc85a	0.359369323241902	NA	0.224997070255292	1	0.440303074675234	0.994526967317028	0.0873347309274664	0.175134008296036	2.09344707082972	2.15084496958441	6.15196707654214e-10	6.03904055760287e-08	-0.0573978987546906
chr11	28576682	28577256	574	-	exon	Ccdc85a	0.683248692749209	0.955951632168912	0.450894859863931	1	0.680921901075082	0.994526967317028	0.036420412451783	0.10654461019118	2.02751621277382	2.15084496958441	6.15196707654214e-10	6.03904055760287e-08	-0.123328756810593
chr11	28583892	28584072	180	-	utr5	Ccdc85a	0.698688284419276	NA	0.861256645271405	1	0.804286660379243	0.994526967317028	0.541594115505779	0.645965097684315	1.76609946679481	2.15084496958441	6.15196707654214e-10	6.03904055760287e-08	-0.384745502789606
chr11	29171718	29171825	107	-	exon	A630052C17Rik	0.751536343526855	NA	0.99958745873903	1	NA	NA	0.359827879556294	0.473296633517545	-1.37363977595828	-1.2920054919411	0.194331819240597	0.568265973045621	-0.0816342840171769
chr11	29172500	29172699	199	-	exon	A630052C17Rik	0.322586686985712	NA	0.392789571377467	1	0.580139837402741	0.994526967317028	0.957418909138066	0.980390028279903	-0.127658061695741	-1.2920054919411	0.194331819240597	0.568265973045621	1.16434743024536
chr11	29173056	29173206	150	+	utr5	Ppp4r3b	0.409809324485819	NA	0.519487193634015	1	0.613337955984438	0.994526967317028	0.919716858047195	0.954859223363284	1.04949396910147	0.458619921368725	0.138467169225409	0.485210628200139	0.590874047732749
chr11	29218532	29218646	114	+	utr3	Ppp4r3b	0.209603259007439	NA	0.107040182993354	1	0.320087221739623	0.994526967317028	0.0796593102313666	0.166627801681076	-0.884620529437783	0.458619921368725	0.138467169225409	0.485210628200139	-1.34324045080651
chr11	29463649	29463908	259	+	exon	Ccdc88a	0.684924778382031	NA	0.551776998564391	1	0.924997784127194	0.994526967317028	0.806424554765951	0.869255345666229	0.971331837691983	-0.504339141560368	0.733624906711956	0.932158696586292	1.47567097925235
chr11	29503956	29504128	172	+	exon	Ccdc88a	0.899819425063914	NA	0.987264432323197	1	0.920724549275909	0.994526967317028	0.257224225985695	0.367614088883046	-0.228410011527911	-0.504339141560368	0.733624906711956	0.932158696586292	0.275929130032456
chr11	29513241	29513449	208	-	utr3	Prorsd1	0.264257951652748	NA	0.167644265839437	1	0.241537852360071	0.994526967317028	0.00790119046810556	0.0566457476006634	-0.593060189222851	0.280984014819231	0.710129221242185	0.92288326196075	-0.874044204042082
chr11	30137071	30137400	329	-	exon	Sptbn1	0.984656579711229	0.996818676619206	0.706872694813037	1	0.721287231716117	0.994526967317028	0.0164308731882855	0.0736702381603604	-0.231686601721176	0.0493682606700474	0.792850342589317	0.94748028933462	-0.281054862391224
chr11	30139136	30139378	242	-	exon	Sptbn1	0.867117693043779	0.986176245858889	0.899569326148773	1	0.832578357965809	0.994526967317028	0.152842448979855	0.253932882550447	0.199601347781229	0.0493682606700474	0.792850342589317	0.94748028933462	0.150233087111181
chr11	30755262	30755496	234	+	exon	Gm12100	0.679574954357605	NA	0.848912103531964	1	0.965820563699958	0.994526967317028	0.27584741494008	0.38671636355405	-0.298667563013685	-0.20215592875733	0.804508419054183	0.951966203920455	-0.0965116342563549
chr11	31360099	31360347	248	-	utr3	Stc2	0.831211937292069	NA	0.625848655137097	1	0.984211727561927	0.994526967317028	0.0559543618358812	0.135014550765089	0.483991147435421	0.435249796344791	0.127070702186767	0.464823201567315	0.0487413510906293
chr11	31665561	31665767	206	-	utr3	Bod1	0.061385557596856	0.549401518596798	0.0391033599646391	1	0.0601801992239748	0.994526967317028	0.00204219592155541	0.0431295702399691	-0.666987018734509	0.235532892748039	0.367259878990212	0.740200898001366	-0.902519911482548
chr11	31870959	31871107	148	+	utr5*	Cpeb4	0.384373404538944	NA	0.439688746935516	1	0.639536492070866	0.994526967317028	0.969666381169964	0.988078703462496	1.04866559211092	0.190154258094736	0.665771917828481	0.907327384837896	0.85851133401618
chr11	32423234	32423419	185	+	exon	Sh3pxd2b	0.0122433300698984	0.298564250128446	0.0250666992292567	1	0.0645032775489745	0.994526967317028	0.200176065248408	0.305893098862962	1.23850582826318	0.506587890336537	0.130796493432891	0.472165008423208	0.731917937926642
chr11	32455451	32455570	119	+	utr5	Ubtd2	0.38365238594446	NA	0.529288954612259	1	0.704427880153824	0.994526967317028	0.743059491969036	0.818306022801343	1.40049832790971	0.989529552641101	0.00623777381945637	0.0668659494244194	0.410968775268604
chr11	32499345	32499529	184	+	exon	Ubtd2	0.80693141372246	0.979284892604284	0.952399810429098	1	0.78637747490123	0.994526967317028	0.0922389716587571	0.180957982560372	1.01657045994192	0.989529552641101	0.00623777381945637	0.0668659494244194	0.0270409073008187
chr11	32516135	32516555	420	+	utr3	Ubtd2	0.486959687188242	0.911016559001714	0.790340470447919	1	0.692618026036817	0.994526967317028	0.196489147917455	0.302117709625422	1.26052412153145	0.989529552641101	0.00623777381945637	0.0668659494244194	0.270994568890347
chr11	32613327	32613427	100	+	intron	Stk10	0.963972734032624	NA	0.915090130969	1	0.942538422641845	0.994526967317028	0.131835514606723	0.229658786322995	-1.42158087677906	-0.479808557619872	0.0895052775202043	0.384759939238023	-0.941772319159189
chr11	32622567	32622717	150	+	utr3	Stk10	0.934054837356393	NA	0.771939910499574	1	0.85220468036642	0.994526967317028	0.179604091192816	0.284795426728876	-0.585290420238811	-0.479808557619872	0.0895052775202043	0.384759939238023	-0.105481862618939
chr11	32744616	32744991	375	+	utr3	Fbxw11	0.68460306685959	0.956876323776238	0.993080447755115	1	0.961319986275144	0.994526967317028	0.0361944824892904	0.106189259910214	0.358838415651896	0.0160753342157177	0.943948054718212	0.986537145055167	0.342763081436179
chr11	33117423	33117894	471	-	utr3	Fgf18	0.283526074837496	0.808761282769133	0.452181438934063	1	0.49504297143017	0.994526967317028	0.116074934799426	0.210877412264086	0.238887462570026	-0.190579752376153	0.61719951053843	0.888084613561354	0.42946721494618
chr11	33513903	33514094	191	-	utr5*	Ranbp17	0.585128886266917	NA	0.394809803780015	1	0.59087911757012	0.994526967317028	0.0380813482044158	0.108900138607318	-0.416113821185692	-0.644404902583266	0.030139465076533	0.197602384939099	0.228291081397574
chr11	34809492	34809702	210	-	utr3	Spdl1	0.0690615867972321	NA	0.0360911460036898	1	0.0725271412890978	0.994526967317028	0.0107998467336794	0.0623925137332744	-1.37269517570339	-0.551591079609249	0.0210544302563829	0.156105584290988	-0.821104096094144
chr11	35980064	35980239	175	-	utr5	Wwc1	0.702808620021784	0.961726830752591	0.508600512896682	1	0.821657530629834	0.994526967317028	0.335712401823604	0.449200663041863	0.749720817160185	0.451848585335344	0.0384390488363865	0.231327669898279	0.297872231824841
chr11	43585718	43586029	311	+	utr3	Ccnjl	0.990594949106944	NA	0.881452994365335	1	0.845903297293507	0.994526967317028	0.404956517626188	0.518434987944305	0.707185612089519	0.505498682789179	0.414874800401569	0.776515381806036	0.20168692930034
chr11	43704723	43704998	275	+	utr5	Pwwp2a	0.381953612247442	0.865031085167961	0.528127686741859	1	0.647129651056221	0.994526967317028	0.235906104371325	0.344437378142931	0.426748169220621	-0.225187630601013	0.412484165297358	0.775038394463045	0.651935799821634
chr11	43705294	43705606	312	+	exon	Pwwp2a	0.773711556360039	0.97217812025108	0.992487487086492	1	0.985154702269996	0.994526967317028	0.014244510891204	0.0692255006562246	-0.48584633832284	-0.225187630601013	0.412484165297358	0.775038394463045	-0.260658707721827
chr11	43720264	43720375	111	+	utr3	Pwwp2a	0.504576298370714	0.916984143697608	0.670502612353975	1	0.624113936230811	0.994526967317028	0.0996768338247684	0.18998862280314	-0.01124859241195	-0.225187630601013	0.412484165297358	0.775038394463045	0.213939038189063
chr11	44454844	44454996	152	-	utr3	Ublcp1	0.664804163430163	NA	0.820532183491959	1	0.763690864731183	0.994526967317028	0.171349444108515	0.27532760971299	0.152014239886711	0.0261921171636595	0.945829722005309	0.986537145055167	0.125822122723051
chr11	44561587	44561744	157	+	exon	Rnf145	0.711514421569291	0.963495344637825	0.56807546096821	1	0.303230248297366	0.994526967317028	0.0112868121202168	0.0633125084090026	-0.234666747838344	0.0434605583471863	0.870026236155416	0.968453574381425	-0.27812730618553
chr11	44563990	44564754	764	+	utr3	Rnf145	0.96040852838701	0.994065527753863	0.640449396801382	1	0.689488879114793	0.994526967317028	0.0333055110447873	0.100822905583084	-0.0145638839275146	0.0434605583471863	0.870026236155416	0.968453574381425	-0.0580244422747009
chr11	45890717	45890839	122	+	exon	Clint1	0.000535851947033071	0.0984501894612288	0.00119688654972372	1	0.0909401582282425	0.994526967317028	0.405051276168531	0.518447297605441	1.83087277862655	0.0183404466164439	0.931099413121203	0.983538564408686	1.81253233201011
chr11	45909023	45909336	313	+	utr3	Clint1	0.21970146732939	0.76202988919464	0.0940477753352943	1	0.086561141684095	0.994526967317028	0.0014880682986631	0.0425769424289846	-0.603296632295549	0.0183404466164439	0.931099413121203	0.983538564408686	-0.621637078911993
chr11	45948098	45948221	123	-	utr3	Thg1l	0.237776412762635	NA	0.149340674796205	1	0.411651927327597	0.994526967317028	0.00145483119088141	0.0425769424289846	-0.774256390219739	0.237379845192343	0.392812618168281	0.759196487517764	-1.01163623541208
chr11	46056141	46056273	132	+	exon	Adam19	0.536052166370272	0.924026643434019	0.474062195274027	1	0.495826751768945	0.994526967317028	0.385574084760807	0.498959800188721	-0.245223616328382	-1.11086258517389	1.23788892955888e-07	7.2710754665729e-06	0.865638968845503
chr11	46237902	46238026	124	+	exon	Fndc9	0.449213101533773	NA	0.50514670570534	1	0.833165434435949	0.994526967317028	0.714797628934445	0.795117893606941	0.258235267328164	-0.164497340810839	0.829439425182724	0.959085101837014	0.422732608139004
chr11	48807403	48807652	249	-	exon	Trim41	0.975837062812735	0.996025457864572	0.814357595347303	1	0.635448853021529	0.994526967317028	0.00333061511159738	0.046780078836788	-0.364220780018713	-0.577278519861021	0.00826874146223354	0.0812809345930941	0.213057739842308
chr11	48816110	48816614	504	-	utr5	Trim41	0.155435845924907	0.696606726943444	0.272621932125418	1	0.236203483080896	0.994526967317028	0.0605979657896418	0.142030629249831	0.157832434947327	-0.577278519861021	0.00826874146223354	0.0812809345930941	0.735110954808348
chr11	48849640	48849835	195	+	exon	Trim7	0.328031770856269	NA	0.348859843426138	1	0.548649766933377	0.994526967317028	0.915304683216529	0.952135752327335	-0.384433246557037	-0.693967479936691	0.372300870748746	0.74385544312654	0.309534233379654
chr11	48866513	48866828	315	-	exon	Irgm1	0.325410733991449	0.832934992636462	0.393086193175222	1	0.534903732699486	0.994526967317028	0.148861067587868	0.249056016925856	4.34867450423477	2.94441761952707	1.43700006452032e-06	6.47644180022177e-05	1.4042568847077
chr11	49215191	49215299	108	+	exon	Zfp62	0.0341734104053608	NA	0.0657898312107939	1	0.323102352995673	0.994526967317028	0.62013777896512	0.715689620417909	0.975812735842902	0.214887506647465	0.620219485225837	0.889027258406185	0.760925229195436
chr11	49216549	49216649	100	+	exon	Zfp62	0.843170769853288	NA	0.719151868673119	1	0.725110429324726	0.994526967317028	0.146819366976012	0.246643451986438	0.413876279065098	0.214887506647465	0.620219485225837	0.889027258406185	0.198988772417632
chr11	49245356	49245556	200	+	utr5	Mgat1	0.315818227183891	NA	0.155567833223278	1	0.451063753707314	0.994526967317028	0.0301591078429042	0.0959097213347232	-0.648062382784211	0.828716622278772	0.00987262801608422	0.092238920942972	-1.47677900506298
chr11	49260674	49262092	1418	+	utr3	Mgat1	0.757706898131985	0.97217812025108	0.482595886325558	1	0.408652333007586	0.994526967317028	0.0355867883145708	0.105014043219371	0.628031679370053	0.828716622278772	0.00987262801608422	0.092238920942972	-0.200684942908719
chr11	49712342	49712444	102	-	utr5	Cnot6	0.159369495573495	NA	0.225175194534857	1	0.501641994296838	0.994526967317028	0.964963102118565	0.985000758075337	0.868089739457893	-0.185421469847956	0.496712396511295	0.82509064288362	1.05351120930585
chr11	50170886	50171403	517	+	exon	Tbc1d9b	0.500995580165448	0.914551329618537	0.305995077258364	1	0.355311783141381	0.994526967317028	0.00213280451426412	0.0434344752225619	-0.716501331065304	0.0245128805594444	0.925907692871914	0.981654715629883	-0.741014211624748
chr11	50171660	50171891	231	+	utr3	Tbc1d9b	0.758367757016062	NA	0.925723691072619	1	0.958984466642586	0.994526967317028	0.238678526608963	0.347531913221419	-0.221949230655002	0.0245128805594444	0.925907692871914	0.981654715629883	-0.246462111214446
chr11	50199741	50199992	251	-	utr3	Sqstm1	0.459947844600579	0.906286788072294	0.697429772828425	1	0.834520537681311	0.994526967317028	0.0465938377710589	0.12214355174097	-0.496357043660206	0.00669793339112203	0.973773684537277	0.993426933372156	-0.503054977051328
chr11	50256561	50256874	313	-	utr3	Maml1	0.971878678875179	0.994939455193458	0.702209714190733	1	0.696391215811331	0.994526967317028	0.0340453408558207	0.102195238336145	0.149805396873804	0.250599238229876	0.412665223845067	0.775038394463045	-0.100793841356072
chr11	50257829	50258030	201	-	utr3	Maml1	0.590330895115903	NA	0.690554349993859	1	0.962723681265804	0.994526967317028	0.285318870491831	0.397131246567196	0.052096098857701	0.250599238229876	0.412665223845067	0.775038394463045	-0.198503139372175
chr11	50258251	50258408	157	-	utr3	Maml1	0.270458533842127	NA	0.195955025299925	1	0.265481337458514	0.994526967317028	0.00160833522733717	0.0425769424289846	0.0167558387997981	0.250599238229876	0.412665223845067	0.775038394463045	-0.233843399430078
chr11	50258442	50258757	315	-	utr3	Maml1	0.828925311194059	0.981646080038696	0.632041372132536	1	0.738254790055179	0.994526967317028	0.0510334968691326	0.128549855142514	0.113910512746441	0.250599238229876	0.412665223845067	0.775038394463045	-0.136688725483435
chr11	50265692	50265991	299	-	exon	Maml1	0.494319244402556	NA	0.339577524841829	1	0.56517570938481	0.994526967317028	0.0213225293657955	0.082166203450476	-0.052405577584813	0.250599238229876	0.412665223845067	0.775038394463045	-0.303004815814689
chr11	50266353	50266785	432	-	exon	Maml1	0.47692044309774	0.911016559001714	0.694368851489207	1	0.972387663034491	0.994526967317028	0.0567466774210684	0.13626431457161	0.321600556853469	0.250599238229876	0.412665223845067	0.775038394463045	0.0710013186235928
chr11	50389697	50389877	180	-	utr3	Rufy1	0.335449219703694	NA	0.214267699837624	1	0.433183054291917	0.994526967317028	0.0053681422242029	0.0521680026072843	-0.585349758286838	0.0468673883379642	0.87783434210138	0.969199843853459	-0.632217146624802
chr11	50814605	50815286	681	-	exon	Zfp354c	0.420770374166208	0.888026302768421	0.605415974401961	1	0.784320083818915	0.994526967317028	0.0931621363405722	0.182173929307743	0.0975151322673331	-0.393073759559097	0.302613839492958	0.688762974639747	0.49058889182643
chr11	50873188	50873426	238	-	exon	Zfp454	0.670703354373998	NA	0.488949838126748	1	0.830710225304692	0.994526967317028	0.133090478128219	0.231088590693557	0.194715749535908	-0.240473276343602	0.659665850833099	0.904966597571335	0.43518902587951
chr11	51176703	51176875	172	+	intergenic	NA	0.233044139157558	NA	0.133846641948816	1	0.214378453225926	0.994526967317028	0.0128908047949948	0.0662962173390456	-1.7168089621332	NA	NA	NA	NA
chr11	51623902	51624040	138	-	utr3	Rmnd5b	0.278972686294864	NA	0.15057488670495	1	0.340376786891395	0.994526967317028	0.0172550853941656	0.0748078642292337	-2.27133949860817	-1.11803423528642	1.25557701872987e-05	0.000444261315502848	-1.15330526332175
chr11	51643620	51644087	467	-	exon	N4bp3	0.995249521075007	0.999764942122792	0.700191314258745	1	0.605980089539965	0.994526967317028	0.0225274274531344	0.0840528509674062	-0.964436841494676	-0.950427117316328	8.39497412069413e-06	0.000307715521989228	-0.0140097241783479
chr11	51645201	51645549	348	-	exon	N4bp3	0.699944461513112	0.960465680585968	0.492877602458998	1	0.531153947763664	0.994526967317028	0.0170888675029582	0.074532136047046	-0.983293834030194	-0.950427117316328	8.39497412069413e-06	0.000307715521989228	-0.0328667167138664
chr11	51656774	51657059	285	+	utr3	D930048N14Rik	0.923066047140974	0.990273804615557	0.880136340533455	1	0.895790889643694	0.994526967317028	0.0235867814201752	0.0858415052888593	-1.89019539820782	-1.45621995783943	5.56856661381299e-05	0.00155269837955579	-0.433975440368393
chr11	51657200	51657583	383	+	utr3	D930048N14Rik	0.847653511534497	0.983923053823304	0.954230283558101	1	0.974741768850199	0.994526967317028	0.114249581684925	0.208329346046997	-1.98993138446302	-1.45621995783943	5.56856661381299e-05	0.00155269837955579	-0.533711426623592
chr11	51685714	51685926	212	-	exon	0610009B22Rik	0.328855311767355	NA	0.191731075081068	1	0.647981171491182	0.994526967317028	0.0448485520992574	0.119490488631944	-0.157737553410444	0.127179126758219	0.790918605158555	0.946607305337556	-0.284916680168663
chr11	51743656	51743885	229	-	exon	Sec24a	0.571534815312901	NA	0.765986407699702	1	0.901231108997531	0.994526967317028	0.456754323260381	0.567135051030592	0.1632621196044	0.160661268440343	0.601869451254547	0.882274007914511	0.00260085116405712
chr11	51815104	51815577	473	-	utr3	Jade2	0.973254353110321	0.995212461806292	0.757532866567023	1	0.956749576297749	0.994526967317028	0.0861059887271154	0.173709472910355	1.06752183935302	1.02010584553779	6.66106386300584e-05	0.00181840699589714	0.0474159938152292
chr11	51816787	51817637	850	-	utr3	Jade2	0.468081850321694	0.910347622775492	0.77365656413756	1	0.881540682334305	0.994526967317028	0.037150270149093	0.10722030121499	1.05291705424274	1.02010584553779	6.66106386300584e-05	0.00181840699589714	0.032811208704951
chr11	51825060	51825283	223	-	exon	Jade2	0.18764475762689	NA	0.106053960721619	1	0.474459385315864	0.994526967317028	0.0115669086439115	0.0639324309163784	0.0577004994108527	1.02010584553779	6.66106386300584e-05	0.00181840699589714	-0.962405346126933
chr11	51976769	51977016	247	+	utr3	Cdkn2aipnl	0.325414540247764	0.832934992636462	0.21382324643733	1	0.207884747658974	0.994526967317028	0.0173843580323964	0.0750089038994383	-0.401540987422718	0.238774355255723	0.293820121031801	0.679966086650699	-0.64031534267844
chr11	52098980	52099080	100	+	utr5	Ppp2ca	0.16150731987718	0.704944887440572	0.26521833746502	1	0.386073798562938	0.994526967317028	0.0890531214976956	0.17720533171567	0.913129846277773	0.241633963405409	0.263935787994805	0.65228799019015	0.671495882872364
chr11	52127375	52127479	104	+	utr3	Ppp2ca	0.837259223249342	NA	0.935263389568179	1	0.648056499237818	0.994526967317028	0.289190047311289	0.400948750853899	1.09005396765142	0.241633963405409	0.263935787994805	0.65228799019015	0.84842000424601
chr11	52253751	52253860	109	-	utr3	Tcf7	0.0520256284163934	0.525821302127855	0.156183041519546	1	0.433929985157837	0.994526967317028	0.194276508299766	0.300275682797452	0.549118685397805	-0.0759883104860571	0.743469014120235	0.935358431142625	0.625106995883862
chr11	52403204	52403409	205	+	exon	9530068E07Rik	0.542272971381012	0.924026643434019	0.371239278731883	1	0.732058978356768	0.994526967317028	0.00649599970979775	0.0538842741645572	-0.115286862726741	0.309062534949701	0.341492315059165	0.716688806476491	-0.424349397676442
chr11	53261600	53261702	102	-	utr3	Hspa4	0.721446060561565	0.964983168136253	0.984972039223909	1	0.960516602054217	0.994526967317028	0.0749050531655352	0.161181868924827	0.635795789054596	-0.284206573406928	0.171326735937682	0.539527540168261	0.920002362461524
chr11	53332382	53332697	315	+	utr3	Zcchc10	0.412190840130447	NA	0.295725619979606	1	0.496548933412418	0.994526967317028	0.00168381325108857	0.0425769424289846	-1.20751700256621	-0.401877351263587	0.357210364602743	0.729435000383363	-0.805639651302624
chr11	53372326	53372651	325	+	exon	Aff4	0.223432078954212	0.763379589382349	0.447862713250461	1	0.473857537702955	0.994526967317028	0.055661191412859	0.134713362985298	0.182586142435419	-0.235535903682329	0.281302440529385	0.668708576100592	0.418122046117748
chr11	53372811	53372925	114	+	exon	Aff4	0.953027999295667	NA	0.922517078963429	1	0.611300571424429	0.994526967317028	0.0101509836456598	0.0611299072240108	-0.291757632283135	-0.235535903682329	0.281302440529385	0.668708576100592	-0.0562217286008057
chr11	53399725	53400081	356	+	exon	Aff4	0.200018009705317	0.73556891469375	0.331564761131283	1	0.448633186449582	0.994526967317028	0.675186315534658	0.761161946543432	0.312438908967307	-0.235535903682329	0.281302440529385	0.668708576100592	0.547974812649636
chr11	53650258	53650525	267	-	utr3	Rad50	0.822964688822337	0.981075949552285	0.976207708326542	1	0.650758362356395	0.994526967317028	0.00814269858131778	0.0566457476006634	-0.36711636782632	-0.339773833830721	0.297638232401136	0.682624267211125	-0.0273425339955989
chr11	54691339	54691654	315	+	exon	Rapgef6	0.141937245604238	0.676545259819603	0.0884578873002562	1	0.0970261953787212	0.994526967317028	0.017092637300798	0.074532136047046	-0.517765210206735	0.125629931237176	0.64587505979714	0.901013054588667	-0.643395141443912
chr11	55233518	55233781	263	+	utr3	Slc36a1	0.634260234779626	NA	0.438528464389942	1	0.641789284299909	0.994526967317028	0.0395057104483852	0.110804611735953	-0.531472579247382	-0.352089763488254	0.36040438688415	0.731942138702513	-0.179382815759128
chr11	55309822	55309979	157	-	exon	Fat2	0.886363283227118	NA	0.999598705245586	1	NA	NA	0.59394861990972	0.691729580762408	-0.760528007275797	-0.700144421828202	0.276862197807809	0.665769969627771	-0.0603835854475955
chr11	57483800	57483969	169	-	utr3	Fam114a2	0.578796639330883	NA	0.743642073040654	1	0.778100635536431	0.994526967317028	0.105956380094664	0.197668727236396	-0.18912314007679	-0.282752133793562	0.265031525392598	0.653549866126414	0.0936289937167724
chr11	57529585	57530193	608	+	exon	Mfap3	0.639419096671898	0.948730951809076	0.95303074981048	1	0.868649307606624	0.994526967317028	0.0272672087950514	0.0915987287443869	0.494153971110886	0.117114279448513	0.659626846948022	0.904966597571335	0.377039691662373
chr11	57531181	57531715	534	+	utr3	Mfap3	0.200818346445251	0.73556891469375	0.387134204429419	1	0.437381563715328	0.994526967317028	0.49165808869142	0.599046914419603	0.390811551684237	0.117114279448513	0.659626846948022	0.904966597571335	0.273697272235725
chr11	57784666	57784893	227	+	utr3	Galnt10	0.696852972544626	NA	0.888177484050824	1	0.869571550391934	0.994526967317028	0.48815919505733	0.595746479212129	0.885848302909056	0.5268447300979	0.0548088579832885	0.28750600683387	0.359003572811156
chr11	57810018	57810182	164	+	utr3	Sap30l	0.950018335666981	0.99279733867187	0.782671680920116	1	0.766616417609991	0.994526967317028	0.192426397315822	0.298580917316943	-0.343048428085628	-0.0745746593112747	0.794620876298982	0.94801518347765	-0.268473768774353
chr11	58041564	58041690	126	+	exon	Larp1	0.000465438563236403	0.0984501894612288	0.00105423721889458	1	0.060564067547562	0.994526967317028	0.204378347533942	0.310688052501194	1.62868360802614	0.031525237779593	0.867265208205562	0.967757412333571	1.59715837024654
chr11	58058646	58058924	278	+	utr3	Larp1	0.455852168628849	0.905239889163645	0.254123117860237	1	0.336217643545381	0.994526967317028	0.000645600535265189	0.0425769424289846	-0.408356618629795	0.031525237779593	0.867265208205562	0.967757412333571	-0.439881856409388
chr11	58059248	58059463	215	+	utr3	Larp1	0.446033558978841	0.901510170782909	0.617863323082791	1	0.596680229866274	0.994526967317028	0.20099777796352	0.306993230083378	0.576908183616852	0.031525237779593	0.867265208205562	0.967757412333571	0.545382945837259
chr11	58059597	58059869	272	+	utr3	Larp1	0.781167631024971	0.973909185998623	0.553644999721727	1	0.392170213426473	0.994526967317028	0.0269979666359533	0.0912846046794117	0.239876842445167	0.031525237779593	0.867265208205562	0.967757412333571	0.208351604665574
chr11	58060298	58060464	166	+	utr3	Larp1	0.889101510649052	0.988466199306833	0.600560472935588	1	0.715509733126556	0.994526967317028	0.00977224797502119	0.0604783171532091	-0.00162981903709486	0.031525237779593	0.867265208205562	0.967757412333571	-0.0331550568166879
chr11	58120309	58120576	267	-	utr3	Gemin5	0.391029070615773	NA	0.228633704418083	1	0.543629809494427	0.994526967317028	0.13467020490767	0.232803976691746	-0.170561755350639	0.296769345379143	0.154809897667737	0.51389564122296	-0.467331100729783
chr11	58121339	58121688	349	-	utr3	Gemin5	0.523379201208503	0.920664581312139	0.342676049492101	1	0.363100087408632	0.994526967317028	0.00387064319771813	0.0490893796127826	0.349047472717351	0.296769345379143	0.154809897667737	0.51389564122296	0.0522781273382074
chr11	58331323	58331525	202	+	utr5	Sh3bp5l	0.544419074705964	0.92530620765366	0.390941042630088	1	0.299375098184162	0.994526967317028	0.0188827318523637	0.077518583393914	-0.431916276594804	0.351639221041432	0.128820562949794	0.468068527376142	-0.783555497636236
chr11	58331741	58331883	142	+	exon	Sh3bp5l	0.881568630862659	0.986296819053029	0.658108758011847	1	0.898738777007135	0.994526967317028	0.102205888639475	0.193102442045988	0.365782674720585	0.351639221041432	0.128820562949794	0.468068527376142	0.0141434536791538
chr11	58345951	58346266	315	+	exon	Sh3bp5l	0.513337334939945	0.918293278970606	0.31147384243456	1	0.52052110147624	0.994526967317028	0.0145501359396834	0.0698392012630593	0.185890992469061	0.351639221041432	0.128820562949794	0.468068527376142	-0.16574822857237
chr11	58880228	58880377	149	+	exon	2810021J22Rik	0.278225601165588	NA	0.294009417855457	1	0.513311704725029	0.994526967317028	0.800673240979577	0.864721225586452	-0.604200155593977	-0.285272459373696	0.564530847153199	0.861887159747556	-0.31892769622028
chr11	58890998	58891136	138	-	exon	Zfp39	0.204397997291809	NA	0.0975468702961599	1	0.343588352292609	0.994526967317028	0.0203568342993231	0.0802062205785434	-0.329357612926164	0.0627554504837794	0.916909660444075	0.979221255848322	-0.392113063409943
chr11	58954995	58955160	165	+	utr3	Hist3h2a	0.66728424266075	0.954083355856191	0.513297158297796	1	0.623671472238352	0.994526967317028	0.000862239044392865	0.0425769424289846	-0.86211123188087	-1.00170482682018	0.496179639136305	0.824587962442199	0.13959359493931
chr11	58990171	58990808	637	+	utr3	Trim11	0.462972933528296	0.906286788072294	0.29727744396404	1	0.473814642315564	0.994526967317028	0.0235488030899985	0.0857422818343286	-0.69998770263295	-0.366929680108336	0.13738831031371	0.483432306943942	-0.333058022524615
chr11	58991184	58991406	222	+	utr3	Trim11	0.139848929999691	0.671679816193082	0.098647367596693	1	0.236949041022777	0.994526967317028	0.0146903584467077	0.0701473141396899	-1.27390371599365	-0.366929680108336	0.13738831031371	0.483432306943942	-0.906974035885312
chr11	59158374	59158566	192	-	exon	Iba57	0.741241428581044	NA	0.542204684941569	1	0.580771644437875	0.994526967317028	0.0957982801776307	0.185512295329044	-0.110748844934317	0.296542603917677	0.473285569800169	0.810668648408599	-0.407291448851994
chr11	59438044	59438230	186	-	exon	Snap47	0.222631143344795	0.763379589382349	0.377396502921676	1	0.460119999312702	0.994526967317028	0.431390781009314	0.543246177671854	0.969612364047557	0.553592036924767	0.0316426859972281	0.204188642824076	0.41602032712279
chr11	59455368	59455622	254	+	utr3	Jmjd4	0.329282100041187	NA	0.207332342243147	1	0.166153970053145	0.994526967317028	0.0419775511341487	0.114990276312981	0.0402379351350667	0.41040252272027	0.239777401691752	0.625954411848122	-0.370164587585204
chr11	59455733	59455833	100	+	utr3	Jmjd4	0.778018577037817	NA	0.579761347745972	1	0.68177512901033	0.994526967317028	0.0859738151326387	0.173628115951207	-0.0671066863330509	0.41040252272027	0.239777401691752	0.625954411848122	-0.477509209053321
chr11	59462296	59462631	335	-	utr3	Zfp867	0.904736082583363	NA	0.735861777786518	1	0.967646185157852	0.994526967317028	0.0736074165509383	0.159444554693055	0.423528450284949	0.421723062116746	0.472892594869795	0.810414524653103	0.00180538816820247
chr11	59487202	59487616	414	-	exon	Zkscan17	0.443800414653186	0.899412654503206	0.727979975032736	1	0.790262029846749	0.994526967317028	0.243143723093211	0.352351473386158	0.713845397241087	0.487308538280812	0.0550128752934771	0.287586151645851	0.226536858960275
chr11	59752656	59752880	224	+	exon	Mprip	0.276735029618695	0.805602835207495	0.16754050167233	1	0.405184875250763	0.994526967317028	0.0118462034502653	0.0643548173352631	-0.061916616519778	0.494953730854833	0.0162652533650295	0.130816284025307	-0.556870347374611
chr11	59784519	59784864	345	-	utr3	Pld6	0.413665806281417	0.884583171275401	0.594651822227246	1	0.416704317916269	0.994526967317028	0.335161791935383	0.448667538605022	-0.430679699714313	-0.58528562559247	0.184117162703315	0.555575499126786	0.154605925878158
chr11	59785075	59785175	100	-	exon	Pld6	0.500655774317086	NA	0.32111970394677	1	0.51563100776506	0.994526967317028	0.0284458114656988	0.0931366030960946	-1.33534456516134	-0.58528562559247	0.184117162703315	0.555575499126786	-0.75005893956887
chr11	59791942	59792085	143	-	utr3	Flcn	0.275095858940326	NA	0.164870595351143	1	0.303902584727384	0.994526967317028	0.0165419843282337	0.0737154562037254	-1.04495870143783	-0.295950954616656	0.217938002683786	0.600555172940592	-0.749007746821176
chr11	59792308	59792632	324	-	utr3	Flcn	0.16848607823622	0.712239873738997	0.0734206190650452	1	0.15063808913227	0.994526967317028	0.0231104908365545	0.0854271562791502	-1.04967612288849	-0.295950954616656	0.217938002683786	0.600555172940592	-0.753725168271833
chr11	59960649	59960877	228	+	utr3	Med9	0.193066521644375	0.727506687590147	0.353350694204083	1	0.416458186121772	0.994526967317028	0.420561936632161	0.532947395328823	0.810821539266107	0.454922014071956	0.113121082485199	0.437351635862818	0.355899525194151
chr11	59961710	59961902	192	+	utr3	Med9	0.826683178147855	NA	0.594807924046759	1	0.751012105258408	0.994526967317028	0.0474447987527595	0.123427412051457	0.152793936657106	0.454922014071956	0.113121082485199	0.437351635862818	-0.30212807741485
chr11	59963735	59963897	162	-	utr3	Rasd1	0.465913713768258	NA	0.226975486421924	1	0.662682565272211	0.994526967317028	0.47306840704679	0.5816446455985	-0.243756549166629	0.146087531577823	0.946090448739687	NA	-0.389844080744453
chr11	60185262	60186155	893	+	exon	Rai1	0.147569759475014	0.686161151051179	0.351345205389042	1	0.568073453714954	0.994526967317028	0.34073845466027	0.454854166091195	0.0152733149083126	-0.463561519111517	0.0504095720902374	0.274599006916489	0.47883483401983
chr11	60186324	60186464	140	+	exon	Rai1	0.732284359769484	0.967849927804775	0.953027085517455	1	0.907527351975659	0.994526967317028	0.112714253682896	0.206213712042506	0.107093254207407	-0.463561519111517	0.0504095720902374	0.274599006916489	0.570654773318924
chr11	60186634	60188653	2019	+	exon	Rai1	0.43452507563174	0.894528951645882	0.761125779729055	1	0.815716482951254	0.994526967317028	0.257752481933712	0.368221349872241	-0.46207498981298	-0.463561519111517	0.0504095720902374	0.274599006916489	0.00148652929853754
chr11	60188986	60189587	601	+	exon	Rai1	0.470729085839724	0.911016559001714	0.75730415449426	1	0.857705992400729	0.994526967317028	0.0981374810291686	0.188084712635441	-0.538657642413184	-0.463561519111517	0.0504095720902374	0.274599006916489	-0.0750961233016673
chr11	60189914	60190717	803	+	utr3	Rai1	0.540372981098114	0.924026643434019	0.822798172321462	1	0.887249245877333	0.994526967317028	0.225009886642191	0.33304260663153	-0.492724244061773	-0.463561519111517	0.0504095720902374	0.274599006916489	-0.0291627249502564
chr11	60198192	60198300	108	+	utr3	Rai1	0.548513289634501	NA	0.732280124486549	1	0.825040218127212	0.994526967317028	0.321392217653014	0.434282674032925	-0.819624259160758	-0.463561519111517	0.0504095720902374	0.274599006916489	-0.356062740049241
chr11	60442067	60442168	101	+	utr3	Gid4	0.867281933541997	NA	0.943894861061547	1	0.975473266592088	0.994526967317028	0.118168848719156	0.213283810734276	-0.480895284689925	-0.496850911987295	0.0467472995156712	0.263047623344562	0.0159556272973701
chr11	60538497	60538633	136	+	exon	Alkbh5	0.750179785045095	0.969743797253104	0.5240640067753	1	0.724687527080387	0.994526967317028	0.0959212305569598	0.185646052209491	-0.597217842317543	-0.120332266581382	0.615374995795452	0.887738294737229	-0.476885575736161
chr11	60554338	60554473	135	+	utr3	Alkbh5	0.42549668553927	NA	0.565464321011696	1	0.78580823991362	0.994526967317028	0.18192575448623	0.286770771183173	0.872207270997551	-0.120332266581382	0.615374995795452	0.887738294737229	0.992539537578933
chr11	60713396	60713607	211	+	utr3	Llgl1	0.765437356151125	NA	0.591199152569665	1	0.517805587257716	0.994526967317028	0.00774041134322656	0.0566181846648716	-0.0985975042321735	0.103810611955142	0.665023379882739	0.906775290693503	-0.202408116187315
chr11	60730366	60730467	101	+	exon	Mief2	0.0446906965573255	NA	0.04858237811092	1	0.142493412542836	0.994526967317028	0.0896898362617642	0.17784651292931	0.848055641781773	-0.165872635150285	0.62076082255127	0.889027258406185	1.01392827693206
chr11	60730653	60730857	204	+	exon	Mief2	0.351515055801348	NA	0.530206508767962	1	0.885808045582983	0.994526967317028	0.217961660760536	0.325407431160315	0.742159256762169	-0.165872635150285	0.62076082255127	0.889027258406185	0.908031891912454
chr11	60730984	60731349	365	+	exon	Mief2	0.718695397681003	0.963900732226099	0.944836570348986	1	0.886303913699696	0.994526967317028	0.114045782873398	0.208209492219231	0.513200385736204	-0.165872635150285	0.62076082255127	0.889027258406185	0.679073020886488
chr11	60731541	60731976	435	+	utr3	Mief2	0.971405459348054	0.994939455193458	0.731921482845009	1	0.568318955446062	0.994526967317028	0.0741311762524275	0.160138478379494	-0.45690521179145	-0.165872635150285	0.62076082255127	0.889027258406185	-0.291032576641165
chr11	60739851	60740020	169	-	utr3*	Top3a	0.24925328657769	NA	0.114796494580483	1	0.308858944556573	0.994526967317028	0.0787774826739033	0.165301174219266	-0.524283848139089	0.087755355908568	0.707851430192998	0.921476215672134	-0.612039204047657
chr11	60740177	60740650	473	-	utr3	Top3a	0.633698472829407	0.947118653531274	0.41110387263205	1	0.552234209250819	0.994526967317028	0.0187368204302668	0.0771310752778837	-0.252794259732734	0.087755355908568	0.707851430192998	0.921476215672134	-0.340549615641302
chr11	60742365	60743014	649	-	utr3	Top3a	0.608358951287628	0.943187626438737	0.391083501666604	1	0.456803630988956	0.994526967317028	0.0302738908191832	0.0959097213347232	-0.339962640604899	0.087755355908568	0.707851430192998	0.921476215672134	-0.427717996513467
chr11	60778339	60778621	282	+	exon	Smcr8	0.366817205915473	0.856797919283044	0.561365858072131	1	0.555174554918223	0.994526967317028	0.482374360037247	0.589959882348879	0.309745411853445	0.0772719426359085	0.771588924651582	0.941145262945979	0.232473469217537
chr11	60779250	60780025	775	+	exon	Smcr8	0.426287407573925	0.891071786432356	0.658189130606979	1	0.872035622063493	0.994526967317028	0.0596883457780268	0.141081544566245	0.141674601883711	0.0772719426359085	0.771588924651582	0.941145262945979	0.0644026592478024
chr11	60783813	60785162	1349	+	utr3	Smcr8	0.914510490657624	0.990193152930887	0.789077564903433	1	0.776380598082464	0.994526967317028	0.184922772485263	0.290130266247037	0.0910528547742178	0.0772719426359085	0.771588924651582	0.941145262945979	0.0137809121383094
chr11	60785849	60785962	113	+	utr3	Smcr8	0.369942942647442	NA	0.211911677050218	1	0.516857466109444	0.994526967317028	0.0231046921785658	0.0854271562791502	-0.477478851272865	0.0772719426359085	0.771588924651582	0.941145262945979	-0.554750793908774
chr11	60788974	60789085	111	-	utr3	Shmt1	0.990886822229969	0.997109031474742	0.784410040942984	1	0.876665432748411	0.994526967317028	0.0052824021871275	0.0521680026072843	-0.872704011071433	-0.457280412895688	0.0211850208029493	0.156696711652888	-0.415423598175745
chr11	60864782	60865037	255	-	utr3	Tmem11	0.765142747209156	0.97217812025108	0.863331015079544	1	0.798694485100025	0.994526967317028	0.0410741681490548	0.113755455590036	0.802358497553146	0.690624546815061	0.000648097530696824	0.0116836903269772	0.111733950738085
chr11	60905404	60906030	626	-	utr3	Natd1	0.924035449907629	0.990273804615557	0.782843613806902	1	0.769142699855524	0.994526967317028	0.02106931060845	0.0816774303278729	-0.723304064399062	-0.35438716232543	0.197881603766946	0.572694917841149	-0.368916902073632
chr11	60921200	60921444	244	-	exon	Map2k3os	0.843093324849009	NA	0.715697354335677	1	0.658460683302696	0.994526967317028	0.374935306907757	0.48790660965071	-0.716995388956072	-0.407454766550232	0.465533803907436	0.805979784367525	-0.30954062240584
chr11	60921563	60921773	210	-	exon	Map2k3os	0.505013383297079	NA	0.318783877194225	1	0.564564085032435	0.994526967317028	0.0207974409097169	0.0811488874354785	-0.2992625213893	-0.407454766550232	0.465533803907436	0.805979784367525	0.108192245160931
chr11	60952068	60952335	267	+	utr3	Map2k3	0.396552902588424	0.877815922009993	0.224859937546066	1	0.400154003465647	0.994526967317028	0.0109884689892321	0.0627278658767017	-0.627607395160703	-0.312301155719802	0.285040290553954	0.671592458557753	-0.3153062394409
chr11	61069544	61069823	279	+	exon	Kcnj12	0.900612726320283	NA	0.721286285009146	1	0.76884998364545	0.994526967317028	0.169076681387623	0.272789909628248	-0.212614135994444	-0.860270136162167	0.165620269405586	0.531365502883388	0.647656000167723
chr11	61070061	61070802	741	+	utr3	Kcnj12	0.263219656302542	0.801248001636263	0.417974867602941	1	0.472819076065026	0.994526967317028	0.59368372899648	0.691599121920967	-0.710885912083023	-0.860270136162167	0.165620269405586	0.531365502883388	0.149384224079144
chr11	61489988	61490715	727	-	exon	Mapk7	0.313156425090454	0.823892302233447	0.162824348900685	1	0.351450723148939	0.994526967317028	0.0115325780151803	0.0638286479841172	-0.502939553420584	0.0488871607249959	0.831114753492993	0.959687900582308	-0.55182671414558
chr11	61490884	61491132	248	-	exon	Mapk7	0.266067748041772	0.801248001636263	0.481153763215865	1	0.627114487932449	0.994526967317028	0.175636435018583	0.279929269693172	0.501678358440018	0.0488871607249959	0.831114753492993	0.959687900582308	0.452791197715022
chr11	61491390	61491591	201	-	exon	Mapk7	0.811253825676804	NA	0.581950454265687	1	0.762779956111152	0.994526967317028	0.0765744690523369	0.163060907504247	-0.342975044214883	0.0488871607249959	0.831114753492993	0.959687900582308	-0.391862204939879
chr11	61493523	61493642	119	-	utr5	Mapk7	0.877805848978129	NA	0.697888107224319	1	0.891057746641711	0.994526967317028	0.165965849286031	0.269646077274197	-0.402267503106166	0.0488871607249959	0.831114753492993	0.959687900582308	-0.451154663831161
chr11	61517652	61517889	237	-	utr3	Epn2	0.0674823076275698	NA	0.0251861377552638	1	0.292375357913275	0.994526967317028	0.0190962371154321	0.0779729031771141	-0.386262685311507	0.272293576456049	0.301993685377978	0.68832275744866	-0.658556261767557
chr11	61546305	61546834	529	-	utr5	Epn2	0.841232736057529	0.983559551249069	0.576413832318137	1	0.615325448452664	0.994526967317028	0.00247746029956508	0.0445647331818387	0.0873433306368566	0.272293576456049	0.301993685377978	0.68832275744866	-0.184950245819193
chr11	61702873	61703657	784	+	exon	Fam83g	0.274357751902507	0.805602835207495	0.460718402534345	1	0.656141421331439	0.994526967317028	0.191131808031123	0.297089950019859	1.2277185757718	0.9912722155509	0.0031200942461935	0.039467952988919	0.236446360220903
chr11	61707464	61707827	363	+	utr3	Fam83g	0.257669308472864	NA	0.39718257803082	1	0.583375997110585	0.994526967317028	0.746406264059472	0.820892655550031	1.41600710555599	0.9912722155509	0.0031200942461935	0.039467952988919	0.424734890005093
chr11	61915165	61915332	167	-	exon	Akap10	0.68472721286053	NA	0.483769384267609	1	0.641184123910313	0.994526967317028	0.0163569401279136	0.0734568800365688	-0.730694709619241	0.21619387817792	0.499259035876308	0.826329440774863	-0.946888587797162
chr11	62117897	62117999	102	+	exon	Specc1	0.430288959081585	NA	0.293761713003425	1	0.471860498178043	0.994526967317028	0.044540792041262	0.118977704414725	2.20687780866918	1.926824587042	1.04093231379502e-12	1.63941120014398e-10	0.280053221627174
chr11	62118945	62119090	145	+	exon	Specc1	0.869963360703095	NA	0.702303562557524	1	0.739242847942372	0.994526967317028	0.139509865114387	0.238572152628043	1.27613143502672	1.926824587042	1.04093231379502e-12	1.63941120014398e-10	-0.650693152015281
chr11	62314040	62314187	147	+	utr3	Ttc19	0.893328418162662	NA	0.705454183917217	1	0.948486366285487	0.994526967317028	0.142040353889764	0.241620816317839	-0.586678939547681	-0.0670374796133893	0.841752725860613	0.961798389595897	-0.519641459934292
chr11	62317560	62317915	355	-	utr3	Ncor1	0.317333269395052	0.82783394173	0.192139626035508	1	0.210502648498998	0.994526967317028	0.0024326172557313	0.0441568158562632	-0.251613608064098	-0.17825485391803	0.385013873109417	0.753163878779599	-0.0733587541460673
chr11	62333659	62333783	124	-	exon	Ncor1	0.604776164371756	0.942675135686461	0.43026804399881	1	0.667413719816431	0.994526967317028	0.0113306610396903	0.0634404833459886	-0.37992056967655	-0.17825485391803	0.385013873109417	0.753163878779599	-0.20166571575852
chr11	62373267	62373379	112	-	exon	Ncor1	0.848080997717871	0.983923053823304	0.914437842853919	1	0.97025374601897	0.994526967317028	0.126846484674275	0.223376215129008	-0.245632236611567	-0.17825485391803	0.385013873109417	0.753163878779599	-0.0673773826935363
chr11	62458059	62458242	183	-	intron	Ncor1	0.367505330545191	NA	0.427153360724742	1	0.624038099365035	0.994526967317028	0.89131577000442	0.934703881200741	-0.793732291474001	-0.17825485391803	0.385013873109417	0.753163878779599	-0.615477437555971
chr11	62605835	62606062	227	+	exon	Lrrc75aos2	0.277026132674487	NA	0.137829793826786	1	0.458103839576063	0.994526967317028	0.0288809093226454	0.0937282882178249	-0.490681850902951	0.442094862603989	0.693991924986273	0.91791669321601	-0.932776713506941
chr11	62714017	62714117	100	-	exon	Zfp287	0.910909109434522	NA	0.722396981955025	1	0.877820232633515	0.994526967317028	0.136616195751871	0.235090343724686	0.232414942973403	0.106880168014148	0.841251511228949	0.961798389595897	0.125534774959255
chr11	62780007	62780218	211	-	utr3	Zfp286	0.977681992362034	NA	0.805228530773746	1	0.860627381496483	0.994526967317028	0.0882511011468172	0.176229521778063	0.699430078422951	0.258129114944606	0.587082602765955	0.873731283707227	0.441300963478345
chr11	62780518	62780689	171	-	utr3	Zfp286	0.720731855637059	NA	0.611676326094629	1	0.832918377005363	0.994526967317028	0.665573175562905	0.753234032832166	1.11859282565283	0.258129114944606	0.587082602765955	0.873731283707227	0.86046371070822
chr11	63889121	63889289	168	-	utr3	Hs3st3b1	0.326657927748928	NA	0.191291544172263	1	0.41959837331265	0.994526967317028	0.0263318545448916	0.0901781301749354	-0.282827022103559	-0.0865692880565549	0.829199273887912	0.959085101837014	-0.196257734047004
chr11	63921307	63921632	325	-	exon	Hs3st3b1	0.574408473317576	NA	0.384688641381347	1	0.627094227345606	0.994526967317028	0.130306462161421	0.227608662091995	-0.385277513383156	-0.0865692880565549	0.829199273887912	0.959085101837014	-0.298708225326601
chr11	63963961	63964349	388	-	utr3	Cox10	0.91427875999102	0.990193152930887	0.832101605684598	1	0.89259090120799	0.994526967317028	0.176635899163802	0.281302629115123	-0.0511112480533879	0.315789924144661	0.241415398372149	0.626918914562356	-0.366901172198049
chr11	65001686	65001836	150	+	exon	Elac2	0.834455728007747	NA	0.647650972127779	1	0.837230211939385	0.994526967317028	0.212250126975746	0.319381198881847	-0.81299199751666	0.242031889681896	0.298850583053024	0.684424186052404	-1.05502388719856
chr11	65690261	65690729	468	-	utr3	Map2k4	0.313550606449116	0.823892302233447	0.168064652628082	1	0.33395621404954	0.994526967317028	0.00457252781446715	0.0505446861394615	-0.125420805898087	0.537454600084024	0.0551068596094293	0.287720040773166	-0.662875405982111
chr11	65828144	65828682	538	+	exon	Zkscan6	0.459693114176303	0.906257910065498	0.631281881432736	1	0.433459288591247	0.994526967317028	0.476555311118587	0.584432248849539	0.604197014436688	0.211098116623336	0.550551543140054	0.855083632896065	0.393098897813352
chr11	66217514	66217761	247	-	exon	Shisa6	0.160788133004997	NA	0.134666440936879	1	0.229281016479547	0.994526967317028	0.193451764297054	0.299447744413396	3.90524189474294	3.30538025784817	0.00348648022414005	0.0430389617333119	0.599861636894771
chr11	67041600	67041927	327	-	exon	Adprm	0.993633093179668	NA	0.820465968351677	1	0.973685342918183	0.994526967317028	0.47703754698567	0.584935048804221	0.0962721422532871	-0.0145261843586236	0.973146798742977	0.993173817530752	0.110798326611911
chr11	67064052	67064238	186	+	utr3	Sco1	0.775464125824376	NA	0.998802269422597	1	0.732741262079739	0.994526967317028	0.369010049389311	0.482904675567615	0.425442111156854	0.122064651047705	0.733720503501951	0.932158696586292	0.303377460109149
chr11	67855804	67856140	336	-	exon	Usp43	0.581395779996633	NA	0.773228462171049	1	0.735248990566927	0.994526967317028	0.193455662415493	0.299447744413396	1.11346311437956	0.673816094470072	0.168838335926549	0.535465206529674	0.439647019909483
chr11	68212623	68212744	121	-	utr3	Ntn1	0.492766201607596	0.911890877754309	0.75420649526143	1	0.849832683014398	0.994526967317028	0.0943576834929554	0.183680791790934	-0.484577711656203	-0.455143276298672	0.0635213170230596	0.316692681147259	-0.0294344353575305
chr11	68213027	68213250	223	-	exon	Ntn1	0.767450119246225	0.97217812025108	0.519362375220305	1	0.42087482011303	0.994526967317028	0.00494224702231683	0.0514728312506705	-0.67533501342896	-0.455143276298672	0.0635213170230596	0.316692681147259	-0.220191737130288
chr11	68385027	68385224	197	-	exon	Ntn1	0.344936419468755	NA	0.242191410316147	1	0.400770229035478	0.994526967317028	0.0104890042878649	0.0615463753544759	-1.27646583785165	-0.455143276298672	0.0635213170230596	0.316692681147259	-0.821322561552976
chr11	68385442	68386107	665	-	exon	Ntn1	0.67867365958802	0.954083355856191	0.498880786081445	1	0.50646884979005	0.994526967317028	0.023028064733302	0.0853226575376398	-0.670426977138613	-0.455143276298672	0.0635213170230596	0.316692681147259	-0.215283700839941
chr11	68386424	68386614	190	-	utr5	Ntn1	0.856141345778088	NA	0.985979183863775	1	0.95566287255569	0.994526967317028	0.189041549635007	0.294803161168138	-1.02646338807341	-0.455143276298672	0.0635213170230596	0.316692681147259	-0.571320111774741
chr11	68386820	68386942	122	-	utr5	Ntn1	0.653246831577081	NA	0.735917280255392	1	0.87751851298393	0.994526967317028	0.486707332454713	0.594295269102597	-0.862460508246233	-0.455143276298672	0.0635213170230596	0.316692681147259	-0.407317231947561
chr11	68400543	68400679	136	-	utr5	Ntn1	0.147213261036467	NA	0.239993457212013	1	0.412844686420896	0.994526967317028	0.16580347064403	0.269479037612212	0.681898997784787	-0.455143276298672	0.0635213170230596	0.316692681147259	1.13704227408346
chr11	68791970	68792096	126	+	exon	Myh10	0.0242509742545945	0.391417703166783	0.0459584111938196	1	0.14540020864678	0.994526967317028	0.965781315333151	0.985618275776249	1.61922996779082	0.60517298324642	0.00555296495288485	0.0619821602061882	1.0140569845444
chr11	68815014	68815278	264	+	utr3	Myh10	0.821861234773027	0.981075949552285	0.563469050305459	1	0.900062406399532	0.994526967317028	0.146626237594181	0.246364753528719	0.382124033699092	0.60517298324642	0.00555296495288485	0.0619821602061882	-0.223048949547329
chr11	68943320	68943444	124	-	utr3	Arhgef15	0.990562249210741	NA	0.9197654365435	1	0.873502894320783	0.994526967317028	0.438388689776383	0.550009678532405	-0.847668835527371	-0.211689582587369	0.580862898520635	0.870080169481369	-0.635979252940002
chr11	68954764	68954866	102	-	exon	Arhgef15	0.388844517965097	NA	0.269667944515114	1	0.345546183010496	0.994526967317028	0.0848071653364425	0.172241353976236	0.243206768081394	-0.211689582587369	0.580862898520635	0.870080169481369	0.454896350668762
chr11	68987874	68988104	230	-	utr3	Pfas	0.881729273444217	0.986296819053029	0.714398793436188	1	0.480949786686989	0.994526967317028	0.00991878367764387	0.060859892342115	-0.542290842453234	-0.03383226270433	0.897888448081799	0.975110800781112	-0.508458579748904
chr11	69027700	69027805	105	+	utr3	Ctc1	0.259042868637793	NA	0.149682680193855	1	0.374845695183181	0.994526967317028	0.0025728736217131	0.0445837272956446	-0.733847649005953	-0.524854365096658	0.0283646502871921	0.189350476891884	-0.208993283909295
chr11	69048520	69048770	250	+	exon	Aurkb	0.866242815012501	0.986176245858889	0.617361129876968	1	0.673601293453154	0.994526967317028	0.000288733527690876	0.0375111371943494	-0.776259504497227	-0.106887283338401	0.630875852132022	0.893626478825474	-0.669372221158826
chr11	69060021	69060411	390	-	exon	9330160F10Rik	0.774868361853792	NA	0.990724955860416	1	0.968875300246337	0.994526967317028	0.218963808408851	0.326335782981928	-0.253334618571211	0.796646808638024	0.722842418029722	NA	-1.04998142720923
chr11	69060532	69060916	384	+	utr3	Borcs6	0.629007977948078	0.947118653531274	0.403570945129784	1	0.611505061587548	0.994526967317028	0.20716319810267	0.313551792645192	0.0149036654542821	0.522019571394814	0.3361222426236	0.713079734759455	-0.507115905940532
chr11	69070279	69070379	100	+	utr5*	Tmem107	0.0732478881302805	NA	0.0104231630433476	1	0.137310579138986	0.994526967317028	0.0409941181976957	0.113612177542032	-1.94171687208847	0.197460901322314	0.773011044812014	0.941705152654138	-2.13917777341078
chr11	69109193	69109312	119	+	exon	Per1	0.48765500256223	NA	0.67476618901445	1	0.809814390746751	0.994526967317028	0.212195808800341	0.31935257452187	-0.962759114645828	-0.446757099491279	0.157454554009125	0.519244976543669	-0.516002015154549
chr11	69341245	69341415	170	+	utr3	Rnf227	0.304078271765518	NA	0.160485048560477	1	0.426935373067277	0.994526967317028	0.014791453303571	0.0703643898479025	-0.427326413432418	0.174765141566392	0.835926831490113	0.960977247847622	-0.60209155499881
chr11	69362030	69362139	109	-	exon	Chd3	0.728995239121401	NA	0.78936870338591	1	0.922320661450039	0.994526967317028	0.578361337706003	0.678597986649814	2.29940893716001	0.708307513274402	0.00334776887337086	0.0417105290610311	1.59110142388561
chr11	69397317	69397504	187	-	utr3	Tmem88	0.668674516087916	NA	0.798551569741729	1	0.968227881661751	0.994526967317028	0.386720303302657	0.500220915551456	0.979896986191956	1.13378008059266	0.0819968041811845	0.365985112900883	-0.153883094400701
chr11	69403989	69405391	1402	-	exon	Kdm6b	0.279588784468277	0.805602835207495	0.488072490921605	1	0.643355624429313	0.994526967317028	0.0200526225645488	0.079699187646877	0.647269206882618	0.259285110348941	0.333992013210027	0.711785218549279	0.387984096533677
chr11	69405556	69405836	280	-	exon	Kdm6b	0.0688146548838431	0.565331049172664	0.177680255104241	1	0.523365853386238	0.994526967317028	0.689800993992874	0.773301870108726	0.785538407722109	0.259285110348941	0.333992013210027	0.711785218549279	0.526253297373169
chr11	69655371	69655505	134	+	utr5	Sox15	0.463541373556845	NA	0.295909272485934	1	0.509793539332829	0.994526967317028	0.0111609554137828	0.0631940646060909	-2.02292821503999	-1.63396179561171	0.000136292901367743	0.00329401325868885	-0.388966419428277
chr11	69734798	69735301	503	-	exon	Polr2a	9.4974361220795e-06	0.0426149958797707	3.33196149791864e-05	0.30140923710172	0.02770918197206	0.994526967317028	0.0416380172555473	0.114545691738581	1.3895726089121	-0.498327716911132	0.0107604173029529	0.0981032447747592	1.88790032582323
chr11	69778097	69778290	193	+	utr3	Zbtb4	0.946164782548461	NA	0.934895267047117	1	0.907775605894132	0.994526967317028	0.799042487282624	0.863767792704083	1.83085220931975	0.819171658675515	0.212694834010607	0.593293840260391	1.01168055064423
chr11	69778396	69778586	190	+	utr3	Zbtb4	0.113465299742277	NA	0.0429065108704491	1	0.328804515747264	0.994526967317028	0.240938519968037	0.349865467608858	1.22541995215275	0.819171658675515	0.212694834010607	0.593293840260391	0.406248293477233
chr11	69804507	69804786	279	-	exon	Tmem102	0.00621617453129001	NA	0.00165431770673552	1	0.00714617564071801	0.994526967317028	0.00164671533374205	0.0425769424289846	-0.978265978657855	0.68620629528788	0.295196877538321	0.680978257303252	-1.66447227394573
chr11	69824138	69824357	219	-	utr3	Nlgn2	0.657855146905695	NA	0.466446936768712	1	0.738222826546045	0.994526967317028	0.14619086743067	0.245952950634567	-0.392925481523703	-0.337134871602593	0.254455275510938	0.643235903550057	-0.0557906099211097
chr11	69825032	69825244	212	-	utr3	Nlgn2	0.628092452799366	NA	0.761290485994189	1	0.961454708962723	0.994526967317028	0.503772698598905	0.610764488399154	-0.388944093813502	-0.337134871602593	0.254455275510938	0.643235903550057	-0.051809222210909
chr11	69825572	69825886	314	-	exon	Nlgn2	0.145534145740525	NA	0.223294881203863	1	0.497976926469128	0.994526967317028	1	1	0.150776935013654	-0.337134871602593	0.254455275510938	0.643235903550057	0.487911806616247
chr11	69826914	69827221	307	-	exon	Nlgn2	0.403257667950095	0.880192853389056	0.622317413662208	1	0.668335344217108	0.994526967317028	0.142460434992686	0.241912150904741	-0.0886761092103003	-0.337134871602593	0.254455275510938	0.643235903550057	0.248458762392293
chr11	69851375	69851585	210	+	utr3	Plscr3	0.243731596616473	NA	0.346595264940535	1	0.493033314401733	0.994526967317028	0.591443983527202	0.689885782757236	-0.247894099572232	0.922501855560014	0.0196466758342906	0.149154437403686	-1.17039595513225
chr11	69879413	69879825	412	-	utr3	Kctd11	0.122399360280001	NA	0.1722900589254	1	0.126407630983427	0.994526967317028	0.542106354322476	0.646071956521307	1.67327109017486	0.677616051037031	0.283421486994838	0.670370590056837	0.995655039137831
chr11	69903104	69903314	210	+	exon	Neurl4	0.356377260806484	NA	0.25375776821901	1	0.292252356234813	0.994526967317028	0.0471010859273834	0.122944793085748	-0.547197852454468	0.031366523130036	0.881914101097088	0.970834153273338	-0.578564375584504
chr11	69913222	69913415	193	+	utr3	Neurl4	0.290562459415986	0.813204059100124	0.181081160673928	1	0.374149296444826	0.994526967317028	0.0190769103803236	0.0779729031771141	-0.259744356499848	0.031366523130036	0.881914101097088	0.970834153273338	-0.291110879629884
chr11	69990062	69990244	182	+	utr3	Ctdnep1	0.247672181752521	NA	0.121662143504221	1	0.470296064236736	0.994526967317028	0.0106437095954236	0.0618356359367993	-0.494129782683183	0.410261468415146	0.188565530387967	0.560652839539898	-0.904391251098329
chr11	69995840	69995960	120	+	utr5	Phf23	0.0886594335345052	0.598585838125558	0.181391571965713	1	0.37618145146677	0.994526967317028	0.40566591219339	0.519013740600367	0.832695662257866	0.181021506834454	0.410950468987972	0.7739254434344	0.651674155423412
chr11	69998523	69998917	394	+	utr5	Phf23	0.839819764038829	0.983559551249069	0.561025180545231	1	0.631441404850019	0.994526967317028	0.0014814079739166	0.0425769424289846	0.163805852397882	0.181021506834454	0.410950468987972	0.7739254434344	-0.0172156544365713
chr11	70217045	70217333	288	-	utr3	Slc16a13	0.666920285142371	0.954083355856191	0.445904344411311	1	0.674853510022046	0.994526967317028	0.0218204705744589	0.083176552669402	0.224281977301845	0.643451223196739	0.167744006302947	0.533653073991972	-0.419169245894894
chr11	70394270	70394429	159	-	exon	Pelp1	0.0239346846580348	0.391417703166783	0.0291915667133939	1	0.0440515957911328	0.994526967317028	0.442252465842409	0.553687603561937	1.16340701279677	0.0252887763889208	0.900074349307056	0.975380102055829	1.13811823640785
chr11	70394725	70395020	295	-	exon	Pelp1	0.854742796921568	0.983923053823304	0.863684064946982	1	0.706612707041663	0.994526967317028	0.0116157438476486	0.0640365321693453	0.0301812131299389	0.0252887763889208	0.900074349307056	0.975380102055829	0.00489243674101811
chr11	70453186	70453375	189	+	utr3	Med11	0.0438947621256619	0.483920878766203	0.0252514926369062	1	0.317305453330425	0.994526967317028	0.00205186627661458	0.0431295702399691	-0.406094395412715	0.722833292395951	0.0182785849442659	0.141299179838845	-1.12892768780867
chr11	70459938	70460054	116	+	utr5	Zmynd15	0.300330532791098	NA	0.213290379286444	1	0.24826591455847	0.994526967317028	0.0222761833924972	0.0836477097019869	-0.531071906088313	-0.415637810124471	0.347570663536232	0.722044173039755	-0.115434095963842
chr11	70460436	70460892	456	+	utr5	Zmynd15	0.421528071863242	NA	0.276951962153875	1	0.492481435232136	0.994526967317028	0.00550766639816314	0.0526223501273285	-1.49791165004108	-0.415637810124471	0.347570663536232	0.722044173039755	-1.08227383991661
chr11	70644425	70644773	348	-	utr3	Slc25a11	0.162896578071007	0.707557006613399	0.0611625889991412	1	0.371053761170191	0.994526967317028	0.0140041307203846	0.0688729601004797	-0.764342192286174	0.0669110996994392	0.77995442810389	0.943079061886915	-0.831253291985613
chr11	70984307	70984562	255	-	utr3	Dhx33	0.312920147206131	NA	0.411369515600524	1	0.419131552835719	0.994526967317028	0.775598719253881	0.84506068770572	0.819191220720034	0.424611913285932	0.0649539182338188	0.320233765437596	0.394579307434102
chr11	70986682	70987284	602	-	utr3	Dhx33	0.669940437291485	0.954083355856191	0.430597830742966	1	0.270117592219633	0.994526967317028	0.0419350140286188	0.114960638194447	0.118654704211543	0.424611913285932	0.0649539182338188	0.320233765437596	-0.305957209074389
chr11	71010009	71010344	335	-	utr3	Derl2	0.199619965813495	0.73556891469375	0.09531762055772	1	0.299040829866198	0.994526967317028	0.0619251430294999	0.143703178797362	-0.462604854125971	0.339193679726852	0.339008486849196	0.714534277753819	-0.801798533852822
chr11	71019348	71019489	141	-	utr5	Derl2	0.549693210710125	NA	0.593683592198042	1	0.689878054662178	0.994526967317028	0.651099782009899	0.741491608259983	-1.04288873043532	0.339193679726852	0.339008486849196	0.714534277753819	-1.38208241016217
chr11	71020001	71020135	134	+	utr5	Mis12	0.974411448633356	0.995390550025092	0.72956540032801	1	0.989315277441386	0.994526967317028	0.0638639367881972	0.146697359751107	-0.336571583667169	0.303412199492625	0.324080221477988	0.704385461665533	-0.639983783159795
chr11	71025198	71025410	212	+	exon	Mis12	0.518026399645432	0.918293278970606	0.792664294847324	1	0.897091890634043	0.994526967317028	0.0264056677373665	0.0902636701967308	0.557736096542054	0.303412199492625	0.324080221477988	0.704385461665533	0.254323897049428
chr11	71025518	71025759	241	+	exon	Mis12	0.896682938701245	0.989444716024686	0.882966974826391	1	0.977774368790581	0.994526967317028	0.10266680877226	0.193688341486948	0.170826102654109	0.303412199492625	0.324080221477988	0.704385461665533	-0.132586096838517
chr11	71788977	71789460	483	+	utr3	Wscd1	0.480791310857587	NA	0.308895398351647	1	0.495957540444864	0.994526967317028	0.00469958975287799	0.0505446861394615	-0.552314362235715	0.0566379921204443	0.903037103132636	0.97560136907108	-0.608952354356159
chr11	72044461	72044615	154	+	intron	Pimreg	0.489233552297165	NA	0.308006688162714	1	0.538889575363165	0.994526967317028	0.0159528879063978	0.0725585921101964	-1.56417890667864	0.150991933070174	0.64252595425524	0.898758732811448	-1.71517083974881
chr11	72046776	72047136	360	+	utr3	Pimreg	0.0219061419869378	0.377534039770748	0.0132327387484302	1	0.168003584399161	0.994526967317028	0.000553074008373455	0.0425769424289846	-1.18866921257116	0.150991933070174	0.64252595425524	0.898758732811448	-1.33966114564134
chr11	72154454	72154579	125	-	utr3	4933427D14Rik	0.60844407802708	NA	0.626820108425596	1	0.807628543748777	0.994526967317028	0.540385068258496	0.644869968029922	-1.41200670974157	0.287815543258843	0.357120485515354	0.729435000383363	-1.69982225300041
chr11	72767584	72767957	373	+	utr3	Ankfy1	0.921522879369647	0.990273804615557	0.831006257942472	1	0.580599182445899	0.994526967317028	0.0305476135652434	0.0963484732929685	0.0382190507852805	0.126374543874842	0.615218171726762	0.887738294737229	-0.0881554930895611
chr11	72768277	72768562	285	+	utr3	Ankfy1	0.239441867283047	0.779153655188899	0.330062619514585	1	0.39546440462852	0.994526967317028	0.919385325630501	0.954771243958811	-0.369099898983811	0.126374543874842	0.615218171726762	0.887738294737229	-0.495474442858652
chr11	72770610	72770794	184	+	utr3	Ankfy1	0.377771609759035	NA	0.424804033914074	1	0.77834596231622	0.994526967317028	0.824124253731095	0.88319045117494	0.219296325541279	0.126374543874842	0.615218171726762	0.887738294737229	0.092921781666437
chr11	73040881	73041350	469	+	utr3	Camkk1	0.835476817703281	NA	0.615648303383165	1	0.816876103444555	0.994526967317028	0.0913419191463557	0.179782833246949	-0.892675549546797	-1.31503398884109	0.0134444121646545	0.113947737964827	0.422358439294292
chr11	73135942	73136590	648	-	utr3	Haspin	0.802462859608923	0.979284892604284	0.925113152547681	1	0.885338320379682	0.994526967317028	0.0885824178337491	0.17669614562605	0.188011290120651	-0.302414871915565	0.333094429511441	0.711426885251589	0.490426162036217
chr11	73137382	73137802	420	-	exon	Haspin	0.582979309651107	0.93436954791977	0.802485837586254	1	0.496126619900125	0.994526967317028	0.0895893975107496	0.177764225587119	0.00402914352396444	-0.302414871915565	0.333094429511441	0.711426885251589	0.30644401543953
chr11	73176292	73176410	118	-	utr3	Emc6	0.310676382309737	0.823892302233447	0.161289919616489	1	0.661684299426934	0.994526967317028	0.0124758587985342	0.0652475442282825	-0.380917291719244	0.537356609554675	0.109260434340576	0.428901820040849	-0.918273901273919
chr11	73184265	73184888	623	-	utr3	Ctns	0.195795740186816	0.729045624130565	0.0932289446970106	1	0.237998398156029	0.994526967317028	0.0703548063057394	0.155293400538957	0.159387907920601	0.671042931542565	0.0988346632010505	0.405292816308285	-0.511655023621965
chr11	73223909	73224112	203	+	utr3	Shpk	0.241344665329996	NA	0.121170968058959	1	0.287668386279826	0.994526967317028	0.034408065598254	0.102747253311222	-1.05896604659199	-0.976958755171135	0.281240025100121	0.668708576100592	-0.0820072914208532
chr11	74640932	74641057	125	+	utr3	Ccdc92b	0.717255561206651	NA	0.529567942131033	1	0.824124708771938	0.994526967317028	0.0933244112774282	0.182219461823557	-1.0266055265361	-0.139908442774539	0.728417023112456	0.930055004509241	-0.886697083761565
chr11	74661450	74661886	436	+	exon	Cluh	0.55054691769638	0.92777829025429	0.871216720893253	1	0.837301495369262	0.994526967317028	0.305094053535184	0.41742844157382	-0.16516635887904	-0.147100161642495	0.486120189341617	0.819371327659522	-0.0180661972365451
chr11	74669420	74669747	327	+	utr3	Cluh	0.0390090696331112	0.453921607159191	0.0195753701429999	1	0.109083635480628	0.994526967317028	0.0168113044550479	0.0738949161244231	-0.744913520704062	-0.147100161642495	0.486120189341617	0.819371327659522	-0.597813359061567
chr11	74724236	74724340	104	-	utr5	Pafah1b1	0.141115615584543	NA	0.151338419614762	1	0.276848824291788	0.994526967317028	0.962965067231168	0.983398112837839	1.27774746685986	-0.231252824672104	0.288541917510308	0.674283835277635	1.50900029153197
chr11	74836516	74836942	426	+	exon	Mnt	0.183837654116909	0.722866408769875	0.351141278660399	1	0.447690824799718	0.994526967317028	0.355031538802047	0.468473875321703	-0.244133309248518	-0.613576380365387	0.0163240327226919	0.131141276334989	0.369443071116868
chr11	74897590	74897707	117	-	utr5*	Sgsm2	0.835769137157709	NA	0.932694450115017	1	0.90755218819433	0.994526967317028	0.594329702106702	0.692084317202244	-0.592530605843104	0.0545430913559443	0.843810301124954	0.962001233879927	-0.647073697199048
chr11	74929245	74929471	226	+	exon	Smg6	0.139315630417616	0.671679816193082	0.180883286502085	1	0.236167763011192	0.994526967317028	0.751129337295612	0.825084162176848	0.785283232896673	0.126321747214941	0.624030722841418	0.890642063001795	0.658961485681732
chr11	74930138	74930374	236	+	exon	Smg6	0.324410875246973	NA	0.407594946448145	1	0.606334188624914	0.994526967317028	0.324108096438081	0.437038756568071	-0.153485796542519	0.126321747214941	0.624030722841418	0.890642063001795	-0.27980754375746
chr11	75165511	75165709	198	-	exon	Hic1	0.357443650702725	NA	0.387409931533613	1	0.619956818953374	0.994526967317028	0.960592171892688	0.982194369000457	-0.431253512383774	-0.200576433919662	0.806996008330127	0.952646791515831	-0.230677078464112
chr11	75166056	75166185	129	-	exon	Hic1	0.903505038164102	NA	0.949101185832515	1	0.923018401782301	0.994526967317028	0.445997904246333	0.557297201715346	-0.161279102989575	-0.200576433919662	0.806996008330127	0.952646791515831	0.0392973309300869
chr11	75177701	75177932	231	-	utr3	Ovca2	0.276141969701233	NA	0.157713969153278	1	0.44939239105221	0.994526967317028	0.115861091436352	0.210631134280915	-0.354885538773384	-0.499482500453277	0.425922016404578	0.783005943959777	0.144596961679894
chr11	75301052	75301315	263	-	utr3	Rpa1	0.666837851736365	0.954083355856191	0.44674786711315	1	0.760216935710939	0.994526967317028	0.0807867484684335	0.167804981667214	-0.893027009748067	-0.302000552185304	0.146595995241238	0.499715876881239	-0.591026457562764
chr11	75390279	75390456	177	+	exon	Smyd4	0.206547203833472	0.742861955488051	0.297160662974944	1	0.425171827326552	0.994526967317028	0.759471730178697	0.832328029876072	-0.151495590643886	-0.532754022577276	0.106472631917192	0.423274589563288	0.381258431933389
chr11	75404878	75405150	272	+	utr3	Smyd4	0.780866791977514	NA	0.984961257625142	1	0.961906310359359	0.994526967317028	0.232372922658134	0.340597797539413	-0.935219300726517	-0.532754022577276	0.106472631917192	0.423274589563288	-0.402465278149242
chr11	75445361	75445933	572	-	exon	Wdr81	0.0276482962070426	NA	0.0131335341020867	1	0.124509394882606	0.994526967317028	0.00897337899608597	0.058318914935125	-0.94176004387691	-0.193703323194474	0.563037297660725	0.861292619284182	-0.748056720682436
chr11	75450876	75451421	545	-	exon	Wdr81	0.397736188765567	0.878655662883616	0.6343537745379	1	0.798073310499101	0.994526967317028	0.0475598345136533	0.123483490885012	-0.213211460370632	-0.193703323194474	0.563037297660725	0.861292619284182	-0.0195081371761585
chr11	75452327	75452727	400	-	exon	Wdr81	0.46495557530329	0.908018676644876	0.700367893484767	1	0.783602637497573	0.994526967317028	0.215361949272046	0.322510599609078	0.316394700829303	-0.193703323194474	0.563037297660725	0.861292619284182	0.510098024023776
chr11	75453009	75453626	617	-	exon	Wdr81	0.883711266085493	0.986787393573412	0.873618138072984	1	0.580096651216535	0.994526967317028	0.0151441108515618	0.0710236329039792	0.0861159270572791	-0.193703323194474	0.563037297660725	0.861292619284182	0.279819250251753
chr11	75454029	75454454	425	-	utr5	Wdr81	0.965890790963207	NA	0.764261829486297	1	0.719386045421564	0.994526967317028	0.228785791792168	0.336646135991548	-0.126871770955486	-0.193703323194474	0.563037297660725	0.861292619284182	0.066831552238987
chr11	75526189	75526358	169	+	utr3	Scarf1	0.141944871160027	NA	0.0629681437006361	1	0.208189996205461	0.994526967317028	0.0350844177983056	0.104114074201072	-1.04154613721407	-1.31632660577157	0.180021818500673	0.551748765042763	0.274780468557497
chr11	75572478	75572775	297	+	utr3	Slc43a2	0.351794487675123	NA	0.216574640996186	1	0.402380617556061	0.994526967317028	0.0400159355996913	0.11174820534136	-0.151891379460689	0.301346416696714	0.37031817466056	0.742605300018909	-0.453237796157403
chr11	75679516	75679743	227	+	exon	Crk	0.737926970341035	0.968159922281041	0.515921299201326	1	0.790461979328264	0.994526967317028	0.0252436721673753	0.0885268591326086	0.249718524826743	0.143959977061839	0.503640876204478	0.830056145720992	0.105758547764904
chr11	75692358	75692466	108	+	exon	Crk	0.888288685706636	0.988466199306833	0.826708667691091	1	0.690819561902995	0.994526967317028	0.000319464890647381	0.0380331359286513	0.0408601102967743	0.143959977061839	0.503640876204478	0.830056145720992	-0.103099866765065
chr11	75703724	75704100	376	+	utr3	Crk	0.942191963978004	0.99279733867187	0.67927617512336	1	0.579595257275779	0.994526967317028	0.0358475587552187	0.105616643313976	0.0666377979599673	0.143959977061839	0.503640876204478	0.830056145720992	-0.0773221791018718
chr11	75704202	75704329	127	+	utr3	Crk	0.891885475256791	0.988466199306833	0.666503668975381	1	0.677363891785986	0.994526967317028	0.00185120643928693	0.0426201421441938	0.0888978984418001	0.143959977061839	0.503640876204478	0.830056145720992	-0.0550620786200389
chr11	75705546	75705704	158	+	utr3	Crk	0.70229018629802	0.961310575326179	0.459634568148997	1	0.439395603714004	0.994526967317028	0.130766253437872	0.228209966915128	0.161006087322007	0.143959977061839	0.503640876204478	0.830056145720992	0.0170461102601678
chr11	76210708	76210924	216	-	utr3	Glod4	0.642092974683759	0.949775400362336	0.897157949328826	1	0.991317064624895	0.994615272976087	0.152123341994416	0.25292392472721	0.70810865731694	0.0215792833403353	0.929657610593265	0.983310175278426	0.686529373976605
chr11	76211530	76211644	114	-	utr3	Glod4	0.961882445524045	NA	0.765342263961169	1	0.744408762306505	0.994526967317028	0.206613067941989	0.312876157111149	0.78310328197024	0.0215792833403353	0.929657610593265	0.983310175278426	0.761523998629904
chr11	76211756	76211857	101	-	utr3	Glod4	0.742590120270752	0.968159922281041	0.969192374419376	1	0.931186545797584	0.994526967317028	0.035364261575626	0.104669885095278	0.426782466621321	0.0215792833403353	0.929657610593265	0.983310175278426	0.405203183280985
chr11	76212727	76213185	458	-	utr3	Glod4	0.629584920016676	0.947118653531274	0.38875935225522	1	0.137833419033983	0.994526967317028	0.00321949783110287	0.0465954061800867	0.333043198043401	0.0215792833403353	0.929657610593265	0.983310175278426	0.311463914703066
chr11	76249970	76250410	440	+	exon	Mrm3	0.176169398559145	0.718864563944051	0.0819938643530243	1	0.145509504102545	0.994526967317028	0.0026154962091135	0.0446024212528402	0.0160430046858178	0.870769053004642	0.00673032882008354	0.0709257887128215	-0.854726048318825
chr11	76258240	76258368	128	-	utr3	Nxn	0.083338530204557	0.58534393308845	0.0408383396954798	1	0.338411583916475	0.994526967317028	0.0284788893051489	0.0931565872842627	-0.199257378705559	0.483375265664661	0.0284091320783166	0.189376595789039	-0.68263264437022
chr11	76418921	76419163	242	-	utr3	Abr	0.378195159768193	0.861921208039182	0.573905428217711	1	0.66911475978422	0.994526967317028	0.0303499726974312	0.0960498611284917	-0.139220696684048	-0.20620621655138	0.339877857054092	0.715080658734476	0.0669855198673318
chr11	76419670	76419789	119	-	exon	Abr	0.928542815851524	0.99139496871837	0.71891786802119	1	0.666121995051847	0.994526967317028	0.00857878627169162	0.0574118773567054	-0.213907213626482	-0.20620621655138	0.339877857054092	0.715080658734476	-0.00770099707510205
chr11	76494339	76494555	216	-	utr5	Abr	0.136559175796243	NA	0.08572609360705	1	0.184907967467152	0.994526967317028	0.00262722585641373	0.0446024212528402	-1.08633806871985	-0.20620621655138	0.339877857054092	0.715080658734476	-0.880131852168469
chr11	76622319	76622777	458	-	utr5*	Abr	0.922701629196297	0.990273804615557	0.661798020905144	1	0.764187014224763	0.994526967317028	0.0215033159192908	0.0825993954483097	-0.524075042363471	-0.20620621655138	0.339877857054092	0.715080658734476	-0.317868825812092
chr11	76622969	76623269	300	-	utr5*	Abr	0.369928802014142	NA	0.543894994300885	1	0.770116303826085	0.994526967317028	0.243644475256848	0.352863226078822	-0.563438529555447	-0.20620621655138	0.339877857054092	0.715080658734476	-0.357232313004067
chr11	76729765	76729979	214	-	utr3	Gosr1	0.666884034337301	NA	0.778884609701212	1	0.956580974304264	0.994526967317028	0.285775152053627	0.39757161011669	-0.899262603674959	0.0254364192181723	0.929603975229372	0.983310175278426	-0.924699022893131
chr11	77045691	77046556	865	-	utr3	Nsrp1	0.000943270582166047	0.128256215217547	0.00661737514993577	1	0.00256238188770795	0.682667931691354	0.0459874183426899	0.121310251068414	0.589074807185522	-0.778179840531059	0.00520155092536659	0.0592125717731168	1.36725464771658
chr11	77453543	77454220	677	+	exon	Ssh2	0.444705823001418	0.899637072951922	0.706546307754886	1	0.882908707576224	0.994526967317028	0.0390755532973323	0.11027935316103	0.659516892817251	0.550922705098863	0.0503663648210244	0.274467962210997	0.108594187718387
chr11	77454509	77454704	195	+	exon	Ssh2	0.656799913637254	NA	0.491795406577523	1	0.679490896159292	0.994526967317028	0.095176622267088	0.1848979840366	0.364798798766881	0.550922705098863	0.0503663648210244	0.274467962210997	-0.186123906331982
chr11	77454743	77455452	709	+	exon	Ssh2	0.290566658154763	0.813204059100124	0.549874596354244	1	0.596407938976591	0.994526967317028	0.420901554481285	0.533004515737812	0.300036092447427	0.550922705098863	0.0503663648210244	0.274467962210997	-0.250886612651436
chr11	77537903	77538123	220	-	exon	Taok1	0.846786943820182	0.983923053823304	0.88366408174024	1	0.924167209770198	0.994526967317028	0.0200763143044161	0.079741216780666	-0.337004482246984	0.0487236500186657	0.855675291913074	0.965176946615628	-0.38572813226565
chr11	77691942	77692329	387	+	exon	Nufip2	0.197937654232208	0.732400717216225	0.377727242431261	1	0.734184402571037	0.994526967317028	0.252114882348774	0.361433727309833	0.554717468591888	-0.0949974464064222	0.654394442103868	0.903891783368604	0.64971491499831
chr11	77709739	77709842	103	+	utr3	Nufip2	0.291705330601112	NA	0.388495691185897	1	0.666131518898254	0.994526967317028	0.580144477874838	0.679853287891663	0.495436763459811	-0.0949974464064222	0.654394442103868	0.903891783368604	0.590434209866234
chr11	77777354	77777675	321	+	exon	Myo18a	0.307769661575826	0.823315856024234	0.532353669965413	1	0.63039747391921	0.994526967317028	0.133853502053532	0.231894921255134	-0.231160449062058	-0.391578428027636	0.0937392676001213	0.394369354374333	0.160417978965578
chr11	77777953	77778362	409	+	exon	Myo18a	0.772330064491044	0.97217812025108	0.931147479173654	1	0.965014627455961	0.994526967317028	0.139243573166749	0.238167258305727	-0.224968634658767	-0.391578428027636	0.0937392676001213	0.394369354374333	0.166609793368869
chr11	78022439	78022597	158	+	exon	Phf12	0.490110381527748	0.911496764378022	0.356348051381825	1	0.324773856649469	0.994526967317028	0.0131678587692297	0.0669717741112928	-0.939993049205233	-0.0476685208731809	0.835223945950272	0.96094296868255	-0.892324528332052
chr11	78023026	78023396	370	+	exon	Phf12	0.556896911621579	0.92863675322285	0.369361735489373	1	0.349584072204389	0.994526967317028	0.0125043370570117	0.0652475442282825	-0.547434244463534	-0.0476685208731809	0.835223945950272	0.96094296868255	-0.499765723590353
chr11	78023503	78023666	163	+	exon	Phf12	0.290191687322483	0.813204059100124	0.545778317331421	1	0.668257821367363	0.994526967317028	0.082974033693676	0.170431113929712	0.0837724893254838	-0.0476685208731809	0.835223945950272	0.96094296868255	0.131441010198665
chr11	78029545	78029822	277	+	utr3	Phf12	0.329912017789639	0.835318851024856	0.18539677847805	1	0.270113593241469	0.994526967317028	0.0541200558730603	0.132598167092109	-0.467006509521311	-0.0476685208731809	0.835223945950272	0.96094296868255	-0.41933798864813
chr11	78037057	78037413	356	+	utr3	Dhrs13	0.338014722559892	0.841795913966328	0.190219035135764	1	0.487717906503866	0.994526967317028	0.0118611201160502	0.0643548173352631	0.268389831446832	0.932963472803998	0.0198976620344464	0.150154595784828	-0.664573641357166
chr11	78037572	78037750	178	+	utr3	Dhrs13	0.709878075034717	NA	0.497082702242403	1	0.595355644507895	0.994526967317028	0.0305722494231773	0.0963484732929685	-0.2713540102466	0.932963472803998	0.0198976620344464	0.150154595784828	-1.2043174830506
chr11	78153747	78154453	706	+	utr5	Fam222b	0.226426197936286	0.765584371769404	0.494125446172166	1	0.646687651216157	0.994526967317028	0.0650902439511231	0.148608762874025	0.911516096883786	0.357791031248566	0.250350069657912	0.638669757002745	0.55372506563522
chr11	78154734	78155236	502	+	exon	Fam222b	0.163849539732673	0.709183821018894	0.315362130414214	1	0.381859912573668	0.994526967317028	0.921337452154922	0.955664480923734	0.443270982587825	0.357791031248566	0.250350069657912	0.638669757002745	0.0854799513392591
chr11	78159679	78160221	542	-	utr3	Traf4	0.167893630003035	0.712135626013593	0.0734227594839662	1	0.0501628331414643	0.994526967317028	0.00303622192009168	0.0458711415589992	0.202428438597692	0.998884023851964	2.08320252684186e-06	8.99290922129443e-05	-0.796455585254272
chr11	78180179	78180436	257	+	utr3	Tlcd1	0.889757910177107	0.988466199306833	0.667752985577549	1	0.79837897897257	0.994526967317028	0.0183755308659014	0.0765395067199283	0.396041125623067	0.134153309398915	0.727608320524006	0.929833477463224	0.261887816224152
chr11	78231008	78231122	114	-	exon	Supt6	0.000611275257986783	0.10286534849286	0.00283568637487577	1	0.13946087825496	0.994526967317028	0.345983154147358	0.46002286241371	1.29021201661031	-0.0837511233870174	0.683331695907852	0.914081794858233	1.37396313999732
chr11	78245512	78245619	107	-	utr5	Supt6	0.116093539725248	0.648706989722522	0.219455557864238	1	0.395719435562975	0.994526967317028	0.183385601920985	0.288468867555819	0.919257975157886	-0.0837511233870174	0.683331695907852	0.914081794858233	1.0030090985449
chr11	78254934	78255142	208	+	utr3	Sdf2	0.128901493547892	0.661241385044391	0.0681116642853154	1	0.256206850023797	0.994526967317028	0.0398910670900934	0.111629677226366	-0.581756793343288	-0.00369700418157625	0.991860849268713	0.99731328872903	-0.578059789161712
chr11	78271746	78272010	264	+	exon	2610507B11Rik	0.0750827414077472	0.579104743383595	0.172068774297197	1	0.265990531703865	0.994526967317028	0.823110404338597	0.882611978579374	0.778940034927582	-0.032615306817755	0.872247523657492	0.968627072588252	0.811555341745337
chr11	78289893	78290177	284	+	utr3	2610507B11Rik	0.927185518266093	0.99139496871837	0.615735312941032	1	0.613591230921413	0.994526967317028	0.00275134402043531	0.0447307103009962	-0.314477408455905	-0.032615306817755	0.872247523657492	0.968627072588252	-0.28186210163815
chr11	78304209	78304443	234	+	exon	Spag5	0.833282692567324	0.982223850305462	0.600352938831969	1	0.871475863050612	0.994526967317028	0.0364181610027385	0.10654461019118	-0.550704915419444	-0.580565519774687	0.00628931413657894	0.0672675001533204	0.0298606043552423
chr11	78304997	78305120	123	+	exon	Spag5	0.812659068174853	0.981075949552285	0.589836126565476	1	0.640543155119761	0.994526967317028	0.025763601079295	0.089540203184661	-0.651005828308554	-0.580565519774687	0.00628931413657894	0.0672675001533204	-0.0704403085338673
chr11	78522338	78522525	187	+	utr3	Poldip2	0.171179566328705	0.716029175508206	0.117329022054897	1	0.289248752055221	0.994526967317028	0.0151291151768683	0.0710236329039792	-0.957885181798598	-0.300008602946852	0.170534956231209	0.538386734285229	-0.657876578851746
chr11	78542310	78542645	335	-	utr3	Tmem97	0.594958262879072	0.938340149574128	0.828588290509404	1	0.729493137683668	0.994526967317028	0.0250012839841968	0.0883294094060962	0.616298055209495	0.583365325322782	0.0748698551243951	0.347823262120853	0.0329327298867127
chr11	78750616	78751098	482	-	utr3	Fam58b	0.957239474802304	0.994065527753863	0.712222128129619	1	0.530764769899473	0.994526967317028	0.0196637511577643	0.0788330853994736	-0.00636303937078715	0.210070396070839	0.572268822387568	0.865132373163119	-0.216433435441626
chr11	79045045	79045202	157	-	exon	Ksr1	0.974038105165451	NA	0.864446459994747	1	0.868534414412179	0.994526967317028	0.122271717205022	0.217851612098675	-0.450002767878307	-0.314921580503328	0.376054398360244	0.747588076370775	-0.135081187374979
chr11	79578636	79578750	114	+	utr3	Nf1	0.542279509426238	NA	0.744736839767633	1	0.750658352769274	0.994526967317028	0.480687064050731	0.588453058521311	0.218896285413319	0.190288794461179	0.515269430315519	0.835996721069334	0.0286074909521396
chr11	79692749	79692910	161	+	utr3	Rab11fip4	0.327030848674311	NA	0.226136782224682	1	0.301053532887428	0.994526967317028	0.016013396949297	0.0726990544893325	-0.810209107643842	-0.0682088723994359	0.751779209102413	0.936023915324412	-0.742000235244406
chr11	79935484	79935680	196	-	utr3	Utp6	0.336340099210497	0.840756559976324	0.470634801377086	1	0.273703247864453	0.994526967317028	0.193293922794159	0.299447744413396	0.574376394380246	0.0321302936969048	0.891184425605186	0.973721729139804	0.542246100683341
chr11	80032021	80032251	230	+	utr3	Suz12	0.823618252842463	NA	0.970843494138481	1	0.964998403120365	0.994526967317028	0.0505144961650249	0.127954972368742	-1.78917786129174	-1.42239799054508	5.80786905048543e-09	4.54854531319985e-07	-0.366779870746663
chr11	80080732	80080840	108	-	exon	Crlf3	0.0522720295701121	0.525821302127855	0.0853250996559	1	0.196691483763093	0.994526967317028	0.926725235967163	0.959548238633028	1.10766254035605	-0.318460536008736	0.199132399704733	0.573892128004873	1.42612307636479
chr11	80094220	80094459	239	+	exon	Atad5	0.224726319691299	NA	0.0605719840573573	1	0.0120438829590064	0.994526967317028	0.0850169356893801	0.172396511456188	1.60153696005447	-0.225346006246982	0.453467212731949	0.800676616098841	1.82688296630145
chr11	80132732	80133145	413	+	exon	Atad5	0.454835869208305	NA	0.646029286662896	1	0.966614211472495	0.994526967317028	0.0486024282856851	0.125286259580877	0.342393890170954	-0.225346006246982	0.453467212731949	0.800676616098841	0.567739896417936
chr11	80136987	80137163	176	-	utr3	Tefm	0.116864643064832	NA	0.0431190353112673	1	0.280093201010619	0.994526967317028	0.0104565535284346	0.0615463753544759	-0.990690988891848	0.210760838187638	0.681161739205614	0.912999489857941	-1.20145182707949
chr11	80139797	80140176	379	-	exon	Tefm	0.522819415109815	NA	0.345253062549896	1	0.742181640452268	0.994526967317028	0.0153613752792425	0.0713133522455548	-0.632570657877075	0.210760838187638	0.681161739205614	0.912999489857941	-0.843331496064712
chr11	80198664	80198905	241	+	exon	Rnf135	0.40283740623754	NA	0.253834884521152	1	0.458011342566468	0.994526967317028	0.0312294059929391	0.0973350552614926	-1.08178567278971	-0.498568136985297	0.482262616965826	0.816936830871007	-0.583217535804414
chr11	80395498	80395624	126	+	utr3	Zfp207	0.15202999475271	0.692884603773215	0.0682830591305858	1	0.253182001166892	0.994526967317028	0.00157220997476915	0.0425769424289846	-0.892429866487307	-0.268893860780113	0.176804445380976	0.548239141324133	-0.623536005707193
chr11	82764554	82765052	498	+	exon	Zfp830	0.737198286725993	0.968159922281041	0.975298670405505	1	0.970314517807323	0.994526967317028	0.193509169052291	0.299447744413396	0.0826958485559533	0.0130062088564923	0.96830065335891	0.991971762969256	0.0696896396994609
chr11	82765154	82765496	342	+	utr3	Zfp830	0.228504418115922	0.76648808141795	0.311896229613937	1	0.144279879450708	0.994526967317028	0.240646100322925	0.349609170796697	0.625613323838356	0.0130062088564923	0.96830065335891	0.991971762969256	0.612607114981863
chr11	82783447	82783844	397	+	exon	Lig3	0.785774312446834	0.975376828568716	0.49838660904764	1	0.641298414653766	0.994526967317028	0.00634799179207723	0.0534392558701607	0.0452548545780952	0.198548002615552	0.38194872937508	0.752263017030839	-0.153293148037456
chr11	82802117	82802351	234	+	utr3	Lig3	0.224112752113706	0.763379589382349	0.154072823020081	1	0.330711270261788	0.994526967317028	0.00330465682190839	0.046780078836788	-0.676905165511865	0.198548002615552	0.38194872937508	0.752263017030839	-0.875453168127417
chr11	82917123	82917321	198	+	exon	Unc45b	0.0439457911711508	NA	0.00636185237510222	1	0.0925624287682399	0.994526967317028	0.0477266541278093	0.123716074778764	-1.36732090639561	1.12238630929127	0.0456931864568598	0.259974096188851	-2.48970721568688
chr11	83225667	83225769	102	+	exon	Gm11427	0.10366751241906	NA	0.042757290360337	1	0.15916537082903	0.994526967317028	0.0430630840267539	0.116692058782291	-0.650465505421996	-1.02475239829078	0.23900875691907	0.624828452481792	0.374286892868786
chr11	83440977	83441390	413	-	utr3	Mmp28	0.147007048848109	NA	0.0628843837418783	1	0.12597418905393	0.994526967317028	0.0368197751022359	0.106932109475897	-1.44367874575884	-2.11212183367994	0.215226932265202	NA	0.668443087921095
chr11	83781171	83781722	551	+	exon	Heatr6	0.908342775152203	0.990193152930887	0.624323703493314	1	0.761964632722141	0.994526967317028	0.06758856719276	0.152276234053808	-0.0654717491226035	0.328324340274113	0.242431915169632	0.627738791004726	-0.393796089396717
chr11	84008693	84008834	141	+	exon	Synrg	0.193204336282018	NA	0.284382427032765	1	0.615061050085155	0.994526967317028	0.819521658327132	0.879571955665449	0.251059895952327	-0.325867043305676	0.28495008290727	0.671592458557753	0.576926939258003
chr11	84009461	84009625	164	+	exon	Synrg	0.680770975023278	NA	0.47203009182377	1	0.682143278787899	0.994526967317028	0.0231019470907592	0.0854271562791502	-0.772183675671533	-0.325867043305676	0.28495008290727	0.671592458557753	-0.446316632365858
chr11	84040889	84041058	169	+	utr3	Synrg	0.0765530391795022	NA	0.075291467279303	1	0.339779609081955	0.994526967317028	0.60272456218238	0.699698721917651	0.545985581447457	-0.325867043305676	0.28495008290727	0.671592458557753	0.871852624753133
chr11	84048986	84049193	207	-	exon	Dusp14	0.00180435333540864	NA	0.00035650904688095	1	3.21251006168776e-05	0.0475956463668676	0.00289302207919029	0.0447505579388208	1.98904361258127	3.16761843547777	1.09700942187394e-05	0.00039471645251742	-1.1785748228965
chr11	84079212	84079321	109	-	utr3	Tada2a	0.979426113358508	NA	0.749023351466526	1	0.972415922047684	0.994526967317028	0.0220532762353278	0.0833985382536886	0.127076821219296	-0.147704867908055	0.602245334717979	0.882470217009953	0.274781689127351
chr11	84079522	84079690	168	-	utr3	Tada2a	0.583557733712888	0.93436954791977	0.400586928583771	1	0.566649655337321	0.994526967317028	0.00164824218915782	0.0425769424289846	-0.49587358329198	-0.147704867908055	0.602245334717979	0.882470217009953	-0.348168715383925
chr11	84400116	84400235	119	+	utr3	Acaca	0.011941641551181	0.296033953812978	0.025013504652641	1	0.0258235100621502	0.994526967317028	0.40422066498753	0.517970340859251	0.806387730404214	-0.0387542050829403	0.860848942942806	0.966126703702983	0.845141935487154
chr11	84400946	84401051	105	+	utr3	Acaca	0.348716122159456	NA	0.338793451762432	1	0.458872654751749	0.994526967317028	0.926633183042456	0.959548238633028	0.163295272652121	-0.0387542050829403	0.860848942942806	0.966126703702983	0.202049477735061
chr11	84401345	84401548	203	+	utr3	Acaca	0.941983067659241	0.99279733867187	0.679664301786116	1	0.988797517774401	0.994526967317028	0.160895402184099	0.263919796766086	0.117571088985349	-0.0387542050829403	0.860848942942806	0.966126703702983	0.156325294068289
chr11	84988437	84988645	208	-	utr3	Usp32	0.383674899376351	0.865100137438033	0.260516968936404	1	0.376178932327878	0.994526967317028	0.00679746166467876	0.0545717286239846	-1.19469399755722	-0.436272323695604	0.0862991319610413	0.37548244057852	-0.758421673861616
chr11	85190803	85191095	292	-	utr3	Appbp2	0.0437223585191764	0.483920878766203	0.0184666299722199	1	0.0543915790085164	0.994526967317028	0.00451114843581313	0.0505446861394615	-0.603469180094566	0.269290353866217	0.27213648429975	0.661444981727252	-0.872759533960783
chr11	85311442	85311545	103	+	utr5	Ppm1d	0.353492352504796	NA	0.249692543571321	1	0.371940411378815	0.994526967317028	0.0194725063863981	0.078506805289986	-0.567046459621244	0.0433202819877207	0.873948195671463	0.968627072588252	-0.610366741608965
chr11	85339724	85339842	118	+	exon	Ppm1d	0.835307899336565	NA	0.664925833922329	1	0.913665893776534	0.994526967317028	0.105325228388718	0.196856572291081	0.239756981204494	0.0433202819877207	0.873948195671463	0.968627072588252	0.196436699216773
chr11	85345654	85346232	578	+	utr3	Ppm1d	0.69584042770256	0.959507067947568	0.937422500145093	1	0.773630917492044	0.994526967317028	0.186820956787072	0.292219495274512	0.0487944548439768	0.0433202819877207	0.873948195671463	0.968627072588252	0.00547417285625614
chr11	86061442	86061761	319	-	exon	Brip1	0.808834441328261	NA	0.987948741857954	1	0.937846784003338	0.994526967317028	0.21980260702597	0.327100984929437	-0.0264521753918792	-0.264126963195783	0.475331986276956	0.811837443350217	0.237674787803904
chr11	86298340	86298725	385	-	exon	Med13	0.911630469850067	0.990193152930887	0.784160645330692	1	0.901319700686606	0.994526967317028	0.0669016793586517	0.15142708290552	0.0991794466826331	0.16244197534569	0.572234469361146	0.865132373163119	-0.0632625286630569
chr11	86319622	86319971	349	-	exon	Med13	0.87388476301965	0.986176245858889	0.690192515782996	1	0.466261201051406	0.994526967317028	0.007677834294882	0.0565708833062641	-0.0494475759759707	0.16244197534569	0.572234469361146	0.865132373163119	-0.211889551321661
chr11	86358145	86358249	104	-	utr5*	Med13	0.693894892020493	NA	0.768143976833768	1	0.843345607853678	0.994526967317028	0.585556647521723	0.684599631318845	0.464621868841993	0.16244197534569	0.572234469361146	0.865132373163119	0.302179893496303
chr11	86502294	86502514	220	-	utr3	Rps6kb1	0.778941800317346	NA	0.630434409495288	1	0.633536020329152	0.994526967317028	0.0803653675732365	0.167433531520409	0.102385684955156	-0.0255888415302421	0.92217331352037	0.980620978264953	0.127974526485398
chr11	86502583	86502841	258	-	utr3	Rps6kb1	0.325019682377219	NA	0.411658842956486	1	0.534962891850539	0.994526967317028	0.275245885681431	0.386052514903983	0.895101747156129	-0.0255888415302421	0.92217331352037	0.980620978264953	0.920690588686371
chr11	86544524	86544708	184	-	utr5	Rps6kb1	0.0926107844639425	0.606471867368459	0.158043078966716	1	0.284278966488808	0.994526967317028	0.702289465022026	0.78448334315053	1.11079522335243	-0.0255888415302421	0.92217331352037	0.980620978264953	1.13638406488267
chr11	86689637	86690093	456	+	exon	Ptrh2	0.661607160574251	0.954083355856191	0.93747102291742	1	0.866728093496635	0.994526967317028	0.0276879977558547	0.0921900033264924	0.447486862459075	0.370957363279064	0.161008228209329	0.525283388731188	0.076529499180011
chr11	86769985	86770179	194	-	utr3	Dhx40	0.325312724458592	NA	0.437595554890442	1	0.623092854834731	0.994526967317028	0.779026603384938	0.847113802784416	0.508278803701384	-0.34555655765548	0.214969424307972	0.59602372242178	0.853835361356863
chr11	87080335	87080651	316	-	exon	Smg8	0.935541925868878	0.99139496871837	0.828368508983807	1	0.854249890698046	0.994526967317028	0.00725826459836221	0.0557184012854678	0.386457170877616	0.280220064597281	0.267303630830788	0.655207052688019	0.106237106280336
chr11	87085274	87085454	180	-	exon	Smg8	0.379638085902744	NA	0.462470019901643	1	0.970921396560078	0.994526967317028	0.173517331404785	0.277627730247657	0.855364768141477	0.280220064597281	0.267303630830788	0.655207052688019	0.575144703544197
chr11	87085787	87086013	226	-	exon	Smg8	0.325034556801722	0.832912653551871	0.55768891214166	1	0.701461484442086	0.994526967317028	0.361058357282321	0.474419984997159	0.762201946017886	0.280220064597281	0.267303630830788	0.655207052688019	0.481981881420606
chr11	87122048	87122155	107	+	utr3	Ska2	0.331565918339901	0.835629021841314	0.425399237687414	1	0.398774838653587	0.994526967317028	0.422515586525672	0.534576955807781	0.311518394611927	-0.0552374027547424	0.908992950251115	0.977467509228615	0.366755797366669
chr11	87514090	87514269	179	+	exon	Tex14	0.0976108789016108	NA	0.135801090860407	1	0.252325502903378	0.994526967317028	0.96580253544564	0.985618275776249	-1.67061460681095	-2.24312217341941	3.97049316908915e-11	5.1731916453987e-09	0.572507566608457
chr11	87610977	87611217	240	+	exon	Mtmr4	0.803128501932087	0.979284892604284	0.914933209283481	1	0.802867599938145	0.994526967317028	0.0242442467514926	0.0869492944558025	-0.143519363801667	0.40932914261949	0.0729686759496854	0.342656311831878	-0.552848506421157
chr11	87614813	87615001	188	+	utr3	Mtmr4	0.451785358273011	NA	0.292763994700804	1	0.464330286344706	0.994526967317028	0.00343773985730866	0.0469150380526829	-0.452496810650296	0.40932914261949	0.0729686759496854	0.342656311831878	-0.861825953269785
chr11	88081572	88081690	118	+	exon	Vezf1	0.210577758458936	NA	0.229001397100107	1	0.319716667468941	0.994526967317028	0.988412816670061	1	1.45191149940113	0.14929127763613	0.630782389851096	0.893582406973007	1.302620221765
chr11	88169612	88170046	434	+	utr5	Cuedc1	0.0926963871256152	NA	0.0530670136027887	1	0.129941569621044	0.994526967317028	0.00077180255794207	0.0425769424289846	-0.97454112167572	-0.117372202379789	0.706982960718891	0.921476215672134	-0.857168919295932
chr11	88192665	88192868	203	+	utr3	Cuedc1	0.678504266754457	NA	0.909417616302781	1	0.832925338343349	0.994526967317028	0.10070924073331	0.19119377841414	-0.00766803495515821	-0.117372202379789	0.706982960718891	0.921476215672134	0.109704167424631
chr11	88193314	88193822	508	+	utr3	Cuedc1	0.566133716330365	0.931448510497134	0.382461407783855	1	0.541802173040327	0.994526967317028	0.0262763995137423	0.0901145423379723	-0.647836177344632	-0.117372202379789	0.706982960718891	0.921476215672134	-0.530463974964843
chr11	88210794	88210923	129	+	utr3	Mrps23	0.033207904598135	0.4266949427925	0.0101794648223511	1	0.156281908743361	0.994526967317028	0.00394972019872963	0.0490893796127826	-0.436967381082934	0.416427918091894	0.133736308961464	0.477624914038302	-0.853395299174828
chr11	88720376	88720552	176	+	exon	C030037D09Rik	0.967361571919279	NA	0.854176153001775	1	0.943596149478757	0.994526967317028	0.322712685304587	0.435546595560248	-1.67815276867289	-0.600606238162605	0.322933699703784	0.70302084370965	-1.07754653051029
chr11	88844212	88844394	182	-	exon	Akap1	0.312720805753287	0.823892302233447	0.152368172338093	1	0.376506302809684	0.994526967317028	0.00684340390729588	0.0546988679798702	-0.923114581937415	-0.215544172171219	0.290428396779135	0.67670619129224	-0.707570409766196
chr11	88844605	88845434	829	-	exon	Akap1	0.732838489128249	0.967849927804775	0.925284704968777	1	0.917647584496498	0.994526967317028	0.0107829520640179	0.0623811702527072	-0.153855360505327	-0.215544172171219	0.290428396779135	0.67670619129224	0.0616888116658917
chr11	88981150	88982138	988	+	exon	Coil	0.119456332107919	0.648751514622957	0.25745543905438	1	0.340369458940066	0.994526967317028	0.63289437955481	0.725875059730248	0.201131238980744	-0.360179896957442	0.175827099953187	0.546153878744922	0.561311135938186
chr11	89016376	89016853	477	+	utr3	Trim25	0.75961537887261	0.97217812025108	0.522253176198748	1	0.616835556306515	0.994526967317028	0.0533938185128564	0.13167273641437	-0.769078414282788	-0.755474692166931	0.000212355039485546	0.00472588886010381	-0.0136037221158574
chr11	89040215	89040718	503	-	utr3	Dgke	0.574452468584058	0.93411283822579	0.794576497816114	1	0.906611036367375	0.994526967317028	0.172488659164754	0.276616319804709	-0.432308016236815	-0.52974424802358	0.143447571363975	0.493611186743934	0.0974362317867649
chr11	89301668	89301798	130	-	exon	Nog	0.125528228933564	NA	0.113549531177312	1	0.152826229374615	0.994526967317028	0.441083875053682	0.552606881955928	2.82704655754398	2.53796837948434	0.0330258576208171	0.208974212548146	0.289078178059633
chr11	93943784	93943987	203	+	utr3	Mbtd1	0.655994732341095	NA	0.529452174673919	1	0.585040275775479	0.994526967317028	0.343048278168568	0.457017088671028	-1.16891944109249	-0.619603321269168	0.0065237048867316	0.069411832543903	-0.549316119823318
chr11	94138727	94138865	138	+	exon	B230206L02Rik	0.180691344675121	NA	0.0490371718138929	1	0.24060703997254	0.994526967317028	0.0405562906955195	0.112873982840068	-3.40198791993811	-1.72569109658007	0.0451791101377589	0.258176637358198	-1.67629682335804
chr11	94213834	94214045	211	+	exon	Tob1	0.968617457286384	0.994672989854701	0.666923852967501	1	0.728369992222228	0.994526967317028	0.0342721828335073	0.102476771406997	-0.63064882434837	-0.568325967631942	0.0386809082593332	0.232344835361594	-0.0623228567164277
chr11	94214146	94214370	224	+	exon	Tob1	0.454894602312695	0.905239889163645	0.677871187577347	1	0.878071833520381	0.994526967317028	0.112664037877487	0.206186127571905	-0.372049960501842	-0.568325967631942	0.0386809082593332	0.232344835361594	0.1962760071301
chr11	94288157	94288320	163	-	utr3	Luc7l3	0.756091608094004	NA	0.944775930115979	1	0.979330883444982	0.994526967317028	9.10382880192628e-15	5.14821518748931e-12	0.251996426872839	-0.218703056021973	0.421565061973998	0.780200215419852	0.470699482894812
chr11	94339582	94340233	651	+	utr3	Ankrd40	0.805378197190016	0.979284892604284	0.886983235707335	1	0.828052909227541	0.994526967317028	0.00929476600381762	0.0588516744594415	0.110742544899324	0.355038769985163	0.107895230114767	0.426580534622026	-0.244296225085839
chr11	94629871	94629989	118	+	utr5	Lrrc59	0.131985848834122	0.664131945628708	0.242971441519596	1	0.466054955422893	0.994526967317028	0.0935220697625812	0.18250081797776	1.05234882889647	0.197627608962803	0.3157006287808	0.697168168210543	0.85472121993367
chr11	94650372	94650732	360	-	exon	Eme1	0.169558590767963	0.712681080097767	0.339997845252592	1	0.369292857724188	0.994526967317028	0.308366192288955	0.420829156535516	0.318280488859105	-0.204475987534825	0.341032800184027	0.716627075977244	0.52275647639393
chr11	94659769	94659924	155	+	utr3	Mrpl27	0.26710862572051	0.801248001636263	0.134052874497072	1	0.582515759948837	0.994526967317028	0.00135958122776081	0.0425769424289846	0.0298086670706322	0.567604595617289	0.0942580574452495	0.395696098214797	-0.537795928546657
chr11	94663894	94664875	981	-	utr3	Xylt2	0.725000271350844	0.967313772688444	0.464011396352213	1	0.287811567159066	0.994526967317028	0.00843904997107492	0.0571958982309257	-0.423484597474119	-0.0558879211460661	0.827786553312603	0.958842559742632	-0.367596676328052
chr11	94991651	94991767	116	+	exon	Ppp1r9b	0.397956870870556	NA	0.216939669554577	1	0.537874458377017	0.994526967317028	0.0145451656334527	0.0698392012630593	-0.211695271335425	0.221301415057765	0.42356343739562	0.781538343554284	-0.432996686393189
chr11	94992372	94992931	559	+	exon	Ppp1r9b	0.866410963116694	0.986176245858889	0.58528347718135	1	0.713128178985955	0.994526967317028	0.100273636946419	0.190684293209584	0.16836580665404	0.221301415057765	0.42356343739562	0.781538343554284	-0.0529356084037241
chr11	94996616	94996720	104	+	exon	Ppp1r9b	0.418387515909614	NA	0.543232206495186	1	0.699482007335247	0.994526967317028	0.370429225583876	0.484061760988289	-0.11833119821029	0.221301415057765	0.42356343739562	0.781538343554284	-0.339632613268055
chr11	95044738	95045358	620	-	utr3	Itga3	0.422559693234396	0.888539146420732	0.263772698910046	1	0.19181768970904	0.994526967317028	0.00666619142802238	0.0542701256265207	1.01912804765958	1.46018005063462	2.48491649403907e-12	3.67152816418226e-10	-0.44105200297504
chr11	95076538	95076701	163	-	utr5	Itga3	0.349393359078872	0.844704822674037	0.54220830302689	1	0.699355567015267	0.994526967317028	0.593404954946216	0.691452418847825	1.18148748505414	1.46018005063462	2.48491649403907e-12	3.67152816418226e-10	-0.278692565580483
chr11	95123658	95123857	199	+	utr3	Dlx3	0.180926791218955	NA	0.0952480055091086	1	0.282010026655724	0.994526967317028	0.0322774024214825	0.0992340934792978	-0.0268081280422134	0.571736986347218	0.602249594793075	0.882470217009953	-0.598545114389431
chr11	95310031	95310137	106	-	utr5	Kat7	0.0601159107724147	0.546716910043327	0.120389214548312	1	0.275163009200737	0.994526967317028	0.758532513664404	0.83139941655185	0.742775646687497	-0.347489985616961	0.101514989560417	0.411444042177139	1.09026563230446
chr11	95491781	95492230	449	+	utr3	Spop	0.635626696433186	0.947118653531274	0.928519539467234	1	0.937343270811397	0.994526967317028	0.0123252346565804	0.065167213779331	0.403598538699763	0.263295011647769	0.321734507234502	0.701521216748042	0.140303527051994
chr11	95510696	95510831	135	-	utr3	Nxph3	0.92338676974521	NA	0.771040581155409	1	0.904528304293497	0.994526967317028	0.158525135379742	0.260871710143978	-1.20772301518389	-2.65084882495401	0.0111466619324494	0.100601575308455	1.44312580977012
chr11	95569145	95569373	228	-	utr3	Ngfr	0.408139555039766	NA	0.226094148909192	1	0.482930196077227	0.994526967317028	0.0442865488644142	0.118586769495478	-0.839808688276031	-0.297070359561073	0.326129723595292	0.706096713214047	-0.542738328714958
chr11	95569550	95569673	123	-	utr3	Ngfr	0.606890355286033	NA	0.452821317048328	1	0.510677796555781	0.994526967317028	0.0328028191216559	0.100033672872512	-0.36558116665926	-0.297070359561073	0.326129723595292	0.706096713214047	-0.0685108070981871
chr11	95570298	95570641	343	-	utr3	Ngfr	0.656385905521689	0.954083355856191	0.940563920746675	1	0.968528219966467	0.994526967317028	0.0293798813418438	0.0946418147472166	-0.369083249253963	-0.297070359561073	0.326129723595292	0.706096713214047	-0.0720128896928897
chr11	95570795	95571031	236	-	utr3	Ngfr	0.415619322576481	0.884583171275401	0.619620318418076	1	0.762436400164325	0.994526967317028	0.068928156063536	0.153861028415314	-0.288571677243717	-0.297070359561073	0.326129723595292	0.706096713214047	0.00849868231735645
chr11	95571752	95571925	173	-	exon	Ngfr	0.465228824147417	NA	0.323043574265151	1	0.558472790274713	0.994526967317028	0.333414564352257	0.446951188378513	-0.057757636124781	-0.297070359561073	0.326129723595292	0.706096713214047	0.239312723436292
chr11	95680174	95680718	544	+	utr3	Phb	0.194091951143708	0.728861240446056	0.358830192204159	1	0.500184307847794	0.994526967317028	0.133723678593486	0.231787709562042	-0.379128718788345	-0.261746024940103	0.217800200286411	0.600406322466789	-0.117382693848241
chr11	95749728	95750093	365	+	exon	Zfp652	0.0687734258444942	0.565331049172664	0.153470384206595	1	0.298985612745407	0.994526967317028	0.95264571663155	0.976390347516835	0.531787399243402	-0.399306440412985	0.0696053240167875	0.333863287753882	0.931093839656387
chr11	95750332	95750535	203	+	intron	Zfp652	0.454291490363404	NA	0.509842961154923	1	0.701560420688055	0.994526967317028	0.592740500000938	0.691034150754863	-2.55502483058332	-0.399306440412985	0.0696053240167875	0.333863287753882	-2.15571839017033
chr11	95763769	95764316	547	+	utr3	Zfp652	0.373857931923253	0.860698071082419	0.675833378163182	1	0.78154689023858	0.994526967317028	0.169461395294655	0.272981516610257	-0.113925082270976	-0.399306440412985	0.0696053240167875	0.333863287753882	0.285381358142009
chr11	95831037	95831198	161	+	utr3	Zfp652	0.75137061680859	NA	0.876452725047403	1	0.948987969345908	0.994526967317028	0.172178449508689	0.276365196231084	-0.167406418244443	-0.399306440412985	0.0696053240167875	0.333863287753882	0.231900022168542
chr11	95831466	95831643	177	+	utr3	Zfp652	0.484047384433505	NA	0.587311765148569	1	0.829758941508046	0.994526967317028	0.575303570509133	0.6761068588085	-0.146658078971861	-0.399306440412985	0.0696053240167875	0.333863287753882	0.252648361441124
chr11	95868496	95868596	100	-	intron	B4galnt2	0.0334465247388833	NA	0.00298794404667218	1	0.0999592630480465	0.994526967317028	0.0142953589371428	0.0693535697926372	-2.32710693570389	-0.84383376683311	0.563832093432465	NA	-1.48327316887078
chr11	96769053	96769242	189	-	exon	Snx11	0.292730516688886	NA	0.16824889928743	1	0.397613551780695	0.994526967317028	0.00460431804205552	0.0505446861394615	-1.53236104140559	-0.542522353979435	0.0983497402157699	0.404693791780768	-0.989838687426151
chr11	96818881	96819868	987	-	utr3	Nfe2l1	0.492285706958717	0.911632673183559	0.778860344903621	1	0.685482116901685	0.994526967317028	0.0840019996301453	0.171685135001932	0.266602737904728	-0.00385893566834896	0.984280190650898	0.995603337737926	0.270461673573077
chr11	96820170	96820454	284	-	exon	Nfe2l1	0.633274460261762	0.947118653531274	0.901811441026018	1	0.830575987272494	0.994526967317028	0.0300824150946674	0.0957489485440383	0.12190152933495	-0.00385893566834896	0.984280190650898	0.995603337737926	0.125760465003299
chr11	96827864	96828185	321	-	utr5	Nfe2l1	0.0912735306268496	0.603070554264617	0.288423990536965	1	0.19425631650253	0.994526967317028	0.106719660269809	0.198601292908521	0.585104701093178	-0.00385893566834896	0.984280190650898	0.995603337737926	0.588963636761527
chr11	96829753	96829906	153	-	utr5	Nfe2l1	0.522868359609533	0.920404209324431	0.768265809982101	1	0.876094892027621	0.994526967317028	0.35875144601443	0.472211679304417	0.0869546286570965	-0.00385893566834896	0.984280190650898	0.995603337737926	0.0908135643254455
chr11	96934996	96935207	211	+	utr3	Prr15l	0.2134229478018	NA	0.109213387997722	1	0.258653285349234	0.994526967317028	0.0248378835124117	0.0881332451496645	-1.40820222772616	-0.720158680431698	0.443716322810422	0.795828320165405	-0.688043547294465
chr11	96954154	96954301	147	-	utr3	Sp2	0.617565752625778	NA	0.784253593277674	1	0.962646423449438	0.994526967317028	0.105647604121657	0.197214673425367	-0.156551673270419	-0.235199872672108	0.392439986621819	0.758843589853554	0.0786481994016885
chr11	96959908	96960171	263	+	exon	D030028A08Rik	0.0918946477075644	NA	0.0768520476103944	1	0.14686000105717	0.994526967317028	0.829340656285313	0.887507304325193	-1.1061248752077	-0.909139409915519	0.0666692648755933	0.325111910240559	-0.19698546529218
chr11	96960998	96961098	100	-	exon	Sp2	0.238331336606933	NA	0.312715787193606	1	0.60853878560323	0.994526967317028	0.522057829783301	0.62704601578752	0.802355535368312	-0.235199872672108	0.392439986621819	0.758843589853554	1.03755540804042
chr11	96961369	96961469	100	-	exon	Sp2	0.957311635955734	0.994065527753863	0.780139144041092	1	0.917321338417521	0.994526967317028	0.213055255103936	0.320007295514676	0.297343812584987	-0.235199872672108	0.392439986621819	0.758843589853554	0.532543685257095
chr11	96964108	96964334	226	+	exon	D030028A08Rik	0.965876870343903	NA	0.904029940513255	1	0.920200065844742	0.994526967317028	0.493135598624115	0.600200551029189	-0.676111736872784	-0.909139409915519	0.0666692648755933	0.325111910240559	0.233027673042736
chr11	97021593	97021693	100	-	exon	Gm11532	0.0268412527163462	NA	0.00527408129527935	1	0.136243397607285	0.994526967317028	0.0102034788077607	0.0611430067395474	0.285115735719979	1.20520670813488	0.743885222325786	NA	-0.920090972414903
chr11	97328594	97328724	130	+	utr3	Mrpl45	0.518607682926087	0.918293278970606	0.67926630430544	1	0.624355886475088	0.994526967317028	0.185698551312317	0.290893437028021	0.221313260846406	0.00292315019806625	0.99049749118386	0.99731328872903	0.21839011064834
chr11	97362656	97363069	413	+	exon	Socs7	0.129808303571234	NA	0.0693018520689518	1	0.184195583979697	0.994526967317028	0.0723059173436897	0.157606345489209	-1.76454829947874	-0.151573698294511	0.540413463145992	0.849907358038886	-1.61297460118423
chr11	97363171	97363415	244	+	exon	Socs7	0.599501028354891	0.940144508887958	0.448769472113796	1	0.265094683732806	0.994526967317028	0.0139959447326173	0.0688729601004797	-0.577217136517009	-0.151573698294511	0.540413463145992	0.849907358038886	-0.425643438222498
chr11	97444205	97444336	131	+	exon	Arhgap23	0.513236527207475	NA	0.328096580659376	1	0.656483614708601	0.994526967317028	0.0651753905128282	0.148752927242689	-0.00113759545084264	0.104292746943983	0.671239283052601	0.909207227862552	-0.105430342394825
chr11	97451491	97452300	809	+	utr5	Arhgap23	0.490326028274645	0.911496764378022	0.313833308467814	1	0.215199318434419	0.994526967317028	0.0212624719978338	0.082085241079878	-0.0543170503010226	0.104292746943983	0.671239283052601	0.909207227862552	-0.158609797245005
chr11	97500234	97500511	277	+	utr3	Arhgap23	0.665474555135533	NA	0.907968328319621	1	0.981219916381087	0.994526967317028	0.105074550828397	0.196636844599028	0.025538389620429	0.104292746943983	0.671239283052601	0.909207227862552	-0.0787543573235539
chr11	97519744	97520049	305	-	exon	Gm11611	0.737042209290448	NA	0.563560033568877	1	0.759228258524801	0.994526967317028	0.146345204139611	0.246046210840835	-1.48373490790612	-0.780652768869944	0.521125912498257	0.84017137810254	-0.703082139036172
chr11	97621001	97621293	292	+	intron	2410003L11Rik	0.0106822386551269	NA	0.0169607239571621	1	0.0973403150164561	0.994526967317028	0.075187765943292	0.16147612301327	0.308338320050555	-0.0587649428669811	0.857131146495205	0.965754999337208	0.367103262917536
chr11	97622689	97622833	144	+	exon	2410003L11Rik	0.139919205435714	0.671679816193082	0.0632705516736093	1	0.287472644945236	0.994526967317028	0.00326276824506122	0.0466149283386864	-0.92517531583824	-0.0587649428669811	0.857131146495205	0.965754999337208	-0.866410372971259
chr11	97627772	97628801	1029	-	utr3	Epop	0.685484947657729	0.956876323776238	0.992690569746848	1	0.793397777959523	0.994526967317028	0.00198235173646966	0.0431295702399691	-0.112854805464994	-0.25369552128808	0.238192655792708	0.624547592905432	0.140840715823086
chr11	97629001	97629103	102	-	exon	Epop	0.554132344469441	0.92863675322285	0.849559017053552	1	0.993361152528529	0.995031759321859	0.0569479201428632	0.13656633486685	-0.357838576868874	-0.25369552128808	0.238192655792708	0.624547592905432	-0.104143055580794
chr11	97629492	97629638	146	-	utr5	Epop	0.797670076591926	0.978497337911068	0.632825721139767	1	0.442900252545187	0.994526967317028	0.00535904926125197	0.0521680026072843	-0.407885750579017	-0.25369552128808	0.238192655792708	0.624547592905432	-0.154190229290937
chr11	97689947	97690152	205	-	utr3	Pcgf2	0.465590813113635	0.908211761483227	0.335032934684381	1	0.474999280332623	0.994526967317028	0.0013135813158297	0.0425769424289846	-0.241412481643939	-0.0180174359201017	0.93970134269534	0.986262699320312	-0.223395045723837
chr11	97717022	97717740	718	-	utr3	Pip4k2b	0.76124193051226	0.97217812025108	0.957928384017419	1	0.890830048660521	0.994526967317028	0.0216488957720593	0.0828538611223456	-0.177325666104012	-0.215850656200186	0.317630042084707	0.698052770225595	0.0385249900961744
chr11	97718173	97718647	474	-	utr3	Pip4k2b	0.166170448693916	0.710528693538996	0.353431411010111	1	0.631788794602818	0.994526967317028	0.41118783554485	0.523487763614718	0.24611699634789	-0.215850656200186	0.317630042084707	0.698052770225595	0.461967652548076
chr11	97719653	97719753	100	-	exon	Pip4k2b	0.50100104643945	NA	0.327260211946169	1	0.552643289152407	0.994526967317028	0.0166519903188195	0.0738949161244231	-0.411846433259485	-0.215850656200186	0.317630042084707	0.698052770225595	-0.195995777059299
chr11	97746862	97747162	300	-	utr3	Cwc25	0.564555059294423	0.931448510497134	0.345422555957205	1	0.252141789155429	0.994526967317028	0.00625913582861093	0.0534392558701607	-0.322423287296699	-0.324015790397634	0.214405529314964	0.595515512818231	0.00159250310093478
chr11	97990028	97990256	228	-	utr3	Arl5c	0.503053602348285	NA	0.370957868936337	1	0.472011679141018	0.994526967317028	0.0246089471436152	0.0876966340115912	-1.09635081255638	-0.439173593310639	0.475893378263125	0.812292046243457	-0.65717721924574
chr11	98003048	98003250	202	-	exon	Cacnb1	0.371870428098705	NA	0.461870089082959	1	0.568734085367267	0.994526967317028	0.318426990533679	0.431241941378346	-1.31463568232053	-0.733936547420611	0.0540379668251273	0.285093247107574	-0.580699134899915
chr11	98057297	98057401	104	+	intergenic	NA	0.558085424013106	NA	0.379664065647802	1	0.748916181685809	0.994526967317028	0.136817825176814	0.235180377414031	-1.27304128537605	NA	NA	NA	NA
chr11	98155398	98155809	411	-	exon	Med1	0.0674257694505427	0.562385485405296	0.148441091950737	1	0.307085498217002	0.994526967317028	0.900698579200739	0.941596850907948	0.441910037062578	-0.160294103286976	0.458864451939743	0.803651757044009	0.602204140349554
chr11	98202793	98202912	119	+	utr5*	Cdk12	0.689043746714788	NA	0.850371860339279	1	0.731795162083295	0.994526967317028	0.240584382708851	0.349575637505971	0.261959792319604	0.0664210246184464	0.746128800051393	0.935457677408153	0.195538767701157
chr11	98203379	98203968	589	+	exon	Cdk12	0.409636294672931	0.884573005226988	0.680466470615913	1	0.741773437172521	0.994526967317028	0.372579244532091	0.485888873526429	-0.040845072946943	0.0664210246184464	0.746128800051393	0.935457677408153	-0.107266097565389
chr11	98210547	98210836	289	+	exon	Cdk12	0.627209627347843	0.947118653531274	0.857003275718101	1	0.993379759739891	0.995031759321859	0.0114541960484293	0.0636594384804599	0.234682214862551	0.0664210246184464	0.746128800051393	0.935457677408153	0.168261190244104
chr11	98210995	98211097	102	+	exon	Cdk12	0.354797824398981	0.8462554322974	0.516147901097294	1	0.884951405035368	0.994526967317028	0.114235393658612	0.208329346046997	0.750133658465549	0.0664210246184464	0.746128800051393	0.935457677408153	0.683712633847103
chr11	98249782	98250023	241	+	exon	Cdk12	0.0743661434732074	0.5783030949121	0.165087018092155	1	0.435394070709476	0.994526967317028	0.78065980407756	0.848661529171425	0.648749879880645	0.0664210246184464	0.746128800051393	0.935457677408153	0.582328855262198
chr11	98380562	98380966	404	+	utr3	Stard3	0.131543455404622	NA	0.0717349154412838	1	0.123568038632764	0.994526967317028	0.0497093459134293	0.126838737119207	-1.19019320206601	0.151511803777004	0.614621568271285	0.887688646359264	-1.34170500584301
chr11	98436369	98437137	768	+	utr3	Erbb2	0.582472887392703	0.93436954791977	0.411431098809874	1	0.23572063591501	0.994526967317028	0.0294494693007721	0.0946418147472166	0.338463386969959	0.610652248310072	0.0559569891262225	0.290465616862376	-0.272188861340114
chr11	98795784	98795944	160	+	utr5	Msl1	0.0722247765004576	NA	0.0420686717180452	1	0.115834001119973	0.994526967317028	0.0708323648537735	0.155858763909762	-0.399804141682928	0.119861790387728	0.62992422311544	0.892914891492422	-0.519665932070656
chr11	98796224	98796644	420	+	exon	Msl1	0.688992474684009	0.958533485994202	0.426507814581252	1	0.8145777014785	0.994526967317028	0.00605320220911432	0.0529398735969769	-0.317936694489211	0.119861790387728	0.62992422311544	0.892914891492422	-0.437798484876939
chr11	98799195	98799436	241	-	exon	Gm12359	0.958579478094752	0.994065527753863	0.762093320490476	1	0.978428089526163	0.994526967317028	0.072144872504022	0.157447429600272	0.0956687406185887	1.01526400907013	0.603285879901262	NA	-0.919595268451538
chr11	98800030	98800291	261	+	exon	Msl1	0.285844071870922	0.809763024511327	0.467613015933446	1	0.652599183573552	0.994526967317028	0.114013240568484	0.208192088933128	0.286500896174679	0.119861790387728	0.62992422311544	0.892914891492422	0.166639105786951
chr11	98800419	98800732	313	+	utr3	Msl1	0.216544637668521	NA	0.316122329476277	1	0.529255146813367	0.994526967317028	0.723810445402867	0.802283095676239	0.716134129740856	0.119861790387728	0.62992422311544	0.892914891492422	0.596272339353128
chr11	98822839	98823398	559	+	exon	Casc3	0.49897289919516	0.914509882043348	0.352700050824144	1	0.279646538554792	0.994526967317028	0.00576325499499408	0.0529398735969769	-0.213517130815374	0.302693740684056	0.162524137784509	0.527467378335052	-0.51621087149943
chr11	98892206	98892751	545	+	exon	Wipf2	0.0834193075338194	0.58534393308845	0.185340042773413	1	0.300813992407201	0.994526967317028	0.410610022629034	0.523049518817205	0.423421033062929	-0.0348999323914788	0.90486210355968	0.976248394174746	0.458320965454408
chr11	98950583	98950786	203	+	utr5	Rara	0.598533739013767	0.939394599556426	0.378366683983647	1	0.626050743031326	0.994526967317028	0.00854631996427424	0.0574118773567054	-0.265694404983781	-0.346722263204721	0.140201775915789	0.487046423426348	0.0810278582209399
chr11	98971651	98971839	188	+	exon	Rara	0.0337578949666802	0.4266949427925	0.0123202675980503	1	0.135987962917366	0.994526967317028	0.00753201050579189	0.0560128821764428	-1.6086190877734	-0.346722263204721	0.140201775915789	0.487046423426348	-1.26189682456868
chr11	98972535	98972728	193	+	exon	Rara	0.421390378577964	0.888106448416779	0.25435924514281	1	0.574043335198623	0.994526967317028	0.00603356634746688	0.0529398735969769	-1.10804660052671	-0.346722263204721	0.140201775915789	0.487046423426348	-0.761324337321985
chr11	98973497	98974042	545	+	utr3	Rara	0.653323794872129	0.952701939418669	0.448763948704408	1	0.431947672279035	0.994526967317028	0.0103691223517356	0.0614004051299108	-0.756157344214628	-0.346722263204721	0.140201775915789	0.487046423426348	-0.409435081009907
chr11	98993104	98993251	147	-	utr3	Top2a	0.0660925429603948	0.561661439892597	0.03608695292765	1	0.275825390000958	0.994526967317028	0.000843874377605247	0.0425769424289846	-1.61530815013202	-0.694005970592444	0.00162640367852192	0.0241019739364361	-0.921302179539571
chr11	100349127	100349539	412	-	utr3	Hap1	0.353020328361195	0.845771733584385	0.622593850290592	1	0.634556803134928	0.994526967317028	0.0424672221318323	0.115805734131651	-0.678956976445398	-0.73817975460452	0.00177931947070055	0.0257068615464519	0.059222778159122
chr11	100462956	100463057	101	-	exon	Klhl11	0.830877057399722	NA	0.953441391840917	1	0.945561410257712	0.994526967317028	0.0960484671660361	0.18582733051241	-0.814804688841163	-0.2448288314768	0.525653484007276	0.841761328092847	-0.569975857364364
chr11	100463343	100464266	923	-	exon	Klhl11	0.418747648644768	0.885967574366334	0.694379157580862	1	0.614893647206975	0.994526967317028	0.487487255860685	0.595086979361506	0.0825693208321344	-0.2448288314768	0.525653484007276	0.841761328092847	0.327398152308934
chr11	100576571	100576845	274	+	exon	Cnp	0.0363598851454021	0.439748799588732	0.0208630779979972	1	0.129322253703692	0.994526967317028	0.00281029880876582	0.0447307644776814	-0.634712894466543	-0.100516500708449	0.780622964985304	0.943079061886915	-0.534196393758094
chr11	100619458	100619569	111	+	utr5	Nkiras2	0.00372171451962653	0.185548144995158	0.00804652247139263	1	0.0627925715560979	0.994526967317028	0.622826597386715	0.717354190646103	1.5993443805327	-0.10428393382044	0.767697260991435	0.9407983877323	1.70362831435314
chr11	100704866	100705338	472	-	utr3	Kat2a	0.436400919701101	0.894863561580946	0.229268028384642	1	0.169194045991431	0.994526967317028	0.0187006529482362	0.0771310752778837	-0.665380362166597	-0.214731122236396	0.325411510334426	0.705673742792101	-0.450649239930201
chr11	100769187	100769336	149	-	exon	Ghdc	0.153325492296549	NA	0.057253053047493	1	0.295567788019497	0.994526967317028	0.0219664797156657	0.0833049971496943	-1.67170822665002	-0.139788891805395	0.716409909751112	0.925258689236676	-1.53191933484463
chr11	100959091	100959193	102	-	exon	Cavin1	0.115989504761901	0.648706989722522	0.207557409977695	1	0.264974202460994	0.994526967317028	0.672897997903115	0.7594974346741	1.70856469955526	0.983382287695711	1.81003175674514e-05	0.000600494794853505	0.725182411859545
chr11	100969959	100970081	122	-	exon	Cavin1	0.307189119230991	0.822901501351233	0.434100958758611	1	0.417275725825779	0.994526967317028	0.895141124846138	0.937303193797923	2.45699985346513	0.983382287695711	1.81003175674514e-05	0.000600494794853505	1.47361756576942
chr11	101077065	101077345	280	+	exon	Naglu	0.313372460294514	NA	0.194035642022627	1	0.272033304796966	0.994526967317028	0.0172334212350655	0.074749758070409	-0.18783497361867	-1.01897566918406	0.14653967894989	0.499696350107822	0.831140695565392
chr11	101083128	101083369	241	+	exon	Coasy	0.147863600145392	NA	0.0870801114499366	1	0.328873015946349	0.994526967317028	0.020101486299346	0.0797711614195101	-0.239391745845754	-0.176015841903239	0.469312944401529	0.808461399805323	-0.0633759039425151
chr11	101083567	101083757	190	+	exon	Coasy	0.194383543766989	0.728861240446056	0.122652287793602	1	0.365440765198653	0.994526967317028	0.00337220113684067	0.046780078836788	-1.12693088050375	-0.176015841903239	0.469312944401529	0.808461399805323	-0.950915038600512
chr11	101086342	101086466	124	+	utr3	Coasy	0.1711504084834	NA	0.112547055913058	1	0.153832443646892	0.994526967317028	0.0617159619177033	0.143401649571489	-1.85117699865696	-0.176015841903239	0.469312944401529	0.808461399805323	-1.67516115675372
chr11	101097971	101098492	521	-	utr3	Retreg3	0.63632410141965	0.947118653531274	0.952774780002123	1	0.940871243029563	0.994526967317028	0.11094214908356	0.204014662025743	0.174323880995761	0.327746109566383	0.269061885491474	0.657451729855508	-0.153422228570623
chr11	101126070	101126274	204	+	utr3	Tubg1	0.179798193661819	0.721175771718955	0.0772518906418028	1	0.281937550223553	0.994526967317028	0.00122425884327915	0.0425769424289846	-0.964281426728015	0.134500511104226	0.617287354134178	0.888084613561354	-1.09878193783224
chr11	101278056	101278380	324	-	utr3	Coa3	0.454552643170443	0.905239889163645	0.700421817681559	1	0.604242188803129	0.994526967317028	0.297608737244235	0.409608131211719	0.855684087285956	0.671166228359321	0.062997921257006	0.315143527907647	0.184517858926636
chr11	101316326	101316471	145	+	utr5	Psme3	0.130592402143681	0.661241385044391	0.236236423843872	1	0.43248752471332	0.994526967317028	0.772622226190688	0.842454314602717	0.883749679970243	-0.0493452485275383	0.807337180899675	0.952854838694593	0.933094928497781
chr11	101326270	101326418	148	+	exon	Aoc2	0.580597459145118	NA	0.669948947166159	1	0.853016812130218	0.994526967317028	0.751536401453086	0.825261712959929	-0.5706439411162	-0.163063534314204	0.828406089384073	0.958929423825703	-0.407580406801995
chr11	101433486	101434123	637	+	exon	Rundc1	0.166039033086335	0.710528693538996	0.0818216171192162	1	0.145634165291965	0.994526967317028	0.0274473102410989	0.091842922729831	0.119204138342719	0.493787691104611	0.136270540900481	0.481634868603129	-0.374583552761892
chr11	101434858	101434983	125	+	utr3	Rundc1	0.649493326715582	NA	0.778696135340051	1	0.878654623443176	0.994526967317028	0.223676590279316	0.331502995716175	0.0700434417511145	0.493787691104611	0.136270540900481	0.481634868603129	-0.423744249353497
chr11	101435297	101435499	202	+	utr3	Rundc1	0.100764403325796	NA	0.0406016657553297	1	0.206708880841172	0.994526967317028	0.00427493709620419	0.049977111732774	-0.133320894098702	0.493787691104611	0.136270540900481	0.481634868603129	-0.627108585203313
chr11	101523553	101523857	304	-	exon	Brca1	0.225901833557678	0.765584371769404	0.398290747968877	1	0.548944151542824	0.994526967317028	0.166812820240132	0.270427622063931	-0.204665452978107	-0.499288674943291	0.0161984923328544	0.130541479463522	0.294623221965183
chr11	101524925	101525041	116	-	exon	Brca1	0.586392220659117	0.93436954791977	0.798018119334704	1	0.895553044200205	0.994526967317028	0.107162380472124	0.198811814334996	-0.443081211344601	-0.499288674943291	0.0161984923328544	0.130541479463522	0.0562074635986896
chr11	101525756	101526093	337	-	utr3	Brca1	0.186401349559048	0.722866408769875	0.29437262820474	1	0.327304189653228	0.994526967317028	0.168951089677206	0.272684527185044	-0.260125473141249	-0.499288674943291	0.0161984923328544	0.130541479463522	0.239163201802041
chr11	101580697	101581021	324	+	utr3	Nbr1	0.114514261628472	0.646321373493025	0.0517752983829765	1	0.132551960531928	0.994526967317028	0.000658165515931342	0.0425769424289846	-0.992578064789226	-0.453622960877697	0.0284547887432852	0.189504661834927	-0.538955103911529
chr11	101666641	101667379	738	+	utr3	Arl4d	0.791280061826151	0.975941076804272	0.545851462314858	1	0.688390220592319	0.994526967317028	0.051449820642645	0.129058869952374	-0.723356809389153	-0.437071596240117	0.384887179861902	0.753163878779599	-0.286285213149036
chr11	101738202	101738384	182	+	exon	Dhx8	0.303319065769229	0.819631973701627	0.404497868966853	1	0.468947479361349	0.994526967317028	0.577655323188892	0.677990058919846	0.0926787676177443	-0.114266968947819	0.610460571465453	0.886414328427762	0.206945736565563
chr11	101766768	101767240	472	+	utr3	Dhx8	0.883552050766128	0.986787393573412	0.639358169860557	1	0.769113279753615	0.994526967317028	0.0510656192044147	0.128594968706247	-0.368563766345804	-0.114266968947819	0.610460571465453	0.886414328427762	-0.254296797397985
chr11	101973425	101973832	407	-	utr3	Dusp3	0.014094192775957	0.313935280883566	0.0305702050347365	1	0.0390551997254285	0.994526967317028	0.224961653484642	0.333025693836558	1.42347520724871	0.845374181147369	0.0100612181865891	0.093452611179647	0.578101026101341
chr11	102255092	102255455	363	+	exon	BC030867	0.934191345174246	0.99139496871837	0.831607070692319	1	0.81802618238623	0.994526967317028	0.0781910556302783	0.164431875417186	-0.195392925465886	-0.0636852017987242	0.82154369316204	0.957647055460629	-0.131707723667162
chr11	102255609	102255783	174	+	exon	BC030867	0.743666265809427	0.968319946223708	0.960664696322557	1	0.985960174619943	0.994526967317028	0.136816398272416	0.235180377414031	0.132417062921465	-0.0636852017987242	0.82154369316204	0.957647055460629	0.196102264720189
chr11	102255929	102256040	111	+	exon	BC030867	0.596503040555201	0.938834636771536	0.866851146850022	1	0.974105413804981	0.994526967317028	0.0700152668639509	0.15496529710984	0.186415412645427	-0.0636852017987242	0.82154369316204	0.957647055460629	0.250100614444152
chr11	102288422	102288608	186	+	utr3	Tmub2	0.326272190480255	NA	0.509472843667112	1	0.767269318720691	0.994526967317028	0.429991299036411	0.541860901626943	0.590561514061386	-0.0854885870217769	0.808008035580503	0.953074725016971	0.676050101083163
chr11	102291206	102291720	514	-	utr3	Atxn7l3	0.936340038360479	0.99139496871837	0.636655436609692	1	0.460233142655806	0.994526967317028	0.129759348093091	0.227003592719699	0.0798390165102981	0.0402928422026867	0.850757718196633	0.963650267936304	0.0395461743076114
chr11	102306214	102306431	217	-	utr3	Ubtf	0.124008319984675	0.6570977331199	0.0455871768501272	1	0.0445870510471911	0.994526967317028	0.0115340229281644	0.0638286479841172	-1.00496307818502	-0.514387349799469	0.0145223716782726	0.120031505705307	-0.490575728385547
chr11	102317561	102317689	128	-	utr5	Ubtf	0.120440899607209	NA	0.182188670013736	1	0.279011197846212	0.994526967317028	0.205724208457498	0.312052412091105	0.835578272097119	-0.514387349799469	0.0145223716782726	0.120031505705307	1.34996562189659
chr11	102319579	102319679	100	-	utr5	Ubtf	0.953832683065628	NA	0.884799228775314	1	0.945826279059129	0.994526967317028	0.0583726067454651	0.139024834386146	-1.20542947222994	-0.514387349799469	0.0145223716782726	0.120031505705307	-0.691042122430471
chr11	102437362	102438119	757	-	utr3	Fam171a2	0.150438119909199	NA	0.0900235943865126	1	0.144092976759846	0.994526967317028	0.0520928688615214	0.129737483473451	0.488547746333736	0.985699306052706	0.13953700367532	0.486039767545924	-0.49715155971897
chr11	102478787	102479075	288	-	exon	Gpatch8	0.361291919193842	0.851874325498039	0.605474107745049	1	0.776223334538408	0.994526967317028	0.0830537849210643	0.170478821680079	0.387896304990615	-0.373544396717398	0.0996921575368826	0.407526526474216	0.761440701708013
chr11	102481256	102481387	131	-	exon	Gpatch8	0.276143620552444	0.805602835207495	0.404725545736091	1	0.412109137791722	0.994526967317028	0.652235640653032	0.742504790718248	-0.206714600361559	-0.373544396717398	0.0996921575368826	0.407526526474216	0.166829796355839
chr11	102604705	102604866	161	+	utr5	Fzd2	0.350515214757428	NA	0.508455790671606	1	0.691596677517802	0.994526967317028	0.23929652426647	0.347927840521135	1.9607529790886	1.49200017774081	3.93937937072449e-06	0.000157267925184466	0.468752801347791
chr11	102606039	102606324	285	+	exon	Fzd2	0.39160946898386	0.874204819567452	0.5797153641266	1	0.937828708559685	0.994526967317028	0.074840039245982	0.161181868924827	1.72686654145162	1.49200017774081	3.93937937072449e-06	0.000157267925184466	0.234866363710813
chr11	102799751	102800637	886	-	utr3	Gjc1	0.330770682902741	0.835629021841314	0.576696434617002	1	0.545764577725543	0.994526967317028	0.0418176003100201	0.114830242065269	0.276474617249356	-0.0914635557890494	0.674983010745628	0.910995056973947	0.367938173038405
chr11	102908193	102908335	142	-	exon	Kif18b	0.841462421223797	0.983559551249069	0.931498601941212	1	0.946397542001549	0.994526967317028	0.0846832069558541	0.17222154563645	-0.0417963852903316	-0.258820963833891	0.242507084600938	0.627820002980609	0.21702457854356
chr11	102939622	102939747	125	-	utr3	C1ql1	0.871625229139027	NA	0.934267153409522	1	0.968512083438052	0.994526967317028	0.43194352041669	0.543866542266937	0.755871389095781	0.646564894177102	0.317554993690986	0.698036529076565	0.109306494918679
chr11	102994691	102994793	102	-	utr3	Dcakd	0.704454540669993	0.961735651319631	0.980883318567387	1	0.86469730905601	0.994526967317028	0.0113272557471176	0.0634404833459886	0.275169843187984	0.155526974512852	0.454493569181474	0.80152983172132	0.119642868675132
chr11	103067426	103067526	100	+	utr3	Nmt1	0.98763922280443	NA	0.838463630179079	1	0.855742972426452	0.994526967317028	0.130138307210687	0.227444071868538	-0.842000760993426	-0.0234167310618804	0.919488777270734	0.9803684835474	-0.818584029931546
chr11	103111930	103112086	156	+	utr3	Acbd4	0.413394014353582	NA	0.265974098749102	1	0.472125579119112	0.994526967317028	0.013118158058905	0.0669085547993719	-1.11573650190011	-0.466530186079339	0.151843280253556	0.508818773110582	-0.649206315820766
chr11	103116694	103116810	116	+	utr5	Hexim1	0.174432213486491	0.717531075677533	0.382273044445423	1	0.435676488007871	0.994526967317028	0.0904933899757732	0.178969222404545	0.462562061029566	-0.11590331521323	0.595064602881264	0.878015517133942	0.578465376242797
chr11	103117024	103117431	407	+	exon	Hexim1	0.275905019633846	0.805602835207495	0.472949137604246	1	0.405861604594099	0.994526967317028	0.149404845615886	0.249818795268538	0.218232397350694	-0.11590331521323	0.595064602881264	0.878015517133942	0.334135712563924
chr11	103117572	103118099	527	+	utr3	Hexim1	0.623825093912979	0.946509714420688	0.92208192444276	1	0.837475170041541	0.994526967317028	0.0251063919668558	0.0884589698271462	0.00514757203476734	-0.11590331521323	0.595064602881264	0.878015517133942	0.121050887247998
chr11	103138359	103139052	693	+	exon	Hexim2	0.289974979232177	0.813204059100124	0.482637957033112	1	0.637746768973714	0.994526967317028	0.312538939694557	0.425240951331782	-0.357042230276787	-0.666736777056946	0.195027779381402	0.569022171576845	0.309694546780159
chr11	103376472	103377455	983	-	utr3	Plekhm1	0.799671513097486	0.979284892604284	0.889888787294928	1	0.702342648231325	0.994526967317028	0.0527989489506012	0.130856437819751	0.730096414503007	0.516062950614587	0.03409627368453	0.213595388963649	0.21403346388842
chr11	103394913	103395198	285	-	exon	Plekhm1	0.777070499951585	0.97217812025108	0.97996059894951	1	0.643526049782197	0.994526967317028	0.00422175535697622	0.0497038079340031	0.862406173511179	0.516062950614587	0.03409627368453	0.213595388963649	0.346343222896592
chr11	103678905	103679246	341	-	utr3	Gosr2	0.56560600332781	0.931448510497134	0.356117152674433	1	0.412920443066139	0.994526967317028	0.0159367115617007	0.0725585921101964	0.207546641592161	0.377721833463889	0.115827708331919	0.442688310142669	-0.170175191871729
chr11	104330296	104330425	129	+	utr3	Mapt	0.525855786389276	NA	0.999525186914331	1	NA	NA	0	0	-2.51170708050431	-0.680387048900587	0.112434433369109	0.435516297039478	-1.83132003160372
chr11	104423977	104424836	859	-	exon	Kansl1	0.115680273319092	0.648697461373534	0.318784932785694	1	0.357278449473257	0.994526967317028	0.0287921126276242	0.0936416373309645	0.405363010565643	-0.179439281147648	0.406833843457769	0.770805693864465	0.58480229171329
chr11	104505296	104505635	339	-	utr3	Cdc27	0.920356135073126	0.990273804615557	0.850176487244689	1	0.943782787612354	0.994526967317028	0.0180983217578977	0.0761999140369747	-0.296292536642571	-0.101606969224418	0.670816754431633	0.908967166920125	-0.194685567418153
chr11	105139652	105139909	257	+	utr3	Mettl2	0.494701436676129	0.912340873968676	0.290108018125841	1	0.355659814724721	0.994526967317028	0.00805599406992041	0.0566457476006634	0.0781027007994626	0.194593102688647	0.495462950976377	0.82425985792206	-0.116490401889184
chr11	105165335	105165564	229	-	exon	Gm11620	0.308795941492612	NA	0.335450321118147	1	0.518631284771738	0.994526967317028	0.463261833159495	0.573248504708302	-0.487008492566091	-0.710568173286063	0.336370877470215	0.713251578029755	0.223559680719972
chr11	105166221	105166321	100	-	exon	Gm11620	0.463365154849239	NA	0.541951975503907	1	0.656569957893665	0.994526967317028	0.439795799842585	0.551269486547342	0.250303373743975	-0.710568173286063	0.336370877470215	0.713251578029755	0.960871547030038
chr11	105281362	105281677	315	+	utr3	Tlk2	0.659529228775688	0.954083355856191	0.457718898999056	1	0.611866174812725	0.994526967317028	0.0407584433458825	0.113227631376587	-0.211614769939076	-0.0386865123104534	0.867797167644015	0.967757412333571	-0.172928257628622
chr11	106058536	106058749	213	+	utr3	Dcaf7	0.356290550276071	NA	0.241763815530304	1	0.363687270180631	0.994526967317028	0.0165460108392541	0.0737154562037254	-1.4054111753592	-0.359975860522362	0.1840007954368	0.555575499126786	-1.04543531483684
chr11	106073204	106073415	211	+	utr3	Taco1	0.693100342948885	NA	0.869975536791424	1	0.925017113979473	0.994526967317028	0.102794493343877	0.193848390115757	-0.502792413372095	-0.399314800262686	0.33388074547863	0.711785218549279	-0.103477613109409
chr11	106152320	106152424	104	+	exon	Map3k3	0.64237170809112	0.949775400362336	0.434482405050861	1	0.764783146267175	0.994526967317028	0.0130115441967253	0.0666568106264495	-0.223471861451991	0.191996250911431	0.44001956143917	0.792555027591578	-0.415468112363422
chr11	106154004	106154613	609	+	utr3	Map3k3	0.293148347845653	0.81450090077901	0.147736308256264	1	0.141363770778397	0.994526967317028	0.0133669511646515	0.0674986964542763	-0.0390644648950902	0.191996250911431	0.44001956143917	0.792555027591578	-0.231060715806521
chr11	106163792	106164080	288	-	utr3	Strada	0.462488232198651	0.906286788072294	0.273254101120152	1	0.314548928082735	0.994526967317028	0.0807001724034645	0.167750965875197	-0.844658638274487	-0.417941483538814	0.196205636007887	0.570721167536631	-0.426717154735673
chr11	106247865	106248136	271	+	exon	Ddx42	0.967045080497344	0.994672989854701	0.825376766553352	1	0.947590974961571	0.994526967317028	0.0753428013896948	0.161693943779402	-0.0357516670205083	0.177547932731954	0.421091014856435	0.779762853168311	-0.213299599752462
chr11	106249347	106249536	189	-	utr3	Ftsj3	0.400602748369084	0.878655662883616	0.526479963970115	1	0.194252549150446	0.994526967317028	0.187547440400979	0.293079316191374	0.198462027675409	-0.027794389656446	0.890068702852884	0.973325327127719	0.226256417331855
chr11	106397978	106398141	163	-	utr3	Ern1	0.281263134457965	NA	0.389728565480305	1	0.564810205275506	0.994526967317028	0.35923467494996	0.472778958392326	-0.319550793683334	-0.149375311956263	0.639032844106248	0.897670020482089	-0.17017548172707
chr11	106398523	106398663	140	-	utr3	Ern1	0.662008303121555	NA	0.811201358672756	1	0.89873219014697	0.994526967317028	0.288212023691225	0.400083214231084	0.155036245273974	-0.149375311956263	0.639032844106248	0.897670020482089	0.304411557230238
chr11	106567111	106567438	327	-	exon	Tex2	0.95475542033584	0.993781031385923	0.826238369256486	1	0.787906379815067	0.994526967317028	0.194952208967139	0.300754916749305	-0.0782709123190811	0.137318940073573	0.60961580438739	0.886196744951827	-0.215589852392654
chr11	106567821	106568016	195	-	exon	Tex2	0.822631444966966	NA	0.956231571269728	1	0.839016515185686	0.994526967317028	0.0103179803003907	0.0613831849332201	0.064877343831386	0.137318940073573	0.60961580438739	0.886196744951827	-0.072441596242187
chr11	107072831	107073107	276	-	exon	Bptf	0.342416437137628	0.843599495780692	0.481076649595506	1	0.396800279646043	0.994526967317028	0.884965182665741	0.930092342055945	0.806108349183125	0.164656203731737	0.382062691945819	0.752263017030839	0.641452145451388
chr11	107073989	107074139	150	-	exon	Bptf	0.397790414858738	0.878655662883616	0.678148489484488	1	0.906149895211519	0.994526967317028	0.0281425975442681	0.0928737171369759	0.336154398548316	0.164656203731737	0.382062691945819	0.752263017030839	0.171498194816579
chr11	107099507	107099693	186	-	exon	Bptf	0.459093754102177	0.905872328344972	0.679357331661587	1	0.725220001200903	0.994526967317028	0.349766938131063	0.463664874744678	0.301263507142127	0.164656203731737	0.382062691945819	0.752263017030839	0.13660730341039
chr11	107110769	107110963	194	-	exon	Bptf	0.312650403587539	0.823892302233447	0.542385470946885	1	0.753098399133802	0.994526967317028	0.441598928496065	0.552945904377581	0.333441087830757	0.164656203731737	0.382062691945819	0.752263017030839	0.16878488409902
chr11	107111254	107111508	254	-	exon	Bptf	0.641987828943704	0.949775400362336	0.938940024554512	1	0.906869171015458	0.994526967317028	0.122237346685052	0.217851612098675	0.5758959997526	0.164656203731737	0.382062691945819	0.752263017030839	0.411239796020863
chr11	107131241	107131508	267	-	exon	Bptf	0.0323213447959833	0.422815959473985	0.0780254059818343	1	0.0689143224749959	0.994526967317028	0.877798473409191	0.924783658904146	0.872542937706128	0.164656203731737	0.382062691945819	0.752263017030839	0.707886733974391
chr11	107211897	107212518	621	-	utr3	Pitpnc1	0.837722978339219	0.983559551249069	0.595493290889743	1	0.850823178356705	0.994526967317028	0.0654365673868693	0.149060942023261	-0.438087797254754	-0.733661299990619	0.00238357371002512	0.0317780264298419	0.295573502735865
chr11	107470531	107470742	211	-	utr5	Pitpnc1	0.49750357814638	NA	0.343870459962685	1	0.487374232657612	0.994526967317028	0.0389035792003724	0.110200546872783	-1.09151722700271	-0.733661299990619	0.00238357371002512	0.0317780264298419	-0.357855927012089
chr11	107670215	107670315	100	+	exon	Helz	0.0195398809680858	0.362295231007442	0.0569266207068112	1	0.458526138468842	0.994526967317028	0.410513269432379	0.523049518817205	1.50539279329437	0.221058444211638	0.280954325716273	0.668543482677341	1.28433434908273
chr11	107672679	107672875	196	+	exon	Helz	0.423119750441318	0.888539146420732	0.300533747183333	1	0.379383703255449	0.994526967317028	0.00122573986037622	0.0425769424289846	-0.131121171428028	0.221058444211638	0.280954325716273	0.668543482677341	-0.352179615639666
chr11	108923510	108923919	409	+	exon	Axin2	0.834193773624694	0.982223850305462	0.905433849636573	1	0.97113760110992	0.994526967317028	0.0366876853372928	0.106799643815495	0.658207173509541	0.780299195829449	0.0173045546521994	0.13626861388754	-0.122092022319908
chr11	108949531	108949694	163	+	utr3	Axin2	0.1150504455512	NA	0.0550817216977834	1	0.247206329578079	0.994526967317028	0.0551536642196502	0.134003854419816	0.516222855509435	0.780299195829449	0.0173045546521994	0.13626861388754	-0.264076340320014
[truncated: 7,489 more rows]
