# Supplementary material for: Limits in the detection of m6A changes using MeRIP/m6A-seq
Source: Sci Rep. 2020 Apr 20;10:6590. doi: 10.1038/s41598-020-63355-3 (PMC7170965; doi:10.1038/s41598-020-63355-3)
Supplement: Supplementary file 3 — Supplementary information 3. [file 41598_2020_63355_MOESM3_ESM.zip › additional_file4_v2/macs2_deq_results/hesser_kshv_2018_deq_results.counts.txt]

control_input	control_input.1	control_IP	control_IP.1	treatment_input	treatment_input.1	treatment_IP	treatment_IP.1
peak1	101	118	430	518	240	178	1015	1015
peak2	3927	4084	967	828	3223	4309	341	439
peak3	116	170	1003	955	8	4	143	1
peak4	335	453	6235	6952	31	17	208	185
peak5	150	187	997	1155	14	6	36	0
peak6	134	154	370	593	13	4	68	3
peak7	40	42	237	153	10	1	27	0
peak8	551	961	1620	1637	102	30	105	10
peak9	659	1041	1668	2144	429	329	72	60
peak10	133	124	580	577	152	155	414	336
peak11	539	1595	299	1088	833	412	203	309
peak12	409	1433	787	1265	651	397	374	448
peak13	57	161	446	718	111	62	171	197
peak14	1451	2057	3764	4247	778	875	1197	1834
peak15	4873	6105	3339	3972	2628	2488	1431	1475
peak16	7731	8664	52521	35403	4188	3510	14643	21180
peak17	6	69	82	378	9	13	178	89
peak18	743	614	4176	3158	421	422	1402	2284
peak19	108	83	489	130	89	44	0	245
peak20	4	5	525	143	3	5	36	104
peak21	1441	1666	1163	1242	995	1329	320	819
peak22	4450	4945	4904	5044	2802	3622	1572	2885
peak23	1372	2001	1623	1951	927	1401	666	1593
peak24	485	702	1014	944	336	427	533	1093
peak25	1960	4494	9993	19252	1712	2075	3914	7493
peak26	297	411	926	1240	140	155	430	264
peak27	383	640	2621	2400	223	217	707	913
peak28	992	1919	2660	2781	813	689	1370	961
peak29	384	742	1211	2046	337	346	470	901
peak30	123	111	598	331	103	68	202	477
peak31	226	313	1723	2086	175	137	269	1673
peak32	67	99	745	595	72	64	182	476
peak33	228	223	548	580	200	119	252	175
peak34	266	286	1025	682	165	166	223	674
peak35	580	518	3739	2810	296	345	1162	1912
peak36	305	390	1254	805	385	217	546	338
peak37	115	97	853	725	43	40	434	270
peak38	1236	1386	2070	1360	1053	945	1490	1818
peak39	15	17	397	103	9	15	0	477
peak40	2507	3242	2843	2765	1948	1835	846	1343
peak41	1050	1225	1995	1889	778	770	819	909
peak42	1025	1013	3448	2046	745	718	1423	2044
peak43	65	137	891	486	150	92	1047	899
peak44	2377	3749	16856	17315	3655	2076	10217	9518
peak45	604	1742	3081	6521	1075	835	3138	3126
peak46	800	2012	2204	4030	1064	1012	2114	2799
peak47	100	181	769	566	73	74	221	669
peak48	450	719	3906	4177	309	275	452	1248
peak49	299	553	1550	1519	281	263	876	573
peak50	65	102	544	295	85	72	0	273
peak51	211	252	1063	340	179	217	206	273
peak52	43	36	268	296	13	5	203	67
peak53	701	1266	1026	1569	473	475	616	862
peak54	411	729	774	879	326	313	207	110
peak55	92	119	586	717	67	65	202	551
peak56	690	1595	13421	20734	415	520	4729	6830
peak57	209	352	572	284	266	219	294	249
peak58	1709	3087	2694	3504	1720	1833	1875	3693
peak59	393	590	1075	1239	218	159	265	247
peak60	577	903	570	955	511	471	472	221
peak61	184	172	1153	967	229	315	578	965
peak62	110	140	376	346	147	147	289	568
peak63	293	424	817	1453	320	405	654	939
peak64	230	348	1281	909	248	396	581	1688
peak65	35	86	601	461	45	55	80	325
peak66	57	131	561	405	83	103	293	268
peak67	296	577	739	1440	315	413	558	804
peak68	126	178	995	1046	155	151	868	1085
peak69	4	4	27	10	24	50	57	388
peak70	99	94	693	682	27	11	216	213
peak71	58	107	373	415	36	37	115	226
peak72	33	99	477	302	46	24	162	145
peak73	35	71	863	523	31	34	68	407
peak74	11	12	333	235	0	2	60	158
peak75	315	381	735	746	241	275	208	387
peak76	86	163	276	551	60	54	226	209
peak77	159	280	655	711	89	136	389	448
peak78	261	351	782	1265	268	273	693	420
peak79	110	171	576	516	86	84	344	0
peak80	111	112	448	303	83	43	42	120
peak81	57	115	493	338	29	63	69	264
peak82	399	695	5574	6054	270	500	1819	5605
peak83	152	138	974	1127	140	163	674	1289
peak84	199	189	759	1207	163	235	335	1345
peak85	41	57	104	294	55	42	116	168
peak86	60	54	437	333	45	30	208	223
peak87	110	156	610	665	63	49	249	314
peak88	107	191	651	774	51	27	198	451
peak89	276	489	2508	3253	417	785	2012	4416
peak90	213	494	2384	2550	306	615	1335	2225
peak91	256	568	1495	2070	405	975	642	1973
peak92	216	404	961	810	191	194	153	324
peak93	292	437	2237	3275	266	246	980	2057
peak94	202	294	2399	2893	264	254	914	1886
peak95	176	271	563	467	131	147	316	207
peak96	17	61	0	460	15	22	5	61
peak97	114	674	317	1257	1188	1371	1180	1593
peak98	177	925	677	2205	1524	1705	2391	3127
peak99	405	440	1767	1155	312	400	768	945
peak100	421	387	1452	1305	228	319	794	949
peak101	1505	2660	5743	6521	1125	1822	2869	5966
peak102	1726	2820	16085	16775	1452	2671	6621	16777
peak103	55	56	256	441	42	22	200	35
peak104	39	35	169	290	22	25	0	42
peak105	349	451	3209	3023	217	149	1031	1439
peak106	547	891	2631	3009	414	364	1002	1832
peak107	209	258	1238	844	171	101	765	272
peak108	130	124	872	670	114	62	473	104
peak109	243	201	1486	675	199	100	619	310
peak110	102	131	232	273	230	314	569	1071
peak111	73	110	469	413	302	406	866	977
peak112	135	164	884	777	471	503	1153	1415
peak113	108	106	1216	991	283	259	2105	3096
peak114	153	155	849	831	405	416	983	1995
peak115	50	257	465	1373	59	117	335	439
peak116	3863	3126	3402	2414	1119	1052	598	826
peak117	1271	1440	3864	4064	453	537	685	1764
peak118	29	97	521	677	5	3	0	27
peak119	159	343	462	606	133	138	150	429
peak120	20	45	622	205	13	20	99	118
peak121	234	460	1273	559	153	202	391	473
peak122	293	402	2121	1943	240	293	1007	1362
peak123	406	749	1606	1333	399	513	476	1011
peak124	231	336	3162	3571	158	159	1239	1178
peak125	625	812	1097	1306	418	556	460	931
peak126	525	550	2569	1230	284	354	711	753
peak127	521	696	2908	3296	369	481	741	1444
peak128	1062	1263	3088	3428	764	1089	1018	2906
peak129	2716	2448	11321	7234	1907	1956	3417	5852
peak130	700	1311	3710	4991	486	453	2299	1970
peak131	314	423	1266	533	365	236	610	375
peak132	16	49	150	432	17	17	18	222
peak133	65	97	313	388	113	83	222	343
peak134	87	94	638	254	280	173	1032	645
peak135	28	28	431	144	135	57	484	164
peak136	234	547	332	982	156	197	185	385
peak137	535	802	4664	5202	231	235	1762	1541
peak138	173	165	2710	1426	89	50	785	370
peak139	506	603	1801	959	539	846	772	1229
peak140	56	223	563	1528	45	51	279	371
peak141	56	81	214	414	33	21	0	65
peak142	531	892	1772	2042	436	622	814	1623
peak143	108	214	657	1166	62	147	225	898
peak144	24	80	402	786	33	42	453	269
peak145	297	482	1399	1247	224	200	486	271
peak146	1520	3438	13132	26345	1308	1018	6287	7587
peak147	923	1334	1272	1401	777	761	1002	909
peak148	87	125	322	503	78	106	378	405
peak149	131	247	703	1080	79	96	335	382
peak150	82	120	818	1218	41	52	258	386
peak151	95	199	461	754	86	94	180	333
peak152	34	68	406	454	27	31	171	228
peak153	157	295	371	557	155	104	425	120
peak154	2454	8632	4690	12462	1446	664	1767	792
peak155	1047	3633	2735	7651	562	280	892	534
peak156	809	2697	1080	3114	483	211	316	181
peak157	2778	9596	3318	10631	1526	693	1465	1051
peak158	2607	9834	10975	39558	1606	635	3690	2677
peak159	648	1813	1730	5828	353	116	797	230
peak160	1682	4661	15171	33746	1116	408	5337	3081
peak161	135	274	1594	1548	139	126	626	896
peak162	163	356	1001	1451	185	223	680	787
peak163	1278	2074	2665	3150	852	1221	1246	2012
peak164	1027	1779	3291	3878	646	1053	1198	2546
peak165	201	357	712	841	185	180	334	704
peak166	151	197	904	638	123	177	432	388
peak167	278	717	1045	2206	324	355	1108	1336
peak168	150	433	987	2192	251	291	936	1147
peak169	182	336	2801	2826	42	31	240	273
peak170	44	88	372	477	11	3	84	121
peak171	1184	1616	2737	3156	755	635	1129	997
peak172	2864	3768	3170	3669	2097	1631	1465	1684
peak173	233	328	1360	1494	277	227	1401	1434
peak174	47	169	360	805	13	8	224	0
peak175	51	110	358	738	12	12	0	0
peak176	70	118	437	1201	16	12	50	166
peak177	77	125	231	506	50	107	0	207
peak178	656	1912	1702	4068	1875	3018	3314	8010
peak179	348	863	243	874	329	262	449	96
peak180	303	631	2544	3163	339	292	1164	924
peak181	260	463	2159	1988	251	173	843	877
peak182	194	235	898	328	159	154	272	746
peak183	512	859	2670	2472	408	354	749	725
peak184	426	861	727	947	317	624	335	775
peak185	113	132	689	402	45	81	156	431
peak186	330	529	1566	2177	172	211	287	593
peak187	753	1153	6768	6637	264	309	1224	2088
peak188	18	8	527	530	1	4	0	68
peak189	717	1075	2963	3334	540	705	1149	2780
peak190	401	544	2999	2742	309	407	1111	2910
peak191	326	415	1895	1149	226	233	439	743
peak192	393	396	1022	1017	453	564	531	1151
peak193	890	836	3566	1498	663	976	1736	2127
peak194	184	269	1257	1479	123	104	395	924
peak195	34	54	554	344	47	45	161	65
peak196	488	814	4930	5475	276	384	1530	2135
peak197	207	346	324	995	130	165	242	191
peak198	69	103	503	107	126	32	155	26
peak199	205	266	487	610	161	138	281	138
peak200	878	1754	1920	1502	743	895	396	1118
peak201	142	690	159	1276	28	15	62	54
peak202	26	124	194	514	16	0	37	0
peak203	238	513	2195	2527	256	321	1206	1652
peak204	123	487	856	2343	86	75	565	298
peak205	367	474	924	634	432	243	253	616
peak206	251	380	777	1093	303	184	737	796
peak207	721	1013	3479	3711	890	521	1935	1229
peak208	88	85	222	215	249	320	408	1537
peak209	1432	999	4143	1244	1979	1295	2457	1937
peak210	130	484	2458	4199	148	134	1218	1608
peak211	240	256	865	703	137	105	190	348
peak212	161	190	620	1068	94	80	259	494
peak213	106	129	997	451	51	46	267	280
peak214	79	94	758	376	31	25	188	125
peak215	79	123	453	398	367	358	1225	1478
peak216	234	282	1059	1480	874	733	2819	3488
peak217	101	114	694	735	416	387	2377	1697
peak218	106	248	120	655	81	118	146	116
peak219	362	828	2734	4720	224	404	1012	2305
peak220	254	609	795	1501	153	214	429	630
peak221	1509	2380	4951	4596	872	1424	1261	2941
peak222	651	3233	583	1404	378	216	280	143
peak223	19	120	398	686	26	73	225	319
peak224	337	634	806	1243	245	371	288	581
peak225	166	388	456	784	150	211	119	234
peak226	140	247	377	902	107	123	351	364
peak227	308	959	1139	2166	412	429	541	1097
peak228	169	186	627	578	89	99	220	364
peak229	124	189	331	381	70	62	193	106
peak230	303	896	395	1273	138	345	196	283
peak231	76	159	634	1132	90	52	414	508
peak232	547	1852	3842	10765	457	758	2885	5536
peak233	95	232	458	1003	119	134	536	558
peak234	317	561	1544	1797	335	446	1092	1679
peak235	103	141	631	384	122	169	195	416
peak236	86	141	880	870	99	109	414	1028
peak237	366	275	1654	1238	230	351	428	978
peak238	910	789	2937	1607	570	654	689	1272
peak239	11	45	372	329	20	15	78	80
peak240	175	234	649	944	106	76	160	56
peak241	534	569	3497	2973	265	246	986	1648
peak242	48	110	1424	2103	18	33	268	768
peak243	6	19	0	567	2	6	0	111
peak244	1078	3141	2622	4798	1225	813	1321	1978
peak245	1026	2527	1939	3315	1047	721	1936	1004
peak246	809	820	2111	1285	559	755	802	1890
peak247	238	316	1953	1817	159	222	805	814
peak248	1194	1354	4933	5236	591	1213	1507	4164
peak249	613	660	1472	1229	232	301	202	755
peak250	1088	1301	6550	4800	466	411	657	2419
peak251	262	382	2276	2883	182	241	863	976
peak252	1192	2202	4026	5767	739	984	1252	2712
peak253	539	958	1222	1615	301	423	297	1095
peak254	540	964	437	1326	272	308	173	312
peak255	416	664	1829	1744	231	256	553	983
peak256	812	1283	9218	9680	546	525	3268	4142
peak257	82	26	473	41	9	28	56	81
peak258	531	1130	938	1396	362	328	344	427
peak259	270	668	603	1154	151	158	268	362
peak260	260	406	2988	3854	130	136	1210	1072
peak261	1227	1500	3416	2343	925	873	1061	1678
peak262	1007	2904	1560	2201	876	733	487	503
peak263	894	2624	269	1242	607	681	88	347
peak264	232	508	1394	1075	133	109	426	174
peak265	175	426	923	706	115	136	588	283
peak266	534	780	1036	1280	262	235	362	664
peak267	339	457	925	555	299	206	429	411
peak268	374	263	2014	952	276	429	533	2915
peak269	129	103	667	167	145	176	71	476
peak270	170	123	844	610	146	248	364	1318
peak271	194	170	1342	633	160	234	500	1718
peak272	401	264	3432	2059	345	536	1665	4167
peak273	441	305	2448	1276	309	515	1174	3291
peak274	510	367	2493	1782	480	712	876	3049
peak275	159	108	313	196	127	187	275	637
peak276	24	17	380	146	22	44	150	736
peak277	33	114	316	911	28	30	112	333
peak278	327	924	1039	2588	285	297	431	609
peak279	107	160	618	326	91	108	281	121
peak280	227	303	553	651	148	164	277	588
peak281	153	190	1506	829	145	114	306	548
peak282	3262	3977	11262	11210	1369	1154	2481	2747
peak283	870	1703	3064	4501	420	245	934	1156
peak284	751	1599	1568	1959	442	167	805	539
peak285	232	329	2732	2613	79	83	365	1084
peak286	299	520	1050	1468	108	106	240	136
peak287	51	66	429	328	82	74	146	378
peak288	145	157	463	409	105	386	110	610
peak289	224	257	1300	757	147	501	548	1629
peak290	122	117	545	107	90	240	309	401
peak291	44	61	445	584	38	39	175	367
peak292	36	19	420	181	19	24	74	329
peak293	202	475	675	1518	113	206	136	983
peak294	108	312	453	1232	78	143	107	341
peak295	454	1053	5943	7475	273	351	922	2552
peak296	51	74	532	748	36	33	354	320
peak297	179	183	768	501	33	67	1	91
peak298	517	773	4629	6259	153	243	1453	2346
peak299	2581	3748	1737	2594	2571	1644	1728	1628
peak300	512	486	1765	1764	252	255	389	1235
peak301	552	556	1760	1210	244	421	301	839
peak302	676	780	1726	2071	316	459	510	1187
peak303	166	182	268	428	122	141	158	238
peak304	213	536	669	1055	147	211	256	470
peak305	51	112	600	694	45	53	221	340
peak306	300	598	846	1204	257	257	331	467
peak307	4716	9467	6016	7495	2589	1341	1896	838
peak308	361	754	685	932	198	83	357	436
peak309	198	305	766	592	94	112	258	253
peak310	1570	4150	6268	14966	1658	2461	3130	7117
peak311	558	1199	577	1287	333	783	94	744
peak312	324	515	3304	2305	193	234	1007	1790
peak313	73	144	743	778	66	56	329	465
peak314	668	939	1943	1696	551	518	1074	1127
peak315	1349	1800	5249	6192	996	1018	2025	2622
peak316	55	47	319	397	21	9	25	72
peak317	150	222	1590	1267	128	130	567	1199
peak318	474	916	1571	1731	389	448	561	900
peak319	738	779	1947	1705	367	510	809	1138
peak320	1703	2056	4422	3620	806	1393	1852	2979
peak321	386	692	2624	3584	285	309	914	1239
peak322	140	356	601	1020	103	175	311	821
peak323	1178	2016	1105	2201	589	694	367	530
peak324	465	824	357	880	240	267	58	551
peak325	1652	2730	3586	4370	840	989	1361	1388
peak326	1065	3167	1574	2644	1270	483	1067	404
peak327	831	2285	2990	5117	977	473	1832	1006
peak328	64	134	361	669	64	65	248	404
peak329	267	807	844	1620	525	168	1169	459
peak330	122	462	177	698	283	155	240	291
peak331	54	108	389	535	32	16	235	1
peak332	424	1147	1761	3841	339	405	1026	1401
peak333	181	160	2393	1321	154	174	623	1104
peak334	1268	3516	5667	10573	1219	889	3338	2783
peak335	744	2468	833	3802	741	666	650	948
peak336	37	61	237	709	15	22	63	348
peak337	74	99	821	871	44	33	283	208
peak338	522	1000	3168	4702	375	488	1686	2483
peak339	158	281	274	742	116	132	407	124
peak340	7	2	69	53	17	17	371	170
peak341	6093	13563	3677	6980	4387	8025	1544	2906
peak342	234	717	621	1403	152	221	207	793
peak343	456	747	791	1243	350	225	487	549
peak344	275	513	2051	1928	165	164	380	398
peak345	93	183	328	537	61	76	111	291
peak346	265	654	1644	2443	218	266	1015	1103
peak347	325	703	495	853	285	248	302	499
peak348	542	746	1438	1078	526	651	699	623
peak349	219	432	887	1373	189	291	404	888
peak350	129	190	143	808	98	159	241	561
peak351	42	17	431	16	8	32	11	75
peak352	33	62	179	362	50	28	89	0
peak353	138	116	368	521	104	131	153	377
peak354	147	236	496	457	128	84	374	623
peak355	334	634	859	1816	231	206	285	455
peak356	277	502	951	955	203	182	404	213
peak357	586	849	2725	3361	456	343	1136	1001
peak358	565	772	3077	2645	380	391	1717	1076
peak359	836	1327	2633	2566	965	924	1459	1862
peak360	1462	2011	3206	3500	809	874	1331	1244
peak361	6587	6350	39859	27236	3750	3788	10524	17662
peak362	1183	976	2931	2076	633	592	964	1542
peak363	1377	1205	5643	2159	842	747	1800	3370
peak364	366	807	1967	2434	437	282	917	1115
peak365	1321	2400	7897	9466	1134	947	4093	3872
peak366	378	677	2762	3906	368	271	1484	1439
peak367	690	1233	1261	1382	606	511	858	724
peak368	48	115	263	307	131	72	418	296
peak369	124	293	850	1484	232	138	1088	417
peak370	31	76	82	400	16	62	177	158
peak371	121	499	430	755	122	186	346	472
peak372	232	404	284	683	121	317	72	269
peak373	527	619	2952	3222	225	352	1012	1783
peak374	279	298	1224	843	130	173	147	570
peak375	1883	4990	2587	5489	971	1379	691	1657
peak376	1170	2328	2502	2982	962	1009	1364	1423
peak377	1077	2050	1729	2876	733	839	881	806
peak378	75	160	203	688	67	50	200	185
peak379	60	125	737	781	59	54	65	380
peak380	142	306	406	1127	295	290	313	798
peak381	97	137	375	475	106	98	118	335
peak382	59	134	305	779	33	24	169	119
peak383	633	3094	768	4354	506	813	214	1201
peak384	240	252	1761	1226	134	177	586	867
peak385	921	862	2915	2145	571	678	1190	1550
peak386	271	414	790	1000	193	223	252	619
peak387	130	276	557	751	119	102	224	318
peak388	1433	4118	4026	8865	652	648	1203	1152
peak389	327	930	4160	6360	162	134	631	1366
peak390	494	1561	3800	6017	169	219	841	765
peak391	302	783	1951	2936	121	72	297	338
peak392	486	1304	1865	2680	224	162	398	240
peak393	921	2526	1985	5862	294	297	889	531
peak394	892	1950	543	931	632	1071	212	340
peak395	790	824	304	276	1048	1315	182	283
peak396	78	261	271	608	51	54	35	350
peak397	119	265	429	701	142	183	343	726
peak398	465	1017	1173	1704	524	728	923	1353
peak399	141	356	598	1501	105	172	23	620
peak400	31	86	426	487	41	41	106	377
peak401	47	114	1226	3281	20	27	670	649
peak402	29	115	85	524	24	35	0	118
peak403	7	17	353	757	10	6	97	30
peak404	148	361	315	785	108	154	166	150
peak405	41	87	280	337	27	52	154	38
peak406	12	24	471	278	34	12	350	36
peak407	125	224	291	629	113	117	232	406
peak408	81	174	206	351	46	52	73	72
peak409	64	232	248	473	68	100	62	188
peak410	212	592	521	1430	215	201	232	658
peak411	4851	10558	37273	56754	3774	6870	17071	48864
peak412	1994	3760	514	1120	1429	2347	223	490
peak413	812	649	1936	1209	704	521	1554	964
peak414	75	134	205	491	50	57	46	83
peak415	20	59	249	337	11	17	58	124
peak416	46	112	315	305	30	30	325	120
peak417	83	93	411	481	60	46	266	225
peak418	289	306	717	661	485	1103	665	2091
peak419	612	761	1694	1246	1130	2704	633	3371
peak420	1264	1220	5084	4826	2174	5161	6277	15992
peak421	719	1457	2323	2968	553	627	936	1686
peak422	1305	918	2827	1004	756	824	786	1272
peak423	554	886	1545	2379	501	577	729	1449
peak424	128	296	2129	1746	168	160	603	1334
peak425	197	305	1006	905	120	105	327	283
peak426	949	2922	1447	4530	497	510	356	611
peak427	772	896	3357	1905	542	327	1562	752
peak428	1958	2775	6083	5449	1026	760	2406	1559
peak429	1577	2405	2586	2704	1041	622	1006	619
peak430	267	501	2379	2505	153	137	625	1323
peak431	162	173	739	549	101	67	280	260
peak432	124	220	1365	1561	113	93	330	930
peak433	251	415	1541	2899	141	218	617	1151
peak434	154	622	660	1306	102	109	267	508
peak435	280	589	2095	3817	344	375	1390	2014
peak436	332	564	634	743	316	354	296	498
peak437	723	1292	6944	8271	715	564	3279	4007
peak438	1037	1642	5915	7157	796	667	2952	3007
peak439	2394	4908	851	1646	3347	2373	889	1003
peak440	303	363	699	749	223	143	43	58
peak441	518	740	1271	2354	322	303	564	669
peak442	27	69	218	416	46	34	99	267
peak443	257	453	990	1098	149	217	407	814
peak444	180	261	806	1330	91	106	560	464
peak445	159	334	454	816	154	105	224	122
peak446	404	319	1664	859	166	271	275	784
peak447	203	286	798	705	273	186	314	371
peak448	267	285	912	894	223	196	644	556
peak449	6	17	172	186	53	13	678	216
peak450	836	1644	1489	2188	493	878	222	1566
peak451	181	425	459	623	202	220	346	334
peak452	412	558	1433	1459	320	314	800	648
peak453	265	868	1410	3123	241	535	653	1505
peak454	180	576	635	1302	78	38	101	156
peak455	40	65	251	486	20	45	44	209
peak456	273	1033	339	959	260	580	84	457
peak457	15	15	190	224	26	21	148	434
peak458	224	705	418	1269	226	208	339	521
peak459	206	243	673	776	64	137	134	515
peak460	161	181	381	690	45	115	125	204
peak461	76	424	812	3820	69	161	499	963
peak462	91	254	248	721	23	45	85	84
peak463	95	187	168	573	50	130	106	292
peak464	1017	2168	3809	5189	861	944	2111	3279
peak465	138	147	1051	1098	114	53	473	339
peak466	118	204	2100	2422	97	117	351	580
peak467	176	327	839	1047	162	173	615	126
peak468	129	289	547	477	121	164	37	334
peak469	223	765	1162	1641	242	315	707	186
peak470	50	290	65	812	49	11	0	61
peak471	57	144	656	901	59	56	0	311
peak472	156	282	849	1481	97	138	270	802
peak473	380	1294	4647	10492	326	290	1452	2763
peak474	165	313	352	577	107	74	137	86
peak475	274	468	1712	1646	307	206	1399	779
peak476	136	137	467	469	127	62	300	341
peak477	475	1172	1132	1856	468	606	992	1370
peak478	18	42	306	236	7	10	41	103
peak479	30	56	113	472	18	12	70	43
peak480	1573	3001	3207	4332	1402	1190	2171	1874
peak481	241	242	3596	2924	250	231	1965	2105
peak482	88	248	490	1039	99	55	240	234
peak483	98	178	1138	772	81	40	328	180
peak484	36	104	396	766	17	34	0	155
peak485	39	86	86	510	8	16	0	248
peak486	66	144	918	1520	33	39	167	487
peak487	2218	2727	2828	2913	426	737	289	800
peak488	3717	4349	2203	1854	591	1369	526	472
peak489	4392	5227	18758	16186	837	1593	2101	5370
peak490	1897	2225	2499	2066	336	745	297	682
peak491	3092	3795	15075	12056	572	1223	1418	4357
peak492	105	326	1091	1462	95	104	676	655
peak493	274	616	347	859	207	267	46	436
peak494	273	768	375	1523	228	298	423	989
peak495	2085	8947	12039	35212	1448	2090	3510	7823
peak496	3970	19182	5555	18568	2794	4345	1852	6375
peak497	208	1020	718	2057	149	270	241	1084
peak498	18	118	461	1058	41	78	151	242
peak499	1320	2403	3408	3773	943	1656	1589	2795
peak500	131	531	1034	2425	219	299	580	1581
peak501	17	109	267	1136	23	74	131	236
peak502	14	63	308	431	8	31	0	162
peak503	10	82	244	679	11	22	48	256
peak504	223	571	482	1179	227	456	534	941
peak505	73	237	604	1712	140	98	445	613
peak506	62	269	448	929	89	134	269	331
peak507	47	151	249	1080	20	59	172	0
peak508	1684	4502	2406	4466	1296	1930	1187	2426
peak509	1364	7110	3774	14543	876	178	1963	607
peak510	242	1609	307	1257	230	50	232	104
peak511	118	375	432	1103	51	172	380	627
peak512	363	872	1588	2519	431	802	866	3916
peak513	450	1341	1094	2669	436	639	979	1304
peak514	82	314	269	884	63	123	104	549
peak515	69	171	299	594	42	63	59	2
peak516	17	52	32	304	28	80	38	265
peak517	16	98	195	545	0	0	0	31
peak518	42	218	201	674	25	51	50	89
peak519	46	148	280	671	65	142	330	616
peak520	37	236	125	980	50	135	37	511
peak521	136	410	1105	1644	136	153	930	951
peak522	656	1177	1636	2117	576	624	680	1379
peak523	44	161	202	540	31	57	17	316
peak524	68	316	495	1938	36	30	106	173
peak525	87	231	226	1172	24	51	70	164
peak526	3147	17125	11787	60903	1883	1905	5140	8406
peak527	2003	10526	784	4061	1100	1051	275	367
peak528	3229	15652	10395	24967	2112	1607	3484	3159
peak529	107	447	497	1184	60	61	64	73
peak530	96	260	840	1109	116	173	273	674
peak531	213	356	461	731	93	242	131	282
peak532	184	314	883	2067	96	121	585	707
peak533	300	961	686	1992	317	194	563	532
peak534	26	109	139	711	10	47	135	324
peak535	67	233	532	1381	73	48	145	295
peak536	108	348	485	1310	140	63	449	177
peak537	131	105	53	21	112	95	30	54
peak538	8	64	0	392	7	6	0	18
peak539	88	180	430	491	27	52	0	110
peak540	159	469	414	975	102	171	42	429
peak541	212	897	1475	4025	530	556	2055	1063
peak542	146	375	780	1515	187	87	572	337
peak543	91	195	186	739	50	134	162	345
peak544	843	3201	7423	23786	268	512	1687	4316
peak545	165	341	489	750	75	115	138	238
peak546	28	51	31	241	82	593	27	1775
peak547	901	3765	2212	5544	800	2206	799	3094
peak548	44	129	160	689	83	65	131	208
peak549	55	113	233	555	31	46	28	114
peak550	64	211	1163	2198	49	50	558	510
peak551	88	228	171	328	111	233	386	337
peak552	66	199	141	656	49	92	0	90
peak553	145	513	464	1056	89	196	215	651
peak554	15	26	128	428	15	29	0	150
peak555	59	213	235	608	26	21	60	75
peak556	39	88	546	823	28	17	85	32
peak557	28	36	160	601	3	0	32	0
peak558	73	376	141	749	17	18	24	1
peak559	124	736	762	2631	52	37	145	110
peak560	1086	3119	9177	18882	322	796	1353	5242
peak561	29	40	139	431	12	3	0	37
peak562	57	61	2999	1402	62	45	1620	1227
peak563	100	504	313	1311	91	263	189	444
peak564	162	710	529	1060	94	238	143	629
peak565	1087	4113	1675	4466	2034	738	2031	1008
peak566	85	360	902	2974	196	63	1193	680
peak567	1653	5305	2447	7345	2480	825	3548	954
peak568	312	242	524	583	98	77	173	86
peak569	329	313	1052	653	111	81	123	289
peak570	190	246	1056	741	55	53	39	330
peak571	77	122	627	323	39	41	45	0
peak572	111	110	657	579	50	24	195	97
peak573	256	342	5464	2596	100	68	447	772
peak574	130	205	542	666	30	71	166	107
peak575	352	578	2792	3770	244	394	1657	2941
peak576	68	126	545	829	52	30	257	193
peak577	21	46	152	295	34	54	184	229
peak578	413	963	467	1674	410	580	498	778
peak579	148	314	950	1194	162	225	571	652
peak580	81	83	460	199	79	101	215	455
peak581	429	879	1050	1464	1494	969	2139	2286
peak582	902	1884	4961	7064	3599	1996	9414	8932
peak583	1195	2560	18756	30550	4102	2298	32876	31875
peak584	184	310	657	649	193	199	306	651
peak585	228	399	790	714	179	231	450	437
peak586	405	559	1127	1609	292	227	404	927
peak587	143	237	842	540	80	136	63	215
peak588	313	765	2683	3379	171	306	595	1709
peak589	185	460	2538	3985	161	183	709	2705
peak590	154	309	663	937	94	117	68	377
peak591	141	280	1456	1305	83	120	228	444
peak592	249	416	761	763	192	241	159	232
peak593	264	572	787	1791	189	275	393	560
peak594	257	732	618	1602	163	317	327	467
peak595	16	89	458	682	10	31	133	331
peak596	153	314	439	912	87	85	78	139
peak597	413	373	1196	927	254	310	418	482
peak598	1051	1929	2132	3206	1395	1357	1900	2077
peak599	315	494	706	1630	426	426	790	1262
peak600	262	405	693	1427	345	340	744	1416
peak601	486	1489	1170	2666	286	612	478	799
peak602	276	937	1549	4376	191	335	593	1174
peak603	292	1066	4153	10684	242	537	2379	5731
peak604	94	299	429	1278	130	63	515	405
peak605	8	27	139	418	20	8	27	0
peak606	6	8	409	341	3	7	179	361
peak607	94	131	291	622	24	43	87	189
peak608	70	168	286	657	75	67	247	302
peak609	50	423	550	1634	1488	2012	3361	7587
peak610	14	91	101	466	277	467	831	1887
peak611	6	27	64	148	137	257	1097	1332
peak612	80	142	803	937	41	127	370	550
peak613	1731	2464	4718	4470	1662	2195	2364	3261
peak614	210	325	781	1119	312	486	843	1107
peak615	352	574	1813	1914	547	980	2370	4124
peak616	234	393	875	960	440	683	1299	1437
peak617	26	15	718	378	24	16	136	267
peak618	162	513	1703	1843	111	267	216	2066
peak619	64	99	276	410	24	63	1	374
peak620	24	46	310	498	13	26	118	343
peak621	31	78	270	291	135	208	710	1262
peak622	206	428	733	1676	94	121	135	358
peak623	98	252	364	516	63	39	145	128
peak624	48	73	296	578	29	32	118	94
peak625	593	2502	1388	5360	232	519	517	1195
peak626	541	2164	4705	15177	189	419	1668	2814
peak627	239	868	1026	2426	80	166	312	420
peak628	155	518	1369	5169	65	154	206	1508
peak629	1152	2096	1378	3072	1878	1018	2123	2233
peak630	157	384	2118	4368	135	119	1258	1095
peak631	334	873	1242	1980	291	265	676	783
peak632	582	1383	690	1626	461	425	594	732
peak633	186	517	795	876	208	181	428	370
peak634	206	863	777	1709	201	256	441	671
peak635	37	75	90	279	62	39	0	71
peak636	334	881	694	1632	123	114	128	157
peak637	41	147	184	393	27	30	0	0
peak638	121	315	391	553	73	67	98	131
peak639	467	1089	1091	1535	264	361	136	586
peak640	107	312	1477	1817	134	139	415	689
peak641	349	686	1036	1181	368	549	355	895
peak642	153	272	369	600	197	201	451	596
peak643	44	42	329	148	19	41	39	116
peak644	132	170	376	782	40	90	45	224
peak645	261	388	1373	1184	79	84	343	502
peak646	205	216	1252	890	65	68	63	287
peak647	32	112	247	391	56	39	129	144
peak648	554	616	4931	5288	286	290	2244	2907
peak649	416	817	2758	3480	321	220	600	979
peak650	129	247	874	447	77	68	132	53
peak651	200	256	645	793	108	114	76	367
peak652	222	148	2455	1601	284	163	2141	2131
peak653	92	89	504	198	47	71	193	382
peak654	1158	1855	2132	2023	627	755	844	1277
peak655	965	1509	1840	958	608	681	431	887
peak656	224	379	1539	1699	236	168	741	670
peak657	225	326	1102	1126	98	102	304	337
peak658	423	594	2980	4034	155	208	844	1585
peak659	380	529	2489	2660	437	221	1526	730
peak660	892	1445	1002	1650	503	279	373	348
peak661	1518	2441	1559	2934	978	430	762	441
peak662	666	2163	2036	4478	746	1020	886	2132
peak663	4204	13120	9052	19592	4693	6743	5675	10399
peak664	741	1126	3133	3704	341	504	1112	2606
peak665	115	206	431	1085	38	79	313	399
peak666	77	227	513	842	94	57	235	180
peak667	292	489	4417	5454	182	138	1357	1779
peak668	29	110	362	397	20	76	92	275
peak669	399	1210	3964	7559	340	466	2522	4491
peak670	137	426	346	949	154	198	76	431
peak671	520	1302	581	1630	376	271	448	342
peak672	398	654	1560	1740	238	198	429	427
peak673	196	863	1212	3355	163	117	264	798
peak674	155	298	923	724	164	199	119	579
peak675	676	967	1314	1469	566	651	419	1210
peak676	188	242	622	398	102	98	252	342
peak677	271	378	1798	1364	152	162	880	728
peak678	186	285	653	723	88	107	219	423
peak679	231	398	1110	1493	132	139	364	816
peak680	340	425	1844	1313	243	194	362	993
peak681	218	371	724	655	213	238	271	510
peak682	387	748	1941	1869	327	374	677	917
peak683	347	472	936	834	278	267	284	355
peak684	934	1744	3393	4133	798	1022	1923	2594
peak685	293	799	1399	2301	240	251	291	821
peak686	211	419	707	1272	111	147	201	349
peak687	234	859	975	4662	285	256	851	1709
peak688	157	826	390	1446	243	158	309	507
peak689	578	2798	1196	3529	729	514	911	787
peak690	84	149	215	379	99	100	137	86
peak691	439	909	1780	2932	459	482	853	972
peak692	70	117	196	392	24	34	78	212
peak693	1126	1166	2482	2088	1252	1778	1306	3063
peak694	678	714	4371	2659	800	1240	1963	4460
peak695	1725	2363	1992	2517	2748	2892	1737	2809
peak696	733	1092	3312	3034	1137	1211	2591	4300
peak697	77	64	634	425	25	22	156	343
peak698	7726	10454	6773	8279	6016	4163	2801	4323
peak699	10952	14796	38836	37296	8809	6150	14354	19974
peak700	2028	2974	16071	15970	1883	1380	5935	8203
peak701	3657	2669	8987	5335	1727	2205	3513	4898
peak702	531	399	4647	2079	230	287	1708	2344
peak703	4432	3637	2576	1997	966	1014	653	744
peak704	3700	3008	3115	1819	853	938	465	394
peak705	1277	1285	2437	1863	266	240	461	397
peak706	2635	4400	2325	3109	1683	1806	854	1711
peak707	1124	1533	2345	2458	713	726	499	1119
peak708	67	78	275	428	23	35	215	149
peak709	683	827	4023	2958	446	440	1051	1494
peak710	744	754	959	1119	391	299	299	623
peak711	1394	3228	3254	6305	1139	1031	1077	1905
peak712	1022	1946	2677	2769	885	566	1398	641
peak713	392	865	1207	2154	248	331	518	728
peak714	269	349	1036	729	199	255	664	1230
peak715	104	153	832	417	81	137	532	689
peak716	1197	2267	1813	3088	939	1165	701	1564
peak717	99	167	409	729	48	93	113	228
peak718	2052	3299	6180	6823	1705	2018	3098	4992
peak719	360	511	337	696	309	288	41	293
peak720	957	1218	3356	3621	710	924	1530	2830
peak721	849	3064	2286	5284	698	671	841	925
peak722	1035	4302	1208	3301	858	1165	467	722
peak723	44	122	374	406	42	56	227	185
peak724	108	218	1064	784	119	188	406	889
peak725	401	595	3965	5665	315	420	2159	3081
peak726	57	117	584	540	27	35	163	175
peak727	237	611	1657	3495	123	123	637	402
peak728	606	1710	8961	17787	573	444	3815	5090
peak729	683	2130	842	1455	662	725	772	362
peak730	582	1291	2393	4150	546	620	1615	1890
peak731	606	1092	1512	2301	638	753	1435	2117
peak732	1490	3183	9424	12197	1964	2186	5968	10989
peak733	665	1302	1476	1896	823	939	745	1691
peak734	489	903	1317	2064	763	774	1263	1502
peak735	1065	932	1408	915	449	441	602	862
peak736	212	495	665	799	187	139	76	225
peak737	220	429	545	926	158	180	122	45
peak738	1327	2350	3023	4644	1518	1428	3368	2744
peak739	320	656	960	1702	194	280	537	941
peak740	64	76	296	498	53	37	204	249
peak741	224	513	733	1422	167	143	438	407
peak742	449	945	2980	3628	368	295	944	1293
peak743	207	433	405	1021	127	167	40	297
peak744	236	512	536	1116	140	172	0	375
peak745	1138	2333	6990	9141	663	804	2189	3813
peak746	985	2203	20531	35783	643	740	7772	13888
peak747	61	175	306	290	327	897	736	2352
peak748	305	721	1414	1968	542	302	710	703
peak749	1287	1914	4992	5180	864	888	2732	2109
peak750	133	225	533	408	123	109	228	59
peak751	165	247	1443	1113	115	131	689	1138
peak752	212	373	1156	913	126	159	608	707
peak753	273	276	687	435	262	323	661	712
peak754	601	1242	968	1836	466	450	518	745
peak755	388	741	476	1118	342	267	256	422
peak756	692	1531	2878	3631	672	705	1421	1844
peak757	194	162	845	425	78	93	431	434
peak758	142	130	709	487	107	74	290	196
peak759	213	315	1365	1335	114	163	272	600
peak760	129	304	813	770	104	130	322	473
peak761	115	325	1067	1517	85	127	158	429
peak762	140	427	1282	2001	88	155	283	371
peak763	61	135	483	626	51	38	16	195
peak764	91	145	2128	2998	41	54	964	1146
peak765	325	708	508	1056	255	194	314	494
peak766	834	1603	1245	2114	804	537	1232	699
peak767	64	143	113	459	35	71	148	100
peak768	78	267	656	642	75	144	107	266
peak769	85	122	621	280	110	59	486	274
peak770	159	400	670	1056	241	281	478	458
peak771	233	732	485	1222	508	206	749	501
peak772	186	400	393	840	238	123	321	364
peak773	1700	1937	2627	2242	1233	1157	1108	1100
peak774	721	829	3468	2541	631	516	2188	1760
peak775	1057	1466	2284	2179	889	813	1433	863
peak776	281	320	3662	2930	157	216	903	2602
peak777	7335	6317	42076	27378	5925	7143	20747	36486
peak778	1920	1841	1146	1168	1488	1658	610	744
peak779	1875	1736	1117	875	1508	1706	1052	1189
peak780	63	94	334	467	45	38	0	373
peak781	99	255	359	782	49	97	137	172
peak782	770	1383	1225	1515	480	434	286	451
peak783	1994	3213	6488	8508	1251	1116	1635	2092
peak784	889	1236	3983	2788	688	511	1630	1257
peak785	138	173	1265	1872	113	59	486	613
peak786	759	1610	1131	1993	551	636	420	1294
peak787	247	689	271	741	209	227	88	158
peak788	632	1030	796	1160	379	400	300	559
peak789	549	1283	1101	1179	511	417	406	171
peak790	39	104	269	611	9	5	35	57
peak791	29	109	625	930	13	5	190	0
peak792	38	131	153	478	15	1	2	0
peak793	306	746	1278	1677	239	289	293	538
peak794	308	1003	3251	4729	225	248	1147	1883
peak795	498	1272	2162	3671	410	300	757	867
peak796	181	295	669	730	181	181	685	304
peak797	9715	11967	29048	27867	4531	5162	6276	12684
peak798	341	534	855	1028	210	305	506	1034
peak799	742	1056	3255	2856	447	531	1126	1281
peak800	427	606	1315	1840	459	466	611	1272
peak801	82	253	634	1107	100	111	609	581
peak802	132	272	821	2302	135	130	778	1459
peak803	93	178	770	531	164	176	381	993
peak804	643	1001	1730	2662	624	946	894	2122
peak805	1016	2058	1305	2591	910	1255	604	1392
peak806	4331	8855	24900	43252	3382	5163	10869	24319
peak807	841	2308	1663	3272	1506	1036	1907	1570
peak808	2059	2784	5044	5769	3242	3230	5020	8144
peak809	181	240	1637	1948	259	320	1581	1992
peak810	85	123	332	472	42	44	75	144
peak811	175	217	361	552	243	145	191	218
peak812	119	117	649	305	118	52	281	294
peak813	802	2526	3919	6182	1168	1038	1754	3991
peak814	1000	3545	1359	3828	1285	1164	920	1623
peak815	425	701	1049	958	357	305	874	575
peak816	1258	2363	7274	9052	1041	1017	3103	2886
peak817	561	1025	2374	3710	464	477	1695	2431
peak818	129	283	475	771	89	96	183	341
peak819	77	169	510	646	46	74	211	396
peak820	252	545	1472	1889	362	470	853	1082
peak821	72	151	603	835	63	85	95	467
peak822	84	76	454	46	26	33	0	4
peak823	45	57	515	408	33	23	225	170
peak824	682	599	2526	1402	496	426	915	1104
peak825	958	2291	3232	4520	1814	928	4625	2752
peak826	614	1625	4105	5784	1283	694	5270	3235
peak827	176	351	412	691	150	103	251	335
peak828	232	483	1626	2130	271	238	412	1489
peak829	40	121	501	605	45	81	109	294
peak830	262	382	1418	1610	283	274	747	1250
peak831	278	638	686	1486	281	208	337	595
peak832	35	149	354	551	21	39	80	95
peak833	164	468	938	1946	140	133	297	266
peak834	37	207	215	735	96	106	201	321
peak835	1206	2624	3050	4836	1418	1300	1734	3095
peak836	156	247	480	596	117	127	165	593
peak837	100	295	287	509	112	171	45	557
peak838	293	828	1530	2301	282	328	706	1076
peak839	268	822	664	2449	263	285	486	740
peak840	328	773	1299	2130	316	347	769	1038
peak841	196	483	880	1629	162	240	534	500
peak842	73	68	468	258	21	35	64	111
peak843	461	2036	872	2634	300	500	158	552
peak844	1817	2574	5525	6107	1191	1663	1939	3462
peak845	1	21	178	331	4	0	0	0
peak846	5116	12874	21241	33345	932	1741	1122	3904
peak847	426	1178	1897	3092	197	405	447	1140
peak848	6	11	313	1	46	63	361	1067
peak849	54	68	635	524	482	487	3071	6118
peak850	236	688	573	1506	276	239	614	312
peak851	1	0	1	1	94	41	827	223
peak852	159	181	624	521	134	164	246	725
peak853	1997	7574	5375	16068	715	3762	814	6328
peak854	620	2141	1316	3045	363	949	464	532
peak855	698	1435	2980	4861	449	544	1455	1842
peak856	1082	2133	980	1425	699	652	693	559
peak857	325	689	334	1062	193	254	416	449
peak858	378	513	2891	2927	231	251	828	1417
peak859	179	341	1680	1700	91	161	556	989
peak860	41	123	550	588	34	65	47	224
peak861	139	314	371	991	81	148	72	421
peak862	47	128	142	635	29	51	0	33
peak863	791	1286	1686	1255	634	792	410	1266
peak864	22	178	155	730	34	41	261	56
peak865	31	44	258	1018	31	28	42	256
peak866	35	95	196	637	25	63	90	349
peak867	566	932	1121	1092	448	703	392	864
peak868	1951	5105	1686	7097	1321	1602	760	1237
peak869	163	646	544	1777	66	87	205	32
peak870	335	1450	1770	5271	220	142	726	419
peak871	144	851	592	1300	118	79	214	111
peak872	313	592	1059	2099	106	136	377	148
peak873	198	159	544	613	39	54	123	36
peak874	212	589	914	2481	94	123	447	401
peak875	57	77	260	471	30	54	252	225
peak876	225	312	3930	3061	154	192	1945	2646
peak877	343	1271	1966	4219	193	164	703	538
peak878	219	787	834	1254	85	98	316	460
peak879	295	920	1293	3340	119	132	579	624
peak880	92	317	390	975	41	29	103	51
peak881	260	398	719	537	158	112	319	288
peak882	294	511	2036	2493	318	409	765	1485
peak883	293	574	2202	3549	187	312	822	779
peak884	49	114	582	534	39	58	112	202
peak885	56	220	201	716	38	96	30	286
peak886	64	156	188	615	37	130	114	206
peak887	12	60	47	385	16	9	48	33
peak888	1510	1929	2342	2543	1237	1147	1415	1295
peak889	3516	4401	8495	7020	2645	2156	2811	3681
peak890	1627	4496	4547	11741	1518	1184	3847	4309
peak891	241	631	1328	2571	305	335	767	1016
peak892	56	87	451	894	30	50	324	415
peak893	325	689	1393	1952	172	291	365	896
peak894	115	250	453	603	131	132	397	107
peak895	14	22	293	483	3	2	144	211
peak896	3080	6001	17092	27013	6503	5086	14445	14448
peak897	106	201	533	963	213	187	537	229
peak898	4637	6722	13471	14996	2926	3188	6642	10928
peak899	1219	1836	4648	4946	921	787	2067	1673
peak900	917	1758	4007	6471	589	1099	1280	3909
peak901	7	50	120	346	32	36	120	183
peak902	278	872	1294	2981	299	216	590	661
peak903	89	548	520	859	188	21	340	286
peak904	43	271	151	1123	87	15	372	131
peak905	47	260	266	774	65	114	68	292
peak906	742	3933	2809	10339	494	887	675	1602
peak907	266	504	717	854	166	336	284	366
peak908	137	355	748	1431	174	157	323	559
peak909	197	711	518	1122	143	234	129	586
peak910	182	1047	592	2856	107	417	115	800
peak911	45	173	29	587	46	55	94	147
peak912	50	191	192	665	28	91	39	222
peak913	563	2056	3858	11495	324	734	1301	3927
peak914	36	148	210	729	27	50	62	448
peak915	121	379	872	2215	68	87	307	1039
peak916	130	409	167	676	70	121	63	254
peak917	262	798	831	1907	162	267	164	594
peak918	36	82	245	357	14	22	0	153
peak919	436	689	2359	2681	301	186	868	973
peak920	551	888	1969	2638	450	310	1180	871
peak921	1227	1968	1430	2508	963	688	1017	692
peak922	7005	10737	18613	22128	5329	3369	12199	5924
peak923	5012	7671	14149	13575	3753	2548	6565	6206
peak924	2243	3546	4187	6046	1880	1348	2884	1642
peak925	1199	1838	1775	1374	955	653	994	434
peak926	1631	2824	3918	3992	2211	1337	2191	1579
peak927	4368	6396	7326	8012	6136	3549	6165	6372
peak928	431	1368	446	1113	243	346	186	353
peak929	468	1445	2187	5175	298	355	1107	1445
peak930	148	315	1624	3419	74	124	724	884
peak931	38	72	404	196	40	18	36	0
peak932	237	255	960	377	1242	1165	2973	5390
peak933	281	177	361	346	1066	1048	1871	2488
peak934	311	292	1205	476	1463	1497	2833	4900
peak935	178	199	1008	533	805	973	1980	3063
peak936	62	65	742	368	317	328	1544	2472
peak937	79	47	163	389	264	280	1597	1056
peak938	444	494	3626	2839	190	210	673	1486
peak939	52	98	612	446	34	62	214	356
peak940	123	286	364	613	86	115	141	339
peak941	797	1430	1683	1494	633	892	781	1110
peak942	754	1284	971	798	590	798	425	340
peak943	2511	3101	16556	14470	1278	836	3014	4552
peak944	68	82	1337	894	32	31	160	363
peak945	242	591	476	739	204	186	538	369
peak946	79	309	810	1707	132	95	224	1041
peak947	50	71	469	301	58	29	94	456
peak948	140	222	921	932	91	94	214	436
peak949	40	191	211	610	32	56	153	333
peak950	79	220	174	795	73	91	321	190
peak951	60	210	391	515	20	33	73	305
peak952	167	297	934	682	179	118	447	111
peak953	184	261	957	553	170	140	846	474
peak954	60	91	1089	1166	35	40	664	984
peak955	138	779	466	2688	10	9	1	1
peak956	845	685	13232	6022	558	831	5101	11386
peak957	618	516	1145	980	388	704	568	966
peak958	149	821	1021	2364	191	207	326	897
peak959	301	1115	1551	2959	240	354	529	856
peak960	322	1482	770	1705	351	478	231	542
peak961	193	967	633	2050	208	306	130	712
peak962	80	276	879	2701	105	49	1024	468
peak963	19	53	363	321	17	13	128	9
peak964	75	199	610	1236	47	59	432	515
peak965	38	132	404	465	56	52	157	244
peak966	74	123	197	521	68	62	328	134
peak967	227	1189	566	3501	53	34	261	76
peak968	2958	15928	13869	55182	539	284	888	967
peak969	240	1418	150	1062	50	24	64	23
peak970	183	420	641	1105	104	143	317	353
peak971	93	224	667	1254	89	108	190	288
peak972	154	159	1811	1453	109	197	458	1666
peak973	299	451	1440	1204	310	272	530	555
peak974	38	34	575	578	45	130	543	1327
peak975	159	403	845	1773	69	84	259	329
peak976	77	34	434	135	62	44	447	112
peak977	59	184	202	489	94	175	246	957
peak978	2180	4335	3270	4145	1640	1962	1160	2541
peak979	747	1569	3549	4475	510	616	1676	1669
peak980	18	45	503	650	7	0	0	99
peak981	10	92	287	752	9	36	20	189
peak982	264	1122	443	1182	272	532	115	679
peak983	21	43	215	452	23	29	205	634
peak984	30	172	149	519	176	11	458	32
peak985	8	39	235	351	15	6	1	220
peak986	66	310	100	732	70	19	66	1
peak987	24	116	221	856	13	15	84	60
peak988	48	296	499	2178	31	10	0	232
peak989	43	256	254	852	20	22	75	0
peak990	157	846	744	2333	71	43	104	63
peak991	67	545	322	837	37	17	119	26
peak992	84	541	269	1061	80	43	292	140
peak993	61	181	109	512	41	51	36	67
peak994	11	21	420	836	30	10	469	619
peak995	57	386	251	1255	28	61	2	97
peak996	290	1729	565	1787	93	279	1	130
peak997	456	2557	1207	6052	166	440	135	909
peak998	74	148	759	855	67	121	317	817
peak999	176	471	471	1084	107	261	289	452
peak1000	51	108	89	408	25	43	0	179
peak1001	155	708	191	1010	167	314	368	316
peak1002	161	1093	659	5744	271	109	961	460
peak1003	85	220	260	668	44	76	204	505
peak1004	195	661	1310	3048	89	237	467	1060
peak1005	80	172	417	713	13	56	0	245
peak1006	13	68	273	563	23	53	118	346
peak1007	223	637	261	916	349	720	369	1653
peak1008	1250	2957	4090	8691	782	974	1388	2415
peak1009	718	1822	522	1359	513	600	565	300
peak1010	629	1643	1929	2443	439	545	397	648
peak1011	74	67	506	417	29	64	188	181
peak1012	165	196	1064	550	107	150	286	285
peak1013	350	384	4053	2646	196	306	1531	3049
peak1014	47	108	160	302	15	32	3	105
peak1015	194	503	1585	1699	149	334	370	2178
peak1016	42	75	1100	1325	18	29	581	444
peak1017	132	575	2484	3780	88	143	473	861
peak1018	64	335	311	780	74	61	1	259
peak1019	542	1798	1378	2469	239	214	139	322
peak1020	67	200	274	713	37	12	0	93
peak1021	39	142	372	1159	31	29	62	552
peak1022	90	424	338	776	108	171	176	367
peak1023	22	40	29	47	45	75	194	487
peak1024	71	193	150	570	91	138	27	395
peak1025	31	55	305	418	9	15	129	84
peak1026	566	563	2895	2360	329	373	1217	1509
peak1027	322	491	1385	1509	273	274	569	736
peak1028	4	33	105	322	5	8	16	0
peak1029	107	150	521	442	88	105	410	295
peak1030	108	226	1140	1658	132	132	604	1424
peak1031	158	312	548	781	195	149	233	321
peak1032	1523	3452	3331	5946	1712	2186	2416	3299
peak1033	68	104	493	1098	46	54	487	352
peak1034	106	310	300	939	78	151	271	660
peak1035	231	321	836	988	131	195	301	486
peak1036	117	820	938	3648	86	230	285	1061
peak1037	63	478	312	1346	47	97	133	380
peak1038	314	917	1434	4118	507	1002	1667	2844
peak1039	90	239	422	621	139	228	68	874
peak1040	153	294	913	1108	222	252	753	1012
peak1041	179	571	2234	4967	178	193	1176	1465
peak1042	767	2393	1162	3514	380	903	473	950
peak1043	1428	4558	7550	22742	807	1470	2408	7677
peak1044	77	164	317	423	39	140	47	548
peak1045	927	3057	630	1911	869	1075	289	361
peak1046	1050	3450	1779	4844	892	1382	746	2054
peak1047	0	0	0	22	82	105	421	357
peak1048	612	1864	1934	3593	723	585	1199	1535
peak1049	92	286	835	2154	89	109	560	596
peak1050	178	928	824	2555	166	222	1125	849
peak1051	172	551	716	1453	186	279	285	208
peak1052	273	788	496	1122	309	512	212	833
peak1053	1155	904	4998	3503	774	814	2200	3567
peak1054	106	87	1864	554	72	68	612	852
peak1055	105	41	472	241	59	62	315	486
peak1056	49	55	496	307	74	100	573	635
peak1057	211	217	952	731	231	355	998	1476
peak1058	52	152	204	689	79	60	193	153
peak1059	112	417	874	2088	131	188	422	814
peak1060	222	354	767	897	99	123	326	378
peak1061	745	1258	4091	3643	372	482	1007	1110
peak1062	282	463	619	731	121	246	213	284
peak1063	392	671	1277	1967	289	268	715	1608
peak1064	380	650	2962	4731	289	240	1203	1645
peak1065	312	663	1247	1691	400	317	547	1159
peak1066	1079	2527	1874	3516	1210	1206	1000	2004
peak1067	2754	6606	867	2245	3066	3337	808	883
peak1068	473	923	1276	1960	410	328	614	1110
peak1069	504	635	3242	2544	628	723	1405	2833
peak1070	1324	1762	2332	2210	1513	1452	1270	2141
peak1071	78	101	183	304	29	53	26	172
peak1072	77	144	540	561	51	41	128	110
peak1073	87	128	664	886	55	36	117	206
peak1074	64	77	474	245	12	16	86	210
peak1075	125	106	1877	1796	64	27	436	198
peak1076	34	44	53	392	21	12	0	5
peak1077	94	109	452	673	35	21	269	0
peak1078	1323	2085	7883	7799	897	795	2688	3358
peak1079	32	50	397	542	36	20	95	249
peak1080	521	1042	454	1112	322	338	292	313
peak1081	1076	1989	1150	1866	874	914	411	1021
peak1082	948	1639	733	1429	737	925	492	1185
peak1083	9	50	269	338	18	10	76	56
peak1084	314	997	2904	6603	272	506	1169	2779
peak1085	47	153	297	584	82	91	51	463
peak1086	144	381	182	804	121	167	167	230
peak1087	120	294	1068	1594	53	111	340	375
peak1088	60	203	486	770	43	39	187	235
peak1089	48	207	494	1136	41	49	97	396
peak1090	81	175	283	560	43	56	268	113
peak1091	913	1308	2695	2955	1715	2579	2891	5821
peak1092	3747	5976	8852	12279	7202	9762	10115	19895
peak1093	105	337	796	777	17	57	174	103
peak1094	387	1056	8490	14667	63	173	1130	2754
peak1095	265	623	778	1494	65	134	46	269
peak1096	42	138	344	620	118	93	237	576
peak1097	190	552	357	913	215	390	259	618
peak1098	86	399	702	2262	72	117	343	408
peak1099	175	569	487	1189	210	199	78	109
peak1100	73	140	681	1624	42	70	308	830
peak1101	61	240	364	1083	41	93	251	358
peak1102	86	270	422	1051	62	116	319	884
peak1103	156	267	889	1347	99	146	172	1032
peak1104	358	1457	875	2184	194	778	77	1483
peak1105	598	2931	2089	7129	410	1717	985	5177
peak1106	275	753	1104	1765	53	96	135	76
peak1107	223	691	1121	2777	60	60	119	219
peak1108	525	1519	1567	3671	134	176	323	311
peak1109	41	231	363	1161	23	52	0	203
peak1110	133	287	241	503	88	111	72	325
peak1111	154	315	891	1638	83	44	334	336
peak1112	49	140	472	640	15	22	43	132
peak1113	757	1928	3795	12302	166	701	492	2662
peak1114	214	548	830	1348	37	133	48	224
peak1115	287	645	4014	8567	86	184	388	3649
peak1116	286	809	440	982	265	181	238	133
peak1117	250	613	653	1404	263	291	80	470
peak1118	183	528	491	1343	136	235	155	372
peak1119	1588	5755	16231	45304	2598	2415	13365	20244
peak1120	2957	10952	10161	31929	4982	5436	5694	10829
peak1121	686	2468	3507	12376	1234	1502	2768	4734
peak1122	157	315	899	922	114	63	367	155
peak1123	186	633	643	1052	216	209	286	431
peak1124	62	283	680	1690	60	105	242	327
peak1125	49	125	181	559	38	71	81	162
peak1126	44	176	169	589	59	43	76	48
peak1127	98	378	646	952	106	123	30	356
peak1128	124	408	428	951	74	171	101	678
peak1129	124	412	374	1066	35	107	155	169
peak1130	213	398	405	569	133	317	96	473
peak1131	72	217	658	748	137	88	352	395
peak1132	78	190	482	1121	35	29	30	355
peak1133	111	271	785	1993	55	46	142	388
peak1134	225	523	1628	3708	55	53	260	594
peak1135	139	302	210	752	93	106	247	334
peak1136	259	796	1207	2502	132	693	469	1990
peak1137	7	17	1	26	225	424	557	1312
peak1138	51	177	98	686	24	43	127	157
peak1139	201	774	365	1863	170	238	389	217
peak1140	229	687	1691	3417	204	337	289	1999
peak1141	251	893	720	2722	194	408	417	1401
peak1142	756	2498	10602	27528	593	1087	4154	14472
peak1143	336	1194	513	1555	188	344	120	650
peak1144	81	324	109	672	61	134	129	250
peak1145	54	340	368	2096	52	74	277	685
peak1146	18190	34308	21748	32198	9487	15031	7454	15732
peak1147	12	31	1	51	40	64	143	438
peak1148	2	27	64	430	27	102	360	1361
peak1149	158	270	574	654	173	181	241	265
peak1150	72	462	614	1093	91	104	185	147
peak1151	106	450	240	1410	61	93	13	400
peak1152	148	662	454	2091	112	96	2	538
peak1153	281	1543	2260	8598	178	220	534	1043
peak1154	70	392	363	2307	58	53	73	619
peak1155	1185	3362	1155	2455	1099	1714	827	1893
peak1156	44	163	259	654	55	83	107	92
peak1157	578	1557	629	2160	582	816	602	1052
peak1158	70	151	316	579	45	59	112	71
peak1159	2230	3724	22153	26904	1563	1251	6400	12889
peak1160	29	32	126	333	29	18	180	0
peak1161	384	648	2436	2178	292	222	217	482
peak1162	316	437	2938	3584	184	170	608	1255
peak1163	680	748	2562	2499	496	515	1287	1792
peak1164	173	332	705	746	126	164	523	373
peak1165	1305	2634	7980	11581	808	868	2041	4925
peak1166	361	318	1534	942	302	147	716	666
peak1167	24	30	223	71	12	21	126	550
peak1168	55	51	628	790	33	59	223	362
peak1169	53	120	530	430	146	180	338	536
peak1170	35	39	236	169	73	92	675	471
peak1171	1057	2170	1221	3226	652	804	399	705
peak1172	148	412	267	788	81	105	290	294
peak1173	15	33	223	362	14	10	18	98
peak1174	584	968	3406	4737	565	897	2144	4829
peak1175	614	863	2295	3278	516	869	1858	3489
peak1176	584	899	1452	2072	532	842	1148	2642
peak1177	95	160	452	452	184	328	865	1780
peak1178	788	2717	3172	7446	890	975	1572	2270
peak1179	390	1355	566	1824	457	559	163	670
peak1180	61	47	499	454	31	33	111	314
peak1181	17	38	30	128	82	252	226	1844
peak1182	74	113	373	398	111	262	395	1352
peak1183	143	265	953	731	193	224	368	465
peak1184	86	185	1112	706	109	116	375	441
peak1185	131	380	5344	8632	212	224	3264	6920
peak1186	89	144	186	507	77	109	185	348
peak1187	223	1083	328	1190	136	297	1	450
peak1188	38	176	124	764	39	50	136	2
peak1189	97	507	435	1317	80	139	287	444
peak1190	167	268	1071	1271	138	146	329	884
peak1191	166	276	343	1006	125	142	327	238
peak1192	235	448	275	867	199	203	354	300
peak1193	351	682	532	981	253	349	459	541
peak1194	232	297	1121	834	174	134	329	239
peak1195	2524	3591	13568	14630	650	1958	2116	9929
peak1196	4200	6564	17870	17607	1328	3510	2177	10677
peak1197	82	183	402	640	22	53	396	140
peak1198	115	325	979	1602	101	74	125	575
peak1199	152	377	651	787	126	98	1	263
peak1200	72	131	177	589	39	51	161	218
peak1201	72	265	657	1180	33	32	60	232
peak1202	112	438	639	1066	61	44	175	170
peak1203	1851	5156	7372	20713	576	572	1339	2121
peak1204	92	176	729	1458	53	97	103	469
peak1205	90	160	847	592	88	117	390	574
peak1206	178	502	751	1533	414	274	583	667
peak1207	223	138	928	306	62	48	338	232
peak1208	89	241	211	343	45	70	20	69
peak1209	101	186	155	467	68	120	4	503
peak1210	164	233	508	685	329	386	459	496
peak1211	217	422	1217	1197	504	783	1069	2165
peak1212	218	397	730	1002	447	686	643	1245
peak1213	444	802	944	1217	923	1589	582	1689
peak1214	193	451	2371	3021	461	999	1960	6638
peak1215	51	201	349	374	110	265	121	912
peak1216	157	329	1102	1175	180	232	549	708
peak1217	74	233	364	742	119	155	220	318
peak1218	57	165	429	1107	16	47	0	338
peak1219	85	399	2327	4298	60	149	695	1782
peak1220	156	294	1270	1578	95	101	891	400
peak1221	195	716	1038	2368	151	90	705	402
peak1222	639	1532	3567	6266	328	457	1286	1374
peak1223	104	357	619	562	70	100	1	407
peak1224	199	382	568	817	122	189	160	421
peak1225	42222	68669	15546	23956	43553	56634	9700	18882
peak1226	370	1451	728	1786	319	241	427	201
peak1227	82	440	241	735	34	44	0	0
peak1228	229	585	918	1496	264	520	414	1418
peak1229	115	205	1000	859	107	160	429	523
peak1230	176	294	1157	1487	41	52	104	157
peak1231	1125	1303	3276	3175	280	221	385	655
peak1232	1511	1824	4604	5063	322	342	282	486
peak1233	638	934	3426	4010	147	176	519	994
peak1234	4	31	65	331	6	6	38	0
peak1235	11	64	19	346	21	15	0	0
peak1236	201	403	1091	1132	290	283	870	703
peak1237	464	1178	1229	2164	987	1041	1338	1394
peak1238	310	527	1869	1359	226	228	905	832
peak1239	7	32	301	591	6	3	57	87
peak1240	47	183	92	674	60	65	161	237
peak1241	105	336	1723	2439	223	242	881	1687
peak1242	44	121	209	501	65	103	36	156
peak1243	78	172	176	520	144	215	63	275
peak1244	134	424	190	1025	117	169	139	297
peak1245	306	994	762	1243	227	487	789	1005
peak1246	66	74	530	406	23	50	6	275
peak1247	70	297	343	802	98	124	121	672
peak1248	1310	4787	4644	12035	1392	1645	2868	4671
peak1249	216	1137	686	2369	212	256	349	468
peak1250	119	495	857	2482	180	159	1004	793
peak1251	444	1696	1260	4904	422	534	1565	2233
peak1252	162	757	278	2085	169	248	91	235
peak1253	247	837	4845	11225	306	252	2444	4842
peak1254	42	136	151	568	40	56	154	70
peak1255	138	342	600	820	157	130	243	365
peak1256	37	112	181	563	33	31	0	75
peak1257	25	106	133	439	32	32	1	135
peak1258	97	192	685	1785	48	16	98	418
peak1259	24	134	69	654	43	56	82	144
peak1260	45	106	209	827	22	23	74	405
peak1261	46	112	53	619	62	41	64	67
peak1262	457	2247	2074	7036	278	723	614	2994
peak1263	238	557	813	2070	153	298	125	1257
peak1264	235	873	1102	2487	403	824	431	2177
peak1265	1316	3000	12757	21346	1969	4037	9270	27261
peak1266	132	78	542	249	53	68	69	87
peak1267	226	408	1240	2238	184	152	829	493
peak1268	582	1806	305	1702	346	378	48	371
peak1269	896	2420	3221	6239	699	1099	766	2132
peak1270	20	52	163	482	20	30	98	332
peak1271	50	129	126	311	47	31	90	178
peak1272	165	439	383	894	151	341	269	421
peak1273	359	996	510	1686	500	925	204	900
peak1274	4	11	169	258	20	22	153	106
peak1275	35	26	962	539	72	25	963	447
peak1276	25	49	216	505	6	10	65	0
peak1277	1161	2677	1014	1782	1049	1409	222	440
peak1278	4864	12416	12993	22662	4135	6205	6482	8748
peak1279	7	32	322	380	6	4	35	76
peak1280	26	29	905	192	182	146	1082	1997
peak1281	12	15	37	23	47	45	184	423
peak1282	83	33	811	69	12	24	0	82
peak1283	267	200	1965	818	83	52	184	463
peak1284	58	73	424	570	24	17	77	37
peak1285	24	25	328	177	29	13	326	31
peak1286	96	187	358	426	36	48	62	134
peak1287	58	214	472	1645	62	194	286	1055
peak1288	92	156	416	876	74	84	276	584
peak1289	93	180	504	1180	60	97	361	1193
peak1290	29	69	75	455	23	46	30	74
peak1291	76	413	220	705	7	19	2	72
peak1292	101	80	1002	442	34	89	101	440
peak1293	205	687	667	2410	172	426	373	1657
peak1294	125	522	408	1277	76	189	138	508
peak1295	2284	7008	13411	30467	1062	1138	2486	4488
peak1296	310	1247	2749	6369	152	167	381	595
peak1297	101	77	589	313	115	51	304	329
peak1298	162	482	553	1410	72	174	193	424
peak1299	53	165	305	457	46	84	61	253
peak1300	108	521	735	953	289	364	303	789
peak1301	40	298	290	1232	145	205	145	576
peak1302	64	232	151	635	57	107	84	282
peak1303	25	145	105	876	20	40	114	413
peak1304	498	2973	5266	21855	434	927	2318	7030
peak1305	34	160	153	849	51	41	136	279
peak1306	48	180	780	1239	62	62	425	321
peak1307	101	233	867	781	120	103	230	419
peak1308	143	560	574	1388	127	287	443	382
peak1309	276	926	1343	2418	150	185	263	408
peak1310	268	622	665	1666	345	289	496	868
peak1311	164	373	749	946	134	121	322	706
peak1312	276	1696	350	2108	236	249	171	536
peak1313	1046	4762	858	2071	684	749	791	413
peak1314	97	235	348	936	64	161	316	388
peak1315	81	314	214	1161	76	46	162	175
peak1316	379	1423	1146	2582	65	28	61	0
peak1317	874	2857	1283	3064	163	51	101	39
peak1318	596	1701	2007	3695	105	19	96	186
peak1319	93	176	399	671	162	289	427	817
peak1320	24	85	314	194	193	109	244	464
peak1321	318	477	1128	1289	226	215	279	538
peak1322	385	438	1637	1032	135	230	466	886
peak1323	108	119	392	118	68	103	225	400
peak1324	302	330	2005	1034	166	177	304	525
peak1325	189	170	905	456	92	126	240	283
peak1326	196	363	463	702	210	315	461	760
peak1327	53	126	422	410	69	115	186	540
peak1328	123	439	622	808	202	237	211	588
peak1329	234	390	1344	1755	254	195	956	833
peak1330	599	999	5697	7506	685	383	4108	1959
peak1331	227	312	404	1022	275	145	515	219
peak1332	3226	7522	6101	12401	2921	2187	3844	3239
peak1333	633	1640	3744	6484	646	530	2684	2157
peak1334	64	109	138	315	97	72	105	113
peak1335	622	1270	5113	6719	776	847	2384	4385
peak1336	45	66	319	436	73	57	124	310
peak1337	3174	7841	1586	3356	5136	5174	1560	2499
peak1338	7593	17331	45660	85879	12690	12035	43638	62751
peak1339	341	658	1114	1324	224	210	133	242
peak1340	270	367	1169	1202	114	105	173	243
peak1341	187	349	1306	1483	59	152	507	425
peak1342	46	90	288	341	43	51	128	214
peak1343	45	192	172	450	61	105	41	213
peak1344	91	150	536	849	50	78	209	238
peak1345	20	56	386	562	36	22	259	406
peak1346	132	183	392	806	78	224	82	599
peak1347	99	174	400	732	85	183	309	517
peak1348	493	805	3017	1809	353	372	916	936
peak1349	115	246	813	818	91	92	75	315
peak1350	77	150	562	703	63	66	126	387
peak1351	152	259	985	1413	119	128	663	537
peak1352	52	74	336	338	31	67	247	243
peak1353	322	321	5995	5192	216	201	3814	5450
peak1354	269	458	2245	4023	438	327	2459	2041
peak1355	429	779	1730	3519	794	464	1674	1749
peak1356	878	1426	1811	3046	1613	780	3030	1709
peak1357	768	1719	1662	3453	680	1507	857	3462
peak1358	27	56	120	390	15	24	100	134
peak1359	75	127	485	382	44	71	202	240
peak1360	83	226	1314	2905	68	132	562	1247
peak1361	261	743	901	1782	263	370	240	535
peak1362	339	490	571	795	285	245	239	308
peak1363	91	181	211	401	92	103	78	295
peak1364	44	113	656	586	27	45	80	87
peak1365	844	2203	10346	21543	478	645	2899	6177
peak1366	182	437	640	1776	90	125	50	381
peak1367	181	441	736	1118	99	108	59	186
peak1368	192	604	838	2120	122	152	236	248
peak1369	47	209	93	566	61	27	185	139
peak1370	154	262	458	684	176	202	607	659
peak1371	215	492	2181	3039	282	294	914	2231
peak1372	127	322	416	529	178	263	153	313
peak1373	7265	13649	1757	2681	8442	6341	1822	1167
peak1374	11	59	185	419	19	7	86	35
peak1375	191	488	1826	3047	982	1178	4051	6218
peak1376	630	1797	1855	4981	1538	1496	2743	4441
peak1377	508	1303	2481	4577	1141	882	3415	3644
peak1378	3	14	0	0	81	93	201	545
peak1379	4	24	121	404	6	15	0	30
peak1380	13	24	59	342	10	17	170	186
peak1381	17	41	108	470	14	20	128	55
peak1382	80	184	309	607	33	60	69	320
peak1383	25	54	178	390	24	27	61	40
peak1384	1248	1476	1400	1164	861	1275	347	1194
peak1385	1253	1231	8688	5607	2005	2561	6013	13767
peak1386	81	251	309	769	68	121	201	314
peak1387	276	1022	520	1590	263	336	274	779
peak1388	86	543	214	892	5	29	65	148
peak1389	162	1120	263	2155	47	37	33	111
peak1390	297	1387	788	3189	85	59	273	149
peak1391	259	1201	893	4663	75	75	86	63
peak1392	78	424	395	1589	74	104	567	516
peak1393	36	97	246	538	34	36	11	0
peak1394	180	614	389	877	164	251	148	291
peak1395	27	80	99	475	18	10	49	13
peak1396	167	459	643	1241	135	208	277	515
peak1397	55	213	59	617	27	70	70	115
peak1398	98	157	313	430	55	99	35	72
peak1399	184	724	560	1471	224	338	284	595
peak1400	63	275	158	766	50	116	65	261
peak1401	67	267	237	818	49	107	136	516
peak1402	75	90	236	460	71	87	62	577
peak1403	75	64	369	335	39	3	194	29
peak1404	33	121	514	957	63	64	348	613
peak1405	56	125	208	130	331	300	386	1093
peak1406	134	217	773	1359	316	512	793	1811
peak1407	96	70	634	330	149	174	832	568
peak1408	65	160	101	948	69	77	174	441
peak1409	9	21	423	212	5	8	0	48
peak1410	230	434	229	974	74	192	159	487
peak1411	170	200	1640	942	106	115	858	1075
peak1412	21	83	107	284	21	22	120	2
peak1413	151	541	338	1375	89	197	286	890
peak1414	99	397	192	1016	74	189	112	772
peak1415	220	682	305	2047	156	262	124	823
peak1416	41	137	55	409	20	52	71	272
peak1417	187	344	602	770	201	95	504	214
peak1418	66	114	389	246	28	35	60	139
peak1419	13	45	144	416	14	9	157	40
peak1420	137	129	1722	1335	28	39	260	213
peak1421	55	47	221	486	24	30	105	91
peak1422	1313	6173	6995	23709	374	956	681	3723
peak1423	156	274	573	1074	119	175	201	433
peak1424	89	119	1174	630	70	63	283	117
peak1425	20	63	215	649	19	12	60	150
peak1426	1008	2557	3564	5389	662	1296	1217	4247
peak1427	51	93	200	288	20	33	70	138
peak1428	52	83	929	829	34	48	200	165
peak1429	596	1112	6238	7365	696	855	4186	6094
peak1430	329	696	1182	2053	298	254	491	472
peak1431	103	181	672	865	30	314	196	1060
peak1432	373	461	1293	1373	163	243	415	610
peak1433	484	679	544	728	372	334	272	256
peak1434	492	920	1849	3067	398	481	1041	1267
peak1435	266	596	825	794	78	102	0	41
peak1436	229	600	512	2199	128	78	456	434
peak1437	191	565	459	1027	143	124	201	194
peak1438	321	406	2195	2024	345	472	708	1589
peak1439	1107	1292	8843	6906	901	1173	4220	7058
peak1440	304	264	1151	945	274	241	511	771
peak1441	283	772	2894	4080	316	211	2055	1283
peak1442	82	241	933	1764	80	43	293	108
peak1443	107	252	330	632	47	61	217	109
peak1444	221	816	285	1359	194	64	298	13
peak1445	183	790	798	1262	141	94	201	0
peak1446	340	452	2189	2293	726	393	2314	1741
peak1447	69	222	436	766	82	123	395	184
peak1448	36	251	288	699	24	70	45	103
peak1449	72	273	233	862	46	100	201	222
peak1450	35	126	185	813	26	42	32	303
peak1451	2898	4622	3906	6549	1147	2802	993	3750
peak1452	81	63	499	275	35	14	35	0
peak1453	878	1588	3201	3571	858	913	2583	2518
peak1454	427	777	2892	2966	377	453	1394	1869
peak1455	146	321	717	779	97	148	25	204
peak1456	133	222	575	839	118	138	167	661
peak1457	971	1906	1428	1944	791	797	278	665
peak1458	252	426	1050	881	151	187	436	352
peak1459	167	337	883	1075	173	142	488	383
peak1460	154	130	574	347	107	89	88	314
peak1461	79	87	472	110	69	51	108	23
peak1462	906	890	1084	1141	529	650	500	834
peak1463	1439	1314	2390	1413	910	956	1275	1299
peak1464	4174	3372	10624	6331	2468	2575	3176	4995
peak1465	702	753	1007	1198	382	505	567	915
peak1466	41	39	696	404	23	28	192	168
peak1467	56	69	207	323	51	51	34	215
peak1468	633	810	5569	6071	302	256	1561	2329
peak1469	73	108	376	726	56	76	214	333
peak1470	190	364	503	557	179	89	206	242
peak1471	223	479	965	1082	283	339	808	787
peak1472	365	484	1332	1466	339	464	796	1461
peak1473	251	365	812	878	118	237	179	832
peak1474	1407	1847	11470	10022	645	1032	3560	7319
peak1475	491	559	7256	5676	221	372	913	3954
peak1476	2468	3226	8308	7637	2052	1596	4573	4989
peak1477	749	707	1520	1313	505	563	316	947
peak1478	924	1539	1158	2385	864	632	656	705
peak1479	192	422	2833	2561	202	176	1617	1271
peak1480	732	1385	3400	5049	585	592	1447	2806
peak1481	320	651	1031	1773	216	209	522	1156
peak1482	843	1506	2360	3837	585	543	977	1556
peak1483	348	777	2980	3546	316	354	1718	1508
peak1484	168	647	632	1659	199	90	151	6
peak1485	175	325	1364	585	197	166	651	785
peak1486	249	324	430	529	179	129	183	432
peak1487	1047	1262	2241	2965	1027	660	1207	1711
peak1488	453	662	8814	7287	424	258	5740	3700
peak1489	428	557	1478	957	381	298	630	629
peak1490	189	179	356	547	229	388	488	1584
peak1491	202	177	2777	1886	252	375	1569	4897
peak1492	160	218	760	911	87	79	56	188
peak1493	6310	10351	23700	27931	3707	4253	7419	11016
peak1494	3553	5643	5320	9202	1966	2288	1671	3821
peak1495	89	116	458	257	78	126	283	1104
peak1496	716	1192	3193	4104	527	1126	886	4003
peak1497	89	145	595	564	65	102	252	319
peak1498	73	167	1160	1841	79	81	382	1023
peak1499	72	128	464	719	40	31	483	325
peak1500	46	33	953	949	18	23	180	279
peak1501	369	650	2658	2382	275	234	1327	1242
peak1502	201	299	660	531	112	87	157	370
peak1503	148	142	598	584	116	110	423	508
peak1504	110	179	1074	696	101	88	541	649
peak1505	170	244	2539	1893	168	180	646	1801
peak1506	452	486	3221	2673	352	383	1410	2412
peak1507	261	332	857	715	203	181	252	726
peak1508	381	551	1524	1662	352	385	459	1627
peak1509	118	400	292	575	95	185	114	460
peak1510	202	332	1200	811	186	215	744	739
peak1511	493	684	1525	1505	471	563	1376	1243
peak1512	178	73	115	19	94	29	181	32
peak1513	52	127	94	580	28	74	121	314
peak1514	39	305	532	1832	215	94	1585	670
peak1515	72	120	306	640	133	104	494	413
peak1516	37	76	319	228	50	57	264	457
peak1517	121	410	499	2064	105	226	153	574
peak1518	131	251	407	665	71	104	203	436
peak1519	131	263	453	524	157	258	715	739
peak1520	9	17	307	321	6	12	45	222
peak1521	1	25	0	203	191	325	1443	3287
peak1522	8	6	80	1	124	284	559	1213
peak1523	52	257	121	817	33	120	123	264
peak1524	39	301	90	797	23	39	2	0
peak1525	154	758	962	2283	37	53	81	360
peak1526	808	1949	2283	3413	85	197	30	60
peak1527	149	223	767	287	178	344	394	932
peak1528	120	120	793	608	135	267	764	1458
peak1529	42	148	542	668	29	53	62	88
peak1530	127	268	705	1926	54	77	527	466
peak1531	61	204	138	623	50	97	128	116
peak1532	22	133	55	504	18	28	0	0
peak1533	28	180	396	1436	31	19	270	413
peak1534	5	93	81	492	28	24	0	0
peak1535	28	90	149	386	7	23	63	210
peak1536	68	151	433	902	71	71	645	541
peak1537	353	883	535	1419	211	416	417	707
peak1538	88	311	868	1178	81	150	145	639
peak1539	968	2111	1211	1788	725	665	566	353
peak1540	7736	17042	19126	24036	5077	4857	7757	14145
peak1541	1830	4001	568	1335	1152	1250	348	669
peak1542	75	124	493	526	38	77	165	182
peak1543	90	146	393	593	67	105	148	229
peak1544	26	88	296	509	25	21	31	180
peak1545	373	694	877	1369	540	295	1063	266
peak1546	336	1103	297	1619	339	422	311	418
peak1547	187	476	536	1951	99	149	199	630
peak1548	482	466	853	668	234	542	561	1331
peak1549	327	1166	845	2917	265	639	442	1660
peak1550	78	316	576	1153	66	148	277	476
peak1551	81	254	290	1027	43	103	97	200
peak1552	36	129	98	498	27	55	133	312
peak1553	42	164	321	774	41	69	41	436
peak1554	45	100	311	445	153	248	230	449
peak1555	174	267	1672	2180	337	462	1591	4355
peak1556	78	269	860	1664	82	124	325	1390
peak1557	40	130	473	1374	22	35	115	176
peak1558	133	242	557	339	102	107	113	33
peak1559	75	58	77	168	43	105	386	70
peak1560	234	234	2144	2309	211	243	1522	2349
peak1561	174	156	1961	1191	123	185	638	1821
peak1562	88	295	637	1761	60	53	332	328
peak1563	91	502	719	2118	134	249	298	1049
peak1564	41	175	138	525	49	57	219	159
peak1565	86	287	1103	2515	85	83	702	670
peak1566	191	580	813	2155	204	275	413	782
peak1567	50	111	183	694	71	104	164	475
peak1568	330	865	977	1258	201	265	266	756
peak1569	325	742	944	1234	303	325	398	681
peak1570	35	103	270	680	51	24	0	157
peak1571	112	352	332	1112	78	165	120	423
peak1572	273	51	1859	353	43	74	65	503
peak1573	426	104	3069	466	107	165	310	654
peak1574	562	256	2021	606	189	310	315	962
peak1575	537	230	1551	546	193	282	508	844
peak1576	420	198	1369	372	121	218	240	506
peak1577	469	223	1212	408	200	327	372	1094
peak1578	219	391	510	713	165	241	72	443
peak1579	261	570	1131	1751	250	260	505	1015
peak1580	429	812	2919	3215	366	344	1213	1662
peak1581	104	309	244	748	76	117	40	306
peak1582	215	533	1223	1941	136	467	221	1654
peak1583	240	350	1068	1127	309	178	387	729
peak1584	183	235	661	507	186	161	464	474
peak1585	183	214	838	346	232	135	546	139
peak1586	104	99	659	174	126	51	285	164
peak1587	147	206	1953	2260	77	87	1118	963
peak1588	1029	2006	8790	12480	1915	1570	7719	9888
peak1589	135	186	198	527	219	159	218	360
peak1590	128	204	294	555	119	173	212	510
peak1591	18	43	322	797	52	17	488	314
peak1592	45	36	810	313	26	23	300	308
peak1593	622	905	1699	1910	350	472	282	854
peak1594	52	70	170	305	53	40	6	131
peak1595	317	552	1600	1593	229	169	436	511
peak1596	858	1127	3152	2964	610	515	734	1663
peak1597	67	140	304	384	63	30	520	114
peak1598	228	500	1063	1350	295	250	811	823
peak1599	389	925	879	1470	468	345	381	708
peak1600	198	272	1597	1016	138	221	516	831
peak1601	387	620	709	993	323	386	241	651
peak1602	536	930	966	1611	310	434	414	379
peak1603	429	711	1379	1512	353	367	864	1138
peak1604	858	1418	2847	3704	669	732	1462	2388
peak1605	274	290	2237	1738	201	163	833	1313
peak1606	220	542	336	837	207	340	204	799
peak1607	383	416	885	702	296	185	317	412
peak1608	141	156	1038	387	113	83	448	174
peak1609	139	118	543	206	128	62	199	96
peak1610	1292	1360	9862	7419	992	446	4836	4226
peak1611	463	792	1239	1660	506	328	551	461
peak1612	102	280	111	348	1377	558	1678	951
peak1613	4583	7518	9728	11641	8510	6237	8866	9479
peak1614	89	87	363	265	134	77	159	76
peak1615	354	231	561	430	352	225	412	427
peak1616	471	442	5169	3254	539	369	2654	2429
peak1617	520	869	1337	1752	298	334	668	658
peak1618	690	1146	822	1115	408	402	278	296
peak1619	725	948	1668	1409	477	414	266	608
peak1620	412	476	1146	832	260	156	105	230
peak1621	231	711	893	1397	292	197	544	503
peak1622	429	433	1559	1284	380	499	1772	1365
peak1623	218	317	470	730	162	309	206	815
peak1624	2425	2491	4863	5456	673	890	532	906
peak1625	1321	1191	3809	2366	326	404	594	1376
peak1626	268	94	3495	1049	191	401	1256	4200
peak1627	1326	1674	4804	4451	755	1062	1154	2274
peak1628	1040	1151	2947	2106	699	742	712	2538
peak1629	703	803	2471	1527	412	499	547	1411
peak1630	350	583	6615	5407	338	343	3373	3923
peak1631	673	923	1616	1914	600	532	869	1327
peak1632	68	83	640	336	53	58	258	489
peak1633	107	119	620	404	144	116	648	634
peak1634	28	32	336	240	71	54	219	405
peak1635	794	850	2909	2569	463	414	772	998
peak1636	1824	1688	4907	3793	749	752	1221	1253
peak1637	2037	1847	2696	1932	900	685	396	523
peak1638	2378	1960	7202	4168	804	793	2540	1626
peak1639	787	1059	1579	1930	503	585	555	746
peak1640	236	212	1049	1150	131	105	510	381
peak1641	83	90	445	398	81	46	297	174
peak1642	65	61	537	77	26	19	0	60
peak1643	155	121	2165	586	56	50	390	118
peak1644	3273	3894	1278	1617	2571	1948	584	929
peak1645	7391	8825	2580	2721	6529	4448	1063	1864
peak1646	73	222	551	1344	41	40	176	252
peak1647	1041	1964	3931	4841	837	852	1615	2564
peak1648	2720	4311	1650	2078	1898	1581	713	949
peak1649	381	465	2832	2630	402	396	1917	1699
peak1650	683	954	3618	3324	647	672	1936	2550
peak1651	4117	5558	6335	6740	3944	4308	3800	5189
peak1652	7625	6151	15957	9613	3652	4676	3537	7495
peak1653	12	16	310	379	59	15	793	216
peak1654	2868	2267	21699	11350	1405	1853	5228	11808
peak1655	318	467	604	408	211	155	289	454
peak1656	705	796	5620	3810	258	427	802	2816
peak1657	280	431	1347	1339	177	240	435	794
peak1658	471	607	4526	3180	377	281	1338	1286
peak1659	658	1488	1638	2541	381	592	436	1454
peak1660	318	588	1142	1637	224	333	580	1070
peak1661	372	441	673	865	268	251	543	768
peak1662	297	444	1618	1453	235	177	284	418
peak1663	247	389	584	1006	230	152	519	369
peak1664	232	1732	2619	13052	123	43	415	53
peak1665	30	72	52	240	8	2	2	5
peak1666	17331	26171	4222	4271	4715	4247	716	849
peak1667	26139	36097	4734	6342	7034	6633	660	1398
peak1668	14846	20268	3823	3538	3970	3824	852	1324
peak1669	15255	23588	1396	2974	4187	4176	562	426
peak1670	11933	18500	8163	12871	3195	3341	1561	2990
peak1671	5555	8518	24763	30658	2013	1978	5547	7072
peak1672	2774	3881	13127	14539	2146	4031	4703	12180
peak1673	65	116	532	899	48	50	191	184
peak1674	411	927	820	2305	248	273	335	562
peak1675	1403	2998	3154	7075	1042	786	1520	2303
peak1676	947	1651	2175	2452	650	476	712	1160
peak1677	186	366	312	567	2293	1938	1852	3265
peak1678	65	246	543	869	1286	1124	2910	5018
peak1679	425	1402	1090	2164	1227	406	1309	360
peak1680	256	877	622	2060	692	272	1160	613
peak1681	117	376	495	1421	255	112	1063	455
peak1682	11	4	465	140	27	16	54	250
peak1683	292	310	776	677	283	325	264	566
peak1684	737	854	1317	1811	829	843	903	716
peak1685	247	292	2625	2321	467	521	2514	3464
peak1686	437	1028	661	1263	1220	1067	576	945
peak1687	1050	2620	2306	3016	2372	2296	3162	3491
peak1688	72	116	775	341	68	116	319	372
peak1689	606	579	3642	2416	878	1347	2951	6871
peak1690	201	312	950	1193	111	208	249	504
peak1691	207	447	1843	2284	144	195	345	1470
peak1692	308	650	848	1004	229	261	603	200
peak1693	168	440	359	784	147	160	120	235
peak1694	51	27	311	347	88	1	149	184
peak1695	40	48	241	442	39	15	251	57
peak1696	56	51	780	352	47	29	507	304
peak1697	83	111	475	597	49	42	166	150
peak1698	2597	4772	2482	2329	1578	1808	458	1036
peak1699	332	661	965	1214	172	146	272	245
peak1700	181	371	1020	1625	71	101	325	434
peak1701	806	950	1675	1128	492	734	406	852
peak1702	524	712	1279	1618	372	559	646	1521
peak1703	118	109	977	662	276	330	776	1814
peak1704	405	605	1317	1617	466	327	782	946
peak1705	78	293	244	535	65	161	48	336
peak1706	127	406	506	1053	289	281	353	472
peak1707	167	567	506	702	309	376	230	465
peak1708	154	580	198	1000	261	303	222	386
peak1709	230	719	803	746	479	611	1012	1227
peak1710	154	148	397	469	114	21	360	43
peak1711	175	671	444	1081	103	145	98	203
peak1712	134	364	653	1372	82	179	189	1009
peak1713	147	570	1471	2420	108	341	165	2007
peak1714	28	112	413	1552	6	7	0	185
peak1715	49	282	76	573	35	104	0	376
peak1716	274	1467	329	1496	156	684	71	581
peak1717	150	324	1765	1579	118	211	343	889
peak1718	588	1871	2948	6232	523	980	1455	2768
peak1719	19	47	523	590	32	13	491	273
peak1720	220	966	1622	4002	231	243	391	1168
peak1721	207	443	931	1235	236	113	479	422
peak1722	206	483	307	432	1036	520	1573	638
peak1723	12	27	272	496	37	15	40	104
peak1724	107	406	850	3651	248	190	1812	1268
peak1725	710	3102	592	3011	2786	2973	1862	3210
peak1726	240	802	1062	2190	191	127	922	215
peak1727	271	585	675	1419	201	238	263	402
peak1728	40	87	98	402	42	50	90	93
peak1729	45	118	627	807	86	69	217	158
peak1730	444	1781	1362	6017	427	436	991	1622
peak1731	104	476	569	1311	133	144	341	323
peak1732	136	552	840	1705	138	147	401	394
peak1733	157	538	373	1353	170	134	468	211
peak1734	125	319	727	1128	50	29	196	120
peak1735	288	867	435	1022	185	87	170	0
peak1736	329	879	1840	4049	283	237	847	791
peak1737	345	925	850	1582	184	206	453	279
peak1738	141	136	442	552	11	26	1	187
peak1739	253	378	2965	4127	34	56	91	663
peak1740	41	142	420	665	60	72	235	522
peak1741	875	5141	4401	17802	596	951	2099	4613
peak1742	61	304	381	1406	122	170	385	937
peak1743	67	197	345	687	59	106	53	522
peak1744	457	1678	947	2587	577	594	507	882
peak1745	474	641	2966	2786	137	236	792	1061
peak1746	15	92	236	876	18	25	178	0
peak1747	316	475	465	698	363	894	150	1395
peak1748	72	397	374	885	63	63	63	106
peak1749	56	133	595	361	40	95	50	299
peak1750	1	23	93	314	3	11	91	94
peak1751	42	76	226	352	21	48	67	106
peak1752	665	4200	10402	46763	306	179	2723	2711
peak1753	242	1336	396	2411	95	50	98	128
peak1754	126	139	1750	840	49	178	190	1722
peak1755	9	62	110	451	18	20	0	0
peak1756	616	1639	1969	3852	498	623	811	1165
peak1757	510	1238	752	1509	378	487	250	889
peak1758	1473	1346	1584	994	1038	616	887	365
peak1759	33	64	146	295	18	49	87	139
peak1760	57	141	335	384	19	47	43	242
peak1761	54	141	139	696	30	48	16	178
peak1762	14	60	41	357	1	27	84	153
peak1763	254	576	592	867	974	1036	922	1240
peak1764	622	1289	2024	2418	2109	2310	2868	4389
peak1765	199	388	487	584	571	643	654	1344
peak1766	245	392	1225	1331	715	885	2030	3379
peak1767	31	65	312	416	70	130	625	659
peak1768	238	793	910	1434	175	507	403	1301
peak1769	263	372	920	792	197	164	291	249
peak1770	349	1652	2266	6538	511	501	1000	3023
peak1771	97	398	352	1303	71	182	1	517
peak1772	101	292	357	767	158	230	239	434
peak1773	401	541	664	688	805	552	1140	1334
peak1774	2694	11760	20356	76234	1574	1147	7085	7389
peak1775	319	1341	2321	7384	216	97	828	1059
peak1776	1359	2874	3881	4544	1068	888	1790	1929
peak1777	2333	4385	1955	2684	1638	1197	1664	795
peak1778	56	356	327	787	59	93	73	351
peak1779	68	183	212	962	75	42	287	175
peak1780	1	0	5	14	210	55	584	169
peak1781	3	7	77	2	277	66	1253	428
peak1782	122	221	631	378	89	80	273	189
peak1783	313	671	1710	2183	396	460	1478	1786
peak1784	296	472	1257	764	351	310	761	466
peak1785	246	255	717	788	279	197	289	676
peak1786	174	354	1236	1462	98	138	382	726
peak1787	35	118	694	1316	15	29	122	325
peak1788	30	75	421	553	12	27	146	94
peak1789	39	50	412	368	36	42	179	87
peak1790	141	97	730	502	128	117	518	622
peak1791	158	125	713	601	96	133	293	758
peak1792	176	293	4376	3073	280	235	2696	2822
peak1793	102	200	587	790	570	556	2504	2718
peak1794	308	295	466	475	272	306	159	310
peak1795	390	305	2552	1466	470	635	1702	3779
peak1796	303	254	655	389	265	452	331	1247
peak1797	87	212	1049	1577	168	120	1043	967
peak1798	235	413	1229	2078	389	283	1816	1294
peak1799	220	361	1215	1553	122	129	474	480
peak1800	348	472	2343	3023	148	195	690	978
peak1801	5512	9149	755	1010	5075	4172	604	346
peak1802	13	38	138	323	8	11	0	232
peak1803	365	358	1379	1102	240	337	449	962
peak1804	81	200	642	734	71	72	342	206
peak1805	34	39	233	449	24	31	301	87
peak1806	140	153	898	580	139	145	565	131
peak1807	99	137	701	557	103	72	109	306
peak1808	65	127	647	566	63	109	76	566
peak1809	176	249	755	865	171	80	68	445
peak1810	36	59	354	482	24	47	323	357
peak1811	248	360	615	888	221	201	294	636
peak1812	437	684	1589	1401	285	404	644	553
peak1813	414	540	3832	2502	364	355	1061	1995
peak1814	271	580	1141	1522	298	298	429	1052
peak1815	301	449	2005	1426	170	173	234	653
peak1816	72	165	392	316	68	66	34	257
peak1817	227	324	931	862	226	269	579	596
peak1818	203	479	594	913	197	225	239	382
peak1819	377	866	306	938	483	399	308	65
peak1820	27	125	335	877	49	67	430	242
peak1821	126	184	619	669	153	137	527	468
peak1822	2663	2469	20084	11295	2698	1870	11733	10766
peak1823	2247	2282	16568	11797	2287	1576	8979	10011
peak1824	643	751	3080	2876	706	473	1015	2090
peak1825	1221	1564	8365	7214	1374	1045	4448	6091
peak1826	323	502	1047	715	397	237	495	813
peak1827	191	208	641	539	283	175	379	373
peak1828	27	52	235	662	37	7	0	135
peak1829	67	121	688	1154	72	65	380	480
peak1830	75	163	228	804	74	66	301	255
peak1831	259	375	1226	812	181	225	241	577
peak1832	92	280	1116	1026	79	125	191	232
peak1833	718	1026	1921	2023	399	416	302	494
peak1834	671	1000	4396	4653	357	404	1492	1915
peak1835	226	657	995	1801	292	288	550	717
peak1836	298	913	621	1638	234	220	226	359
peak1837	2276	3617	6183	5047	1730	1485	2855	2528
peak1838	102	222	593	602	142	138	529	651
peak1839	487	976	2992	3709	704	1026	1538	2811
peak1840	1107	3814	1886	3134	669	947	489	1284
peak1841	353	1085	2408	5298	188	231	951	1097
peak1842	47	123	462	824	36	55	105	340
peak1843	39	109	459	690	40	75	211	450
peak1844	316	418	1261	1094	162	372	457	566
peak1845	673	967	2143	1761	304	607	323	1070
peak1846	214	323	1213	1090	152	263	548	769
peak1847	149	302	740	1332	107	106	238	316
peak1848	203	444	292	828	115	143	126	435
peak1849	37	55	268	306	5	4	67	70
peak1850	140	241	1126	1459	28	34	73	135
peak1851	774	1779	1997	4515	192	322	278	1004
peak1852	426	1007	618	1751	130	175	227	169
peak1853	253	286	1138	487	243	203	577	249
peak1854	811	2317	697	1738	684	643	547	285
peak1855	896	1265	2580	2925	520	620	1538	1633
peak1856	361	568	2879	1856	375	301	1156	1296
peak1857	1151	1299	5853	4018	917	657	2737	2924
peak1858	93	155	523	651	46	44	114	181
peak1859	452	633	154	187	406	436	114	117
peak1860	42	138	156	467	38	40	58	96
peak1861	386	685	1414	1984	246	251	575	313
peak1862	293	454	1705	1719	177	137	558	999
peak1863	29	29	297	72	28	24	0	1
peak1864	312	466	2150	1635	191	262	1055	917
peak1865	17	49	172	375	28	22	68	85
peak1866	111	176	965	1731	214	266	994	2461
peak1867	163	170	657	633	96	92	351	204
peak1868	183	200	1135	686	139	85	464	228
peak1869	89	59	220	87	52	89	77	491
peak1870	723	327	3943	1723	195	506	1079	2880
peak1871	311	142	1338	201	108	236	73	385
peak1872	610	818	881	702	407	561	166	636
peak1873	415	669	1605	917	637	337	1016	956
peak1874	39	137	550	1439	37	11	189	54
peak1875	14222	26532	96139	149256	11330	9489	41535	48794
peak1876	42	171	558	1411	10	6	31	0
peak1877	2708	2143	9680	4156	957	830	1774	2332
peak1878	9363	8597	41525	22765	3312	3186	8265	13445
peak1879	1938	1765	2545	1375	682	689	585	597
peak1880	3086	3365	7635	4170	1120	1080	1467	1777
peak1881	1831	1987	2624	1820	717	753	378	759
peak1882	1491	1692	3308	1991	562	551	633	436
peak1883	2166	2615	5248	3044	815	830	1154	1670
peak1884	1241	1605	1920	1163	486	516	414	255
peak1885	1630	2012	2791	1861	584	680	459	798
peak1886	2457	3111	6198	4860	937	963	1315	1967
peak1887	1190	1610	4387	3291	408	515	989	995
peak1888	2117	2490	4947	4188	806	830	1083	1404
peak1889	1812	2255	3954	2509	688	713	1218	1286
peak1890	1962	2322	4276	3137	689	672	798	972
peak1891	5018	5555	17126	12877	1622	1730	3619	3892
peak1892	1358	1507	2077	2056	498	489	423	883
peak1893	2855	6739	492	1150	2692	2696	633	656
peak1894	255	442	1097	1491	177	128	854	241
peak1895	1313	1862	3042	4429	707	829	1139	2128
peak1896	478	571	1581	955	371	312	912	646
peak1897	154	266	1209	1257	171	111	426	697
peak1898	127	150	1295	948	58	91	320	360
peak1899	141	127	1016	1029	72	86	272	513
peak1900	75	66	624	271	35	43	27	237
peak1901	805	1269	1428	1563	572	448	712	642
peak1902	187	255	1125	574	136	98	348	359
peak1903	77	110	128	571	35	44	82	0
peak1904	25	60	443	529	26	22	34	43
peak1905	2582	2656	18328	14837	1983	1520	7995	8619
peak1906	855	1272	905	1170	659	619	435	448
peak1907	7008	5797	14377	9216	3739	3731	4767	7035
peak1908	233	539	1238	1416	309	284	598	906
peak1909	860	596	3863	2014	281	410	717	1525
peak1910	271	273	1015	963	92	120	234	380
peak1911	254	378	1805	1673	181	119	506	641
peak1912	295	598	445	916	254	281	173	277
peak1913	77	174	393	401	106	97	282	335
peak1914	665	1293	979	1888	722	481	607	539
peak1915	234	363	398	787	180	208	242	614
peak1916	5804	15828	8775	26460	8630	5429	9037	7836
peak1917	1364	4278	295	1772	1954	1187	678	266
peak1918	3435	10009	9514	19996	4571	2851	6367	6793
peak1919	384	927	656	1582	243	375	335	828
peak1920	460	885	3612	5283	457	611	1047	2977
peak1921	104	171	141	330	78	96	144	87
peak1922	519	955	2921	3827	347	325	1641	1833
peak1923	66	102	624	701	114	74	563	520
peak1924	496	716	4774	5375	286	301	2116	2494
peak1925	1961	2361	4243	4032	1793	2039	2189	2908
peak1926	22	27	212	696	36	29	473	352
peak1927	386	777	676	1315	497	296	413	416
peak1928	550	574	3012	1856	358	444	1233	1899
peak1929	1449	1639	3058	1742	887	1161	974	1908
peak1930	287	428	654	961	235	177	133	531
peak1931	924	1272	1657	2090	659	673	660	951
peak1932	697	1123	1690	1755	433	474	930	1043
peak1933	184	177	864	716	88	95	591	365
peak1934	274	242	832	307	268	266	388	201
peak1935	1079	1037	2686	1784	645	618	1384	1673
peak1936	5297	7014	10229	10315	4807	5312	6218	8481
peak1937	185	115	810	349	149	181	359	525
peak1938	531	851	1361	1328	593	525	1286	1045
peak1939	1384	2212	1514	2347	1126	1100	497	668
peak1940	1860	3347	3734	4431	1879	1580	2261	3123
peak1941	298	343	697	496	276	389	181	701
peak1942	714	1121	1329	1571	450	485	236	609
peak1943	1023	1368	651	1303	561	693	192	380
peak1944	194	299	595	1827	125	167	320	549
peak1945	708	651	2931	3014	300	448	759	1824
peak1946	1082	827	2493	2108	526	603	1112	794
peak1947	819	990	6384	5868	446	588	1972	3339
peak1948	1749	1985	5831	5702	1020	1156	1843	3515
peak1949	538	606	3347	3299	283	380	1174	1606
peak1950	312	310	2510	1782	158	221	800	862
peak1951	62	107	599	409	58	43	89	164
peak1952	50	90	169	455	78	64	45	95
peak1953	186	200	1276	778	150	107	381	845
peak1954	449	334	3810	1839	284	228	1506	1739
peak1955	229	410	1260	2139	189	167	813	1010
peak1956	571	555	921	997	324	363	491	347
peak1957	543	1233	6022	8391	314	295	1025	2173
peak1958	830	1932	2055	4143	456	433	702	1037
peak1959	2598	4392	1129	1863	3216	2614	715	1100
peak1960	3010	5714	644	1017	3551	2938	352	936
peak1961	289	777	1564	2839	428	323	734	1055
peak1962	89	246	412	753	71	103	339	471
peak1963	163	221	965	973	112	112	525	642
peak1964	805	3719	5371	16141	1453	906	3719	3437
peak1965	185	651	389	1609	319	180	222	34
peak1966	825	909	4347	3889	665	933	1822	3823
peak1967	226	209	1457	1444	175	187	624	1643
peak1968	22193	36944	7755	8136	17073	9359	4321	2934
peak1969	45363	79399	43863	61638	33657	18328	22870	10988
peak1970	789	1036	8763	6518	1020	619	4663	3920
peak1971	12536	19091	4830	5081	15401	9449	5982	1007
peak1972	52421	69095	123024	151709	63286	34989	90766	35966
peak1973	4404	6677	1656	1763	4739	3580	636	242
peak1974	1266	1491	6500	4870	901	908	1929	2832
peak1975	993	760	1951	1520	689	689	573	1301
peak1976	369	362	882	768	236	391	975	932
peak1977	977	1010	1822	1445	838	1167	903	2043
peak1978	445	305	1087	540	367	322	697	834
peak1979	1435	1521	8090	6432	761	858	1616	2480
peak1980	938	929	5314	3879	439	564	1276	2626
peak1981	675	574	1016	1078	362	342	325	595
peak1982	2054	2201	18584	16509	966	1049	4507	7904
peak1983	1162	909	10738	5005	615	478	2407	2780
peak1984	126	67	844	701	92	77	558	232
peak1985	403	391	1416	1426	270	223	427	1103
peak1986	405	382	802	427	265	225	270	294
peak1987	495	376	2595	1816	288	215	883	1327
peak1988	303	539	1034	1264	260	240	478	483
peak1989	180	302	905	1355	138	220	348	1141
peak1990	274	393	869	1021	156	197	153	278
peak1991	657	688	3052	2589	298	531	771	1489
peak1992	954	1426	14944	14778	714	769	4948	10079
peak1993	185	273	463	759	114	162	132	318
peak1994	348	440	2061	2252	188	263	512	1144
peak1995	8384	10600	4363	3627	5250	9821	1565	5543
peak1996	1071	1427	3332	2490	712	1205	1153	3388
peak1997	794	1084	1456	1464	354	458	279	979
peak1998	790	1240	2656	2081	521	650	583	1460
peak1999	5776	6353	34639	27741	4772	3011	13441	14711
[truncated: 9,635 more rows]
