# Supplementary material for: Limits in the detection of m6A changes using MeRIP/m6A-seq
Source: Sci Rep. 2020 Apr 20;10:6590. doi: 10.1038/s41598-020-63355-3 (PMC7170965; doi:10.1038/s41598-020-63355-3)
Supplement: Supplementary file 3 — Supplementary information 3. [file 41598_2020_63355_MOESM3_ESM.zip › additional_file4_v2/macs2_deq_results/anders_stress_2018_deq_results.txt]

seqnames	start	end	width	strand	annot	main.gene	deseq2.p	deseq2.padj	edger.p	edger.padj	qnb.p	qnb.padj	peak.l2fc	gene.l2fc	gene.p	gene.padj	diff.l2fc
chr1	856324	856448	124	+	exon	LINC01128	0.514793297530005	1	0.480035873466825	1	0.839636643661553	0.981215586380617	-0.619150880875674	0.396737478908618	0.58628071169701	0.999960728400165	-1.01588835978429
chr1	917856	917958	102	-	exon	RP11-54O7.3	0.256076627080912	1	0.141900411549529	1	0.727635316319298	0.981215586380617	-0.567698299976512	-0.0865934268373089	0.897928830172831	0.999960728400165	-0.481104873139203
chr1	920497	920778	281	-	exon	RP11-54O7.3	0.563357038791592	1	0.416669141382643	1	0.92569807269964	0.981215586380617	-0.148687674912829	-0.0865934268373089	0.897928830172831	0.999960728400165	-0.0620942480755197
chr1	924686	924797	111	+	exon	SAMD11	1	1	0.542265173872324	1	0.57269059007134	0.981215586380617	3.30298580154195	0.143389910968728	0.871031106854436	0.999960728400165	3.15959589057322
chr1	944401	944509	108	+	utr3	SAMD11	0.407313713237076	1	0.378534081552991	1	0.408887611071435	0.981215586380617	1.65764324290507	0.143389910968728	0.871031106854436	0.999960728400165	1.51425333193634
chr1	998864	999398	534	-	utr3	HES4	0.0586859641009722	1	0.0567675684494076	1	0.278446309186608	0.981215586380617	1.74176194963783	0.42250709915157	0.482979338940166	0.999960728400165	1.31925485048626
chr1	999475	999689	214	-	exon	HES4	0.0119203666160389	1	0.00544156198040405	1	0.0820056105240533	0.981215586380617	2.5343113214065	0.42250709915157	0.482979338940166	0.999960728400165	2.11180422225493
chr1	999816	1000071	255	-	utr5	HES4	1	1	0.57894497540175	1	0.575803036675717	0.981215586380617	3.62155734754382	0.42250709915157	0.482979338940166	0.999960728400165	3.19905024839225
chr1	1000465	1000671	206	+	utr5*	ISG15	0.798131995049021	1	0.891199121579048	1	0.925489032721787	0.981215586380617	1.86515075437795	-0.436492940732435	0.711560995793816	0.999960728400165	2.30164369511038
chr1	1053855	1053968	113	+	exon	AGRN	0.127367858774413	1	0.0866203955890936	1	0.515353169255901	0.981215586380617	2.83353297507822	0.401526440534957	0.33731393297458	0.999960728400165	2.43200653454326
chr1	1055051	1055338	287	+	utr3	AGRN	0.159531954653782	1	0.127091134769905	1	0.165211639168038	0.981215586380617	1.04136882916782	0.401526440534957	0.33731393297458	0.999960728400165	0.639842388632865
chr1	1055421	1055558	137	+	utr3	AGRN	0.694839373742533	1	0.830474766816142	1	0.745188604083567	0.981215586380617	0.274441689579598	0.401526440534957	0.33731393297458	0.999960728400165	-0.127084750955359
chr1	1082185	1082441	256	-	utr3	C1orf159	0.0457679855993249	1	0.021716409075264	1	0.164540492555408	0.981215586380617	2.0136999427144	-0.442824481211794	0.60238495227262	0.999960728400165	2.45652442392619
chr1	1217016	1217193	177	-	utr3	SDF4	0.153316640691082	1	0.0656648225242627	1	0.235085593772993	0.981215586380617	-0.766997685214797	0.242357362206863	0.585532598256647	0.999960728400165	-1.00935504742166
chr1	1217400	1217550	150	-	utr3	SDF4	0.0353186376715073	1	0.0180272586702672	1	0.197286314356112	0.981215586380617	1.67309707231695	0.242357362206863	0.585532598256647	0.999960728400165	1.43073971011008
chr1	1228606	1228715	109	-	exon	SDF4	0.58417335227444	1	0.567101845748997	1	0.478201962085848	0.981215586380617	1.52301735545199	0.242357362206863	0.585532598256647	0.999960728400165	1.28065999324512
chr1	1232674	1232833	159	+	exon	B3GALT6	0.62023496546698	1	0.560950609057357	1	0.861715131934893	0.981215586380617	2.29830929646769	-0.0794721804608944	0.853572727597579	0.999960728400165	2.37778147692858
chr1	1232899	1233304	405	+	utr3	B3GALT6	0.0195978130842252	1	0.0112637723241648	1	0.104283323099761	0.981215586380617	2.59627580425987	-0.0794721804608944	0.853572727597579	0.999960728400165	2.67574798472077
chr1	1233625	1233729	104	+	utr3	B3GALT6	0.809727085143228	1	0.993050318561664	1	0.756489509995783	0.981215586380617	-0.462486414545903	-0.0794721804608944	0.853572727597579	0.999960728400165	-0.383014234085009
chr1	1233791	1234208	417	+	utr3	B3GALT6	0.587246315608013	1	0.418936175820053	1	0.531686537943338	0.981215586380617	-0.538316391277696	-0.0794721804608944	0.853572727597579	0.999960728400165	-0.458844210816802
chr1	1234566	1234688	122	+	utr3	B3GALT6	0.717322365615121	1	0.535012202240394	1	0.712581414167968	0.981215586380617	0.501471185798252	-0.0794721804608944	0.853572727597579	0.999960728400165	0.580943366259146
chr1	1234742	1234960	218	+	utr3	B3GALT6	0.877702669844264	1	0.74207361010372	1	0.96266434148374	0.981215586380617	0.369452866823936	-0.0794721804608944	0.853572727597579	0.999960728400165	0.448925047284831
chr1	1255114	1255237	123	-	utr3	UBE2J2	0.338497449454337	1	0.390778566645465	1	0.696780905034506	0.981215586380617	1.17109659226495	-0.0246769484803897	0.956110922582351	0.999960728400165	1.19577354074534
chr1	1292718	1292819	101	-	utr3	ACAP3	0.904474403605571	1	0.906026012898428	1	0.459611673372491	0.981215586380617	-0.314791411118977	0.0552353950995422	0.903211073592336	0.999960728400165	-0.370026806218519
chr1	1308644	1308744	100	+	exon	PUSL1	0.504953075282057	1	0.560830661835466	1	0.937619223672914	0.981215586380617	1.7496097207634	0.812328278345374	0.270745048311876	0.999960728400165	0.937281442418022
chr1	1311535	1311717	182	-	utr3	CPSF3L	0.776446753675877	1	0.879167634676612	1	0.976687877340712	0.982282377726442	-0.0618778277930371	-0.0356745991674129	0.922456738549389	0.999960728400165	-0.0262032286256242
chr1	1313192	1313385	193	-	exon	CPSF3L	0.177924880738957	1	0.13931932764611	1	0.242142868158046	0.981215586380617	1.61629997162302	-0.0356745991674129	0.922456738549389	0.999960728400165	1.65197457079043
chr1	1314824	1314932	108	-	utr3	CPSF3L	0.119696560159513	1	0.0881717592888292	1	0.292070573980704	0.981215586380617	1.16019729244843	-0.0356745991674129	0.922456738549389	0.999960728400165	1.19587189161584
chr1	1315505	1315623	118	-	utr3	CPSF3L	0.801568792868727	1	0.968243813134269	1	0.549539774607595	0.981215586380617	0.0294066571329632	-0.0356745991674129	0.922456738549389	0.999960728400165	0.0650812563003761
chr1	1317719	1317834	115	-	exon	RP5-890O3.9	0.987395663630088	1	0.756538445049759	1	0.546913482883723	0.981215586380617	-0.932721409573973	-0.27285686227615	0.819291171636002	0.999960728400165	-0.659864547297822
chr1	1328368	1328469	101	+	utr3	CPTP	0.74066006986383	1	0.653797441679808	1	0.821644284504468	0.981215586380617	1.81444542774516	0.655428635944071	0.414309737546104	0.999960728400165	1.15901679180109
chr1	1328577	1328725	148	+	utr3	CPTP	0.446735698707421	1	0.182464497953643	1	0.703611966215694	0.981215586380617	1.51862980141396	0.655428635944071	0.414309737546104	0.999960728400165	0.863201165469892
chr1	1335915	1336166	251	-	utr3	DVL1	0.432052956399714	1	0.443081492565688	1	0.701756090100603	0.981215586380617	1.53936186194843	-0.157297061232044	0.726550969497937	0.999960728400165	1.69665892318048
chr1	1348847	1349022	175	-	exon	DVL1	0.270630733515639	1	0.272574227929222	1	0.579859878163465	0.981215586380617	1.01882096509193	-0.157297061232044	0.726550969497937	0.999960728400165	1.17611802632397
chr1	1374141	1374272	131	-	exon	AURKAIP1	0.0196386430361642	1	0.0110212359121706	1	0.0136447953955615	0.981215586380617	3.05716490582794	0.526449796981052	0.311675809906264	0.999960728400165	2.53071510884689
chr1	1375078	1375208	130	-	utr5	AURKAIP1	0.0700529001038896	1	0.0611264496515878	1	0.380216347889385	0.981215586380617	2.49464941870532	0.526449796981052	0.311675809906264	0.999960728400165	1.96819962172427
chr1	1386981	1387096	115	-	utr3	CCNL2	0.528439654327827	1	0.390351359551839	1	0.830161060700261	0.981215586380617	0.596148784255883	0.140574435012936	0.621601213267304	0.999960728400165	0.455574349242947
chr1	1387152	1387252	100	-	utr3	CCNL2	0.208740402636477	1	0.135232866908501	1	0.226132643660411	0.981215586380617	2.24788405576292	0.140574435012936	0.621601213267304	0.999960728400165	2.10730962074999
chr1	1391129	1391259	130	-	utr3	CCNL2	0.254566550812748	1	0.147820781742128	1	0.311892542249451	0.981215586380617	-0.121295032306265	0.140574435012936	0.621601213267304	0.999960728400165	-0.261869467319201
chr1	1399576	1399685	109	+	exon	RP4-758J18.2	0.451849756692162	1	0.392108606631729	1	0.450717328044831	0.981215586380617	1.93137109521174	0.145376290712356	0.782483930238477	0.999960728400165	1.78599480449939
chr1	1400246	1400353	107	+	exon	RP4-758J18.2	0.710336288360376	1	0.786775081578133	1	0.806522753256951	0.981215586380617	0.178472835305996	0.145376290712356	0.782483930238477	0.999960728400165	0.0330965445936404
chr1	1400867	1401153	286	+	exon	RP4-758J18.2	0.784715761851234	1	0.599052284243277	1	0.545298465952421	0.981215586380617	0.115609453409165	0.145376290712356	0.782483930238477	0.999960728400165	-0.0297668373031906
chr1	1439230	1439351	121	+	utr3	VWA1	0.231669113420377	1	0.126349462633547	1	0.618212023292263	0.981215586380617	2.35473717580896	1.0089752559532	0.426500009818171	0.999960728400165	1.34576191985576
chr1	1574538	1574666	128	-	utr5	SSU72	0.107633397769801	1	0.0951494266466408	1	0.57177174698391	0.981215586380617	3.0834910051873	-0.127657458421263	0.703902383090881	0.999960728400165	3.21114846360856
chr1	1598102	1598232	130	-	utr3	FNDC10	0.690759718937111	1	0.443836019863785	1	0.441068743958648	0.981215586380617	0.765449746668004	0.659244429111398	0.499236263240791	0.999960728400165	0.106205317556607
chr1	1598346	1598451	105	-	utr3	FNDC10	0.869599101639104	1	0.766177786281455	1	0.851048873377631	0.981215586380617	1.13774134099698	0.659244429111398	0.499236263240791	0.999960728400165	0.478496911885584
chr1	1664995	1665758	763	-	utr3	SLC35E2B	0.212352745624684	1	0.218081753589127	1	0.217173504111125	0.981215586380617	0.360287621315665	-0.362141685785266	0.466401941628633	0.999960728400165	0.722429307100931
chr1	1890819	1890940	121	-	utr5	GNB1	0.00483811504936849	0.797594114073139	0.000771460022289567	1	0.220138506837204	0.981215586380617	4.20933594618701	-0.0728095008504916	0.791476333915894	0.999960728400165	4.2821454470375
chr1	2184871	2185157	286	-	utr3	FAAP20	0.679587728886601	1	0.753772152708664	1	0.805300730082185	0.981215586380617	0.239684704600056	-0.187743048047855	0.767650468695461	0.999960728400165	0.427427752647911
chr1	2229048	2229420	372	+	exon	SKI	0.3775004561079	1	0.37742666010653	1	0.330440831283269	0.981215586380617	1.23021778607272	-0.389517880599675	0.265870117388193	0.999960728400165	1.61973566667239
chr1	2229472	2229706	234	+	exon	SKI	0.047185430890098	1	0.0350234251429993	1	0.107973562082827	0.981215586380617	0.900135314024215	-0.389517880599675	0.265870117388193	0.999960728400165	1.28965319462389
chr1	2306935	2307417	482	+	utr3	SKI	0.262096455697622	1	0.350109491655033	1	0.443620237482543	0.981215586380617	-0.0862725941963269	-0.389517880599675	0.265870117388193	0.999960728400165	0.303245286403349
chr1	2307677	2308066	389	+	utr3	SKI	0.432269267555842	1	0.313255093140419	1	0.622405303325661	0.981215586380617	-1.00094488918883	-0.389517880599675	0.265870117388193	0.999960728400165	-0.61142700858915
chr1	2403189	2403388	199	+	utr3	RER1	0.738306884946213	1	0.539799398632501	1	0.268842977904359	0.981215586380617	-0.024664837701917	-0.0778170276656992	0.829278201779055	0.999960728400165	0.0531521899637822
chr1	2403602	2403702	100	+	utr3	RER1	0.43384563487217	1	0.265094202270184	1	0.513231101161651	0.981215586380617	-0.0324355194584491	-0.0778170276656992	0.829278201779055	0.999960728400165	0.0453815082072501
chr1	2508656	2508840	184	-	utr3	PANK4	0.436925184559055	1	0.297124883955285	1	0.780088627557133	0.981215586380617	-0.0369083145248875	0.158798662203585	0.752727466242479	0.999960728400165	-0.195706976728472
chr1	3628796	3628925	129	+	utr3	TPRG1L	0.252582559618567	1	0.24286087367712	1	0.637520994892823	0.981215586380617	-0.159749828214031	-0.535581493760923	0.448495826539235	0.999960728400165	0.375831665546892
chr1	3733072	3733189	117	+	utr3	TP73	0.805913680587335	1	0.867237109561934	1	0.860257721361917	0.981215586380617	1.14074340118898	0.221569694423794	0.708164566029047	0.999960728400165	0.919173706765181
chr1	3733246	3733741	495	+	utr3	TP73	0.719924495218609	1	0.862255691036889	1	0.957670891263157	0.981215586380617	0.514333482930694	0.221569694423794	0.708164566029047	0.999960728400165	0.2927637885069
chr1	3738085	3738313	228	-	exon	TP73-AS1	0.334655723325645	1	0.381366333734379	1	0.890752683105493	0.981215586380617	-0.264282513247788	-0.232561393090609	0.567647440473588	0.999960728400165	-0.0317211201571788
chr1	3746145	3746267	122	-	exon	TP73-AS1	0.985134867722383	1	0.842047308346369	1	0.956444872072396	0.981215586380617	-0.243324154581013	-0.232561393090609	0.567647440473588	0.999960728400165	-0.0107627614904039
chr1	3746326	3746466	140	+	exon	CCDC27	0.57284022091346	1	0.301670380562122	1	0.0864629269245403	0.981215586380617	-0.586218741182007	1.62790766374296	0.543875468480245	NA	-2.21412640492497
chr1	3746515	3746677	162	+	exon	CCDC27	0.601196112552787	1	0.698686120303	1	0.929421098514415	0.981215586380617	0.693065186271777	1.62790766374296	0.543875468480245	NA	-0.934842477471184
chr1	3786795	3786905	110	-	exon	LRRC47	0.216478700682692	1	0.172461761030696	1	0.544185051882499	0.981215586380617	1.62118315410411	-0.0111999097013067	0.97547655538544	0.999960728400165	1.63238306380542
chr1	3890699	3890824	125	-	exon	C1orf174	0.711955516466659	1	0.847365264828034	1	0.944610719899621	0.981215586380617	0.441309154661742	1.02127620941154	0.00214346753874548	0.229855371949001	-0.579967054749794
chr1	6221380	6221483	103	-	utr3	ICMT	0.813378783556684	1	0.705125507112139	1	0.768559766172481	0.981215586380617	-0.0513181234521982	0.0725668999870915	0.791194428054797	0.999960728400165	-0.12388502343929
chr1	6222825	6223018	193	-	utr3	ICMT	0.346068270844199	1	0.370706732107095	1	0.579692479086172	0.981215586380617	0.595922281625924	0.0725668999870915	0.791194428054797	0.999960728400165	0.523355381638833
chr1	6223801	6223907	106	-	utr3	ICMT	0.314926938558216	1	0.192505006571296	1	0.429419869625585	0.981215586380617	0.0058029190971769	0.0725668999870915	0.791194428054797	0.999960728400165	-0.0667639808899146
chr1	6223955	6224109	154	-	utr3	ICMT	0.643959862070636	1	0.440259376055836	1	0.333430953995529	0.981215586380617	-0.576050867445054	0.0725668999870915	0.791194428054797	0.999960728400165	-0.648617767432146
chr1	6224819	6225174	355	-	utr3	ICMT	0.911684178855165	1	0.721525590182264	1	0.924138401704964	0.981215586380617	0.072528963586521	0.0725668999870915	0.791194428054797	0.999960728400165	-3.79364005704819e-05
chr1	6235676	6235782	106	-	exon	ICMT	0.132901653432896	1	0.0901085568464469	1	0.306384634579577	0.981215586380617	1.69844693839049	0.0725668999870915	0.791194428054797	0.999960728400165	1.62588003840339
chr1	6393264	6393370	106	-	utr5	ACOT7	0.00222035446633524	0.784762082581525	0.00154665658789636	1	0.00310935671197138	0.964069202979397	2.46097000561582	0.035836807522449	0.926687367231905	0.999960728400165	2.42513319809337
chr1	6524425	6524680	255	-	utr3	NOL9	0.962219768118771	1	0.825911510525744	1	0.672156952496911	0.981215586380617	0.128291852249895	-0.341373314262885	0.25207609406778	0.999960728400165	0.469665166512781
chr1	6532413	6532526	113	-	exon	NOL9	0.438133671249243	1	0.324388905576361	1	0.930661085692828	0.981215586380617	-0.50635082983739	-0.341373314262885	0.25207609406778	0.999960728400165	-0.164977515574505
chr1	6590894	6591026	132	-	utr3	KLHL21	0.545475922993668	1	0.378020572728449	1	0.586798852419143	0.981215586380617	-0.805528155593395	0.116887233111437	0.768908820387314	0.999960728400165	-0.922415388704832
chr1	6593232	6593595	363	-	utr3	KLHL21	0.19624031837015	1	0.217298561278271	1	0.511993018885489	0.981215586380617	1.24611237999281	0.116887233111437	0.768908820387314	0.999960728400165	1.12922514688137
chr1	6599134	6599339	205	-	exon	KLHL21	0.954925179481449	1	0.850057537644491	1	0.794235575076712	0.981215586380617	1.67117468796776	0.116887233111437	0.768908820387314	0.999960728400165	1.55428745485632
chr1	6601844	6601955	111	-	exon	KLHL21	0.312550798515727	1	0.252488951654874	1	0.500021984213642	0.981215586380617	2.1988824957788	0.116887233111437	0.768908820387314	0.999960728400165	2.08199526266736
chr1	6602292	6602571	279	-	exon	KLHL21	0.397315380602096	1	0.406740598503284	1	0.617198313947666	0.981215586380617	1.25128248084378	0.116887233111437	0.768908820387314	0.999960728400165	1.13439524773234
chr1	6619945	6620061	116	+	exon	PHF13	0.860556639140834	1	0.683058112245314	1	0.666867448750962	0.981215586380617	-0.0661925824327628	-0.094010870264515	0.802137218807826	0.999960728400165	0.0278182878317522
chr1	6621544	6621900	356	+	utr3	PHF13	0.501350474867396	1	0.607202879488492	1	0.647978983733683	0.981215586380617	0.346392020265088	-0.094010870264515	0.802137218807826	0.999960728400165	0.440402890529603
chr1	6632858	6633232	374	+	utr3	THAP3	0.807688874736922	1	0.856766442830551	1	0.914684826323167	0.981215586380617	0.739971120870444	0.374322224377486	0.664464624851058	0.999960728400165	0.365648896492959
chr1	6635050	6635150	100	+	utr3	THAP3	0.332580735803808	1	0.177466494954198	1	0.278070527983742	0.981215586380617	-0.0785840411142061	0.374322224377486	0.664464624851058	0.999960728400165	-0.452906265491692
chr1	6635389	6635494	105	+	utr3	THAP3	0.356064363776427	1	0.352186695914618	1	0.771870721121544	0.981215586380617	1.46144622662702	0.374322224377486	0.664464624851058	0.999960728400165	1.08712400224953
chr1	8013137	8013329	192	-	utr3	ERRFI1	0.415224883268972	1	0.267679873631166	1	0.682598063537252	0.981215586380617	-0.474248462055199	0.0461155334286947	0.90985705285635	0.999960728400165	-0.520363995483894
chr1	8013941	8014168	227	-	utr3	ERRFI1	0.909666644716646	1	0.904774934918158	1	0.707468480785255	0.981215586380617	0.0221087288796002	0.0461155334286947	0.90985705285635	0.999960728400165	-0.0240068045490945
chr1	8358250	8358366	116	-	exon	RERE	0.00529395085584675	0.806506030383825	0.00141153554582092	1	0.141831907516609	0.981215586380617	1.92345139251064	-0.488723157517444	0.141273409661814	0.999960728400165	2.41217455002808
chr1	8361250	8361367	117	-	exon	RERE	0.508856238680687	1	0.511324689663657	1	0.766686889061405	0.981215586380617	0.910939668862279	-0.488723157517444	0.141273409661814	0.999960728400165	1.39966282637972
chr1	9103982	9104102	120	-	utr3	GPR157	0.510015707762706	1	0.41232556562865	1	0.909634265041931	0.981215586380617	0.130446063467568	0.471650258041837	0.378205073201427	0.999960728400165	-0.341204194574269
chr1	9151109	9151232	123	-	exon	MIR34A	0.587111558270766	1	0.520062309849015	1	0.68908559936982	0.981215586380617	-1.79744268522402	0.0933262728608692	0.909938503895806	0.999960728400165	-1.89076895808489
chr1	9245036	9245142	106	+	exon	H6PD	0.811075485105191	1	0.639581980799103	1	0.913671822822076	0.981215586380617	-0.0375671100472918	-0.305718369537028	0.457180433538135	0.999960728400165	0.268151259489736
chr1	9263910	9264025	115	+	exon	H6PD	0.743244667025071	1	0.629541688506664	1	0.822624885741878	0.981215586380617	-0.403205891565741	-0.305718369537028	0.457180433538135	0.999960728400165	-0.0974875220287134
chr1	9269041	9269237	196	+	utr3	H6PD	0.434095895892232	1	0.456855292687607	1	0.827232619046218	0.981215586380617	-0.0934417677104679	-0.305718369537028	0.457180433538135	0.999960728400165	0.21227660182656
chr1	9613187	9613526	339	+	utr3	TMEM201	0.620606300263123	1	0.757756098813823	1	0.940746387286312	0.981215586380617	0.0658709178735749	0.719142825814539	0.0645991109098856	0.999960728400165	-0.653271907940964
chr1	9729073	9729230	157	+	utr3	PIK3CD	0.796890828604515	1	0.596296000255954	1	0.903433190259812	0.981215586380617	-0.329733328719838	-0.667905778733136	0.354594484503954	0.999960728400165	0.338172450013298
chr1	9730261	9730457	196	-	utr3	CLSTN1	0.420473895834467	1	0.426297792471344	1	0.49980380415376	0.981215586380617	1.12579958197456	-0.125800519790476	0.689640780719231	0.999960728400165	1.25160010176504
chr1	9930089	9930202	113	-	utr3	LZIC	0.588090336159942	1	0.388898848531903	1	0.57750218963531	0.981215586380617	-0.150858309938304	0.168596535176595	0.702201334519917	0.999960728400165	-0.319454845114899
chr1	10303454	10303575	121	+	exon	KIF1B	0.769120572718013	1	0.647501255611875	1	0.934105348242527	0.981215586380617	0.415549550116463	-0.528243298695923	0.0607727379946078	0.999960728400165	0.943792848812385
chr1	10304399	10304648	249	+	utr3	KIF1B	0.97936225098007	1	0.854218555365624	1	0.793520173688503	0.981215586380617	-0.456877175875951	-0.528243298695923	0.0607727379946078	0.999960728400165	0.0713661228199713
chr1	10304660	10305012	352	+	utr3	KIF1B	0.69174583067783	1	0.799574648692842	1	0.925976638573277	0.981215586380617	-0.570428729947714	-0.528243298695923	0.0607727379946078	0.999960728400165	-0.0421854312517914
chr1	10378884	10379047	163	+	utr3	KIF1B	0.820117813161319	1	0.894065963759487	1	0.875766773853783	0.981215586380617	-0.581535174508912	-0.528243298695923	0.0607727379946078	0.999960728400165	-0.053291875812989
chr1	10461217	10461411	194	-	utr3	DFFA	0.327964917669929	1	0.178906930976675	1	0.161817274923238	0.981215586380617	-0.72222863789136	-0.0972391385657676	0.756790827291781	0.999960728400165	-0.624989499325592
chr1	10462740	10462841	101	-	utr3	DFFA	0.531725874449836	1	0.472671403300824	1	0.670136253739619	0.981215586380617	-0.0792511204674226	-0.0972391385657676	0.756790827291781	0.999960728400165	0.017988018098345
chr1	10653790	10653890	100	+	exon	RP4-734G22.3	0.638653769834994	1	0.338589321476587	1	0.625281373249401	0.981215586380617	0.288522260665458	0.0248843117157533	0.98937584675084	NA	0.263637948949705
chr1	11023458	11023636	178	+	utr3	TARDBP	0.731906012448683	1	0.566464870339442	1	0.542344981643927	0.981215586380617	-0.292293148775551	-0.207384598872836	0.559973200725509	0.999960728400165	-0.0849085499027149
chr1	11059843	11059968	125	-	utr5	SRM	0.35640634221636	1	0.323891958360064	1	0.495169477553831	0.981215586380617	3.42207469966246	0.10957786762363	0.723781601358692	0.999960728400165	3.31249683203883
chr1	11273847	11273953	106	+	exon	UBIAD1	0.973333880418211	1	0.948495426669402	1	0.785671306646406	0.981215586380617	-0.155295008067818	-0.489375059137309	0.30062120971319	0.999960728400165	0.334080051069491
chr1	11285982	11286141	159	+	utr3	UBIAD1	0.934053676004109	1	0.954691488315272	1	0.948143257998847	0.981215586380617	0.103870224015947	-0.489375059137309	0.30062120971319	0.999960728400165	0.593245283153256
chr1	11296018	11296121	103	+	utr3	UBIAD1	0.551632911084047	1	0.588998184083633	1	0.882355148675132	0.981215586380617	-0.566851470092353	-0.489375059137309	0.30062120971319	0.999960728400165	-0.077476410955044
chr1	11674585	11674747	162	-	utr3	MAD2L2	0.358100063307034	1	0.400352237243812	1	0.892250620647039	0.981215586380617	1.09326552140959	0.0400260750759295	0.921306028609305	0.999960728400165	1.05323944633366
chr1	11750267	11750386	119	+	utr3	AGTRAP	0.999024586061205	1	0.936775801622803	1	0.778658867958116	0.981215586380617	-0.00948327182943486	0.15426115820345	0.812399241421596	0.999960728400165	-0.163744430032885
chr1	11790412	11790563	151	-	utr3	MTHFR	0.821605684443119	1	0.923196490146314	1	0.886709695044056	0.981215586380617	-0.150310293505501	-0.275913229912735	0.642085829578193	0.999960728400165	0.125602936407234
chr1	11919618	11919726	108	-	utr3	KIAA2013	0.930271406181246	1	0.765056661298217	1	0.940659392732163	0.981215586380617	-0.270069301970996	-0.159674285818326	0.778570826580812	0.999960728400165	-0.11039501615267
chr1	11922660	11922763	103	-	exon	KIAA2013	0.205519017302241	1	0.182460187224814	1	0.632513382237803	0.981215586380617	1.56843079174407	-0.159674285818326	0.778570826580812	0.999960728400165	1.72810507756239
chr1	11975036	11975363	327	+	utr3	PLOD1	0.34687080288273	1	0.226213653621195	1	0.46244963536849	0.981215586380617	0.0363459710012287	0.410432010697754	0.304973370380826	0.999960728400165	-0.374086039696525
chr1	12011770	12011877	107	+	utr3	MFN2	0.929014494066582	1	0.766856685932425	1	0.701243517499186	0.981215586380617	-0.309484438912221	0.0218759312188021	0.93936638742985	0.999960728400165	-0.331360370131023
chr1	12012618	12012736	118	+	utr3	MFN2	0.597518399871931	1	0.38266010682742	1	0.33789836977678	0.981215586380617	-0.479164900390296	0.0218759312188021	0.93936638742985	0.999960728400165	-0.501040831609098
chr1	12277000	12277162	162	+	exon	VPS13D	0.834616560610271	1	0.617934832320767	1	0.51154360161573	0.981215586380617	-0.473861087222352	-0.669751491682487	0.024169854509654	0.999960728400165	0.195890404460136
chr1	12283007	12283180	173	+	exon	VPS13D	0.924485889693558	1	0.840004923018635	1	0.761423057118234	0.981215586380617	-0.700184828000986	-0.669751491682487	0.024169854509654	0.999960728400165	-0.0304333363184985
chr1	12508970	12509083	113	+	utr3	VPS13D	0.130703489324989	1	0.119684499831445	1	0.367676452351214	0.981215586380617	1.46522175816203	-0.669751491682487	0.024169854509654	0.999960728400165	2.13497324984452
chr1	13615956	13616260	304	+	utr3	PDPN	0.442856234602871	1	0.272159962850744	1	0.681338053735019	0.981215586380617	-0.306643650454387	0.233226371259927	0.581381748135615	0.999960728400165	-0.539870021714314
chr1	13781247	13781411	164	+	exon	PRDM2	0.751306716891366	1	0.604512701103646	1	0.795765997579769	0.981215586380617	-0.429618037087913	-0.298048891787201	0.396341950007729	0.999960728400165	-0.131569145300712
chr1	13782509	13782706	197	+	exon	PRDM2	0.870072573079149	1	0.720460554843793	1	0.883605743952493	0.981215586380617	-0.941117462962678	-0.298048891787201	0.396341950007729	0.999960728400165	-0.643068571175477
chr1	13786774	13786945	171	+	utr3	PRDM2	0.751005162866245	1	0.801308840447912	1	0.760022606550264	0.981215586380617	0.0332337770240799	-0.298048891787201	0.396341950007729	0.999960728400165	0.331282668811281
chr1	15219552	15219652	100	+	utr3	TMEM51	0.650031390540065	1	0.606966455662922	1	0.813207154759522	0.981215586380617	0.361536456245411	-0.357817780875087	0.668114595927064	0.999960728400165	0.719354237120497
chr1	15219907	15220064	157	+	utr3	TMEM51	0.0861722478576482	1	0.0647244725456477	1	0.38312171628209	0.981215586380617	0.786888540800075	-0.357817780875087	0.668114595927064	0.999960728400165	1.14470632167516
chr1	15220148	15220291	143	+	utr3	TMEM51	0.163697529708496	1	0.130690721588553	1	0.478233700480882	0.981215586380617	0.101106735612811	-0.357817780875087	0.668114595927064	0.999960728400165	0.458924516487898
chr1	15568154	15568365	211	+	utr3	DNAJC16	0.710920772428729	1	0.588718144219953	1	0.591682250762152	0.981215586380617	-0.300291607001129	-0.369288390619796	0.39851159821656	0.999960728400165	0.0689967836186667
chr1	15659972	15660186	214	+	utr3	DDI2	0.877959336136179	1	0.967840681069295	1	0.82895962869454	0.981215586380617	-0.494264407465393	-0.387866716219132	0.243948400175699	0.999960728400165	-0.106397691246262
chr1	15660624	15660747	123	+	utr3	DDI2	0.2674739845875	1	0.18072073201933	1	0.939324818387086	0.981215586380617	-1.03356081149568	-0.387866716219132	0.243948400175699	0.999960728400165	-0.645694095276548
chr1	15660918	15661225	307	+	utr3	DDI2	0.822280315345847	1	0.661496427431591	1	0.572470214905163	0.981215586380617	-0.591132199300859	-0.387866716219132	0.243948400175699	0.999960728400165	-0.203265483081727
chr1	15661652	15661797	145	+	utr3	DDI2	0.755645023666659	1	0.843787522614011	1	0.701371335379837	0.981215586380617	-0.48120933992235	-0.387866716219132	0.243948400175699	0.999960728400165	-0.0933426237032183
chr1	15727134	15727571	437	+	exon	PLEKHM2	0.255190866365731	1	0.241719091567151	1	0.527537126279627	0.981215586380617	0.752785818796951	-0.121345191527241	0.785875036465216	0.999960728400165	0.874131010324192
chr1	15834200	15834414	214	+	intergenic	NA	0.277461933129206	1	0.164072713732248	1	0.373246831229568	0.981215586380617	-0.563675028878166	NA	NA	NA	NA
chr1	15834644	15834767	123	-	exon	FLJ37453	0.911809082889459	1	0.88250898423667	1	0.73474818538009	0.981215586380617	0.30047636855025	-0.228512665902986	0.676760929630381	0.999960728400165	0.528989034453236
chr1	15835252	15835356	104	-	exon	FLJ37453	0.562959274229886	1	0.60284628820152	1	0.790370899731099	0.981215586380617	-0.0794128065795138	-0.228512665902986	0.676760929630381	0.999960728400165	0.149099859323472
chr1	15835399	15835680	281	-	exon	FLJ37453	0.479762284673441	1	0.523839582712989	1	0.730048286032257	0.981215586380617	0.571413355485064	-0.228512665902986	0.676760929630381	0.999960728400165	0.799926021388049
chr1	15872902	15874333	1431	+	utr5	SPEN	0.932221741716329	1	0.885257141223638	1	0.887641850861319	0.981215586380617	-0.707788170158898	-0.512513137853658	0.11306024709706	0.999960728400165	-0.19527503230524
chr1	15876229	15876479	250	+	exon	SPEN	0.380881886762776	1	0.495089687204876	1	0.694396792085638	0.981215586380617	-0.889386091182458	-0.512513137853658	0.11306024709706	0.999960728400165	-0.3768729533288
chr1	15928572	15928705	133	+	exon	SPEN	0.478527152956682	1	0.540714426965894	1	0.404437428202272	0.981215586380617	-0.30033956909497	-0.512513137853658	0.11306024709706	0.999960728400165	0.212173568758689
chr1	15928914	15929080	166	+	exon	SPEN	0.496727268490417	1	0.362811559591693	1	0.611284364237626	0.981215586380617	-0.728473245450926	-0.512513137853658	0.11306024709706	0.999960728400165	-0.215960107597268
chr1	15935492	15935601	109	+	exon	SPEN	0.0116565163827045	1	0.00750482626962049	1	0.0913350548025121	0.981215586380617	0.697916183515191	-0.512513137853658	0.11306024709706	0.999960728400165	1.21042932136885
chr1	15939574	15940002	428	+	utr3	SPEN	0.667514683878694	1	0.838532269509787	1	0.365187920828732	0.981215586380617	-0.676326328464095	-0.512513137853658	0.11306024709706	0.999960728400165	-0.163813190610436
chr1	15940308	15940411	103	+	utr3	SPEN	0.525334101449576	1	0.346713298105464	1	0.734464079488294	0.981215586380617	-0.717589418157545	-0.512513137853658	0.11306024709706	0.999960728400165	-0.205076280303886
chr1	16124616	16124797	181	-	utr3	EPHA2	0.947806536613961	1	0.898439591081518	1	0.881689426110714	0.981215586380617	-0.0592931103412354	-0.131813153262336	0.74249339559191	0.999960728400165	0.0725200429211009
chr1	16124897	16125067	170	-	utr3	EPHA2	0.47985282120219	1	0.548402768864467	1	0.939324581473283	0.981215586380617	0.753544397212787	-0.131813153262336	0.74249339559191	0.999960728400165	0.885357550475124
chr1	16130247	16130383	136	-	exon	EPHA2	0.399935027682032	1	0.385330263689697	1	0.691271811173893	0.981215586380617	0.621677331964659	-0.131813153262336	0.74249339559191	0.999960728400165	0.753490485226995
chr1	16148466	16148593	127	-	exon	EPHA2	0.185939931228337	1	0.146334706183812	1	0.52738012203033	0.981215586380617	1.56837110729939	-0.131813153262336	0.74249339559191	0.999960728400165	1.70018426056173
chr1	16148697	16148908	211	-	exon	EPHA2	0.432471181334207	1	0.500278988325166	1	0.735707003021108	0.981215586380617	0.33557487814241	-0.131813153262336	0.74249339559191	0.999960728400165	0.467388031404746
chr1	16250510	16250916	406	-	utr3	FBXO42	0.238957705219331	1	0.11894541027655	1	0.0657081746963509	0.981215586380617	-0.404800670094896	0.0734137447974589	0.850337158829633	0.999960728400165	-0.478214414892355
chr1	16251149	16251296	147	-	exon	FBXO42	0.226006527077321	1	0.131382981840036	1	0.304433342565111	0.981215586380617	-0.560913356473286	0.0734137447974589	0.850337158829633	0.999960728400165	-0.634327101270745
chr1	16395245	16395353	108	+	utr3	SZRD1	0.797764805934734	1	0.963135349805905	1	0.82687163546716	0.981215586380617	0.296745860583493	-0.0503631501730264	0.89514760378311	0.999960728400165	0.347109010756519
chr1	16459131	16459267	136	+	utr3	NECAP2	0.780999516994386	1	0.572954728970444	1	0.373061538895164	0.981215586380617	-0.250508946322877	-0.142645910384902	0.805059825946637	0.999960728400165	-0.107863035937975
chr1	16459794	16460085	291	+	utr3	NECAP2	0.442649859053795	1	0.288870462142738	1	0.245394399294103	0.981215586380617	-0.51796379121413	-0.142645910384902	0.805059825946637	0.999960728400165	-0.375317880829228
chr1	17053909	17054009	100	-	exon	SDHB	0.158689979841632	1	0.0972884455738494	1	0.699111645042322	0.981215586380617	2.7426869252036	-0.145851530908283	0.682311525563168	0.999960728400165	2.88853845611188
chr1	17407040	17407207	167	-	utr3	RCC2	0.305532470130884	1	0.397434741311109	1	0.746744590233056	0.981215586380617	0.335998543273321	-0.105292327094475	0.692647542271366	0.999960728400165	0.441290870367796
chr1	17407885	17407994	109	-	utr3	RCC2	0.23581115332035	1	0.285305297100852	1	0.462870335202542	0.981215586380617	1.2932211649639	-0.105292327094475	0.692647542271366	0.999960728400165	1.39851349205837
chr1	17438226	17438396	170	-	exon	RCC2	0.00209083295025631	0.769774997852698	0.000274297188314177	1	0.0287702622998132	0.981215586380617	1.98487364885809	-0.105292327094475	0.692647542271366	0.999960728400165	2.09016597595256
chr1	19219003	19219165	162	-	utr3	EMC1	0.806462467709774	1	0.632409517149148	1	0.968941964010996	0.981215586380617	-0.499815958866408	-0.121765422752078	0.684420891332693	0.999960728400165	-0.37805053611433
chr1	19219224	19219350	126	-	utr3	EMC1	0.925140698757634	1	0.872880418097984	1	0.830894768200803	0.981215586380617	-0.327749988035201	-0.121765422752078	0.684420891332693	0.999960728400165	-0.205984565283122
chr1	19258816	19259007	191	+	utr3	MRTO4	0.258659459422649	1	0.138287901178533	1	0.217101962858412	0.981215586380617	0.334836790127821	0.100142794455307	0.796034151327793	0.999960728400165	0.234693995672514
chr1	19328918	19329049	131	+	utr3	PQLC2	0.4607301138974	1	0.326212929326641	1	0.524359414119744	0.981215586380617	0.898070525864085	0.683911129498393	0.310429353243636	0.999960728400165	0.214159396365692
chr1	19597021	19597137	116	+	utr5	MINOS1-NBL1	0.579067262324987	1	0.498751042521502	1	0.476747554986648	0.981215586380617	2.80624029898568	NA	NA	NA	NA
chr1	19657214	19657336	122	+	utr3	MINOS1-NBL1	0.421253247589593	1	0.260574037957532	1	0.637693512478926	0.981215586380617	0.0417691605900812	NA	NA	NA	NA
chr1	19907753	19907893	140	+	utr3	OTUD3	0.974819815814917	1	0.881945594107997	1	0.946932820318394	0.981215586380617	-0.146182120050432	-0.25742271158457	0.486100772034149	0.999960728400165	0.111240591534137
chr1	20500036	20500380	344	-	utr3	MUL1	0.773173912965941	1	0.596983228686185	1	0.970573915030296	0.98140405956485	0.342727078439166	0.227493960161169	0.641045217059165	0.999960728400165	0.115233118277997
chr1	20501010	20501141	131	-	exon	MUL1	0.263028980654182	1	0.262144603912027	1	0.719231607566703	0.981215586380617	0.988725533471433	0.227493960161169	0.641045217059165	0.999960728400165	0.761231573310264
chr1	20720159	20720259	100	-	utr3	SH2D5	0.672271974846517	1	0.486149733312878	1	0.489184988370651	0.981215586380617	-0.612853534332447	-0.0954896615809657	0.903114202516324	0.999960728400165	-0.517363872751481
chr1	20941531	20941632	101	-	exon	EIF4G3	0.309035181996841	1	0.177902049642706	1	0.351447142429731	0.981215586380617	-0.539922191526225	-0.20622493538474	0.446054944743651	0.999960728400165	-0.333697256141485
chr1	20941737	20941937	200	-	exon	EIF4G3	0.947815694219156	1	0.90064138980615	1	0.889439406197187	0.981215586380617	-0.668994082522488	-0.20622493538474	0.446054944743651	0.999960728400165	-0.462769147137748
chr1	21218127	21218292	165	-	utr3	ECE1	0.144018155812843	1	0.0638488872161792	1	0.56374114473905	0.981215586380617	-0.540998966329704	-0.167252212391758	0.685674385052119	0.999960728400165	-0.373746753937947
chr1	21219007	21219107	100	-	utr3	ECE1	0.328220997594726	1	0.300581234272445	1	0.654839724473639	0.981215586380617	1.37942253286486	-0.167252212391758	0.685674385052119	0.999960728400165	1.54667474525661
chr1	22030449	22030692	243	+	exon	LINC00339	0.661863197493374	1	0.498823512375752	1	0.731610577931428	0.981215586380617	0.154583990849174	-0.0334581361853841	0.954740909273746	0.999960728400165	0.188042127034558
chr1	22528096	22528231	135	+	utr3	ZBTB40	0.539385156664714	1	0.400863603587356	1	0.934241656181577	0.981215586380617	-0.692464283625603	-0.193386932784097	0.597451245648239	0.999960728400165	-0.499077350841505
chr1	22529102	22529273	171	+	utr3	ZBTB40	0.621570803814872	1	0.475165249805415	1	0.938888868800223	0.981215586380617	-0.533975991172705	-0.193386932784097	0.597451245648239	0.999960728400165	-0.340589058388608
chr1	22784550	22784714	164	+	exon	EPHB2	0.750972960384736	1	0.803600238431658	1	0.754570242725404	0.981215586380617	-0.0290266610868101	0.374006764307966	0.475228151685302	0.999960728400165	-0.403033425394776
chr1	22914378	22914489	111	+	utr3	EPHB2	0.998282517874821	1	0.918532800582844	1	0.84467530680821	0.981215586380617	0.839863628673422	0.374006764307966	0.475228151685302	0.999960728400165	0.465856864365457
chr1	23087849	23087959	110	-	utr3	LUZP1	0.427227361745439	1	0.271867879794372	1	0.77557823492762	0.981215586380617	-0.691840697609016	-0.144782779837295	0.667677281497101	0.999960728400165	-0.547057917771722
chr1	23088225	23088339	114	-	utr3	LUZP1	0.94836884213839	1	0.833289450122062	1	0.926762323531193	0.981215586380617	-0.675473686547136	-0.144782779837295	0.667677281497101	0.999960728400165	-0.530690906709841
chr1	23088621	23088740	119	-	utr3	LUZP1	0.894078333735847	1	0.736034849727033	1	0.92609729876247	0.981215586380617	-0.247129034632769	-0.144782779837295	0.667677281497101	0.999960728400165	-0.102346254795475
chr1	23091288	23091420	132	-	exon	LUZP1	0.376140234475989	1	0.205352476939561	1	0.586941744069181	0.981215586380617	-0.540025389463207	-0.144782779837295	0.667677281497101	0.999960728400165	-0.395242609625912
chr1	23194696	23194800	104	-	utr5	HTR1D	0.966569506775689	1	0.797354742663433	1	0.849984005994558	0.981215586380617	-0.111540819697774	-0.716873241498958	0.424807568778358	0.999960728400165	0.605332421801185
chr1	23344166	23344281	115	-	utr5	HNRNPR	0.0136033301687836	1	0.00790154351025554	1	0.0667139454575659	0.981215586380617	0.969752140289515	-0.417844294705642	0.127455279005879	0.999960728400165	1.38759643499516
chr1	23361487	23361646	159	-	utr3	ZNF436	0.818097692734912	1	0.649114024491569	1	0.920038037584003	0.981215586380617	-0.231515618285679	-0.0723893787205753	0.8887767356666	0.999960728400165	-0.159126239565103
chr1	23361725	23361907	182	-	utr3	ZNF436	0.749277298769617	1	0.574979213348668	1	0.72733669745909	0.981215586380617	0.0310593933302456	-0.0723893787205753	0.8887767356666	0.999960728400165	0.103448772050821
chr1	23509707	23510049	342	-	utr3	E2F2	0.88037206366754	1	0.92953640576137	1	0.787359188687239	0.981215586380617	0.867871636491429	0.340481793708018	0.399552803481338	0.999960728400165	0.52738984278341
chr1	23751627	23751767	140	+	exon	TCEB3	0.288486717272502	1	0.293767004436978	1	0.661922141558505	0.981215586380617	-0.0558639017326626	-0.0461164673007019	0.904507400665799	0.999960728400165	-0.00974743443196071
chr1	23751909	23752028	119	+	exon	TCEB3	0.0516348735230998	1	0.0132243433116535	1	0.195393739121001	0.981215586380617	-0.400426367307785	-0.0461164673007019	0.904507400665799	0.999960728400165	-0.354309900007083
chr1	23759561	23759764	203	+	utr3	TCEB3	0.724721896942799	1	0.830758279368356	1	0.759258707296367	0.981215586380617	-0.00438536733724056	-0.0461164673007019	0.904507400665799	0.999960728400165	0.0417310999634614
chr1	23845421	23845667	246	-	utr3	FUCA1	0.736193183726358	1	0.567033578329883	1	0.634301545651452	0.981215586380617	-0.401652440856986	0.237583267504944	0.657971234147251	0.999960728400165	-0.639235708361929
chr1	24358137	24358420	283	-	utr3	STPG1	0.84186975238995	1	0.966796895063254	1	0.891041700916093	0.981215586380617	0.652361243184177	-0.353519459528438	0.498138586873301	0.999960728400165	1.00588070271262
chr1	24469163	24469363	200	+	utr3	NIPAL3	0.629149414486501	1	0.45600439830296	1	0.632006486628417	0.981215586380617	-0.290292863220503	-0.127356740921793	0.703115724503095	0.999960728400165	-0.16293612229871
chr1	24745451	24745611	160	+	utr5	CLIC4	0.000827069212872295	0.562152581918431	0.000252231215858924	1	0.00166324615449012	0.761843441380803	3.78546393436376	-0.116564107267908	0.693316981728901	0.999960728400165	3.90202804163167
chr1	25361491	25361673	182	+	utr3	TMEM50A	0.937051963726788	1	0.708894850634957	1	0.406014577818528	0.981215586380617	-0.145554447906241	0.0648754842071658	0.85889701590926	0.999960728400165	-0.210429932113407
chr1	25361807	25361907	100	+	utr3	TMEM50A	0.753110270331451	1	0.533115010925126	1	0.394112970872571	0.981215586380617	-0.0331016308816567	0.0648754842071658	0.85889701590926	0.999960728400165	-0.0979771150888225
chr1	25458649	25458764	115	+	exon	TMEM57	0.768112621987312	1	0.891684738755594	1	0.916418914603565	0.981215586380617	-0.567148317521013	-0.0247659179729112	0.957576796473921	0.999960728400165	-0.542382399548102
chr1	25567190	25567473	283	+	utr3	LDLRAP1	0.537189839189963	1	0.36579911235424	1	0.773762501098242	0.981215586380617	-0.348615056769525	-0.0284472361684534	0.95529792082183	0.999960728400165	-0.320167820601072
chr1	25567554	25567657	103	+	utr3	LDLRAP1	0.584910173273558	1	0.651343588060173	1	0.927219375813462	0.981215586380617	0.274794454112834	-0.0284472361684534	0.95529792082183	0.999960728400165	0.303241690281288
chr1	25815929	25816042	113	+	utr3	SEPN1	0.888940701027908	1	0.711716831570001	1	0.815452834155431	0.981215586380617	0.243236412484899	-0.2021826493793	0.543220697628762	0.999960728400165	0.445419061864199
chr1	25832133	25832239	106	+	utr3	MTFR1L	0.585746474045195	1	0.380042984343796	1	0.219272390282743	0.981215586380617	-0.431084148466259	0.334688278765673	0.459102812213607	0.999960728400165	-0.765772427231932
chr1	25834952	25835243	291	-	utr3	AUNIP	0.833436630296462	1	0.999836338300199	1	0.515751018449724	0.981215586380617	-0.270229817356242	-0.301386035337596	0.564528385019901	0.999960728400165	0.0311562179813541
chr1	25835489	25835687	198	-	exon	AUNIP	0.763647835756878	1	0.884550555298117	1	0.960319618540792	0.981215586380617	0.0251698408333264	-0.301386035337596	0.564528385019901	0.999960728400165	0.326555876170923
chr1	25961702	25961820	118	-	utr3	PAFAH2	0.73996346316191	1	0.594648380165826	1	0.913699178542565	0.981215586380617	-0.0422414763446742	0.0887204182381824	0.89843304644213	0.999960728400165	-0.130961894582857
chr1	26121974	26122691	717	+	utr3	PDIK1L	0.168779872673574	1	0.0905533489142913	1	0.298362521568634	0.981215586380617	-0.663626803339818	0.240873447931334	0.556041154570292	0.999960728400165	-0.904500251271152
chr1	26123457	26123597	140	+	utr3	PDIK1L	0.465254971519743	1	0.309973584471236	1	0.431075374763912	0.981215586380617	-0.542061753179374	0.240873447931334	0.556041154570292	0.999960728400165	-0.782935201110708
chr1	26169919	26170027	108	-	utr3	RP11-96L14.7	0.809272665765842	1	0.999623514236089	1	NA	NA	2.23588322019607	0.879847409181637	0.833127944097801	NA	1.35603581101443
chr1	26170729	26170938	209	+	utr3	ZNF593	0.728279476112385	1	0.855771724402284	1	0.959241683518378	0.981215586380617	0.785440413033275	-0.376063836123511	0.873518977192586	NA	1.16150424915679
chr1	26255277	26255397	120	+	exon	CEP85	0.734154597543366	1	0.566606283071837	1	0.871724267133388	0.981215586380617	-0.0614979600761112	0.220941987780185	0.537916535880529	0.999960728400165	-0.282439947856296
chr1	26469051	26469155	104	+	utr3	DHDDS	0.375664034872436	1	0.282825758342337	1	0.404898550082694	0.981215586380617	2.19417938590787	-0.204579873785998	0.650214028910995	0.999960728400165	2.39875925969387
chr1	26472488	26472646	158	+	utr5	HMGN2	0.452991131220702	1	0.230437111624935	1	0.79155498851097	0.981215586380617	1.49060929178943	-0.138797740932957	0.697175849863352	0.999960728400165	1.62940703272238
chr1	26574371	26574655	284	+	utr3	RPS6KA1	0.675648581688894	1	0.767545962509392	1	0.831306448657165	0.981215586380617	-0.145554891980533	-0.044824089290526	0.919641497213547	0.999960728400165	-0.100730802690007
chr1	26779348	26779485	137	+	utr3	ARID1A	0.580470449377833	1	0.466053391074823	1	0.945720886139599	0.981215586380617	-0.0724249703539111	-0.537267298537961	0.135265947478536	0.999960728400165	0.46484232818405
chr1	26779793	26780461	668	+	utr3	ARID1A	0.487235971690848	1	0.602914362943535	1	0.456090759927802	0.981215586380617	-0.39754646759601	-0.537267298537961	0.135265947478536	0.999960728400165	0.13972083094195
chr1	26780550	26780828	278	+	utr3	ARID1A	0.757261017683456	1	0.598583764985244	1	0.931947619187302	0.981215586380617	-0.571452760682124	-0.537267298537961	0.135265947478536	0.999960728400165	-0.0341854621441633
chr1	26797784	26797893	109	+	utr3	PIGV	0.557944527377312	1	0.480640961608843	1	0.905728962895225	0.981215586380617	-0.268163347821941	-0.0899231908926672	0.890568357930902	0.999960728400165	-0.178240156929274
chr1	26853905	26854132	227	+	utr3	ZDHHC18	0.303350456766656	1	0.163702627974645	1	0.390303225232324	0.981215586380617	0.135203299079785	0.104223480920172	0.804470649876704	0.999960728400165	0.0309798181596133
chr1	26889683	26889882	199	-	exon	GPN2	0.000782404195510369	0.562152581918431	6.60962087854187e-05	0.583629523575247	0.0241007823381729	0.981215586380617	2.32407367148148	-0.266118359073728	0.535595134389223	0.999960728400165	2.59019203055521
chr1	26890116	26890267	151	-	utr5	GPN2	0.723088514094734	1	0.614849724288918	1	0.572172874902218	0.981215586380617	0.0255349209490438	-0.266118359073728	0.535595134389223	0.999960728400165	0.291653280022772
chr1	27000045	27000148	103	+	utr3	TRNP1	0.169050334978264	1	0.0572779485677209	1	0.164016583665577	0.981215586380617	-0.929437380582524	0.170194496425408	0.785431064436651	0.999960728400165	-1.09963187700793
chr1	27549056	27549157	101	-	exon	AHDC1	0.423147117281435	1	0.41193687097804	1	0.506518405044564	0.981215586380617	0.385846650252248	-0.153321587495415	0.841582451444844	0.999960728400165	0.539168237747663
chr1	28236133	28236291	158	+	utr5	ATPIF1	0.92813617660072	1	0.855342486860338	1	0.889883590956861	0.981215586380617	2.52814574645474	-0.416253521035041	0.344044244139163	0.999960728400165	2.94439926748979
chr1	28280956	28281062	106	+	utr3	SESN2	0.8505116688167	1	0.981991010507984	1	0.964563355143616	0.981215586380617	0.330416248832774	0.306635077694575	0.405326118324577	0.999960728400165	0.0237811711381991
chr1	28334639	28334983	344	+	utr3	MED18	0.890125933480693	1	0.890140377931357	1	0.550350878457843	0.981215586380617	-0.188732747407698	-0.142493271021212	0.837718198021606	0.999960728400165	-0.0462394763864861
chr1	28473896	28474016	120	+	utr3	PHACTR4	0.800725020482213	1	0.646290034355223	1	0.883139453451505	0.981215586380617	0.725330461986349	-0.371843652482518	0.317093518616609	0.999960728400165	1.09717411446887
chr1	28496620	28496766	146	+	utr3	PHACTR4	0.924684873504214	1	0.923234977587112	1	0.803657926812748	0.981215586380617	-0.132761579877012	-0.371843652482518	0.317093518616609	0.999960728400165	0.239082072605506
chr1	28714369	28714469	100	+	exon	GMEB1	0.991737135435239	1	0.915011347926054	1	0.915095855386472	0.981215586380617	-0.0272912277523652	-0.0904290918683065	0.868602400817553	0.999960728400165	0.0631378641159412
chr1	28715132	28715265	133	+	utr3	GMEB1	0.88233353669207	1	0.97538646243744	1	0.52907359824964	0.981215586380617	0.151164101880447	-0.0904290918683065	0.868602400817553	0.999960728400165	0.241593193748754
chr1	28736944	28737051	107	+	utr5	YTHDF2	0.438032202239047	1	0.259778338618315	1	0.465430356281286	0.981215586380617	3.74954562898892	0.200818710695241	0.542725209042808	0.999960728400165	3.54872691829368
chr1	28742539	28742885	346	+	exon	YTHDF2	0.455554789505387	1	0.317781478814339	1	0.538571280388422	0.981215586380617	-0.0225595162800191	0.200818710695241	0.542725209042808	0.999960728400165	-0.22337822697526
chr1	28743426	28743895	469	+	exon	YTHDF2	0.894926679500747	1	0.904467140346192	1	0.910824770632477	0.981215586380617	-0.0704012825005361	0.200818710695241	0.542725209042808	0.999960728400165	-0.271219993195777
chr1	28987602	28987761	159	+	utr5	EPB41	0.980881979880067	1	0.875105178433836	1	0.9541531359121	0.981215586380617	-0.192982420432975	-0.240067735922251	0.41378654849769	0.999960728400165	0.0470853154892762
chr1	29147872	29147972	100	-	utr3	SRSF4	0.266952165394128	1	0.12696700207233	1	0.131572678681519	0.981215586380617	-0.641889720379455	-0.0864201871811548	0.778817149169245	0.999960728400165	-0.555469533198301
chr1	29148183	29148388	205	-	utr3	SRSF4	0.73449169495815	1	0.534994652338456	1	0.571516389395336	0.981215586380617	-0.306746219270219	-0.0864201871811548	0.778817149169245	0.999960728400165	-0.220326032089064
chr1	31630463	31630587	124	-	utr3	PEF1	0.799884785831785	1	0.958687186491276	1	0.712387947213846	0.981215586380617	-0.136635524175833	-0.0542738321751124	0.891127010987815	0.999960728400165	-0.0823616920007202
chr1	31919431	31919535	104	-	utr5	PTP4A2	0.28472434841272	1	0.167376620184568	1	0.544793516887671	0.981215586380617	-0.183906753405994	-0.0451280472983194	0.874086226919927	0.999960728400165	-0.138778706107674
chr1	31938115	31938309	194	-	exon	PTP4A2	1	1	0.368024653992734	1	0.66528156885914	0.981215586380617	4.08800189790241	-0.0451280472983194	0.874086226919927	0.999960728400165	4.13312994520073
chr1	32171001	32171180	179	+	utr3	KPNA6	0.769040791668846	1	0.580037472318954	1	0.697175040268223	0.981215586380617	-0.368910713585686	-0.143617987289017	0.588167644667898	0.999960728400165	-0.225292726296669
chr1	32194982	32195098	116	+	exon	TXLNA	0.242572121236696	1	0.219284505823351	1	0.370615602504151	0.981215586380617	2.15717106513315	-0.063628318197674	0.824175215430042	0.999960728400165	2.22079938333082
chr1	32593171	32593311	140	+	utr3	RP1-27O5.3	0.838124455645285	1	0.977955682238799	1	0.735767883182872	0.981215586380617	-0.108498457791321	NA	NA	NA	NA
chr1	32600516	32600663	147	+	utr3	RP1-27O5.3	0.36998133094572	1	0.385796992292809	1	0.59999236542934	0.981215586380617	-0.379399696174369	NA	NA	NA	NA
chr1	32685982	32686105	123	+	utr3	RBBP4	0.88276861829886	1	0.715551527075767	1	0.3698947137777	0.981215586380617	-0.504990225365825	-0.114857136466946	0.699707674384379	0.999960728400165	-0.390133088898879
chr1	32817228	32817353	125	-	utr5	YARS	0.6677900167636	1	0.732096052565148	1	0.906420155582981	0.981215586380617	2.70880188581597	0.276692951510987	0.29637555420236	0.999960728400165	2.43210893430498
chr1	32826494	32826830	336	+	exon	S100PBP	0.986271453090641	1	0.856409561553625	1	0.851473731825426	0.981215586380617	-0.0806431688683748	-0.157280710763536	0.662729636049536	0.999960728400165	0.0766375418951617
chr1	32936715	32936865	150	-	utr3	RNF19B	0.904004757616852	1	0.853011553543022	1	0.442875749878602	0.981215586380617	-0.216540729698256	0.16941967038777	0.701901912899178	0.999960728400165	-0.385960400086027
chr1	32936942	32937097	155	-	utr3	RNF19B	0.772574998426398	1	0.716310915278434	1	0.865193066023442	0.981215586380617	0.758334939316942	0.16941967038777	0.701901912899178	0.999960728400165	0.588915268929171
chr1	33008105	33008222	117	-	utr3	AK2	0.422947292003051	1	0.441430061673988	1	0.708002178581388	0.981215586380617	0.483178048235263	0.0221249277773062	0.942183057145142	0.999960728400165	0.461053120457957
chr1	33299242	33299355	113	+	utr3	ZNF362	0.646744481209655	1	0.532313472245447	1	0.663979391361337	0.981215586380617	-0.422518660133842	-0.413222083678962	0.460694955783522	0.999960728400165	-0.00929657645488041
chr1	33324756	33324908	152	-	utr3	PHC2	0.00435870300397872	0.790550741136439	0.000701478832327536	1	0.124849501338472	0.981215586380617	1.78093524806755	0.0195424121137571	0.964532060892331	0.999960728400165	1.76139283595379
chr1	34855521	34855758	237	-	utr3	SMIM12	0.682163817191995	1	0.47336643626233	1	0.309936526829043	0.981215586380617	-0.189396013008665	-0.198216067977559	0.666734655631356	0.999960728400165	0.00882005496889368
chr1	34987176	34987279	103	-	exon	ZMYM6	0.761615159457413	1	0.795822151858227	1	0.762513522131276	0.981215586380617	0.0317334770907317	0.12198169791493	0.8462670174489	0.999960728400165	-0.0902482208241986
chr1	34987410	34987520	110	-	exon	ZMYM6	0.601798293624859	1	0.648382915487967	1	0.871750122941751	0.981215586380617	-0.025152480829645	0.12198169791493	0.8462670174489	0.999960728400165	-0.147134178744575
chr1	35113724	35113985	261	+	exon	ZMYM1	0.545676126487317	1	0.393261334183495	1	0.601928711563371	0.981215586380617	-0.486725339474994	-0.104577408756057	0.796237169887635	0.999960728400165	-0.382147930718937
chr1	35114815	35115442	627	+	utr3	ZMYM1	0.989177892099663	1	0.811627764529922	1	0.953915974722969	0.981215586380617	-0.350020875831635	-0.104577408756057	0.796237169887635	0.999960728400165	-0.245443467075579
chr1	35192585	35192719	134	-	exon	SFPQ	0.193443283486907	1	0.1632730507651	1	0.49420145666668	0.981215586380617	2.50841542618686	0.131382911769697	0.607850513626464	0.999960728400165	2.37703251441716
chr1	35359100	35359214	114	-	exon	ZMYM4-AS1	0.949427843466146	1	0.90198873523209	1	0.896565244997198	0.981215586380617	-0.161928685730284	-0.978184648049497	0.842969134228536	NA	0.816255962319212
chr1	35419599	35419723	124	+	utr3	ZMYM4	0.909287966805422	1	0.867762764787725	1	0.363787345777329	0.981215586380617	-0.530583816994574	-0.145336400486115	0.618327599418597	0.999960728400165	-0.385247416508459
chr1	35433586	35433695	109	-	utr3	KIAA0319L	0.963458174565577	1	0.851918844035588	1	0.453312645610155	0.981215586380617	0.0275603244651505	-0.0185407898980789	0.957020761999902	0.999960728400165	0.0461011143632294
chr1	35560489	35560596	107	+	exon	NCDN	0.213858421289421	1	0.169485022906019	1	0.522146638651817	0.981215586380617	1.25410013031523	0.405951004609733	0.416523084004388	0.999960728400165	0.848149125705492
chr1	35736281	35736446	165	-	utr3	CLSPN	0.852797299341665	1	0.834848755856433	1	0.207487631171987	0.981215586380617	-0.18556003501779	-0.159779087042285	0.678784520916581	0.999960728400165	-0.0257809479755046
chr1	35760548	35760668	120	-	exon	CLSPN	0.301938780936111	1	0.167467797049708	1	0.490406417043095	0.981215586380617	-0.0646312980081005	-0.159779087042285	0.678784520916581	0.999960728400165	0.0951477890341849
chr1	35764343	35764467	124	-	exon	CLSPN	0.415318947140428	1	0.276231534064787	1	0.766362864575419	0.981215586380617	-0.247654241967612	-0.159779087042285	0.678784520916581	0.999960728400165	-0.087875154925327
chr1	35853810	35853966	156	+	utr3	AGO4	0.622334096248063	1	0.495042035076205	1	0.928390667543708	0.981215586380617	-0.577825307635243	-0.385433682063151	0.300410679024868	0.999960728400165	-0.192391625572093
chr1	36055734	36055859	125	+	utr3	AGO3	0.160633095647448	1	0.13967911754643	1	0.525577083549278	0.981215586380617	0.0979416865287072	-0.442139745995603	0.237099376572402	0.999960728400165	0.540081432524311
chr1	36093202	36093309	107	+	exon	ADPRHL2	0.736397066742024	1	0.877676287844231	1	0.773499342038425	0.981215586380617	-0.0653237283131718	-0.134471533713716	0.821772424107557	0.999960728400165	0.0691478054005446
chr1	36093470	36093690	220	+	utr3	ADPRHL2	0.149618879265628	1	0.121402739938402	1	0.518135108800836	0.981215586380617	0.63555689790491	-0.134471533713716	0.821772424107557	0.999960728400165	0.770028431618626
chr1	36136850	36137144	294	-	utr3	TRAPPC3	0.756998439302652	1	0.571363097629682	1	0.610491614334962	0.981215586380617	-0.171636952269145	0.0655276659372749	0.867962947966916	0.999960728400165	-0.23716461820642
chr1	36286556	36286754	198	+	exon	THRAP3	0.244617215003041	1	0.270277837066044	1	0.278525358448014	0.981215586380617	-0.448586915959709	-0.332549533627874	0.269845291634363	0.999960728400165	-0.116037382331835
chr1	36322160	36322296	136	-	utr3	EVA1B	0.318377136407308	1	0.165446258524949	1	0.69233940561068	0.981215586380617	1.86938371753983	-0.662964650064736	0.82134924045459	NA	2.53234836760456
chr1	36397774	36397893	119	-	utr5	LSM10	0.0870224988993422	1	0.0573978147017182	1	0.557786654159627	0.981215586380617	3.50156565240615	-0.109454022684822	0.845001518947654	0.999960728400165	3.61101967509098
chr1	37537764	37537956	192	-	exon	SNIP1	0.45819781379253	1	0.513595561045868	1	0.923424615702817	0.981215586380617	-0.367592766572401	0.0240278065973919	0.958401406314138	0.999960728400165	-0.391620573169793
chr1	37540300	37540419	119	-	exon	SNIP1	0.999115776221615	1	0.983188410532555	1	0.529857442749433	0.981215586380617	0.0189519139438464	0.0240278065973919	0.958401406314138	0.999960728400165	-0.00507589265354554
chr1	37799830	37800185	355	+	utr3	MANEAL	0.409166978573339	1	0.524923323046868	1	0.978318750443028	0.982709404906229	0.0947159382622443	0.246414222431588	0.617593200011528	0.999960728400165	-0.151698284169344
chr1	37800426	37800533	107	+	utr3	MANEAL	0.556042110780977	1	0.351884884954129	1	0.504199004389351	0.981215586380617	0.417001266013091	0.246414222431588	0.617593200011528	0.999960728400165	0.170587043581503
chr1	37815173	37815331	158	-	exon	MTF1	0.772360788579092	1	0.629592911647327	1	0.707224036238196	0.981215586380617	-0.0995939749645325	-0.480858990968057	0.271395365897951	0.999960728400165	0.381265016003524
chr1	37822218	37822350	132	-	exon	MTF1	0.435673368247303	1	0.450969908682421	1	0.903184315773755	0.981215586380617	0.416792992932843	-0.480858990968057	0.271395365897951	0.999960728400165	0.8976519839009
chr1	37857399	37857562	163	-	exon	MTF1	0.0597112892370047	1	0.040670531266844	1	0.315164896484009	0.981215586380617	-0.455975416652602	-0.480858990968057	0.271395365897951	0.999960728400165	0.0248835743154542
chr1	38838969	38839170	201	-	utr3	RRAGC	0.481216040450642	1	0.328495474174949	1	0.938735285256474	0.981215586380617	-0.226022432693948	-0.264203589962925	0.666187492232574	0.999960728400165	0.0381811572689779
chr1	38839212	38839432	220	-	utr3	RRAGC	0.212795339627681	1	0.103739011714132	1	0.769200460679292	0.981215586380617	-0.578548252724236	-0.264203589962925	0.666187492232574	0.999960728400165	-0.314344662761311
chr1	39004160	39004311	151	+	utr3	AKIRIN1	0.99694298851988	1	0.803505513714939	1	0.673886893451733	0.981215586380617	-0.203199377213403	0.0432342720452914	0.898593607506363	0.999960728400165	-0.246433649258694
chr1	39026355	39026472	117	+	utr5	NDUFS5	0.0252073395361131	1	0.0300770837337119	1	0.00390273350193076	0.981215586380617	1.97087831959697	0.233918117291643	0.508385591521059	0.999960728400165	1.73696020230532
chr1	39385557	39385746	189	+	exon	MACF1	0.860247519458086	1	0.708899090840544	1	0.878559311468772	0.981215586380617	-0.466627078035251	-0.309804647609679	0.233275465164947	0.999960728400165	-0.156822430425572
chr1	39388436	39388613	177	+	exon	MACF1	0.469186283658374	1	0.322313120844437	1	0.918562268573535	0.981215586380617	-0.391154187316901	-0.309804647609679	0.233275465164947	0.999960728400165	-0.0813495397072214
chr1	39409760	39409984	224	+	utr5	MACF1	0.299150679500498	1	0.268289385226663	1	0.174469491993512	0.981215586380617	-0.57752123480533	-0.309804647609679	0.233275465164947	0.999960728400165	-0.267716587195651
chr1	39410164	39410356	192	+	utr5	MACF1	0.531181548257899	1	0.358973974874553	1	0.52433840022581	0.981215586380617	-0.966372639020244	-0.309804647609679	0.233275465164947	0.999960728400165	-0.656567991410565
chr1	39411565	39411742	177	+	exon	MACF1	0.881703328120004	1	0.998845750906395	1	0.809309879338981	0.981215586380617	-0.527906939991281	-0.309804647609679	0.233275465164947	0.999960728400165	-0.218102292381602
chr1	39411914	39412054	140	+	exon	MACF1	0.879384008430952	1	0.718796858763114	1	0.930056325829392	0.981215586380617	-0.808157908637686	-0.309804647609679	0.233275465164947	0.999960728400165	-0.498353261028007
chr1	39412113	39412331	218	+	exon	MACF1	0.562674893925737	1	0.419812663803403	1	0.834635220175563	0.981215586380617	-1.11418505045862	-0.309804647609679	0.233275465164947	0.999960728400165	-0.804380402848938
chr1	39412563	39412667	104	+	exon	MACF1	0.395820014735979	1	0.388302588797277	1	0.763770724577324	0.981215586380617	-0.514442425252524	-0.309804647609679	0.233275465164947	0.999960728400165	-0.204637777642845
chr1	39412735	39412858	123	+	exon	MACF1	0.959144046967916	1	0.928190644566333	1	0.935237959204982	0.981215586380617	-0.295071859735996	-0.309804647609679	0.233275465164947	0.999960728400165	0.0147327878736829
chr1	39414281	39414417	136	+	exon	MACF1	0.91038717370556	1	0.972274036969834	1	0.767924993970523	0.981215586380617	-0.954249655989817	-0.309804647609679	0.233275465164947	0.999960728400165	-0.644445008380138
chr1	39575764	39575869	105	-	exon	PABPC4	0.0440648242648215	1	0.0352930395536873	1	0.433062715890672	0.981215586380617	1.48643655333437	0.0648318118094413	0.81112740239924	0.999960728400165	1.42160474152493
chr1	39576146	39576246	100	-	utr5	PABPC4	0.551878102094128	1	0.41242413707724	1	0.823479371592376	0.981215586380617	0.298559348651761	0.0648318118094413	0.81112740239924	0.999960728400165	0.23372753684232
chr1	39759643	39759815	172	-	utr3	BMP8B	0.997039340980862	1	0.888519521945863	1	0.909072712408445	0.981215586380617	-0.92978756440949	-0.371355966469347	0.539244493625031	0.999960728400165	-0.558431597940143
chr1	39895672	39895793	121	-	utr3	MYCL	0.914855287922591	1	0.880006290918297	1	0.777357107464065	0.981215586380617	-0.207232250589334	0.262612304271809	0.708508817882016	0.999960728400165	-0.469844554861143
chr1	39896030	39896233	203	-	utr3	MYCL	0.877666489745562	1	0.998811766554504	1	0.848440900903976	0.981215586380617	-0.0747169450010779	0.262612304271809	0.708508817882016	0.999960728400165	-0.337329249272887
chr1	39896318	39896431	113	-	utr3	MYCL	0.990515753489257	1	0.882802476672655	1	0.922621584160666	0.981215586380617	-0.0283996391240344	0.262612304271809	0.708508817882016	0.999960728400165	-0.291011943395844
chr1	39897176	39897376	200	-	utr3	MYCL	0.175535310769905	1	0.0956745712295433	1	0.332286346490031	0.981215586380617	-0.633410698192741	0.262612304271809	0.708508817882016	0.999960728400165	-0.89602300246455
chr1	40097127	40097233	106	-	exon	PPT1	0.492259075907554	1	0.477118242030998	1	0.752874390670336	0.981215586380617	3.25400228083952	-0.0727275892782917	0.843995620152496	0.999960728400165	3.32672987011782
chr1	40236113	40236213	100	+	exon	RLF	0.468242848976357	1	0.334348225227485	1	0.946112546207216	0.981215586380617	-0.258414980315725	0.161464472217958	0.658945136055727	0.999960728400165	-0.419879452533683
chr1	40236912	40237139	227	+	exon	RLF	0.222718982970238	1	0.114982891591157	1	0.613592993276427	0.981215586380617	-0.496478210314219	0.161464472217958	0.658945136055727	0.999960728400165	-0.657942682532177
chr1	40239112	40239249	137	+	exon	RLF	0.940111797505052	1	0.826406094221429	1	0.910109500074492	0.981215586380617	-0.630565104896308	0.161464472217958	0.658945136055727	0.999960728400165	-0.792029577114266
chr1	40240180	40240563	383	+	utr3	RLF	0.955787584871312	1	0.897056728501194	1	0.960308422129	0.981215586380617	-0.281758764230093	0.161464472217958	0.658945136055727	0.999960728400165	-0.443223236448051
chr1	40257238	40257387	149	-	exon	RP1-39G22.7	0.704705827119753	1	0.518918451117659	1	0.353290950675387	0.981215586380617	-0.779690394622668	-0.287986013855121	0.691311243159309	0.999960728400165	-0.491704380767547
chr1	40257631	40257776	145	-	exon	RP1-39G22.7	0.0206282105326134	1	0.0137821850193616	1	0.120813086146064	0.981215586380617	1.40641169719544	-0.287986013855121	0.691311243159309	0.999960728400165	1.69439771105056
chr1	40292540	40292761	221	+	utr3	ZMPSTE24	0.772144917503988	1	0.592385390204185	1	0.447983163158256	0.981215586380617	-0.24542273533781	-0.0567386028682291	0.884172509315932	0.999960728400165	-0.188684132469581
chr1	40463089	40463250	161	+	utr3	ZFP69B	0.613606003611473	1	0.654017285145807	1	0.8232799423407	0.981215586380617	-0.624436584452759	0.731387694809739	0.460458281002073	0.999960728400165	-1.3558242792625
chr1	40514797	40515021	224	-	exon	RP11-656D10.5	0.0185275948362103	1	0.00476216751487592	1	0.274083832026292	0.981215586380617	-0.127188581548603	NA	NA	NA	NA
chr1	40515407	40515522	115	+	exon	EXO5	0.313443823617203	1	0.186541780987958	1	0.465072671509926	0.981215586380617	-0.26049924456564	0.11624317853368	0.910684012149822	0.999960728400165	-0.37674242309932
chr1	40979716	40979818	102	+	utr5	CTPS1	0.301620893455275	1	0.288649053802595	1	0.399213847012396	0.981215586380617	2.80750382149672	0.0233328549828618	0.932747243266867	0.999960728400165	2.78417096651386
chr1	42179379	42179481	102	-	utr3	FOXJ3	0.54335529786805	1	0.657718515453741	1	0.692395769130435	0.981215586380617	-0.375600475428614	-0.391118976892006	0.254078913727205	0.999960728400165	0.0155185014633918
chr1	42179617	42179718	101	-	utr3	FOXJ3	0.583886333744041	1	0.649881641490809	1	0.932671272643553	0.981215586380617	0.195818426534166	-0.391118976892006	0.254078913727205	0.999960728400165	0.586937403426172
chr1	42278514	42278617	103	-	exon	FOXJ3	0.815868227493043	1	0.96135603176803	1	0.311160670085144	0.981215586380617	-0.410837304093998	-0.391118976892006	0.254078913727205	0.999960728400165	-0.0197183272019925
chr1	42414619	42414759	140	+	exon	RIMKLA	0.549405009067738	1	0.365453996253143	1	0.731607583273627	0.981215586380617	-0.228703610613078	-0.0236239780550204	0.963779153140778	0.999960728400165	-0.205079632558058
chr1	42415232	42415343	111	+	utr3	RIMKLA	0.585994356753391	1	0.645018520180764	1	0.878449281292668	0.981215586380617	-0.521470820282705	-0.0236239780550204	0.963779153140778	0.999960728400165	-0.497846842227685
chr1	42682473	42682729	256	+	utr5	YBX1	0.938504742636003	1	0.955949337170341	1	0.835010329636378	0.981215586380617	1.69092237795179	-0.0760463960942048	0.799354076109348	0.999960728400165	1.76696877404599
chr1	42775316	42775542	226	+	utr3	RP5-994D16.12	0.896547122810338	1	0.900528437413785	1	0.565017174723409	0.981215586380617	-0.0670999221679362	NA	NA	NA	NA
chr1	42926551	42926699	148	-	utr3	SLC2A1	0.288320039542424	1	0.139066973177508	1	0.262352832187173	0.981215586380617	-0.354854965392557	0.0206347286986462	0.959843233117769	0.999960728400165	-0.375489694091203
chr1	42926772	42926972	200	-	utr3	SLC2A1	0.582642515803505	1	0.710474406750656	1	0.834420030616569	0.981215586380617	0.587475317806855	0.0206347286986462	0.959843233117769	0.999960728400165	0.566840589108209
chr1	43359276	43359378	102	+	exon	CDC20	0.148834538263358	1	0.126957665592234	1	0.387983383788547	0.981215586380617	1.82337946113146	0.142301833240826	0.678335873831124	0.999960728400165	1.68107762789063
chr1	43450885	43451081	196	+	utr3	SZT2	0.874901125354501	1	0.989398087546384	1	0.885835887555918	0.981215586380617	-0.645926977715821	-0.237170215042926	0.571657485721752	0.999960728400165	-0.408756762672894
chr1	43591028	43591132	104	+	exon	PTPRF	0.729529775148705	1	0.82278789422327	1	0.755560945536146	0.981215586380617	0.677950136920519	-0.012661123845298	0.963422148257391	0.999960728400165	0.690611260765817
chr1	43591326	43591472	146	+	exon	PTPRF	0.167805728355646	1	0.0811350602520227	1	0.192866737907679	0.981215586380617	2.50879625616768	-0.012661123845298	0.963422148257391	0.999960728400165	2.52145738001298
chr1	43704652	43704785	133	+	utr3	KDM4A	0.360788899440244	1	0.413512378005271	1	0.55457469376612	0.981215586380617	0.621354298852802	-0.211770158170075	0.533529090276876	0.999960728400165	0.833124457022877
chr1	43930979	43931094	115	+	utr3	ST3GAL3	0.67967656622264	1	0.697009600648244	1	0.893243475871186	0.981215586380617	0.722884485541935	0.0884322614835866	0.893709042647826	0.999960728400165	0.634452224058349
chr1	43936983	43937091	108	+	utr3	ARTN	0.433566559642546	1	0.22980136918842	1	0.719906247600961	0.981215586380617	1.19711758573301	0.288834089162885	0.843578814892841	NA	0.908283496570127
chr1	43947016	43947130	114	+	utr5	IPO13	0.112298101145632	1	0.0767813212684174	1	0.362711853206033	0.981215586380617	1.25332341476894	0.126752159377	0.750946171541565	0.999960728400165	1.12657125539194
chr1	43947287	43947397	110	+	utr5	IPO13	0.856263286663513	1	0.879254577847008	1	0.876247456179512	0.981215586380617	1.10715540286355	0.126752159377	0.750946171541565	0.999960728400165	0.980403243486553
chr1	43949526	43949878	352	+	exon	IPO13	0.91026691709075	1	0.976081189896166	1	0.764455330378892	0.981215586380617	0.580556966520836	0.126752159377	0.750946171541565	0.999960728400165	0.453804807143836
chr1	43981304	43981495	191	+	utr5	B4GALT2	0.551427520421125	1	0.620249124745966	1	0.963008939458875	0.981215586380617	0.726414424088771	0.180616254755035	0.663852236875673	0.999960728400165	0.545798169333736
chr1	43990436	43990653	217	+	utr3	B4GALT2	0.196665424175492	1	0.254882652485231	1	0.500758259318719	0.981215586380617	1.38450732454245	0.180616254755035	0.663852236875673	0.999960728400165	1.20389106978741
chr1	44412559	44412662	103	+	exon	RNF220	0.607341763754302	1	0.578788506044748	1	0.734641022122699	0.981215586380617	-0.282384927553301	0.0575610941592616	0.885931974604383	0.999960728400165	-0.339946021712562
chr1	44739881	44739999	118	+	utr5	KIF2C	0.844020602939779	1	0.640887263704377	1	0.698241878802059	0.981215586380617	0.263551843881397	0.220555565211073	0.516767821342913	0.999960728400165	0.0429962786703241
chr1	45340220	45340330	110	-	utr5	MUTYH	0.650621210637079	1	0.709426364638236	1	0.857215197027812	0.981215586380617	2.09130266770206	0.349742765305631	0.660689342786174	0.999960728400165	1.74155990239643
chr1	45508961	45509061	100	+	exon	MMACHC	0.908270411376108	1	0.750220703612979	1	0.944641266989137	0.981215586380617	0.26216411200064	0.0801936871205278	0.873728959544934	0.999960728400165	0.181970424880113
chr1	45550842	45550942	100	+	utr5	AKR1A1	0.0715573379821036	1	0.0579626270984561	1	0.194672933599858	0.981215586380617	1.29965675178951	0.176559603523323	0.608882378937549	0.999960728400165	1.12309714826619
chr1	45583457	45583662	205	+	utr5*	NASP	0.187566401384897	1	0.0948118112680881	1	0.416967407617864	0.981215586380617	-0.248128127900253	0.0606401161493381	0.835939776695354	0.999960728400165	-0.308768244049591
chr1	45608069	45608176	107	+	utr3	NASP	0.507017349944744	1	0.365387683940156	1	0.948889568178844	0.981215586380617	-0.368811386779204	0.0606401161493381	0.835939776695354	0.999960728400165	-0.429451502928542
chr1	46361786	46361968	182	+	utr3	NSUN4	0.929059947186487	1	0.732724348376369	1	0.68605595220021	0.981215586380617	-0.770395483202275	0.14035659921546	0.740812380847643	0.999960728400165	-0.910752082417735
chr1	46718492	46718609	117	-	utr5	EFCAB14	0.493114007616841	1	0.319877904712017	1	0.469137059638549	0.981215586380617	-0.627806897339965	-0.325865952260604	0.34978476044753	0.999960728400165	-0.301940945079361
chr1	47251223	47251547	324	-	exon	STIL	0.339599365045318	1	0.200222834570984	1	0.249939871402006	0.981215586380617	-0.65622166095773	-0.262561885982756	0.467024265037844	0.999960728400165	-0.393659774974974
chr1	47280213	47280477	264	-	exon	STIL	0.162358792767947	1	0.180639658857836	1	0.933629182696067	0.981215586380617	-0.0558412942677698	-0.262561885982756	0.467024265037844	0.999960728400165	0.206720591714986
chr1	47280785	47280943	158	-	exon	STIL	0.217308850677001	1	0.103779094673673	1	0.452377028386576	0.981215586380617	-0.930927242273656	-0.262561885982756	0.467024265037844	0.999960728400165	-0.6683653562909
chr1	47432425	47432525	100	-	exon	FOXD2-AS1	0.178193591805098	1	0.0839835158075778	1	0.486110996721378	0.981215586380617	-0.673286495914574	-0.116952759893175	0.856082977746104	0.999960728400165	-0.556333736021398
chr1	47433887	47433990	103	-	exon	FOXD2-AS1	1	1	0.969122902321536	1	0.855600246024784	0.981215586380617	-0.356722112538475	-0.116952759893175	0.856082977746104	0.999960728400165	-0.2397693526453
chr1	50969152	50969330	178	+	utr5	CDKN2C	0.400760724496265	1	0.357579702140439	1	0.638327843013633	0.981215586380617	0.696444980049345	0.347922492181881	0.467055767473951	0.999960728400165	0.348522487867464
chr1	50969684	50970054	370	+	utr5	CDKN2C	0.448992052572704	1	0.321193500508883	1	0.938849867031087	0.981215586380617	-0.0341543620088802	0.347922492181881	0.467055767473951	0.999960728400165	-0.382076854190762
chr1	50973955	50974122	167	+	exon	CDKN2C	0.506323118035328	1	0.332540769230442	1	0.414182425532946	0.981215586380617	-0.255782874302087	0.347922492181881	0.467055767473951	0.999960728400165	-0.603705366483968
chr1	51271203	51271394	191	+	utr3	RNF11	0.903422788624162	1	0.890201144309899	1	0.530401542018676	0.981215586380617	-0.24344825893163	-0.181794600929468	0.635380424708383	0.999960728400165	-0.0616536580021626
chr1	51878343	51878497	154	-	exon	NRDC	0.514611065098683	1	0.558089301330285	1	0.864304926717977	0.981215586380617	1.06396870725693	-0.0374685127864986	0.896028518522434	0.999960728400165	1.10143722004343
chr1	52032140	52032824	684	-	utr3	KTI12	0.560129385077252	1	0.397561099570148	1	0.524289951522845	0.981215586380617	-0.0469388112065419	0.52004760450147	0.392418371014672	0.999960728400165	-0.566986415708012
chr1	52033045	52033301	256	-	exon	KTI12	0.691505757070904	1	0.572535577894181	1	0.883384766667291	0.981215586380617	0.669052291517895	0.52004760450147	0.392418371014672	0.999960728400165	0.149004687016424
chr1	52055072	52055178	106	-	utr5	TXNDC12	0.000456983218103239	0.510516544077386	5.19921946167172e-05	0.45914307066023	0.00698607782773487	0.981215586380617	3.11144858676286	0.253278494928278	0.495575356122235	0.999960728400165	2.85817009183458
chr1	52237883	52237991	108	+	exon	ZFYVE9	0.913130416242013	1	0.949113474958511	1	0.692815978861181	0.981215586380617	-0.744961482034039	-0.145666960829812	0.692533510920619	0.999960728400165	-0.599294521204227
chr1	52393532	52393662	130	-	exon	ORC1	0.487248754021758	1	0.295544080247175	1	0.443682262437893	0.981215586380617	-0.268328874303588	-0.00584131677672029	0.989444972041822	0.999960728400165	-0.262487557526868
chr1	52417904	52418143	239	+	utr3	PRPF38A	0.465489833185666	1	0.513400532292509	1	0.784156163256182	0.981215586380617	0.544290057951345	-0.126543714929684	0.726278744259988	0.999960728400165	0.670833772881029
chr1	52475069	52475263	194	-	exon	ZCCHC11	0.10104552503391	1	0.137829184517421	1	0.288259529058096	0.981215586380617	-0.321937564073496	-0.328292523097997	0.279271662131276	0.999960728400165	0.0063549590245004
chr1	52686815	52686922	107	-	utr3	COA7	0.580748640849401	1	0.616505968101767	1	0.929097144979621	0.981215586380617	-0.396692788855629	0.0210607442816402	0.95818542202973	0.999960728400165	-0.417753533137269
chr1	52687535	52687706	171	-	utr3	COA7	0.73963704550044	1	0.580893027269081	1	0.963125623025143	0.981215586380617	0.0561331257812959	0.0210607442816402	0.95818542202973	0.999960728400165	0.0350723814996557
chr1	52687796	52688079	283	-	exon	COA7	0.724763824974952	1	0.540482258429171	1	0.796062821978415	0.981215586380617	-0.0879830258413897	0.0210607442816402	0.95818542202973	0.999960728400165	-0.10904377012303
chr1	52771490	52771645	155	+	exon	ZYG11B	0.355319709061571	1	0.221215586363717	1	0.624801344062215	0.981215586380617	-0.567021860618386	-0.323206667527586	0.316649627226896	0.999960728400165	-0.2438151930908
chr1	52857632	52857777	145	+	exon	ZYG11A	0.72091290679928	1	0.540258212180741	1	0.736859464880781	0.981215586380617	-0.470806294947789	-0.0919172449105765	0.791540247546967	0.999960728400165	-0.378889050037213
chr1	52893084	52893354	270	+	utr3	ZYG11A	0.882688224844073	1	0.961099757209295	1	0.916213693964672	0.981215586380617	-0.0963135151521886	-0.0919172449105765	0.791540247546967	0.999960728400165	-0.0043962702416121
chr1	52894392	52894505	113	+	utr3	ZYG11A	0.3890606136479	1	0.24961109981841	1	0.785434755349948	0.981215586380617	0.127815858193203	-0.0919172449105765	0.791540247546967	0.999960728400165	0.21973310310378
chr1	52897623	52897746	123	-	exon	ECHDC2	0.495497330477305	1	0.504739310607564	1	0.907513416064565	0.981215586380617	-0.663211295204818	-0.360484815694484	0.363810329567578	0.999960728400165	-0.302726479510333
chr1	53210192	53210326	134	+	utr3	CPT2	0.988506797294736	1	0.850809052691838	1	0.676319186448579	0.981215586380617	-0.303919820180352	-0.205175690468439	0.728217499915129	0.999960728400165	-0.0987441297119139
chr1	53210893	53211055	162	+	utr3	CPT2	0.407968778917289	1	0.371266240724204	1	0.640457907499911	0.981215586380617	-0.0945670299386759	-0.205175690468439	0.728217499915129	0.999960728400165	0.110608660529763
chr1	53214183	53214289	106	+	utr3	CPT2	0.972459829988342	1	0.887408130742486	1	0.887533790042677	0.981215586380617	-0.218212246424552	-0.205175690468439	0.728217499915129	0.999960728400165	-0.0130365559561133
chr1	53214492	53214643	151	-	utr3	C1orf123	0.914351402768732	1	0.743008218531799	1	0.962743524603729	0.981215586380617	-0.304428510661382	0.0469937009410451	0.927472550428992	0.999960728400165	-0.351422211602427
chr1	54173449	54173584	135	-	utr3	CYB5RL	0.836244805287327	1	0.843979589853025	1	0.547561611991514	0.981215586380617	-0.508659502510059	-0.443440088638024	0.467765264628058	0.999960728400165	-0.0652194138720344
chr1	54216259	54216379	120	+	exon	MRPL37	0.672110198381265	1	0.841146676595209	1	0.828382974548389	0.981215586380617	0.107894639134806	-0.00389821180743644	0.989751881937566	0.999960728400165	0.111792850942242
chr1	54741726	54742019	293	+	utr3	MROH7-TTC4	0.44746336506983	1	0.300908445907026	1	0.43857864819445	0.981215586380617	-0.140385755518929	NA	NA	NA	NA
chr1	54742064	54742309	245	+	utr3	MROH7-TTC4	0.23459190685867	1	0.140948771437002	1	0.105266182418025	0.981215586380617	-0.194362601420014	NA	NA	NA	NA
chr1	54757618	54757840	222	-	utr3	PARS2	0.136331730901623	1	0.0676739589745809	1	0.468259213948423	0.981215586380617	-0.781368948754374	0.10152528933193	0.880402734206066	0.999960728400165	-0.882894238086303
chr1	54758161	54758324	163	-	exon	PARS2	0.336449758438887	1	0.205841598571956	1	0.536361470921746	0.981215586380617	-0.502097314234769	0.10152528933193	0.880402734206066	0.999960728400165	-0.603622603566698
chr1	54758575	54758733	158	-	exon	PARS2	0.242024041644671	1	0.140722333136601	1	0.712698671900194	0.981215586380617	-0.170834979615508	0.10152528933193	0.880402734206066	0.999960728400165	-0.272360268947438
chr1	54850685	54850790	105	-	utr3	DHCR24	0.60491410306487	1	0.403054320494694	1	0.26209606224437	0.981215586380617	-0.444431036332531	0.0413683620162792	0.884488065342678	0.999960728400165	-0.48579939834881
chr1	54851918	54852022	104	-	utr3	DHCR24	0.162019889990085	1	0.0748176654155427	1	0.375508962172782	0.981215586380617	-0.378426509748064	0.0413683620162792	0.884488065342678	0.999960728400165	-0.419794871764343
chr1	54886848	54886994	146	-	utr5	DHCR24	0.308958142684221	1	0.330082481051609	1	0.421687364958602	0.981215586380617	0.686515438427425	0.0413683620162792	0.884488065342678	0.999960728400165	0.645147076411146
chr1	54887058	54887176	118	-	utr5	DHCR24	0.464398356844375	1	0.492677647387316	1	0.807183482372932	0.981215586380617	3.39493965904341	0.0413683620162792	0.884488065342678	0.999960728400165	3.35357129702713
chr1	55066807	55066980	173	-	utr3	USP24	0.853209358148214	1	0.997373632065626	1	0.958610061991703	0.981215586380617	-0.300343806474422	-0.121929345753694	0.65459241864847	0.999960728400165	-0.178414460720729
chr1	55068632	55068960	328	-	utr3	USP24	0.393390356798814	1	0.262672601666627	1	0.617733697194254	0.981215586380617	-0.0313194880856698	-0.121929345753694	0.65459241864847	0.999960728400165	0.0906098576680237
chr1	58682028	58682164	136	-	exon	MYSM1	0.462913610257927	1	0.482738912679558	1	0.926238202175761	0.981215586380617	-0.181831204066782	-0.414962087899032	0.230984439573619	0.999960728400165	0.233130883832251
chr1	58781604	58782562	958	-	utr3	JUN	0.929004603182802	1	0.897872376698147	1	0.980254964155005	0.983820731355207	1.37417890674729	1.14008928511077	0.00111426162992048	0.134676394344201	0.234089621636522
chr1	58782624	58783065	441	-	exon	JUN	0.526718020950528	1	0.699307410429328	1	0.53897747931881	0.981215586380617	1.23400448351688	1.14008928511077	0.00111426162992048	0.134676394344201	0.0939151984061131
chr1	58783141	58783419	278	-	utr5	JUN	0.864672977666506	1	0.742065286656622	1	0.81909075078346	0.981215586380617	2.35084174558485	1.14008928511077	0.00111426162992048	0.134676394344201	1.21075246047408
chr1	58783560	58783662	102	-	utr5	JUN	0.994172620114137	1	0.834063527955618	1	0.97556875099866	0.981739301824265	1.30685728180374	1.14008928511077	0.00111426162992048	0.134676394344201	0.166767996692967
chr1	58783747	58783893	146	-	utr5	JUN	0.836375050759858	1	0.981486256710786	1	0.632911400265376	0.981215586380617	1.27046875421285	1.14008928511077	0.00111426162992048	0.134676394344201	0.130379469102081
chr1	61088430	61088624	194	+	exon	NFIA	0.60288439489862	1	0.428647327010582	1	0.879431937094673	0.981215586380617	-0.151480128999875	-0.214290102678961	0.493961183655172	0.999960728400165	0.0628099736790856
chr1	61461144	61461273	129	+	utr3	NFIA	0.408432230734056	1	0.435118004073324	1	0.856739394791688	0.981215586380617	-0.642542694021478	-0.214290102678961	0.493961183655172	0.999960728400165	-0.428252591342517
chr1	62437024	62437154	130	+	utr5	USP1	0.98613112719617	1	0.890404498013382	1	0.87537367198407	0.981215586380617	1.52616858372793	-0.0768107922782503	0.827301359915603	0.999960728400165	1.60297937600618
chr1	62439887	62439990	103	+	exon	USP1	0.631019857454585	1	0.482329852866837	1	0.824271821502194	0.981215586380617	0.0468803165524871	-0.0768107922782503	0.827301359915603	0.999960728400165	0.123691108830737
chr1	62444924	62445133	209	+	exon	USP1	0.220114769491973	1	0.113716298751124	1	0.0354943100890156	0.981215586380617	-0.53932069226638	-0.0768107922782503	0.827301359915603	0.999960728400165	-0.46250989998813
chr1	62445291	62445416	125	+	exon	USP1	0.457491399525557	1	0.302305426421375	1	0.1875381598352	0.981215586380617	-0.343925002670644	-0.0768107922782503	0.827301359915603	0.999960728400165	-0.267114210392394
chr1	62816750	62816865	115	+	exon	ATG4C	0.75136216612755	1	0.584048192925789	1	0.858342707696529	0.981215586380617	-0.131218264724113	0.0225919143047057	0.967751478308149	0.999960728400165	-0.153810179028819
chr1	62819038	62819153	115	+	exon	ATG4C	0.813969213087113	1	0.75374560911285	1	0.828343679966039	0.981215586380617	-0.411621039039737	0.0225919143047057	0.967751478308149	0.999960728400165	-0.434212953344443
chr1	63593405	63593552	147	+	utr5	PGM1	0.0791957261801302	1	0.0540309217585001	1	0.280011846428928	0.981215586380617	2.39480193837334	0.230425230379209	0.53575106537963	0.999960728400165	2.16437670799413
chr1	64177588	64177702	114	+	exon	ROR1	0.710815055242075	1	0.57085567377971	1	0.802487740226317	0.981215586380617	-0.700427749587867	0.0631684181491706	0.892106941234637	0.999960728400165	-0.763596167737038
chr1	64177783	64177998	215	+	exon	ROR1	0.828278726655469	1	0.887543410583736	1	0.891819916294793	0.981215586380617	-0.0111145110339025	0.0631684181491706	0.892106941234637	0.999960728400165	-0.0742829291830731
chr1	64178778	64178948	170	+	utr3	ROR1	0.364244670751266	1	0.182836984984967	1	0.21936441311261	0.981215586380617	-0.722108674610863	0.0631684181491706	0.892106941234637	0.999960728400165	-0.785277092760034
chr1	64691944	64692218	274	+	utr3	CACHD1	0.769565794598854	1	0.616890764486513	1	0.749782253746813	0.981215586380617	-0.809651605784066	-0.415650296399708	0.270162476725343	0.999960728400165	-0.394001309384358
chr1	64777873	64778050	177	+	exon	RAVER2	0.715946906097597	1	0.496626581138048	1	0.364029437897217	0.981215586380617	0.0125361062585921	-0.0916968770234999	0.797100000019138	0.999960728400165	0.104232983282092
chr1	64832990	64833097	107	+	utr3	RAVER2	0.631750565339873	1	0.500456708897301	1	0.928741612538677	0.981215586380617	-0.560891626799465	-0.0916968770234999	0.797100000019138	0.999960728400165	-0.469194749775965
chr1	65570560	65570705	145	+	utr5	LEPR	0.83894182969178	1	0.640231822495874	1	0.591477719771988	0.981215586380617	-0.484880582411449	-0.260510046269812	0.495385687782618	0.999960728400165	-0.224370536141638
chr1	66984681	66984821	140	+	exon	MIER1	0.0882773148957777	1	0.0347575893529341	1	0.164746366627312	0.981215586380617	-0.799158197830243	-0.0196240099405549	0.957113647846398	0.999960728400165	-0.779534187889688
chr1	67412980	67413170	190	-	utr3	SERBP1	0.33607287746552	1	0.233133990131156	1	0.575231843487593	0.981215586380617	-0.575922093095225	-0.208856142975664	0.437531047613083	0.999960728400165	-0.367065950119561
chr1	67430130	67430398	268	-	utr5	SERBP1	0.00153948209581858	0.753921160821284	0.000889365050426678	1	0.0874689518208139	0.981215586380617	1.80430462246909	-0.208856142975664	0.437531047613083	0.999960728400165	2.01316076544476
chr1	67686483	67686637	154	+	exon	GADD45A	0.17500985524764	1	0.167434644104926	1	0.733153189861991	0.981215586380617	1.76929620106357	0.286942974247207	0.535686108112448	0.999960728400165	1.48235322681637
chr1	68482027	68482155	128	-	exon	DEPDC1	0.534594687953789	1	0.318997991833281	1	0.389243722828462	0.981215586380617	-0.44441250414027	-0.162612288660974	0.660643848214495	0.999960728400165	-0.281800215479296
chr1	70354065	70354166	101	-	exon	ANKRD13C	0.45167753615847	1	0.461801444213494	1	0.908320828377497	0.981215586380617	1.91746945673204	-0.103552407850716	0.802023763964872	0.999960728400165	2.02102186458276
chr1	70354571	70354714	143	-	utr5	ANKRD13C	0.746778421087945	1	0.657209138039056	1	0.921269390921916	0.981215586380617	0.0165513735842204	-0.103552407850716	0.802023763964872	0.999960728400165	0.120103781434936
chr1	74733193	74733302	109	-	utr5	CRYZ	0.97656753193336	1	0.922416040653989	1	0.890256468290669	0.981215586380617	1.58736970236338	0.387074491560976	0.452657060308551	0.999960728400165	1.2002952108024
chr1	77565619	77565723	104	-	utr3	ZZZ3	0.56040904672907	1	0.383376158395781	1	0.741049034505124	0.981215586380617	-0.434309158624335	0.0574013134127936	0.866464536093923	0.999960728400165	-0.491710472037129
chr1	77631884	77632104	220	-	exon	ZZZ3	0.254042370080211	1	0.107921764800126	1	0.187898414858049	0.981215586380617	-0.778830788688445	0.0574013134127936	0.866464536093923	0.999960728400165	-0.836232102101238
chr1	77632192	77632316	124	-	exon	ZZZ3	0.395832898547064	1	0.281325040574557	1	0.921506200887705	0.981215586380617	-0.860150624490125	0.0574013134127936	0.866464536093923	0.999960728400165	-0.917551937902919
chr1	81943021	81943201	180	+	exon	ADGRL2	0.338315569750329	1	0.184452107963761	1	0.425565023956919	0.981215586380617	-0.679244724656143	-0.0699768944386155	0.803088552999443	0.999960728400165	-0.609267830217528
chr1	81943256	81943641	385	+	exon	ADGRL2	0.571932044556542	1	0.391053039128745	1	0.459788699389629	0.981215586380617	-0.65999540550782	-0.0699768944386155	0.803088552999443	0.999960728400165	-0.590018511069204
chr1	81990467	81990680	213	+	utr3	ADGRL2	0.764715876096253	1	0.583385432694377	1	0.797007001511862	0.981215586380617	-0.0744545173649177	-0.0699768944386155	0.803088552999443	0.999960728400165	-0.00447762292630215
chr1	81990747	81991070	323	+	utr3	ADGRL2	0.87373029805906	1	0.691047179494917	1	0.963810143718583	0.981215586380617	-0.213834760624796	-0.0699768944386155	0.803088552999443	0.999960728400165	-0.143857866186181
chr1	81991477	81991602	125	+	utr3	ADGRL2	0.375072203145915	1	0.232236232466316	1	0.80586946094443	0.981215586380617	-0.246619359445172	-0.0699768944386155	0.803088552999443	0.999960728400165	-0.176642465006556
chr1	84078974	84079089	115	+	intron	PRKACB	0.72672986303022	1	0.780134785559132	1	0.809401789009324	0.981215586380617	-0.581487123434316	0.0964181130494491	0.84408175602129	0.999960728400165	-0.677905236483765
chr1	84506015	84506167	152	-	utr5	GNG5	0.151189088735326	1	0.122358226012803	1	0.420221623076636	0.981215586380617	1.70968796405775	-0.130783027105701	0.82463613670587	0.999960728400165	1.84047099116345
chr1	84647328	84647435	107	-	utr3	SSX2IP	0.480163206649202	1	0.291027476237679	1	0.498309176901986	0.981215586380617	-0.392311373038809	-0.127830443008807	0.714898132435321	0.999960728400165	-0.264480930030002
chr1	84865704	84865858	154	-	exon	LPAR3	0.845368777993389	1	0.981878679841776	1	0.923536549004189	0.981215586380617	-0.190319288295241	-0.173241770920562	0.736807803378146	0.999960728400165	-0.0170775173746792
chr1	84865965	84866078	113	-	exon	LPAR3	0.709946754194634	1	0.51634451470292	1	0.595440081764831	0.981215586380617	-0.405904815271289	-0.173241770920562	0.736807803378146	0.999960728400165	-0.232663044350727
chr1	84926424	84926538	114	-	utr3	MCOLN2	0.755358403026414	1	0.652357686707456	1	0.911414853947134	0.981215586380617	-0.488263123048575	-0.46624877265313	0.332359189350063	0.999960728400165	-0.022014350395445
chr1	85018660	85018784	124	-	utr3	MCOLN3	0.830283347750308	1	0.971800618668078	1	0.956170271569312	0.981215586380617	-0.0309199327669589	-0.424542780343029	0.267312539192169	0.999960728400165	0.39362284757607
chr1	85158789	85158912	123	-	exon	SYDE2	0.968936959639225	1	0.974931801964234	1	0.89980961368573	0.981215586380617	-0.724187843353779	-0.168120103440968	0.705582094789532	0.999960728400165	-0.556067739912811
chr1	85182159	85182608	449	-	exon	SYDE2	0.548432409059531	1	0.659089731608312	1	0.697916706882572	0.981215586380617	-0.584625227303079	-0.168120103440968	0.705582094789532	0.999960728400165	-0.416505123862111
chr1	85182882	85183082	200	-	exon	SYDE2	0.51532601332781	1	0.379340951814971	1	0.927041240849679	0.981215586380617	-1.17520257642771	-0.168120103440968	0.705582094789532	0.999960728400165	-1.00708247298674
chr1	85190157	85190259	102	-	exon	SYDE2	0.919011177810363	1	0.761814528349348	1	0.913920671979623	0.981215586380617	-0.260833692113918	-0.168120103440968	0.705582094789532	0.999960728400165	-0.0927135886729499
chr1	85267559	85267680	121	-	utr3	BCL10	0.856433105019676	1	0.975155816419794	1	0.938836883303353	0.981215586380617	0.00495592405895542	0.0175917599543271	0.973415296183463	0.999960728400165	-0.0126358358953717
chr1	85267727	85267829	102	-	utr3	BCL10	0.351207647786763	1	0.32157275585318	1	0.630507358557423	0.981215586380617	0.0961969632688251	0.0175917599543271	0.973415296183463	0.999960728400165	0.078605203314498
chr1	85583199	85583305	106	+	utr3	CYR61	0.455496989103443	1	0.508200117005447	1	0.519240167487508	0.981215586380617	3.06290737077392	1.83305967923824	8.95755637932388e-05	0.0197934851872817	1.22984769153568
chr1	86743206	86743343	137	+	utr3	SH3GLB1	0.384450432993492	1	0.197544781219881	1	0.17763235885034	0.981215586380617	-0.446326988526367	-0.140688675228014	0.669107907219013	0.999960728400165	-0.305638313298353
chr1	87104660	87104816	156	+	utr3	HS2ST1	0.69489959366275	1	0.498506384976969	1	0.690207615143094	0.981215586380617	-0.406502325472637	-0.126090831429018	0.722889440735426	0.999960728400165	-0.280411494043619
chr1	87328904	87329066	162	+	utr5	LMO4	0.432782572997585	1	0.416921511973455	1	0.532488152784648	0.981215586380617	1.66044610754477	-0.054693715904886	0.890158876643877	0.999960728400165	1.71513982344965
chr1	87344910	87345077	167	+	utr3	LMO4	0.615290106020053	1	0.411933032734095	1	0.0658000098420455	0.981215586380617	-0.419882601014273	-0.054693715904886	0.890158876643877	0.999960728400165	-0.365188885109387
chr1	88833355	88833554	199	+	utr3	PKN2	0.508291732492944	1	0.605890450536797	1	0.971542953669006	0.98140405956485	0.0745297884559374	-0.103195474463552	0.753619843021467	0.999960728400165	0.177725262919489
chr1	89583116	89583228	112	+	exon	LRRC8B	0.488072372730573	1	0.52327744611388	1	0.905611100682829	0.981215586380617	0.190019228277081	-0.674532090532681	0.108363399158571	0.999960728400165	0.864551318809761
chr1	89584190	89584505	315	+	utr3	LRRC8B	0.176396627337651	1	0.0744051408988061	1	0.25831506618055	0.981215586380617	-0.607164945779721	-0.674532090532681	0.108363399158571	0.999960728400165	0.0673671447529591
chr1	89584574	89584740	166	+	exon	LRRC8B	0.621310714292223	1	0.464782963131601	1	0.841030455810235	0.981215586380617	-0.0941423033198238	-0.674532090532681	0.108363399158571	0.999960728400165	0.580389787212857
chr1	89592913	89593097	184	+	utr3	LRRC8B	0.452310304711653	1	0.275864408135724	1	0.497844727000793	0.981215586380617	-0.577918485233962	-0.674532090532681	0.108363399158571	0.999960728400165	0.0966136052987189
chr1	89713398	89713697	299	+	exon	LRRC8C	0.628178645244495	1	0.453750334031029	1	0.336295719733468	0.981215586380617	-0.19972897410347	-0.0619120907810966	0.882865668520377	0.999960728400165	-0.137816883322373
chr1	89713788	89714009	221	+	exon	LRRC8C	0.949884854962244	1	0.877242544726397	1	0.798799957929886	0.981215586380617	-0.13296263663658	-0.0619120907810966	0.882865668520377	0.999960728400165	-0.0710505458554838
chr1	89714484	89715075	591	+	utr3	LRRC8C	0.405839897768949	1	0.25147924586877	1	0.204156414527279	0.981215586380617	-0.270448456530594	-0.0619120907810966	0.882865668520377	0.999960728400165	-0.208536365749498
chr1	89934668	89934784	116	+	exon	LRRC8D	0.867257832511071	1	0.589976335220405	1	0.185971559221914	0.981215586380617	-0.232052921178272	0.135715650875173	0.714190391353052	0.999960728400165	-0.367768572053445
chr1	89935113	89935236	123	+	exon	LRRC8D	0.282335682695799	1	0.152381228298822	1	0.341462680782407	0.981215586380617	-0.817664131242971	0.135715650875173	0.714190391353052	0.999960728400165	-0.953379782118144
chr1	89935286	89935590	304	+	exon	LRRC8D	0.95591837836093	1	0.768050348199933	1	0.716309908865153	0.981215586380617	0.128881618780728	0.135715650875173	0.714190391353052	0.999960728400165	-0.00683403209444469
chr1	89935621	89935747	126	+	utr3	LRRC8D	0.376231833098309	1	0.224562574533715	1	0.613385750944647	0.981215586380617	-0.254920140711078	0.135715650875173	0.714190391353052	0.999960728400165	-0.39063579158625
chr1	90937673	90937987	314	-	utr3	ZNF644	0.395422441946433	1	0.226426886006096	1	0.279732492097259	0.981215586380617	-0.576548571358871	-0.0890598568969053	0.794007147215218	0.999960728400165	-0.487488714461966
chr1	90940841	90941157	316	-	exon	ZNF644	0.64036230078089	1	0.461339647475286	1	0.342004753628429	0.981215586380617	-0.393369993543828	-0.0890598568969053	0.794007147215218	0.999960728400165	-0.304310136646923
chr1	91020878	91021052	174	-	exon	ZNF644	0.188606204565545	1	0.0808496783277171	1	0.433454402383759	0.981215586380617	-0.441229756458562	-0.0890598568969053	0.794007147215218	0.999960728400165	-0.352169899561657
chr1	91524082	91524286	204	+	exon	CDC7	0.605779883748905	1	0.45058469192162	1	0.68424505375903	0.981215586380617	-0.0789869213353564	0.0429410470362318	0.891851551511137	0.999960728400165	-0.121927968371588
chr1	92026916	92027016	100	+	intergenic	NA	0.977571703219298	1	0.993410599012861	1	0.824441504530696	0.981215586380617	-0.701640157306949	NA	NA	NA	NA
chr1	92474964	92475218	254	-	utr3	GFI1	0.739296847761712	1	0.826032091846306	1	0.594594331513941	0.981215586380617	-0.140471308408458	-0.0686119537238797	0.89746498556391	0.999960728400165	-0.0718593546845785
chr1	92475362	92475521	159	-	utr3	GFI1	0.241447265617377	1	0.127842601945788	1	0.34476335997363	0.981215586380617	-0.561782895217068	-0.0686119537238797	0.89746498556391	0.999960728400165	-0.493170941493188
chr1	92475623	92475940	317	-	utr3	GFI1	0.96796286408893	1	0.860506750706857	1	0.751098828395654	0.981215586380617	-0.47697812057178	-0.0686119537238797	0.89746498556391	0.999960728400165	-0.408366166847901
chr1	92832039	92832172	133	+	utr5	RPL5	0.175160390234423	1	0.180380728745444	1	0.124114994640803	0.981215586380617	2.20561374563046	0.22080512899657	0.426806298409384	0.999960728400165	1.98480861663389
chr1	92843252	92843422	170	-	utr3	FAM69A	0.953296365534907	1	0.9560334425519	1	0.790189944272619	0.981215586380617	-0.22991015895926	-0.103753725585146	0.85471837307268	0.999960728400165	-0.126156433374115
chr1	92843491	92843692	201	-	exon	FAM69A	0.804101243317426	1	0.942494591795936	1	0.932546870645375	0.981215586380617	-0.39123600819101	-0.103753725585146	0.85471837307268	0.999960728400165	-0.287482282605864
chr1	93136996	93137131	135	+	utr3	MTF2	0.491089521342721	1	0.311528187037287	1	0.74005875476774	0.981215586380617	-0.0330164015721129	0.131584709007482	0.697928794025358	0.999960728400165	-0.164601110579595
chr1	93180267	93180419	152	-	utr5	TMED5	0.671952418560617	1	0.747082702600958	1	0.956187037336592	0.981215586380617	0.747645631060029	-0.197691820249286	0.609795788883524	0.999960728400165	0.945337451309315
chr1	93345952	93346088	136	+	utr5	DR1	0.229449891885241	1	0.159764723613407	1	0.250369688755109	0.981215586380617	1.70586372369231	-0.239552062454886	0.452739225580977	0.999960728400165	1.94541578614719
chr1	93346685	93346827	142	+	exon	DR1	0.659032208998166	1	0.830148759599704	1	0.857771574858126	0.981215586380617	0.174096297762508	-0.239552062454886	0.452739225580977	0.999960728400165	0.413648360217395
chr1	93876758	93876930	172	-	exon	DNTTIP2	0.231617824427242	1	0.118924847107642	1	0.50628797647437	0.981215586380617	-0.225659550165045	0.194664133188574	0.619681892913671	0.999960728400165	-0.420323683353619
chr1	94173878	94174013	135	-	exon	ARHGAP29	0.493207288545405	1	0.348595736545626	1	0.562977839115065	0.981215586380617	0.0427141251341645	-0.162352280238021	0.679303600827757	0.999960728400165	0.205066405372186
chr1	94174123	94174232	109	-	exon	ARHGAP29	0.335950726499306	1	0.337584023213124	1	0.584679168404164	0.981215586380617	0.653804183007395	-0.162352280238021	0.679303600827757	0.999960728400165	0.816156463245416
chr1	94174291	94174628	337	-	exon	ARHGAP29	0.543869998920349	1	0.378113074296792	1	0.67785330346896	0.981215586380617	-0.445203246941793	-0.162352280238021	0.679303600827757	0.999960728400165	-0.282850966703772
chr1	94926975	94927094	119	-	utr5	CNN3	1	1	0.470517171227159	1	0.583151443388067	0.981215586380617	2.76813445928898	0.00994016153681867	0.976729087044922	0.999960728400165	2.75819429775216
chr1	94928054	94928322	268	+	exon	RP4-639F20.1	0.785108938139125	1	0.896899094352498	1	0.949027460503619	0.981215586380617	0.0376149637210464	-0.114504301573546	0.895562562675625	0.999960728400165	0.152119265294593
chr1	94928594	94928710	116	+	intron	RP4-639F20.1	0.197375765161429	1	0.104752503554254	1	0.583998266786826	0.981215586380617	-0.208385074924354	-0.114504301573546	0.895562562675625	0.999960728400165	-0.0938807733508072
chr1	94928848	94929026	178	+	intron	RP4-639F20.1	0.894452887294835	1	0.746068352373237	1	0.542758038969377	0.981215586380617	-0.666208650456471	-0.114504301573546	0.895562562675625	0.999960728400165	-0.551704348882925
chr1	95244322	95244639	317	+	utr3	TMEM56-RWDD3	0.86646292465075	1	0.983673559162362	1	0.861552554061438	0.981215586380617	0.148762424668031	-0.632249794428176	0.831921203776005	NA	0.781012219096207
chr1	100082114	100082395	281	+	utr3	MFSD14A	0.976049265037752	1	0.839027101276414	1	0.728870552992961	0.981215586380617	-0.356923936411827	-0.166974874806463	0.655652898163427	0.999960728400165	-0.189949061605364
chr1	100266226	100266372	146	+	utr5	RTCA	0.65073548418431	1	0.683447597912979	1	0.658782104702742	0.981215586380617	0.226440609683062	0.508697172998224	0.202876304270315	0.999960728400165	-0.282256563315162
chr1	100874035	100874223	188	-	utr3	EXTL2	0.9515925833464	1	0.772348412012476	1	0.644461204860299	0.981215586380617	-0.191466840682854	0.307032408798132	0.530881424181205	0.999960728400165	-0.498499249480987
chr1	100877560	100877813	253	-	exon	EXTL2	0.409284468291284	1	0.283761343942737	1	0.945078985573599	0.981215586380617	-0.465677028504597	0.307032408798132	0.530881424181205	0.999960728400165	-0.772709437302729
chr1	100990284	100990478	194	-	utr3	DPH5	0.958431007776777	1	0.795245792771968	1	0.800052477311172	0.981215586380617	-0.560619146268511	-0.0909254608574673	0.823051686019682	0.999960728400165	-0.469693685411044
chr1	101086996	101087097	101	+	exon	RP11-421L21.3	0.821751675897533	1	0.764691059587471	1	0.443512128698681	0.981215586380617	0.237633333736692	-0.592545324264788	0.542533722881173	0.999960728400165	0.83017865800148
chr1	101239194	101239299	105	+	exon	S1PR1	0.935625975702116	1	0.949065063580517	1	0.86081711405563	0.981215586380617	0.299498325104934	0.303999735602117	0.663914037319622	0.999960728400165	-0.00450141049718272
chr1	103525999	103526099	100	+	utr5	RNPC3	0.611488347289024	1	0.497685755007826	1	0.942835699655959	0.981215586380617	-0.229446550459898	-0.52668858844413	0.361343653768314	0.999960728400165	0.297242037984232
chr1	107056941	107057058	117	+	exon	PRMT6	0.376581818186186	1	0.337076686094911	1	0.602894748036907	0.981215586380617	2.00419338573449	-0.0209604272728727	0.965343772857903	0.999960728400165	2.02515381300737
chr1	107057388	107057537	149	+	exon	PRMT6	0.81350505218329	1	0.727633929020486	1	0.852789442350795	0.981215586380617	1.87341051721106	-0.0209604272728727	0.965343772857903	0.999960728400165	1.89437094448394
chr1	107057672	107057928	256	+	utr3	PRMT6	0.434165556942174	1	0.326258924002008	1	0.710926542447523	0.981215586380617	0.0215954522114795	-0.0209604272728727	0.965343772857903	0.999960728400165	0.0425558794843522
chr1	107057989	107058112	123	+	utr3	PRMT6	0.680275273543433	1	0.496603330841618	1	0.703475835154684	0.981215586380617	-0.103447881890926	-0.0209604272728727	0.965343772857903	0.999960728400165	-0.0824874546180533
chr1	108136492	108136635	143	-	utr3	SLC25A24	0.298354583906699	1	0.311765633987802	1	0.604221491681335	0.981215586380617	-0.322687480202214	0.0770020621550746	0.845911823889263	0.999960728400165	-0.399689542357288
chr1	108929819	108929958	139	-	utr3	CLCC1	0.812880695580765	1	0.586845254456817	1	0.278412571024586	0.981215586380617	-0.695306787398467	-0.152110653851503	0.737651236254671	0.999960728400165	-0.543196133546964
chr1	108971340	108971472	132	-	utr3	WDR47	0.870236206371292	1	0.986311503721326	1	0.886626690659887	0.981215586380617	-0.228694636487007	0.205324528986503	0.623460652569313	0.999960728400165	-0.43401916547351
chr1	109011038	109011218	180	-	exon	WDR47	0.148673372348491	1	0.127250390846918	1	0.337208715885384	0.981215586380617	-0.455775461171322	0.205324528986503	0.623460652569313	0.999960728400165	-0.661099990157825
chr1	109011525	109011639	114	-	exon	WDR47	0.4228020293166	1	0.293582260918428	1	0.932356302155272	0.981215586380617	0.0552917350941119	0.205324528986503	0.623460652569313	0.999960728400165	-0.150032793892391
chr1	109094662	109094772	110	+	utr3	TMEM167B	0.576894744951056	1	0.391890189423811	1	0.6118963249755	0.981215586380617	-0.598459725304068	-0.176740890363139	0.733571131960199	0.999960728400165	-0.421718834940929
chr1	109094871	109094973	102	+	utr3	TMEM167B	0.953026303747137	1	0.868325421745047	1	0.640165021914603	0.981215586380617	-0.576983567542135	-0.176740890363139	0.733571131960199	0.999960728400165	-0.400242677178996
chr1	109214776	109215133	357	+	exon	SARS	0.834207498937736	1	0.665625785284239	1	0.940621090855737	0.981215586380617	0.225839008227471	0.29619082298927	0.34090606211334	0.999960728400165	-0.0703518147617991
chr1	109238042	109238195	153	+	utr3	SARS	0.329358917045412	1	0.198724468615359	1	0.453167318223707	0.981215586380617	-0.0709822424468443	0.29619082298927	0.34090606211334	0.999960728400165	-0.367173065436114
chr1	109250886	109250997	111	+	exon	CELSR2	0.0798374768572101	1	0.0537356931613453	1	0.288325031024087	0.981215586380617	0.0969066793562166	-0.258774545149836	0.461477864818866	0.999960728400165	0.355681224506052
chr1	109251435	109251625	190	+	exon	CELSR2	0.808665666459391	1	0.919786765769368	1	0.775726976925084	0.981215586380617	-0.299482670913682	-0.258774545149836	0.461477864818866	0.999960728400165	-0.0407081257638463
chr1	109251734	109251955	221	+	exon	CELSR2	0.164534476668205	1	0.145346914557376	1	0.298407019756372	0.981215586380617	0.31427255108489	-0.258774545149836	0.461477864818866	0.999960728400165	0.573047096234726
chr1	109252159	109252265	106	+	exon	CELSR2	0.510421502484625	1	0.356395438669685	1	0.933657911593815	0.981215586380617	-0.882928335615188	-0.258774545149836	0.461477864818866	0.999960728400165	-0.624153790465352
chr1	109252451	109252718	267	+	exon	CELSR2	0.539830741502337	1	0.372062550008216	1	0.969683019717565	0.981215586380617	-0.475575215270431	-0.258774545149836	0.461477864818866	0.999960728400165	-0.216800670120596
chr1	109253258	109253358	100	+	exon	CELSR2	0.165361757690917	1	0.0711729617532205	1	0.327507084944848	0.981215586380617	-0.335887866258542	-0.258774545149836	0.461477864818866	0.999960728400165	-0.0771133211087064
chr1	109274383	109274492	109	+	utr3	CELSR2	0.684506920546207	1	0.505749533916802	1	0.811743253633255	0.981215586380617	-0.308273480416817	-0.258774545149836	0.461477864818866	0.999960728400165	-0.0494989352669815
chr1	109274656	109274875	219	+	utr3	CELSR2	0.791816952462753	1	0.760893542225803	1	0.731062471071559	0.981215586380617	1.05429818567763	-0.258774545149836	0.461477864818866	0.999960728400165	1.31307273082747
chr1	109275409	109275518	109	+	utr3	CELSR2	0.225821571207357	1	0.11696916940668	1	0.538493696095355	0.981215586380617	-0.934510916576502	-0.258774545149836	0.461477864818866	0.999960728400165	-0.675736371426666
chr1	109592472	109592591	119	+	utr3	GNAI3	0.879936003946347	1	0.675066215520802	1	0.655167501192958	0.981215586380617	-0.0661888458316027	0.0771331524583301	0.805733588462911	0.999960728400165	-0.143321998289933
chr1	110053823	110054022	199	+	utr3	STRIP1	0.988440590906137	1	0.807428086325845	1	0.524869096237672	0.981215586380617	0.184083016016401	0.0893956972438644	0.800556549041691	0.999960728400165	0.0946873187725362
chr1	110339972	110340149	177	+	exon	RBM15	0.42636240675583	1	0.471224010897469	1	0.72691674810988	0.981215586380617	1.04135014843834	-0.166505202475396	0.600434828903026	0.999960728400165	1.20785535091373
chr1	110340217	110340592	375	+	exon	RBM15	0.943984789873032	1	0.89139169510371	1	0.870052033485426	0.981215586380617	0.237934715848382	-0.166505202475396	0.600434828903026	0.999960728400165	0.404439918323778
chr1	110340846	110341331	485	+	exon	RBM15	0.384009797528484	1	0.521580036680373	1	0.72318860476754	0.981215586380617	0.0759255314291855	-0.166505202475396	0.600434828903026	0.999960728400165	0.242430733904582
chr1	110341471	110341666	195	+	exon	RBM15	0.695313959122865	1	0.85016778082561	1	0.690812647052753	0.981215586380617	-0.294443667929453	-0.166505202475396	0.600434828903026	0.999960728400165	-0.127938465454057
chr1	110341965	110342171	206	+	exon	RBM15	0.951292523461909	1	0.778263890736669	1	0.717146313153215	0.981215586380617	-0.35081838596257	-0.166505202475396	0.600434828903026	0.999960728400165	-0.184313183487174
chr1	110347340	110347480	140	+	exon	LAMTOR5-AS1	0.772006792701478	1	0.931520102821881	1	0.939109438619486	0.981215586380617	-1.21169986229794	-0.969669871635039	0.103738192446762	0.999960728400165	-0.242029990662901
chr1	110347650	110347788	138	+	exon	LAMTOR5-AS1	0.789645685938686	1	0.643313534451482	1	0.927316350965393	0.981215586380617	-0.964930623326266	-0.969669871635039	0.103738192446762	0.999960728400165	0.00473924830877259
chr1	110407594	110407734	140	-	utr5	LAMTOR5	0.5720361012128	1	0.578818711727605	1	0.58653281364902	0.981215586380617	2.17903366886573	-0.119729518756633	0.787963904142311	0.999960728400165	2.29876318762237
chr1	111449472	111449616	144	+	utr5	ATP5F1	0.533072433867194	1	0.646496348824137	1	0.635631348360671	0.981215586380617	0.315287401587454	0.0327176361023017	0.927744253461507	0.999960728400165	0.282569765485153
chr1	111723924	111724055	131	-	utr3	FAM212B	0.157642447486525	1	0.130245232741545	1	0.506477286759776	0.981215586380617	-0.309779133796239	-0.469909179758455	0.425226090648902	0.999960728400165	0.160130045962216
chr1	111724172	111724384	212	-	utr3	FAM212B	0.588764454200597	1	0.666511947437514	1	0.894369130337925	0.981215586380617	-0.427480342154077	-0.469909179758455	0.425226090648902	0.999960728400165	0.0424288376043775
chr1	111766054	111766563	509	+	exon	DDX20	0.31412505895158	1	0.189379874989284	1	0.266106754038055	0.981215586380617	-0.246201677341229	0.0566940918183537	0.879228278521748	0.999960728400165	-0.302895769159582
chr1	111766662	111767107	445	+	utr3	DDX20	0.56739671116776	1	0.378247714560064	1	0.348500953997223	0.981215586380617	-0.320912009374544	0.0566940918183537	0.879228278521748	0.999960728400165	-0.377606101192897
chr1	112456425	112456636	211	+	exon	CTTNBP2NL	0.243637258307456	1	0.134033961163598	1	0.566479002443244	0.981215586380617	-0.623651171632234	0.0602145602183989	0.89676714610271	0.999960728400165	-0.683865731850633
chr1	112457299	112457422	123	+	utr3	CTTNBP2NL	0.698790488358057	1	0.487918577845694	1	0.698418274402403	0.981215586380617	-0.313269964726776	0.0602145602183989	0.89676714610271	0.999960728400165	-0.373484524945175
chr1	112457777	112457883	106	+	utr3	CTTNBP2NL	0.814299253159401	1	0.653473532317571	1	0.640331767245922	0.981215586380617	-0.858306116379427	0.0602145602183989	0.89676714610271	0.999960728400165	-0.918520676597826
chr1	112913965	112914085	120	-	exon	SLC16A1	0.751421956152011	1	0.559095698355008	1	0.554602280685124	0.981215586380617	-0.337219950428695	-0.0250789542642814	0.934525447254009	0.999960728400165	-0.312140996164413
chr1	112917184	112917470	286	-	exon	SLC16A1	0.541700010094825	1	0.411611850444286	1	0.374920485040948	0.981215586380617	-0.223346612608108	-0.0250789542642814	0.934525447254009	0.999960728400165	-0.198267658343826
chr1	112955997	112956188	191	-	utr5	SLC16A1	0.172740595853335	1	0.188332448054899	1	0.311392141116088	0.981215586380617	1.71806896585003	-0.0250789542642814	0.934525447254009	0.999960728400165	1.74314792011432
chr1	113124002	113124269	267	+	utr3	LRIG2	0.0857075884811395	1	0.087303690199639	1	0.245024184752228	0.981215586380617	-0.0636505056895362	-0.439331640604109	0.224493731978352	0.999960728400165	0.375681134914573
chr1	113124475	113124687	212	+	utr3	LRIG2	0.383459856826781	1	0.309673109836781	1	0.556846069141464	0.981215586380617	-0.599144474362855	-0.439331640604109	0.224493731978352	0.999960728400165	-0.159812833758746
chr1	113642059	113642204	145	+	exon	MAGI3	0.509056275468926	1	0.342128944451968	1	0.794700463129718	0.981215586380617	-0.532202662529197	-0.209632674381624	0.576666916795786	0.999960728400165	-0.322569988147573
chr1	113642243	113642365	122	+	exon	MAGI3	0.311833880877463	1	0.167088225577133	1	0.465936001253913	0.981215586380617	-0.291957245891258	-0.209632674381624	0.576666916795786	0.999960728400165	-0.0823245715096342
chr1	113765914	113766256	342	-	utr3	RSBN1	0.994234579240433	1	0.802999067372484	1	0.648411779183065	0.981215586380617	0.251099668745934	-0.159667555421016	0.691430436951586	0.999960728400165	0.41076722416695
chr1	113797396	113797825	429	-	exon	RSBN1	0.421048992854847	1	0.252975986013293	1	0.515908441596973	0.981215586380617	-0.173876802335656	-0.159667555421016	0.691430436951586	0.999960728400165	-0.0142092469146404
chr1	113911505	113911621	116	+	exon	DCLRE1B	0.781553407196404	1	0.800206273915911	1	0.725832798052993	0.981215586380617	0.507578554428189	-0.191177268480877	0.692504857833698	0.999960728400165	0.698755822909066
chr1	113911685	113911954	269	+	exon	DCLRE1B	0.429565070236608	1	0.273703176251193	1	0.194436929583269	0.981215586380617	-0.234118247622279	-0.191177268480877	0.692504857833698	0.999960728400165	-0.0429409791414015
chr1	113912102	113912222	120	+	utr3	DCLRE1B	0.498425730847847	1	0.370146447459628	1	0.778166944524682	0.981215586380617	-0.221530717204688	-0.191177268480877	0.692504857833698	0.999960728400165	-0.0303534487238114
chr1	113912265	113912439	174	+	utr3	DCLRE1B	0.839373361316678	1	0.733117695967474	1	0.938267386066964	0.981215586380617	-0.375925536665856	-0.191177268480877	0.692504857833698	0.999960728400165	-0.184748268184979
chr1	113940450	113940582	132	+	exon	HIPK1	0.968651223361797	1	0.829963842794722	1	0.810005219193451	0.981215586380617	-0.0554298173116388	-0.336064995769134	0.234290606072908	0.999960728400165	0.280635178457495
chr1	114396296	114396397	101	-	utr3	TRIM33	0.7235335045504	1	0.587274135787076	1	0.864166013624763	0.981215586380617	-0.317424386055034	-0.0870259728782727	0.776664026297175	0.999960728400165	-0.230398413176762
chr1	114397630	114397737	107	-	utr3	TRIM33	0.680760640861698	1	0.499692809600042	1	0.662093949988655	0.981215586380617	-0.0787915216479087	-0.0870259728782727	0.776664026297175	0.999960728400165	0.00823445123036405
chr1	114567974	114568087	113	-	utr3	BCAS2	0.645326979360676	1	0.461777749349494	1	0.55252842649085	0.981215586380617	0.0736102056803132	0.0301221475517895	0.956208449878526	0.999960728400165	0.0434880581285236
chr1	114625294	114625477	183	-	exon	DENND2C	0.608889295813867	1	0.620025216656949	1	0.813414891313532	0.981215586380617	-0.184907627718656	-0.513615552908672	0.347016339353689	0.999960728400165	0.328707925190016
chr1	114757884	114757994	110	-	utr5	CSDE1	0.1905090247702	1	0.205341847816919	1	0.27156764892356	0.981215586380617	1.78878378119239	-0.020382985313455	0.940880690944442	0.999960728400165	1.80916676650584
chr1	114774169	114774299	130	-	utr3	SIKE1	0.372466868919801	1	0.183951174139308	1	0.199637822563461	0.981215586380617	-0.319779921645727	-0.375109097265299	0.320137964606359	0.999960728400165	0.0553291756195723
chr1	115691227	115691401	174	+	utr3	VANGL1	0.403986734003621	1	0.441063110250057	1	0.600332919514172	0.981215586380617	-0.654420098002721	-0.445935423574759	0.233442831093282	0.999960728400165	-0.208484674427962
chr1	115691461	115691682	221	+	utr3	VANGL1	0.471175560137445	1	0.544388554273067	1	0.474833007550343	0.981215586380617	-0.0877665784620412	-0.445935423574759	0.233442831093282	0.999960728400165	0.358168845112718
chr1	116576655	116576920	265	-	utr3	IGSF3	0.671867767268655	1	0.748801312232545	1	0.948269200927641	0.981215586380617	-0.16000821160873	-0.278976190802066	0.501920989146869	0.999960728400165	0.118967979193336
chr1	116577128	116577267	139	-	utr3	IGSF3	0.326465230595757	1	0.218445462524633	1	0.899861631615686	0.981215586380617	-0.470329212140211	-0.278976190802066	0.501920989146869	0.999960728400165	-0.191353021338145
chr1	116666561	116666695	134	-	utr5	IGSF3	0.691813982317431	1	0.810012884872689	1	0.932788113992654	0.981215586380617	-0.152512090311545	-0.278976190802066	0.501920989146869	0.999960728400165	0.126464100490521
chr1	116961404	116961601	197	+	exon	PTGFRN	0.928665819179502	1	0.92296118173139	1	0.845175929126679	0.981215586380617	-0.114406876248564	-0.300738345948534	0.315199979248292	0.999960728400165	0.18633146969997
chr1	116987065	116987207	142	+	utr3	PTGFRN	0.452685630154529	1	0.288720649412149	1	0.755635169394833	0.981215586380617	-0.773421018755053	-0.300738345948534	0.315199979248292	0.999960728400165	-0.472682672806519
chr1	116989933	116990063	130	+	utr3	PTGFRN	0.998354759703479	1	0.937449202259502	1	0.553318293796322	0.981215586380617	-0.360257061399972	-0.300738345948534	0.315199979248292	0.999960728400165	-0.0595187154514379
chr1	117367485	117367702	217	+	utr5	MAN1A2	0.0208724468703266	1	0.00877518683372283	1	0.162653947227385	0.981215586380617	1.25696502624627	-0.38056548328761	0.24035702233741	0.999960728400165	1.63753050953388
chr1	117368091	117368251	160	+	utr5	MAN1A2	0.872646860022236	1	0.88096657295267	1	0.506249119651158	0.981215586380617	-0.185296272668593	-0.38056548328761	0.24035702233741	0.999960728400165	0.195269210619018
chr1	117522979	117523247	268	+	utr3	MAN1A2	0.850570297852861	1	0.653308577674647	1	0.931873801836768	0.981215586380617	-0.350095439670886	-0.38056548328761	0.24035702233741	0.999960728400165	0.0304700436167241
chr1	117623106	117623253	147	+	exon	FAM46C	0.315403489270795	1	0.271905318984352	1	0.546480296303497	0.981215586380617	0.721582806242185	0.468150526044728	0.223474105653901	0.999960728400165	0.253432280197457
chr1	117623423	117623792	369	+	exon	FAM46C	0.43938232779435	1	0.246553021470555	1	0.40902438630137	0.981215586380617	-0.00255429889625331	0.468150526044728	0.223474105653901	0.999960728400165	-0.470704824940981
chr1	117959509	117959711	202	+	utr3	WDR3	0.368481202768014	1	0.180154866127652	1	0.11198882127562	0.981215586380617	-0.331604260209141	-0.107934767952345	0.735845413466619	0.999960728400165	-0.223669492256796
chr1	119914630	119915086	456	-	utr3	NOTCH2	0.434164008788758	1	0.309018573752798	1	0.654834968791983	0.981215586380617	-0.767421619977449	-0.47195485470071	0.0699526501130785	0.999960728400165	-0.295466765276739
chr1	119915193	119915392	199	-	utr3	NOTCH2	0.94879778144774	1	0.845418890865486	1	0.178344015932301	0.981215586380617	-0.643293150954651	-0.47195485470071	0.0699526501130785	0.999960728400165	-0.171338296253941
chr1	120176383	120176493	110	-	utr5	SEC22B	0.575000386718555	1	0.604882594249231	1	0.782822705934312	0.981215586380617	1.68771890823023	0.256662581183844	0.62703613981109	0.999960728400165	1.43105632704639
chr1	120466088	120466233	145	+	exon	NBPF8	0.312084923852283	1	0.192577288267529	1	0.931409339866433	0.981215586380617	-0.818048517891833	0.0465056791707996	0.957544967264158	0.999960728400165	-0.864554197062633
chr1	145746800	145746907	107	-	utr3	RNF115	0.844648373611855	1	0.690421553711507	1	0.67086935958396	0.981215586380617	-0.166602947583588	-0.487492788894409	0.305561772429551	0.999960728400165	0.320889841310821
chr1	145912223	145912377	154	-	exon	PEX11B	0.173419246289522	1	0.151436949898504	1	0.598528064203174	0.981215586380617	1.38211261368147	-0.374301365180617	0.581009074482276	0.999960728400165	1.75641397886209
chr1	147159413	147159523	110	-	utr3	PRKAB2	0.660976334159369	1	0.743380513876489	1	0.934962448029215	0.981215586380617	0.147800055176913	-0.0289082467803677	0.939709569671775	0.999960728400165	0.176708301957281
chr1	148981493	148981649	156	+	utr3	PDE4DIP	0.584299774917512	1	0.41595851784182	1	0.875339985363214	0.981215586380617	-0.374057313342439	-0.194459328993437	0.645009232344359	0.999960728400165	-0.179597984349003
chr1	149885709	149885832	123	-	utr3	HIST2H2BE	0.493022594046412	1	0.311774359598456	1	0.594228749175027	0.981215586380617	-0.185468379665376	0.122722712419487	0.724571045381925	0.999960728400165	-0.308191092084863
chr1	149900248	149900465	217	+	exon	BOLA1	0.718774915609084	1	0.750836089476792	1	0.842807720982515	0.981215586380617	2.06716918224845	-0.36979512282752	0.73689987275062	0.999960728400165	2.43696430507597
chr1	149913859	149914000	141	-	utr5	SV2A	0.716178945660864	1	0.553920904867382	1	0.52876203996823	0.981215586380617	-0.715380013327329	-0.0596852642952005	0.878897298229066	0.999960728400165	-0.655694749032128
chr1	149926417	149926555	138	-	exon	SF3B4	0.682054832396844	1	0.811092601453215	1	0.748100803024585	0.981215586380617	0.329558828912328	-0.114375582537677	0.789910201292707	0.999960728400165	0.443934411450005
chr1	149943861	149943978	117	-	exon	OTUD7B	0.728169439641176	1	0.668435133459281	1	0.90950185186051	0.981215586380617	-0.277499121876311	-0.305363056814216	0.460348130967526	0.999960728400165	0.027863934937905
chr1	150159362	150159639	277	+	utr3	PLEKHO1	0.461446232884473	1	0.34868968380072	1	0.793155724403692	0.981215586380617	0.788578693494944	0.870766974222133	0.225900326167999	0.999960728400165	-0.0821882807271884
chr1	150236981	150237087	106	+	exon	RNU2-17P	0.707730121178364	1	0.583599219520697	1	0.328608567640144	0.981215586380617	-0.134179036330814	0.143621538356568	0.809452478891341	0.999960728400165	-0.277800574687382
chr1	150471090	150471202	112	+	exon	RPRD2	0.873166593923554	1	0.964609967535634	1	0.930960372832035	0.981215586380617	0.0983598703355677	-0.415467424112034	0.227166417178534	0.999960728400165	0.513827294447601
chr1	150471619	150471743	124	+	exon	RPRD2	0.968374579772367	1	0.810278216830985	1	0.949155776387362	0.981215586380617	-0.401515605600681	-0.415467424112034	0.227166417178534	0.999960728400165	0.0139518185113526
chr1	150472142	150472245	103	+	exon	RPRD2	0.744508178980988	1	0.79212000187753	1	0.800945618831639	0.981215586380617	-0.321097992550418	-0.415467424112034	0.227166417178534	0.999960728400165	0.0943694315616161
chr1	150472919	150473063	144	+	exon	RPRD2	0.793371472438898	1	0.645434061832852	1	0.876533853916541	0.981215586380617	0.205381464026826	-0.415467424112034	0.227166417178534	0.999960728400165	0.620848888138859
chr1	150473210	150473373	163	+	utr3	RPRD2	0.940435609615307	1	0.840977263396259	1	0.935205735940524	0.981215586380617	0.341833195311377	-0.415467424112034	0.227166417178534	0.999960728400165	0.757300619423411
chr1	150507129	150507269	140	+	utr3	TARS2	0.994570160013934	1	0.831772329316539	1	0.819646127691912	0.981215586380617	0.0739287417896502	0.138708420488928	0.723574322312216	0.999960728400165	-0.0647796786992775
chr1	150577219	150577381	162	-	utr3	MCL1	0.253944418633128	1	0.159209045100691	1	0.509635283091319	0.981215586380617	0.0995885752508474	0.557579630982313	0.0497525974991566	0.999960728400165	-0.457991055731466
chr1	150578273	150578392	119	-	exon	MCL1	0.542084392789881	1	0.376287880150799	1	0.451711203317561	0.981215586380617	0.302940705804898	0.557579630982313	0.0497525974991566	0.999960728400165	-0.254638925177415
chr1	150578910	150579034	124	-	exon	MCL1	0.278184442596024	1	0.24813589645219	1	0.493516431584835	0.981215586380617	2.3641416024479	0.557579630982313	0.0497525974991566	0.999960728400165	1.80656197146558
chr1	150579442	150579594	152	-	utr5	MCL1	0.717780860536771	1	0.569956213674536	1	0.434196299030442	0.981215586380617	0.343210030279325	0.557579630982313	0.0497525974991566	0.999960728400165	-0.214369600702988
chr1	150629475	150629585	110	-	utr5	ENSA	0.00398490205132112	0.790550741136439	0.00442692772648343	1	0.00959245657175271	0.981215586380617	1.3449280522664	-0.17273372088458	0.614042259663206	0.999960728400165	1.51766177315098
chr1	150648122	150648552	430	-	utr3	GOLPH3L	0.70034614373657	1	0.53472147992665	1	0.793513656764835	0.981215586380617	-0.111897680160205	0.108612879890488	0.815576711640449	0.999960728400165	-0.220510560050693
chr1	150950774	150950969	195	+	exon	SETDB1	0.630582887751538	1	0.46009857226323	1	0.715139960357261	0.981215586380617	-0.140095510654898	-0.186753974726353	0.598605782815831	0.999960728400165	0.0466584640714551
chr1	150960778	150961097	319	+	exon	SETDB1	0.943302016101348	1	0.883955054687802	1	0.955708815956274	0.981215586380617	0.243460623432244	-0.186753974726353	0.598605782815831	0.999960728400165	0.430214598158598
chr1	151033957	151034146	189	+	exon	PRUNE1	0.264203091762579	1	0.236079991906063	1	0.565280239473574	0.981215586380617	0.217360713411178	0.0518306560173813	0.901936727931719	0.999960728400165	0.165530057393797
chr1	151034198	151034370	172	+	utr3	PRUNE1	0.722267891952779	1	0.465234298988191	1	0.292817119704439	0.981215586380617	-0.138266917817675	0.0518306560173813	0.901936727931719	0.999960728400165	-0.190097573835056
chr1	151034473	151034675	202	+	utr3	PRUNE1	0.37735536814743	1	0.250240849492166	1	0.952429065408698	0.981215586380617	-0.507419413182589	0.0518306560173813	0.901936727931719	0.999960728400165	-0.55925006919997
chr1	151052883	151053262	379	-	utr3	CDC42SE1	0.881267810243125	1	0.941595740295711	1	0.832405642155244	0.981215586380617	0.163172347909744	0.0237465592835385	0.953622560040395	0.999960728400165	0.139425788626206
chr1	151165627	151165849	222	-	utr5	LYSMD1	0.702756809260637	1	0.768981641015056	1	0.87721723583661	0.981215586380617	0.453538012171651	-0.0426611812884833	0.946587369787014	0.999960728400165	0.496199193460134
chr1	151176673	151176779	106	-	exon	VPS72	0.904717319185733	1	0.939120011266984	1	0.965595419158972	0.981215586380617	0.5308070790038	-0.0511608034601518	0.912853383846257	0.999960728400165	0.581967882463951
chr1	151248183	151248380	197	+	utr3	PIP5K1A	0.802998438433064	1	0.635886064604232	1	0.664583730700602	0.981215586380617	-0.0403766379576807	-0.0634697719353885	0.842423723479242	0.999960728400165	0.0230931339777078
chr1	151286736	151286850	114	+	exon	ZNF687	0.450562339155224	1	0.319850090632441	1	0.596329436539478	0.981215586380617	0.115634269229439	-0.0452641957853057	0.919190059703916	0.999960728400165	0.160898465014745
chr1	151287223	151287467	244	+	exon	ZNF687	0.750840759483877	1	0.794575281265594	1	0.672630788874063	0.981215586380617	0.345867895027916	-0.0452641957853057	0.919190059703916	0.999960728400165	0.391132090813222
chr1	151288149	151288394	245	+	exon	ZNF687	0.353271747491979	1	0.337849056269376	1	0.80684504470083	0.981215586380617	-0.01756032566287	-0.0452641957853057	0.919190059703916	0.999960728400165	0.0277038701224357
chr1	151292496	151292618	122	-	utr3	PI4KB	0.595324275655813	1	0.717371995587319	1	0.936523428431822	0.981215586380617	0.330771173238221	0.315613598240708	0.336344480473953	0.999960728400165	0.0151575749975134
chr1	151315711	151316082	371	-	exon	PI4KB	0.251650836310862	1	0.152373843105809	1	0.66156585025524	0.981215586380617	-0.495563007053386	0.315613598240708	0.336344480473953	0.999960728400165	-0.811176605294094
chr1	151402835	151403089	254	-	utr3	POGZ	0.933245588271592	1	0.896974579660392	1	0.966087979800263	0.981215586380617	-0.765360974355432	-0.284681569838252	0.330143390979722	0.999960728400165	-0.48067940451718
chr1	151404803	151405361	558	-	exon	POGZ	0.339621368241654	1	0.219388470262575	1	0.482942389797379	0.981215586380617	-0.467470962380411	-0.284681569838252	0.330143390979722	0.999960728400165	-0.182789392542159
chr1	151405510	151405725	215	-	exon	POGZ	0.317344544051154	1	0.378670911716393	1	0.532198961447209	0.981215586380617	-0.165559366200458	-0.284681569838252	0.330143390979722	0.999960728400165	0.119122203637794
chr1	151405980	151406085	105	-	exon	POGZ	0.865680278491391	1	0.715267368855809	1	0.949032312715436	0.981215586380617	-0.378526456313048	-0.284681569838252	0.330143390979722	0.999960728400165	-0.0938448864747959
chr1	151581969	151582098	129	+	utr3	TUFT1	0.712310749730038	1	0.753708704094158	1	0.732726542815892	0.981215586380617	-0.148920393443728	0.0885210922570393	0.855789485521508	0.999960728400165	-0.237441485700767
chr1	151582169	151582278	109	+	utr3	TUFT1	0.0789638540473762	1	0.0404123239692594	1	0.258877340455965	0.981215586380617	1.07068307009095	0.0885210922570393	0.855789485521508	0.999960728400165	0.982161977833907
chr1	151993722	151993834	112	-	utr5	S100A10	1	1	0.404013212661172	1	0.622545170657661	0.981215586380617	3.37346058360109	0.219442455839104	0.551187352014052	0.999960728400165	3.15401812776198
chr1	152036873	152036983	110	-	utr5	S100A11	0.406234834846281	1	0.402074246956828	1	0.675264693597594	0.981215586380617	3.01263068678802	0.213960570926412	0.651428495025479	0.999960728400165	2.79867011586161
chr1	152309681	152309781	100	-	exon	FLG	0.292233664844705	1	0.241280794481846	1	0.782641100490582	0.981215586380617	-1.60917106701988	-0.782309546128618	0.277974146045488	0.999960728400165	-0.826861520891258
chr1	153634231	153634355	124	+	utr5	CHTOP	0.782533635850832	1	0.901214052477823	1	0.837261682583176	0.981215586380617	0.542803763131248	-0.0366759645864381	0.907608721380896	0.999960728400165	0.579479727717686
chr1	153645267	153645479	212	+	utr3	CHTOP	0.423701331581871	1	0.289505876114863	1	0.206097362005416	0.981215586380617	-0.682960481976115	-0.0366759645864381	0.907608721380896	0.999960728400165	-0.646284517389677
chr1	153775551	153775658	107	+	exon	SLC27A3	0.239039046028448	1	0.122131438781571	1	0.303128669541434	0.981215586380617	1.99022224458999	0.445369060926536	0.489206318175778	0.999960728400165	1.54485318366345
chr1	153977557	153977657	100	-	utr5	JTB	0.750683458591681	1	0.999571056927141	1	NA	NA	2.43713420948933	0.127481380006722	0.718938717668109	0.999960728400165	2.3096528294826
chr1	154220494	154220598	104	-	utr5	C1orf43	0.552391471812497	1	0.620668341549356	1	0.912429730382548	0.981215586380617	1.19938288083897	0.0764804077281122	0.804718387831365	0.999960728400165	1.12290247311086
chr1	154349197	154349310	113	+	utr3	ATP8B2	0.163390283534521	1	0.125177995409068	1	0.36603788228901	0.981215586380617	0.470738835961608	-0.135033091687102	0.687706735936602	0.999960728400165	0.605771927648709
chr1	154465625	154465727	102	+	utr3	IL6R	0.990405572890724	1	0.878537104740327	1	0.853125501684768	0.981215586380617	-0.318232919046069	-0.342762447362654	0.591257902882575	0.999960728400165	0.0245295283165849
chr1	154550060	154550341	281	-	utr3	UBE2Q1	0.466368095720676	1	0.322769333112393	1	0.539810146520347	0.981215586380617	-0.406977155500279	-0.0379488976099887	0.923131338659959	0.999960728400165	-0.36902825789029
chr1	154584748	154584955	207	-	utr3	ADAR	0.801864819683189	1	0.614542059539451	1	0.88376782816501	0.981215586380617	-0.485324372170482	-0.200789454475889	0.429387698357939	0.999960728400165	-0.284534917694593
chr1	154601251	154601357	106	-	exon	ADAR	0.640180140042864	1	0.467312955804911	1	0.960174524931313	0.981215586380617	-0.496738254455756	-0.200789454475889	0.429387698357939	0.999960728400165	-0.295948799979867
chr1	154601445	154601714	269	-	exon	ADAR	0.566599715144741	1	0.389566204213424	1	0.636032917394829	0.981215586380617	-0.404551037786653	-0.200789454475889	0.429387698357939	0.999960728400165	-0.203761583310764
chr1	154958481	154958710	229	-	utr3	PYGO2	0.63113731384382	1	0.707723169003786	1	0.72509018491306	0.981215586380617	0.542367084074108	-0.196437680311717	0.668019836050759	0.999960728400165	0.738804764385825
chr1	154958711	154958939	228	-	utr3	PYGO2	0.0576379709963139	1	0.0462695468090388	1	0.354830432656465	0.981215586380617	1.10031636166422	-0.196437680311717	0.668019836050759	0.999960728400165	1.29675404197593
chr1	154988645	154988786	141	+	utr5	FLAD1	0.595161384520081	1	0.60852110381744	1	0.637720892610122	0.981215586380617	0.841290370887482	0.12412035995373	0.786742777701842	0.999960728400165	0.717170010933752
chr1	155250586	155250687	101	-	exon	FAM189B	0.187779771031255	1	0.164169385554816	1	0.682213356718713	0.981215586380617	1.23664006071571	0.122005358917541	0.717905794525867	0.999960728400165	1.11463470179817
chr1	155262164	155262266	102	-	utr5	SCAMP3	0.0056129098749575	0.818793379426722	0.00243058084555439	1	0.10544887724698	0.981215586380617	2.66605930681289	0.0185194025235232	0.963795556667068	0.999960728400165	2.64753990428937
chr1	155308860	155309035	175	+	utr5	FDPS	0.350334653158985	1	0.37694244821143	1	0.572535001654406	0.981215586380617	1.32375870676051	-0.215870632871116	0.655273429880379	0.999960728400165	1.53962933963163
chr1	155438541	155438681	140	-	exon	ASH1L	0.997116750436856	1	0.789656119086548	1	0.369384077180771	0.981215586380617	-0.862275789796212	-0.321167453670208	0.278551934949011	0.999960728400165	-0.541108336126004
chr1	155477888	155478174	286	-	exon	ASH1L	0.46521317568707	1	0.30832808221088	1	0.689873253035452	0.981215586380617	-0.364148844694734	-0.321167453670208	0.278551934949011	0.999960728400165	-0.0429813910245253
chr1	155478279	155478393	114	-	exon	ASH1L	0.659416029278424	1	0.488203311428241	1	0.762836659932463	0.981215586380617	-0.933887508756167	-0.321167453670208	0.278551934949011	0.999960728400165	-0.612720055085959
chr1	155481625	155481973	348	-	utr3	ASH1L	0.954745699922188	1	0.893880128288572	1	0.959881904724756	0.981215586380617	-0.310170375369478	-0.321167453670208	0.278551934949011	0.999960728400165	0.0109970783007299
chr1	155521129	155521334	205	-	exon	ASH1L	0.148712953089409	1	0.0723624386019087	1	0.433960128031803	0.981215586380617	-1.02122331680792	-0.321167453670208	0.278551934949011	0.999960728400165	-0.700055863137715
chr1	155614469	155614577	108	+	utr3	MSTO1	0.582189265826955	1	0.526140172534823	1	0.771050556251386	0.981215586380617	-0.411826862332465	-0.0170154989820289	0.985724118255031	0.999960728400165	-0.394811363350436
chr1	155738280	155738474	194	+	utr3	DAP3	0.549357241130394	1	0.699962402221376	1	0.945138451311196	0.981215586380617	0.200398723916996	-0.0483362811567972	0.892976195933256	0.999960728400165	0.248735005073794
chr1	155900227	155900343	116	-	utr3	RIT1	0.860614383064433	1	0.694690887331961	1	0.931009451383678	0.981215586380617	0.0289257374524169	0.361891951039662	0.512732862965727	0.999960728400165	-0.332966213587246
chr1	155913208	155913426	218	-	utr3	KIAA0907	0.383349653425002	1	0.242624646771071	1	0.331263783959041	0.981215586380617	-0.303397986305788	-0.304482361159949	0.352137259193658	0.999960728400165	0.00108437485416102
chr1	155913954	155914098	144	-	utr3	KIAA0907	0.635163543368528	1	0.753743927412076	1	0.965125000316723	0.981215586380617	0.101121037155904	-0.304482361159949	0.352137259193658	0.999960728400165	0.405603398315853
chr1	155947743	155947870	127	-	utr3	ARHGEF2	0.485989577907288	1	0.560782007599339	1	0.859390816740782	0.981215586380617	-0.260631037502284	0.158226263920781	0.659559017520035	0.999960728400165	-0.418857301423064
chr1	156076569	156076855	286	-	utr3	MEX3A	0.824728693060799	1	0.934080154993374	1	0.909699110334636	0.981215586380617	0.373065829353127	-0.0951044353139683	0.857134584037256	0.999960728400165	0.468170264667095
chr1	156076932	156077045	113	-	exon	MEX3A	0.395376750362724	1	0.365164909347576	1	0.583908317261886	0.981215586380617	0.512851375351676	-0.0951044353139683	0.857134584037256	0.999960728400165	0.607955810665644
chr1	156114725	156114916	191	+	utr5	LMNA	0.0270671120106477	1	0.0239484098837094	1	0.119369991756428	0.981215586380617	3.10745849400225	0.69519745976118	0.183513128230611	0.999960728400165	2.41226103424107
chr1	156265806	156265908	102	-	exon	SMG5	0.179158235046532	1	0.147677525747037	1	0.241206507143543	0.981215586380617	0.577356907142293	0.240475814491402	0.429477230022223	0.999960728400165	0.336881092650891
chr1	156266041	156266220	179	-	exon	SMG5	0.5083725749034	1	0.576114272404337	1	0.869046963568494	0.981215586380617	0.663506193375815	0.240475814491402	0.429477230022223	0.999960728400165	0.423030378884413
chr1	156338096	156338236	140	-	utr5	CCT3	0.2240445270403	1	0.255912175051055	1	0.433113528644724	0.981215586380617	1.43441051059473	0.0040604777477157	0.989088798730038	0.999960728400165	1.43035003284702
chr1	156526111	156526249	138	-	utr3	IQGAP3	0.536236836133719	1	0.346468932973572	1	0.506387932695183	0.981215586380617	-0.476494238880792	-0.108701553915191	0.742291146586931	0.999960728400165	-0.3677926849656
chr1	156591826	156591959	133	+	exon	NAXE	0.464434039512462	1	0.424281087229554	1	0.534580962387263	0.981215586380617	2.95798811657148	0.0739509914265582	0.833245236746365	0.999960728400165	2.88403712514492
chr1	156594114	156594217	103	+	utr3	NAXE	0.906210117952754	1	0.899680637803593	1	0.479529292373992	0.981215586380617	-0.00972457096735226	0.0739509914265582	0.833245236746365	0.999960728400165	-0.0836755623939104
chr1	156642582	156642721	139	-	exon	RP11-284F21.10	0.949268535241436	1	0.935636717108513	1	0.904453983202904	0.981215586380617	1.09856441690881	-0.957652095619212	0.104084276791472	0.999960728400165	2.05621651252802
chr1	156726910	156727155	245	-	exon	ISG20L2	0.874901079114885	1	0.981265929628543	1	0.627720672944757	0.981215586380617	0.0239608287271684	-0.204043491268955	0.569291466715189	0.999960728400165	0.228004319996123
chr1	156727223	156727370	147	-	exon	ISG20L2	0.940707254896009	1	0.904913206988936	1	0.844302599648533	0.981215586380617	0.0596369295049839	-0.204043491268955	0.569291466715189	0.999960728400165	0.263680420773939
chr1	156727918	156728079	161	-	utr5	ISG20L2	0.469572012149481	1	0.297720229190424	1	0.57533066633708	0.981215586380617	-0.954778127628461	-0.204043491268955	0.569291466715189	0.999960728400165	-0.750734636359506
chr1	156728667	156729162	495	-	utr5	ISG20L2	0.331884622830957	1	0.377960847845847	1	0.5035278113595	0.981215586380617	0.794442870961382	-0.204043491268955	0.569291466715189	0.999960728400165	0.998486362230337
chr1	156786650	156786852	202	+	exon	PRCC	0.938101430353143	1	0.730981749494951	1	0.585563817795064	0.981215586380617	-0.474536231802016	-0.0376465758600749	0.918236861118504	0.999960728400165	-0.436889655941941
chr1	156786961	156787071	110	+	exon	PRCC	0.784385583737812	1	0.62614121996928	1	0.964874413448297	0.981215586380617	0.187012667818799	-0.0376465758600749	0.918236861118504	0.999960728400165	0.224659243678873
chr1	156800453	156800609	156	+	utr3	PRCC	0.211249542142558	1	0.173335527425404	1	0.165505372254527	0.981215586380617	0.408691206012702	-0.0376465758600749	0.918236861118504	0.999960728400165	0.446337781872777
chr1	156800668	156800819	151	+	utr3	PRCC	0.569795411469398	1	0.404375354224442	1	0.517324514660977	0.981215586380617	-0.425884067584406	-0.0376465758600749	0.918236861118504	0.999960728400165	-0.388237491724331
chr1	157124975	157125077	102	-	exon	ETV3	0.114839281135666	1	0.0897197516839507	1	0.128023387522684	0.981215586380617	0.617092015582244	-0.154395859142917	0.709115266827675	0.999960728400165	0.771487874725161
chr1	157125708	157125918	210	-	exon	ETV3	0.481769888140891	1	0.537193813533157	1	0.67123698176821	0.981215586380617	0.49387290043318	-0.154395859142917	0.709115266827675	0.999960728400165	0.648268759576097
chr1	160030188	160030472	284	-	utr3	PIGM	0.31848008836806	1	0.167326631803169	1	0.355768940239663	0.981215586380617	-0.736895958117215	-0.513111795316583	0.296093829987684	0.999960728400165	-0.223784162800632
chr1	160030643	160031352	709	-	exon	PIGM	0.920281858367874	1	0.719620777834398	1	0.484016844242638	0.981215586380617	-0.590162247992298	-0.513111795316583	0.296093829987684	0.999960728400165	-0.0770504526757143
chr1	160217397	160217508	111	-	utr3	RP11-574F21.3	0.512655806007947	1	0.338291891427618	1	0.441130265067617	0.981215586380617	-0.557258626965321	NA	NA	NA	NA
chr1	160239943	160240056	113	-	exon	RP11-574F21.3	0.627529362037831	1	0.680664694314344	1	0.856996888743476	0.981215586380617	1.50638343625121	NA	NA	NA	NA
chr1	160240121	160240253	132	-	exon	RP11-574F21.3	0.743743534008903	1	0.598555536111498	1	0.914024805429412	0.981215586380617	-0.23544273937094	NA	NA	NA	NA
chr1	160998198	160998305	107	-	utr3	F11R	0.667906276096502	1	0.421019313598864	1	0.175188790660263	0.981215586380617	-0.772875973392516	-0.142394971246994	0.779374212372353	0.999960728400165	-0.630481002145522
chr1	161039453	161039623	170	-	utr3	USF1	0.536144541466071	1	0.359532216372604	1	0.346130723010524	0.981215586380617	-0.061203404905195	0.291786710442998	0.562091460551741	0.999960728400165	-0.352990115348193
chr1	161120861	161121024	163	+	utr3	NIT1	0.707696403320404	1	0.52998697134206	1	0.780812336069356	0.981215586380617	-0.125390716148748	-0.0949172138158788	0.862073552344744	0.999960728400165	-0.0304735023328694
chr1	161122031	161122302	271	-	utr3	DEDD	0.28854581534508	1	0.167598210455797	1	0.408745820303927	0.981215586380617	-0.281118478837312	0.484166236975246	0.376630628335628	0.999960728400165	-0.765284715812558
chr1	161158660	161158766	106	+	utr3	UFC1	0.370567693162752	1	0.193033969374347	1	0.189160468717244	0.981215586380617	-0.232191480759585	0.0493501092170691	0.912692706400004	0.999960728400165	-0.281541589976654
chr1	161230351	161230466	115	-	utr3	NR1I3	0.146318404191612	1	0.0583075129788198	1	0.0534415240114319	0.981215586380617	-0.425222517612163	-0.49083524487465	0.683627473242739	0.999960728400165	0.0656127272624878
chr1	161958664	161958766	102	+	utr3	ATF6	0.463538316167207	1	0.533741517283131	1	0.947522073526255	0.981215586380617	1.04446208158369	-0.124681918675632	0.716692083729614	0.999960728400165	1.16914400025933
chr1	162383885	162384005	120	+	utr3	C1orf226	0.620808760660754	1	0.636612091206205	1	0.927315102297679	0.981215586380617	-0.113375933063778	-0.0575097606722743	0.921710276094674	0.999960728400165	-0.0558661723915034
chr1	162566077	162566288	211	+	exon	UAP1	0.829106027919828	1	0.646700950433234	1	0.798448401350684	0.981215586380617	-0.0466815654650724	0.23307037629807	0.493368555961756	0.999960728400165	-0.279751941763143
chr1	162599466	162599632	166	+	utr3	UAP1	0.534990232720336	1	0.382041660573001	1	0.47206226752093	0.981215586380617	0.0415438967429191	0.23307037629807	0.493368555961756	0.999960728400165	-0.191526479555151
chr1	164559475	164559575	100	+	utr5	PBX1	0.826458679397452	1	0.723914917224613	1	0.931899209021524	0.981215586380617	-0.44964611376112	-0.164769394130279	0.617234187490901	0.999960728400165	-0.284876719630841
chr1	165827604	165827738	134	-	utr5	TMCO1	0.889500101759508	1	0.836904725217757	1	0.810582903674106	0.981215586380617	2.72454083381315	0.0831723943800446	0.846192992306361	0.999960728400165	2.64136843943311
chr1	165907936	165908101	165	+	utr3	UCK2	0.377432222832773	1	0.232267057575205	1	0.402596337424811	0.981215586380617	-0.257746886784662	-0.0370528862842206	0.901605060367628	0.999960728400165	-0.220694000500441
chr1	166849240	166849348	108	+	exon	POGK	0.449758364476703	1	0.251592382721072	1	0.399733166810971	0.981215586380617	-0.366232385252178	-0.225537870378082	0.488764632007776	0.999960728400165	-0.140694514874096
chr1	166849736	166849862	126	+	exon	POGK	0.391252634413753	1	0.224108775709656	1	0.427971803495823	0.981215586380617	-0.281357007291834	-0.225537870378082	0.488764632007776	0.999960728400165	-0.0558191369137518
chr1	166850010	166850200	190	+	exon	POGK	0.334743938238687	1	0.324778336754624	1	0.546571893248174	0.981215586380617	0.611527162627772	-0.225537870378082	0.488764632007776	0.999960728400165	0.837065033005854
chr1	166852790	166853054	264	+	utr3	POGK	0.471493817689709	1	0.332435777588458	1	0.960769278146409	0.981215586380617	-0.516865367753785	-0.225537870378082	0.488764632007776	0.999960728400165	-0.291327497375704
chr1	167415586	167415716	130	+	utr3	POU2F1	0.410625797088823	1	0.430837803549561	1	0.932583803152792	0.981215586380617	0.0182442244739874	-0.46252530217543	0.152350037454548	0.999960728400165	0.480769526649418
chr1	167416031	167416150	119	+	utr3	POU2F1	0.805866304481835	1	0.870335498014715	1	0.642188973649179	0.981215586380617	-0.558407928779911	-0.46252530217543	0.152350037454548	0.999960728400165	-0.0958826266044802
chr1	167541050	167541150	100	-	utr3	CREG1	0.90298905495462	1	0.764116612502703	1	0.791745670380956	0.981215586380617	0.0366731584388723	0.188164934724999	0.625129639393173	0.999960728400165	-0.151491776286127
chr1	167787940	167788044	104	+	utr3	MPZL1	0.543482821931862	1	0.378660968824115	1	0.691903206300518	0.981215586380617	-0.232130533014333	-0.0334627513354742	0.915272160649635	0.999960728400165	-0.198667781678859
chr1	168084651	168084754	103	-	utr3	GPR161	0.763068822089875	1	0.847773827849002	1	0.765887585212774	0.981215586380617	-1.02742415487553	-0.426011511167197	0.261990990285588	0.999960728400165	-0.601412643708329
chr1	168084995	168085098	103	-	utr3	GPR161	0.75120889536795	1	0.606905573655237	1	0.937018432908491	0.981215586380617	-0.153733600596138	-0.426011511167197	0.261990990285588	0.999960728400165	0.272277910571059
chr1	168096502	168096649	147	-	exon	GPR161	0.745909272470761	1	0.584029587927241	1	0.587987598702464	0.981215586380617	-0.549013539701451	-0.426011511167197	0.261990990285588	0.999960728400165	-0.123002028534254
chr1	168242567	168242801	234	+	utr3	SFT2D2	0.37022129699708	1	0.242218242210144	1	0.5035949986177	0.981215586380617	-0.856954455054085	-0.374109405587157	0.189952054038303	0.999960728400165	-0.482845049466928
chr1	168242834	168242935	101	+	utr3	SFT2D2	0.852231557353169	1	0.702507231895806	1	0.848895271054241	0.981215586380617	-0.364912619015525	-0.374109405587157	0.189952054038303	0.999960728400165	0.00919678657163187
chr1	169465544	169465766	222	-	utr3	SLC19A2	0.813210258328659	1	0.955588138402828	1	0.686347220778	0.981215586380617	-0.361613882019763	-0.160244517577191	0.695730307307844	0.999960728400165	-0.201369364442572
chr1	169477524	169477632	108	-	exon	SLC19A2	0.956220066139712	1	0.792508402228175	1	0.722789480142363	0.981215586380617	-0.0856004037973058	-0.160244517577191	0.695730307307844	0.999960728400165	0.0746441137798848
chr1	169793435	169793546	111	-	exon	METTL18	0.935010023401971	1	0.79010159708775	1	0.856810144782431	0.981215586380617	-0.478546659324088	-0.177848853019938	0.870482610932121	0.999960728400165	-0.30069780630415
chr1	171540801	171540918	117	+	exon	PRRC2C	0.825507037796667	1	0.979505582993525	1	0.330545895131733	0.981215586380617	-0.630220404632064	-0.47188278256824	0.0519485389093668	0.999960728400165	-0.158337622063824
chr1	171541229	171541478	249	+	exon	PRRC2C	0.20360848662849	1	0.108689563036958	1	0.448392252111571	0.981215586380617	-0.789195699879382	-0.47188278256824	0.0519485389093668	0.999960728400165	-0.317312917311142
chr1	171796758	171796862	104	+	utr3	METTL13	0.648288370790567	1	0.748108703364189	1	0.956021620269758	0.981215586380617	0.313122955167894	0.23510135626502	0.582853262851282	0.999960728400165	0.0780215989028739
chr1	172441950	172442110	160	-	exon	PIGC	0.6664583313063	1	0.753483482199379	1	0.941134523478337	0.981215586380617	-0.907437274867754	-0.294932784645512	0.555451804907264	0.999960728400165	-0.612504490222242
chr1	172442518	172442736	218	-	utr5	PIGC	0.730652734674412	1	0.8061727991818	1	0.703837341982087	0.981215586380617	-0.277890772277693	-0.294932784645512	0.555451804907264	0.999960728400165	0.0170420123678193
chr1	172589641	172589764	123	+	exon	SUCO	0.0923987725728603	1	0.0555533681637104	1	0.370107595978414	0.981215586380617	0.230148036652733	0.0443221485883904	0.911291155383823	0.999960728400165	0.185825888064343
chr1	172610078	172610351	273	+	utr3	SUCO	0.403240083854609	1	0.251344067456129	1	0.625805088781296	0.981215586380617	-0.562822568616316	0.0443221485883904	0.911291155383823	0.999960728400165	-0.607144717204706
chr1	173477351	173477547	196	+	utr5	PRDX6	0.115253362188373	1	0.132670663736575	1	0.350987587196158	0.981215586380617	1.32738387289506	0.189337452240784	0.506488865648536	0.999960728400165	1.13804642065428
chr1	173800293	173800472	179	-	utr3	CENPL	0.353899882828009	1	0.182947134817516	1	0.370339728841627	0.981215586380617	-0.288373976125935	0.293828105971595	0.575454968202417	0.999960728400165	-0.58220208209753
chr1	173803122	173803278	156	-	exon	CENPL	0.318364267713558	1	0.148546295479715	1	0.153107009255968	0.981215586380617	-0.268645289970483	0.293828105971595	0.575454968202417	0.999960728400165	-0.562473395942078
chr1	173824780	173824891	111	+	utr5	DARS2	0.910062587125882	1	0.764738508379337	1	0.981718915409156	0.984055500411093	0.190570412769522	-0.0670936923537073	0.817898438890299	0.999960728400165	0.257664105123229
chr1	173824956	173825284	328	+	utr5	DARS2	0.935292024791782	1	0.743486613017701	1	0.459710196182174	0.981215586380617	-0.421930653344042	-0.0670936923537073	0.817898438890299	0.999960728400165	-0.354836960990334
chr1	173886347	173886538	191	+	utr3	ZBTB37	0.334015466528589	1	0.182313621115156	1	0.74822051997658	0.981215586380617	-0.790084792629585	-0.481305214450751	0.191011305679601	0.999960728400165	-0.308779578178834
chr1	175014412	175014526	114	-	utr3	MRPS14	0.626551616937136	1	0.436070405519746	1	0.390429522502132	0.981215586380617	-0.544041322008055	-0.088667380747483	0.837927187011726	0.999960728400165	-0.455373941260572
chr1	175159690	175159832	142	-	utr3	KIAA0040	0.277933202395946	1	0.149705206476494	1	0.343955654691605	0.981215586380617	-0.739667643240896	0.126257090368828	0.788181822293923	0.999960728400165	-0.865924733609724
chr1	175160449	175160663	214	-	utr3	KIAA0040	0.602966586323774	1	0.41468095728307	1	0.444932627156145	0.981215586380617	-0.474766038320576	0.126257090368828	0.788181822293923	0.999960728400165	-0.601023128689404
chr1	178442745	178442860	115	+	exon	RASAL2	0.679900702848334	1	0.442727606276264	1	0.472685039929813	0.981215586380617	-0.950589984938949	-0.247666927353363	0.482376757673129	0.999960728400165	-0.702923057585585
chr1	178473320	178473457	137	+	utr3	RASAL2	0.238109659861752	1	0.113459500940227	1	0.500200230231478	0.981215586380617	-0.758498093870864	-0.247666927353363	0.482376757673129	0.999960728400165	-0.510831166517501
chr1	178916533	178916672	139	+	utr3	RALGPS2	0.262334123812461	1	0.154615703225293	1	0.36745429350943	0.981215586380617	-0.243610056623706	-0.0664440439378734	0.855623644710403	0.999960728400165	-0.177166012685833
chr1	179072136	179072574	438	+	utr3	FAM20B	0.863140813538688	1	0.949116905778291	1	0.409635217876483	0.981215586380617	-0.055600628064662	-0.180813881003038	0.560428166131891	0.999960728400165	0.125213252938376
chr1	179095210	179095497	287	+	utr3	TOR3A	0.7699344150256	1	0.620285307715274	1	0.811014532600772	0.981215586380617	-0.69814840084687	-0.409054981512145	0.214969085913801	0.999960728400165	-0.289093419334725
chr1	179107591	179107723	132	-	utr3	ABL2	0.813474221597307	1	0.628766889208222	1	0.569035838846295	0.981215586380617	-0.628915205275398	-0.398454543952408	0.233925106972419	0.999960728400165	-0.23046066132299
chr1	179107766	179107999	233	-	exon	ABL2	0.961190380637848	1	0.866004186157587	1	0.956355022428578	0.981215586380617	-0.505348113049998	-0.398454543952408	0.233925106972419	0.999960728400165	-0.106893569097589
chr1	179108314	179108414	100	-	exon	ABL2	0.762407355969771	1	0.664111847172748	1	0.646902198272529	0.981215586380617	-0.563587444620257	-0.398454543952408	0.233925106972419	0.999960728400165	-0.165132900667849
chr1	179108741	179108949	208	-	exon	ABL2	0.158308432725496	1	0.12499400748864	1	0.371254177554429	0.981215586380617	0.0528763918565269	-0.398454543952408	0.233925106972419	0.999960728400165	0.451330935808935
chr1	179353792	179353904	112	+	utr3	SOAT1	0.347432246113446	1	0.177490410853653	1	0.203265273348359	0.981215586380617	-0.348542355402074	-0.0866764574585381	0.808617873775677	0.999960728400165	-0.261865897943536
chr1	179845606	179845712	106	-	utr3	TOR1AIP2	0.856158220066779	1	0.932859310130443	1	0.819838537088132	0.981215586380617	-0.72274951283865	-0.245102422611799	0.409375018548811	0.999960728400165	-0.477647090226851
chr1	179846060	179846514	454	-	utr3	TOR1AIP2	0.614853358314959	1	0.458223326707859	1	0.972654771718149	0.98140405956485	-0.0216205932581289	-0.245102422611799	0.409375018548811	0.999960728400165	0.22348182935367
chr1	179865295	179865764	469	-	utr5	TOR1AIP2	0.5326068702455	1	0.391317888002448	1	0.478693853403372	0.981215586380617	-0.374990247625912	-0.245102422611799	0.409375018548811	0.999960728400165	-0.129887825014112
chr1	179917789	179918234	445	+	exon	TOR1AIP1	0.823402744483968	1	0.993004019881119	1	0.477770341531499	0.981215586380617	-0.151230231287367	-0.118639794557007	0.790590052589423	0.999960728400165	-0.03259043673036
chr1	179996893	179997031	138	+	exon	CEP350	0.654813710492112	1	0.457722451215855	1	0.598245457664669	0.981215586380617	-0.480002519539034	0.0299867385869491	0.915929214294878	0.999960728400165	-0.509989258125983
chr1	180020574	180020736	162	+	exon	CEP350	0.179353651270388	1	0.0842669221831002	1	0.50301940394979	0.981215586380617	-0.251777145377682	0.0299867385869491	0.915929214294878	0.999960728400165	-0.281763883964631
chr1	180111230	180111445	215	+	utr3	CEP350	0.340549957050948	1	0.200421816861892	1	0.74476638795545	0.981215586380617	-0.555276482443645	0.0299867385869491	0.915929214294878	0.999960728400165	-0.585263221030594
chr1	180112493	180112614	121	+	utr3	CEP350	0.611822365391267	1	0.641470837003731	1	0.530364192618903	0.981215586380617	-0.00748697538814345	0.0299867385869491	0.915929214294878	0.999960728400165	-0.0374737139750925
chr1	180274904	180275009	105	+	utr3	LHX4	0.536306288246293	1	0.358677380824729	1	0.720639252760631	0.981215586380617	0.0276744823555486	-0.540900872350007	0.321988297927277	0.999960728400165	0.568575354705555
chr1	180884190	180884292	102	+	utr3	XPR1	0.542940765411738	1	0.558335254103171	1	0.836501840401729	0.981215586380617	-0.484324425572894	-0.0513633504348805	0.884243924954584	0.999960728400165	-0.432961075138014
chr1	180884323	180884517	194	+	utr3	XPR1	0.592040294170382	1	0.634002328227745	1	0.442351244389591	0.981215586380617	-0.00752385949828845	-0.0513633504348805	0.884243924954584	0.999960728400165	0.0438394909365921
chr1	180976152	180976292	140	-	utr3	STX6	0.781295552709453	1	0.579524592563952	1	0.707105066603528	0.981215586380617	-0.26056974976807	0.0802945889072278	0.843301199090091	0.999960728400165	-0.340864338675298
chr1	180976361	180976463	102	-	utr3	STX6	0.507418190079528	1	0.546212418627158	1	0.899915571309455	0.981215586380617	-0.170274620497111	0.0802945889072278	0.843301199090091	0.999960728400165	-0.250569209404339
chr1	181055398	181055864	466	+	utr3	MR1	0.133859988614467	1	0.0670474057963867	1	0.381634880394863	0.981215586380617	-0.350513899912597	-0.56439008507199	0.347994204356806	0.999960728400165	0.213876185159392
chr1	181088821	181089119	298	+	utr5	IER5	0.0351625800058325	1	0.0287510262479311	1	0.25304050518036	0.981215586380617	2.04195309288341	0.572450369485499	0.148611013025264	0.999960728400165	1.46950272339791
chr1	181089225	181089360	135	+	exon	IER5	0.353670956901186	1	0.367365232726532	1	0.622881320241167	0.981215586380617	3.02051488634877	0.572450369485499	0.148611013025264	0.999960728400165	2.44806451686327
chr1	181089411	181089563	152	+	exon	IER5	0.849995931286619	1	0.999475859018227	1	NA	NA	2.51063313823482	0.572450369485499	0.148611013025264	0.999960728400165	1.93818276874932
chr1	181089619	181090264	645	+	utr3	IER5	0.646028776719188	1	0.830424096261153	1	0.806469661847409	0.981215586380617	1.03257700692339	0.572450369485499	0.148611013025264	0.999960728400165	0.460126637437896
chr1	181090390	181090753	363	+	utr3	IER5	0.19867249871458	1	0.110556206841979	1	0.458931742878021	0.981215586380617	0.112994125293242	0.572450369485499	0.148611013025264	0.999960728400165	-0.459456244192257
chr1	182600016	182600149	133	-	utr3	RGS16	0.05463418947218	1	0.0195645030248397	1	0.0504065207264113	0.981215586380617	1.07655626193156	0.678965893284744	0.0513095242420133	0.999960728400165	0.397590368646811
chr1	182600266	182600376	110	-	utr3	RGS16	0.440519987938329	1	0.414515322149987	1	0.509491078678146	0.981215586380617	1.71640751354406	0.678965893284744	0.0513095242420133	0.999960728400165	1.03744162025932
chr1	182604202	182604321	119	-	utr5	RGS16	0.719147853613704	1	0.879124374377481	1	0.632425646015029	0.981215586380617	1.63534083059393	0.678965893284744	0.0513095242420133	0.999960728400165	0.956374937309189
chr1	183023871	183023988	117	+	exon	LAMC1	0.079157717339764	1	0.0675480664537758	1	0.593142952964347	0.981215586380617	1.43898468091769	-0.209943492904414	0.406476104985724	0.999960728400165	1.64892817382211
chr1	183142865	183142975	110	+	utr3	LAMC1	0.951620611354115	1	0.893344786537636	1	0.858263025245919	0.981215586380617	-0.0285888765696206	-0.209943492904414	0.406476104985724	0.999960728400165	0.181354616334793
chr1	183635647	183635754	107	-	utr5	ARPC5	0.00617580697613306	0.835672688283552	0.00362137021673497	1	0.153183852327894	0.981215586380617	3.05004249901977	0.224485466499788	0.510300225113301	0.999960728400165	2.82555703251998
chr1	184619694	184619851	157	+	utr3	C1orf21	0.154358860452523	1	0.0533910004646773	1	0.0446289656590343	0.981215586380617	-0.561164321273436	0.213652565494571	0.559875367913551	0.999960728400165	-0.774816886768007
chr1	184694040	184694318	278	-	utr3	EDEM3	0.608579847738812	1	0.422573133770438	1	0.695955337031874	0.981215586380617	-0.271722946753645	0.0491955116300146	0.889601891653123	0.999960728400165	-0.32091845838366
chr1	185100347	185100454	107	+	utr3	RNF2	0.975942645936029	1	0.853587329904973	1	0.651288439302393	0.981215586380617	-0.750238715810876	-0.199311845242251	0.640734911623279	0.999960728400165	-0.550926870568625
chr1	185311118	185311257	139	-	utr5	IVNS1ABP	0.564893477221232	1	0.63582242466121	1	0.452427060633629	0.981215586380617	0.265179439881514	0.294738144371008	0.281826774374688	0.999960728400165	-0.0295587044894942
chr1	192811607	192811772	165	+	utr3	RGS2	0.746071228268954	1	0.556582445420998	1	0.657216498183864	0.981215586380617	1.1646552352663	0.771878786627608	0.342114192925673	0.999960728400165	0.392776448638687
chr1	197101333	197101452	119	-	exon	ASPM	0.870476043298444	1	0.779300697615067	1	0.915708461503607	0.981215586380617	-0.397594700803299	-0.194225837698677	0.495369389767527	0.999960728400165	-0.203368863104622
chr1	197104311	197104424	113	-	exon	ASPM	0.306888474312116	1	0.279398711681597	1	0.308125836076259	0.981215586380617	-0.187216730225138	-0.194225837698677	0.495369389767527	0.999960728400165	0.0070091074735395
chr1	197159337	197159455	118	-	utr3	ZBTB41	0.50025124403559	1	0.551816805953811	1	0.915844036142712	0.981215586380617	-0.184659469078747	-0.115582236862254	0.78854459211259	0.999960728400165	-0.0690772322164938
chr1	197159556	197159833	277	-	exon	ZBTB41	0.361412033617385	1	0.389883458109645	1	0.897318308762347	0.981215586380617	-0.170611138588611	-0.115582236862254	0.78854459211259	0.999960728400165	-0.0550289017263572
chr1	197510420	197510526	106	-	utr3	DENND1B	0.317353740055378	1	0.280374774343776	1	0.673365622137272	0.981215586380617	-0.473697507632451	0.135443087088202	0.760992802453891	0.999960728400165	-0.609140594720654
chr1	197510631	197510755	124	-	utr3	DENND1B	0.329132396196374	1	0.195157629406463	1	0.59411553878124	0.981215586380617	-0.146859993373424	0.135443087088202	0.760992802453891	0.999960728400165	-0.282303080461627
chr1	198319906	198320025	119	+	utr3	NEK7	0.9722357701094	1	0.854437081094979	1	0.783805971750343	0.981215586380617	-0.0490638150535571	0.00957077595858603	0.979188527546066	0.999960728400165	-0.0586345910121432
chr1	200174470	200174591	121	+	utr3	NR5A2	0.879963469187688	1	0.929430300596116	1	0.803755544717073	0.981215586380617	-0.8158491543807	-0.288900724969405	0.691740391653184	0.999960728400165	-0.526948429411295
chr1	200407033	200407645	612	-	exon	ZNF281	0.368342607165678	1	0.245135256023532	1	0.456339777603451	0.981215586380617	-0.34351354286434	0.0263191422018919	0.939591922233354	0.999960728400165	-0.369832685066232
chr1	200407889	200408011	122	-	exon	ZNF281	0.593527186140966	1	0.432517210180476	1	0.762238365318662	0.981215586380617	-0.33533439888241	0.0263191422018919	0.939591922233354	0.999960728400165	-0.361653541084302
chr1	200408141	200408270	129	-	exon	ZNF281	0.756222615690477	1	0.878619161426724	1	0.815134425369396	0.981215586380617	-0.233347645478612	0.0263191422018919	0.939591922233354	0.999960728400165	-0.259666787680504
chr1	200408772	200408883	111	-	exon	ZNF281	0.636347328038578	1	0.691454296360464	1	0.701789529909552	0.981215586380617	0.219157120443772	0.0263191422018919	0.939591922233354	0.999960728400165	0.19283797824188
chr1	200408962	200409135	173	-	exon	ZNF281	0.464556131415538	1	0.440575118800578	1	0.479620289871164	0.981215586380617	0.685964903689415	0.0263191422018919	0.939591922233354	0.999960728400165	0.659645761487524
chr1	200553563	200553685	122	-	exon	KIF14	0.814754652692423	1	0.929839407425255	1	0.943308390368542	0.981215586380617	-0.00170405927014546	-0.309764956250721	0.405796868961066	0.999960728400165	0.308060896980575
chr1	200617789	200618129	340	-	exon	KIF14	0.526539605762824	1	0.372387590594592	1	0.956380396243964	0.981215586380617	-0.444279104594405	-0.309764956250721	0.405796868961066	0.999960728400165	-0.134514148343684
chr1	200665954	200666135	181	-	exon	DDX59	0.081057900101182	1	0.0282526556745136	1	0.334710420234394	0.981215586380617	-0.572336393284554	0.295922491025144	0.567744046819805	0.999960728400165	-0.868258884309698
chr1	200848718	200848824	106	+	exon	CAMSAP2	0.775481269948965	1	0.915391522373897	1	0.842979011817572	0.981215586380617	-0.524225871948428	-0.204830074871677	0.542754942076135	0.999960728400165	-0.319395797076751
chr1	200849913	200850072	159	+	exon	CAMSAP2	0.817885697984573	1	0.983870318775788	1	0.635898242297172	0.981215586380617	-0.559054263783518	-0.204830074871677	0.542754942076135	0.999960728400165	-0.354224188911841
chr1	200857832	200858262	430	+	utr3	CAMSAP2	0.847402539818367	1	0.620454483296946	1	0.354365065023847	0.981215586380617	-0.573887827332284	-0.204830074871677	0.542754942076135	0.999960728400165	-0.369057752460607
chr1	201465822	201466027	205	-	utr3	PHLDA3	0.526605179435757	1	0.540204224538057	1	0.869997331371112	0.981215586380617	1.43801078664757	0.678055025896493	0.351551292682069	0.999960728400165	0.759955760751077
chr1	201820159	201820295	136	+	utr3	NAV1	0.964624360620248	1	0.879843051196992	1	0.864997962018373	0.981215586380617	-0.861197761689175	-0.503075382271343	0.189342855419253	0.999960728400165	-0.358122379417831
chr1	201876116	201876554	438	+	utr3	IPO9	0.947122775840313	1	0.846067161236166	1	0.841813046895601	0.981215586380617	-0.471502224272797	-0.179637914124136	0.514349943672055	0.999960728400165	-0.29186431014866
chr1	201878337	201878553	216	+	utr3	IPO9	0.684445166002547	1	0.483767899932537	1	0.556742331239951	0.981215586380617	-0.642281937695556	-0.179637914124136	0.514349943672055	0.999960728400165	-0.46264402357142
chr1	201879151	201879332	181	+	utr3	IPO9	0.889821879416726	1	0.916720575141395	1	0.362683549199804	0.981215586380617	-0.842415908084505	-0.179637914124136	0.514349943672055	0.999960728400165	-0.662777993960369
chr1	201969519	201969772	253	+	utr3	TIMM17A	0.855246415886845	1	0.683333789490545	1	0.839774650614748	0.981215586380617	-0.00988182334042373	-0.0259124785363244	0.946546469528888	0.999960728400165	0.0160306551959007
chr1	202728690	202729033	343	-	utr3	KDM5B	0.735733135358237	1	0.899504600869908	1	0.975446622240476	0.981739301824265	-0.265513976270401	-0.245103812644578	0.396789139897496	0.999960728400165	-0.0204101636258233
chr1	202880822	202881095	273	-	utr3	RABIF	0.588226933977048	1	0.439138103047119	1	0.649446212382654	0.981215586380617	-0.330647756871308	0.122622623524983	0.851419324188601	0.999960728400165	-0.453270380396291
chr1	202941168	202941271	103	-	utr3	ADIPOR1	0.472112430663876	1	0.558769122504512	1	0.936688217695687	0.981215586380617	-0.208237585153238	-0.34938503056199	0.266046024625233	0.999960728400165	0.141147445408752
chr1	203305538	203305658	120	+	utr5	BTG2	0.00968821776233142	1	0.00795864251424939	1	0.0771476851826532	0.981215586380617	4.44120029447393	0.866522285354031	0.0126359695864807	0.72267835470288	3.57467800911989
chr1	203307175	203307313	138	+	exon	BTG2	0.0209314978323729	1	0.011310595640376	1	0.042699171588518	0.981215586380617	3.61025283557135	0.866522285354031	0.0126359695864807	0.72267835470288	2.74373055021731
chr1	203307387	203307502	115	+	utr3	BTG2	0.596152613143734	1	0.674194421619218	1	0.901962822242587	0.981215586380617	1.71063549343939	0.866522285354031	0.0126359695864807	0.72267835470288	0.844113208085358
chr1	203739781	203740120	339	+	utr3	ATP2B4	0.507545343813109	1	0.516801537024165	1	0.345476297367008	0.981215586380617	-0.148058222827296	-0.217781239096968	0.499557225571688	0.999960728400165	0.0697230162696722
chr1	203796472	203796582	110	+	utr5	ZBED6	0.445894493790682	1	0.292618154680623	1	0.807861936153867	0.981215586380617	-0.323509738044647	0.149244556618605	0.779048772805495	0.999960728400165	-0.472754294663252
chr1	203797211	203797347	136	+	utr5	ZBED6	0.82689451368676	1	0.718830201789351	1	0.867013295433382	0.981215586380617	-0.546542535224126	0.149244556618605	0.779048772805495	0.999960728400165	-0.695787091842732
chr1	203798926	203799094	168	+	utr5	ZC3H11A	0.39180571290499	1	0.274570354529874	1	0.865990541864722	0.981215586380617	-0.626837563869836	-0.210838015966443	0.510089772805252	0.999960728400165	-0.415999547903393
chr1	203800370	203800473	103	+	utr3	ZBED6	0.666306074779404	1	0.399457851397656	1	0.191202621155148	0.981215586380617	-0.731281406652446	0.149244556618605	0.779048772805495	0.999960728400165	-0.880525963271052
chr1	203853808	203853914	106	+	utr3	ZC3H11A	0.949161630619107	1	0.892798409318442	1	0.934070415466326	0.981215586380617	-0.290109622851556	-0.210838015966443	0.510089772805252	0.999960728400165	-0.0792716068851129
chr1	204126192	204126308	116	+	utr3	SOX13	0.497228133525546	1	0.385944588432242	1	0.688468863468614	0.981215586380617	-0.297659692374325	0.130182423628024	0.823752131786762	0.999960728400165	-0.42784211600235
chr1	204406028	204406187	159	-	utr3	PPP1R15B	0.972075712731811	1	0.771286149678587	1	0.745812033459281	0.981215586380617	-0.5243083141834	-0.156289788884842	0.594867297314124	0.999960728400165	-0.368018525298558
chr1	204409609	204410016	407	-	exon	PPP1R15B	0.518180303625121	1	0.374383060847657	1	0.512328178341055	0.981215586380617	-0.229093806787834	-0.156289788884842	0.594867297314124	0.999960728400165	-0.0728040179029917
chr1	204410595	204410774	179	-	exon	PPP1R15B	0.512703179720769	1	0.347307201510934	1	0.329912973931886	0.981215586380617	-0.170559233039532	-0.156289788884842	0.594867297314124	0.999960728400165	-0.0142694441546894
chr1	204410818	204410931	113	-	exon	PPP1R15B	0.701456361046075	1	0.848711114205741	1	0.891491352807453	0.981215586380617	0.529139336591119	-0.156289788884842	0.594867297314124	0.999960728400165	0.685429125475962
chr1	204411068	204411263	195	-	exon	PPP1R15B	0.562659895603284	1	0.657120712125357	1	0.92354324129261	0.981215586380617	0.0945575075563981	-0.156289788884842	0.594867297314124	0.999960728400165	0.25084729644124
chr1	204411423	204411523	100	-	utr5	PPP1R15B	0.381682102251661	1	0.284471019169858	1	0.655092708748681	0.981215586380617	0.909033610411862	-0.156289788884842	0.594867297314124	0.999960728400165	1.0653233992967
chr1	204411679	204411797	118	-	utr5	PPP1R15B	0.0151299339080693	1	0.0120906818250748	1	0.000574100968284073	0.504003240056588	2.06022666792113	-0.156289788884842	0.594867297314124	0.999960728400165	2.21651645680598
chr1	204549162	204549665	503	+	utr3	MDM4	0.548133056121938	1	0.397600029467111	1	0.751603488392904	0.981215586380617	-0.183183390395234	1.66013914806502	0.0997675226225028	0.999960728400165	-1.84332253846025
chr1	205083767	205083878	111	-	exon	TMEM81	0.545442425245758	1	0.547018039799977	1	0.596293588959987	0.981215586380617	-0.398167659608311	-0.274401302582691	0.784461450219704	0.999960728400165	-0.12376635702562
chr1	205147288	205147567	279	-	utr3	DSTYK	0.884521515386101	1	0.738903097254997	1	0.908592804009455	0.981215586380617	-0.722011993566894	-0.410894199043014	0.327695778097476	0.999960728400165	-0.311117794523881
chr1	205169354	205169652	298	-	exon	DSTYK	0.66556836482715	1	0.513109078884688	1	0.846422253619746	0.981215586380617	-0.443138997308213	-0.410894199043014	0.327695778097476	0.999960728400165	-0.0322447982651992
chr1	205302316	205302433	117	-	utr3	NUAK2	0.773150533584026	1	0.729079101370279	1	0.889444214847516	0.981215586380617	0.592725850121465	1.02381318603436	0.338505197797139	0.999960728400165	-0.431087335912891
chr1	205616317	205616446	129	-	utr3	ELK4	0.675095510757116	1	0.73204662443485	1	0.888445686715702	0.981215586380617	-0.816097656346176	-0.431589060789922	0.186504850368604	0.999960728400165	-0.384508595556254
chr1	205620000	205620330	330	-	exon	ELK4	0.800485817093383	1	0.952675782922587	1	0.953878525509944	0.981215586380617	-0.171593114838679	-0.431589060789922	0.186504850368604	0.999960728400165	0.259995945951243
chr1	205620471	205620596	125	-	exon	ELK4	0.943730853387827	1	0.929123782897985	1	0.870802293440545	0.981215586380617	-0.500072772815529	-0.431589060789922	0.186504850368604	0.999960728400165	-0.0684837120256068
chr1	205750058	205750173	115	-	utr5	NUCKS1	0.268975644808746	1	0.258065624932497	1	0.316266913145895	0.981215586380617	1.58538241511327	-0.0936854190058864	0.70653881308612	0.999960728400165	1.67906783411916
chr1	205770108	205770251	143	-	utr3	RAB29	0.97082836487321	1	0.89069677166249	1	0.916865801783201	0.981215586380617	-0.651375483107035	-0.335633105867943	0.496782325723815	0.999960728400165	-0.315742377239092
chr1	205810020	205810136	116	-	exon	SLC41A1	0.178417949636135	1	0.135663798213072	1	0.452531077380168	0.981215586380617	0.796253442818454	-0.0861859904075385	0.805935398833429	0.999960728400165	0.882439433225992
chr1	205810322	205810433	111	-	exon	SLC41A1	0.259317954791577	1	0.202541511629996	1	0.351244942721177	0.981215586380617	0.506747537494828	-0.0861859904075385	0.805935398833429	0.999960728400165	0.592933527902367
chr1	205810638	205810866	228	-	utr5	SLC41A1	0.607191212172109	1	0.426347580496689	1	0.662559383916328	0.981215586380617	0.275674264977263	-0.0861859904075385	0.805935398833429	0.999960728400165	0.361860255384801
chr1	206461430	206461571	141	+	utr3	SRGAP2	0.599731084886717	1	0.620688928445282	1	0.830946401979325	0.981215586380617	-0.22643470366204	-0.253410131917585	0.490523221310848	0.999960728400165	0.026975428255545
chr1	206647517	206647815	298	+	exon	DYRK3	0.894235507167203	1	0.746228476022899	1	0.762319994790504	0.981215586380617	-0.652113230125919	0.168701180374796	0.77290949989925	0.999960728400165	-0.820814410500714
chr1	206647973	206648128	155	+	exon	DYRK3	0.365133868447076	1	0.234997064029721	1	0.905975442893495	0.981215586380617	-0.529997838380878	0.168701180374796	0.77290949989925	0.999960728400165	-0.698699018755674
chr1	206648338	206648587	249	+	exon	DYRK3	0.863275710676034	1	0.65415729854246	1	0.372848751803937	0.981215586380617	-0.335067815907134	0.168701180374796	0.77290949989925	0.999960728400165	-0.50376899628193
chr1	206732763	206732931	168	+	utr3	MAPKAPK2	0.694991432002603	1	0.524740421556398	1	0.2950726446921	0.981215586380617	-0.22119223762422	0.084784359157704	0.826878267914975	0.999960728400165	-0.305976596781924
chr1	207048320	207048564	244	-	utr3	YOD1	0.516676131209741	1	0.350885260008523	1	0.499486524125522	0.981215586380617	-0.104068415335831	0.102742917206149	0.794966569216579	0.999960728400165	-0.206811332541981
chr1	207048671	207049607	936	-	utr3	YOD1	0.72148130250452	1	0.545103588728345	1	0.541262195569988	0.981215586380617	0.090223038916956	0.102742917206149	0.794966569216579	0.999960728400165	-0.0125198782891932
chr1	207321662	207321762	100	+	utr5	CD55	0.0424904296276338	1	0.0293589740917694	1	0.203502790382646	0.981215586380617	0.638315922305275	0.0832998331635679	0.820416405712386	0.999960728400165	0.555016089141708
chr1	208025779	208025888	109	-	utr3	PLXNA2	0.308587818726363	1	0.203593717402868	1	0.41708844285866	0.981215586380617	-0.38909886877968	-0.116119657922152	0.773680977507499	0.999960728400165	-0.272979210857528
chr1	208216821	208216955	134	-	exon	PLXNA2	0.663119494173254	1	0.774225970425619	1	0.911867634055013	0.981215586380617	-0.163018912181583	-0.116119657922152	0.773680977507499	0.999960728400165	-0.0468992542594312
chr1	209782812	209783406	594	-	utr3	C1orf74	0.819116025393766	1	0.640035599081671	1	0.507274299776457	0.981215586380617	-0.468006210619741	0.134702883926987	0.858139646459001	0.999960728400165	-0.602709094546728
chr1	210242154	210242431	277	+	utr3	SERTAD4	0.684215218773654	1	0.775415510213031	1	0.912690585583528	0.981215586380617	-0.681792129100624	0.216247559583941	0.585291937201372	0.999960728400165	-0.898039688684565
chr1	211313769	211313965	196	+	utr3	RCOR3	0.735707519978957	1	0.500531274620139	1	0.32340617465061	0.981215586380617	-0.289547186413848	-0.291284813454435	0.494446587106335	0.999960728400165	0.00173762704058694
chr1	211372435	211372885	450	+	utr3	TRAF5	0.458503581603561	1	0.317390523646876	1	0.550574087869393	0.981215586380617	-0.43381656665258	0.109705812911861	0.816687346725413	0.999960728400165	-0.543522379564441
chr1	211374457	211374655	198	+	utr3	TRAF5	0.279212208417613	1	0.170093755783598	1	0.730739807149389	0.981215586380617	-0.694972303061116	0.109705812911861	0.816687346725413	0.999960728400165	-0.804678115972977
chr1	211575206	211575726	520	-	utr3	SLC30A1	0.275966241757776	1	0.155561663588329	1	0.156686155761391	0.981215586380617	-0.169324720959025	0.246302767082121	0.534385756579341	0.999960728400165	-0.415627488041146
chr1	211575856	211576017	161	-	exon	SLC30A1	0.215302534257825	1	0.0830652037728923	1	0.169100522330103	0.981215586380617	-0.58194201196717	0.246302767082121	0.534385756579341	0.999960728400165	-0.828244779049291
chr1	211576046	211576205	159	-	exon	SLC30A1	0.0995275894556149	1	0.0251140287151711	1	0.116024470440968	0.981215586380617	-0.433297646964872	0.246302767082121	0.534385756579341	0.999960728400165	-0.679600414046993
chr1	211941713	211941836	123	-	utr3	INTS7	0.963524927399093	1	0.754161764450802	1	0.727331125348342	0.981215586380617	-0.0159153253775415	-0.164256074923816	0.623377303475424	0.999960728400165	0.148340749546275
chr1	211941889	211942050	161	-	utr3	INTS7	0.175373533877323	1	0.0711249357366175	1	0.227076923614623	0.981215586380617	-0.577289999580971	-0.164256074923816	0.623377303475424	0.999960728400165	-0.413033924657155
chr1	212365049	212365149	100	-	utr3	TMEM206	0.522637210776697	1	0.384626969838586	1	0.951407702231169	0.981215586380617	0.025181249635431	0.213509245673879	0.683548702144765	0.999960728400165	-0.188327996038448
chr1	212445988	212446152	164	+	utr3	NENF	0.77933736973903	1	0.603712083192526	1	0.823054620255761	0.981215586380617	0.414336594253251	0.673917555795122	0.118944868520863	0.999960728400165	-0.25958096154187
chr1	212609114	212609236	122	+	intron	ATF3	0.314928516040011	1	0.212163970750988	1	0.498312917687838	0.981215586380617	2.05544457252228	0.871318453014227	0.0142201614066375	0.771578414579788	1.18412611950805
chr1	212686548	212686654	106	-	utr3	BATF3	0.529707595279703	1	0.493294072699456	1	0.803979735383547	0.981215586380617	1.88380024112805	0.0595048847014483	0.949709144972019	0.999960728400165	1.8242953564266
chr1	212738375	212738580	205	-	utr3	NSL1	0.388609441823884	1	0.224073389266713	1	0.645783147096737	0.981215586380617	-0.582434435866183	0.017126749029638	0.970859862216615	0.999960728400165	-0.599561184895821
chr1	212858884	212859040	156	+	exon	FLVCR1	0.412608447297519	1	0.446177301675436	1	0.908443606473994	0.981215586380617	0.676693724336125	-0.168596479997351	0.636702164489662	0.999960728400165	0.845290204333476
chr1	212994990	212995134	144	-	utr3	ANGEL2	0.442572400806972	1	0.321378465013504	1	0.952528188250639	0.981215586380617	-0.0743908806605066	-0.0790468481263547	0.833836061434438	0.999960728400165	0.00465596746584811
chr1	213242038	213242139	101	+	exon	RPS6KC1	0.933587076599632	1	0.948015983177216	1	0.8042365928374	0.981215586380617	0.151267621946983	0.0655063706317757	0.902573032997603	0.999960728400165	0.0857612513152069
chr1	214603234	214603365	131	+	utr5	CENPF	0.0961050088271394	1	0.0858165905337746	1	0.130239508317651	0.981215586380617	1.84463143709664	-0.0794774693235676	0.751853942112797	0.999960728400165	1.92410890642021
chr1	214642661	214642762	101	+	exon	CENPF	0.594490318483285	1	0.401949554986812	1	0.633143506483967	0.981215586380617	-0.404718347928877	-0.0794774693235676	0.751853942112797	0.999960728400165	-0.32524087860531
chr1	214644668	214644789	121	+	exon	CENPF	0.421034538056331	1	0.518598089797034	1	0.877136784043321	0.981215586380617	-0.0130714022359425	-0.0794774693235676	0.751853942112797	0.999960728400165	0.0664060670876251
chr1	214645669	214645807	138	+	exon	CENPF	0.721692641811778	1	0.84886909294585	1	0.699272742145413	0.981215586380617	-0.251364564877105	-0.0794774693235676	0.751853942112797	0.999960728400165	-0.171887095553538
chr1	215620123	215620268	145	+	exon	KCTD3	0.193448507497414	1	0.0738831943476306	1	0.217936388822975	0.981215586380617	-0.604538233334592	-0.159999352947664	0.609485369234385	0.999960728400165	-0.444538880386928
chr1	217619908	217620221	313	-	exon	GPATCH2	0.903602018949937	1	0.92113698340904	1	0.786896492777461	0.981215586380617	-0.40598599711116	-0.274029402888139	0.537842883438898	0.999960728400165	-0.131956594223021
chr1	219915319	219915475	156	-	utr3	SLC30A10	0.393612073364859	1	0.263420050012314	1	0.617113998449673	0.981215586380617	-0.344371840152256	0.255690828497784	0.699905091727384	0.999960728400165	-0.600062668650041
chr1	220698109	220698219	110	+	utr3	C1orf115	0.873539078962217	1	0.809984527178256	1	0.934138823799546	0.981215586380617	0.490756509703286	-0.0850042798231506	0.866044248973642	0.999960728400165	0.575760789526437
chr1	220756019	220756301	282	+	exon	MARC2	0.919948732058809	1	0.911823426035013	1	0.953150358902779	0.981215586380617	0.0326391537078906	0.12688080407296	0.815314562688587	0.999960728400165	-0.0942416503650698
chr1	220813545	220813757	212	+	utr3	MARC1	0.866576904655563	1	0.686235301745774	1	0.876449296217466	0.981215586380617	-0.393837255111569	0.0678692067897426	0.862886225041349	0.999960728400165	-0.461706461901311
chr1	220813937	220814039	102	+	utr3	MARC1	0.420238415889279	1	0.297843884584372	1	0.903041741842064	0.981215586380617	-0.289916745784405	0.0678692067897426	0.862886225041349	0.999960728400165	-0.357785952574148
chr1	222628019	222628140	121	+	exon	MIA3	0.496537640057473	1	0.533174008768864	1	0.944398363970606	0.981215586380617	0.1249613159565	-0.159696126608532	0.620670600506662	0.999960728400165	0.284657442565032
chr1	222629921	222630084	163	+	exon	MIA3	0.26713276037979	1	0.135042167049757	1	0.379737557811929	0.981215586380617	-0.324335388156105	-0.159696126608532	0.620670600506662	0.999960728400165	-0.164639261547573
chr1	222837250	222837361	111	+	exon	RP11-452F19.3	0.312406372091441	1	0.268542919741778	1	0.587190736105006	0.981215586380617	0.564962736895135	-0.128221327082983	0.917462561887976	0.999960728400165	0.693184063978118
chr1	223003911	223004012	101	+	exon	DISP1	0.812989117154839	1	0.734820012713864	1	0.82932613838902	0.981215586380617	0.466731850582438	0.15065679247612	0.824976066416393	0.999960728400165	0.316075058106318
chr1	223712515	223712654	139	+	utr5	CAPN2	1	1	0.525006807615111	1	0.575751944140685	0.981215586380617	3.05012858646683	-0.00808799735967787	0.977708892370791	0.999960728400165	3.05821658382651
chr1	223780586	223780808	222	-	utr3	TP53BP2	0.814521794677251	1	0.950465891630868	1	0.85014435905321	0.981215586380617	-0.622259234992484	-0.384149642078827	0.225693843745197	0.999960728400165	-0.238109592913657
chr1	223796010	223796194	184	-	utr3	TP53BP2	0.745593467321952	1	0.942883134812816	1	0.577780264401248	0.981215586380617	-0.0915262191429423	-0.384149642078827	0.225693843745197	0.999960728400165	0.292623422935884
chr1	224157459	224157750	291	+	utr3	FBXO28	0.501146437655882	1	0.340616856907335	1	0.590859240519655	0.981215586380617	0.021242200657708	-0.0978605860751579	0.75394971939422	0.999960728400165	0.119102786732866
chr1	224157838	224157999	161	+	utr3	FBXO28	0.769850175258594	1	0.599838255905378	1	0.689226602738311	0.981215586380617	-0.0771984131205369	-0.0978605860751579	0.75394971939422	0.999960728400165	0.0206621729546209
chr1	224183278	224183433	155	+	utr5	DEGS1	0.344948128603146	1	0.284841137410735	1	0.74345839745135	0.981215586380617	2.68905447952179	0.000693248693760848	0.998197208369893	0.999960728400165	2.68836123082803
chr1	224189702	224189854	152	+	exon	DEGS1	0.36173394939835	1	0.247955566073887	1	0.219528775521899	0.981215586380617	-0.517724207547509	0.000693248693760848	0.998197208369893	0.999960728400165	-0.51841745624127
chr1	224192412	224192777	365	+	utr3	DEGS1	0.442124428138541	1	0.324708210420732	1	0.265667951750741	0.981215586380617	-0.378439330438709	0.000693248693760848	0.998197208369893	0.999960728400165	-0.37913257913247
chr1	224389449	224389801	352	-	utr3	WDR26	0.463472001805604	1	0.334871254983199	1	0.4616187747375	0.981215586380617	-0.555658984174175	-0.148927494634315	0.565748888897827	0.999960728400165	-0.40673148953986
chr1	224434116	224434358	242	-	utr5	WDR26	0.197557668148435	1	0.17280621069868	1	0.47913163478065	0.981215586380617	1.99783612875072	-0.148927494634315	0.565748888897827	0.999960728400165	2.14676362338504
chr1	225427922	225428036	114	-	utr5	LBR	0.026346913594935	1	0.0186223814554213	1	0.0709213779113803	0.981215586380617	3.00613131951181	-0.110284023799481	0.718934793093637	0.999960728400165	3.11641534331129
chr1	225487153	225487305	152	-	utr3	ENAH	0.758273844937403	1	0.597420075035331	1	0.792577653432417	0.981215586380617	0.219805176558593	-0.113166173823961	0.658914621327396	0.999960728400165	0.332971350382554
chr1	225653007	225653107	100	-	utr5	ENAH	0.523882261819498	1	0.999454098843374	1	NA	NA	2.97367051274953	-0.113166173823961	0.658914621327396	0.999960728400165	3.08683668657349
chr1	225924040	225924254	214	-	utr5	RP4-559A3.7	0.360957941652699	1	0.342063566373929	1	0.352986177259268	0.981215586380617	1.13190300810644	NA	NA	NA	NA
chr1	225985302	225985461	159	-	exon	SDE2	0.43126976476516	1	0.540086369557121	1	0.525022031236051	0.981215586380617	0.0743528477296985	-0.354801442561038	0.254219649167416	0.999960728400165	0.429154290290737
chr1	225988071	225988218	147	-	exon	SDE2	0.512388399600448	1	0.368269949792434	1	0.885457576838789	0.981215586380617	0.0120890815200873	-0.354801442561038	0.254219649167416	0.999960728400165	0.366890524081126
chr1	226152308	226152444	136	-	exon	ACBD3	0.455821268122348	1	0.291153030274978	1	0.365869207964292	0.981215586380617	-0.422237968668086	0.0754614240208173	0.81481220106097	0.999960728400165	-0.497699392688903
chr1	226232407	226232515	108	-	utr3	LIN9	0.758161638688345	1	0.548852895573001	1	0.383713870019661	0.981215586380617	-0.408106222992463	-0.201930819340684	0.632541793383641	0.999960728400165	-0.206175403651779
chr1	226382978	226383088	110	-	exon	PARP1	0.699307668396382	1	0.776775083314957	1	0.971690625684916	0.98140405956485	0.425272515116509	-0.0242734344742137	0.921211596035379	0.999960728400165	0.449545949590723
chr1	226407976	226408081	105	-	utr5	PARP1	0.140681645914994	1	0.146347853855648	1	0.212655595609469	0.981215586380617	3.48532116908938	-0.0242734344742137	0.921211596035379	0.999960728400165	3.50959460356359
chr1	226965084	226965210	126	+	exon	ADCK3	0.842809979502542	1	0.937654002271664	1	0.952481066789242	0.981215586380617	1.17292392220421	0.251376570966952	0.441935550785503	0.999960728400165	0.921547351237253
chr1	227028639	227028739	100	-	exon	CDC42BPA	0.472494048260202	1	0.331446132657724	1	0.952932174459074	0.981215586380617	-0.728925536853124	-0.363639180424352	0.218309752851819	0.999960728400165	-0.365286356428772
chr1	227028990	227029150	160	-	exon	CDC42BPA	0.660998758203	1	0.710204127822702	1	0.532522858618476	0.981215586380617	-0.282963785860558	-0.363639180424352	0.218309752851819	0.999960728400165	0.0806753945637937
chr1	227654431	227654585	154	+	exon	ZNF678	0.819079020191348	1	0.94155489552876	1	0.945009900956296	0.981215586380617	-0.119373210478663	-0.29198717928041	0.380402791410736	0.999960728400165	0.172613968801747
chr1	227655234	227655374	140	+	exon	ZNF678	0.674418535616909	1	0.746541780952963	1	0.928504973132438	0.981215586380617	-0.102347604607736	-0.29198717928041	0.380402791410736	0.999960728400165	0.189639574672673
chr1	227655838	227656153	315	+	utr3	ZNF678	0.753421809335934	1	0.570551116537634	1	0.667536778145817	0.981215586380617	-0.286391645144799	-0.29198717928041	0.380402791410736	0.999960728400165	0.00559553413561098
chr1	227731449	227731553	104	-	utr3	JMJD4	0.704700570470798	1	0.715728318480278	1	0.798418370320384	0.981215586380617	1.28724120801631	-0.314283710211284	0.58558242775776	0.999960728400165	1.60152491822759
chr1	227731655	227731765	110	-	utr3	JMJD4	0.175363486171126	1	0.116454127896596	1	0.345552777209804	0.981215586380617	1.19746838745609	-0.314283710211284	0.58558242775776	0.999960728400165	1.51175209766738
chr1	227732399	227732628	229	+	exon	SNAP47	0.336777530348396	1	0.313230592964693	1	0.243047833618867	0.981215586380617	0.587637050087519	-0.209169412453014	0.610168741225978	0.999960728400165	0.796806462540533
chr1	227734583	227734749	166	-	exon	JMJD4	0.2209842595156	1	0.230093199533415	1	0.728103370616992	0.981215586380617	0.226351316450513	-0.314283710211284	0.58558242775776	0.999960728400165	0.540635026661797
chr1	227748034	227748234	200	+	exon	SNAP47	0.15328252849204	1	0.129211268023298	1	0.488188266030541	0.981215586380617	1.34986447960432	-0.209169412453014	0.610168741225978	0.999960728400165	1.55903389205733
chr1	227780872	227781127	255	+	utr3	SNAP47	0.899714324001932	1	0.718749278238447	1	0.733193425401013	0.981215586380617	0.291151473825498	-0.209169412453014	0.610168741225978	0.999960728400165	0.500320886278512
chr1	228082726	228082827	101	+	utr5	ARF1	0.560017099493156	1	0.581394385292019	1	0.586717598091291	0.981215586380617	1.71705094443196	0.148057920149317	0.553037858103679	0.999960728400165	1.56899302428264
chr1	228100791	228101085	294	-	utr3	C1orf35	0.809229402547775	1	0.648143888019587	1	0.828017413618746	0.981215586380617	0.385304644010194	0.184937406120701	0.747497542622668	0.999960728400165	0.200367237889494
chr1	228104397	228104628	231	-	exon	C1orf35	0.389789278641566	1	0.208408162534869	1	0.40973592547244	0.981215586380617	-0.385589392049236	0.184937406120701	0.747497542622668	0.999960728400165	-0.570526798169937
chr1	228106667	228106772	105	-	utr3	MRPL55	0.20128013518987	1	0.20812548973344	1	0.615304323959617	0.981215586380617	1.18990335446159	0.366900712896025	0.471491335839873	0.999960728400165	0.823002641565566
chr1	228107612	228107719	107	-	utr5	MRPL55	0.375316490176358	1	0.357573821690871	1	0.5712434380658	0.981215586380617	1.54977688735843	0.366900712896025	0.471491335839873	0.999960728400165	1.18287617446241
chr1	228175334	228175435	101	+	exon	IBA57	0.852273438052851	1	0.940973091587485	1	0.829649503087705	0.981215586380617	1.59479141052037	0.0980469863548325	0.853739662226235	0.999960728400165	1.49674442416554
chr1	228394499	228394883	384	-	utr3	TRIM11	0.430664548464082	1	0.503516567989503	1	0.509949727159063	0.981215586380617	0.529398601356434	0.191295557776919	0.6439949475773	0.999960728400165	0.338103043579514
chr1	228395143	228395246	103	-	exon	TRIM11	0.520308316850596	1	0.266850532252755	1	0.719868430369485	0.981215586380617	2.4984768906869	0.191295557776919	0.6439949475773	0.999960728400165	2.30718133290998
chr1	228395378	228395481	103	+	intron	RP11-245P10.8	0.636619664107933	1	0.521929648612861	1	0.821734961396894	0.981215586380617	-0.159598838076499	NA	NA	NA	NA
chr1	228406711	228406844	133	-	utr5	TRIM11	0.239162716399621	1	0.171128466553272	1	0.560982716530695	0.981215586380617	0.829789092030186	0.191295557776919	0.6439949475773	0.999960728400165	0.638493534253267
chr1	228457478	228457622	144	-	exon	HIST3H2A	0.139668175841963	1	0.142702834126735	1	0.366507820748427	0.981215586380617	1.38817096891878	0.517272426096388	0.167817888469698	0.999960728400165	0.870898542822393
chr1	228743504	228743788	284	+	utr3	RHOU	0.501437497772426	1	0.322954024252962	1	0.734686783103908	0.981215586380617	-0.324415040764312	0.034184688606141	0.924985936281182	0.999960728400165	-0.358599729370453
chr1	228746449	228746552	103	+	utr3	RHOU	0.808515581420465	1	0.642282598975576	1	0.766453995593026	0.981215586380617	-0.330500570426776	0.034184688606141	0.924985936281182	0.999960728400165	-0.364685259032917
chr1	229269328	229269443	115	-	exon	RP5-1061H20.4	0.666008539564881	1	0.408695752048535	1	0.429737564021851	0.981215586380617	-0.553013939656617	-0.620414460700485	0.741684495743647	NA	0.0674005210438677
chr1	229325124	229325236	112	-	utr3	CCSAP	0.591877746752717	1	0.382817073925422	1	0.293053102241517	0.981215586380617	-0.388177065659526	-0.0542577924841216	0.864038779545258	0.999960728400165	-0.333919273175404
chr1	229508196	229508323	127	-	utr5	NUP133	0.403960419975807	1	0.455093138080972	1	0.805484126426025	0.981215586380617	1.31038557187409	0.0158332190195055	0.95531544601442	0.999960728400165	1.29455235285458
chr1	229518060	229518203	143	-	utr3	ABCB10	0.562785488624793	1	0.607359633949664	1	0.892416068995199	0.981215586380617	-0.265064910164601	0.00188199754688089	0.995208304699716	0.999960728400165	-0.266946907711482
chr1	229594149	229595018	869	-	utr3	TAF5L	0.66024143953374	1	0.84512730527674	1	0.800480191165414	0.981215586380617	-0.0470199685196896	-0.257175901808469	0.481010595293276	0.999960728400165	0.210155933288779
chr1	229602463	229602626	163	-	exon	TAF5L	0.746248793491027	1	0.864622875728902	1	0.943876883785224	0.981215586380617	-0.160282745055593	-0.257175901808469	0.481010595293276	0.999960728400165	0.0968931567528755
chr1	229635186	229635436	250	+	exon	URB2	0.0872151111030686	1	0.0677357267433385	1	0.122248215653705	0.981215586380617	0.721932883912611	-0.301338482920435	0.30838020248861	0.999960728400165	1.02327136683305
chr1	229635579	229635768	189	+	exon	URB2	0.948291542592794	1	0.904355180576802	1	0.962592734872938	0.981215586380617	0.0443962597512507	-0.301338482920435	0.30838020248861	0.999960728400165	0.345734742671686
chr1	229635973	229636199	226	+	exon	URB2	0.7662021678835	1	0.865589649050122	1	0.722155041745066	0.981215586380617	0.0712658894292557	-0.301338482920435	0.30838020248861	0.999960728400165	0.372604372349691
chr1	229636394	229636571	177	+	exon	URB2	0.566262455577522	1	0.410521586413415	1	0.95584582390352	0.981215586380617	-0.269829442369411	-0.301338482920435	0.30838020248861	0.999960728400165	0.0315090405510244
chr1	229637111	229637327	216	+	exon	URB2	0.85393166236476	1	0.977233544241625	1	0.977539480369263	0.982576035969974	-0.277219643147334	-0.301338482920435	0.30838020248861	0.999960728400165	0.0241188397731009
chr1	229638075	229638279	204	+	exon	URB2	0.924378145137793	1	0.741037526876333	1	0.8040050056948	0.981215586380617	-0.556287095759642	-0.301338482920435	0.30838020248861	0.999960728400165	-0.254948612839206
chr1	230279538	230279806	268	+	utr3	GALNT2	0.559054392423071	1	0.702881288623107	1	0.71152435958206	0.981215586380617	0.200291785393848	0.0919925475238604	0.778752220216464	0.999960728400165	0.108299237869987
chr1	230323218	230323355	137	-	utr3	PGBD5	0.153219718664767	1	0.138680567755919	1	0.536817874836452	0.981215586380617	1.31377969878803	-0.115362035825874	0.819126141908567	0.999960728400165	1.42914173461391
chr1	231019704	231020030	326	-	utr3	FAM89A	0.53425411824188	1	0.36728182418151	1	0.295546120788078	0.981215586380617	-0.0965913533993934	0.119876359409675	0.764267978551695	0.999960728400165	-0.216467712809069
chr1	231267801	231267933	132	+	exon	GNPAT	0.229905776710307	1	0.127618667596564	1	0.553672404220797	0.981215586380617	-0.352923879501408	-0.0124866882405094	0.970203701554696	0.999960728400165	-0.340437191260899
chr1	231335528	231335972	444	-	utr3	EXOC8	0.68079814403158	1	0.525036164085164	1	0.923684979102309	0.981215586380617	-0.204381777128334	-0.231770893857365	0.506674513690231	0.999960728400165	0.0273891167290304
chr1	231336016	231336153	137	-	exon	EXOC8	0.640021339375727	1	0.770093012202721	1	0.945950791834886	0.981215586380617	-0.62291406344989	-0.231770893857365	0.506674513690231	0.999960728400165	-0.391143169592525
chr1	231336229	231336363	134	-	exon	EXOC8	0.535348298747872	1	0.621778806842902	1	0.617188172309397	0.981215586380617	0.165638126244622	-0.231770893857365	0.506674513690231	0.999960728400165	0.397409020101987
chr1	231336969	231337220	251	+	utr5	SPRTN	0.686922844093497	1	0.799530228122677	1	0.735143664270851	0.981215586380617	0.274887021084122	-0.210768469593836	0.643572502444014	0.999960728400165	0.485655490677959
chr1	231337671	231337774	103	+	utr5	SPRTN	0.604389099688916	1	0.603300314157042	1	0.521844159646873	0.981215586380617	1.21067061416598	-0.210768469593836	0.643572502444014	0.999960728400165	1.42143908375982
chr1	231352717	231352885	168	+	utr3	SPRTN	0.827140384858228	1	0.989206291001211	1	0.542305118781302	0.981215586380617	-0.261141383532418	-0.210768469593836	0.643572502444014	0.999960728400165	-0.0503729139385812
chr1	231353292	231353394	102	+	utr3	SPRTN	0.489730429804985	1	0.313163747702648	1	0.329991599892248	0.981215586380617	-0.293304416920613	-0.210768469593836	0.643572502444014	0.999960728400165	-0.0825359473267767
chr1	231363959	231364061	102	-	utr3	EGLN1	0.529520764041694	1	0.32835542094364	1	0.183856679709163	0.981215586380617	-0.364979061360841	-0.0768630504325089	0.823931690786841	0.999960728400165	-0.288116010928332
chr1	231366164	231366283	119	-	utr3	EGLN1	0.590760095487418	1	0.404654219235337	1	0.260731812820446	0.981215586380617	-0.191370783221488	-0.0768630504325089	0.823931690786841	0.999960728400165	-0.114507732788979
chr1	231420973	231421262	289	-	exon	EGLN1	0.450217385456351	1	0.465845737960596	1	0.45101628436774	0.981215586380617	0.995988615962027	-0.0768630504325089	0.823931690786841	0.999960728400165	1.07285166639454
chr1	231421655	231421808	153	-	exon	EGLN1	0.225314642625115	1	0.146876054695093	1	0.286629586115236	0.981215586380617	1.76425656726523	-0.0768630504325089	0.823931690786841	0.999960728400165	1.84111961769774
chr1	232398761	232398884	123	-	utr3	SIPA1L2	0.32020448137715	1	0.313911210059346	1	0.589399878317268	0.981215586380617	0.0651994013999688	-0.105385126476726	0.7586688013324	0.999960728400165	0.170584527876694
chr1	232983585	232983837	252	+	utr3	NTPCR	0.658291022493855	1	0.754083747516596	1	0.893535469087483	0.981215586380617	-0.362105257024442	-0.248633995335068	0.500230013417442	0.999960728400165	-0.113471261689375
chr1	233258099	233258261	162	-	utr5	PCNX2	0.55622410434609	1	0.388365009609462	1	0.856242331355322	0.981215586380617	-0.423863397146296	-0.40075236634507	0.216507212516301	0.999960728400165	-0.0231110308012262
chr1	233258384	233258518	134	-	exon	PCNX2	0.445237938811169	1	0.459482759815998	1	0.868926917291455	0.981215586380617	-0.022058956891369	-0.40075236634507	0.216507212516301	0.999960728400165	0.378693409453701
chr1	233258769	233258901	132	-	exon	PCNX2	0.432817393357172	1	0.488150862449141	1	0.944837067039076	0.981215586380617	0.763548174212124	-0.40075236634507	0.216507212516301	0.999960728400165	1.16430054055719
chr1	233258945	233259089	144	-	exon	PCNX2	0.158434619360206	1	0.150575336305803	1	0.336457442504844	0.981215586380617	-0.243556325157066	-0.40075236634507	0.216507212516301	0.999960728400165	0.157196041188004
chr1	233327823	233327978	155	+	utr5	RP5-862P8.2	0.032044145109883	1	0.011725599461841	1	0.0245056544149773	0.981215586380617	1.93105060476164	-0.226005698834018	0.472469428021974	0.999960728400165	2.15705630359565
chr1	233379444	233379725	281	+	exon	RP5-862P8.2	0.878607306041779	1	0.699884061348405	1	0.862812714660755	0.981215586380617	0.00136558224317715	-0.226005698834018	0.472469428021974	0.999960728400165	0.227371281077195
chr1	233382411	233382869	458	+	utr3	RP5-862P8.2	0.282741141944913	1	0.396951027463365	1	0.664637865825081	0.981215586380617	0.277271747800951	-0.226005698834018	0.472469428021974	0.999960728400165	0.503277446634969
chr1	233666833	233666934	101	+	exon	KCNK1	0.693381417819886	1	0.483927205953882	1	0.673935781221543	0.981215586380617	-0.287553795051683	0.145191171377548	0.7735397243833	0.999960728400165	-0.432744966429231
chr1	233671338	233671499	161	+	exon	KCNK1	0.792131718048482	1	0.668165366716776	1	0.8259569050965	0.981215586380617	0.0371860760362777	0.145191171377548	0.7735397243833	0.999960728400165	-0.10800509534127
chr1	234606963	234607164	201	-	utr3	IRF2BP2	0.483074202282675	1	0.338055628094475	1	0.980808364275467	0.983830281430474	-0.206434004446126	-0.219551999283989	0.435961206669526	0.999960728400165	0.0131179948378623
chr1	234607244	234607683	439	+	exon	RP4-781K5.2	0.0337794704002642	1	0.0673891325852195	1	0.236633939087806	0.981215586380617	0.875912935301309	NA	NA	NA	NA
chr1	234608505	234608637	132	-	exon	IRF2BP2	0.931717532186816	1	0.94427101037985	1	0.873702478739883	0.981215586380617	2.84127670310336	-0.219551999283989	0.435961206669526	0.999960728400165	3.06082870238735
chr1	234608952	234609196	244	-	exon	IRF2BP2	0.896927648768724	1	0.983646547729436	1	0.945456737368165	0.981215586380617	1.86168265125301	-0.219551999283989	0.435961206669526	0.999960728400165	2.081234650537
chr1	234609301	234609438	137	+	exon	RP4-781K5.2	0.562520864760663	1	0.597992697097586	1	0.926338229315485	0.981215586380617	1.72154617487927	NA	NA	NA	NA
chr1	235131762	235131874	112	-	utr3	ARID4B	0.895226793522874	1	0.994201766547174	1	0.956036043399555	0.981215586380617	0.195232698248471	-0.0936504897680621	0.784640762653982	0.999960728400165	0.288883188016533
chr1	235168264	235168520	256	-	utr3	ARID4B	0.944930483270061	1	0.737541538968801	1	0.54518409790027	0.981215586380617	-0.171627740181339	-0.0936504897680621	0.784640762653982	0.999960728400165	-0.0779772504132773
chr1	235181988	235182201	213	-	exon	ARID4B	0.139638116672516	1	0.0608579076057699	1	0.114818873784401	0.981215586380617	-0.171514574543074	-0.0936504897680621	0.784640762653982	0.999960728400165	-0.0778640847750119
chr1	235342199	235342404	205	+	exon	GGPS1	0.452636090071986	1	0.25849260712785	1	0.170177195084379	0.981215586380617	-0.555196643259918	-0.16689149022119	0.670278145658153	0.999960728400165	-0.388305153038727
chr1	235808781	235808923	142	-	exon	LYST	0.8011549350122	1	0.899843322082188	1	0.930355641329163	0.981215586380617	-0.312730295292685	-0.191661761676197	0.554387137110443	0.999960728400165	-0.121068533616488
chr1	235809788	235809925	137	-	exon	LYST	0.168859682349396	1	0.0821596036831143	1	0.656600915756062	0.981215586380617	-0.709322279331443	-0.191661761676197	0.554387137110443	0.999960728400165	-0.517660517655246
chr1	236064990	236065090	100	-	utr5	NID1	0.478246187744683	1	0.999438903709798	1	NA	NA	3.19472598502815	-0.0930392946997054	0.729957577006409	0.999960728400165	3.28776527972786
chr1	236218379	236218509	130	-	utr3	ERO1B	0.882158280712634	1	0.793581576148993	1	0.911505620007871	0.981215586380617	-0.568452532127417	0.0995723071060452	0.787987583475061	0.999960728400165	-0.668024839233462
chr1	236482341	236482463	122	+	exon	EDARADD	0.173839778802303	1	0.136832071706705	1	0.523422467312699	0.981215586380617	-0.106953464272943	0.5192159554404	0.526707600207283	0.999960728400165	-0.626169419713342
chr1	236484191	236484311	120	+	utr3	EDARADD	0.667673708749601	1	0.742405149551929	1	0.865018456569862	0.981215586380617	0.554902503345252	0.5192159554404	0.526707600207283	0.999960728400165	0.0356865479048519
chr1	236547482	236547595	113	-	intron	RP11-385F5.4	0.83906205405081	1	0.887148556885591	1	0.807746476339673	0.981215586380617	-0.853507829739053	-0.324234715995758	0.93419652377276	NA	-0.529273113743295
chr1	236897749	236897972	223	+	utr3	MTR	0.778416068550993	1	0.877442229541211	1	0.489589510764099	0.981215586380617	-0.270446714018158	-0.277053718431227	0.345812293652679	0.999960728400165	0.00660700441306883
chr1	236898000	236898283	283	+	utr3	MTR	0.965269636971287	1	0.854130484551986	1	0.860363673990576	0.981215586380617	-0.386118658448879	-0.277053718431227	0.345812293652679	0.999960728400165	-0.109064940017652
chr1	236903682	236903867	185	+	utr3	MTR	0.87461474702927	1	0.758993125399031	1	0.895812636841505	0.981215586380617	-0.473906160531858	-0.277053718431227	0.345812293652679	0.999960728400165	-0.196852442100632
chr1	240092398	240092776	378	+	exon	FMN2	0.171240337810209	1	0.150071606337208	1	0.341781082760612	0.981215586380617	0.907163427415835	-0.234706105613617	0.602455819817509	0.999960728400165	1.14186953302945
chr1	240206855	240206976	121	+	exon	FMN2	0.0603426027707985	1	0.0385189890097687	1	0.351571760715426	0.981215586380617	0.162828409347703	-0.234706105613617	0.602455819817509	0.999960728400165	0.39753451496132
chr1	240207313	240207413	100	+	exon	FMN2	0.999306129124459	1	0.846936745356654	1	0.836747910141004	0.981215586380617	-0.329969040846378	-0.234706105613617	0.602455819817509	0.999960728400165	-0.0952629352327604
chr1	241519604	241519709	105	-	exon	FH	0.267594091919665	1	0.285761039633873	1	0.789773506839134	0.981215586380617	1.4416191021226	0.0902576890910464	0.837189599549589	0.999960728400165	1.35136141303155
chr1	241633687	241633916	229	-	utr3	CHML	0.496226654970871	1	0.577573418026058	1	0.863997115194405	0.981215586380617	-0.150787187378076	-0.320545755050807	0.30552252741903	0.999960728400165	0.169758567672731
chr1	241634030	241634784	754	-	exon	CHML	0.679337291974014	1	0.51265461523055	1	0.743023300717742	0.981215586380617	-0.389618747437901	-0.320545755050807	0.30552252741903	0.999960728400165	-0.0690729923870946
chr1	241635464	241635633	169	-	utr3	CHML	0.618708548645547	1	0.436090486696369	1	0.451041742939743	0.981215586380617	-0.410835302534717	-0.320545755050807	0.30552252741903	0.999960728400165	-0.0902895474839106
chr1	241635638	241635802	164	-	utr3	CHML	0.988507943659118	1	0.815406197821443	1	0.858304213341652	0.981215586380617	-0.457598254216136	-0.320545755050807	0.30552252741903	0.999960728400165	-0.13705249916533
chr1	241635868	241635976	108	-	utr3	CHML	0.508929754197282	1	0.595325853847476	1	0.865894191148624	0.981215586380617	-0.0483256936381864	-0.320545755050807	0.30552252741903	0.999960728400165	0.27222006141262
chr1	241640196	241640299	103	-	utr5	OPN3	0.465541415443136	1	0.99955332378823	1	NA	NA	3.3244217831275	-0.947768044581385	0.697324666398228	NA	4.27218982770888
chr1	241848206	241848310	104	+	utr5	EXO1	0.837102532995047	1	0.740900034477285	1	0.933364606718241	0.981215586380617	1.11872711480462	-0.0221784399701136	0.943076907025308	0.999960728400165	1.14090555477473
chr1	241878924	241879037	113	+	exon	EXO1	0.556394571046801	1	0.367669920014678	1	0.330095073260754	0.981215586380617	-0.366711938387812	-0.0221784399701136	0.943076907025308	0.999960728400165	-0.344533498417699
chr1	243164533	243164676	143	+	exon	RP11-261C10.4	0.592761407302974	1	0.654065227531771	1	0.545880606557036	0.981215586380617	0.163454409098275	-0.978184648049497	0.842969134228536	NA	1.14163905714777
chr1	243504379	243504542	163	-	utr3	AKT3	0.368290460092863	1	0.224434681496198	1	0.495230760627184	0.981215586380617	-0.567950472728143	-0.149439654885563	0.581426603630854	0.999960728400165	-0.41851081784258
chr1	243851376	243851516	140	-	utr5*	AKT3	0.225127859415301	1	0.120169709463259	1	0.278381409095222	0.981215586380617	-0.319903156908997	-0.149439654885563	0.581426603630854	0.999960728400165	-0.170463502023434
chr1	244053847	244054168	321	+	exon	ZBTB18	0.821786532878522	1	0.638110683088541	1	0.893546354855783	0.981215586380617	-0.171025103151936	-0.178153751544353	0.622719545029547	0.999960728400165	0.007128648392417
chr1	244054495	244054821	326	+	exon	ZBTB18	0.619115010928817	1	0.745802247853292	1	0.738000265214257	0.981215586380617	0.0337391263275976	-0.178153751544353	0.622719545029547	0.999960728400165	0.21189287787195
chr1	244055022	244055424	402	+	utr3	ZBTB18	0.39280933081908	1	0.468996267579426	1	0.284963027196634	0.981215586380617	-0.400439501131668	-0.178153751544353	0.622719545029547	0.999960728400165	-0.222285749587316
chr1	244055917	244056025	108	+	utr3	ZBTB18	0.615047978522621	1	0.395142465715575	1	0.378457221787385	0.981215586380617	-0.725670617735742	-0.178153751544353	0.622719545029547	0.999960728400165	-0.54751686619139
chr1	244705648	244705899	251	+	utr3	DESI2	0.531919851181083	1	0.675193147928329	1	0.930709397770681	0.981215586380617	0.379304610453604	-0.0290241469714778	0.923092562758908	0.999960728400165	0.408328757425082
chr1	244854306	244854416	110	-	utr3	HNRNPU	0.919016579899652	1	0.743456850040666	1	0.491738720376676	0.981215586380617	-0.667372654515844	-0.263547630089828	0.291670132305937	0.999960728400165	-0.403825024426016
chr1	244863702	244863911	209	-	exon	HNRNPU	0.00838019665063801	0.978637549106654	0.00273006306401734	1	0.158873057231242	0.981215586380617	3.21511004855834	-0.263547630089828	0.291670132305937	0.999960728400165	3.47865767864816
chr1	244864070	244864209	139	-	exon	HNRNPU	0.266731562507588	1	0.289969505868708	1	0.416530272874395	0.981215586380617	1.40991302452339	-0.263547630089828	0.291670132305937	0.999960728400165	1.67346065461322
chr1	244864346	244864510	164	-	utr5	HNRNPU	0.374378740167995	1	0.407324867586825	1	0.0912875589220222	0.981215586380617	1.87418920950778	-0.263547630089828	0.291670132305937	0.999960728400165	2.13773683959761
chr1	246647657	246647767	110	+	exon	CNST	0.476909682935679	1	0.345767220265962	1	0.76536295370564	0.981215586380617	-0.169087248254089	0.221684515163491	0.713892949130135	0.999960728400165	-0.39077176341758
chr1	246665791	246665922	131	+	utr3	CNST	0.236365358809936	1	0.147157444237153	1	0.681163853920681	0.981215586380617	-0.298844599422479	0.221684515163491	0.713892949130135	0.999960728400165	-0.52052911458597
chr10	3067554	3067757	203	+	utr5	PFKP	0.883340809728724	1	0.71356780261992	1	0.594835036367412	0.981215586380617	1.41681075525337	1.38015605078302	0.0950035997804706	0.999960728400165	0.0366547044703471
chr10	3120005	3120112	107	+	exon	PFKP	0.0274277427895352	1	0.024842941964531	1	0.341089513013204	0.981215586380617	1.60972609732948	1.38015605078302	0.0950035997804706	0.999960728400165	0.229570046546463
chr10	3122469	3122570	101	+	intron	PFKP	0.129159139532715	1	0.0711715756816544	1	0.481379589452233	0.981215586380617	-0.434923319633581	1.38015605078302	0.0950035997804706	0.999960728400165	-1.8150793704166
chr10	3781771	3782144	373	-	exon	KLF6	0.916287555448638	1	0.914377124028874	1	0.97555795162807	0.981739301824265	0.646459599863325	0.428253692473713	0.264971069502879	0.999960728400165	0.218205907389612
chr10	5456896	5457090	194	+	utr3	NET1	0.992271391364744	1	0.77705129606522	1	0.502371073818142	0.981215586380617	0.399020506425538	-0.02437273611346	0.94601035565857	0.999960728400165	0.423393242538998
chr10	5639144	5639276	132	-	utr3	ASB13	0.737927701711232	1	0.917477655040524	1	0.817303742222148	0.981215586380617	1.08730517217404	-0.42275909854093	0.345597348958249	0.999960728400165	1.51006427071497
chr10	5639445	5639597	152	-	utr3	ASB13	0.592159238308079	1	0.690971324839976	1	0.933583742456189	0.981215586380617	-0.383433534422001	-0.42275909854093	0.345597348958249	0.999960728400165	0.0393255641189288
chr10	5639613	5639754	141	-	utr3	ASB13	0.950255936575987	1	0.918513656139052	1	0.961910999638853	0.981215586380617	-0.256422572554645	-0.42275909854093	0.345597348958249	0.999960728400165	0.166336525986285
chr10	5640022	5640444	422	-	utr3	ASB13	0.726270196542973	1	0.864500610850114	1	0.936695904163023	0.981215586380617	0.236991899469898	-0.42275909854093	0.345597348958249	0.999960728400165	0.659750998010828
chr10	5730789	5730956	167	+	exon	FAM208B	0.906752585098908	1	0.943410284153783	1	0.333219351204423	0.981215586380617	-0.634455282657343	-0.488891870404046	0.0808765127823077	0.999960728400165	-0.145563412253296
chr10	5731091	5731215	124	+	exon	FAM208B	0.579575636044588	1	0.37170053356659	1	0.479414523339976	0.981215586380617	-0.255394534575636	-0.488891870404046	0.0808765127823077	0.999960728400165	0.23349733582841
chr10	5739890	5740274	384	+	exon	FAM208B	0.9472235053269	1	0.779444216517637	1	0.946822296169528	0.981215586380617	-0.579739385254208	-0.488891870404046	0.0808765127823077	0.999960728400165	-0.0908475148501616
chr10	5740339	5740468	129	+	exon	FAM208B	0.99484112993317	1	0.8269244822382	1	0.619708974768683	0.981215586380617	-0.101947027794079	-0.488891870404046	0.0808765127823077	0.999960728400165	0.386944842609967
chr10	5742331	5742518	187	+	exon	FAM208B	0.698933116014806	1	0.491971883109004	1	0.508823872379068	0.981215586380617	-0.52003721226814	-0.488891870404046	0.0808765127823077	0.999960728400165	-0.0311453418640941
chr10	5746237	5746365	128	+	exon	FAM208B	0.647142680601465	1	0.528926098890145	1	0.681075431892026	0.981215586380617	-0.442412945706328	-0.488891870404046	0.0808765127823077	0.999960728400165	0.0464789246977179
chr10	5746412	5746555	143	+	exon	FAM208B	0.451887096730757	1	0.279125081428102	1	0.744081553647712	0.981215586380617	-0.308466068629989	-0.488891870404046	0.0808765127823077	0.999960728400165	0.180425801774057
chr10	5746616	5746856	240	+	exon	FAM208B	0.563551485806442	1	0.688561942149224	1	0.927198212905043	0.981215586380617	-0.688716435903873	-0.488891870404046	0.0808765127823077	0.999960728400165	-0.199824565499827
chr10	5748915	5749116	201	+	exon	FAM208B	0.680380074742168	1	0.784137017938241	1	0.773276224426519	0.981215586380617	-0.321247743584263	-0.488891870404046	0.0808765127823077	0.999960728400165	0.167644126819783
chr10	5749200	5749481	281	+	exon	FAM208B	0.681551672787421	1	0.519773174944074	1	0.977736275766665	0.982598804199606	-0.371543191612215	-0.488891870404046	0.0808765127823077	0.999960728400165	0.117348678791831
chr10	5749853	5749972	119	+	exon	FAM208B	0.745032686917349	1	0.865512953141081	1	0.896671303448667	0.981215586380617	-0.444201043110505	-0.488891870404046	0.0808765127823077	0.999960728400165	0.0446908272935415
chr10	5906118	5906228	110	+	exon	FBXO18	0.686123598869427	1	0.86447393920482	1	0.485733218688299	0.981215586380617	0.0669063276841255	-0.00799914737627498	0.982144283546569	0.999960728400165	0.0749054750604005
chr10	5906442	5906559	117	+	exon	FBXO18	0.747617583795047	1	0.556858093560352	1	0.824174505768225	0.981215586380617	0.26426722553605	-0.00799914737627498	0.982144283546569	0.999960728400165	0.272266372912325
chr10	5937368	5937480	112	+	utr3	FBXO18	0.817243941508528	1	0.627868587689202	1	0.589168956888108	0.981215586380617	0.552036814836085	-0.00799914737627498	0.982144283546569	0.999960728400165	0.56003596221236
chr10	6115556	6115758	202	+	utr3	RBM17	0.34177065783947	1	0.207046958095071	1	0.525457722438473	0.981215586380617	-0.316285402778741	0.0333874312917098	0.9236883463608	0.999960728400165	-0.34967283407045
chr10	6116645	6116802	157	+	utr3	RBM17	0.397122895461793	1	0.404208517517348	1	0.702630664699537	0.981215586380617	0.00955885911674079	0.0333874312917098	0.9236883463608	0.999960728400165	-0.023828572174969
chr10	6233432	6233555	123	+	utr3	PFKFB3	0.869295485323819	1	0.69748356050002	1	0.747509161246467	0.981215586380617	0.105523006372377	-0.136630504639095	0.710489004898484	0.999960728400165	0.242153511011472
chr10	6233693	6233838	145	+	utr3	PFKFB3	0.733162617625677	1	0.808314791344577	1	0.706730407871942	0.981215586380617	0.145109374711362	-0.136630504639095	0.710489004898484	0.999960728400165	0.281739879350457
chr10	6427921	6428255	334	-	utr3	PRKCQ	0.925717992372509	1	0.796702862133177	1	0.805359858812449	0.981215586380617	-0.335476055292866	-0.474924771613575	0.439973605546592	0.999960728400165	0.139448716320709
chr10	6583872	6583976	104	+	exon	PRKCQ-AS1	0.366746504067119	1	0.356324648735499	1	0.775159736019145	0.981215586380617	0.0321327403681436	0.179238952165513	0.799383565131342	0.999960728400165	-0.147106211797369
chr10	7160174	7160494	320	-	utr3	SFMBT2	0.909154476238602	1	0.959999281593267	1	0.940106036005984	0.981215586380617	-0.425699476371683	-0.128443303607317	0.722872409463052	0.999960728400165	-0.297256172764367
chr10	8074244	8074406	162	+	utr3	GATA3	0.463731425323359	1	0.226996333098032	1	0.192901293354965	0.981215586380617	-0.457600786985973	0.0854748974853895	0.890808504274385	0.999960728400165	-0.543075684471363
chr10	11462277	11462460	183	-	utr3	USP6NL	0.249880627340243	1	0.121934549873962	1	0.468605401337914	0.981215586380617	-0.64949112095534	-0.292881074567245	0.452528055938556	0.999960728400165	-0.356610046388095
chr10	11462518	11462750	232	-	exon	USP6NL	0.157929120644206	1	0.164613598815807	1	0.492912010716259	0.981215586380617	-0.122005275795041	-0.292881074567245	0.452528055938556	0.999960728400165	0.170875798772204
chr10	11462766	11462952	186	-	exon	USP6NL	0.746017896321838	1	0.563476288636324	1	0.920855364315007	0.981215586380617	0.0278672564722663	-0.292881074567245	0.452528055938556	0.999960728400165	0.320748331039511
chr10	12028878	12029352	474	-	exon	UPF2	0.776501438209878	1	0.611886334680486	1	0.855000638044109	0.981215586380617	-0.384533402473463	0.0849866018561735	0.844318045116679	0.999960728400165	-0.469520004329637
chr10	12121254	12121396	142	+	utr3	DHTKD1	0.958844773226118	1	0.850532127849881	1	0.627676033531606	0.981215586380617	-0.769415122807921	-0.263486710207378	0.413840643525225	0.999960728400165	-0.505928412600543
chr10	12829033	12829218	185	+	utr3	CAMK1D	0.863268390516334	1	0.966984861863457	1	0.709532836417422	0.981215586380617	-0.971336163271301	-0.398490938550416	0.367678350555775	0.999960728400165	-0.572845224720886
chr10	13209307	13209542	235	+	utr3	MCM10	0.738903121490909	1	0.568375765658303	1	0.199822989586257	0.981215586380617	-0.207279605775532	-0.155893001280417	0.643180550121653	0.999960728400165	-0.0513866044951146
chr10	13317464	13317702	238	-	utr3	SEPHS1	0.139678573205502	1	0.06136513968969	1	0.299937179335171	0.981215586380617	-0.702617951138804	-0.381371273214444	0.291745103018088	0.999960728400165	-0.321246677924359
chr10	14520792	14521058	266	-	utr3	FAM107B	0.988884528736707	1	0.823852457659478	1	0.741583161239884	0.981215586380617	-0.0912761302201057	0.0163953502585511	0.967849445749345	0.999960728400165	-0.107671480478657
chr10	14843647	14844063	416	+	utr3	HSPA14	0.721214756324279	1	0.534684560459523	1	0.636140968908537	0.981215586380617	0.250281306588073	0.115417528500371	0.765323302791155	0.999960728400165	0.134863778087701
chr10	14896912	14897291	379	+	utr3	SUV39H2	0.815254038379463	1	0.63600208674711	1	0.721380089784289	0.981215586380617	-0.0744659599090753	0.159508025592484	0.685194717469664	0.999960728400165	-0.233973985501559
chr10	14897402	14897513	111	+	utr3	SUV39H2	0.759938368317864	1	0.519470475027911	1	0.451857392941293	0.981215586380617	-0.205683228303531	0.159508025592484	0.685194717469664	0.999960728400165	-0.365191253896015
chr10	14908742	14908852	110	-	exon	DCLRE1C	0.52070405538628	1	0.564947125008361	1	0.911225922900468	0.981215586380617	-0.581533342324146	-0.252385914376653	0.632659027492892	0.999960728400165	-0.329147427947494
chr10	15103844	15104137	293	+	exon	RPP38	0.990102892209966	1	0.838588751823813	1	0.715742688883848	0.981215586380617	-0.419884994785504	0.576532769527772	0.466714832326646	0.999960728400165	-0.996417764313276
chr10	15212437	15212885	448	-	utr3	FAM171A1	0.581726985880415	1	0.736921937497047	1	0.838838108384503	0.981215586380617	-0.305107180870243	-0.294230942367986	0.410330196522136	0.999960728400165	-0.0108762385022574
chr10	15213724	15214026	302	-	exon	FAM171A1	0.81412939218663	1	0.99071240144187	1	0.88946595714889	0.981215586380617	0.00333265529698883	-0.294230942367986	0.410330196522136	0.999960728400165	0.297563597664975
chr10	15214419	15214534	115	-	exon	FAM171A1	0.552817720314408	1	0.533703011844132	1	0.639082210121393	0.981215586380617	0.071906338359042	-0.294230942367986	0.410330196522136	0.999960728400165	0.366137280727028
chr10	15516625	15516764	139	-	utr3	ITGA8	0.947622928230024	1	0.816329195544305	1	0.836734071409451	0.981215586380617	-0.969751338200044	-0.0712477600897064	0.875250255009859	0.999960728400165	-0.898503578110337
chr10	16484469	16484569	100	+	exon	PTER	0.778581102298191	1	0.939378199085485	1	0.787671978401427	0.981215586380617	-0.0197533902380359	-0.205872433376817	0.657826603714805	0.999960728400165	0.186119043138781
chr10	17229293	17229634	341	+	utr5	VIM	0.00373785155348453	0.790550741136439	0.00359530154428229	1	0.0685026800311778	0.981215586380617	2.68874782470372	0.154446486598873	0.605896883709375	0.999960728400165	2.53430133810485
chr10	17229803	17230013	210	+	utr5	VIM	0.0673937406751388	1	0.104617422481377	1	0.571451479566753	0.981215586380617	1.80514345386615	0.154446486598873	0.605896883709375	0.999960728400165	1.65069696726727
chr10	18513080	18513230	150	-	exon	RP11-499P20.2	0.498243178657298	1	0.366332664696843	1	0.768663254333908	0.981215586380617	-0.104326895920986	0.293990505111764	0.769594914329892	0.999960728400165	-0.39831740103275
chr10	18675232	18675415	183	+	utr3	ARL5B	0.275147986032107	1	0.151608659285294	1	0.202388992279184	0.981215586380617	-0.354386788737795	0.0909178447071889	0.761231629782331	0.999960728400165	-0.445304633444983
chr10	21494408	21494563	155	-	utr3	CASC10	0.494291526362719	1	0.525580136847928	1	0.835724143300848	0.981215586380617	-0.653979888897049	0.0140152325414544	0.98297393746921	0.999960728400165	-0.667995121438503
chr10	21495350	21495627	277	-	utr3	CASC10	0.907285571641287	1	0.721979391078904	1	0.809525780172179	0.981215586380617	-0.137949617885838	0.0140152325414544	0.98297393746921	0.999960728400165	-0.151964850427292
chr10	21514956	21515062	106	-	utr3	SKIDA1	0.622496371744583	1	0.448064943020052	1	0.741017183658357	0.981215586380617	-0.593641682698912	0.737059172783279	0.115513372679405	0.999960728400165	-1.33070085548219
chr10	21515495	21515599	104	-	exon	SKIDA1	0.61425250198643	1	0.676047003069395	1	0.920799255957608	0.981215586380617	-0.0493489691465432	0.737059172783279	0.115513372679405	0.999960728400165	-0.786408141929822
chr10	21515767	21515882	115	-	exon	SKIDA1	0.0680062810178014	1	0.0332865094021446	1	0.213645241803549	0.981215586380617	0.550393552076984	0.737059172783279	0.115513372679405	0.999960728400165	-0.186665620706295
chr10	21515940	21516123	183	-	exon	SKIDA1	0.26797626847918	1	0.139373941149762	1	0.589585214054899	0.981215586380617	-0.309212403723534	0.737059172783279	0.115513372679405	0.999960728400165	-1.04627157650681
chr10	21673418	21673527	109	+	exon	MLLT10	0.899093967267873	1	0.98286676506633	1	0.940506455996572	0.981215586380617	0.323459970879449	-0.08058072340079	0.821289235084242	0.999960728400165	0.404040694280239
chr10	22329266	22329391	125	+	exon	COMMD3-BMI1	0.467429160643005	1	0.594710149575975	1	0.971593238719436	0.98140405956485	0.338064962364829	NA	NA	NA	NA
chr10	22329601	22329779	178	+	utr3	BMI1	0.781749293232645	1	0.927193076701394	1	0.673289518478512	0.981215586380617	0.0247066515671708	-0.127131969167934	0.734538920971596	0.999960728400165	0.151838620735105
chr10	22537097	22537242	145	-	utr3	PIP4K2A	0.617517225826464	1	0.412188410249865	1	0.575776403298248	0.981215586380617	-0.0717044798457422	-0.20467204532895	0.582900778645681	0.999960728400165	0.132967565483208
chr10	23440678	23441044	366	+	utr3	OTUD1	0.913620107463656	1	0.923328636212078	1	0.813933796803586	0.981215586380617	-0.0288392061687904	0.0225426453620158	0.963761192082419	0.999960728400165	-0.0513818515308062
chr10	24721827	24721998	171	-	utr5	ARHGAP21	0.778211812487128	1	0.645382017385622	1	0.957913110867342	0.981215586380617	0.19214621905628	-0.289145793337798	0.406460930477975	0.999960728400165	0.481292012394079
chr10	27154501	27154618	117	-	utr5	YME1L1	0.702522544464356	1	0.545321940415655	1	0.610000840596288	0.981215586380617	-0.17877322903962	-0.0998405496958455	0.737896398834823	0.999960728400165	-0.0789326793437749
chr10	27154999	27155219	220	-	utr5	YME1L1	0.695073485217774	1	0.741966245753647	1	0.950310450310309	0.981215586380617	0.718521673085884	-0.0998405496958455	0.737896398834823	0.999960728400165	0.81836222278173
chr10	27170095	27170285	190	+	exon	MASTL	0.508645207323733	1	0.343072743718033	1	0.768607052162082	0.981215586380617	-0.430067433043622	-0.118830362594113	0.75344061835258	0.999960728400165	-0.311237070449508
chr10	28532805	28532951	146	+	utr5	WAC	0.71356099735831	1	0.761687983225978	1	0.856969461723369	0.981215586380617	1.6024122887351	-0.120270966510461	0.656198148433209	0.999960728400165	1.72268325524556
chr10	28619662	28619783	121	+	utr3	WAC	0.632628819766124	1	0.44571228496385	1	0.708671492065557	0.981215586380617	-0.482904999518256	-0.120270966510461	0.656198148433209	0.999960728400165	-0.362634033007795
chr10	28682200	28682711	511	+	utr3	BAMBI	0.849487759810811	1	0.654275398088981	1	0.562043704198321	0.981215586380617	0.124393892048855	0.0648892970392936	0.898214296230422	0.999960728400165	0.059504595009561
chr10	30014638	30014763	125	-	utr3	KIAA1462	0.454977848197562	1	0.363983082898402	1	0.789834586374274	0.981215586380617	-0.517589422254714	-0.399367834537311	0.370741759236459	0.999960728400165	-0.118221587717403
chr10	30017502	30017793	291	-	utr3	KIAA1462	0.756462911879569	1	0.844269401953137	1	0.861760238409375	0.981215586380617	-0.770308749920261	-0.399367834537311	0.370741759236459	0.999960728400165	-0.37094091538295
chr10	30028267	30028421	154	-	exon	KIAA1462	0.993284913929407	1	0.868199735212783	1	0.611275403835798	0.981215586380617	-1.20447649131881	-0.399367834537311	0.370741759236459	0.999960728400165	-0.805108656781499
chr10	30029266	30029373	107	-	exon	KIAA1462	0.244362710667745	1	0.115839190400915	1	0.367295063574896	0.981215586380617	-0.988041776445735	-0.399367834537311	0.370741759236459	0.999960728400165	-0.588673941908424
chr10	30313352	30313698	346	-	utr3	MTPAP	0.425528328485505	1	0.266687117107626	1	0.176676140696649	0.981215586380617	-0.397203898402137	-0.20612220555773	0.54993680824237	0.999960728400165	-0.191081692844406
chr10	31318026	31318282	256	-	exon	ZEB1-AS1	0.0141981604093502	1	0.00596185826979335	1	0.140912716540109	0.981215586380617	-0.13372540766713	-0.813549794604574	0.240829542869863	0.999960728400165	0.679824386937444
chr10	31318388	31318494	106	-	exon	ZEB1-AS1	0.782191337368757	1	0.601515378483516	1	0.536856905584957	0.981215586380617	-0.0315022607868219	-0.813549794604574	0.240829542869863	0.999960728400165	0.782047533817752
chr10	31521627	31521844	217	+	utr3	ZEB1	0.14554291553341	1	0.0580384239273541	1	0.280132591055972	0.981215586380617	-0.348090147006391	-0.119188567421929	0.756590189763547	0.999960728400165	-0.228901579584462
chr10	31908251	31908445	194	-	exon	ARHGAP12	0.485062594850646	1	0.318999163451636	1	0.856794766106672	0.981215586380617	-0.404927353616959	-0.338708983162706	0.441708601010263	0.999960728400165	-0.0662183704542532
chr10	32056002	32056102	100	-	utr5	KIF5B	0.10607302128413	1	0.0530110562275941	1	0.386111192985743	0.981215586380617	2.36514332290062	-0.200203710049493	0.47783070809978	0.999960728400165	2.56534703295012
chr10	32271576	32271790	214	-	exon	EPC1	0.52036499191129	1	0.352104728834057	1	0.655285792228512	0.981215586380617	-0.466590366489583	-0.0418378281452433	0.937624741370754	0.999960728400165	-0.42475253834434
chr10	33179527	33179926	399	-	utr3	NRP1	0.192759883550391	1	0.103373039769051	1	0.593096307325718	0.981215586380617	-0.289893465120574	0.0172938610718772	0.960306769593773	0.999960728400165	-0.307187326192451
chr10	33180000	33180175	175	-	utr3	NRP1	0.652386834135433	1	0.473216544944933	1	0.734928527575127	0.981215586380617	-0.398395211058345	0.0172938610718772	0.960306769593773	0.999960728400165	-0.415689072130222
chr10	35211348	35211522	174	+	utr3	CREM	0.370198497819815	1	0.21190380967612	1	0.0583950344795403	0.981215586380617	-0.3156891683739	-0.0771320543772562	0.868076130640277	0.999960728400165	-0.238557113996644
chr10	35638504	35638608	104	-	utr3	FZD8	0.685541091095312	1	0.796446153363734	1	0.920286445945723	0.981215586380617	-0.373020486429649	0.0206492836147566	0.963602736647068	0.999960728400165	-0.393669770044405
chr10	35638989	35639226	237	-	utr3	FZD8	0.958157024288651	1	0.893202960593122	1	0.764977093175096	0.981215586380617	-0.0592643092963375	0.0206492836147566	0.963602736647068	0.999960728400165	-0.0799135929110942
chr10	35639565	35639732	167	-	exon	FZD8	0.527576421880548	1	0.577292997309722	1	0.928951049567536	0.981215586380617	1.5293649289611	0.0206492836147566	0.963602736647068	0.999960728400165	1.50871564534635
chr10	35639790	35639907	117	-	exon	FZD8	0.0724683751101762	1	0.0577209535937458	1	0.298695660044593	0.981215586380617	1.14903629415869	0.0206492836147566	0.963602736647068	0.999960728400165	1.12838701054393
chr10	35639964	35640136	172	-	exon	FZD8	0.272358392498085	1	0.200760847204056	1	0.364461766195223	0.981215586380617	1.81908126462065	0.0206492836147566	0.963602736647068	0.999960728400165	1.7984319810059
chr10	35640438	35640552	114	-	exon	FZD8	0.583901456856261	1	0.630891459884136	1	0.680784380485308	0.981215586380617	0.566439113933486	0.0206492836147566	0.963602736647068	0.999960728400165	0.545789830318729
chr10	35640921	35641138	217	-	exon	FZD8	0.487755795045935	1	0.53206919704469	1	0.887788546566258	0.981215586380617	0.375420874422881	0.0206492836147566	0.963602736647068	0.999960728400165	0.354771590808125
chr10	35641603	35641738	135	-	utr5	FZD8	0.230494517614046	1	0.132292324867962	1	0.695613551805509	0.981215586380617	2.2410258567179	0.0206492836147566	0.963602736647068	0.999960728400165	2.22037657310314
chr10	35641810	35641915	105	-	utr5	FZD8	0.368547438117511	1	0.109625780109748	1	0.663240333327168	0.981215586380617	2.58315928356781	0.0206492836147566	0.963602736647068	0.999960728400165	2.56250999995305
chr10	35642077	35642180	103	-	utr5	FZD8	0.614222843753781	1	0.534035558115082	1	0.712348693264097	0.981215586380617	2.3496726132477	0.0206492836147566	0.963602736647068	0.999960728400165	2.32902332963295
chr10	37829112	37829360	248	-	utr3	ZNF248	0.551275256251089	1	0.416291416711361	1	0.906804849531152	0.981215586380617	-0.652419537372526	-0.487152415423566	0.300841847791415	0.999960728400165	-0.16526712194896
chr10	38054666	38054820	154	+	exon	ZNF33A	0.536976408554758	1	0.582091285190413	1	0.826464329590635	0.981215586380617	0.0244671257826779	-0.418702233893908	0.276760262372377	0.999960728400165	0.443169359676586
chr10	42520744	42520848	104	-	exon	ZNF37BP	0.739329043313436	1	0.81861067648473	1	0.813673888651148	0.981215586380617	-1.03337537345777	-0.246855599650794	0.532916677431959	0.999960728400165	-0.786519773806978
chr10	42831133	42831353	220	+	utr3	BMS1	0.297030371425941	1	0.314842633255993	1	0.65050619303486	0.981215586380617	0.689702481639375	0.0515682052214574	0.883364944229617	0.999960728400165	0.638134276417917
chr10	43155095	43155392	297	+	utr5	CSGALNACT2	0.25782132745329	1	0.126056356152874	1	0.515811281901888	0.981215586380617	-0.742102730517019	-0.0816762020594223	0.87120076222563	0.999960728400165	-0.660426528457597
chr10	43183526	43183669	143	+	utr3	CSGALNACT2	0.163385395712813	1	0.0813320727648666	1	0.485995151665891	0.981215586380617	-0.774532787353194	-0.0816762020594223	0.87120076222563	0.999960728400165	-0.692856585293772
chr10	43387497	43387808	311	-	exon	HNRNPF	0.759705753080434	1	0.583551508811225	1	0.688328295605544	0.981215586380617	0.0295532785219454	0.0812285831113781	0.77065772796618	0.999960728400165	-0.0516753045894327
chr10	43557542	43557724	182	-	exon	ZNF239	0.768703328103446	1	0.637141516966218	1	0.915695659947855	0.981215586380617	-0.691991331722096	-0.10720185840496	0.860285041112571	0.999960728400165	-0.584789473317136
chr10	45458044	45458325	281	-	utr3	MARCH8	0.905163417534003	1	0.744245584463164	1	0.744880785481038	0.981215586380617	-0.407885698989913	0.17286414171941	0.708834374496534	0.999960728400165	-0.580749840709323
chr10	45626181	45626291	110	-	exon	ZFAND4	0.703912774940489	1	0.597336747917471	1	0.731581744163693	0.981215586380617	-0.374696506022089	0.119865727387062	0.835773309829498	0.999960728400165	-0.494562233409152
chr10	45626622	45626779	157	-	exon	ZFAND4	0.609693964943706	1	0.62701338925218	1	0.794871807773693	0.981215586380617	-0.314430223288135	0.119865727387062	0.835773309829498	0.999960728400165	-0.434295950675197
chr10	48450598	48450701	103	-	utr3	ARHGAP22	0.831286102647443	1	0.729794074291003	1	0.790780026809096	0.981215586380617	1.26517207492806	0.00931255140278828	0.990519604708148	0.999960728400165	1.25585952352527
chr10	49018544	49018645	101	-	utr3	VSTM4	0.438301346351768	1	0.409978800158301	1	0.457321518183258	0.981215586380617	0.306261700522791	-0.380551266195914	0.555581091332238	0.999960728400165	0.686812966718705
chr10	49458754	49459018	264	-	utr3	ERCC6	0.227876061011369	1	0.194449181385275	1	0.561111101537814	0.981215586380617	-0.619727916284417	-0.483166724127083	0.250137926034631	0.999960728400165	-0.136561192157334
chr10	50343596	50343727	131	-	exon	SGMS1	0.60580625209981	1	0.443576437536967	1	0.669204384272359	0.981215586380617	-0.170976460461595	-0.378091648635974	0.438534869687143	0.999960728400165	0.207115188174379
chr10	51698204	51698612	408	-	exon	CSTF2T	0.532421589836987	1	0.648656831132557	1	0.89444709826726	0.981215586380617	0.299691840167932	-0.269310795453688	0.528606602708581	0.999960728400165	0.56900263562162
chr10	51698690	51698870	180	-	exon	CSTF2T	0.878508552585784	1	0.726524067135478	1	0.410380309799727	0.981215586380617	-0.319090014790171	-0.269310795453688	0.528606602708581	0.999960728400165	-0.0497792193364835
chr10	51698930	51699055	125	-	exon	CSTF2T	0.956785297162786	1	0.844092352196828	1	0.498999863606111	0.981215586380617	-0.373579650355558	-0.269310795453688	0.528606602708581	0.999960728400165	-0.10426885490187
chr10	58196361	58196488	127	-	exon	IPMK	0.24522304893325	1	0.125286988996843	1	0.311670959837741	0.981215586380617	-0.353673862074027	-0.00667519335413794	0.989513332034916	0.999960728400165	-0.346998668719889
chr10	58269161	58269295	134	+	utr5	CISD1	0.100009268068368	1	0.0873880023778205	1	0.536991457286521	0.981215586380617	1.50066071126145	-0.297006812201677	0.542592302447151	0.999960728400165	1.79766752346312
chr10	58368966	58369072	106	+	utr3	UBE2D1	0.439142253197427	1	0.298166118148318	1	0.735286077354773	0.981215586380617	-0.52704329585495	0.0344732656312982	0.939695796267372	0.999960728400165	-0.561516561486248
chr10	58395195	58395296	101	+	utr3	TFAM	0.811711446461362	1	0.607312416176372	1	0.174661631057547	0.981215586380617	-0.407149032725245	-0.169407470570664	0.605520668549951	0.999960728400165	-0.237741562154582
chr10	58828922	58829053	131	+	utr3	BICC1	0.549970031323891	1	0.638590980699425	1	0.913333195646025	0.981215586380617	-0.334657087984307	0.07595417300556	0.874046730678784	0.999960728400165	-0.410611260989867
chr10	59654051	59654252	201	-	exon	SLC16A9	0.486872528989538	1	0.317581779729768	1	0.555076265328596	0.981215586380617	-0.509207397982778	-0.0808853711718169	0.871277440034706	0.999960728400165	-0.428322026810961
chr10	59788975	59789084	109	-	utr3	CCDC6	0.581352249500968	1	0.404674454595312	1	0.592241192925399	0.981215586380617	-0.337093221816395	-0.00531796470143566	0.985694678151579	0.999960728400165	-0.331775257114959
chr10	59792694	59792899	205	-	utr3	CCDC6	0.934335293232272	1	0.756460855911246	1	0.982402655760269	0.984196384219947	-0.184766626474159	-0.00531796470143566	0.985694678151579	0.999960728400165	-0.179448661772723
chr10	60888352	60888453	101	-	exon	RHOBTB1	0.474922862602388	1	0.508316004528341	1	0.860118094182608	0.981215586380617	0.880663265132293	0.270432762139779	0.553037786254084	0.999960728400165	0.610230502992514
chr10	60912807	60912907	100	-	exon	RNU2-72P	0.817270119635959	1	0.785077664668424	1	0.79952021875519	0.981215586380617	0.0590172312887766	-0.535969555231928	0.7931051515084	NA	0.594986786520704
chr10	62091439	62091539	100	+	exon	ARID5B	0.0642831055780376	1	0.0262278405822218	1	0.367224859719173	0.981215586380617	0.0797980227583723	-0.157393854468825	0.686577214075746	0.999960728400165	0.237191877227197
chr10	62092749	62092977	228	+	exon	ARID5B	0.596332659143926	1	0.603537064648478	1	0.48353641428318	0.981215586380617	-0.336746332525502	-0.157393854468825	0.686577214075746	0.999960728400165	-0.179352478056677
chr10	62197856	62198275	419	-	utr3	RTKN2	0.968423404744013	1	0.864794419998023	1	0.462077339446597	0.981215586380617	-0.337357464096003	-0.0135168358612472	0.975852089698846	0.999960728400165	-0.323840628234756
chr10	62805215	62805530	315	+	exon	ADO	0.291095822859847	1	0.310364036230364	1	0.931366672360417	0.981215586380617	1.93929081846842	-0.0237193691152593	0.953326312082447	0.999960728400165	1.96301018758368
chr10	62805638	62806256	618	+	utr3	ADO	0.966917928994746	1	0.917296196813584	1	0.944299348416308	0.981215586380617	1.00739906290742	-0.0237193691152593	0.953326312082447	0.999960728400165	1.03111843202268
chr10	63154401	63154528	127	+	utr3	NRBF2	0.275953490467773	1	0.149076342979974	1	0.334920236016657	0.981215586380617	0.00216903535928479	0.910252819954694	0.262508543260344	0.999960728400165	-0.90808378459541
chr10	63214966	63215069	103	-	exon	JMJD1C	0.888359309966037	1	0.745000044029935	1	0.622687298618866	0.981215586380617	-0.131299080864242	-0.0550557616612193	0.863500054463803	0.999960728400165	-0.0762433192030223
chr10	67912578	67912710	132	+	exon	SIRT1	0.335163810572088	1	0.356600361451394	1	0.939465277145105	0.981215586380617	-0.287124361861535	-0.124118844627616	0.758303542638274	0.999960728400165	-0.163005517233918
chr10	67916576	67916689	113	+	utr3	SIRT1	0.918146335246857	1	0.761935084874477	1	0.660886972165289	0.981215586380617	-0.489616815007786	-0.124118844627616	0.758303542638274	0.999960728400165	-0.36549797038017
chr10	68572998	68573098	100	+	exon	TET1	0.266343873585879	1	0.166718748106429	1	0.820399323175694	0.981215586380617	-0.568310919760552	-0.200346970605953	0.568295201866682	0.999960728400165	-0.367963949154599
chr10	68573564	68573680	116	+	exon	TET1	0.647655629922418	1	0.767149736337988	1	0.734862057899729	0.981215586380617	-0.495565419677091	-0.200346970605953	0.568295201866682	0.999960728400165	-0.295218449071137
chr10	68645816	68645982	166	+	exon	TET1	0.35268323402822	1	0.189438762412964	1	0.275384055413271	0.981215586380617	-0.384699754913595	-0.200346970605953	0.568295201866682	0.999960728400165	-0.184352784307642
chr10	68646748	68647021	273	+	exon	TET1	0.333658627493159	1	0.188549431998804	1	0.240840088327779	0.981215586380617	-0.944658034865004	-0.200346970605953	0.568295201866682	0.999960728400165	-0.744311064259051
chr10	68691380	68691480	100	+	exon	TET1	0.971617722902284	1	0.849994708248446	1	0.919632373723958	0.981215586380617	-0.560337698576667	-0.200346970605953	0.568295201866682	0.999960728400165	-0.359990727970714
chr10	68691525	68691835	310	+	utr3	TET1	0.416506953021212	1	0.268890262992796	1	0.841230325934436	0.981215586380617	-0.899707318194679	-0.200346970605953	0.568295201866682	0.999960728400165	-0.699360347588726
chr10	68988805	68988932	127	+	utr5	KIF1BP	0.316060454710045	1	0.342292211008114	1	0.806044887254951	0.981215586380617	1.66923711489987	0.113529879610799	0.762872106901504	0.999960728400165	1.55570723528907
chr10	70139354	70139478	124	-	utr3	TYSND1	0.548167013230548	1	0.35077385059618	1	0.282962138941208	0.981215586380617	-0.0435818562070679	0.222453815957801	0.572309379317609	0.999960728400165	-0.266035672164869
chr10	70139580	70139793	213	-	utr3	TYSND1	0.26199376899951	1	0.149763395948247	1	0.573499914798355	0.981215586380617	-0.139369530545382	0.222453815957801	0.572309379317609	0.999960728400165	-0.361823346503183
chr10	70152378	70152484	106	-	utr3	SAR1A	0.176808113957448	1	0.0754285605830581	1	0.152174933577763	0.981215586380617	-0.0612143935001624	0.0363022262412977	0.907366279815599	0.999960728400165	-0.0975166197414601
chr10	70233222	70233400	178	-	utr5	PPA1	0.0525319261770501	1	0.0423042268557424	1	0.150762202036704	0.981215586380617	3.00257675181187	0.16364771994321	0.624214952542942	0.999960728400165	2.83892903186866
chr10	70877311	70877544	233	+	utr3	SGPL1	0.980990053402415	1	0.860789044539076	1	0.913125464428533	0.981215586380617	-0.608134222536525	-0.113663234847831	0.728132646079683	0.999960728400165	-0.494470987688694
chr10	71851137	71851249	112	-	utr5	PSAP	0.1855673181493	1	0.173542182218415	1	0.138691541830924	0.981215586380617	1.218125345737	0.224448557845283	0.385973478369366	0.999960728400165	0.993676787891721
chr10	72009305	72009428	123	+	utr3	CHST3	0.239589593375521	1	0.251784872737216	1	0.703704491810464	0.981215586380617	0.0415484265724268	-0.363725587821256	0.410092203579712	0.999960728400165	0.405274014393683
chr10	72010899	72011328	429	+	utr3	CHST3	0.151829165421115	1	0.0686399709127487	1	0.373343148603761	0.981215586380617	-0.589281866522648	-0.363725587821256	0.410092203579712	0.999960728400165	-0.225556278701391
chr10	72097181	72097339	158	-	utr3	ASCC1	0.984089827964189	1	0.762754918512066	1	0.191169961750038	0.981215586380617	-0.228673917097642	-0.125560553415055	0.757531584715492	0.999960728400165	-0.103113363682586
chr10	72274236	72274353	117	+	exon	DDIT4	0.319604701251	1	0.358993175616444	1	0.910747100420146	0.981215586380617	1.02423429206104	0.594552921062855	0.19781040257774	0.999960728400165	0.429681370998189
chr10	72274793	72275331	538	+	utr3	DDIT4	0.461758419833168	1	0.63396543118301	1	0.952960429167029	0.981215586380617	1.1965296876752	0.594552921062855	0.19781040257774	0.999960728400165	0.60197676661234
chr10	72367725	72367832	107	-	utr3	MICU1	0.971520494578667	1	0.791106496169405	1	0.88903088489512	0.981215586380617	-0.666298070158458	-0.11469960019893	0.769061660921123	0.999960728400165	-0.551598469959528
chr10	72367950	72368079	129	-	utr3	MICU1	0.897833072011394	1	0.703658467479716	1	0.808866272491115	0.981215586380617	-0.497918959849527	-0.11469960019893	0.769061660921123	0.999960728400165	-0.383219359650597
chr10	73167932	73168053	121	-	utr5	ECD	0.886862127868924	1	0.798841730825997	1	0.873541627499729	0.981215586380617	1.03714115457558	0.0167034128603551	0.969259824956237	0.999960728400165	1.02043774171523
chr10	73248255	73248369	114	-	utr5	DNAJC9	0.28160904550614	1	0.282605768672735	1	0.825208276528632	0.981215586380617	0.296800481665076	-0.145480801057571	0.812839425773824	0.999960728400165	0.442281282722647
chr10	73250502	73250624	122	-	utr3	MRPS16	0.242379717030151	1	0.116924422765708	1	0.124113109381379	0.981215586380617	-0.707225027092643	0.0531333034189453	0.878626194459064	0.999960728400165	-0.760358330511589
chr10	73438127	73438251	124	-	utr3	PPP3CB	0.558511298399493	1	0.595621094875457	1	0.880501276445614	0.981215586380617	0.235802846885734	-0.0844760609315529	0.822077386588417	0.999960728400165	0.320278907817287
chr10	73516572	73516814	242	-	utr3	USP54	0.873513892660397	1	0.666932753515112	1	0.59313471606934	0.981215586380617	-0.318183938290354	-0.111031146248805	0.788820955419859	0.999960728400165	-0.207152792041549
chr10	73626669	73626779	110	+	exon	RP11-464F9.20	0.789219049602051	1	0.695107397846175	1	0.8830658439347	0.981215586380617	-0.636287415282835	-0.780729620827859	0.534191212823798	0.999960728400165	0.144442205545025
chr10	73773361	73773644	283	+	exon	FUT11	0.914279955423944	1	0.717219219461363	1	0.752927957644933	0.981215586380617	0.125877177200307	-0.369399752444791	0.543579413231901	0.999960728400165	0.495276929645098
chr10	73775693	73775868	175	+	utr3	FUT11	0.928284699800313	1	0.791068494608046	1	0.900251875762876	0.981215586380617	-0.501947463940882	-0.369399752444791	0.543579413231901	0.999960728400165	-0.132547711496091
chr10	73783174	73783348	174	+	utr3	CHCHD1	0.697890049289915	1	0.537687905317427	1	0.572113185404908	0.981215586380617	-0.147388610054483	0.579601091801003	0.270120348359147	0.999960728400165	-0.726989701855486
chr10	73807646	73807812	166	-	exon	RP11-574K11.31	0.785117380631387	1	0.609312788386441	1	0.707692792593852	0.981215586380617	-0.290575785813648	2.2114239529628	0.655387600122174	NA	-2.50199973877645
chr10	73813215	73813330	115	-	utr3	CAMK2G	0.444212637013877	1	0.31355192642605	1	0.957119799622994	0.981215586380617	0.0959493660438177	0.0650859778816288	0.882714324836786	0.999960728400165	0.0308633881621888
chr10	73813791	73814039	248	-	utr3	CAMK2G	0.61917856825634	1	0.649490812171281	1	0.623669948212485	0.981215586380617	0.737494685403309	0.0650859778816288	0.882714324836786	0.999960728400165	0.67240870752168
chr10	74842758	74842880	122	+	utr5	KAT6B	0.27322380882817	1	0.146448925722628	1	0.490123846380687	0.981215586380617	-0.75012582553554	-0.522342016612829	0.158141498628309	0.999960728400165	-0.227783808922711
chr10	74842998	74843146	148	+	exon	KAT6B	0.824977084769043	1	0.640475013157647	1	0.37721460723687	0.981215586380617	-0.204622388377984	-0.522342016612829	0.158141498628309	0.999960728400165	0.317719628234845
chr10	75030316	75030444	128	+	exon	KAT6B	0.387085119316328	1	0.41675173313843	1	0.860740307794538	0.981215586380617	-0.401543764682119	-0.522342016612829	0.158141498628309	0.999960728400165	0.12079825193071
chr10	75030549	75030897	348	+	exon	KAT6B	0.58268045296467	1	0.703248676451222	1	0.953538718101602	0.981215586380617	-0.375383932497654	-0.522342016612829	0.158141498628309	0.999960728400165	0.146958084115174
chr10	75031012	75031205	193	+	utr3	KAT6B	0.795569305859575	1	0.66343772670454	1	0.910288261839149	0.981215586380617	-0.276840920212911	-0.522342016612829	0.158141498628309	0.999960728400165	0.245501096399918
chr10	75150627	75151043	416	+	exon	SAMD8	0.671046486353774	1	0.485016565004019	1	0.766633966222252	0.981215586380617	-0.38928098881175	-0.103298576598703	0.77017793358532	0.999960728400165	-0.285982412213047
chr10	75210867	75210974	107	+	utr5	VDAC2	0.923267452007207	1	0.995840542248128	1	0.915201444741535	0.981215586380617	2.31564111680953	0.000376223625725488	0.999229732100133	0.999960728400165	2.3152648931838
chr10	75398713	75399143	430	-	utr3	ZNF503	0.900594078768198	1	0.986462323421803	1	0.807923200530842	0.981215586380617	0.715540474917593	0.579742961176757	0.270958175567808	0.999960728400165	0.135797513740836
chr10	75399214	75399395	181	-	exon	ZNF503	0.828720910627268	1	0.713675218829038	1	0.886690326337397	0.981215586380617	1.46364066272768	0.579742961176757	0.270958175567808	0.999960728400165	0.883897701550924
chr10	75399567	75399792	225	-	exon	ZNF503	0.620608543611696	1	0.640244618853412	1	0.903752024033411	0.981215586380617	1.89701514729734	0.579742961176757	0.270958175567808	0.999960728400165	1.31727218612059
chr10	75399918	75400023	105	-	exon	ZNF503	0.455876969095187	1	0.461039771006195	1	0.734832088647759	0.981215586380617	2.66301789837336	0.579742961176757	0.270958175567808	0.999960728400165	2.0832749371966
chr10	75400119	75400243	124	-	exon	ZNF503	0.821911848920654	1	0.704871069176148	1	0.818531830337441	0.981215586380617	1.44164379182808	0.579742961176757	0.270958175567808	0.999960728400165	0.861900830651322
chr10	75401553	75401763	210	-	utr5	ZNF503	0.297490837362847	1	0.266607314034818	1	0.255478108012557	0.981215586380617	3.15772720919572	0.579742961176757	0.270958175567808	0.999960728400165	2.57798424801897
chr10	77791686	77791968	282	-	utr3	DLG5	0.786505971391678	1	0.64701013601143	1	0.854724271733322	0.981215586380617	0.0126075989121257	-0.452130271540242	0.309738458293414	0.999960728400165	0.464737870452368
chr10	77792293	77792407	114	-	utr3	DLG5	0.129647389627229	1	0.0961718710024082	1	0.2713984474885	0.981215586380617	-0.189709835076206	-0.452130271540242	0.309738458293414	0.999960728400165	0.262420436464036
chr10	79313110	79313227	117	+	utr3	ZMIZ1	0.708662761934664	1	0.788032237224975	1	0.854203937168533	0.981215586380617	-0.00563946222433152	-0.186001694955294	0.660870291145229	0.999960728400165	0.180362232730963
chr10	79313728	79313872	144	+	utr3	ZMIZ1	0.773153743712448	1	0.885667531467104	1	0.932367363618218	0.981215586380617	-0.353946127814368	-0.186001694955294	0.660870291145229	0.999960728400165	-0.167944432859074
chr10	79347525	79347793	268	+	utr5	PPIF	0.271917357994323	1	0.289797920235688	1	0.317979491388416	0.981215586380617	1.50311312056749	0.233840803229589	0.383252930938144	0.999960728400165	1.2692723173379
chr10	79354119	79354277	158	+	utr3	PPIF	0.719970715079062	1	0.544457268587442	1	0.456704079549234	0.981215586380617	-0.251370971175274	0.233840803229589	0.383252930938144	0.999960728400165	-0.485211774404863
chr10	79684877	79684997	120	+	exon	BEND3P3	0.905527594536149	1	0.746415954227906	1	0.897440591080593	0.981215586380617	-0.573068265989019	0.0500807005397038	0.979701096589776	NA	-0.623148966528723
chr10	80432075	80432200	125	+	utr3	FAM213A	0.321905166939122	1	0.194175355442629	1	0.651791954467253	0.981215586380617	-0.606283453652644	-0.168248161196191	0.721230983117561	0.999960728400165	-0.438035292456454
chr10	80432251	80432354	103	+	utr3	FAM213A	0.36103168777566	1	0.266608772239892	1	0.928717674913167	0.981215586380617	-0.682404685221089	-0.168248161196191	0.721230983117561	0.999960728400165	-0.514156524024898
chr10	80518106	80518328	222	+	utr3	TSPAN14	0.52180170454706	1	0.614911979672672	1	0.852129373790114	0.981215586380617	0.208008569961681	-0.1033175448741	0.798583348380903	0.999960728400165	0.311326114835781
chr10	84139521	84139639	118	+	utr5	GHITM	0.125760793034589	1	0.122153533964821	1	0.255123878942786	0.981215586380617	2.94751788909718	0.0893187737061025	0.750608919905115	0.999960728400165	2.85819911539108
chr10	84372017	84372150	133	+	exon	CCSER2	0.538998338147422	1	0.35172650028803	1	0.448122275533954	0.981215586380617	-0.709638740787745	-0.27123552468088	0.500837935437891	0.999960728400165	-0.438403216106865
chr10	84513679	84513852	173	+	utr3	CCSER2	0.476471990002495	1	0.542697314698704	1	0.886986017262923	0.981215586380617	-0.347992364778623	-0.27123552468088	0.500837935437891	0.999960728400165	-0.0767568400977434
chr10	86500078	86500358	280	-	utr5	WAPL	0.985100507872658	1	0.827658544815681	1	0.534877733423682	0.981215586380617	-0.26020426727145	-0.229211555503262	0.443831763171145	0.999960728400165	-0.0309927117681879
chr10	86517577	86517699	122	-	utr5	WAPL	0.651213453582446	1	0.502485618718119	1	0.347859500471018	0.981215586380617	-0.475526802257185	-0.229211555503262	0.443831763171145	0.999960728400165	-0.246315246753923
chr10	86517879	86517985	106	-	utr5	WAPL	0.588273697567016	1	0.642669867743122	1	0.815568276476174	0.981215586380617	-0.197796991783235	-0.229211555503262	0.443831763171145	0.999960728400165	0.031414563720027
chr10	87094688	87094794	106	+	utr5	FAM35A	0.338644226893508	1	0.338230163733475	1	0.651813806330643	0.981215586380617	1.62617739564376	-0.661260179994989	0.247568595946387	0.999960728400165	2.28743757563875
chr10	87552286	87552559	273	+	utr3	MINPP1	0.827802448288116	1	0.626345761403392	1	0.490082439356155	0.981215586380617	-0.417498869808199	0.169888064178324	0.713208063167071	0.999960728400165	-0.587386933986523
chr10	87552824	87552958	134	+	utr3	MINPP1	0.830217821572086	1	0.718305288256007	1	0.766053796612042	0.981215586380617	-0.0468598992760983	0.169888064178324	0.713208063167071	0.999960728400165	-0.216747963454422
chr10	87864517	87864707	190	+	utr5	PTEN	0.703956178146345	1	0.493479316075218	1	0.285621942615696	0.981215586380617	-0.665413871760564	0.138296592486607	0.69217158733896	0.999960728400165	-0.803710464247171
chr10	87965519	87965620	101	+	utr3	PTEN	0.912148832579861	1	0.971547979600595	1	0.781517332969078	0.981215586380617	-0.253236422552241	0.138296592486607	0.69217158733896	0.999960728400165	-0.391533015038848
chr10	89014375	89014475	100	+	utr3	FAS	0.792526266453046	1	0.957069666304575	1	0.860735579244333	0.981215586380617	-0.214936593875062	0.0438278574039398	0.944244668565693	0.999960728400165	-0.258764451279002
chr10	89417577	89417698	121	+	exon	IFIT5	0.171258555152611	1	0.0753881986105152	1	0.493190990956949	0.981215586380617	-0.635975034604769	-0.276024552714711	0.585856104545479	0.999960728400165	-0.359950481890058
chr10	89418037	89418301	264	+	exon	IFIT5	0.757087730604498	1	0.910754522130329	1	0.83035947737429	0.981215586380617	0.116186450943625	-0.276024552714711	0.585856104545479	0.999960728400165	0.392211003658336
chr10	91222759	91222910	151	+	utr5	PCGF5	0.964602658069247	1	0.892740398328267	1	0.88111302949707	0.981215586380617	-0.423861404687445	-0.124162940377321	0.700115027255918	0.999960728400165	-0.299698464310124
chr10	92351187	92351322	135	+	utr3	MARCH5	0.440342208783123	1	0.294635305947582	1	0.827314786614066	0.981215586380617	-0.185291754976415	0.0307479278449857	0.926970152051359	0.999960728400165	-0.216039682821401
chr10	92593118	92593230	112	+	utr5*	KIF11	0.266638778204943	1	0.245650167543632	1	0.504092034589682	0.981215586380617	1.6182060987125	-0.091770518636733	0.767886993399643	0.999960728400165	1.70997661734923
chr10	94031876	94032004	128	+	exon	PLCE1	0.819858091263225	1	0.672550610200141	1	0.726921430600365	0.981215586380617	-0.38115769255869	-0.239560671441281	0.524462995508579	0.999960728400165	-0.141597021117408
chr10	94246387	94246514	127	+	exon	PLCE1	0.575845838132733	1	0.63702246555673	1	0.897081441948449	0.981215586380617	-0.322999606447025	-0.239560671441281	0.524462995508579	0.999960728400165	-0.0834389350057436
chr10	95663462	95663701	239	-	utr3	TCTN3	0.311012667184284	1	0.179317007571187	1	0.136429819903836	0.981215586380617	-0.152286342507492	0.0105618431928768	0.980160003489681	0.999960728400165	-0.162848185700369
chr10	95664108	95664263	155	-	exon	TCTN3	0.702472010745344	1	0.496311626284995	1	0.361084332398686	0.981215586380617	-0.144367508216874	0.0105618431928768	0.980160003489681	0.999960728400165	-0.15492935140975
chr10	95873062	95873294	232	+	intron	RP11-248J23.7	0.738972052281694	1	0.576605101306272	1	0.720946396240758	0.981215586380617	-0.551002917935719	NA	NA	NA	NA
chr10	95875235	95875506	271	-	exon	ENTPD1-AS1	0.0334432677070847	1	0.00961790609714106	1	0.17793984134988	0.981215586380617	-0.482117616770094	0.449550348949867	0.488831988100332	0.999960728400165	-0.931667965719961
chr10	96058032	96058474	442	+	utr3	CCNJ	0.880043939441325	1	0.936758464305057	1	0.569434091503472	0.981215586380617	-0.137052482913387	-0.194987291614118	0.651882592201862	0.999960728400165	0.0579348087007311
chr10	96058528	96058642	114	+	utr3	CCNJ	0.89039637544982	1	0.77621483835411	1	0.944166848349867	0.981215586380617	0.0101192517820578	-0.194987291614118	0.651882592201862	0.999960728400165	0.205106543396176
chr10	96156773	96156963	190	+	exon	ZNF518A	0.45674674537733	1	0.292650156762972	1	0.449156851974556	0.981215586380617	-0.407207012524266	-0.155735125309291	0.646071400095432	0.999960728400165	-0.251471887214975
chr10	96160101	96160210	109	+	exon	ZNF518A	0.205272870462625	1	0.107454844175946	1	0.376019454485978	0.981215586380617	-1.049037948429	-0.155735125309291	0.646071400095432	0.999960728400165	-0.893302823119706
chr10	96521957	96522183	226	-	utr3	TM9SF3	0.677104844793437	1	0.503225600211662	1	0.266881786233727	0.981215586380617	-0.403179837446113	-0.281732889147213	0.324794674033019	0.999960728400165	-0.1214469482989
chr10	96586690	96586792	102	-	exon	TM9SF3	0.383555482628719	1	0.0421125260196474	1	0.516407727305472	0.981215586380617	2.75906647595719	-0.281732889147213	0.324794674033019	0.999960728400165	3.0407993651044
chr10	96955153	96955620	467	+	exon	LCOR	0.626596741300738	1	0.706889260579857	1	0.543849577357077	0.981215586380617	-0.397836238915837	-0.592498599979103	0.0327383400876285	0.999960728400165	0.194662361063266
chr10	96981070	96981393	323	+	utr5	LCOR	0.555581462674526	1	0.689457478843931	1	0.6136372971289	0.981215586380617	-0.543371057481402	-0.592498599979103	0.0327383400876285	0.999960728400165	0.0491275424977003
chr10	96985158	96985298	140	+	utr3	LCOR	0.57029447036007	1	0.412652641000024	1	0.730554902967513	0.981215586380617	-0.429272945828539	-0.592498599979103	0.0327383400876285	0.999960728400165	0.163225654150564
chr10	96985475	96985676	201	+	utr3	LCOR	0.838735075107768	1	0.660516078761015	1	0.741811541349999	0.981215586380617	-0.931979577555665	-0.592498599979103	0.0327383400876285	0.999960728400165	-0.339480977576562
chr10	97332580	97332955	375	-	utr3	FRAT2	0.904409400889259	1	0.961477825419064	1	0.593022129165532	0.981215586380617	-0.197032419874678	0.304952885735797	0.528368851274487	0.999960728400165	-0.501985305610475
chr10	97333043	97333152	109	-	utr3	FRAT2	0.401218578920783	1	0.264230220517058	1	0.504482670738911	0.981215586380617	-0.147469786642371	0.304952885735797	0.528368851274487	0.999960728400165	-0.452422672378167
chr10	97333476	97333634	158	-	utr3	FRAT2	0.871970346273148	1	0.717982819995173	1	0.94751858981704	0.981215586380617	0.218712353650886	0.304952885735797	0.528368851274487	0.999960728400165	-0.0862405320849102
chr10	97333726	97334095	369	-	utr3	FRAT2	0.57311713640155	1	0.60283847832946	1	0.56245043379947	0.981215586380617	1.49918586660522	0.304952885735797	0.528368851274487	0.999960728400165	1.19423298086942
chr10	97356823	97357010	187	-	utr3	RRP12	0.75093913370852	1	0.868410327494326	1	0.837941015729215	0.981215586380617	-0.0573601151714975	0.0430687776966054	0.900932794474121	0.999960728400165	-0.100428892868103
chr10	97614761	97614898	137	-	utr3	MORN4	0.149348807623541	1	0.0440223774057216	1	0.161278983318981	0.981215586380617	-0.813947718893218	-0.115470456937343	0.836955926766948	0.999960728400165	-0.698477261955875
chr10	97675458	97675583	125	+	utr3	PI4K2A	0.777060052939713	1	0.856121899218332	1	0.928346897517578	0.981215586380617	-0.0827467531342428	-0.105675729380657	0.833843268885979	0.999960728400165	0.022928976246414
chr10	97677587	97677722	135	-	utr3	AVPI1	0.861082278695545	1	0.745214956293293	1	0.958873555694967	0.981215586380617	0.187884079676914	0.312816895686191	0.68987844709234	0.999960728400165	-0.124932816009277
chr10	97714070	97714171	101	+	exon	MARVELD1	0.14025491794314	1	0.108879208807192	1	0.688753137118433	0.981215586380617	1.87192901870512	-0.0606081532537564	0.879897123246319	0.999960728400165	1.93253717195888
chr10	97714679	97714981	302	+	utr3	MARVELD1	0.410824232097214	1	0.304805229896645	1	0.656837021498586	0.981215586380617	0.704441851322493	-0.0606081532537564	0.879897123246319	0.999960728400165	0.765050004576249
chr10	97715154	97715261	107	+	utr3	MARVELD1	0.962401100988539	1	0.807531304612799	1	0.845939072441517	0.981215586380617	-0.593276677243112	-0.0606081532537564	0.879897123246319	0.999960728400165	-0.532668523989356
chr10	97715657	97715895	238	+	utr3	MARVELD1	0.80862030457088	1	0.598257609699438	1	0.455434664165073	0.981215586380617	-0.456713356741137	-0.0606081532537564	0.879897123246319	0.999960728400165	-0.396105203487381
chr10	97717432	97717604	172	+	utr3	MARVELD1	0.229349422855817	1	0.140890399266813	1	0.589742609401422	0.981215586380617	-0.466870359122079	-0.0606081532537564	0.879897123246319	0.999960728400165	-0.406262205868322
chr10	97717919	97718061	142	+	utr3	MARVELD1	0.131400731924051	1	0.0872250977291056	1	0.217716467550676	0.981215586380617	0.284203528251782	-0.0606081532537564	0.879897123246319	0.999960728400165	0.344811681505538
chr10	97759550	97759710	160	+	utr3	ZFYVE27	0.829018163817681	1	0.71569538242819	1	0.709869775069048	0.981215586380617	2.07916291330722	-0.164635938040973	0.731186262258152	0.999960728400165	2.2437988513482
chr10	99391769	99391979	210	+	utr3	CNNM1	0.58736761454754	1	0.685545888327226	1	0.929393773589486	0.981215586380617	-0.628773661134434	-0.142252767928367	0.742391445702903	0.999960728400165	-0.486520893206068
chr10	99392052	99392198	146	+	utr3	CNNM1	0.987358333989923	1	0.861173234700966	1	0.670756545521724	0.981215586380617	-0.275253642107993	-0.142252767928367	0.742391445702903	0.999960728400165	-0.133000874179626
chr10	99397356	99397475	119	-	utr3	GOT1	0.685494240900812	1	0.815946734764124	1	0.801664498064089	0.981215586380617	-0.507398443451829	0.104048998931082	0.786979893222752	0.999960728400165	-0.611447442382911
chr10	99610512	99610632	120	-	utr3	SLC25A28	0.500560726652073	1	0.319348231254668	1	0.455176326439554	0.981215586380617	-0.5187210917981	0.216979119708062	0.678859762998101	0.999960728400165	-0.735700211506162
chr10	99610941	99611219	278	-	exon	SLC25A28	0.657599430695531	1	0.456276821054421	1	0.491681308609694	0.981215586380617	-0.102750058188906	0.216979119708062	0.678859762998101	0.999960728400165	-0.319729177896969
chr10	99714446	99714593	147	-	utr3	COX15	0.301343439433351	1	0.157557499259688	1	0.226999295482816	0.981215586380617	-0.265722075715185	0.0809149218286493	0.800570204584407	0.999960728400165	-0.346636997543834
chr10	99755767	99755891	124	+	utr3	CUTC	0.45784148315352	1	0.270206001693249	1	0.286050207613277	0.981215586380617	-0.190081063393604	0.123589098288898	0.785618449604438	0.999960728400165	-0.313670161682502
chr10	99876792	99876969	177	-	utr3	DNMBP	0.509325320389647	1	0.433240788501076	1	0.729245626561028	0.981215586380617	-0.45019253509664	-0.158421465707736	0.739743945010272	0.999960728400165	-0.291771069388905
chr10	99956025	99956138	113	-	exon	DNMBP	0.576677432078365	1	0.57775601334936	1	0.826550095586231	0.981215586380617	-0.0238878227626732	-0.158421465707736	0.739743945010272	0.999960728400165	0.134533642945062
chr10	100151774	100152052	278	-	utr3	ERLIN1	0.654892947105142	1	0.491510267072647	1	0.680549892079816	0.981215586380617	-0.419144518591163	-0.0178055057983187	0.96024350003198	0.999960728400165	-0.401339012792845
chr10	100152098	100152275	177	-	utr3	ERLIN1	0.441653487414717	1	0.305015579281684	1	0.950405724440409	0.981215586380617	-0.805074917279573	-0.0178055057983187	0.96024350003198	0.999960728400165	-0.787269411481254
chr10	100275106	100275298	192	-	utr3	BLOC1S2	0.868503730580521	1	0.659048411050972	1	0.456703278845405	0.981215586380617	-0.235185219620208	-0.0232849155953673	0.965004567897382	0.999960728400165	-0.211900304024841
chr10	100347381	100347518	137	+	utr5	SCD	0.390764517350537	1	0.313521728006406	1	0.525180317475202	0.981215586380617	1.8634268772163	-0.208421356822927	0.400060705768738	0.999960728400165	2.07184823403923
chr10	100529759	100529859	100	-	utr5	RP11-411B6.6	0.130899143329924	1	0.0973569054675591	1	0.265664963912511	0.981215586380617	3.27646918491546	NA	NA	NA	NA
chr10	100986439	100986554	115	-	utr3	MRPL43	0.940093426034896	1	0.872802191903778	1	0.6786268140107	0.981215586380617	0.148514567898736	0.241843523536351	0.618658225466078	0.999960728400165	-0.0933289556376152
chr10	100987317	100987483	166	-	utr5	MRPL43	0.176243661745577	1	0.143257579756661	1	0.270120005617046	0.981215586380617	1.54926715691992	0.241843523536351	0.618658225466078	0.999960728400165	1.30742363338357
chr10	100989090	100989410	320	+	exon	C10orf2	0.407372369631333	1	0.439754208667642	1	0.822263809570823	0.981215586380617	0.0774379282011127	0.110835377075319	0.787788689466097	0.999960728400165	-0.0333974488742064
chr10	101007298	101007461	163	+	utr3	LZTS2	0.821376036508555	1	0.883697504738242	1	0.621677504175122	0.981215586380617	-0.0575636355389538	-0.0399960988351366	0.937289448530886	0.999960728400165	-0.0175675367038172
chr10	101137059	101137197	138	+	utr3	TLX1	0.0339505869917151	1	0.0194080407854251	1	0.0726353096557976	0.981215586380617	1.49068468954062	0.198665492748498	0.755395024845137	0.999960728400165	1.29201919679213
chr10	101553243	101553445	202	+	utr3	BTRC	0.361351011512208	1	0.388248380363277	1	0.774162635090518	0.981215586380617	0.227027155722867	-0.36058318650455	0.350380209546981	0.999960728400165	0.587610342227416
chr10	101579328	101579509	181	-	utr3	POLL	0.135640447955116	1	0.0833630283919943	1	0.3123879891493	0.981215586380617	1.92832002583942	0.263143601605255	0.604482343358834	0.999960728400165	1.66517642423416
chr10	101783271	101783373	102	-	exon	NPM3	0.632418386712258	1	0.760301234070045	1	0.97407160173516	0.981562740086429	0.691943369831214	0.251849374911338	0.549517558964092	0.999960728400165	0.440093994919876
chr10	101786339	101786439	100	-	utr3	MGEA5	0.85025557069123	1	0.974886170748194	1	0.962790789582837	0.981215586380617	-0.373929748433834	-0.317211435376231	0.25314954446469	0.999960728400165	-0.0567183130576025
chr10	101798866	101799012	146	-	exon	MGEA5	0.808468893940319	1	0.99093944922004	1	0.983374723717228	0.984720736798625	-0.139997178057313	-0.317211435376231	0.25314954446469	0.999960728400165	0.177214257318918
chr10	102065953	102066383	430	+	exon	HPS6	0.902486651686724	1	0.774377302218054	1	0.87477356845949	0.981215586380617	1.60604344702946	0.477640619763204	0.461038275898522	0.999960728400165	1.12840282726626
chr10	102066792	102067105	313	+	exon	HPS6	0.941773955458406	1	0.918925333758019	1	0.920039165477761	0.981215586380617	0.715367618468381	0.477640619763204	0.461038275898522	0.999960728400165	0.237726998705177
chr10	102067151	102067264	113	+	exon	HPS6	0.415814548285012	1	0.421336074485348	1	0.786688034577786	0.981215586380617	0.227630513587662	0.477640619763204	0.461038275898522	0.999960728400165	-0.250010106175542
chr10	102067526	102067693	167	+	exon	HPS6	0.982273752927405	1	0.937421752324344	1	0.624545906009543	0.981215586380617	0.0816491473986067	0.477640619763204	0.461038275898522	0.999960728400165	-0.395991472364598
chr10	102067781	102067999	218	+	utr3	HPS6	0.734776246671411	1	0.845862650101469	1	0.74953053582862	0.981215586380617	0.23299203517983	0.477640619763204	0.461038275898522	0.999960728400165	-0.244648584583375
chr10	102107186	102107286	100	-	utr3*	LDB1	0.439691006283969	1	0.289554344284284	1	0.894945205298536	0.981215586380617	-0.406577728442717	-0.191487416465904	0.617960420611024	0.999960728400165	-0.215090311976813
chr10	102107865	102108206	341	-	utr3	LDB1	0.111995304569091	1	0.115903764274522	1	0.353426024800701	0.981215586380617	0.659957514019031	-0.191487416465904	0.617960420611024	0.999960728400165	0.851444930484935
chr10	102139602	102139852	250	+	exon	PPRC1	0.414818337236587	1	0.252512135605434	1	0.36815362061682	0.981215586380617	0.199445641125624	-0.00582765289391882	0.985997032914036	0.999960728400165	0.205273294019542
chr10	102140262	102140376	114	+	exon	PPRC1	0.933447421130414	1	0.884272055161433	1	0.848286849162146	0.981215586380617	-0.0844156166223671	-0.00582765289391882	0.985997032914036	0.999960728400165	-0.0785879637284482
chr10	102140514	102140622	108	+	exon	PPRC1	0.0836417034987658	1	0.029652393989847	1	0.437421629716547	0.981215586380617	-0.910808696678509	-0.00582765289391882	0.985997032914036	0.999960728400165	-0.90498104378459
chr10	102147029	102147210	181	+	exon	PPRC1	0.64442412361004	1	0.721735506814989	1	0.922152406081534	0.981215586380617	0.832540369790708	-0.00582765289391882	0.985997032914036	0.999960728400165	0.838368022684627
chr10	102382518	102382618	100	+	utr3	GBF1	0.575881610248951	1	0.394593325155448	1	0.598168435075167	0.981215586380617	0.759880197730453	-0.091316877329281	0.762379341881027	0.999960728400165	0.851197075059734
chr10	102422984	102423128	144	+	utr3	FBXL15	0.000655009810097772	0.526151516547628	0.000124338027941368	1	0.000483461660591702	0.471589990926061	2.57474429987641	-1.24370506183582	0.418335370316133	NA	3.81844936171223
chr10	102630407	102630528	121	+	utr3	SUFU	0.613443869071102	1	0.553621268301131	1	0.83982106248978	0.981215586380617	0.106680132882346	-0.215246145980293	0.657836277480538	0.999960728400165	0.321926278862639
chr10	102643914	102644020	106	-	exon	RP11-47A8.5	0.763546962744156	1	0.728129837541071	1	0.81598705918576	0.981215586380617	0.731243457484508	-0.479817578541879	0.791600402370618	NA	1.21106103602639
chr10	102657094	102657331	237	+	exon	TRIM8	0.493669374738686	1	0.540000611378734	1	0.691506499896773	0.981215586380617	0.503078764542994	0.0242077976856912	0.955147239733389	0.999960728400165	0.478870966857303
chr10	102815051	102815317	266	+	utr3	WBP1L	0.788792401538209	1	0.593187675538651	1	0.750009301088343	0.981215586380617	-0.190298655386232	-0.366426439661778	0.481325510222452	0.999960728400165	0.176127784275546
chr10	102919894	102920075	181	+	exon	CNNM2	0.807722350587499	1	0.887865132027461	1	0.876669156077421	0.981215586380617	-0.223428967462003	-0.043945772486219	0.92003526135143	0.999960728400165	-0.179483194975784
chr10	103077051	103077152	101	+	exon	CNNM2	0.929072271446693	1	0.781812620014004	1	0.924575907476074	0.981215586380617	-0.0169805985128466	-0.043945772486219	0.92003526135143	0.999960728400165	0.0269651739733723
chr10	103078141	103078324	183	+	utr3	CNNM2	0.224633737839817	1	0.123036139263551	1	0.286549828367513	0.981215586380617	-0.0851892894831245	-0.043945772486219	0.92003526135143	0.999960728400165	-0.0412435169969056
chr10	103290171	103290290	119	+	utr3	INA	0.886700417593554	1	0.689713182633389	1	0.450438635289825	0.981215586380617	-0.155619203290287	0.250203338766004	0.575129854891368	0.999960728400165	-0.40582254205629
chr10	103388226	103388502	276	+	utr3	TAF5	0.753844831216725	1	0.861132581932771	1	0.934791967645898	0.981215586380617	-0.265811473429256	-0.579716855309817	0.374989640877124	0.999960728400165	0.313905381880561
chr10	103425260	103425468	208	+	exon	PDCD11	0.900165672488866	1	0.915458290581781	1	0.686028429515307	0.981215586380617	-0.293830007938108	-0.0889654929559118	0.762481177498803	0.999960728400165	-0.204864514982196
chr10	103445426	103445722	296	+	utr3	PDCD11	0.936508840777327	1	0.766189991442835	1	0.96934397012044	0.981215586380617	0.0859462483775858	-0.0889654929559118	0.762481177498803	0.999960728400165	0.174911741333498
chr10	103601392	103601534	142	-	utr3	SH3PXD2A	0.280368111366278	1	0.197271963999034	1	0.873191943521106	0.981215586380617	-0.760359361153602	-0.600932332095294	0.204962000482098	0.999960728400165	-0.159427029058308
chr10	104003437	104003551	114	+	exon	SLK	0.660824554330324	1	0.730395118067857	1	0.941813052255969	0.981215586380617	-0.445919310751309	-0.107669333120418	0.713176487089534	0.999960728400165	-0.338249977630891
chr10	104254897	104254997	100	+	utr5	GSTO1	0.767218656478769	1	0.820488873566138	1	0.84785828010665	0.981215586380617	2.29483615672813	0.144733634064846	0.693493428561925	0.999960728400165	2.15010252266328
chr10	104313406	104313577	171	-	utr3	ITPRIP	0.27824541701458	1	0.281850685019324	1	0.559268890064081	0.981215586380617	0.760954313417676	0.388333435718301	0.483387647759959	0.999960728400165	0.372620877699375
chr10	104313725	104314119	394	-	utr3	ITPRIP	0.706888296454993	1	0.845513147922707	1	0.77908755090355	0.981215586380617	-0.0638554179459228	0.388333435718301	0.483387647759959	0.999960728400165	-0.452188853664224
chr10	104314375	104314506	131	-	utr3	ITPRIP	0.597299383234489	1	0.473149210567054	1	0.803619787938143	0.981215586380617	-0.32526043779327	0.388333435718301	0.483387647759959	0.999960728400165	-0.713593873511571
chr10	104314818	104315012	194	-	exon	ITPRIP	0.12014580612201	1	0.08314920280916	1	0.331329810268945	0.981215586380617	0.452534229855103	0.388333435718301	0.483387647759959	0.999960728400165	0.064200794136802
chr10	104315383	104315483	100	-	exon	ITPRIP	0.149432028960424	1	0.0563395702260293	1	0.267316873867835	0.981215586380617	1.88247649600964	0.388333435718301	0.483387647759959	0.999960728400165	1.49414306029133
chr10	110207641	110207741	100	+	utr5	MXI1	0.0273693837648659	1	0.0121835932148778	1	0.17321857435945	0.981215586380617	1.0482501193728	0.0912903716588302	0.808629622006223	0.999960728400165	0.956959747713968
chr10	110510462	110510748	286	+	utr3	DUSP5	0.494474388152743	1	0.595997266591804	1	0.802224584130575	0.981215586380617	1.08612414255321	1.08798433506724	0.0222184686784643	0.999960728400165	-0.00186019251403291
chr10	110511047	110511172	125	+	utr3	DUSP5	0.255192878197848	1	0.150890467153869	1	0.572323489251233	0.981215586380617	0.489807575226094	1.08798433506724	0.0222184686784643	0.999960728400165	-0.598176759841146
chr10	110511314	110511414	100	+	utr3	DUSP5	0.692967125404719	1	0.47367856749268	1	0.615504189873249	0.981215586380617	0.272861809292909	1.08798433506724	0.0222184686784643	0.999960728400165	-0.815122525774331
chr10	110964251	110964359	108	+	utr5	SHOC2	0.706376612838672	1	0.526594996388851	1	0.685041905493724	0.981215586380617	-0.351916295175618	-0.00257323090853975	0.995332909568012	0.999960728400165	-0.349343064267079
chr10	110964646	110965045	399	+	exon	SHOC2	0.593245612323915	1	0.405328440875515	1	0.248601354542489	0.981215586380617	-0.264952465348633	-0.00257323090853975	0.995332909568012	0.999960728400165	-0.262379234440093
chr10	112153126	112153266	140	-	utr3	GPAM	0.499530885713067	1	0.392954631356009	1	0.834341767507535	0.981215586380617	-0.166753198636124	0.0141849921673202	0.972445749405572	0.999960728400165	-0.180938190803445
chr10	112445437	112445542	105	-	utr5	ZDHHC6	0.476405202177881	1	0.268529206187072	1	0.073778760527365	0.981215586380617	-0.523244954964128	-0.476907702218292	0.322307918593665	0.999960728400165	-0.0463372527458354
chr10	113850144	113850285	141	-	exon	DCLRE1A	0.810509662150773	1	0.632210556169919	1	0.725091971031075	0.981215586380617	-0.486926434454186	0.152170483596413	0.69229432845428	0.999960728400165	-0.6390969180506
chr10	113852786	113852964	178	-	exon	DCLRE1A	0.487418550226189	1	0.297626953944284	1	0.319493649633191	0.981215586380617	-0.173034231615036	0.152170483596413	0.69229432845428	0.999960728400165	-0.32520471521145
chr10	113854676	113854782	106	+	utr5	NHLRC2	0.484364782733979	1	0.544222715644659	1	0.630373133158158	0.981215586380617	0.318528700503449	-0.718319432921113	0.019356019272031	0.926016943504063	1.03684813342456
chr10	113876667	113876795	128	+	exon	NHLRC2	0.790119604646934	1	0.61830286192138	1	0.850870950729022	0.981215586380617	-0.406986945326882	-0.718319432921113	0.019356019272031	0.926016943504063	0.31133248759423
chr10	113909215	113909339	124	+	utr3	NHLRC2	0.670361243089884	1	0.55296904551577	1	0.901581895168173	0.981215586380617	-0.512187260879443	-0.718319432921113	0.019356019272031	0.926016943504063	0.20613217204167
chr10	114125057	114125157	100	-	utr3	CCDC186	0.200431861131031	1	0.111778427474135	1	0.664103171495222	0.981215586380617	-1.08964193622022	-0.591101833366041	0.248690417222513	0.999960728400165	-0.498540102854177
chr10	114861554	114861698	144	+	utr3	FAM160B1	0.286122103435049	1	0.133968477064786	1	0.141963318975356	0.981215586380617	-0.429447590466642	-0.200575061127998	0.601107166521719	0.999960728400165	-0.228872529338643
chr10	116672250	116672371	121	-	utr3	HSPA12A	0.257788667387082	1	0.151318882846186	1	0.521442109161529	0.981215586380617	-0.15508890727127	-0.160755144531964	0.70113535863706	0.999960728400165	0.00566623726069415
chr10	116672757	116673141	384	-	utr3	HSPA12A	0.79681150549049	1	0.536654722418746	1	0.125110153199965	0.981215586380617	-0.642440517223281	-0.160755144531964	0.70113535863706	0.999960728400165	-0.481685372691317
chr10	116674616	116674756	140	-	utr3	HSPA12A	0.996000817815015	1	0.820595065335534	1	0.76601422482625	0.981215586380617	-0.116673134729681	-0.160755144531964	0.70113535863706	0.999960728400165	0.0440820098022834
chr10	116885739	116885875	136	-	utr3	SHTN1	0.6356077742474	1	0.72817811364331	1	0.83864121299589	0.981215586380617	-0.656108778104063	-0.443467419402363	0.26859743046836	0.999960728400165	-0.2126413587017
chr10	117283064	117283355	291	-	utr3	PDZD8	0.596864026770314	1	0.427104024645951	1	0.554151736338364	0.981215586380617	-0.651467467519089	-0.308955736861928	0.28625035539961	0.999960728400165	-0.342511730657161
chr10	117283771	117284211	440	-	exon	PDZD8	0.445245724616539	1	0.303404267987951	1	0.290800101095857	0.981215586380617	-0.235377827645264	-0.308955736861928	0.28625035539961	0.999960728400165	0.0735779092166641
chr10	117284307	117284445	138	-	exon	PDZD8	0.811050734520947	1	0.616904522682569	1	0.559751235095844	0.981215586380617	-0.345580286652434	-0.308955736861928	0.28625035539961	0.999960728400165	-0.0366245497905054
chr10	117284502	117284813	311	-	exon	PDZD8	0.399285454986924	1	0.260432910490705	1	0.552132489939125	0.981215586380617	-0.467117388269304	-0.308955736861928	0.28625035539961	0.999960728400165	-0.158161651407375
chr10	117285160	117285261	101	-	exon	PDZD8	0.950070743936112	1	0.923939929979147	1	0.799342065259799	0.981215586380617	-0.0844248577872392	-0.308955736861928	0.28625035539961	0.999960728400165	0.224530879074689
chr10	118008986	118009106	120	-	utr3	RAB11FIP2	0.84230605295704	1	0.955450734971111	1	0.933098282754092	0.981215586380617	-0.465345850017423	-0.246685984047032	0.487460503759065	0.999960728400165	-0.218659865970391
chr10	118038983	118039317	334	-	exon	RAB11FIP2	0.702291259020778	1	0.513481645410668	1	0.759511474298989	0.981215586380617	-0.456113110236842	-0.246685984047032	0.487460503759065	0.999960728400165	-0.20942712618981
chr10	118040300	118040462	162	+	exon	RP11-354M20.3	0.33572305596724	1	0.184149065160695	1	0.362516891546541	0.981215586380617	-0.280623946038741	-2.31956776990251	0.194279311049815	NA	2.03894382386377
chr10	118685835	118686083	248	-	utr3	CACUL1	0.47379183055715	1	0.265450093363648	1	0.12414889486079	0.981215586380617	-0.598779259826487	-0.0925065522232549	0.780878859589349	0.999960728400165	-0.506272707603232
chr10	118754832	118754933	101	-	utr5	CACUL1	0.625398023443911	1	0.999586569955403	1	NA	NA	2.51566818283627	-0.0925065522232549	0.780878859589349	0.999960728400165	2.60817473505952
chr10	119030818	119031171	353	+	utr3	NANOS1	0.584723064770116	1	0.676269234752464	1	0.711788562219412	0.981215586380617	-0.167092521327624	-0.220383202960888	0.711208399025449	0.999960728400165	0.0532906816332647
chr10	119035845	119036125	280	-	utr3	EIF3A	0.80512332562357	1	0.612833819939636	1	0.401170126203151	0.981215586380617	-0.510157312042891	0.000791089119019675	0.997506946651332	0.999960728400165	-0.510948401161911
chr10	119042270	119042503	233	-	exon	EIF3A	0.236619054157672	1	0.275001035242598	1	0.239941876341811	0.981215586380617	1.50056539057142	0.000791089119019675	0.997506946651332	0.999960728400165	1.4997743014524
chr10	119500005	119500181	176	-	utr3	RGS10	0.799317731890121	1	0.953796196658873	1	0.906512020268622	0.981215586380617	-0.269569407018531	-0.086381999592445	0.884041644776224	0.999960728400165	-0.183187407426086
chr10	119574974	119575132	158	-	utr3	TIAL1	0.63540614582741	1	0.492592447410709	1	0.950582906540653	0.981215586380617	0.0024803851352661	-0.221967220983264	0.455522562938681	0.999960728400165	0.22444760611853
chr10	119575383	119575490	107	-	utr3	TIAL1	0.721085205721069	1	0.511693446017532	1	0.532601587252792	0.981215586380617	-0.175945970767642	-0.221967220983264	0.455522562938681	0.999960728400165	0.0460212502156225
chr10	119596828	119596932	104	-	utr5	TIAL1	0.461919171050399	1	0.519477919203071	1	0.729200774903959	0.981215586380617	0.547379995062547	-0.221967220983264	0.455522562938681	0.999960728400165	0.769347216045811
chr10	119651395	119651508	113	+	utr5	BAG3	0.14442906693097	1	0.140347131641671	1	0.325165672427875	0.981215586380617	1.58471034387992	0.211051247686661	0.668506126806758	0.999960728400165	1.37365909619326
chr10	119676533	119676650	117	+	exon	BAG3	0.248689923585316	1	0.190789503208415	1	0.461012652349926	0.981215586380617	0.0816957233678146	0.211051247686661	0.668506126806758	0.999960728400165	-0.129355524318846
chr10	119677280	119677396	116	+	utr3	BAG3	0.498269656058217	1	0.361930330641897	1	0.95210304987765	0.981215586380617	-0.0571430792426941	0.211051247686661	0.668506126806758	0.999960728400165	-0.268194326929355
chr10	119898544	119898729	185	+	exon	SEC23IP	0.539200633111147	1	0.345594005681816	1	0.403595419154716	0.981215586380617	-0.510392165007871	-0.148031190208875	0.645906651115556	0.999960728400165	-0.362360974798996
chr10	120908655	120908756	101	+	utr3	WDR11	0.470026857490007	1	0.486665597906014	1	0.57899203450981	0.981215586380617	0.233639398200141	-0.243466256213649	0.423005456939602	0.999960728400165	0.47710565441379
chr10	121479516	121479658	142	-	utr3	FGFR2	0.65446772047839	1	0.747455222860197	1	0.922924344898284	0.981215586380617	0.270259505854595	0.0829471854519527	0.823500218243677	0.999960728400165	0.187312320402642
chr10	121479762	121479873	111	-	utr3	FGFR2	0.809680046370154	1	0.931733594189915	1	0.950294941142283	0.981215586380617	0.0105364371083169	0.0829471854519527	0.823500218243677	0.999960728400165	-0.0724107483436358
chr10	122210500	122210630	130	+	utr5	TACC2	0.448361991584705	1	0.478823334083739	1	0.918672119727595	0.981215586380617	-0.0705901686957335	0.114879092392135	0.833571458279708	0.999960728400165	-0.185469261087868
chr10	122211364	122211613	249	+	exon	TACC2	0.493047516300124	1	0.410372689972695	1	0.832476036647894	0.981215586380617	-1.34891108070093	0.114879092392135	0.833571458279708	0.999960728400165	-1.46379017309306
chr10	122429771	122429995	224	+	utr3	PLEKHA1	0.419865933093605	1	0.502278486945985	1	0.402077993933666	0.981215586380617	0.343232185191199	-0.301245942296245	0.38360478981969	0.999960728400165	0.644478127487445
chr10	122514362	122514550	188	+	utr3	HTRA1	0.876038317363241	1	0.977528328731514	1	0.917576765081594	0.981215586380617	0.598582841902076	-0.107396855635324	0.904322203673832	0.999960728400165	0.705979697537401
chr10	122888310	122888721	411	+	exon	RP11-564D11.3	0.525305086870978	1	0.340456402340931	1	0.386049844103069	0.981215586380617	-0.499770856992685	-0.21600702162103	0.78010893621306	0.999960728400165	-0.283763835371655
chr10	122889651	122889889	238	+	intron	RP11-564D11.3	0.504576340065392	1	0.554483181247414	1	0.751761699174419	0.981215586380617	-0.35805123318977	-0.21600702162103	0.78010893621306	0.999960728400165	-0.14204421156874
chr10	122897875	122898095	220	+	exon	RP11-564D11.3	0.540164851905406	1	0.421654671549914	1	0.681877841950062	0.981215586380617	-0.84744625316046	-0.21600702162103	0.78010893621306	0.999960728400165	-0.631439231539429
chr10	122932361	122932556	195	-	utr3	C10orf88	0.396833710212114	1	0.421659511852802	1	0.791456797794807	0.981215586380617	-0.687003212867931	-0.192868014077363	0.752351328958461	0.999960728400165	-0.494135198790569
chr10	122937890	122938081	191	-	exon	C10orf88	0.798104572506759	1	0.920211087925063	1	0.937056477034845	0.981215586380617	-0.328407441124775	-0.192868014077363	0.752351328958461	0.999960728400165	-0.135539427047412
chr10	122994202	122994403	201	-	exon	IKZF5	0.733790565865532	1	0.834623822280685	1	0.926790130278103	0.981215586380617	-0.264718932103905	-0.261326729062684	0.591345575265026	0.999960728400165	-0.00339220304122129
chr10	124008428	124008548	120	-	utr3	CHST15	0.893326612379863	1	0.929077375643771	1	0.718415554636275	0.981215586380617	-0.0698388088217154	-0.244228723897357	0.575057610090214	0.999960728400165	0.174389915075642
chr10	124008856	124009089	233	-	utr3	CHST15	0.368940043686623	1	0.408263857121772	1	0.936327549735925	0.981215586380617	-0.372011415351602	-0.244228723897357	0.575057610090214	0.999960728400165	-0.127782691454245
chr10	124009898	124010072	174	-	utr3	CHST15	0.383373071782825	1	0.40542210239155	1	0.665653353311685	0.981215586380617	-0.364645372705389	-0.244228723897357	0.575057610090214	0.999960728400165	-0.120416648808032
chr10	124045899	124046058	159	-	exon	CHST15	0.327174524051878	1	0.222588671299129	1	0.928916107064042	0.981215586380617	-0.630113678256704	-0.244228723897357	0.575057610090214	0.999960728400165	-0.385884954359347
chr10	124046328	124046488	160	-	utr5	CHST15	0.405128947339741	1	0.271013769544636	1	0.954855271019715	0.981215586380617	-0.401905905310977	-0.244228723897357	0.575057610090214	0.999960728400165	-0.15767718141362
chr10	124622886	124622996	110	-	utr3	FAM53B	0.613125070096429	1	0.493577817276149	1	0.524072806163388	0.981215586380617	0.140351355655493	0.350111818716369	0.467704377373088	0.999960728400165	-0.209760463060876
chr10	124623293	124623570	277	+	exon	RP11-12J10.4	0.0657817150365861	1	0.0304177745669178	1	0.146967564402462	0.981215586380617	2.4247686492808	0.816685435364177	0.704640206239549	NA	1.60808321391663
chr10	124681709	124681950	241	-	utr3	RP11-12J10.3	0.0447640245535666	1	0.0264696604126738	1	0.242653978305067	0.981215586380617	1.08180489606308	-1.89237441293583	0.697724230005224	NA	2.97417930899891
chr10	124682082	124682280	198	-	utr3	RP11-12J10.3	0.241738565719772	1	0.167227389704339	1	0.23654516206576	0.981215586380617	0.726249162172937	-1.89237441293583	0.697724230005224	NA	2.61862357510876
chr10	124760304	124760411	107	-	utr3	RP11-12J10.3	0.51902265310017	1	0.330547841938764	1	0.456963314491942	0.981215586380617	-0.153584128737021	-1.89237441293583	0.697724230005224	NA	1.73879028419881
chr10	124834652	124835205	553	+	utr3	FAM175B	0.877756482392864	1	0.689652674637065	1	0.575709229166606	0.981215586380617	-0.207476123095422	-0.0922297438591259	0.829125616871047	0.999960728400165	-0.115246379236296
chr10	124835402	124835592	190	+	utr3	FAM175B	0.782561200216598	1	0.605372457060404	1	0.600363462328039	0.981215586380617	-0.208296551452179	-0.0922297438591259	0.829125616871047	0.999960728400165	-0.116066807593053
chr10	124942684	124943074	390	+	exon	RP11-298J20.4	0.125155743379595	1	0.0761287019160202	1	0.290201872172884	0.981215586380617	-0.487885419574162	NA	NA	NA	NA
chr10	124943179	124943353	174	+	exon	ZRANB1	0.845151987943139	1	0.958250021650407	1	0.781108199696467	0.981215586380617	0.0341933621451355	-0.29482471421832	0.465005450442353	0.999960728400165	0.329018076363455
chr10	124985090	124985304	214	+	utr3	ZRANB1	0.340283572457205	1	0.194869428221227	1	0.453011238897781	0.981215586380617	-0.764752704607664	-0.29482471421832	0.465005450442353	0.999960728400165	-0.469927990389344
chr10	124988875	124989055	180	-	utr3	CTBP2	0.707195762400015	1	0.477448210832953	1	0.120464462419648	0.981215586380617	-0.528719345260839	0.158822676141161	0.702363043949918	0.999960728400165	-0.687542021401999
chr10	125836203	125836439	236	-	utr3	DHX32	0.495290786373389	1	0.305289043695847	1	0.169306909036365	0.981215586380617	-0.516692141058997	0.0690603073721162	0.865897758812496	0.999960728400165	-0.585752448431113
chr10	125841973	125842080	107	+	utr3	BCCIP	0.163959433997327	1	0.0732469171146019	1	0.218049075108264	0.981215586380617	-0.43869598379867	-0.216036161359101	0.572441813646168	0.999960728400165	-0.222659822439569
chr10	125859711	125859894	183	-	exon	DHX32	0.764188372282041	1	0.571143271490085	1	0.349099373211712	0.981215586380617	0.0434295132575684	0.0690603073721162	0.865897758812496	0.999960728400165	-0.0256307941145478
chr10	125880608	125880974	366	-	utr5	DHX32	0.410380474475327	1	0.232946941924503	1	0.264443590672097	0.981215586380617	-0.395956805925042	0.0690603073721162	0.865897758812496	0.999960728400165	-0.465017113297158
chr10	128098095	128098623	528	-	utr3	MKI67	0.64191064842225	1	0.502400348953396	1	0.983109877384988	0.984567831800458	-0.331319486621651	-0.19122255519287	0.425885246088606	0.999960728400165	-0.140096931428781
chr10	128098800	128099074	274	-	utr3	MKI67	0.945162303997123	1	0.856908215322162	1	0.803830207478408	0.981215586380617	-0.127728097129155	-0.19122255519287	0.425885246088606	0.999960728400165	0.0634944580637156
chr10	128101434	128101559	125	-	exon	MKI67	0.780793749821512	1	0.929965290552507	1	0.82257013130909	0.981215586380617	-0.0343240284016533	-0.19122255519287	0.425885246088606	0.999960728400165	0.156898526791217
chr10	128103997	128104141	144	-	exon	MKI67	0.619075740858928	1	0.433077137066773	1	0.450274637042199	0.981215586380617	-0.360478212562339	-0.19122255519287	0.425885246088606	0.999960728400165	-0.169255657369469
chr10	128104418	128104549	131	-	exon	MKI67	0.611451559756762	1	0.759891643435343	1	0.95257599712866	0.981215586380617	-0.263126146467491	-0.19122255519287	0.425885246088606	0.999960728400165	-0.0719035912746207
chr10	128108143	128108277	134	-	exon	MKI67	0.525418457366844	1	0.364591246357784	1	0.697415297775316	0.981215586380617	-0.397227653307563	-0.19122255519287	0.425885246088606	0.999960728400165	-0.206005098114693
chr10	128115076	128115276	200	-	exon	MKI67	0.841993656432081	1	0.980542386253393	1	0.791886565565673	0.981215586380617	-0.933747384767868	-0.19122255519287	0.425885246088606	0.999960728400165	-0.742524829574998
chr10	128115759	128115895	136	-	exon	MKI67	0.465640457560849	1	0.296647479394374	1	0.489210637027809	0.981215586380617	-0.811196458586045	-0.19122255519287	0.425885246088606	0.999960728400165	-0.619973903393175
chr10	129837640	129837787	147	-	utr3	EBF3	0.456831255050713	1	0.297513589776271	1	0.401989391475129	0.981215586380617	-0.425981914751355	-0.0307158512113992	0.943985539436951	0.999960728400165	-0.395266063539955
chr10	131955864	131956140	276	+	utr3	PPP2R2D	0.643666224762141	1	0.795842413232756	1	0.962169953035828	0.981215586380617	0.0750037620131774	-0.166444060366668	0.71691475079525	0.999960728400165	0.241447822379846
chr10	132405630	132405737	107	+	exon	PWWP2B	0.711124262755352	1	0.712704841859275	1	0.803679365257512	0.981215586380617	0.100724780023842	0.800439324932742	0.438682924604519	0.999960728400165	-0.6997145449089
chr10	132406080	132406216	136	+	exon	PWWP2B	0.98651579073331	1	0.782207808193933	1	0.774415139351722	0.981215586380617	-0.377651958686653	0.800439324932742	0.438682924604519	0.999960728400165	-1.17809128361939
chr10	133362590	133362710	120	-	utr3	ECHS1	0.476621033769138	1	0.555104573168682	1	0.981571225112827	0.984055500411093	0.792839340557534	0.301004156896996	0.402764403880466	0.999960728400165	0.491835183660538
chr10	133373210	133373328	118	-	exon	ECHS1	0.0453777312619006	1	0.0295680691457977	1	0.0480086968653155	0.981215586380617	2.37219817031663	0.301004156896996	0.402764403880466	0.999960728400165	2.07119401341963
chr10	133394198	133394308	110	+	utr5	MTG1	0.721668379725852	1	0.30668898376816	1	0.690620669017002	0.981215586380617	3.21276194755168	0.168488063076178	0.813826373728872	0.999960728400165	3.0442738844755
chr10	133420098	133420213	115	+	utr3	RP11-108K14.8	0.180104917916711	1	0.163256895610681	1	0.413640688781982	0.981215586380617	1.26433138781575	NA	NA	NA	NA
chr10	133420301	133420468	167	+	utr3	RP11-108K14.8	0.0531008169078924	1	0.0276749114336925	1	0.180987334621281	0.981215586380617	1.44609815955587	NA	NA	NA	NA
chr11	204503	204630	127	-	utr3	BET1L	0.344723175752541	1	0.220899266761803	1	0.642794334601149	0.981215586380617	0.151017523697358	0.23517817760748	0.665030454928413	0.999960728400165	-0.0841606539101217
chr11	208059	208249	190	+	utr5	RIC8A	0.40969458961227	1	0.381344342518977	1	0.366889833047569	0.981215586380617	0.153735171552526	-0.00387487144605106	0.992124220758217	0.999960728400165	0.157610042998577
chr11	214360	214465	105	+	utr3	RIC8A	0.595908570973543	1	0.451096683728197	1	0.777183978865882	0.981215586380617	0.149728520493693	-0.00387487144605106	0.992124220758217	0.999960728400165	0.153603391939744
chr11	214469	214677	208	+	utr3	RIC8A	0.95481339271465	1	0.884909405070952	1	0.669769438148731	0.981215586380617	-0.012707405261557	-0.00387487144605106	0.992124220758217	0.999960728400165	-0.00883253381550589
chr11	216305	216547	242	-	utr3	SIRT3	0.215766619411535	1	0.117822679383336	1	0.675198222330744	0.981215586380617	-0.394573941573445	-0.256477305975657	0.712014221880703	0.999960728400165	-0.138096635597788
chr11	295203	295347	144	+	utr3	ATHL1	0.245648235928068	1	0.230865678938687	1	0.661495805915216	0.981215586380617	0.445561868688197	0.427589610174337	0.536323627021061	0.999960728400165	0.01797225851386
chr11	376920	377306	386	+	exon	B4GALNT4	0.755954199066136	1	0.834640517451129	1	0.889566030322809	0.981215586380617	1.71609202206365	0.0917362598711484	0.88106808948797	0.999960728400165	1.6243557621925
chr11	608338	608444	106	+	exon	PHRF1	0.826311874029224	1	0.838804649932682	1	0.845597161793768	0.981215586380617	1.99480068490595	-0.479524693210487	0.356955495114436	0.999960728400165	2.47432537811644
chr11	609323	609426	103	+	exon	PHRF1	0.375344773228375	1	0.351870919000448	1	0.602271931588176	0.981215586380617	0.369804324547171	-0.479524693210487	0.356955495114436	0.999960728400165	0.849329017757658
chr11	644334	644437	103	-	utr3	DEAF1	0.693580903736825	1	0.776288100678344	1	0.842210420259002	0.981215586380617	0.0455731979109266	0.0727493735659914	0.871368626672493	0.999960728400165	-0.0271761756550648
chr11	837535	837638	103	-	utr3	POLR2L	0.928716081019671	1	0.991243937368739	1	0.703445204307422	0.981215586380617	1.48256000141219	0.23826333598226	0.647839354753306	0.999960728400165	1.24429666542993
chr11	1010808	1010910	102	+	utr3	AP2A2	0.0312465912492278	1	0.0239064738452977	1	0.171119670086737	0.981215586380617	2.47458024366558	-0.137526463417681	0.732201652535429	0.999960728400165	2.61210670708326
chr11	1470223	1470350	127	-	exon	MOB2	0.0977125901910537	1	0.0631560946753029	1	0.448925391150433	0.981215586380617	1.60254412544515	0.0266427549282997	0.973486807359014	0.999960728400165	1.57590137051685
chr11	1557140	1557240	100	-	exon	DUSP8	0.261020204352411	1	0.132878788502951	1	0.746123970233101	0.981215586380617	-0.204735299574662	-0.067952218179447	0.928865399687889	0.999960728400165	-0.136783081395215
chr11	2402706	2402826	120	+	exon	TSSC4	0.2801239984192	1	0.258609545699869	1	0.662944867679268	0.981215586380617	0.421113988209157	-0.670035561747978	0.484647432590498	0.999960728400165	1.09114954995714
chr11	3360058	3360158	100	-	utr3	ZNF195	0.971823096520154	1	0.924021328305866	1	0.899414436883341	0.981215586380617	-0.943047238222017	-0.881715767267826	0.116914457394535	0.999960728400165	-0.0613314709541918
chr11	3702494	3702611	117	-	exon	NUP98	0.975503190227117	1	0.808751520966473	1	0.801692651919416	0.981215586380617	-0.632471616617188	-0.0160504535793081	0.953526315731855	0.999960728400165	-0.61642116303788
chr11	6599938	6600098	160	-	utr3	RRP8	0.498000372411799	1	0.31819893194656	1	0.538772800539611	0.981215586380617	0.166246794244074	0.223179789953286	0.618402265807961	0.999960728400165	-0.056932995709212
chr11	6681926	6682080	154	-	utr3	MRPL17	0.450858186151327	1	0.2665612516465	1	0.383333811820729	0.981215586380617	-0.290906975079538	0.286745172292485	0.572638914469338	0.999960728400165	-0.577652147372022
chr11	7313456	7313759	303	+	exon	SYT9	0.858144778707481	1	0.962624535073934	1	0.429716584195698	0.981215586380617	-0.453656758749722	0.00073413128250977	0.99858599245497	0.999960728400165	-0.454390890032232
chr11	7466930	7467030	100	+	utr3	SYT9	0.80815488014729	1	0.610341817295135	1	0.544454399692636	0.981215586380617	-0.147653551335338	0.00073413128250977	0.99858599245497	0.999960728400165	-0.148387682617848
chr11	7467054	7467173	119	+	utr3	SYT9	0.836592983542914	1	0.67809979251896	1	0.502192058349229	0.981215586380617	-0.673334035508052	0.00073413128250977	0.99858599245497	0.999960728400165	-0.674068166790562
chr11	9139529	9139748	219	-	utr3	DENND5A	0.386139145681783	1	0.474535315258198	1	0.829124376752761	0.981215586380617	0.159620528479004	-0.294632921112357	0.357511882224031	0.999960728400165	0.45425344959136
chr11	9203657	9203828	171	-	exon	DENND5A	0.537726345828834	1	0.593340727439312	1	0.634887347735366	0.981215586380617	0.0219412038821006	-0.294632921112357	0.357511882224031	0.999960728400165	0.316574124994457
chr11	9445263	9445390	127	+	utr3	IPO7	0.279938967953317	1	0.164174724912867	1	0.438786463835197	0.981215586380617	-0.369231952770033	0.120309340896079	0.658002286671839	0.999960728400165	-0.489541293666111
chr11	9573690	9573794	104	+	utr5	WEE1	0.166927127476607	1	0.0904735795720967	1	0.493320598541965	0.981215586380617	2.95203425311567	0.215591419722904	0.493376795677184	0.999960728400165	2.73644283339277
chr11	9808031	9808149	118	+	exon	SBF2-AS1	0.297551945680669	1	0.305600081081206	1	0.621353264766345	0.981215586380617	-0.265765028675056	-0.388032604565483	0.778799218996971	NA	0.122267575890427
chr11	10853088	10853214	126	-	exon	ZBED5	0.714939030270847	1	0.582485069104329	1	0.931333009056171	0.981215586380617	-0.292266232521037	-0.530338912931776	0.279489907937574	0.999960728400165	0.238072680410739
chr11	10853486	10853626	140	-	exon	ZBED5	0.887456076756877	1	0.703427045098256	1	0.679713771467972	0.981215586380617	0.0546058157918243	-0.530338912931776	0.279489907937574	0.999960728400165	0.5849447287236
chr11	11942421	11942790	369	+	exon	USP47	0.694479662648892	1	0.85455839872963	1	0.718343276476029	0.981215586380617	0.0254713147462738	-0.116931222841642	0.750284640674297	0.999960728400165	0.142402537587916
chr11	11942883	11942984	101	+	exon	USP47	0.775676953749146	1	0.88661454082254	1	0.932219671952315	0.981215586380617	-0.289072293560011	-0.116931222841642	0.750284640674297	0.999960728400165	-0.172141070718369
chr11	11956151	11956411	260	+	utr3	USP47	0.891013347202045	1	0.979429655957108	1	0.858331657013357	0.981215586380617	0.138449238188224	-0.116931222841642	0.750284640674297	0.999960728400165	0.255380461029867
chr11	12937267	12937382	115	+	utr3	TEAD1	0.774977383283717	1	0.858455884011085	1	0.944305959638942	0.981215586380617	-0.129452733564054	-0.278279745801119	0.350038657083352	0.999960728400165	0.148827012237065
chr11	12942509	12942644	135	+	utr3	TEAD1	0.781151475122045	1	0.942945618752209	1	0.96000385360225	0.981215586380617	-0.0104697828585302	-0.278279745801119	0.350038657083352	0.999960728400165	0.267809962942589
chr11	14520254	14520363	109	-	utr5	RP11-140L24.4	0.816654655281718	1	0.907234958969136	1	0.97445978922847	0.981658436279366	0.872604909030468	NA	NA	NA	NA
chr11	14644404	14644570	166	+	exon	PDE3B	0.134249830990954	1	0.0755432683426586	1	0.334681546840299	0.981215586380617	1.18240103777705	-0.310729611079867	0.582451746553786	0.999960728400165	1.49313064885691
chr11	14869784	14869906	122	+	utr3	PDE3B	0.7904178278114	1	0.656126493394371	1	0.626159736090012	0.981215586380617	-0.186892926438255	-0.310729611079867	0.582451746553786	0.999960728400165	0.123836684641612
chr11	14891196	14891361	165	-	utr5	CYP2R1	0.821135456414626	1	0.958900081043897	1	0.929749992764875	0.981215586380617	-0.264470954344628	-0.0357920842155942	0.941963688504431	0.999960728400165	-0.228678870129034
chr11	17169052	17169152	100	-	exon	PIK3C2A	0.799315511617105	1	0.696121928798591	1	0.90112797837359	0.981215586380617	-1.2874771150648	-0.284833653108663	0.427762163960606	0.999960728400165	-1.00264346195614
chr11	17381195	17381611	416	+	exon	RP1-239B22.5	0.47577076780701	1	0.614107256413934	1	0.830578119937194	0.981215586380617	-0.372814965382025	-0.593991740092757	0.275371373801527	0.999960728400165	0.221176774710732
chr11	17387020	17387134	114	-	exon	KCNJ11	0.662893684859256	1	0.460576366560654	1	0.441059175828648	0.981215586380617	-0.367997578675527	0.342727763751143	0.680794108852735	0.999960728400165	-0.71072534242667
chr11	18291452	18291622	170	-	exon	HPS5	0.285829207457657	1	0.210636890394185	1	0.242911328174538	0.981215586380617	-0.110269574176185	-0.0381968517117393	0.937148679232418	0.999960728400165	-0.0720727224644462
chr11	22624759	22625078	319	-	exon	FANCF	0.786653693403291	1	0.540428143151558	1	0.43556941887551	0.981215586380617	-0.37700602227688	0.181476036411584	0.782701227395856	0.999960728400165	-0.558482058688465
chr11	27367782	27368200	418	-	utr3	LGR4	0.954092659239885	1	0.777031237665863	1	0.288494826588899	0.981215586380617	-0.0845493457349874	-0.119665338550547	0.770831936334421	0.999960728400165	0.0351159928155591
chr11	30331021	30331238	217	+	exon	ARL14EP	0.92972798151421	1	0.926957127585976	1	0.694103907404769	0.981215586380617	-0.250932262138861	-0.0629735551086749	0.907303703549008	0.999960728400165	-0.187958707030186
chr11	31789676	31789890	214	-	utr3	PAX6	0.298977698627549	1	0.160693450537781	1	0.309295825057911	0.981215586380617	-0.522042360801497	0.431495393266869	0.340223632123092	0.999960728400165	-0.953537754068366
chr11	32853992	32854136	144	+	utr3	PRRG4	0.682225412302233	1	0.548446691005239	1	0.874510694352443	0.981215586380617	-0.211546912435157	-0.288488418812286	0.64884303193338	0.999960728400165	0.0769415063771291
chr11	32935116	32935409	293	+	exon	QSER1	0.614038356233807	1	0.723383938858429	1	0.882904308891784	0.981215586380617	-0.260843402475861	-0.171869002157804	0.567290861061311	0.999960728400165	-0.0889744003180573
chr11	32954001	32954131	130	+	exon	QSER1	0.553513215434131	1	0.417421404451164	1	0.839930442541718	0.981215586380617	-0.397893283549294	-0.171869002157804	0.567290861061311	0.999960728400165	-0.226024281391491
chr11	32976597	32976730	133	+	utr3	QSER1	0.594974360199219	1	0.443140317420225	1	0.640063559805888	0.981215586380617	-0.667298236467938	-0.171869002157804	0.567290861061311	0.999960728400165	-0.495429234310135
chr11	33077340	33077477	137	-	utr3	CSTF3	0.798390115383845	1	0.670755050491137	1	0.74881261883964	0.981215586380617	-0.848076753234985	-0.203991588927	0.628193691205937	0.999960728400165	-0.644085164307985
chr11	33287184	33287351	167	+	exon	HIPK3	0.960124063736827	1	0.871501490962482	1	0.651901145164089	0.981215586380617	-0.631249023983689	-0.19697277419099	0.545603601261289	0.999960728400165	-0.434276249792698
chr11	33668160	33668414	254	+	utr3	KIAA1549L	0.212709156586084	1	0.222548139565376	1	0.529151523593689	0.981215586380617	-0.851477688551803	-0.802613961299138	0.110947670994765	0.999960728400165	-0.0488637272526645
chr11	33709783	33709901	118	-	utr3	CD59	0.759635121273471	1	0.515600456317143	1	0.332520161217313	0.981215586380617	0.0337711974293976	-0.166241969357594	0.683186486175878	0.999960728400165	0.200013166786992
chr11	33710098	33710245	147	-	utr3	CD59	0.572055091425319	1	0.37662700012429	1	0.268765638185713	0.981215586380617	-0.177069086620383	-0.166241969357594	0.683186486175878	0.999960728400165	-0.0108271172627887
chr11	34105614	34105765	151	+	utr5	NAT10	0.599741134768438	1	0.606096713325234	1	0.558916777436006	0.981215586380617	1.44109373592919	0.00188636577520504	0.995485632336578	0.999960728400165	1.43920737015398
chr11	34146227	34146336	109	+	utr3	NAT10	0.418326762161692	1	0.244117924177476	1	0.407157153818172	0.981215586380617	0.0103345215148442	0.00188636577520504	0.995485632336578	0.999960728400165	0.0084481557396392
chr11	35619338	35619440	102	+	exon	FJX1	0.491693355587274	1	0.999404211976606	1	NA	NA	3.30890063779528	-0.375102520907409	0.520014320759281	0.999960728400165	3.68400315870269
chr11	35619499	35619985	486	+	utr3	FJX1	0.451910928424149	1	0.523876130464041	1	0.701860014982348	0.981215586380617	0.225596841604409	-0.375102520907409	0.520014320759281	0.999960728400165	0.600699362511818
chr11	35620071	35620284	213	+	utr3	FJX1	0.0279296045578941	1	0.0163844103600566	1	0.173610234800476	0.981215586380617	0.145439571231337	-0.375102520907409	0.520014320759281	0.999960728400165	0.520542092138746
chr11	35620442	35620668	226	+	utr3	FJX1	0.885254797124455	1	0.952931730981959	1	0.74523398675056	0.981215586380617	0.18658395228424	-0.375102520907409	0.520014320759281	0.999960728400165	0.561686473191648
chr11	36490126	36490410	284	-	exon	TRAF6	0.697007012006026	1	0.483450512261642	1	0.233117693128039	0.981215586380617	-0.701948412970664	-0.353291239073513	0.515079460879359	0.999960728400165	-0.348657173897152
chr11	43943206	43943477	271	+	utr3	C11orf96	0.0337228792199174	1	0.0252665126083565	1	0.0992804880942069	0.981215586380617	2.69642965969769	0.47722282390435	0.561010933816033	0.999960728400165	2.21920683579334
chr11	44108044	44108223	179	+	exon	EXT2	0.820930406805449	1	0.991413973487118	1	0.758514596261057	0.981215586380617	-0.236687856641778	-0.367442587827862	0.346329981453927	0.999960728400165	0.130754731186084
chr11	44244437	44244707	270	+	utr3	EXT2	0.492388493238149	1	0.322680112644206	1	0.69037615185729	0.981215586380617	-0.25345433952729	-0.367442587827862	0.346329981453927	0.999960728400165	0.113988248300573
chr11	46428669	46428772	103	-	exon	RP11-425L10.1	0.151280093513678	1	0.194509990167631	1	0.332021714063038	0.981215586380617	1.9181993368972	0.617984023165493	0.27986620620562	0.999960728400165	1.3002153137317
chr11	46743728	46743832	104	-	utr3	CKAP5	0.404873739916296	1	0.269346212594963	1	0.642390008679377	0.981215586380617	-0.395525246167712	-0.121637537206732	0.629134408269251	0.999960728400165	-0.27388770896098
chr11	46744006	46744112	106	-	utr3	CKAP5	0.834141168048218	1	0.673343149917061	1	0.940910797074719	0.981215586380617	-0.142096250934441	-0.121637537206732	0.629134408269251	0.999960728400165	-0.0204587137277088
chr11	47239553	47239655	102	-	utr3	ACP2	0.32395478195485	1	0.297881095651406	1	0.718842433023334	0.981215586380617	0.0935277591647583	-0.272824489682704	0.681889685365519	0.999960728400165	0.366352248847462
chr11	47571592	47571780	188	+	utr3	PTPMT1	0.687880447675853	1	0.48080877717291	1	0.163310888264779	0.981215586380617	-0.664899461038672	-0.275465612830654	0.760350759373727	0.999960728400165	-0.389433848208018
chr11	47778949	47779118	169	-	utr3	NUP160	0.967086482697824	1	0.832768048205103	1	0.844046510145256	0.981215586380617	-0.324739380786696	-0.195570172889986	0.521236027896516	0.999960728400165	-0.12916920789671
chr11	57308605	57308741	136	-	exon	TNKS1BP1	0.446794181748193	1	0.389291796470336	1	0.488055815150325	0.981215586380617	1.89051574127063	0.180173750615608	0.758030895291461	0.999960728400165	1.71034199065502
chr11	57309130	57309241	111	-	utr3	TNKS1BP1	0.638587608736126	1	0.691296988458656	1	0.86603360611687	0.981215586380617	1.08943855002106	0.180173750615608	0.758030895291461	0.999960728400165	0.909264799405448
chr11	57484866	57485047	181	-	utr3	SLC43A1	0.636938226006214	1	0.530553687740401	1	0.918919262492782	0.981215586380617	-0.125579689791904	0.0755545980295335	0.896139135703251	0.999960728400165	-0.201134287821437
chr11	57660942	57661053	111	+	exon	CLP1	0.196493532812792	1	0.105529623608103	1	0.344104659240734	0.981215586380617	0.0228155633904426	0.286569419968256	0.687148989389058	0.999960728400165	-0.263753856577813
chr11	57661537	57661696	159	+	utr3	CLP1	0.0843620408399526	1	0.0360165581604198	1	0.277193732539579	0.981215586380617	-0.425572354115107	0.286569419968256	0.687148989389058	0.999960728400165	-0.712141774083363
chr11	57672087	57672281	194	+	utr5	ZDHHC5	0.267426988826329	1	0.13867743628907	1	0.476203492353067	0.981215586380617	-0.497779172726219	-0.16135641420707	0.662469452049518	0.999960728400165	-0.336422758519149
chr11	57672534	57672635	101	+	utr5	ZDHHC5	0.592849873001092	1	0.446525993463883	1	0.872046586108102	0.981215586380617	-0.0694896466074389	-0.16135641420707	0.662469452049518	0.999960728400165	0.0918667675996316
chr11	57700137	57700362	225	+	utr3	ZDHHC5	0.788747048460985	1	0.633822727548378	1	0.94330494097467	0.981215586380617	-0.558816610420274	-0.16135641420707	0.662469452049518	0.999960728400165	-0.397460196213204
chr11	57741508	57741647	139	+	utr5	C11orf31	0.720356447178284	1	0.628439598149102	1	0.864631209147519	0.981215586380617	1.39471381928524	0.366912713891883	0.63178349472064	0.999960728400165	1.02780110539335
chr11	57796548	57796743	195	+	exon	CTNND1	0.301053611016113	1	0.155136694100316	1	0.475229092930142	0.981215586380617	-0.647449412989069	-0.206149991253461	0.537690255667592	0.999960728400165	-0.441299421735608
chr11	57816364	57816464	100	+	utr3	CTNND1	0.961427834277436	1	0.881805961358901	1	0.947574672288488	0.981215586380617	-0.298944192579153	-0.206149991253461	0.537690255667592	0.999960728400165	-0.0927942013256914
chr11	58617466	58617568	102	+	exon	ZFP91-CNTF	0.676621628811875	1	0.510973834380428	1	0.876488491491339	0.981215586380617	0.177660633004594	NA	NA	NA	NA
chr11	58617666	58617814	148	+	utr3	ZFP91	0.878464062716561	1	0.994255290276375	1	0.947249155434483	0.981215586380617	-0.353838335008125	-0.283027508389448	0.441907972326884	0.999960728400165	-0.0708108266186769
chr11	59124481	59124607	126	+	exon	FAM111B	0.484946550599295	1	0.328596677866227	1	0.389572601309999	0.981215586380617	0.00746409260282304	0.3133751123853	0.487337187774506	0.999960728400165	-0.305911019782477
chr11	59126855	59126966	111	+	utr3	FAM111B	0.702831258385743	1	0.803529649808873	1	0.908351710939796	0.981215586380617	0.188485814014916	0.3133751123853	0.487337187774506	0.999960728400165	-0.124889298370384
chr11	59127086	59127190	104	+	utr3	FAM111B	0.225267144421708	1	0.0957722834183595	1	0.252292639962307	0.981215586380617	-0.407542661839461	0.3133751123853	0.487337187774506	0.999960728400165	-0.720917774224761
chr11	59576407	59576614	207	-	utr3	OSBP	0.404248072650534	1	0.251239881766709	1	0.64156004070386	0.981215586380617	-0.184670608083381	-0.266447427384227	0.45429299185147	0.999960728400165	0.0817768193008468
chr11	59801072	59801177	105	+	utr3	STX3	0.338905861866338	1	0.204314444826096	1	0.52453829876895	0.981215586380617	-0.627432600222001	-0.172339252381604	0.687142408506246	0.999960728400165	-0.455093347840397
chr11	60906425	60906534	109	-	utr5	PRPF19	0.51147210568748	1	0.565264849035041	1	0.736214360682702	0.981215586380617	1.81970982685945	-0.182621142507377	0.569631066919709	0.999960728400165	2.00233096936683
chr11	61334415	61334519	104	+	utr5	TKFC	0.531612275571619	1	0.319624715970321	1	0.58225729185744	0.981215586380617	0.0642041383055965	0.407471745385315	0.476129174840251	0.999960728400165	-0.343267607079718
chr11	61364463	61364564	101	+	exon	TMEM138	0.674142279772812	1	0.690498641471549	1	0.841868123369141	0.981215586380617	0.0391290185768175	-0.171948648745089	0.754654130436208	0.999960728400165	0.211077667321907
chr11	61403148	61403263	115	-	utr3	CPSF7	0.500766811967381	1	0.310665735942855	1	0.262816259944529	0.981215586380617	-0.549825024903205	0.0864969276219336	0.80363182301956	0.999960728400165	-0.636321952525139
chr11	61403489	61403592	103	-	utr3	CPSF7	0.878815796405965	1	0.692436301375832	1	0.740967855719849	0.981215586380617	-0.183193745246963	0.0864969276219336	0.80363182301956	0.999960728400165	-0.269690672868896
chr11	61446135	61446327	192	+	utr3	RP11-286N22.8	0.382706619795618	1	0.410549978243194	1	0.678175657710721	0.981215586380617	0.144736647391524	-0.527162650267614	0.739112743254407	NA	0.671899297659138
chr11	61473057	61473177	120	+	intron	RP11-286N22.8	0.820594740596483	1	0.717935506918367	1	0.902238323273407	0.981215586380617	-0.263659701287648	-0.527162650267614	0.739112743254407	NA	0.263502948979966
chr11	61792934	61793044	110	+	utr5	FADS2	0.943044353674729	1	0.952438722505864	1	0.79142490937489	0.981215586380617	2.10200663038194	-0.0602153638057361	0.880535591844735	0.999960728400165	2.16222199418768
chr11	61795867	61796220	353	+	exon	FEN1	0.996835486068759	1	0.847358190045425	1	0.964763622095327	0.981215586380617	0.477021578452499	0.326268967466358	0.411243401489506	0.999960728400165	0.150752610986141
chr11	61967487	61967596	109	-	utr5	FTH1	0.578070188887515	1	0.697814181027895	1	0.868587980746763	0.981215586380617	0.674543804566594	0.389433835712323	0.447916415120295	0.999960728400165	0.285109968854271
chr11	62392853	62392967	114	+	utr3	ASRGL1	0.806093404600846	1	0.719513535682401	1	0.931077273324251	0.981215586380617	-0.073955205737857	-0.0775000782106441	0.916829163587198	0.999960728400165	0.00354487247278712
chr11	62517991	62518261	270	-	exon	AHNAK	0.535018715204039	1	0.407877496510242	1	0.947691397378658	0.981215586380617	-0.182992474081748	-0.267247664936903	0.465172834818273	0.999960728400165	0.0842551908551546
chr11	62518420	62518609	189	-	exon	AHNAK	0.0355362020931468	1	0.0114780799647337	1	0.751294245842101	0.981215586380617	-1.49329709679641	-0.267247664936903	0.465172834818273	0.999960728400165	-1.22604943185951
chr11	62519338	62519440	102	-	exon	AHNAK	0.251585130504044	1	0.103295464358937	1	0.243426798333967	0.981215586380617	-1.61421770154969	-0.267247664936903	0.465172834818273	0.999960728400165	-1.34697003661278
chr11	62520718	62520887	169	-	exon	AHNAK	0.107418638089229	1	0.0509532074273134	1	0.793146543214205	0.981215586380617	-1.38472268394743	-0.267247664936903	0.465172834818273	0.999960728400165	-1.11747501901052
chr11	62523309	62523409	100	-	exon	AHNAK	0.236960324600531	1	0.125540586452173	1	0.645130695085545	0.981215586380617	-0.782070618673371	-0.267247664936903	0.465172834818273	0.999960728400165	-0.514822953736468
chr11	62529563	62529694	131	-	exon	AHNAK	0.641964808764288	1	0.484320876225251	1	0.647532162847559	0.981215586380617	-1.5326973819952	-0.267247664936903	0.465172834818273	0.999960728400165	-1.26544971705829
chr11	62532700	62532808	108	-	exon	AHNAK	0.394845460176513	1	0.417162554799041	1	0.500795896666447	0.981215586380617	-0.796051772142277	-0.267247664936903	0.465172834818273	0.999960728400165	-0.528804107205374
chr11	62533769	62533889	120	-	exon	AHNAK	0.79416765493623	1	0.85066021007124	1	0.830798573424168	0.981215586380617	-0.496597578864986	-0.267247664936903	0.465172834818273	0.999960728400165	-0.229349913928083
chr11	62647829	62647941	112	-	exon	INTS5	0.451716158599177	1	0.295401779896828	1	0.362254989051962	0.981215586380617	-0.0919614215360893	0.00785879053010478	0.988809720060724	0.999960728400165	-0.0998202120661941
chr11	62649449	62649640	191	-	exon	INTS5	0.0314434576224698	1	0.0216601714614886	1	0.32653308069915	0.981215586380617	0.430501355049899	0.00785879053010478	0.988809720060724	0.999960728400165	0.422642564519794
chr11	62662907	62663023	116	-	utr3	C11orf98	0.483089368358701	1	0.509800537132813	1	0.937407348249808	0.981215586380617	0.257498305329676	0.755968057721605	0.81517192621243	NA	-0.49846975239193
chr11	62671678	62671855	177	+	utr5	UQCC3	0.0957402869092621	1	0.0775295634820215	1	0.122693603446559	0.981215586380617	2.73854752318603	0.524830988841602	0.605763342988205	0.999960728400165	2.21371653434443
chr11	62672074	62672409	335	+	utr3	UQCC3	0.501827494236686	1	0.514260456568008	1	0.76340267716342	0.981215586380617	1.67091467856915	0.524830988841602	0.605763342988205	0.999960728400165	1.14608368972755
chr11	62790501	62790722	221	-	utr3	TMEM223	0.877907313073683	1	0.946451259707407	1	0.703079151383431	0.981215586380617	-0.325410597472444	-0.541662869328779	0.511930974768338	0.999960728400165	0.216252271856334
chr11	62792157	62792262	105	-	utr3	NXF1	0.624641620618826	1	0.468176049783438	1	0.591087450631829	0.981215586380617	-0.0644506764555952	0.24663394797772	0.510124636096507	0.999960728400165	-0.311084624433315
chr11	62880909	62881013	104	+	utr5	SLC3A2	6.55146601039642e-05	0.209136722766228	1.43550275582558e-05	0.12682666847719	0.00160483331869864	0.761843441380803	3.56306630474974	0.144939076439223	0.635103609470732	0.999960728400165	3.41812722831052
chr11	62888476	62888599	123	+	exon	SLC3A2	0.0406491425549561	1	0.0292619347620779	1	0.113856402123024	0.981215586380617	1.20002931892243	0.144939076439223	0.635103609470732	0.999960728400165	1.05509024248321
chr11	62888745	62888851	106	+	utr3	SLC3A2	0.955345043801943	1	0.736515265768889	1	0.361884608653087	0.981215586380617	-0.146992189490305	0.144939076439223	0.635103609470732	0.999960728400165	-0.291931265929528
chr11	63954960	63955281	321	+	utr3	NAA40	0.772501249135544	1	0.902092410771712	1	0.934423939459073	0.981215586380617	-0.256560074563842	-0.390319482209474	0.515376773134963	0.999960728400165	0.133759407645631
chr11	64804233	64804396	163	-	utr3	MEN1	0.168635184906629	1	0.186816951596319	1	0.448053197944727	0.981215586380617	0.637933693580234	-0.194134529283125	0.660383930971656	0.999960728400165	0.832068222863358
chr11	64853853	64854039	186	-	utr3	EHD1	0.625504791578636	1	0.626289596691374	1	0.782716869656475	0.981215586380617	0.899666957033876	0.232189262216461	0.747475232249041	0.999960728400165	0.667477694817415
chr11	64894916	64895016	100	-	utr3	ATG2A	0.221894261976977	1	0.120599179964579	1	0.575211567794309	0.981215586380617	2.50425337663811	-0.133437290034139	0.810684033011055	0.999960728400165	2.63769066667224
chr11	65044401	65044592	191	+	utr3	SAC3D1	0.423670510991875	1	0.410921621874149	1	0.653892033194832	0.981215586380617	1.42680434587342	0.8490740303127	0.379917843869591	0.999960728400165	0.577730315560717
chr11	65077551	65077670	119	-	utr3	CDCA5	0.290555899430787	1	0.154646733293013	1	0.48251118818902	0.981215586380617	-0.197592874367981	0.123896019123165	0.748476138085839	0.999960728400165	-0.321488893491146
chr11	65116520	65116719	199	-	exon	ZNHIT2	0.438203082135531	1	0.414492154988285	1	0.760894033652004	0.981215586380617	2.2319616692826	0.301473782323159	0.820711219956898	NA	1.93048788695944
chr11	65127862	65128023	161	-	utr3	SYVN1	0.713461982075722	1	0.821195527335423	1	0.951935702253846	0.981215586380617	0.612514656072825	-0.189173997367827	0.711133325392092	0.999960728400165	0.801688653440652
chr11	65211526	65211731	205	+	utr3	CAPN1	0.929075760289964	1	0.769745892907498	1	0.854625452048289	0.981215586380617	0.912855975073706	0.112408661007009	0.786994157701733	0.999960728400165	0.800447314066697
chr11	65411731	65411878	147	+	utr3	FRMD8	0.680926835661303	1	0.574018196233815	1	0.715600441573047	0.981215586380617	0.716870824218999	0.126805986769985	0.881336629010876	0.999960728400165	0.590064837449014
chr11	65424348	65424591	243	+	exon	NEAT1	0.0968152589957788	1	0.0473347864116643	1	0.417335062572532	0.981215586380617	-1.46243596806944	-0.111252551857496	0.921467547821813	0.999960728400165	-1.35118341621194
chr11	65573492	65573628	136	+	utr3	SSSCA1	0.411687673719863	1	0.373262905060041	1	0.411220588028652	0.981215586380617	0.782827871081929	0.640166262542525	0.411347090656671	0.999960728400165	0.142661608539404
chr11	65598308	65598451	143	-	utr3	MAP3K11	0.749088829082012	1	0.751865230290462	1	0.760921775739756	0.981215586380617	1.7139299941592	-0.148367705566546	0.852416636066497	0.999960728400165	1.86229769972575
chr11	65618425	65618525	100	+	exon	PCNX3	0.223470141801566	1	0.19131316459871	1	0.631485534556766	0.981215586380617	1.41810384336504	0.060202829822487	0.877446526958459	0.999960728400165	1.35790101354255
chr11	65618645	65618769	124	+	exon	PCNX3	0.552666469596967	1	0.673685783186582	1	0.924576957416101	0.981215586380617	1.26680883243361	0.060202829822487	0.877446526958459	0.999960728400165	1.20660600261112
chr11	65637005	65637216	211	+	utr3	PCNX3	0.330419700817462	1	0.223650066215949	1	0.953436701583985	0.981215586380617	-0.148921339319548	0.060202829822487	0.877446526958459	0.999960728400165	-0.209124169142035
chr11	65654226	65654448	222	-	utr3	RELA	0.762020430156219	1	0.606651884789427	1	0.848215526402069	0.981215586380617	0.00532419395616826	0.232566562295566	0.568996758364493	0.999960728400165	-0.227242368339398
chr11	65720612	65720753	141	-	utr5	RNASEH2C	0.510142387551093	1	0.507103162943665	1	0.655485824795109	0.981215586380617	2.22331789346425	-0.0144685001484361	0.981863354085555	0.999960728400165	2.23778639361269
chr11	65775085	65775225	140	-	utr3*	AP5B1	0.624107540481022	1	0.528048567567912	1	0.918959934768624	0.981215586380617	-1.09531016168958	0.269677982534388	0.646872149989217	0.999960728400165	-1.36498814422397
chr11	65779290	65779390	100	-	exon	AP5B1	0.0949994152990856	1	0.0429677904724726	1	0.440436616892588	0.981215586380617	0.801246976824174	0.269677982534388	0.646872149989217	0.999960728400165	0.531568994289786
chr11	65890663	65890818	155	+	utr5	CCDC85B	0.592064218931514	1	0.999403144943038	1	NA	NA	2.64387838318067	1.78550870124717	0.0789865647243101	0.999960728400165	0.8583696819335
chr11	65890931	65891198	267	+	exon	CCDC85B	0.254494483739159	1	0.203531165173449	1	0.573322057091915	0.981215586380617	1.6159883978366	1.78550870124717	0.0789865647243101	0.999960728400165	-0.169520303410576
chr11	65891249	65891644	395	+	utr3	CCDC85B	0.375988830076226	1	0.372393316042458	1	0.463180092739253	0.981215586380617	2.16870107245959	1.78550870124717	0.0789865647243101	0.999960728400165	0.383192371212421
chr11	65998466	65998569	103	-	utr3	EIF1AD	0.60549574305603	1	0.455386681727949	1	0.79849206611525	0.981215586380617	0.423455288825415	-0.218976615239002	0.703005905915452	0.999960728400165	0.642431904064417
chr11	66002005	66002122	117	-	utr5	EIF1AD	0.615714164975608	1	0.613372691098076	1	0.675345819282447	0.981215586380617	0.95819836760174	-0.218976615239002	0.703005905915452	0.999960728400165	1.17717498284074
chr11	66345721	66345847	126	-	utr3	B4GAT1	0.806620248273041	1	0.624409533518701	1	0.9359586835929	0.981215586380617	-0.320190073554669	0.0125444741269849	0.978176258000382	0.999960728400165	-0.332734547681653
chr11	66347202	66347399	197	-	exon	B4GAT1	0.111213145960623	1	0.0719749011782959	1	0.334390554895045	0.981215586380617	1.52716329086715	0.0125444741269849	0.978176258000382	0.999960728400165	1.51461881674016
chr11	66616638	66616898	260	+	utr5	RBM14-RBM4	0.0857810360442319	1	0.0780871092133063	1	0.00151280664839434	0.761843441380803	1.99408286119897	0.121623217713479	0.938325769543266	NA	1.87245964348549
chr11	66624452	66624590	138	+	utr3	RBM14	0.570039465500861	1	0.647957876745545	1	0.959623910506789	0.981215586380617	0.856623718578029	-0.274914439362839	0.447653657594831	0.999960728400165	1.13153815794087
chr11	66624634	66624741	107	+	exon	RBM14	0.482228273648822	1	0.459867936126097	1	0.566878909439349	0.981215586380617	1.36053994677377	-0.274914439362839	0.447653657594831	0.999960728400165	1.6354543861366
chr11	66638695	66638840	145	+	utr5	RBM4	0.206436502514066	1	0.220274792999983	1	0.185802104379348	0.981215586380617	1.99936194326001	0.623380998002531	0.350005972911516	0.999960728400165	1.37598094525748
chr11	66640271	66640378	107	+	utr3	RBM4	0.4124684379984	1	0.292785166655886	1	0.787482764160739	0.981215586380617	0.176358132539441	0.623380998002531	0.350005972911516	0.999960728400165	-0.44702286546309
chr11	66668789	66668914	125	-	exon	RBM4B	0.25519202768525	1	0.151815073584746	1	0.71653164318062	0.981215586380617	-0.365321891792111	0.101955820090006	0.872462211200328	0.999960728400165	-0.467277711882117
chr11	66685657	66685771	114	-	utr3	SPTBN2	0.896847644375663	1	0.775766834054929	1	0.924030036570995	0.981215586380617	0.0492001711478413	-0.209964946809093	0.651948301972366	0.999960728400165	0.259165117956934
chr11	66857893	66858559	666	-	exon	PC	0.202336499756176	1	0.219017671286942	1	0.330668476992182	0.981215586380617	0.953557746146134	0.0600758252897528	0.948143498840043	0.999960728400165	0.893481920856381
chr11	66858615	66859097	482	+	exon	LRFN4	0.0221364913788176	1	0.0106305452365833	1	0.0673384618823937	0.981215586380617	1.98627424844095	0.191920679575217	0.851426313330141	0.999960728400165	1.79435356886573
chr11	66859678	66859794	116	+	exon	LRFN4	0.850862257342079	1	0.925982642142606	1	0.904902893966378	0.981215586380617	1.04845804203573	0.191920679575217	0.851426313330141	0.999960728400165	0.856537362460513
chr11	67231705	67231852	147	+	exon	KDM2A	0.175924097061748	1	0.124241137072539	1	0.327164476347275	0.981215586380617	0.221025213246192	-0.00398191710735943	0.991580866402042	0.999960728400165	0.225007130353551
chr11	67398053	67398157	104	+	utr3	RAD9A	0.661854884536762	1	0.742233033070721	1	0.685182977521785	0.981215586380617	0.300054025157974	0.268270390199057	0.708767943848463	0.999960728400165	0.031783634958917
chr11	67606951	67607071	120	+	utr5	NDUFV1	0.294270185942081	1	0.329601124469813	1	0.319674076300108	0.981215586380617	1.55864384835134	0.206730897213519	0.555053843712603	0.999960728400165	1.35191295113782
chr11	68030672	68030782	110	+	utr5	NDUFS8	0.469303786502678	1	0.506077592524151	1	0.684022204050463	0.981215586380617	1.45666280495099	0.265013551798179	0.564971405959534	0.999960728400165	1.19164925315281
chr11	68158112	68158302	190	-	utr3	KMT5B	0.589079695936592	1	0.577904931141387	1	0.686125908911738	0.981215586380617	-0.498290773588321	-0.260471458240009	0.589308239079959	0.999960728400165	-0.237819315348312
chr11	68261595	68261705	110	-	utr3	C11orf24	0.873439558467574	1	0.704982643941567	1	0.735177724189896	0.981215586380617	-0.360093845323492	-0.00575964739806702	0.991836241229297	0.999960728400165	-0.354334197925425
chr11	68261804	68261962	158	-	exon	C11orf24	0.512750181183949	1	0.535241696999445	1	0.804386711222398	0.981215586380617	1.11325359111447	-0.00575964739806702	0.991836241229297	0.999960728400165	1.11901323851254
chr11	68262666	68262766	100	-	exon	C11orf24	0.574276517688525	1	0.38610452459816	1	0.530063491008014	0.981215586380617	-0.123232040138252	-0.00575964739806702	0.991836241229297	0.999960728400165	-0.117472392740185
chr11	68386488	68386671	183	+	exon	LRP5	0.20080836065258	1	0.120641092546499	1	0.287059500412081	0.981215586380617	2.2103012740233	0.063459692183769	0.887333802662607	0.999960728400165	2.14684158183953
chr11	69643089	69643252	163	+	exon	CCND1	0.0759849560444013	1	0.0417958003922029	1	0.128144063580444	0.981215586380617	1.59576750283206	-0.289090134225281	0.406271758407073	0.999960728400165	1.88485763705734
chr11	70206422	70206645	223	+	utr3	FADD	0.983654489836541	1	0.882902259166954	1	0.923165399766361	0.981215586380617	0.279943709238708	0.537802797264743	0.691608656013803	NA	-0.257859088026035
chr11	70206914	70207054	140	+	utr3	FADD	0.5538267471601	1	0.585130427348376	1	0.796342589818912	0.981215586380617	1.14627672523342	0.537802797264743	0.691608656013803	NA	0.608473927968679
chr11	71435363	71435469	106	-	utr3	DHCR7	0.55121514173111	1	0.491807445220709	1	0.629689020765699	0.981215586380617	2.17855272283212	0.0713731407921745	0.853650114546283	0.999960728400165	2.10717958203994
chr11	72003303	72003406	103	+	utr3	IL18BP	0.951274187311754	1	0.82488004290109	1	0.935505390797723	0.981215586380617	0.315006690729846	-0.339448454324206	0.765991317442736	0.999960728400165	0.654455145054052
chr11	72292872	72292998	126	-	utr3	CLPB	0.944495765319356	1	0.744256609994976	1	0.804702200009244	0.981215586380617	-0.100369547279624	-0.0412167713270361	0.92496201064504	0.999960728400165	-0.0591527759525881
chr11	72293342	72293461	119	-	utr3	CLPB	0.179582981508365	1	0.176647397690542	1	0.753835401702748	0.981215586380617	0.955876903219695	-0.0412167713270361	0.92496201064504	0.999960728400165	0.997093674546731
chr11	72838609	72838720	111	-	utr3	FCHSD2	0.521897005239771	1	0.409278192567748	1	0.903808134547004	0.981215586380617	-0.286785414518416	0.0771229835127353	0.888488554589712	0.999960728400165	-0.363908398031151
chr11	73405386	73405595	209	-	utr3	FAM168A	0.267699929283853	1	0.150713486898661	1	0.649919110997672	0.981215586380617	-0.742095632771051	-0.337511689484124	0.371230273513459	0.999960728400165	-0.404583943286927
chr11	73876725	73876829	104	+	utr5	PAAF1	0.472051330854316	1	0.501105885193559	1	0.789064681524005	0.981215586380617	2.0324341756886	-0.511859360941976	0.358854405969136	0.999960728400165	2.54429353663058
chr11	73927497	73927619	122	+	utr3	PAAF1	0.924650065725778	1	0.927797761608713	1	0.933950479813276	0.981215586380617	-0.345805985308474	-0.511859360941976	0.358854405969136	0.999960728400165	0.166053375633502
chr11	74640775	74640881	106	+	utr3	POLD3	0.987344150658955	1	0.806316462853259	1	0.642265081878583	0.981215586380617	-0.173496372388728	-0.156895894302813	0.700216612187692	0.999960728400165	-0.0166004780859155
chr11	74835782	74836014	232	+	exon	RNF169	0.864977101974406	1	0.947390665100212	1	0.638860743760213	0.981215586380617	-0.648305834345902	0.00656517872337199	0.985285579502581	0.999960728400165	-0.654871013069274
chr11	74836110	74836256	146	+	exon	RNF169	0.868552297415194	1	0.739995429265356	1	0.915705286615055	0.981215586380617	-0.0951849549510346	0.00656517872337199	0.985285579502581	0.999960728400165	-0.101750133674407
chr11	74836438	74836538	100	+	exon	RNF169	0.670590038715246	1	0.460650245437143	1	0.682729563935692	0.981215586380617	-0.40101291295312	0.00656517872337199	0.985285579502581	0.999960728400165	-0.407578091676492
chr11	75005985	75006170	185	+	utr3	NEU3	0.887192110269703	1	0.783432461587093	1	0.889625602179491	0.981215586380617	0.667577862433884	-0.0803850290533923	0.855805192220732	0.999960728400165	0.747962891487276
chr11	75006712	75006992	280	+	utr3	NEU3	0.628500078867951	1	0.691751426243798	1	0.706507330007346	0.981215586380617	-0.377562316575097	-0.0803850290533923	0.855805192220732	0.999960728400165	-0.297177287521705
chr11	75265420	75265544	124	-	utr3	ARRB1	0.727301663770352	1	0.586445368233026	1	0.709878989232003	0.981215586380617	0.293228234037705	0.308901431201175	0.638734583170918	0.999960728400165	-0.015673197163469
chr11	75566746	75566896	150	+	exon	SERPINH1	0.0996125282842825	1	0.0830267856700459	1	0.423994305078159	0.981215586380617	0.991865653804493	-0.0381600044298068	0.930880236677996	0.999960728400165	1.0300256582343
chr11	75571869	75572126	257	+	utr3	SERPINH1	0.367217329597118	1	0.395276398634986	1	0.750918668643431	0.981215586380617	0.721822515561186	-0.0381600044298068	0.930880236677996	0.999960728400165	0.759982519990992
chr11	75572614	75572764	150	+	utr3	SERPINH1	0.974354585830663	1	0.872860428437661	1	0.893336760142168	0.981215586380617	-0.0593047114402147	-0.0381600044298068	0.930880236677996	0.999960728400165	-0.0211447070104079
chr11	76350267	76350399	132	-	utr3	THAP12	0.396171232230072	1	0.406188723915597	1	0.767524829245887	0.981215586380617	-0.0365381547530597	-0.0229443643889408	0.963531135315252	0.999960728400165	-0.0135937903641189
chr11	76351536	76351637	101	-	exon	THAP12	0.426471064066042	1	0.28119090424339	1	0.530448018687677	0.981215586380617	0.43744215396712	-0.0229443643889408	0.963531135315252	0.999960728400165	0.460386518356061
chr11	76550123	76550328	205	+	utr3	EMSY	0.707238363220884	1	0.451508855886354	1	0.322127182501563	0.981215586380617	-0.549063249220093	-0.387641818372856	0.369031028818136	0.999960728400165	-0.161421430847237
chr11	77666678	77666785	107	-	utr3	RSF1	0.727411538787073	1	0.605204982336423	1	0.921772553576286	0.981215586380617	-0.174034155173115	-0.432412284689488	0.240716279687319	0.999960728400165	0.258378129516374
chr11	77666832	77667149	317	-	utr3	RSF1	0.883211476230173	1	0.990195069639051	1	0.85386208586074	0.981215586380617	0.0507256246155389	-0.432412284689488	0.240716279687319	0.999960728400165	0.483137909305027
chr11	82931856	82932008	152	+	utr3	DDIAS	0.387016297817286	1	0.419751128375387	1	0.921321753806424	0.981215586380617	-0.147491806914962	-0.0728824017375716	0.890029280529889	0.999960728400165	-0.0746094051773903
chr11	83157152	83157279	127	+	utr5	PCF11	0.138929896029959	1	0.104643862968248	1	0.245303725227702	0.981215586380617	0.867473610665079	-0.155540548903928	0.672167993712067	0.999960728400165	1.02301415956901
chr11	83167607	83167709	102	+	exon	PCF11	0.487104394195703	1	0.355542510820492	1	0.702590376344846	0.981215586380617	-1.0275846064909	-0.155540548903928	0.672167993712067	0.999960728400165	-0.872044057586975
chr11	83168551	83168779	228	+	exon	PCF11	0.627009061694238	1	0.722256760842672	1	0.797569336424972	0.981215586380617	-0.179617050096458	-0.155540548903928	0.672167993712067	0.999960728400165	-0.0240765011925294
chr11	83169504	83169997	493	+	exon	PCF11	0.73579591566961	1	0.549709451729888	1	0.721741887307336	0.981215586380617	-0.247189589098882	-0.155540548903928	0.672167993712067	0.999960728400165	-0.0916490401949536
chr11	83213131	83213237	106	+	utr3	ANKRD42	0.986127673059076	1	0.97552853001224	1	0.868333726867189	0.981215586380617	-0.739052361116829	-0.155352758366156	0.818783237157791	0.999960728400165	-0.583699602750673
chr11	85636216	85636358	142	+	utr3	TMEM126B	0.447412609619824	1	0.288200637664221	1	0.678414953840808	0.981215586380617	-0.244814288859985	0.0548189925313308	0.918669635318852	0.999960728400165	-0.299633281391316
chr11	85660260	85660572	312	-	utr3	CREBZF	0.983211979509494	1	0.788712178614479	1	0.182763226265917	0.981215586380617	-0.541690349080818	-0.386515034459005	0.236029946124873	0.999960728400165	-0.155175314621814
chr11	85663563	85663768	205	-	utr3	CREBZF	0.815883696842952	1	0.624237073254185	1	0.58866524022221	0.981215586380617	-0.200246642440634	-0.386515034459005	0.236029946124873	0.999960728400165	0.186268392018371
chr11	85663841	85664084	243	-	exon	CREBZF	0.032496043439679	1	0.0328073849388551	1	0.0353772021839472	0.981215586380617	1.50582645498195	-0.386515034459005	0.236029946124873	0.999960728400165	1.89234148944095
chr11	85664454	85664568	114	-	exon	CREBZF	0.41110915586857	1	0.440307863908003	1	0.602963404646723	0.981215586380617	0.593040275162687	-0.386515034459005	0.236029946124873	0.999960728400165	0.979555309621692
chr11	85664917	85665099	182	-	utr5	CREBZF	0.395645260972002	1	0.382141399798422	1	0.726353714456983	0.981215586380617	1.72138241329545	-0.386515034459005	0.236029946124873	0.999960728400165	2.10789744775445
chr11	86807790	86808002	212	+	exon	PRSS23	0.671613410502315	1	0.482064639800999	1	0.833468656024533	0.981215586380617	-0.247050312516363	0.305576239077715	0.501573503257882	0.999960728400165	-0.552626551594079
chr11	86808352	86808621	269	+	exon	PRSS23	0.131873329604016	1	0.0609327886308468	1	0.160163500192444	0.981215586380617	-0.652201357569303	0.305576239077715	0.501573503257882	0.999960728400165	-0.957777596647019
chr11	86951375	86951481	106	+	utr3	PRSS23	0.778097634299927	1	0.574192200875238	1	0.526522516564719	0.981215586380617	0.116082870870472	0.305576239077715	0.501573503257882	0.999960728400165	-0.189493368207243
chr11	86951547	86951675	128	+	utr3	PRSS23	0.971193234513925	1	0.903531177144699	1	0.922116214211654	0.981215586380617	-0.118304985854423	0.305576239077715	0.501573503257882	0.999960728400165	-0.423881224932138
chr11	86951735	86952045	310	+	utr3	PRSS23	0.740982221604499	1	0.760458224635398	1	0.731017486040245	0.981215586380617	-0.543674036563183	0.305576239077715	0.501573503257882	0.999960728400165	-0.849250275640898
chr11	88293836	88293959	123	-	utr3	CTSC	0.756818509062294	1	0.852664924801064	1	0.936750759284759	0.981215586380617	-0.123317987105184	-0.354726749993266	0.396476183685759	0.999960728400165	0.231408762888083
chr11	88293994	88294205	211	-	utr3	CTSC	0.578433672865334	1	0.400704324628523	1	0.413592703546744	0.981215586380617	-0.0350369206141663	-0.354726749993266	0.396476183685759	0.999960728400165	0.3196898293791
chr11	88337525	88337728	203	-	utr5	CTSC	0.286276387012769	1	0.27844373061013	1	0.249990125640082	0.981215586380617	1.89098346254082	-0.354726749993266	0.396476183685759	0.999960728400165	2.24571021253409
chr11	92352614	92352722	108	+	exon	FAT3	0.601780338984824	1	0.622146582261157	1	0.708254862425926	0.981215586380617	-0.295889366150983	-0.320347064607944	0.30195519373958	0.999960728400165	0.0244576984569608
chr11	92353903	92354033	130	+	exon	FAT3	0.233691603777974	1	0.126544224394003	1	0.430102278709149	0.981215586380617	-0.394715690123444	-0.320347064607944	0.30195519373958	0.999960728400165	-0.0743686255155002
chr11	92354555	92354783	228	+	exon	FAT3	0.889506802936313	1	0.646392701195121	1	0.297297359857567	0.981215586380617	-0.669686809387868	-0.320347064607944	0.30195519373958	0.999960728400165	-0.349339744779924
chr11	92354888	92355103	215	+	exon	FAT3	0.962952482956952	1	0.946900738482131	1	0.585832008165771	0.981215586380617	-0.240317358816152	-0.320347064607944	0.30195519373958	0.999960728400165	0.0800297057917923
chr11	92890677	92890789	112	+	exon	FAT3	0.33936298182674	1	0.237444798303023	1	0.464926597687179	0.981215586380617	-0.197972238852253	-0.320347064607944	0.30195519373958	0.999960728400165	0.122374825755691
chr11	92890850	92891005	155	+	exon	FAT3	0.260894412401731	1	0.173027769120286	1	0.613619007979836	0.981215586380617	0.826573460052816	-0.320347064607944	0.30195519373958	0.999960728400165	1.14692052466076
chr11	94180875	94180999	124	+	utr3	PANX1	0.992367990676953	1	0.885406180202643	1	0.872757161016149	0.981215586380617	-0.474262666824865	0.0982213880204134	0.853040645941645	0.999960728400165	-0.572484054845278
chr11	94181055	94181171	116	+	utr3	PANX1	0.961080025779363	1	0.883137446684672	1	0.886693050987699	0.981215586380617	-1.02618300548285	0.0982213880204134	0.853040645941645	0.999960728400165	-1.12440439350327
chr11	94181467	94181650	183	+	utr3	PANX1	0.788858408723459	1	0.665650434470384	1	0.847807132613837	0.981215586380617	-0.241234809735681	0.0982213880204134	0.853040645941645	0.999960728400165	-0.339456197756095
chr11	94181724	94181874	150	+	utr3	PANX1	0.754959007877251	1	0.63379096673455	1	0.907601446723921	0.981215586380617	-0.561815492252813	0.0982213880204134	0.853040645941645	0.999960728400165	-0.660036880273226
chr11	94493722	94493848	126	+	utr5	ANKRD49	0.946416200387488	1	0.885797959965358	1	0.78755149933498	0.981215586380617	0.532062342386874	0.145001267820256	0.825010932333243	0.999960728400165	0.387061074566619
chr11	94498331	94498572	241	+	utr3	ANKRD49	0.0746190462367515	1	0.0246815610158543	1	0.121424465421222	0.981215586380617	-0.527292667397608	0.145001267820256	0.825010932333243	0.999960728400165	-0.672293935217863
chr11	94799555	94799682	127	+	exon	AMOTL1	0.798470891054699	1	0.914434700594053	1	0.903188293174685	0.981215586380617	-0.025687099951821	-0.202364805635571	0.514665714908234	0.999960728400165	0.17667770568375
chr11	94870885	94871149	264	+	utr3	AMOTL1	0.426203504626817	1	0.299250364131373	1	0.442530312518898	0.981215586380617	-1.04565439145363	-0.202364805635571	0.514665714908234	0.999960728400165	-0.843289585818058
chr11	95068039	95068229	190	+	utr3	SRSF8	0.734923124321705	1	0.566923775476882	1	0.957081126751109	0.981215586380617	0.186741078087722	0.229981905301058	0.62684081251615	0.999960728400165	-0.0432408272133364
chr11	95068357	95068517	160	+	utr3	SRSF8	0.325353340032099	1	0.165614479952013	1	0.220208772881868	0.981215586380617	-0.0293435920960387	0.229981905301058	0.62684081251615	0.999960728400165	-0.259325497397097
chr11	95128538	95128773	235	+	exon	ENDOD1	0.96333820173213	1	0.864304984738417	1	0.818754524557346	0.981215586380617	-0.0414226382497633	-0.118608633005258	0.796188228914866	0.999960728400165	0.0771859947554945
chr11	95129422	95129610	188	+	utr3	ENDOD1	0.63470803908649	1	0.449737246864893	1	0.659450831595265	0.981215586380617	-0.244429717860391	-0.118608633005258	0.796188228914866	0.999960728400165	-0.125821084855134
chr11	95132365	95132536	171	+	utr3	ENDOD1	0.252270644793565	1	0.124919726685714	1	0.201983352304089	0.981215586380617	-0.966257461787884	-0.118608633005258	0.796188228914866	0.999960728400165	-0.847648828782626
chr11	95978774	95978912	138	-	utr3	MAML2	0.485135876554305	1	0.502386678134432	1	0.836824150556282	0.981215586380617	-0.489187656416607	-0.783090973621772	0.217962631086818	0.999960728400165	0.293903317205165
chr11	96391085	96391418	333	+	exon	JRKL	0.496205508843221	1	0.304541966115268	1	0.173192123387455	0.981215586380617	-0.81226986793168	0.182815402941916	0.731865017474504	0.999960728400165	-0.995085270873596
chr11	96391882	96392038	156	+	exon	JRKL	0.60035370358352	1	0.465364861504972	1	0.706980533938253	0.981215586380617	-0.406281925140845	0.182815402941916	0.731865017474504	0.999960728400165	-0.589097328082761
chr11	96392096	96392333	237	+	utr3	JRKL	0.376818736525957	1	0.234233030830942	1	0.436151818966344	0.981215586380617	-0.486595035101838	0.182815402941916	0.731865017474504	0.999960728400165	-0.669410438043755
chr11	102229766	102230035	269	+	utr3	YAP1	0.915594489060496	1	0.76326603563173	1	0.927199451812606	0.981215586380617	-0.159093958996346	-0.0252640989850046	0.953620537665568	0.999960728400165	-0.133829860011342
chr11	102230038	102230149	111	+	utr3	YAP1	0.223447416495168	1	0.108215177822828	1	0.529293839501104	0.981215586380617	-0.986603433441163	-0.0252640989850046	0.953620537665568	0.999960728400165	-0.961339334456159
chr11	102350328	102350481	153	+	exon	BIRC2	0.919138953578172	1	0.960868039973197	1	0.877850574915051	0.981215586380617	0.0370689492922249	0.0674008116318377	0.892773961289324	0.999960728400165	-0.0303318623396127
chr11	102452589	102452699	110	-	utr5	TMEM123	0.481693945440677	1	0.233610920541862	1	0.54544411429435	0.981215586380617	2.86348506106471	-0.125108415666288	0.69470178682925	0.999960728400165	2.988593476731
chr11	103091995	103092138	143	-	utr5	DCUN1D5	0.629953466655306	1	0.655371687613269	1	0.711728366910317	0.981215586380617	2.05296604957294	0.304760286243322	0.460522955380644	0.999960728400165	1.74820576332962
chr11	106009475	106009728	253	-	utr3	MSANTD4	0.179143463845075	1	0.192313151367798	1	0.589942591122998	0.981215586380617	-0.110150823634044	-0.22728154017009	0.646635301449028	0.999960728400165	0.117130716536045
chr11	106939941	106940048	107	-	exon	GUCY1A2	0.630780591395834	1	0.498893538253739	1	0.925208034660476	0.981215586380617	-0.418505077553348	-0.2212174708381	0.595287694439265	0.999960728400165	-0.197287606715248
chr11	107504808	107504998	190	-	utr3	ALKBH8	0.922570584466335	1	0.828331314548129	1	0.827865150210079	0.981215586380617	0.00964038067746311	-0.0823551812177479	0.899221563764263	0.999960728400165	0.091995561895211
chr11	107961992	107962274	282	+	exon	RAB39A	0.820497135366729	1	0.703973049396183	1	0.934737455463361	0.981215586380617	-0.401687319386775	0.188040448847856	0.804995609776253	0.999960728400165	-0.589727768234631
chr11	108173506	108173669	163	-	exon	NPAT	0.738363117224217	1	0.567953077786964	1	0.570569730441776	0.981215586380617	-0.250495021406104	0.108059647009033	0.802840106600769	0.999960728400165	-0.358554668415137
chr11	108474607	108474833	226	-	utr3	KDELC2	0.136743057938363	1	0.0550645718280598	1	0.286180844187432	0.981215586380617	-0.297153972017553	-0.123352780089541	0.731409862665204	0.999960728400165	-0.173801191928012
chr11	108513952	108514059	107	-	exon	EXPH5	0.914355959926523	1	0.999124789166802	1	0.879729700346193	0.981215586380617	-0.0301029002150272	-0.362901905989265	0.375256410519632	0.999960728400165	0.332799005774237
chr11	110136977	110137083	106	+	exon	ZC3H12C	0.945688887510406	1	0.836555036122561	1	0.758799730501416	0.981215586380617	-0.662418516308286	-0.470187150682052	0.291652367265467	0.999960728400165	-0.192231365626234
chr11	110137193	110137301	108	+	exon	ZC3H12C	0.478861736554987	1	0.468587818648413	1	0.583963042431598	0.981215586380617	-0.403011409417128	-0.470187150682052	0.291652367265467	0.999960728400165	0.0671757412649245
chr11	110296438	110296580	142	-	utr5	RDX	0.648389047825426	1	0.540858936685214	1	0.807295593648353	0.981215586380617	2.38278112722046	-0.149387350921263	0.626975814655515	0.999960728400165	2.53216847814172
chr11	110462545	110462647	102	+	utr3	FDX1	0.0960526778384181	1	0.0415722706842677	1	0.395630649810867	0.981215586380617	-1.32621502573108	0.291787542715243	0.598729417873693	0.999960728400165	-1.61800256844632
chr11	110579494	110579678	184	-	exon	ARHGAP20	0.613347827000599	1	0.463272238841556	1	0.719183223311749	0.981215586380617	-0.268425662960163	0.0399321674546601	0.939512333753176	0.999960728400165	-0.308357830414823
chr11	111723894	111724131	237	+	utr3	SIK2	0.604947196984425	1	0.646126348135981	1	0.91001287411864	0.981215586380617	0.314169579418657	-0.279950930812651	0.488814039582274	0.999960728400165	0.594120510231308
chr11	112019175	112019355	180	+	utr3	DIXDC1	0.437732357311782	1	0.287842087529627	1	0.792069230129393	0.981215586380617	-0.434173108257633	-0.279858628844296	0.522416343268613	0.999960728400165	-0.154314479413338
chr11	112019442	112019869	427	+	utr3	DIXDC1	0.22617519781219	1	0.111566057037708	1	0.450932031552455	0.981215586380617	-0.705479982916302	-0.279858628844296	0.522416343268613	0.999960728400165	-0.425621354072006
chr11	112082931	112083171	240	+	utr3	C11orf57	0.778290227727631	1	0.594447287616865	1	0.451426998177341	0.981215586380617	0.170028817677881	-0.0311554497603149	0.941186201295975	0.999960728400165	0.201184267438196
chr11	116843561	116843683	122	-	utr3	SIK3	0.061728191964742	1	0.0339148923655836	1	0.351018253545383	0.981215586380617	-0.521293458045941	-0.37922261822014	0.394950156614449	0.999960728400165	-0.142070839825802
chr11	117315786	117315889	103	-	utr5	BACE1	0.0795368424594747	1	0.0240119940495828	1	0.171063952581245	0.981215586380617	2.02909352618289	-0.259007332948308	0.556943067209717	0.999960728400165	2.2881008591312
chr11	118472991	118473101	110	+	exon	KMT2A	0.891332685976374	1	0.979867895325731	1	0.904915000365447	0.981215586380617	-0.831790427414692	-0.419517802311652	0.128715050242131	0.999960728400165	-0.412272625103041
chr11	118473981	118474081	100	+	exon	KMT2A	0.384387003596336	1	0.247210107541632	1	0.500625259217732	0.981215586380617	-0.739177350882822	-0.419517802311652	0.128715050242131	0.999960728400165	-0.31965954857117
chr11	118502493	118502646	153	+	exon	KMT2A	0.950807142241722	1	0.799819483948329	1	0.82369673102495	0.981215586380617	-0.55645660011641	-0.419517802311652	0.128715050242131	0.999960728400165	-0.136938797804759
chr11	118504407	118504545	138	+	exon	KMT2A	0.98845843243314	1	0.801144585445275	1	0.473827652277906	0.981215586380617	-0.727534775150221	-0.419517802311652	0.128715050242131	0.999960728400165	-0.308016972838569
chr11	118506260	118506470	210	+	exon	KMT2A	0.714579442606901	1	0.578315610749714	1	0.740110270414539	0.981215586380617	-0.591443417726843	-0.419517802311652	0.128715050242131	0.999960728400165	-0.171925615415191
chr11	118522315	118522440	125	+	utr3	KMT2A	0.529296830717921	1	0.533027765122318	1	0.840497825481443	0.981215586380617	-0.326552513150702	-0.419517802311652	0.128715050242131	0.999960728400165	0.0929652891609498
chr11	118751795	118752008	213	-	utr3	DDX6	0.831519597674582	1	0.643428179199193	1	0.851741572750724	0.981215586380617	-0.469037895847296	-0.255989645774934	0.350140307246605	0.999960728400165	-0.213048250072362
chr11	118786179	118786450	271	-	utr5	DDX6	0.132923250603071	1	0.0866915092298847	1	0.144303434333388	0.981215586380617	-0.533210785049239	-0.255989645774934	0.350140307246605	0.999960728400165	-0.277221139274304
chr11	119093857	119093982	125	-	utr3	H2AFX	0.574011519273786	1	0.436059727298019	1	0.227502939382159	0.981215586380617	-0.0673727320968318	0.673696871131394	0.0275466477645752	0.999960728400165	-0.741069603228226
chr11	119094078	119094366	288	-	utr3	H2AFX	0.469164104488109	1	0.337978778946177	1	0.421775963086351	0.981215586380617	0.43088011289629	0.673696871131394	0.0275466477645752	0.999960728400165	-0.242816758235104
chr11	119094460	119094694	234	-	utr3	H2AFX	0.838429584626027	1	0.939859260831633	1	0.784568345407656	0.981215586380617	2.08299778482527	0.673696871131394	0.0275466477645752	0.999960728400165	1.40930091369387
chr11	119094751	119095393	642	-	utr3	H2AFX	0.547876170568514	1	0.66296599532688	1	0.906905625901533	0.981215586380617	1.10714276230073	0.673696871131394	0.0275466477645752	0.999960728400165	0.433445891169338
chr11	119134651	119134770	119	+	utr3	HINFP	0.76398223899133	1	0.626824840455705	1	0.494797201575907	0.981215586380617	0.148072901622601	-0.331067844985439	0.587758623197284	0.999960728400165	0.47914074660804
chr11	119334877	119335450	573	+	utr5	RNF26	0.124679420913631	1	0.0680702500850061	1	0.337915603449606	0.981215586380617	-0.535509524366913	-0.0996819863149085	0.820508277808245	0.999960728400165	-0.435827538052005
chr11	119335596	119335696	100	+	exon	RNF26	0.383551343531453	1	0.407203729109382	1	0.790462280103606	0.981215586380617	0.265114914879625	-0.0996819863149085	0.820508277808245	0.999960728400165	0.364796901194534
chr11	119335834	119335953	119	+	exon	RNF26	0.270217851036473	1	0.32455009790072	1	0.789561985860499	0.981215586380617	0.549573219828962	-0.0996819863149085	0.820508277808245	0.999960728400165	0.649255206143871
chr11	119336537	119336923	386	+	utr3	RNF26	0.179217423280122	1	0.200390280223564	1	0.76803893668272	0.981215586380617	0.0709004928297682	-0.0996819863149085	0.820508277808245	0.999960728400165	0.170582479144677
chr11	120330228	120330331	103	+	exon	TMEM136	0.531807181549334	1	0.360692576347592	1	0.713145995658605	0.981215586380617	-0.479083857828905	-0.0491220370818408	0.92723036718341	0.999960728400165	-0.429961820747065
chr11	120336974	120337219	245	+	utr5	ARHGEF12	0.563737361237463	1	0.690524161036216	1	0.634627410539564	0.981215586380617	-0.140487726217826	-0.208814879837569	0.43510791415274	0.999960728400165	0.068327153619743
chr11	120480083	120480349	266	+	exon	ARHGEF12	0.779468732186683	1	0.581211704425016	1	0.345821187006421	0.981215586380617	-0.300074345297377	-0.208814879837569	0.43510791415274	0.999960728400165	-0.0912594654598078
chr11	124987849	124987970	121	+	exon	CCDC15	0.499374102041989	1	0.255141445353512	1	0.694334963385724	0.981215586380617	-0.305507852992765	0.237054705201621	0.794543467417532	0.999960728400165	-0.542562558194385
chr11	125583935	125584048	113	+	utr3	EI24	0.991752139084952	1	0.808355400146836	1	0.577119570471378	0.981215586380617	-0.406699253051049	-0.0671358370344885	0.84451319932702	0.999960728400165	-0.33956341601656
chr11	125893880	125893997	117	-	exon	PUS3	0.747392756924719	1	0.792600486815161	1	0.80983480847386	0.981215586380617	-0.330547579345518	-0.122725670942057	0.887451292696623	0.999960728400165	-0.207821908403461
chr11	126203113	126203346	233	-	utr3	RPUSD4	0.859453577218347	1	0.974400375863661	1	0.919064156657388	0.981215586380617	0.406579098532091	0.181667445773199	0.764218294817019	0.999960728400165	0.224911652758892
chr11	126294063	126294179	116	+	utr3	TIRAP	0.981051889370902	1	0.901749050409024	1	0.858461009036974	0.981215586380617	-0.437927680918953	-0.688932677205354	0.56807138858043	0.999960728400165	0.2510049962864
chr11	128968788	128968899	111	-	utr3	ARHGAP32	0.18208432322668	1	0.120852338898337	1	0.367385157850039	0.981215586380617	-0.307323253628547	-0.470679722701672	0.244610714406299	0.999960728400165	0.163356469073125
chr11	128969938	128970079	141	-	utr3	ARHGAP32	0.899321392082707	1	0.952251182374654	1	0.891652660519776	0.981215586380617	-0.708538471640159	-0.470679722701672	0.244610714406299	0.999960728400165	-0.237858748938487
chr11	128970607	128970767	160	-	utr3	ARHGAP32	0.620069510738072	1	0.505121290025515	1	0.907153480960425	0.981215586380617	-0.633950659262238	-0.470679722701672	0.244610714406299	0.999960728400165	-0.163270936560566
chr11	130069913	130070013	100	+	utr5	APLP2	0.408539137119924	1	0.454405817531413	1	0.453365505974508	0.981215586380617	2.21651359532957	-0.196981589578516	0.463541624987822	0.999960728400165	2.41349518490809
chr11	130260963	130261227	264	-	utr3	ZBTB44	0.943402987613222	1	0.899365753919066	1	0.967551232482129	0.981215586380617	-0.167251152014651	-0.112069930569112	0.719572345573503	0.999960728400165	-0.0551812214455392
chr11	130915079	130915241	162	-	exon	SNX19	0.139765412035876	1	0.1274024478759	1	0.322603527544619	0.981215586380617	-0.137452613397527	-0.111756998205726	0.744527437993396	0.999960728400165	-0.0256956151918011
chr11	134149370	134149516	146	+	utr3	JAM3	0.526524082475742	1	0.609319553927076	1	0.784432687302587	0.981215586380617	-0.253895190574993	-0.157486481613225	0.695811010732769	0.999960728400165	-0.0964087089617679
chr12	307482	307582	100	-	exon	KDM5A	0.313603754570581	1	0.190283654082573	1	0.565575934182175	0.981215586380617	-0.865842621826768	-0.238921267458915	0.392619079172666	0.999960728400165	-0.626921354367853
chr12	307638	307845	207	-	exon	KDM5A	0.899211635852813	1	0.727034461770824	1	0.835055271024114	0.981215586380617	-0.124601254453162	-0.238921267458915	0.392619079172666	0.999960728400165	0.114320013005753
chr12	389130	389257	127	-	utr5	KDM5A	0.831166140287312	1	0.676305549996213	1	0.738429442289399	0.981215586380617	0.223700194331061	-0.238921267458915	0.392619079172666	0.999960728400165	0.462621461789976
chr12	553837	553957	120	+	exon	B4GALNT3	0.451595943194816	1	0.262674916357937	1	0.514157002756611	0.981215586380617	-0.0825392105086479	0.157791319038221	0.732411316279831	0.999960728400165	-0.240330529546869
chr12	753152	753398	246	+	utr5	WNK1	0.372958871007486	1	0.338671639373727	1	0.678288443082438	0.981215586380617	1.80745708157177	-0.526123882679939	0.0304833969764868	0.999960728400165	2.33358096425171
chr12	753544	754106	562	+	utr5	WNK1	0.000984715244597033	0.611069938843436	0.000601485490672819	1	0.067085064042822	0.981215586380617	1.55578428347874	-0.526123882679939	0.0304833969764868	0.999960728400165	2.08190816615868
chr12	754208	754445	237	+	exon	WNK1	0.104094510989704	1	0.13500590284073	1	0.330915863513592	0.981215586380617	0.382648525760586	-0.526123882679939	0.0304833969764868	0.999960728400165	0.908772408440526
chr12	896276	896582	306	+	exon	WNK1	0.505434976486711	1	0.362289379886409	1	0.654374964504843	0.981215586380617	-0.678737803241181	-0.526123882679939	0.0304833969764868	0.999960728400165	-0.152613920561241
chr12	912966	913175	209	-	utr3	RAD52	0.688685425562694	1	0.772621038114094	1	0.741065701606685	0.981215586380617	-0.338234579348569	-0.184923013028532	0.707296029743061	0.999960728400165	-0.153311566320037
chr12	1028119	1028279	160	+	exon	ERC1	0.278157435995148	1	0.163790613479329	1	0.81365278281679	0.981215586380617	-0.607304162761734	-0.468860544433557	0.149545917771217	0.999960728400165	-0.138443618328177
chr12	1490353	1490699	346	+	utr3	ERC1	0.153966565014814	1	0.161651864424781	1	0.54179879761918	0.981215586380617	-0.227224828826919	-0.468860544433557	0.149545917771217	0.999960728400165	0.241635715606637
chr12	1493644	1493808	164	+	utr3	ERC1	0.79438762244844	1	0.878495651080198	1	0.916961239794761	0.981215586380617	-0.822423327030294	-0.468860544433557	0.149545917771217	0.999960728400165	-0.353562782596738
chr12	1494542	1494713	171	+	utr3	ERC1	0.486645137560294	1	0.326879131313944	1	0.523907264203643	0.981215586380617	-0.561565712039484	-0.468860544433557	0.149545917771217	0.999960728400165	-0.092705167605927
chr12	1591435	1591645	210	+	intron	WNT5B	0.540080610798921	1	0.37236089113674	1	0.780634753009156	0.981215586380617	-0.904362643265285	0.343560207771559	0.601338510183018	0.999960728400165	-1.24792285103684
chr12	1592423	1592760	337	+	intron	WNT5B	0.2438449439654	1	0.291544081107245	1	0.926599565147474	0.981215586380617	0.249710838582884	0.343560207771559	0.601338510183018	0.999960728400165	-0.0938493691886747
chr12	1592817	1593843	1026	-	exon	FBXL14	0.0492790064603722	1	0.0826220804915118	1	0.144839741300424	0.981215586380617	0.916901377256248	-0.153763482312935	0.769963629654158	0.999960728400165	1.07066485956918
chr12	1593928	1594028	100	-	exon	FBXL14	0.160886568582817	1	0.146691684448301	1	0.626013302219683	0.981215586380617	1.26772212408193	-0.153763482312935	0.769963629654158	0.999960728400165	1.42148560639487
chr12	1646403	1646572	169	+	utr3	WNT5B	0.576809883485439	1	0.435654012249847	1	0.627023008113368	0.981215586380617	-0.169097662508713	0.343560207771559	0.601338510183018	0.999960728400165	-0.512657870280272
chr12	1646801	1646931	130	+	utr3	WNT5B	0.658813580631744	1	0.744195383537707	1	0.818998354403086	0.981215586380617	0.700738061207533	0.343560207771559	0.601338510183018	0.999960728400165	0.357177853435975
chr12	1787898	1788005	107	+	utr3	ADIPOR2	0.486376596939905	1	0.339352081673422	1	0.507417547026573	0.981215586380617	0.432977009136848	-0.0907560052330707	0.766601595974897	0.999960728400165	0.523733014369918
chr12	1952799	1952917	118	-	utr3	DCP1B	0.548619574514805	1	0.532433762589361	1	0.71347358145377	0.981215586380617	-0.00845943204692273	-0.388122755178229	0.532649759442923	0.999960728400165	0.379663323131306
chr12	2794983	2795278	295	+	utr5	FKBP4	0.00520797781850544	0.806506030383825	0.00245103041205692	1	0.000396810226460065	0.435449622261614	2.78282942083956	-0.0555364919745195	0.854010013196599	0.999960728400165	2.83836591281408
chr12	2858560	2858854	294	-	utr3	FOXM1	0.541892638168985	1	0.709110187557074	1	0.947577646895221	0.981215586380617	0.346732340407168	-0.143684837584002	0.674984308607641	0.999960728400165	0.49041717799117
chr12	2858941	2859207	266	-	exon	FOXM1	0.659106520764209	1	0.506813150820995	1	0.858851444445141	0.981215586380617	0.0391897343261779	-0.143684837584002	0.674984308607641	0.999960728400165	0.18287457191018
chr12	2873981	2874174	193	-	exon	FOXM1	0.593293428623231	1	0.709237533877554	1	0.789719947013993	0.981215586380617	0.159116237429706	-0.143684837584002	0.674984308607641	0.999960728400165	0.302801075013709
chr12	2888291	2888475	184	+	utr3	RHNO1	0.717904930782669	1	0.527033574476814	1	0.664740037485732	0.981215586380617	-0.268693275413245	-0.117764320540959	0.782581819004451	0.999960728400165	-0.150928954872286
chr12	2889132	2889286	154	+	utr3	RHNO1	0.72326770604595	1	0.902894119822017	1	0.627971669727115	0.981215586380617	-0.403821422418521	-0.117764320540959	0.782581819004451	0.999960728400165	-0.286057101877562
chr12	3040575	3040698	123	+	utr3	TEAD4	0.0899415423502675	1	0.0808533508360142	1	0.437381435797371	0.981215586380617	0.577069161400889	-0.00743483847782878	0.989593777785596	0.999960728400165	0.584503999878718
chr12	3812057	3812194	137	-	utr3	PARP11	0.966974868844805	1	0.808197905402075	1	0.883426858096071	0.981215586380617	0.0321893045528569	0.168952883630274	0.747357611984882	0.999960728400165	-0.136763579077417
chr12	4352503	4352965	462	+	utr3	TIGAR	0.914443626670443	1	0.742461139627901	1	0.965421812060023	0.981215586380617	-0.526290407196888	-0.231867242529928	0.694182602660096	0.999960728400165	-0.294423164666961
chr12	4604923	4605040	117	+	exon	RP11-500M8.7	0.865842113937849	1	0.804895909223624	1	0.932687050761001	0.981215586380617	0.841958447297026	-0.965878850497607	0.844933413603419	NA	1.80783729779463
chr12	6200379	6200483	104	+	utr5	CD9	0.0153403582290772	1	0.0100475171523489	1	0.0531924112040938	0.981215586380617	2.44658505758862	-0.144854152451352	0.701039532507538	0.999960728400165	2.59143921003997
chr12	6328737	6328900	163	-	utr3	TNFRSF1A	0.681424660775893	1	0.520115046153943	1	0.944335840908196	0.981215586380617	-0.0461485095774654	-0.268352513547022	0.60511603073536	0.999960728400165	0.222204003969557
chr12	6329234	6329414	180	-	utr3	TNFRSF1A	0.193169866636378	1	0.141137099299656	1	0.226300476329427	0.981215586380617	2.21770906115218	-0.268352513547022	0.60511603073536	0.999960728400165	2.4860615746992
chr12	6493606	6493790	184	-	utr5	MRPL51	0.727536101092584	1	0.803055259154267	1	0.791294564337253	0.981215586380617	0.215781895793682	0.104388334226372	0.804594961270569	0.999960728400165	0.111393561567309
chr12	6667488	6667656	168	-	utr3	ZNF384	0.933737790749169	1	0.829138663752446	1	0.85001864514106	0.981215586380617	-0.0179719390501982	0.0945656683492948	0.856562323111092	0.999960728400165	-0.112537607399493
chr12	6766365	6766781	416	+	utr5	PTMS	0.638536099139512	1	0.465845229297676	1	0.508902350346113	0.981215586380617	3.47856627650873	0.0776609462832679	0.845881105490114	0.999960728400165	3.40090533022546
chr12	6839503	6839788	285	+	utr3	P3H3	0.642358391193196	1	0.694842637917364	1	0.83592037304088	0.981215586380617	1.36632163265385	-0.225312379088443	0.76193303504463	0.999960728400165	1.5916340117423
chr12	6935665	6935777	112	+	exon	ATN1	0.175389776631136	1	0.195963755610745	1	0.340912111696648	0.981215586380617	-0.339672653673373	-0.104216467580329	0.777284278577851	0.999960728400165	-0.235456186093044
chr12	6937275	6937378	103	+	exon	ATN1	0.156304812927579	1	0.113435669577549	1	0.491025853855725	0.981215586380617	2.96476573339114	-0.104216467580329	0.777284278577851	0.999960728400165	3.06898220097147
chr12	6970455	6970663	208	-	utr5	PHB2	0.284434307283158	1	0.332169056506181	1	0.472641154732214	0.981215586380617	1.18530318719518	-0.0362064392271713	0.897382964401426	0.999960728400165	1.22150962642235
chr12	6975844	6976000	156	+	utr3	EMG1	0.836519196777923	1	0.629803160929912	1	0.198579710044204	0.981215586380617	-0.400839015491498	-0.407462562129937	0.515302474209127	0.999960728400165	0.00662354663843912
chr12	8773502	8773603	101	+	exon	RIMKLB	0.535757401216774	1	0.518872468275132	1	0.436895148517941	0.981215586380617	0.367022598616965	-0.196216268822273	0.612251004730396	0.999960728400165	0.563238867439238
chr12	8775532	8775656	124	+	utr3	RIMKLB	0.548917546401319	1	0.618230239596282	1	0.921763387155602	0.981215586380617	-0.156295900135096	-0.196216268822273	0.612251004730396	0.999960728400165	0.0399203686871764
chr12	8776681	8776945	264	+	utr3	RIMKLB	0.874780666547439	1	0.71787448379938	1	0.812237600686622	0.981215586380617	-0.401279379981518	-0.196216268822273	0.612251004730396	0.999960728400165	-0.205063111159245
chr12	10722873	10723322	449	-	utr5	YBX3	0.0248475297931729	1	0.0279277440076802	1	0.0031846459604058	0.964069202979397	3.25517809664842	0.0236142427188221	0.930263478722914	0.999960728400165	3.23156385392959
chr12	11171822	11172018	196	+	utr3	SMIM10L1	0.773117779268224	1	0.581203046574146	1	0.690734440269374	0.981215586380617	-0.0231787259526617	0.370615115982509	0.533148096651087	0.999960728400165	-0.393793841935171
chr12	11172071	11172260	189	+	utr3	SMIM10L1	0.511501213664135	1	0.300952757026228	1	0.143649599965862	0.981215586380617	-0.440715533429367	0.370615115982509	0.533148096651087	0.999960728400165	-0.811330649411875
chr12	12118969	12119096	127	-	utr3	LRP6	0.898166782836083	1	0.989308021698382	1	0.824493502224057	0.981215586380617	-0.54265290231942	-0.230844919308276	0.41395232101074	0.999960728400165	-0.311807983011144
chr12	12121161	12121375	214	-	utr3	LRP6	0.542335252135913	1	0.633469937866274	1	0.836902223014819	0.981215586380617	-0.564394515306591	-0.230844919308276	0.41395232101074	0.999960728400165	-0.333549595998314
chr12	12181061	12181174	113	-	exon	LRP6	0.78949779192076	1	0.900461378694804	1	0.664392847282127	0.981215586380617	-0.466856411559282	-0.230844919308276	0.41395232101074	0.999960728400165	-0.236011492251006
chr12	12244302	12244551	249	-	exon	LRP6	0.276720898565922	1	0.161920979631475	1	0.325752098927208	0.981215586380617	-0.500408688063326	-0.230844919308276	0.41395232101074	0.999960728400165	-0.26956376875505
chr12	12330234	12330414	180	-	exon	MANSC1	0.392906328593059	1	0.218975418536338	1	0.415552481882638	0.981215586380617	-0.434136902132383	-0.102460047226914	0.905327188320632	0.999960728400165	-0.331676854905468
chr12	12476938	12477131	193	-	utr3	DUSP16	0.489032135790841	1	0.48577051930437	1	0.52964417098536	0.981215586380617	0.45596949248744	-0.253064453267983	0.451973536029096	0.999960728400165	0.709033945755423
chr12	12477387	12477573	186	-	utr3	DUSP16	0.501758064549395	1	0.564622708037828	1	0.95510092863255	0.981215586380617	-0.154898277099658	-0.253064453267983	0.451973536029096	0.999960728400165	0.0981661761683247
chr12	12477722	12477938	216	-	utr3	DUSP16	0.926905561956111	1	0.877033843132455	1	0.931211652321953	0.981215586380617	0.0280724118806204	-0.253064453267983	0.451973536029096	0.999960728400165	0.281136865148604
chr12	12521119	12521271	152	-	utr5	DUSP16	0.67910417937781	1	0.52634948702133	1	0.95136712900836	0.981215586380617	-0.420595562060736	-0.253064453267983	0.451973536029096	0.999960728400165	-0.167531108792753
chr12	12717396	12717608	212	+	utr5	CDKN1B	0.805611413742549	1	0.613312453328272	1	0.786137885217654	0.981215586380617	0.0576537849650428	-0.18761880608044	0.658995689689672	0.999960728400165	0.245272591045483
chr12	12718217	12718322	105	+	exon	CDKN1B	0.393919866068216	1	0.409701893539546	1	0.685313773020964	0.981215586380617	0.0599909439348776	-0.18761880608044	0.658995689689672	0.999960728400165	0.247609750015317
chr12	12787629	12787731	102	+	utr3	APOLD1	0.991435444847299	1	0.87623017642037	1	0.910959036703823	0.981215586380617	-0.095575786947576	-0.361033086898355	0.490623871713891	0.999960728400165	0.265457299950779
chr12	12787817	12787999	182	+	utr3	APOLD1	0.731612036660132	1	0.584393833911077	1	0.805957979360222	0.981215586380617	-0.253345876914038	-0.361033086898355	0.490623871713891	0.999960728400165	0.107687209984317
chr12	12788660	12788936	276	+	utr3	APOLD1	0.811392623614149	1	0.692884960684728	1	0.92964999221028	0.981215586380617	-0.485848739141153	-0.361033086898355	0.490623871713891	0.999960728400165	-0.124815652242799
chr12	12829817	12829922	105	+	utr3	APOLD1	0.940241789444458	1	0.743949391368557	1	0.985859404622769	0.986533650197571	-0.105353359037439	-0.361033086898355	0.490623871713891	0.999960728400165	0.255679727860916
chr12	12908305	12908495	190	+	exon	GPRC5A	0.976829367776888	1	0.946920042308887	1	0.884201172777494	0.981215586380617	-0.0423227966140812	-0.0392634985826043	0.918418773130514	0.999960728400165	-0.00305929803147687
chr12	12908768	12908872	104	+	exon	GPRC5A	0.300308363326944	1	0.178458158058006	1	0.907392742084916	0.981215586380617	-0.638219495567511	-0.0392634985826043	0.918418773130514	0.999960728400165	-0.598955996984907
chr12	14424663	14424845	182	+	exon	ATF7IP	0.721219348081696	1	0.529114850278538	1	0.398726526894982	0.981215586380617	-0.0500584551041693	-0.233794147053123	0.400532227078291	0.999960728400165	0.183735691948954
chr12	14425220	14425340	120	+	exon	ATF7IP	0.839392630616629	1	0.91455701557149	1	0.94022496131284	0.981215586380617	-0.626029859546215	-0.233794147053123	0.400532227078291	0.999960728400165	-0.392235712493091
chr12	14460699	14460854	155	+	exon	ATF7IP	0.594453145136848	1	0.427338125413866	1	0.907515998546343	0.981215586380617	-0.582186111911531	-0.233794147053123	0.400532227078291	0.999960728400165	-0.348391964858408
chr12	14460944	14461077	133	+	exon	ATF7IP	0.430878715924941	1	0.24858380316563	1	0.336857943618466	0.981215586380617	-0.733001981238488	-0.233794147053123	0.400532227078291	0.999960728400165	-0.499207834185365
chr12	14497781	14498094	313	+	utr3	ATF7IP	0.932882881240691	1	0.748931345251685	1	0.979294993650701	0.982995554824208	-0.121213437693513	-0.233794147053123	0.400532227078291	0.999960728400165	0.112580709359611
chr12	15882562	15882696	134	+	utr5	STRAP	0.388384647040765	1	0.437955886723647	1	0.641496547107329	0.981215586380617	0.943633941376317	0.0822324083233448	0.789623937059917	0.999960728400165	0.861401533052972
chr12	21515974	21516075	101	+	utr3	GOLT1B	0.762785995668316	1	0.523332204213925	1	0.395460069353731	0.981215586380617	0.180625153040432	-0.12091077807406	0.76826856652076	0.999960728400165	0.301535931114492
chr12	22625187	22625302	115	+	exon	ETNK1	0.421827993093013	1	0.441069748941254	1	0.768527613575444	0.981215586380617	2.72764686063133	-0.351891605059613	0.248194808776032	0.999960728400165	3.07953846569094
chr12	24948925	24949089	164	-	utr5	BCAT1	0.397586568281894	1	0.353284645154801	1	0.591748910691204	0.981215586380617	2.29062089615844	-0.10777364109898	0.700963929397696	0.999960728400165	2.39839453725742
chr12	25945831	25945931	100	-	exon	RASSF8-AS1	0.819903400011599	1	0.717872810360501	1	0.809216210124964	0.981215586380617	-0.512532457754999	0.170604418016823	0.854390244374577	0.999960728400165	-0.683136875771822
chr12	26064643	26064820	177	+	utr3	RASSF8	0.617903469086212	1	0.736925794018439	1	0.767493406525348	0.981215586380617	-0.0349300279739453	0.0904826696722002	0.807684462479476	0.999960728400165	-0.125412697646145
chr12	26065160	26065262	102	+	exon	RASSF8	0.038619947261355	1	0.00960756944917837	1	0.120081644152463	0.981215586380617	-1.08979024684757	0.0904826696722002	0.807684462479476	0.999960728400165	-1.18027291651977
chr12	26068792	26069025	233	+	utr3	RASSF8	0.842989207172683	1	0.612179359115788	1	0.412286713753354	0.981215586380617	-0.100976962985316	0.0904826696722002	0.807684462479476	0.999960728400165	-0.191459632657516
chr12	26122706	26122993	287	-	exon	BHLHE41	0.122162001965348	1	0.09150535956988	1	0.435897117880472	0.981215586380617	1.36492460480261	-0.219810975722116	0.712645325779751	0.999960728400165	1.58473558052472
chr12	26905319	26905432	113	-	utr3	ASUN	0.851688791248536	1	0.687122990195307	1	0.922042914693151	0.981215586380617	-0.214354471057183	0.0849442871221968	0.814945499878054	0.999960728400165	-0.29929875817938
chr12	27028473	27028589	116	+	utr3	MED21	0.249057949432269	1	0.133989409968491	1	0.395120783040795	0.981215586380617	-0.252659536852048	-0.140791489944102	0.728116147073387	0.999960728400165	-0.111868046907946
chr12	27797940	27798245	305	+	utr3	KLHL42	0.896563969544958	1	0.731185752711643	1	0.964574987483458	0.981215586380617	-0.122289441187015	0.0263361535963964	0.940547628948932	0.999960728400165	-0.148625594783412
chr12	29506614	29506748	134	-	utr3	TMTC1	0.19911837220563	1	0.100718593493852	1	0.524300321938371	0.981215586380617	-0.39834069563776	-0.313319776312321	0.319261991919081	0.999960728400165	-0.0850209193254383
chr12	30630469	30630647	178	-	utr3	IPO8	0.846832554390729	1	0.687257163768575	1	0.85481670091915	0.981215586380617	-0.490352891585529	-0.30047290526529	0.332528809767022	0.999960728400165	-0.189879986320239
chr12	31387444	31387557	113	-	utr3	DENND5B	0.936284470575883	1	0.754120932914149	1	0.60223478222507	0.981215586380617	-1.0146135231267	-0.492494040684533	0.184546984283601	0.999960728400165	-0.522119482442171
chr12	31451936	31452280	344	-	exon	DENND5B	0.683956494155169	1	0.799468692565258	1	0.863168300670561	0.981215586380617	-0.360921756169823	-0.492494040684533	0.184546984283601	0.999960728400165	0.13157228451471
chr12	31981546	31981656	110	+	exon	KIAA1551	0.799983788211513	1	0.654072917574572	1	0.765393636624818	0.981215586380617	-0.201483655647867	-0.186320106983922	0.668431125421434	0.999960728400165	-0.0151635486639459
chr12	31982864	31983032	168	+	exon	KIAA1551	0.934832609703059	1	0.96796467430891	1	0.931406016150892	0.981215586380617	-0.160211418013774	-0.186320106983922	0.668431125421434	0.999960728400165	0.0261086889701476
chr12	32305908	32306085	177	+	exon	BICD1	0.366160359245352	1	0.24067966326604	1	0.448336078640126	0.981215586380617	-0.34299952292864	-0.615728442448285	0.199460584472799	0.999960728400165	0.272728919519645
chr12	32755263	32755367	104	-	exon	YARS2	0.230016256153392	1	0.206633855067957	1	0.666233217161408	0.981215586380617	1.92985012621541	0.116019653671754	0.79908626653072	0.999960728400165	1.81383047254366
chr12	32791425	32791566	141	-	utr3	PKP2	0.918507484320524	1	0.905999857221288	1	0.503760674206252	0.981215586380617	-0.02780415944381	0.0015447028660443	0.996833500765605	0.999960728400165	-0.0293488623098543
chr12	32792335	32792442	107	-	utr3	PKP2	0.907946642829213	1	0.775619107256532	1	0.891299642023701	0.981215586380617	-0.396246780295449	0.0015447028660443	0.996833500765605	0.999960728400165	-0.397791483161493
chr12	42087345	42087551	206	-	utr3	GXYLT1	0.451822089397101	1	0.303546029744591	1	0.476931334433424	0.981215586380617	-0.842884012716582	-0.241000175562734	0.471605073480805	0.999960728400165	-0.601883837153847
chr12	42087734	42087917	183	-	utr3	GXYLT1	0.52335462286484	1	0.37347942657827	1	0.269408061335861	0.981215586380617	-0.945473413423014	-0.241000175562734	0.471605073480805	0.999960728400165	-0.704473237860279
chr12	42459452	42459632	180	-	utr3	PRICKLE1	0.83808524040055	1	0.87723390595238	1	0.598365047548419	0.981215586380617	-0.0774979079765076	-0.637293050735803	0.273007605231121	0.999960728400165	0.559795142759295
chr12	42459713	42460229	516	-	utr3	PRICKLE1	0.964128730320489	1	0.794300485052698	1	0.909124417351862	0.981215586380617	-0.542528015450687	-0.637293050735803	0.273007605231121	0.999960728400165	0.0947650352851158
chr12	42464859	42465081	222	+	exon	RP11-328C8.4	0.814194634695722	1	0.89256175167294	1	0.672949426801748	0.981215586380617	-0.370138975339887	0.292222681490347	0.950629581490253	NA	-0.662361656830234
chr12	43730498	43730629	131	-	exon	PUS7L	0.987127067156805	1	0.791188667163704	1	0.241622334224721	0.981215586380617	-0.461838805030056	-0.254455942871546	0.42307114143886	0.999960728400165	-0.20738286215851
chr12	45726988	45727378	390	-	exon	RP11-352M15.2	0.0900890177247849	1	0.066946584879566	1	0.227943017063165	0.981215586380617	1.06532222072957	-0.39275084114947	0.528841104686819	0.999960728400165	1.45807306187904
chr12	45850095	45850283	188	+	exon	ARID2	0.145086481414964	1	0.0703299377953245	1	0.608164574200224	0.981215586380617	-0.433873446768764	-0.318810374422892	0.305641108323116	0.999960728400165	-0.115063072345871
chr12	45851532	45851709	177	+	exon	ARID2	0.749007748927585	1	0.876071426490514	1	0.950804513618728	0.981215586380617	-0.579616047238324	-0.318810374422892	0.305641108323116	0.999960728400165	-0.260805672815431
chr12	45852377	45852544	167	+	exon	ARID2	0.783669909722944	1	0.669877111840779	1	0.58217014173661	0.981215586380617	-0.262552455188472	-0.318810374422892	0.305641108323116	0.999960728400165	0.0562579192344204
chr12	45905052	45905230	178	+	utr3	ARID2	0.892986705854061	1	0.939324110134005	1	0.661309725304971	0.981215586380617	-0.721047661253612	-0.318810374422892	0.305641108323116	0.999960728400165	-0.402237286830719
chr12	45921931	45922039	108	-	utr3	SCAF11	0.589793118789551	1	0.416819446650349	1	0.49818112977452	0.981215586380617	-0.572692682305046	-0.205540040519131	0.498297998962776	0.999960728400165	-0.367152641785916
chr12	45926150	45926280	130	-	exon	SCAF11	0.871992601195195	1	0.969834164954628	1	0.830789889434312	0.981215586380617	-0.222118753334589	-0.205540040519131	0.498297998962776	0.999960728400165	-0.0165787128154583
chr12	45927952	45928082	130	-	exon	SCAF11	0.282157940140081	1	0.154825983705301	1	0.438868867493053	0.981215586380617	-0.513877446191783	-0.205540040519131	0.498297998962776	0.999960728400165	-0.308337405672653
chr12	46359077	46359178	101	-	utr3	SLC38A2	0.928605178367999	1	0.717551043656095	1	0.660620573997769	0.981215586380617	0.030568599153014	0.15958040651877	0.547541659455435	0.999960728400165	-0.129011807365756
chr12	46360824	46361017	193	-	utr3	SLC38A2	0.877623247104432	1	0.935251730891409	1	0.944895106481303	0.981215586380617	0.358139397480615	0.15958040651877	0.547541659455435	0.999960728400165	0.198558990961845
chr12	46372644	46372752	108	-	utr5	SLC38A2	0.09683910106511	1	0.0867121567490827	1	0.324362298516899	0.981215586380617	1.66918310522904	0.15958040651877	0.547541659455435	0.999960728400165	1.50960269871027
chr12	47783394	47783542	148	-	utr3	HDAC7	0.672647249796734	1	0.714602189179231	1	0.929299028384767	0.981215586380617	1.16516430472812	0.326742948770562	0.535288686033584	0.999960728400165	0.838421355957561
chr12	47973163	47973356	193	-	utr3	COL2A1	0.213447313040514	1	0.263506835777056	1	0.91009463996116	0.981215586380617	-0.00156466258797777	-0.0929842551909827	0.834670203856225	0.999960728400165	0.0914195926030049
chr12	48044997	48045161	164	-	utr3	SENP1	0.554750182836022	1	0.628685282825015	1	0.954935903858047	0.981215586380617	0.302267740394521	-0.323552179599998	0.426870402373506	0.999960728400165	0.62581991999452
chr12	48149330	48149671	341	-	utr3	ASB8	0.814755635114116	1	0.671722735785028	1	0.683480593785858	0.981215586380617	0.101250372063908	0.0527401749516454	0.916716794808761	0.999960728400165	0.0485101971122621
chr12	48692855	48692967	112	-	utr3	CCNT1	0.664501859694406	1	0.490750311306223	1	0.839799879312091	0.981215586380617	-0.914139487726202	-0.0499715417658606	0.860093278322263	0.999960728400165	-0.864167945960341
chr12	48693051	48693589	538	-	utr3	CCNT1	0.234831943481928	1	0.15274604326371	1	0.245475363972833	0.981215586380617	-0.346597039696792	-0.0499715417658606	0.860093278322263	0.999960728400165	-0.296625497930931
chr12	48694071	48694241	170	-	utr3	CCNT1	0.80231711759698	1	0.609331480961979	1	0.600551481118584	0.981215586380617	-0.24717227676147	-0.0499715417658606	0.860093278322263	0.999960728400165	-0.19720073499561
chr12	48716606	48716706	100	-	utr5	CCNT1	0.416573865722542	1	0.419843216729852	1	0.520907994413619	0.981215586380617	1.20446008136389	-0.0499715417658606	0.860093278322263	0.999960728400165	1.25443162312975
chr12	48829914	48830234	320	-	utr3	DDX23	0.989430051693827	1	0.811397712501161	1	0.818783357366683	0.981215586380617	0.182164094287528	0.0448421949938635	0.900141838229252	0.999960728400165	0.137321899293665
chr12	48830327	48830561	234	-	utr3	DDX23	0.783764323206308	1	0.644057582137991	1	0.970453737566888	0.98140405956485	-0.0213349524620603	0.0448421949938635	0.900141838229252	0.999960728400165	-0.0661771474559237
chr12	49026487	49026843	356	-	exon	KMT2D	0.062530507491504	1	0.0588956463489384	1	0.0284106021798318	0.981215586380617	0.555056606641814	-0.713045117055544	0.0585165290036778	0.999960728400165	1.26810172369736
chr12	49027080	49027195	115	-	exon	KMT2D	0.239037210202096	1	0.223421623629519	1	0.227726031073104	0.981215586380617	-0.934109050988714	-0.713045117055544	0.0585165290036778	0.999960728400165	-0.22106393393317
chr12	49032422	49032743	321	-	exon	KMT2D	0.638537426020629	1	0.701005455509296	1	0.462124546812266	0.981215586380617	-0.617513577360142	-0.713045117055544	0.0585165290036778	0.999960728400165	0.0955315396954017
chr12	49033495	49033663	168	-	exon	KMT2D	0.919873057808284	1	0.786499360806866	1	0.931735450304243	0.981215586380617	-0.47077101120106	-0.713045117055544	0.0585165290036778	0.999960728400165	0.242274105854484
chr12	49037607	49037714	107	-	exon	KMT2D	0.595059339705901	1	0.484553605107424	1	0.947113694836616	0.981215586380617	0.468090279546964	-0.713045117055544	0.0585165290036778	0.999960728400165	1.18113539660251
chr12	49038096	49038303	207	-	exon	KMT2D	0.939937840385375	1	0.814388890347484	1	0.635131257160146	0.981215586380617	-0.876242002438337	-0.713045117055544	0.0585165290036778	0.999960728400165	-0.163196885382793
chr12	49038552	49038846	294	-	exon	KMT2D	0.955474006765131	1	0.956257453481986	1	0.451398579386749	0.981215586380617	-0.679843375209482	-0.713045117055544	0.0585165290036778	0.999960728400165	0.0332017418460624
chr12	49051466	49051594	128	-	exon	KMT2D	0.0548494401000875	1	0.0281363070438873	1	0.236278443665915	0.981215586380617	0.764306421927832	-0.713045117055544	0.0585165290036778	0.999960728400165	1.47735153898338
chr12	49051696	49051797	101	-	exon	KMT2D	0.0379981106872253	1	0.0251666100524442	1	0.00293191509743994	0.964069202979397	-0.0230465080922963	-0.713045117055544	0.0585165290036778	0.999960728400165	0.689998608963248
chr12	49059727	49059835	108	-	utr5	KMT2D	0.449903268597819	1	0.496867057847558	1	0.765719121955604	0.981215586380617	-1.0051307169053	-0.713045117055544	0.0585165290036778	0.999960728400165	-0.292085599849757
chr12	49330242	49330408	166	+	exon	TROAP	0.712858127716291	1	0.830047901269017	1	0.94737798262241	0.981215586380617	0.262288349267517	0.0294588303801777	0.951286401139591	0.999960728400165	0.232829518887339
chr12	49526193	49526332	139	+	utr3	SPATS2	0.941138109289268	1	0.842313522099573	1	0.769790340280362	0.981215586380617	0.0247198860552671	0.0606266329441138	0.878292887824428	0.999960728400165	-0.0359067468888467
chr12	49796093	49796200	107	-	exon	NCKAP5L	0.893602236504173	1	0.981975434254713	1	0.92920304217211	0.981215586380617	0.355532338476953	-0.192948799414592	0.740447509406291	0.999960728400165	0.548481137891545
chr12	49837919	49838019	100	-	utr3	BCDIN3D	0.540756028420943	1	0.406605544535162	1	0.357501909039151	0.981215586380617	-1.44519421461475	0.153074093068812	0.862080167196676	0.999960728400165	-1.59826830768356
chr12	49838387	49838591	204	+	exon	BCDIN3D-AS1	0.80751641110186	1	0.94723921570218	1	0.672092489904853	0.981215586380617	-0.0939104834368126	-0.482394144395705	0.709411008872817	0.999960728400165	0.388483660958893
chr12	49838704	49838980	276	+	exon	BCDIN3D-AS1	0.906849884665294	1	0.774050023189194	1	0.585848767352818	0.981215586380617	0.128488264159086	-0.482394144395705	0.709411008872817	0.999960728400165	0.610882408554791
chr12	49990136	49990254	118	-	utr3	RACGAP1	0.628120908206922	1	0.753865812733748	1	0.519649623552138	0.981215586380617	-0.331114798425838	-0.199547430163655	0.542080580929177	0.999960728400165	-0.131567368262183
chr12	50475617	50475990	373	+	utr3	LARP4	0.0679481749939281	1	0.0282169195618164	1	0.137585125538456	0.981215586380617	-0.24025209775981	-0.278864285535452	0.386848230947279	0.999960728400165	0.0386121877756417
chr12	50819767	50819931	164	+	utr3	ATF1	0.154587816619237	1	0.0672694180857299	1	0.153171130758096	0.981215586380617	-0.094876662598373	-0.0292219976443795	0.960282979273974	0.999960728400165	-0.0656546649539935
chr12	50925014	50925211	197	+	utr5	METTL7A	0.317391335744316	1	0.18546635392443	1	0.495444234282508	0.981215586380617	-0.42019369857876	-0.154941772561815	0.73704364526832	0.999960728400165	-0.265251926016945
chr12	51064091	51064210	119	-	exon	CSRNP2	0.96377762407603	1	0.873217165582438	1	0.926406823851435	0.981215586380617	0.0165351400290919	0.0464510385214765	0.917529451582721	0.999960728400165	-0.0299158984923846
chr12	51172898	51173054	156	-	utr5	TFCP2	0.0830193505572307	1	0.0686530559761581	1	0.540944837496815	0.981215586380617	1.16278713839993	-0.413676874441946	0.311951271284291	0.999960728400165	1.57646401284188
chr12	51352055	51352156	101	-	utr3	GALNT6	0.749028477145081	1	0.780978514063091	1	0.726374961056874	0.981215586380617	-0.442763122909672	-0.659180705414289	0.248547986758215	0.999960728400165	0.216417582504617
chr12	51354111	51354324	213	-	utr3	GALNT6	0.32546630460063	1	0.343520845554153	1	0.790495455058796	0.981215586380617	-0.12175098112487	-0.659180705414289	0.248547986758215	0.999960728400165	0.537429724289419
chr12	51994253	51994446	193	+	utr3	ACVR1B	0.474596721540213	1	0.344869950340121	1	0.886230898605233	0.981215586380617	-0.337096997662416	-0.167962120294792	0.651416131279026	0.999960728400165	-0.169134877367624
chr12	52054702	52054915	213	+	exon	NR4A1	0.739521261686407	1	0.75328992828655	1	0.893876521106164	0.981215586380617	2.57263870941872	1.77977000788705	0.00745879563994933	0.541881755150978	0.792868701531674
chr12	52077101	52077346	245	+	utr3	ATG101	0.490803957527332	1	0.332469095820208	1	0.706028800577573	0.981215586380617	0.373915968793991	-0.316782737238568	0.718188257692853	0.999960728400165	0.690698706032559
chr12	53181768	53182016	248	+	utr5	ZNF740	0.842542327107677	1	0.688664971139868	1	0.830942074764354	0.981215586380617	-0.300550459797847	-0.251886958289868	0.470413908281103	0.999960728400165	-0.0486635015079798
chr12	53187787	53187993	206	+	utr3	ZNF740	0.859602874029419	1	0.652570675172251	1	0.519939464447973	0.981215586380617	-0.0561240919711029	-0.251886958289868	0.470413908281103	0.999960728400165	0.195762866318765
chr12	53252942	53253292	350	+	exon	MFSD5	0.249856529447549	1	0.249169203007615	1	0.85937080910674	0.981215586380617	0.165805054120378	-0.279923746132441	0.670316400572709	0.999960728400165	0.445728800252819
chr12	53253520	53253723	203	+	exon	MFSD5	0.425038247905897	1	0.44720249643024	1	0.722233381204935	0.981215586380617	0.573971424163618	-0.279923746132441	0.670316400572709	0.999960728400165	0.85389517029606
chr12	53253915	53254061	146	+	exon	MFSD5	0.795225048393714	1	0.953656411973404	1	0.686498234545448	0.981215586380617	0.426265269364134	-0.279923746132441	0.670316400572709	0.999960728400165	0.706189015496576
chr12	53254192	53254365	173	+	utr3	MFSD5	0.594907847188739	1	0.465799654562495	1	0.648621820233694	0.981215586380617	0.0872398114801626	-0.279923746132441	0.670316400572709	0.999960728400165	0.367163557612604
chr12	53286643	53286767	124	+	utr3	ESPL1	0.600191106951577	1	0.480500859478235	1	0.701271264739339	0.981215586380617	-0.232883128179087	0.0431384127988114	0.886058953274314	0.999960728400165	-0.276021540977898
chr12	53382674	53382814	140	+	exon	SP1	0.996703044580956	1	0.794578972421023	1	0.79275297634654	0.981215586380617	-0.310971739787396	-0.231863452425691	0.443718034687425	0.999960728400165	-0.0791082873617056
chr12	53383268	53383430	162	+	exon	SP1	0.728068995882681	1	0.575100178560949	1	0.775403159491329	0.981215586380617	0.391679439744906	-0.231863452425691	0.443718034687425	0.999960728400165	0.623542892170597
chr12	53500460	53500578	118	-	exon	RP11-793H13.11	0.183549888722454	1	0.0633930244650831	1	0.208332265576948	0.981215586380617	-0.156053786753962	0.793276828093034	0.37760854736816	0.999960728400165	-0.949330614846996
chr12	53506139	53506362	223	+	utr3	TARBP2	0.730462314846693	1	0.617789094131864	1	0.763283048399963	0.981215586380617	0.205201635460632	0.252614386919407	0.659940914330404	0.999960728400165	-0.0474127514587751
chr12	53945985	53946110	125	+	utr3	HOXC13	0.558143296618429	1	0.505913260500563	1	0.491760971371426	0.981215586380617	-0.0630070398405442	0.194163188477122	0.749027080817848	0.999960728400165	-0.257170228317666
chr12	53963440	53963559	119	-	exon	HOTAIR	0.0950470355887296	1	0.0423525160739381	1	0.396391312246138	0.981215586380617	-0.628365178437178	-0.226855124867678	0.740169371112056	0.999960728400165	-0.4015100535695
chr12	53975513	53975683	170	+	utr3	HOXC11	0.552453481730703	1	0.634735532177139	1	0.929953132134486	0.981215586380617	0.10878185030997	0.589483687639171	0.295450279354749	0.999960728400165	-0.480701837329201
chr12	53989548	53989671	123	+	utr3	HOXC10	0.133462859092822	1	0.0275060738190113	1	0.136825249160837	0.981215586380617	-0.461443362750969	-0.21154821418253	0.798363874780842	0.999960728400165	-0.24989514856844
chr12	54000163	54000291	128	+	utr5	HOXC9	0.544072045632502	1	0.590609527059003	1	0.905824742703924	0.981215586380617	0.148546555600439	-0.0459350451729963	0.955435796499098	0.999960728400165	0.194481600773436
chr12	54028734	54028882	148	+	utr5	HOXC6	0.868641194262422	1	0.679223119371945	1	0.391015948398311	0.981215586380617	-0.392529837375132	-0.78162959739024	0.230349176111371	0.999960728400165	0.389099760015108
chr12	54126235	54126500	265	+	exon	RP11-834C11.4	0.0233986982605965	1	0.0112375689822146	1	0.23733272996641	0.981215586380617	2.57225051974325	0.124266949206892	0.785237865335761	0.999960728400165	2.44798357053636
chr12	54181449	54182052	603	-	utr3	SMUG1	0.631678589847332	1	0.444856391374986	1	0.378889627904167	0.981215586380617	-0.550916840976908	-0.261273600252753	0.596449490019106	0.999960728400165	-0.289643240724155
chr12	54182322	54182460	138	-	utr3	SMUG1	0.998511329213039	1	0.8258231198352	1	0.820788197454041	0.981215586380617	0.496352680068003	-0.261273600252753	0.596449490019106	0.999960728400165	0.757626280320756
chr12	54280730	54280832	102	+	utr5	HNRNPA1	0.92893245005199	1	0.827240524233045	1	0.894807059285904	0.981215586380617	0.436598044227973	-0.0537203815888725	0.837475477084427	0.999960728400165	0.490318425816845
chr12	54395690	54396118	428	-	utr3	ITGA5	0.31371866607444	1	0.284857720488234	1	0.283698443228883	0.981215586380617	0.555859906097269	0.0301866025812998	0.945185042336481	0.999960728400165	0.525673303515969
chr12	55749586	55749735	149	+	exon	GDF11	0.789156274368304	1	0.612213213166154	1	0.923011520272996	0.981215586380617	-0.189447854882591	-0.352596280190109	0.382257869992965	0.999960728400165	0.163148425307518
chr12	55751439	55751618	179	+	utr3	GDF11	0.439433530572263	1	0.466933507410742	1	0.54183377162453	0.981215586380617	-0.586814015682086	-0.352596280190109	0.382257869992965	0.999960728400165	-0.234217735491977
chr12	55751808	55751938	130	+	utr3	GDF11	0.31058182308382	1	0.3472730987531	1	0.732784880136783	0.981215586380617	-0.342773869694443	-0.352596280190109	0.382257869992965	0.999960728400165	0.00982241049566623
chr12	55820356	55820472	116	+	utr3	ORMDL2	0.185175649060126	1	0.0740762146187296	1	0.147409645360209	0.981215586380617	-0.49990920793261	-0.214513507787621	0.789338120987995	0.999960728400165	-0.285395700144989
chr12	55827618	55827949	331	-	exon	DNAJC14	0.540623501646641	1	0.375577074212953	1	0.411668323231145	0.981215586380617	-0.246925448384364	-0.278605984759004	0.649785190889095	0.999960728400165	0.0316805363746405
chr12	55828182	55828337	155	-	exon	DNAJC14	0.245851268073912	1	0.249525706492555	1	0.663467483456601	0.981215586380617	0.0611288683039617	-0.278605984759004	0.649785190889095	0.999960728400165	0.339734853062966
chr12	55828435	55828583	148	-	exon	DNAJC14	0.216767643299047	1	0.203952789221736	1	0.439500756094813	0.981215586380617	0.0581790114089049	-0.278605984759004	0.649785190889095	0.999960728400165	0.336784996167909
chr12	55830265	55830383	118	-	utr5	DNAJC14	0.19840747028154	1	0.0776396555131006	1	0.158708707819778	0.981215586380617	-0.612744968528183	-0.278605984759004	0.649785190889095	0.999960728400165	-0.334138983769178
chr12	55971687	55971792	105	+	utr3	CDK2	0.334180610848926	1	0.401269468065176	1	0.776414166280133	0.981215586380617	0.357631105223378	0.120862311962112	0.718590223365751	0.999960728400165	0.236768793261266
chr12	56004322	56004437	115	+	utr3	SUOX	0.925187469958422	1	0.864297966104319	1	0.754163885217139	0.981215586380617	0.631558663545457	-0.473842257170939	0.534985547786019	0.999960728400165	1.1054009207164
chr12	56004602	56004717	115	+	utr3	SUOX	0.793463613543422	1	0.677447260516561	1	0.871930127502593	0.981215586380617	0.0130585223314573	-0.473842257170939	0.534985547786019	0.999960728400165	0.486900779502396
chr12	56104542	56104699	157	+	utr5	PA2G4	0.47424768430439	1	0.508793888466303	1	0.786208517615011	0.981215586380617	2.38685685827768	0.0792171983757585	0.813051784260129	0.999960728400165	2.30763965990192
chr12	56121407	56121590	183	+	exon	ZC3H10	0.0844905347841746	1	0.041450728288005	1	0.436206015665766	0.981215586380617	-0.0335428228018296	0.015873256783839	0.978902088717801	0.999960728400165	-0.0494160795856686
chr12	56206492	56206603	111	-	utr3	RNF41	0.95484665825687	1	0.986510031190963	1	0.670701914109336	0.981215586380617	0.296327230915766	0.0070549296947474	0.985607377760649	0.999960728400165	0.289272301221019
chr12	56315835	56315993	158	-	utr5	RP11-977G19.10	0.0831980398566024	1	0.07582005427864	1	0.39292929990422	0.981215586380617	3.29565570951221	NA	NA	NA	NA
chr12	56589414	56589523	109	+	utr3	RBMS2	0.29014797133298	1	0.243457605770577	1	0.430806995164068	0.981215586380617	-0.503702201112782	-0.665745487457877	0.148184799931988	0.999960728400165	0.162043286345095
chr12	56615127	56615256	129	-	exon	BAZ2A	0.473436451925322	1	0.547606233648333	1	0.797870861793928	0.981215586380617	-0.407070443633131	-0.0856780669436115	0.755243621681144	0.999960728400165	-0.321392376689519
chr12	56645792	56645979	187	-	utr5	ATP5B	0.554417463904258	1	0.697655426763001	1	0.649853683847949	0.981215586380617	1.11614985231071	0.0546661858834055	0.831122219093618	0.999960728400165	1.0614836664273
chr12	56687973	56688226	253	-	utr5	PTGES3	0.198936639887777	1	0.231859288427147	1	0.0736115237864639	0.981215586380617	0.882640282659389	0.0506324304668015	0.863438546306044	0.999960728400165	0.832007852192588
chr12	56725153	56725264	111	-	utr5	NACA	0.563003429704749	1	0.669734524610684	1	0.94735013365394	0.981215586380617	1.06050853664773	0.0420102040419888	0.877161134180376	0.999960728400165	1.01849833260574
chr12	57003679	57003783	104	-	exon	ZBTB39	0.836585503042607	1	0.653849666625674	1	0.896119050034879	0.981215586380617	-0.136732064387053	-0.447661210082754	0.251872141481883	0.999960728400165	0.310929145695701
chr12	57004007	57004139	132	-	exon	ZBTB39	0.72174367540231	1	0.520944713562586	1	0.927429328321351	0.981215586380617	-0.375038134340525	-0.447661210082754	0.251872141481883	0.999960728400165	0.0726230757422289
chr12	57004550	57004859	309	-	exon	ZBTB39	0.921521339679049	1	0.962720344086317	1	0.778613239238222	0.981215586380617	-0.257354798953198	-0.447661210082754	0.251872141481883	0.999960728400165	0.190306411129556
chr12	57225174	57225291	117	+	utr3	NXPH4	0.359066642029026	1	0.248475897129413	1	0.909402979814359	0.981215586380617	-0.585704622005503	-0.248510152526767	0.692506858909378	0.999960728400165	-0.337194469478735
chr12	57229761	57229868	107	+	utr5	SHMT2	0.186348554413743	1	0.233960814702027	1	0.401657467379552	0.981215586380617	1.3983316024616	0.170703810516461	0.530534362205949	0.999960728400165	1.22762779194514
chr12	57254519	57254647	128	-	utr3	R3HDM2	0.863654230018535	1	0.735281093261373	1	0.9422831810421	0.981215586380617	-0.483234045762974	-0.264045530084668	0.555351888533798	0.999960728400165	-0.219188515678305
chr12	57254756	57254877	121	-	utr3	R3HDM2	0.446637798953348	1	0.479779319687924	1	0.699091935273225	0.981215586380617	1.07347542376232	-0.264045530084668	0.555351888533798	0.999960728400165	1.33752095384699
chr12	57456356	57456466	110	+	exon	INHBE	0.111002011564684	1	0.0915985344486051	1	0.516414103593903	0.981215586380617	0.585566024899592	0.00558986470296145	0.994903360619368	0.999960728400165	0.579976160196631
chr12	57456969	57457087	118	+	utr3	INHBE	0.929153288580625	1	0.827904900964114	1	0.914111000651718	0.981215586380617	-0.0580835470216179	0.00558986470296145	0.994903360619368	0.999960728400165	-0.0636734117245793
chr12	57601995	57602128	133	+	utr3	PIP4K2C	0.196521113872281	1	0.0976941077031507	1	0.601455507445064	0.981215586380617	-0.287502638162058	0.148145751182233	0.75387396691991	0.999960728400165	-0.43564838934429
chr12	57720923	57721043	120	+	utr3	OS9	0.401249604766444	1	0.413078448421229	1	0.864606556750538	0.981215586380617	0.310628620457299	-0.137781725097299	0.729552416821152	0.999960728400165	0.448410345554597
chr12	57727930	57728136	206	+	exon	AGAP2-AS1	0.225448776558134	1	0.228906434037251	1	0.486983986745911	0.981215586380617	0.514289343254459	-2.34822743454963	0.557888082038771	NA	2.86251677780408
chr12	57758780	57759377	597	+	utr3	MARCH9	0.882914975056177	1	0.683165165278798	1	0.82644220280755	0.981215586380617	0.245297031383302	0.139936339620238	0.761339690362542	0.999960728400165	0.105360691763064
chr12	57768681	57768928	247	-	utr3	METTL1	0.585425753169156	1	0.459966547117344	1	0.946654263978173	0.981215586380617	0.165122908501882	0.129686744664159	0.854199814172698	0.999960728400165	0.0354361638377235
chr12	57796522	57796706	184	+	utr3	TSFM	0.291999517573325	1	0.150927586796528	1	0.27862788914883	0.981215586380617	-0.40256871066366	-0.0648225609751174	0.898958807978601	0.999960728400165	-0.337746149688543
chr12	57822735	57822850	115	-	utr3	CTDSP2	0.612955107404431	1	0.713385942627017	1	0.896055219461772	0.981215586380617	0.245577224230454	-0.056594740181409	0.858967654658676	0.999960728400165	0.302171964411863
chr12	57823160	57823320	160	-	utr3	CTDSP2	0.667108971818581	1	0.451273270149443	1	0.537150929605188	0.981215586380617	-0.316999180710211	-0.056594740181409	0.858967654658676	0.999960728400165	-0.260404440528802
chr12	58872486	58872767	281	-	utr3	LRIG3	0.912100709738436	1	0.976725787480838	1	0.964359759230606	0.981215586380617	0.26714266965395	0.00608320936254959	0.986285856215259	0.999960728400165	0.2610594602914
chr12	64193716	64194069	353	-	utr3	C12orf66	0.701953732939266	1	0.799255314687737	1	0.937606161162975	0.981215586380617	-0.428353406543278	-0.326623048180171	0.481014384838939	0.999960728400165	-0.101730358363107
chr12	64194196	64194424	228	-	exon	C12orf66	0.877320536892538	1	0.982686474303855	1	0.773726167514762	0.981215586380617	-0.342692455462098	-0.326623048180171	0.481014384838939	0.999960728400165	-0.0160694072819275
chr12	64404466	64404810	344	+	utr5	XPOT	0.557958684054355	1	0.338600675216957	1	0.347343697754811	0.981215586380617	2.58318691438339	-0.0148743634286679	0.956931835049456	0.999960728400165	2.59806127781205
chr12	64875687	64875877	190	+	utr3	TBC1D30	0.962259940448872	1	0.869025944844701	1	0.902843241234514	0.981215586380617	-0.297925861379613	0.0594807306426853	0.901916064618317	0.999960728400165	-0.357406592022298
chr12	65170409	65170536	127	+	exon	LEMD3	0.459562755615575	1	0.495123832595252	1	0.922811028998066	0.981215586380617	0.953307881513093	0.20254986248937	0.551726034307142	0.999960728400165	0.750758019023723
chr12	65170643	65170991	348	+	exon	LEMD3	0.35656604628295	1	0.194366712274597	1	0.179652934433826	0.981215586380617	0.0522245863729491	0.20254986248937	0.551726034307142	0.999960728400165	-0.150325276116421
chr12	65171044	65171144	100	+	exon	LEMD3	0.572348616941693	1	0.391737387070495	1	0.665746579870574	0.981215586380617	-0.271156052758466	0.20254986248937	0.551726034307142	0.999960728400165	-0.473705915247836
chr12	65963802	65963902	100	+	utr3	HMGA2	0.483855991620472	1	0.315218773057388	1	0.333418553719222	0.981215586380617	-0.946557790386586	-0.578072815973937	0.101325737113417	0.999960728400165	-0.368484974412649
chr12	67305458	67305566	108	+	exon	CAND1	0.969577381807946	1	0.837222375079546	1	0.545884437959229	0.981215586380617	-0.15407061920828	-0.214081089268831	0.437467351049389	0.999960728400165	0.0600104700605505
chr12	67312825	67313025	200	+	utr3	CAND1	0.343150478126882	1	0.228369943265272	1	0.2632365626045	0.981215586380617	-0.634769182216546	-0.214081089268831	0.437467351049389	0.999960728400165	-0.420688092947715
chr12	67657181	67657352	171	+	exon	DYRK2	0.746960392316	1	0.927577039206563	1	0.66286417402844	0.981215586380617	0.338482748821858	-0.189518124634692	0.557090308943883	0.999960728400165	0.52800087345655
chr12	67657804	67658082	278	+	exon	DYRK2	0.72902673264423	1	0.524194279649976	1	0.482493588217131	0.981215586380617	-0.346914463453307	-0.189518124634692	0.557090308943883	0.999960728400165	-0.157396338818615
chr12	67658196	67658506	310	+	exon	DYRK2	0.855286876425939	1	0.69191136775249	1	0.769044362535182	0.981215586380617	-0.0453845378834659	-0.189518124634692	0.557090308943883	0.999960728400165	0.144133586751226
chr12	67658605	67658848	243	+	utr3	DYRK2	0.481307498893843	1	0.333404945646655	1	0.522984112403204	0.981215586380617	-0.602917652898033	-0.189518124634692	0.557090308943883	0.999960728400165	-0.413399528263341
chr12	68764808	68764908	100	+	utr3	SLC35E3	0.503656761635254	1	0.306510564630316	1	0.29731452865869	0.981215586380617	-0.975120172258368	-0.115588766628703	0.829090704604343	0.999960728400165	-0.859531405629664
chr12	68839470	68839610	140	+	utr3	MDM2	0.806531089046016	1	0.98263126798369	1	0.97202612584837	0.98140405956485	-0.322306000607764	-0.307704126103242	0.290057537267131	0.999960728400165	-0.0146018745045218
chr12	68839693	68839842	149	+	utr3	MDM2	0.626436810431317	1	0.449745626687619	1	0.42420273087391	0.981215586380617	-0.75183551080571	-0.307704126103242	0.290057537267131	0.999960728400165	-0.444131384702468
chr12	68841904	68842445	541	-	utr3	CPM	0.935534611094895	1	0.746195372617353	1	0.778273705565304	0.981215586380617	-0.574040977930287	0.579663045680482	0.438601153155178	0.999960728400165	-1.15370402361077
chr12	69269584	69269689	105	+	utr3	CPSF6	0.506264982243074	1	0.594530121203833	1	0.91423127622171	0.981215586380617	-0.0636149732460078	-0.31142374269093	0.285395678005757	0.999960728400165	0.247808769444923
chr12	69574515	69575042	527	+	utr3	FRS2	0.890357152263782	1	0.71915508569871	1	0.820658306502529	0.981215586380617	-0.32508011284426	-0.058514562895452	0.874320847474258	0.999960728400165	-0.266565549948808
chr12	70354759	70354931	172	+	utr3	CNOT2	0.433813859437658	1	0.282384294928116	1	0.519367507190179	0.981215586380617	0.180852317195849	-0.223197959071797	0.524297441398094	0.999960728400165	0.404050276267646
chr12	71583722	71583822	100	-	exon	RP11-186F10.2	0.162733056770043	1	0.0719874027635296	1	0.436750769423228	0.981215586380617	-0.233197652770049	-0.386985012145199	0.894630306228428	NA	0.15378735937515
chr12	71584555	71584745	190	+	utr3	LGR5	0.63968140075169	1	0.773233442918218	1	0.777907383386412	0.981215586380617	-0.0638303269086473	-0.566487191202035	0.179548181917828	0.999960728400165	0.502656864293388
chr12	71609749	71609849	100	-	utr3	ZFC3H1	0.977899285008976	1	0.991752188748892	1	0.491759660553075	0.981215586380617	-0.811273727312797	-0.480242462953805	0.149415900591718	0.999960728400165	-0.331031264358992
chr12	71632057	71632158	101	-	exon	ZFC3H1	0.397602585260206	1	0.267598765199152	1	0.88386376183799	0.981215586380617	-0.715968080699798	-0.480242462953805	0.149415900591718	0.999960728400165	-0.235725617745993
chr12	71656891	71657136	245	-	exon	ZFC3H1	0.517684661651718	1	0.385946395298779	1	0.884743379062494	0.981215586380617	-0.559093586052044	-0.480242462953805	0.149415900591718	0.999960728400165	-0.0788511230982391
chr12	71663175	71663275	100	+	utr5	THAP2	0.9275374415691	1	0.826925669251677	1	0.94114515848955	0.981215586380617	0.162124037337781	-0.494722947805266	0.627108119191696	0.999960728400165	0.656846985143047
chr12	71785672	71785772	100	+	utr3	RAB21	0.568142812984297	1	0.387952723652522	1	0.59611010509817	0.981215586380617	-0.384319582275733	-0.398344971384904	0.247682474500294	0.999960728400165	0.014025389109171
chr12	74538230	74538338	108	-	exon	RP11-56G10.2	0.421670869227919	1	0.271699969465627	1	0.824822238840522	0.981215586380617	-0.292263687380158	NA	NA	NA	NA
chr12	74538767	74538966	199	+	utr3	ATXN7L3B	0.736464232919375	1	0.533458941412309	1	0.239482168281179	0.981215586380617	-0.333503725711031	-0.191774797876391	0.542081245565528	0.999960728400165	-0.14172892783464
chr12	74538981	74539170	189	+	utr3	ATXN7L3B	0.790357435468735	1	0.602455498764017	1	0.729777129419269	0.981215586380617	-0.190420123988057	-0.191774797876391	0.542081245565528	0.999960728400165	0.00135467388833393
chr12	74539457	74539734	277	+	utr3	ATXN7L3B	0.368145389482926	1	0.253110466232438	1	0.253080217985643	0.981215586380617	-0.544571228118656	-0.191774797876391	0.542081245565528	0.999960728400165	-0.352796430242265
chr12	76029857	76029990	133	-	utr3	PHLDA1	0.215950709225684	1	0.0830956733883296	1	0.159247032407119	0.981215586380617	-0.688583992077329	-0.227140571043636	0.767041640084165	0.999960728400165	-0.461443421033693
chr12	76084512	76084657	145	-	utr5	NAP1L1	0.00446044981918826	0.790550741136439	0.00203006051001479	1	0.212507561609393	0.981215586380617	2.28287294662288	-0.0277047599724945	0.915095429748801	0.999960728400165	2.31057770659537
chr12	76347438	76347789	351	-	exon	BBS10	0.553743504560184	1	0.409473688885214	1	0.345346415002399	0.981215586380617	-0.666372076970815	-0.257901251423088	0.617333804654481	0.999960728400165	-0.408470825547728
chr12	76355782	76355944	162	-	utr3	OSBPL8	0.632224601411325	1	0.71212920315291	1	0.956830967211286	0.981215586380617	-0.302606043929029	-0.227280646169063	0.472189313186957	0.999960728400165	-0.0753253977599654
chr12	77023206	77023351	145	-	utr3	E2F7	0.466529128063879	1	0.295771396930992	1	0.513628643429896	0.981215586380617	-0.354134903073555	-0.247803391399873	0.488936138111199	0.999960728400165	-0.106331511673682
chr12	77030061	77030166	105	-	exon	E2F7	0.82881932637328	1	0.905901199346168	1	0.922181075948538	0.981215586380617	-0.0746322185234843	-0.247803391399873	0.488936138111199	0.999960728400165	0.173171172876389
chr12	82896078	82896327	249	+	utr3	TMTC2	0.408576287204914	1	0.257250211212766	1	0.657739089772218	0.981215586380617	-0.339217005269043	-0.306502591861607	0.551737587836737	0.999960728400165	-0.0327144134074359
chr12	83132417	83132522	105	+	utr3	TMTC2	0.483838185242353	1	0.351534987029141	1	0.517380538951309	0.981215586380617	-1.07634117688495	-0.306502591861607	0.551737587836737	0.999960728400165	-0.769838585023343
chr12	84893907	84894011	104	-	intron	SLC6A15	0.448088187598048	1	0.190001731445192	1	0.0404924286492619	0.981215586380617	-0.856148225436927	-0.00295384872539344	0.992886574809034	0.999960728400165	-0.853194376711534
chr12	84912690	84912796	106	-	utr5	SLC6A15	0.249480673610047	1	0.227863787976976	1	0.352583400429799	0.981215586380617	1.89629864254406	-0.00295384872539344	0.992886574809034	0.999960728400165	1.89925249126946
chr12	88195019	88195439	420	+	exon	TMTC3	0.763048553671213	1	0.595040628351804	1	0.969683622771988	0.981215586380617	-0.176260046074654	-0.129393216295112	0.693764302753502	0.999960728400165	-0.0468668297795422
chr12	88195512	88195768	256	+	utr3	TMTC3	0.779161619441727	1	0.579086659899994	1	0.175446035343986	0.981215586380617	-0.532722301575204	-0.129393216295112	0.693764302753502	0.999960728400165	-0.403329085280091
chr12	88496839	88497070	231	-	utr3	KITLG	0.305980376033067	1	0.156229863380867	1	0.0414362120411114	0.981215586380617	-0.222231881757769	0.124491266467384	0.763010233858166	0.999960728400165	-0.346723148225153
chr12	89349297	89349471	174	-	exon	DUSP6	0.357955737125579	1	0.355840718973645	1	0.902688149724133	0.981215586380617	0.477589112772721	0.224351102024371	0.765293447595056	0.999960728400165	0.253238010748351
chr12	89350666	89350900	234	-	exon	DUSP6	0.0837358850559726	1	0.0559052122739817	1	0.425681999195838	0.981215586380617	0.729771251287871	0.224351102024371	0.765293447595056	0.999960728400165	0.5054201492635
chr12	89590667	89590971	304	-	utr3	ATP2B1	0.398401256750968	1	0.242659619184191	1	0.388142437168312	0.981215586380617	-0.452769940974033	-0.0466307220330867	0.86931871964978	0.999960728400165	-0.406139218940946
chr12	89655723	89655852	129	-	exon	ATP2B1	0.787764972259805	1	0.604687119265959	1	0.776687785410145	0.981215586380617	-0.324685264027278	-0.0466307220330867	0.86931871964978	0.999960728400165	-0.278054541994191
chr12	92144035	92144144	109	-	utr3	BTG1	0.409421144227674	1	0.284423871516419	1	0.58659162994472	0.981215586380617	0.0308403524033152	0.307407461448867	0.34177186865028	0.999960728400165	-0.276567109045551
chr12	92144211	92144369	158	-	exon	BTG1	0.452340158879599	1	0.612828761071935	1	0.909413042238201	0.981215586380617	0.881664525094719	0.307407461448867	0.34177186865028	0.999960728400165	0.574257063645852
chr12	93441817	93441939	122	-	utr5	UBE2N	0.119467430937784	1	0.119756403905595	1	0.390921943790394	0.981215586380617	2.81091823800799	-0.0727920304872695	0.842376606954327	0.999960728400165	2.88371026849526
chr12	94571409	94571528	119	-	utr3	TMCC3	0.38896158193332	1	0.234262834789552	1	0.229194688695628	0.981215586380617	-0.50654237124631	0.0146708267363988	0.978465200922019	0.999960728400165	-0.521213197982709
chr12	95022004	95022226	222	-	utr3	NR2C1	0.91210758102362	1	0.90896160610754	1	0.468502439800931	0.981215586380617	-0.288135793061181	0.118500343626061	0.747151664060778	0.999960728400165	-0.406636136687242
[truncated: 6,934 more rows]
