# Supplementary material for: Limits in the detection of m6A changes using MeRIP/m6A-seq
Source: Sci Rep. 2020 Apr 20;10:6590. doi: 10.1038/s41598-020-63355-3 (PMC7170965; doi:10.1038/s41598-020-63355-3)
Supplement: Supplementary file 3 — Supplementary information 3. [file 41598_2020_63355_MOESM3_ESM.zip › additional_file4_v2/macs2_deq_results/li_ythdf2_2018_deq_results.counts.txt]

control_input	control_input.1	control_input.2	control_IP	control_IP.1	control_IP.2	treatment_input	treatment_input.1	treatment_input.2	treatment_IP	treatment_IP.1	treatment_IP.2
peak1	9	8	19	122	141	200	13	13	12	158	139	101
peak2	4	11	10	171	154	272	9	13	8	191	176	124
peak3	59	43	24	89	127	44	63	44	54	104	47	91
peak4	0	3	1	38	17	57	0	1	1	43	27	41
peak5	219	260	130	554	543	387	181	230	143	492	436	327
peak6	3	4	9	39	20	157	5	10	12	26	22	24
peak7	34	47	55	620	612	1276	52	56	63	576	759	620
peak8	19	15	33	47	79	138	11	28	23	49	77	47
peak9	106	150	224	703	704	1979	154	183	153	915	871	804
peak10	165	180	262	728	1088	2381	204	235	190	1523	1189	1264
peak11	29	29	41	133	116	486	14	23	18	125	168	75
peak12	62	62	121	287	271	641	99	108	78	421	369	349
peak13	173	205	318	1101	1266	2255	271	253	260	1815	1233	1584
peak14	0	0	1	13	17	55	0	1	0	21	18	17
peak15	14	3	4	82	102	53	11	8	12	88	28	50
peak16	92	80	58	570	555	362	108	63	101	635	355	588
peak17	293	359	192	5298	4388	2776	326	229	384	4894	2749	4347
peak18	15	9	95	59	102	806	8	8	3	31	45	23
peak19	29	27	254	69	100	1144	12	19	7	55	103	39
peak20	172	228	242	3229	3122	4115	292	261	274	4085	3428	3587
peak21	109	144	145	2052	1969	3254	153	185	181	2467	2288	2263
peak22	259	236	288	2556	2403	4014	295	308	348	3095	2706	2939
peak23	5	7	8	157	132	231	16	10	9	225	169	142
peak24	53	50	51	63	57	86	50	50	36	97	63	90
peak25	195	191	199	287	446	248	160	183	179	383	222	338
peak26	290	317	292	662	694	398	237	286	299	697	416	690
peak27	49	71	55	148	147	182	56	59	51	137	116	162
peak28	13	22	4	252	251	85	7	17	7	229	287	175
peak29	1	5	11	94	84	266	3	6	3	132	114	70
peak30	17	20	39	82	99	143	26	43	27	109	90	89
peak31	69	75	138	2049	1711	3358	89	104	87	2358	2391	2193
peak32	14	11	16	47	55	98	21	16	25	66	62	54
peak33	75	98	83	1064	1009	1439	123	108	101	2053	1430	1388
peak34	24	20	6	50	26	25	12	26	8	38	36	30
peak35	3	1	1	28	51	61	1	3	0	46	48	11
peak36	62	75	53	398	375	446	51	60	44	341	309	359
peak37	235	234	149	285	272	162	147	218	191	255	167	235
peak38	180	198	69	406	417	223	142	155	199	452	309	461
peak39	297	325	6	1795	1315	55	180	170	210	1106	797	1037
peak40	101	94	76	111	154	111	145	111	123	175	83	151
peak41	275	320	221	1203	1725	1178	428	343	435	2443	1528	1909
peak42	500	587	349	3282	3275	3308	810	605	848	5080	3039	4079
peak43	2497	3135	1853	20633	22120	18193	4076	2899	4260	32977	17414	29204
peak44	6	14	21	126	123	190	14	14	12	126	80	115
peak45	8	15	5	31	25	22	14	23	11	34	33	48
peak46	12	19	2	100	62	24	17	9	21	155	80	123
peak47	9	10	4	140	114	24	13	10	5	153	95	199
peak48	5	10	1	35	37	1	6	5	9	46	29	53
peak49	102	117	52	1961	1849	1447	100	105	119	2486	1977	1987
peak50	37	32	74	180	183	492	35	47	45	318	197	226
peak51	223	231	309	1665	1637	3138	272	283	240	1898	1764	1659
peak52	106	101	126	809	876	1505	119	107	117	1073	799	830
peak53	4	5	51	9	22	141	5	6	3	9	11	10
peak54	50	70	61	117	89	156	85	61	62	158	100	143
peak55	90	145	139	240	258	437	122	113	131	364	252	329
peak56	57	90	108	76	75	77	76	82	91	135	76	108
peak57	169	176	173	1636	1916	1923	142	132	196	1949	1395	1981
peak58	48	59	34	82	133	78	39	49	62	87	61	118
peak59	174	191	149	2281	2257	1468	178	160	207	2223	1538	2211
peak60	4	6	16	32	70	25	4	7	14	38	32	46
peak61	120	146	151	613	560	580	149	165	204	657	449	738
peak62	327	323	398	2339	2255	3225	369	430	379	2973	2550	2446
peak63	342	302	456	3246	3288	4349	379	473	424	4251	3589	3298
peak64	339	338	424	2224	2171	2955	356	481	431	2649	2450	2563
peak65	56	40	12	54	70	16	29	35	21	77	68	88
peak66	149	205	155	1226	1163	1334	174	162	187	1231	1063	1240
peak67	52	68	37	162	178	120	48	65	61	133	118	142
peak68	112	110	128	876	882	1136	115	147	121	1006	898	680
peak69	44	68	67	139	132	132	39	66	54	123	142	100
peak70	197	257	353	2940	2563	6651	191	238	228	2678	2981	2615
peak71	11	12	7	45	65	44	15	8	7	67	43	61
peak72	0	0	0	24	20	56	0	2	0	12	23	31
peak73	22	16	24	76	80	132	23	25	33	117	71	116
peak74	39	65	72	486	454	889	62	76	87	603	556	764
peak75	36	32	30	58	50	139	31	27	63	80	60	103
peak76	35	57	63	199	186	303	58	61	71	283	227	339
peak77	40	66	93	381	384	674	73	83	99	559	516	722
peak78	26	49	63	192	169	305	71	102	80	236	162	364
peak79	31	58	73	61	63	107	46	70	72	83	84	104
peak80	56	72	87	193	202	333	52	56	92	241	213	298
peak81	83	109	170	188	209	345	94	160	122	286	232	331
peak82	156	128	321	1024	948	1486	163	272	228	1177	1160	1340
peak83	115	117	184	355	413	739	141	162	193	477	481	526
peak84	47	68	95	88	78	147	57	93	73	113	116	121
peak85	0	0	1	48	22	59	0	1	2	14	42	15
peak86	54	88	105	139	182	196	82	121	68	182	173	162
peak87	123	140	114	879	721	818	109	154	141	676	816	714
peak88	352	435	287	1807	1906	1484	303	493	350	1601	1534	1670
peak89	1	2	12	57	53	36	4	5	4	59	68	56
peak90	127	132	94	874	848	773	102	145	80	745	770	643
peak91	74	75	63	160	134	96	52	77	72	125	108	121
peak92	615	685	801	1522	1287	1628	594	750	674	1412	1351	1520
peak93	194	169	167	3696	3385	3644	177	215	194	3761	3557	3160
peak94	96	111	94	914	859	873	136	147	123	953	851	898
peak95	236	278	146	3288	2879	2074	206	252	273	2059	2470	2600
peak96	3	6	7	44	67	65	4	4	13	32	30	46
peak97	45	44	57	593	521	786	26	41	36	419	392	366
peak98	63	79	105	496	517	736	43	85	40	481	381	384
peak99	162	247	196	2158	2319	2272	183	202	230	2129	1758	1854
peak100	23	20	13	20	25	37	17	19	26	29	39	21
peak101	15	14	59	123	102	238	27	28	26	130	78	100
peak102	58	71	80	207	190	253	77	79	60	245	155	200
peak103	112	126	184	727	748	1293	129	150	114	869	735	805
peak104	10	6	10	89	72	93	7	5	15	58	64	48
peak105	2	0	1	70	162	208	1	0	0	195	107	36
peak106	13	20	25	626	482	840	22	37	43	755	635	546
peak107	26	23	21	75	134	149	24	43	43	150	118	141
peak108	20	28	33	64	39	141	27	31	31	70	63	34
peak109	79	71	108	353	351	496	117	85	93	460	292	372
peak110	64	87	100	342	325	323	84	91	58	361	247	330
peak111	91	121	109	1820	1516	2229	111	154	119	1624	2129	1301
peak112	2	1	4	39	43	51	3	1	6	45	36	37
peak113	71	66	87	190	254	242	86	97	83	237	239	245
peak114	144	111	190	641	703	779	150	195	171	797	656	666
peak115	227	259	130	739	682	391	228	175	244	669	430	775
peak116	83	89	66	506	589	613	86	77	71	517	248	440
peak117	6	4	12	61	47	77	7	18	8	48	70	58
peak118	18	31	18	229	210	157	21	22	22	263	191	240
peak119	28	29	30	133	107	74	37	35	32	139	134	85
peak120	20	20	33	53	42	45	29	22	25	56	54	51
peak121	31	18	40	109	134	74	20	28	20	116	94	90
peak122	151	157	130	227	295	197	135	155	132	235	201	192
peak123	150	145	95	450	441	308	127	143	113	379	332	296
peak124	244	239	318	550	560	610	259	202	253	682	410	774
peak125	127	134	193	179	194	212	126	129	124	190	126	223
peak126	66	73	69	245	218	342	78	64	77	286	201	288
peak127	26	28	25	76	103	110	21	26	27	90	47	79
peak128	112	144	83	1994	1561	1848	95	80	92	1562	1390	1388
peak129	150	135	107	2978	2445	2858	120	124	216	2967	2179	3554
peak130	56	100	59	556	598	530	68	64	106	706	398	801
peak131	345	423	331	2779	3036	3152	359	306	490	3118	2119	3842
peak132	127	131	80	380	326	220	93	150	112	319	254	313
peak133	151	173	107	439	480	384	135	193	128	465	326	440
peak134	96	92	74	185	279	189	117	124	104	223	161	201
peak135	60	77	62	970	855	771	78	97	71	936	864	756
peak136	53	54	33	118	86	55	42	61	62	108	70	77
peak137	4	6	10	40	39	74	6	4	8	42	42	25
peak138	353	394	762	372	424	669	404	514	374	533	417	452
peak139	162	143	298	152	217	329	148	224	149	263	171	186
peak140	964	1093	1874	3427	3885	8472	1319	1448	947	5510	3737	3067
peak141	2	9	4	204	189	137	1	1	2	68	115	38
peak142	7	11	4	112	102	101	9	14	7	152	129	103
peak143	1	4	3	31	31	30	3	5	1	48	54	45
peak144	7	3	2	59	52	62	3	4	2	66	99	29
peak145	3	1	2	32	29	26	0	5	2	25	48	12
peak146	1	3	1	99	47	122	1	2	2	51	133	47
peak147	29	14	21	50	77	168	13	35	25	84	66	71
peak148	15	9	10	96	73	126	17	19	13	74	68	62
peak149	618	600	524	9877	9920	9604	526	615	594	9486	9071	7070
peak150	358	325	285	2060	2298	3048	341	389	366	2205	1716	1634
peak151	1408	1451	1191	22186	20588	23413	1361	1471	1443	21563	19879	17065
peak152	5	1	10	24	39	92	1	4	3	41	31	26
peak153	21	23	20	93	68	229	25	26	12	124	111	85
peak154	46	65	85	948	784	1467	75	85	59	1020	946	932
peak155	52	39	56	146	179	229	45	49	48	168	209	171
peak156	18	31	30	60	86	144	22	23	22	126	98	91
peak157	66	62	88	1027	850	1475	73	80	85	1158	1064	896
peak158	2	2	2	36	53	100	4	2	3	59	45	36
peak159	39	54	32	455	440	385	62	45	71	532	413	480
peak160	37	44	42	98	135	111	38	31	49	169	85	126
peak161	73	91	14	111	169	34	29	82	44	88	81	89
peak162	82	119	40	621	620	470	71	76	120	601	503	525
peak163	9	8	4	46	58	32	20	7	7	51	83	63
peak164	37	29	23	85	73	82	38	43	35	89	76	91
peak165	84	85	79	1612	1513	1639	107	146	127	1908	1877	1570
peak166	212	226	155	1484	1493	1104	209	313	193	1468	1494	1143
peak167	183	196	182	915	886	882	182	232	165	1069	1000	852
peak168	54	36	22	349	321	126	78	110	53	545	578	346
peak169	96	88	91	250	207	204	68	75	79	203	187	182
peak170	64	79	45	212	186	204	64	58	64	194	149	213
peak171	320	384	338	1805	1771	1746	321	297	317	1865	1269	1604
peak172	1	4	26	22	18	54	13	14	7	24	13	19
peak173	0	1	4	16	40	217	2	10	0	49	58	18
peak174	0	0	4	5	14	59	2	2	0	20	14	8
peak175	0	0	4	4	2	51	1	3	0	7	8	10
peak176	0	0	5	7	9	67	0	4	2	17	26	9
peak177	8	7	64	53	66	324	19	31	10	78	120	36
peak178	10	8	111	48	53	347	25	31	14	106	89	36
peak179	0	1	0	4	2	91	0	0	0	7	3	0
peak180	7	7	8	136	189	264	4	16	8	141	120	137
peak181	2	6	2	46	48	37	5	6	7	75	50	62
peak182	75	103	66	599	426	427	68	118	89	562	543	435
peak183	110	107	148	337	282	326	107	101	100	440	248	329
peak184	116	132	41	1154	1003	491	105	123	128	1065	782	904
peak185	126	187	52	675	608	277	121	140	145	540	409	609
peak186	40	49	19	489	391	392	35	61	23	442	579	351
peak187	16	25	31	67	39	84	32	83	22	75	89	32
peak188	30	33	36	188	158	195	60	80	44	239	263	112
peak189	24	21	11	48	56	64	24	67	14	66	102	46
peak190	47	55	43	268	280	296	71	116	29	315	520	185
peak191	81	120	65	1181	1144	1017	123	141	149	1642	1084	1420
peak192	119	127	55	649	671	430	155	129	183	799	564	793
peak193	50	44	25	115	113	79	38	40	47	103	103	119
peak194	57	54	31	276	257	147	42	59	37	207	237	204
peak195	32	50	42	73	73	62	26	48	27	37	39	35
peak196	45	37	18	159	160	105	29	47	37	206	175	138
peak197	72	84	31	355	440	312	79	100	81	417	168	373
peak198	150	181	78	1919	1692	770	123	176	156	1945	1579	1508
peak199	98	135	48	205	207	140	114	146	100	254	155	197
peak200	58	51	15	111	76	98	68	74	34	96	90	82
peak201	84	76	45	68	106	96	84	102	77	115	104	106
peak202	16	8	6	132	84	70	11	11	6	87	118	85
peak203	2	5	5	61	46	20	0	3	4	29	40	27
peak204	4	3	1	63	45	30	2	7	12	22	55	37
peak205	58	55	21	75	63	37	30	56	40	56	97	77
peak206	98	89	83	236	191	200	89	113	94	258	182	221
peak207	38	66	118	104	119	207	76	74	67	202	152	144
peak208	93	101	145	237	253	499	132	156	95	429	343	222
peak209	137	149	291	804	804	1814	181	243	158	1235	1101	764
peak210	26	26	85	116	108	293	30	51	19	251	139	93
peak211	184	175	145	6568	5283	5311	204	144	255	7186	4027	5905
peak212	39	29	30	227	220	260	36	11	41	211	99	347
peak213	19	21	26	44	57	39	26	8	37	56	16	90
peak214	30	34	31	117	139	137	34	14	37	149	52	213
peak215	57	60	49	216	252	281	61	19	89	229	79	384
peak216	29	34	42	35	40	37	38	18	58	43	17	77
peak217	6	7	4	74	80	126	4	5	6	135	103	107
peak218	6	8	6	41	30	37	8	6	8	60	55	54
peak219	91	103	96	1458	1328	2023	136	151	129	2305	1749	1697
peak220	152	207	195	1344	1546	1824	220	207	245	2415	1663	1807
peak221	80	87	101	243	257	198	100	106	96	329	254	248
peak222	91	68	65	488	557	453	125	146	94	713	533	394
peak223	19	26	25	37	57	76	21	32	20	62	59	51
peak224	29	35	44	110	100	146	39	60	35	160	98	115
peak225	80	69	3	278	269	2	71	107	111	306	239	310
peak226	157	117	3	755	784	38	117	168	164	841	812	912
peak227	168	151	6	1183	1035	45	113	185	153	997	1012	1023
peak228	1	2	5	29	23	64	2	4	5	25	36	35
peak229	4	1	1	16	13	74	0	4	4	23	30	32
peak230	2	2	2	12	33	75	10	1	1	30	12	29
peak231	137	196	183	284	344	341	232	211	180	607	317	416
peak232	67	114	48	143	156	98	77	62	65	138	123	121
peak233	81	103	85	799	678	716	87	131	92	582	619	566
peak234	215	239	210	1602	1325	1592	239	257	218	1669	1605	1307
peak235	254	279	169	2186	1616	1416	273	189	223	1890	1172	1404
peak236	18	28	27	115	113	155	28	37	29	100	113	184
peak237	326	382	207	230	185	118	308	338	305	158	136	227
peak238	14	20	21	37	25	28	18	12	15	34	46	39
peak239	21	16	18	295	311	302	10	31	19	375	347	324
peak240	8	11	9	60	86	95	2	12	12	85	85	71
peak241	304	353	186	2071	2045	1550	365	286	497	2528	1826	3010
peak242	61	81	41	135	130	76	57	74	85	177	129	179
peak243	107	101	104	445	469	657	125	146	137	589	524	619
peak244	110	135	133	518	463	539	148	155	139	613	536	576
peak245	32	34	41	160	124	94	46	81	38	160	148	168
peak246	88	105	109	414	367	262	111	173	117	419	473	463
peak247	5	4	2	66	61	60	6	5	10	70	123	70
peak248	22	30	20	179	191	189	26	49	28	246	342	166
peak249	76	54	48	701	572	567	59	90	65	688	971	657
peak250	2	6	5	36	32	75	5	4	5	55	32	33
peak251	17	31	41	76	69	171	35	31	27	132	49	91
peak252	14	27	38	52	72	108	23	32	21	88	25	47
peak253	9	14	37	45	70	107	27	23	17	75	33	58
peak254	27	21	15	939	699	576	9	19	19	797	836	565
peak255	9	9	7	35	30	37	11	19	13	52	35	37
peak256	45	32	32	85	61	90	30	51	65	86	106	125
peak257	224	219	264	1426	1293	1657	223	343	390	1579	1637	1971
peak258	28	42	51	147	116	188	47	74	66	188	181	208
peak259	78	81	89	687	609	1228	67	111	93	702	751	614
peak260	21	41	44	62	66	126	47	42	38	80	70	78
peak261	22	28	32	78	69	123	28	34	26	107	69	100
peak262	12	7	16	83	29	130	11	9	7	131	103	120
peak263	47	71	34	66	56	30	38	38	75	66	41	110
peak264	236	314	226	3070	2943	2959	267	258	414	3548	2537	4081
peak265	20	10	15	413	319	521	25	24	27	365	380	386
peak266	12	18	5	78	68	91	13	11	10	54	60	61
peak267	12	9	18	77	73	113	13	8	12	91	42	55
peak268	5	7	9	112	100	169	10	9	10	125	81	114
peak269	2	2	2	33	24	25	3	14	2	48	74	13
peak270	21	23	13	133	96	45	18	64	18	140	257	85
peak271	27	32	22	510	407	445	50	91	27	635	1045	370
peak272	39	26	61	322	292	551	41	46	68	379	288	388
peak273	22	19	30	129	111	168	20	27	30	154	134	143
peak274	9	22	30	91	94	225	18	16	15	103	57	63
peak275	12	28	5	49	52	158	9	11	11	49	49	43
peak276	28	13	41	45	71	148	25	31	16	78	42	44
peak277	85	69	56	186	138	86	69	66	81	175	86	178
peak278	312	275	171	160	151	122	218	56	284	140	117	108
peak279	9	16	46	54	62	437	17	12	5	60	44	39
peak280	3	0	2	3	8	77	4	2	0	10	11	7
peak281	59	58	32	135	122	69	56	47	41	110	73	93
peak282	87	98	52	1048	989	789	77	102	86	901	741	779
peak283	37	63	84	113	107	144	48	74	64	155	98	137
peak284	25	32	41	45	62	87	29	47	58	71	58	88
peak285	65	73	85	177	180	385	48	74	75	217	199	295
peak286	70	89	100	305	335	419	83	75	109	356	284	443
peak287	19	17	22	37	55	74	19	22	31	59	17	42
peak288	76	97	136	1070	1258	1681	97	126	124	1405	1294	1440
peak289	29	33	55	157	120	213	18	41	47	160	137	164
peak290	86	117	95	1230	1062	1126	101	129	115	1243	1338	828
peak291	93	122	84	648	554	522	132	120	98	777	645	608
peak292	50	47	0	121	132	5	30	30	36	138	75	159
peak293	33	44	8	525	540	214	25	37	31	441	344	432
peak294	11	11	3	44	29	18	7	10	12	42	33	51
peak295	12	14	8	559	523	726	15	12	19	530	581	498
peak296	26	32	39	419	471	1049	20	33	34	637	776	502
peak297	9	11	24	162	195	524	18	30	19	241	293	206
peak298	7	12	24	175	120	373	18	33	10	221	260	186
peak299	2	2	1	19	23	43	2	3	1	24	30	23
peak300	83	100	117	943	888	1113	121	171	126	985	1057	1038
peak301	9	11	18	42	49	72	18	20	19	53	76	52
peak302	42	48	54	240	198	239	66	74	46	143	293	261
peak303	196	231	125	354	293	219	174	226	250	326	288	394
peak304	139	110	187	133	118	202	140	210	150	159	105	136
peak305	8	13	33	34	35	148	9	21	14	27	37	18
peak306	94	127	185	1272	1290	2221	87	197	149	1246	1571	1316
peak307	118	115	196	224	263	508	116	206	158	233	274	361
peak308	48	57	83	125	133	204	52	86	85	99	109	135
peak309	164	189	261	486	579	961	186	302	232	551	501	645
peak310	91	105	197	360	337	747	112	185	147	413	402	516
peak311	7	15	8	126	53	69	5	6	2	67	43	47
peak312	83	82	116	750	746	1245	91	101	91	968	865	885
peak313	163	113	94	75	169	78	144	131	190	125	67	85
peak314	10	20	5	231	228	129	17	9	14	225	184	144
peak315	30	39	118	104	143	583	53	62	36	281	153	184
peak316	21	36	128	172	168	659	56	48	62	344	239	299
peak317	13	15	42	35	23	107	15	23	10	57	33	38
peak318	11	14	25	231	242	597	20	32	27	470	403	341
peak319	5	12	0	150	124	8	12	9	4	150	103	136
peak320	26	22	0	216	138	8	12	18	29	172	118	173
peak321	5	4	4	47	51	11	7	10	10	58	41	55
peak322	19	25	3	83	76	12	13	17	19	59	46	58
peak323	5	3	26	34	28	198	5	13	4	50	81	26
peak324	2	2	6	30	29	52	2	4	0	23	29	6
peak325	66	60	60	524	499	508	62	88	64	524	592	477
peak326	20	20	23	58	69	69	9	38	26	40	47	51
peak327	9	8	2	54	61	0	9	3	11	48	25	96
peak328	125	79	0	283	406	4	69	64	101	262	109	250
peak329	294	354	1391	1056	1376	5726	271	461	180	1096	1180	507
peak330	147	185	700	391	435	1433	161	212	104	258	433	226
peak331	416	632	2488	6088	7047	36438	459	758	259	5924	7878	2991
peak332	130	191	835	200	339	1495	138	236	95	309	346	178
peak333	45	52	172	36	25	174	39	79	20	29	52	11
peak334	2	2	6	15	31	77	0	0	0	30	5	15
peak335	2	2	14	12	17	79	10	6	1	54	18	14
peak336	8	6	33	37	46	224	24	19	2	151	60	34
peak337	8	9	74	86	92	737	66	35	9	435	226	90
peak338	38	30	103	255	287	770	42	60	58	313	403	313
peak339	21	25	76	163	133	537	30	45	25	198	282	160
peak340	40	41	106	295	280	808	46	75	45	361	451	300
peak341	280	322	313	368	417	376	287	278	295	260	273	426
peak342	61	67	117	119	136	196	47	95	21	101	132	37
peak343	201	233	279	760	833	721	281	219	272	1029	787	1110
peak344	4	0	0	44	62	92	4	3	0	45	50	24
peak345	33	38	38	101	74	120	47	37	43	108	67	99
peak346	30	45	36	101	84	81	27	37	30	80	54	61
peak347	116	168	118	283	241	116	119	164	136	306	211	270
peak348	95	134	56	205	330	200	124	120	148	288	157	335
peak349	164	207	175	409	451	480	186	186	278	486	331	607
peak350	89	107	83	195	228	192	117	106	165	268	168	324
peak351	17	20	12	34	48	34	14	11	15	48	26	36
peak352	77	96	117	1739	1406	1567	113	81	150	1975	1259	1870
peak353	23	10	22	111	149	136	31	23	37	180	74	160
peak354	65	53	56	629	518	694	90	50	97	776	373	821
peak355	30	39	32	55	69	72	21	32	44	61	30	96
peak356	47	56	61	213	178	209	56	40	88	257	167	284
peak357	117	155	123	925	782	1118	173	133	222	1224	776	1453
peak358	20	16	17	33	30	49	13	20	28	53	19	62
peak359	19	22	24	60	79	92	38	34	46	80	63	102
peak360	18	21	16	114	79	82	22	19	25	102	51	125
peak361	13	4	6	90	88	42	10	11	14	99	44	134
peak362	2	8	3	40	46	19	5	1	7	50	20	46
peak363	44	59	25	153	119	101	47	48	51	144	81	168
peak364	97	108	126	1089	905	1142	105	150	123	1142	1039	902
peak365	12	11	15	82	91	307	22	45	3	129	283	82
peak366	7	12	10	32	29	75	3	18	4	27	56	36
peak367	39	33	27	165	111	69	37	32	31	134	108	107
peak368	82	78	31	850	677	428	71	95	88	587	541	492
peak369	21	17	8	84	58	39	18	16	18	46	53	60
peak370	2	2	3	55	60	58	3	4	5	124	56	95
peak371	12	19	11	98	74	46	21	21	19	72	83	64
peak372	69	70	118	241	222	509	65	113	69	303	301	237
peak373	439	599	427	1253	1174	1093	560	599	616	1552	1068	1375
peak374	65	64	32	98	125	43	39	57	66	91	58	92
peak375	23	25	6	144	126	33	15	20	22	120	71	80
peak376	49	40	19	182	167	45	40	32	34	109	105	76
peak377	87	153	201	273	260	395	148	164	124	359	289	312
peak378	12	13	17	70	69	99	18	22	14	110	91	74
peak379	55	57	96	273	293	651	69	84	67	322	309	274
peak380	29	29	48	96	98	167	26	37	31	129	121	118
peak381	26	26	48	177	152	356	32	46	29	228	184	153
peak382	35	20	20	72	73	77	22	39	28	90	54	59
peak383	105	104	70	370	298	326	93	139	112	349	275	317
peak384	118	133	77	347	397	246	153	135	164	258	280	388
peak385	25	26	29	81	94	83	45	15	45	167	35	183
peak386	71	102	109	445	554	743	159	41	127	763	263	757
peak387	56	87	67	351	426	564	81	26	102	565	165	549
peak388	27	34	33	48	70	81	46	20	43	83	41	96
peak389	12	0	4	169	137	209	6	8	2	227	304	159
peak390	1	2	2	29	27	47	7	4	1	46	43	23
peak391	9	6	5	61	66	96	10	9	6	110	101	145
peak392	16	14	17	89	96	114	31	30	28	170	180	176
peak393	19	11	17	108	73	122	17	43	21	111	94	68
peak394	442	465	294	3415	3009	2706	526	453	457	3770	2639	3338
peak395	71	58	60	96	195	136	82	77	65	171	126	140
peak396	118	102	84	3612	3227	2925	100	142	142	3756	2883	2505
peak397	19	16	42	132	124	142	15	27	27	154	126	128
peak398	8	10	9	88	80	83	5	5	7	96	83	57
peak399	9	19	25	103	124	427	21	24	8	160	140	92
peak400	4	6	24	28	34	149	32	25	18	93	38	62
peak401	10	13	43	104	98	399	38	28	33	338	160	159
peak402	9	2	27	10	36	65	27	16	18	72	21	45
peak403	34	28	96	461	422	1696	88	80	81	1456	745	797
peak404	17	12	29	105	100	309	41	20	28	272	145	145
peak405	114	113	84	265	237	157	96	99	73	196	109	196
peak406	3	0	3	11	28	42	2	0	0	39	11	11
peak407	30	37	132	125	104	380	61	48	44	167	96	146
peak408	163	178	558	1320	1318	4941	294	192	278	2065	1212	2102
peak409	27	24	49	116	107	360	35	34	37	155	76	178
peak410	341	413	593	648	722	1433	736	277	428	1679	421	996
peak411	5	11	44	19	46	202	10	5	4	52	12	4
peak412	8	11	42	25	34	105	6	0	0	38	7	5
peak413	67	82	43	556	501	402	68	94	83	603	471	443
peak414	1993	1863	498	706	1288	295	1619	1547	2689	1076	513	761
peak415	3	0	0	38	24	9	3	5	3	51	23	82
peak416	1	5	1	52	63	31	5	7	8	118	50	140
peak417	386	467	354	1308	1327	1550	353	393	396	1742	1164	1545
peak418	89	73	63	323	293	379	59	122	82	286	332	329
peak419	78	55	39	990	805	674	60	54	110	1116	522	1297
peak420	93	96	68	1375	1334	1171	112	80	181	1610	795	2098
peak421	23	51	18	190	172	137	30	23	73	239	101	317
peak422	68	86	47	544	482	359	85	57	130	603	275	687
peak423	11	16	16	233	193	235	15	18	29	285	181	307
peak424	30	25	19	353	301	214	45	36	36	408	259	297
peak425	1	1	2	7	14	55	3	0	0	21	9	2
peak426	613	759	954	5470	5460	10582	782	1334	667	7342	8683	4799
peak427	3	1	4	14	21	39	0	2	0	45	14	13
peak428	2	2	3	49	59	52	5	6	5	73	26	45
peak429	270	262	253	1251	1070	1424	275	324	272	1371	1308	1183
peak430	314	309	280	1778	1523	1577	279	399	324	1397	1516	1634
peak431	12	9	15	101	110	95	10	17	10	129	129	69
peak432	303	348	307	3565	3342	4162	332	382	343	4074	3576	3253
peak433	4	4	6	62	62	203	9	3	1	151	61	54
peak434	3	1	2	23	14	65	4	3	1	47	17	14
peak435	185	180	170	256	269	303	217	98	154	383	207	248
peak436	66	52	80	55	105	89	60	47	43	139	70	45
peak437	12	22	28	29	43	93	20	18	13	61	21	41
peak438	36	67	194	556	672	3182	78	48	56	1035	522	661
peak439	1	0	9	14	6	47	1	1	0	30	14	4
peak440	561	682	1457	5065	4081	13813	835	951	493	7962	6727	3732
peak441	26	29	43	111	91	96	44	42	22	111	90	76
peak442	1227	1300	886	10144	9605	8180	1224	1115	1237	10749	6829	9293
peak443	303	317	213	438	371	223	386	349	278	449	262	319
peak444	131	147	70	320	269	192	154	147	106	260	179	203
peak445	83	18	21	433	350	232	20	41	22	201	319	188
peak446	241	269	226	568	548	484	215	260	241	536	490	568
peak447	8	5	5	48	111	52	5	13	2	83	39	33
peak448	84	91	50	187	195	144	63	86	85	187	135	186
peak449	42	73	69	331	305	383	55	49	59	301	270	297
peak450	158	165	134	570	541	637	121	140	153	575	427	532
peak451	20	18	28	135	231	370	23	21	18	255	175	139
peak452	25	28	53	37	86	111	29	35	41	55	30	51
peak453	62	47	76	93	63	79	54	59	60	83	54	91
peak454	35	45	60	60	50	68	40	52	56	59	45	89
peak455	77	92	101	146	123	182	72	103	74	163	121	155
peak456	76	101	99	213	202	321	106	124	106	281	255	272
peak457	120	152	150	288	324	541	136	146	107	395	344	291
peak458	49	50	50	147	142	100	38	70	53	122	117	134
peak459	72	79	59	88	118	90	51	68	66	112	88	106
peak460	57	74	59	278	280	225	68	76	83	302	315	288
peak461	18	8	27	84	100	187	9	7	3	155	53	64
peak462	4	10	10	33	44	87	14	4	2	83	19	25
peak463	49	40	13	269	259	88	27	75	40	229	295	262
peak464	35	40	13	197	145	48	37	55	35	150	161	141
peak465	578	632	243	4231	3742	1532	456	694	593	3375	3628	3301
peak466	781	905	367	7722	6743	2806	677	1058	905	6158	6824	6011
peak467	523	509	428	6551	5950	4189	604	710	498	6793	5758	4669
peak468	4	1	0	110	215	121	2	4	0	243	159	86
peak469	12	14	50	14	20	124	25	46	6	31	43	11
peak470	62	90	312	492	451	2756	104	237	43	796	1330	340
peak471	196	227	908	748	790	4585	406	712	144	1385	1944	555
peak472	71	62	391	547	633	2940	177	255	60	1170	1431	349
peak473	28	43	129	140	174	649	69	100	24	304	360	99
peak474	113	172	548	2503	2379	12720	240	413	113	4492	6108	1715
peak475	23	24	42	48	50	66	21	38	38	55	43	64
peak476	112	106	140	461	375	707	107	142	176	518	445	569
peak477	58	82	70	599	554	833	77	92	115	728	668	893
peak478	10	19	4	297	228	206	8	4	17	193	163	239
peak479	0	0	1	100	89	18	1	3	3	61	54	64
peak480	14	9	2	196	167	79	13	10	10	199	120	166
peak481	76	91	47	400	380	445	98	268	59	385	993	240
peak482	92	105	90	621	591	559	97	334	61	690	1396	291
peak483	441	528	346	2655	2549	2666	434	455	478	2771	2086	2425
peak484	29	18	1	92	59	6	13	15	13	52	34	37
peak485	442	451	76	2215	2167	282	313	240	484	2178	950	2434
peak486	141	110	21	232	285	30	86	71	141	262	123	286
peak487	438	494	143	4565	3674	1741	419	405	525	4527	3296	4244
peak488	62	59	37	126	290	157	37	43	34	179	108	53
peak489	9	11	9	56	51	49	11	9	4	43	31	19
peak490	40	39	25	189	192	172	26	21	17	146	97	84
peak491	169	172	108	1414	1075	658	163	114	179	1316	872	1372
peak492	373	438	220	815	734	261	366	395	435	667	562	540
peak493	203	267	141	306	303	130	213	273	248	271	187	241
peak494	3	3	6	28	73	41	1	10	3	60	30	20
peak495	30	7	9	377	417	223	31	21	21	476	295	302
peak496	45	65	30	227	285	124	49	46	79	321	185	315
peak497	35	28	21	173	149	84	37	21	42	216	119	183
peak498	16	6	4	41	26	15	15	4	10	38	37	48
peak499	36	43	24	225	195	97	48	72	48	269	168	203
peak500	27	40	18	140	161	108	43	36	20	189	107	160
peak501	24	21	16	144	118	101	24	19	36	139	105	103
peak502	36	42	35	253	212	246	38	51	46	239	192	218
peak503	78	60	80	612	571	783	84	82	67	739	496	732
peak504	121	138	104	454	382	313	126	308	147	466	696	296
peak505	379	416	331	1340	1251	1028	391	900	405	1448	2138	1040
peak506	2	3	0	45	33	28	4	2	1	19	13	27
peak507	11	3	5	73	40	44	4	3	4	54	32	39
peak508	301	363	376	3729	3634	5615	389	428	416	4607	4258	3161
peak509	45	79	156	132	100	244	97	118	100	156	117	188
peak510	1	0	2	17	12	34	0	4	0	40	42	30
peak511	84	114	306	1010	1042	3289	152	311	112	1662	2698	929
peak512	21	19	64	33	36	147	36	42	14	43	99	28
peak513	27	46	117	310	367	1203	80	131	42	511	654	257
peak514	13	21	85	58	69	227	33	80	25	102	165	63
peak515	66	84	240	279	322	1153	122	258	79	555	782	322
peak516	58	78	75	440	433	562	91	87	73	532	553	431
peak517	13	35	26	49	46	54	23	38	10	55	61	34
peak518	33	34	23	47	43	90	36	40	33	51	63	56
peak519	33	25	2	175	135	40	30	38	24	115	164	104
peak520	20	24	7	165	161	47	21	32	33	101	146	126
peak521	45	38	28	281	224	145	29	50	39	272	188	243
peak522	49	76	28	167	151	153	55	78	67	198	122	151
peak523	56	58	62	324	268	271	56	82	58	306	312	304
peak524	8	8	17	74	64	95	7	12	7	50	46	69
peak525	12	22	21	117	110	273	21	16	12	176	128	118
peak526	360	358	354	656	757	871	360	439	324	737	635	667
peak527	65	50	61	93	144	98	63	88	81	139	56	51
peak528	4	1	3	23	103	97	6	8	1	94	57	34
peak529	70	99	57	180	145	109	74	66	72	163	110	181
peak530	48	50	41	443	348	290	48	50	55	388	235	213
peak531	167	254	185	326	330	405	201	281	208	485	337	380
peak532	159	138	36	264	341	87	101	136	106	297	182	182
peak533	22	8	7	110	93	36	15	16	6	114	71	50
peak534	24	25	23	286	218	79	31	14	33	196	120	165
peak535	11	5	10	47	43	95	10	16	11	91	79	46
peak536	2	3	0	135	77	151	0	7	2	61	163	60
peak537	127	143	155	1806	1725	2376	94	95	138	1310	1028	1144
peak538	19	19	15	74	85	66	20	35	31	108	74	65
peak539	15	21	14	295	376	330	37	51	37	781	758	718
peak540	141	163	54	1957	1981	838	134	132	152	1804	1168	1836
peak541	214	240	88	2965	1956	1269	198	203	195	2512	1870	2586
peak542	127	160	72	284	392	154	138	125	150	305	198	344
peak543	310	367	166	9374	8541	4399	376	317	379	8939	6644	5826
peak544	6	8	3	56	51	50	6	6	6	77	52	92
peak545	35	51	45	116	103	128	31	33	45	149	130	125
peak546	46	36	50	99	88	109	44	33	45	116	87	105
peak547	13	4	12	143	118	148	10	15	13	137	126	70
peak548	5	2	11	121	98	83	4	3	6	109	74	76
peak549	4	1	1	62	65	56	3	0	1	58	66	33
peak550	95	147	105	1767	1508	2004	116	128	123	1733	1505	1423
peak551	29	12	33	163	161	227	33	42	42	177	110	119
peak552	44	48	32	118	96	97	37	47	22	128	87	123
peak553	7	5	4	44	68	88	1	6	4	56	62	46
peak554	34	60	71	395	343	548	77	51	80	471	377	536
peak555	55	63	82	76	100	133	79	71	101	116	71	154
peak556	588	752	903	5706	6152	8993	841	738	984	8177	5066	7897
peak557	59	92	40	1143	1008	635	63	84	128	933	772	1186
peak558	9	10	11	65	63	74	7	11	11	73	55	55
peak559	12	4	11	293	289	357	23	22	30	328	339	373
peak560	19	25	14	127	102	82	10	18	21	87	52	117
peak561	58	83	80	690	676	657	72	70	52	901	619	678
peak562	5	3	1	50	51	16	3	11	7	60	65	25
peak563	103	117	45	564	643	417	125	48	142	1130	357	875
peak564	24	31	13	70	111	42	34	15	29	90	42	94
peak565	23	17	7	61	91	39	24	9	19	82	34	66
peak566	9	7	2	48	37	35	12	2	13	84	19	61
peak567	14	14	20	61	71	129	19	20	6	69	51	62
peak568	42	32	37	215	180	323	21	34	32	217	183	206
peak569	21	18	24	203	195	236	26	25	27	182	244	162
peak570	18	12	15	160	178	349	11	14	12	183	158	191
peak571	108	108	71	511	499	301	109	83	109	427	306	352
peak572	81	86	76	1071	868	906	76	122	84	859	800	797
peak573	22	22	24	182	182	201	16	22	10	162	101	157
peak574	189	176	203	2038	1828	2519	194	249	161	2210	2165	1619
peak575	52	74	185	618	637	2376	102	59	96	1307	664	995
peak576	9	11	37	88	79	245	12	17	13	172	56	97
peak577	9	0	10	19	32	74	3	3	5	40	23	35
peak578	3	1	3	98	108	122	4	2	2	137	138	45
peak579	226	319	215	3082	2914	3216	211	334	222	2834	3184	2038
peak580	270	272	119	1073	1013	730	264	260	243	940	728	996
peak581	7	6	2	37	18	13	5	11	6	22	19	24
peak582	170	159	84	1755	1789	1110	171	154	179	1839	1239	1707
peak583	44	58	88	250	218	383	45	74	47	310	275	348
peak584	71	93	108	608	546	1117	78	113	118	804	744	756
peak585	127	161	63	807	763	484	129	153	115	849	788	728
peak586	5	5	0	104	84	6	1	6	5	36	16	63
peak587	18	29	54	72	81	70	22	23	29	106	39	86
peak588	4	1	0	42	37	22	2	1	0	58	27	28
peak589	1	3	6	89	78	77	1	0	0	37	44	10
peak590	26	31	11	98	165	24	22	32	35	140	71	150
peak591	159	199	73	3003	2954	1477	164	168	203	2820	2206	3087
peak592	65	100	34	229	271	187	69	79	98	273	138	324
peak593	31	18	14	116	115	64	18	24	41	128	90	115
peak594	14	8	6	93	85	47	4	6	10	62	56	63
peak595	32	42	30	108	93	43	26	30	35	84	50	90
peak596	36	44	21	117	102	94	33	55	34	91	75	97
peak597	59	58	70	391	348	485	56	96	66	424	384	366
peak598	47	46	23	135	109	62	34	40	32	108	59	82
peak599	4	11	58	109	148	639	17	34	8	239	325	102
peak600	22	16	21	57	70	67	22	11	14	116	57	44
peak601	5	2	5	36	21	49	15	8	4	72	48	23
peak602	104	123	117	522	538	608	279	268	124	1388	960	506
peak603	45	62	106	773	715	2125	66	64	57	973	759	712
peak604	28	37	73	69	84	157	46	26	21	103	93	73
peak605	14	28	43	54	57	125	27	43	40	55	29	57
peak606	43	28	91	74	76	172	44	45	41	96	68	94
peak607	28	47	73	160	94	322	31	43	44	165	127	146
peak608	60	65	120	202	199	421	51	98	67	249	196	224
peak609	9	19	28	61	58	135	20	18	13	67	39	62
peak610	0	2	6	27	24	44	4	3	6	26	19	21
peak611	16	12	43	45	31	71	11	19	24	22	21	56
peak612	63	65	153	1440	1226	3690	61	67	60	1268	1029	1243
peak613	184	242	286	1768	1769	2934	221	262	263	2054	1945	1692
peak614	105	104	165	2231	2085	3966	121	155	121	2508	1849	1971
peak615	2	2	0	40	34	64	2	3	0	41	13	23
peak616	32	51	42	121	147	108	61	38	42	123	84	110
peak617	19	32	22	104	94	71	18	33	12	116	99	111
peak618	96	99	122	381	326	541	102	94	114	460	307	437
peak619	20	8	24	206	265	209	25	17	14	290	200	121
peak620	272	304	319	475	403	543	246	289	273	627	390	535
peak621	436	496	39	2008	1688	187	305	301	304	1300	986	1211
peak622	154	133	152	365	301	392	155	152	146	436	278	310
peak623	22	21	145	77	91	588	51	35	17	187	114	34
peak624	29	51	223	276	228	1523	67	81	13	464	373	95
peak625	96	117	151	1421	1296	3124	122	104	112	1776	1469	1513
peak626	9	15	21	206	177	205	12	16	8	171	203	167
peak627	59	71	78	793	716	1058	66	89	83	795	711	623
peak628	7	6	4	41	61	54	9	10	20	82	65	71
peak629	7	8	9	42	40	35	7	9	7	77	53	73
peak630	1	5	3	21	27	12	5	5	7	41	26	40
peak631	56	61	45	1536	1134	1142	58	86	22	1324	1408	649
peak632	29	28	21	297	239	226	42	52	25	279	278	171
peak633	11	5	2	155	169	230	6	5	9	167	129	145
peak634	182	247	100	1349	1213	830	190	167	202	1262	969	1093
peak635	298	285	136	1044	1045	583	219	242	285	974	772	1108
peak636	88	92	28	286	257	121	75	78	89	298	249	307
peak637	20	15	7	159	162	75	10	19	21	174	124	143
peak638	120	127	59	471	403	197	99	112	118	481	347	398
peak639	96	80	10	290	289	22	46	42	52	198	113	146
peak640	0	0	6	47	51	122	1	1	4	51	25	46
peak641	1	7	9	100	106	218	6	1	6	107	46	96
peak642	48	33	37	116	188	176	59	38	40	187	112	136
peak643	112	136	124	425	463	454	136	130	192	427	306	447
peak644	114	146	131	715	800	936	125	105	175	895	586	939
peak645	29	44	35	170	192	282	42	35	57	216	142	226
peak646	50	82	82	154	131	121	78	71	109	184	152	207
peak647	100	164	131	272	260	246	147	96	150	266	179	288
peak648	14	13	7	37	46	13	12	10	12	35	34	34
peak649	21	33	12	38	40	25	22	29	24	56	45	37
peak650	26	30	37	114	103	130	42	41	43	106	120	124
peak651	41	48	40	1299	1159	1530	46	53	60	1428	1133	1335
peak652	16	16	12	172	193	223	18	18	26	163	157	138
peak653	29	30	35	245	197	213	55	61	54	236	204	219
peak654	3	5	9	44	37	35	4	9	7	57	106	95
peak655	3	6	2	45	26	5	9	9	3	32	26	32
peak656	67	77	27	853	747	291	43	79	52	485	795	462
peak657	38	37	169	264	166	705	35	73	30	195	234	118
peak658	7	11	24	35	45	125	8	17	9	31	47	17
peak659	20	29	89	202	194	767	15	42	19	190	243	112
peak660	67	77	289	1250	1033	4303	77	109	62	1074	1463	619
peak661	3	2	3	7	19	53	2	4	1	16	21	2
peak662	11	10	34	52	34	118	14	23	6	41	49	33
peak663	17	20	23	125	127	113	15	27	26	108	102	85
peak664	56	73	82	793	621	900	83	89	95	744	820	732
peak665	22	29	42	58	41	38	23	46	30	60	49	60
peak666	133	130	98	526	509	509	82	123	119	494	433	459
peak667	48	49	33	138	121	95	31	52	52	135	91	114
peak668	6	20	6	80	68	70	7	6	12	38	39	53
peak669	8	3	5	73	86	85	9	7	4	55	62	63
peak670	0	0	1	4	7	50	0	1	0	6	4	2
peak671	11	12	269	77	57	1485	9	15	9	70	114	28
peak672	38	51	614	527	569	9533	28	62	38	570	822	440
peak673	27	37	418	176	210	1921	34	70	30	196	289	142
peak674	1	2	7	4	13	64	1	5	2	21	22	12
peak675	1	7	12	11	17	76	2	5	1	12	34	17
peak676	3	1	5	4	5	61	0	4	1	1	8	0
peak677	760	921	852	9169	8833	11354	1211	1178	1535	13766	10501	13024
peak678	3	3	4	16	14	88	5	1	1	18	15	13
peak679	127	163	177	1430	1112	1801	105	155	126	1253	1221	1187
peak680	23	10	34	224	239	504	28	43	20	391	598	315
peak681	196	185	195	2007	1700	2171	185	206	233	2116	1951	2174
peak682	292	290	317	4980	4577	6135	325	333	406	5247	4663	5262
peak683	128	168	127	563	601	495	136	167	179	739	521	749
peak684	4	7	40	23	21	213	4	9	6	27	54	8
peak685	1	2	33	18	22	147	3	10	3	19	23	9
peak686	2	10	75	11	19	164	0	17	1	18	29	4
peak687	10	10	84	59	70	582	7	13	7	47	83	32
peak688	37	42	25	605	618	423	28	28	39	453	372	454
peak689	131	136	143	2023	1731	2580	146	155	148	1893	1813	1745
peak690	225	265	362	2831	2575	4394	260	299	270	3223	2674	2884
peak691	232	272	362	915	750	1334	240	260	252	981	749	1008
peak692	88	79	113	311	251	574	93	94	94	305	286	295
peak693	52	71	89	371	309	619	49	69	63	393	299	438
peak694	24	49	81	170	121	266	46	53	59	164	136	141
peak695	45	46	76	162	165	306	42	62	59	169	173	195
peak696	97	114	208	774	747	1807	96	140	128	883	629	929
peak697	19	29	56	147	144	304	35	33	54	214	94	251
peak698	4	5	18	31	38	103	8	9	7	50	38	93
peak699	23	22	29	277	295	568	22	30	62	320	204	509
peak700	0	3	14	24	11	50	4	14	1	5	60	4
peak701	6	5	25	36	45	152	4	30	2	42	156	13
peak702	6	6	18	24	19	62	1	15	0	15	72	5
peak703	10	13	39	64	51	173	14	50	5	54	178	35
peak704	154	186	412	306	235	383	135	474	86	269	553	156
peak705	179	197	350	573	548	805	156	560	109	474	1161	293
peak706	318	320	673	978	955	1838	237	948	169	945	2241	375
peak707	95	94	211	300	214	419	70	290	49	238	570	141
peak708	225	235	169	449	452	292	167	127	233	331	265	412
peak709	396	538	405	2245	2225	1978	366	311	401	1854	1205	1878
peak710	376	416	333	1167	1065	898	309	248	429	963	637	1133
peak711	95	97	107	635	732	699	101	72	103	643	409	580
peak712	12	9	1	44	26	19	2	2	4	17	15	33
peak713	47	45	48	72	72	117	43	60	38	96	129	115
peak714	23	25	29	73	63	62	29	34	32	80	57	66
peak715	138	140	92	2823	2397	2037	117	145	138	2585	2244	2230
peak716	26	29	78	72	38	124	51	57	37	91	106	69
peak717	31	29	55	27	32	90	34	47	43	60	79	55
peak718	39	50	92	130	112	326	73	83	61	230	213	145
peak719	54	78	182	419	316	1040	123	126	100	694	532	381
peak720	130	177	330	1604	1532	4642	222	253	138	2959	2665	1582
peak721	60	69	57	356	349	487	70	90	70	358	338	318
peak722	30	55	48	118	116	120	48	31	34	167	122	143
peak723	27	34	28	57	59	48	26	18	34	76	64	68
peak724	40	19	1	109	135	4	17	27	24	99	91	65
peak725	91	166	144	373	420	438	189	152	128	578	260	324
peak726	134	207	203	1037	1333	1820	266	167	156	1842	928	988
peak727	86	138	158	650	736	838	164	116	132	1141	661	528
peak728	14	8	6	67	45	26	13	9	23	25	28	45
peak729	469	389	192	936	833	352	401	287	409	928	510	816
peak730	261	323	537	2570	2496	5934	486	434	484	4369	3104	3870
peak731	207	201	417	187	224	337	376	385	430	426	262	262
peak732	40	39	52	46	50	107	62	84	90	64	47	54
peak733	60	49	130	121	102	228	66	109	89	119	121	121
peak734	120	122	97	633	583	260	96	99	106	631	456	464
peak735	336	395	291	2136	1873	1672	302	392	372	2200	1820	2016
peak736	210	203	270	928	884	2097	240	290	288	1211	999	1379
peak737	36	26	45	58	54	114	35	55	58	85	62	115
peak738	208	219	287	1270	1240	2242	317	314	376	1750	1486	1866
peak739	17	23	39	101	91	123	35	54	40	114	109	99
peak740	29	45	66	562	470	613	59	67	92	695	621	651
peak741	12	15	26	106	115	167	23	25	15	118	108	147
peak742	46	41	71	891	714	958	63	92	73	951	912	937
peak743	29	27	22	180	128	68	28	54	21	224	248	178
peak744	127	163	169	241	340	435	176	114	141	499	153	272
peak745	190	187	52	498	648	81	110	185	147	495	328	407
peak746	751	856	183	15584	13918	4157	591	593	729	10936	9931	11043
peak747	358	351	439	1335	1194	1569	391	399	518	1549	1021	1859
peak748	211	289	241	1501	1674	2392	251	224	380	1982	1385	2377
peak749	0	1	30	15	11	106	7	14	4	17	24	1
peak750	6	4	32	63	44	369	11	20	4	80	123	34
peak751	215	246	641	1920	1957	6508	254	316	293	2350	1979	2052
peak752	68	85	221	84	130	395	78	81	85	124	111	122
peak753	135	192	490	2298	2247	7540	188	224	226	2263	2361	2081
peak754	73	62	226	228	247	588	101	85	92	258	205	266
peak755	47	63	141	136	136	339	69	92	77	162	99	147
peak756	0	1	2	19	28	59	0	3	1	34	30	22
peak757	72	94	82	772	633	825	78	101	105	757	726	699
peak758	19	35	30	106	127	143	22	30	27	134	131	125
peak759	70	83	4	873	692	12	63	90	78	625	810	652
peak760	41	40	2	502	446	16	33	76	38	403	631	437
peak761	47	49	57	118	136	213	22	42	44	119	120	150
peak762	339	362	538	3773	3639	6603	263	413	356	3579	3648	3424
peak763	113	110	93	192	204	138	95	89	107	242	151	207
peak764	24	34	20	163	147	191	30	36	25	157	205	170
peak765	2	9	3	50	44	43	7	2	1	23	41	41
peak766	2	2	1	8	10	68	0	2	0	7	11	7
peak767	20	17	28	42	48	49	19	39	10	47	43	44
peak768	99	88	130	865	807	1360	119	134	116	965	762	841
peak769	19	16	25	41	44	44	25	13	22	48	48	47
peak770	111	132	132	1414	1338	2302	117	127	142	1344	1240	1309
peak771	52	56	69	201	212	337	51	56	56	276	241	228
peak772	83	81	0	298	259	2	54	113	107	296	320	313
peak773	61	30	5	118	97	2	34	60	67	65	125	115
peak774	62	52	1	127	127	3	43	78	53	101	103	125
peak775	64	62	3	239	179	4	47	71	81	223	252	247
peak776	76	79	3	282	237	3	62	118	92	325	391	417
peak777	46	39	4	75	51	0	34	57	47	89	99	81
peak778	216	255	7	2185	1802	26	190	280	256	1822	2519	2047
peak779	101	121	0	683	751	12	82	166	90	645	850	824
peak780	11	19	17	290	244	460	12	21	13	257	330	161
peak781	11	9	13	83	78	182	8	11	12	89	110	41
peak782	22	39	53	416	376	682	32	53	22	399	492	233
peak783	60	72	84	268	179	353	41	103	86	252	247	233
peak784	94	91	145	705	583	954	76	110	107	589	786	590
peak785	61	85	100	623	554	885	67	90	48	638	640	343
peak786	5	11	6	56	39	42	24	30	25	118	121	104
peak787	51	74	69	67	104	152	97	167	102	167	136	108
peak788	246	301	279	4027	3745	5431	413	604	400	6787	8228	5016
peak789	3	9	13	120	111	279	5	7	7	145	116	130
peak790	161	107	154	265	218	407	86	109	107	282	166	200
peak791	139	157	119	143	130	185	90	158	110	165	140	143
peak792	2	2	48	15	20	222	7	13	0	8	37	0
peak793	0	11	5	88	100	80	2	1	6	120	73	90
peak794	287	337	252	4154	3511	3065	253	328	345	3603	2986	3686
peak795	53	51	74	180	135	287	57	121	58	179	188	139
peak796	56	63	105	220	207	558	45	114	79	262	335	261
peak797	114	103	140	160	165	171	97	204	85	181	270	177
peak798	175	179	222	612	607	1105	167	323	158	803	968	666
peak799	21	15	23	43	35	53	34	54	34	42	48	39
peak800	4	3	5	46	34	20	5	2	2	18	30	22
peak801	203	269	159	3002	1884	2510	168	183	160	2017	2148	1664
peak802	227	277	341	4158	3315	7986	244	226	236	4218	3414	3205
peak803	19	7	9	205	338	337	14	17	17	272	184	101
peak804	28	21	37	201	485	509	20	30	18	389	238	142
peak805	67	45	53	84	242	239	50	61	44	173	93	70
peak806	27	32	32	129	93	79	33	35	35	108	108	111
peak807	48	87	58	179	142	140	51	55	67	148	136	167
peak808	165	221	138	361	282	201	173	195	214	319	237	327
peak809	436	472	327	1562	1413	1244	443	467	457	1558	1342	1571
peak810	95	76	53	1427	1069	659	30	103	6	285	1261	117
peak811	44	50	25	124	89	61	7	39	2	30	106	6
peak812	1	2	3	9	10	79	1	8	0	9	40	1
peak813	0	4	30	30	30	193	6	9	3	41	96	26
peak814	130	150	145	685	540	479	216	95	246	1014	285	83
peak815	425	531	360	1451	1368	1065	805	375	793	2363	771	1241
peak816	568	726	542	584	662	543	993	442	1048	1153	383	1048
peak817	670	916	590	1386	1512	1672	1253	547	1322	3533	758	3190
peak818	210	212	149	3972	3807	2806	206	191	175	4081	2827	2613
peak819	71	78	55	188	236	180	75	74	86	206	107	153
peak820	294	318	255	1999	2064	2454	304	347	303	2186	1895	1867
peak821	1	3	5	16	20	81	2	6	4	31	19	17
peak822	15	15	12	248	174	132	17	27	11	214	313	101
peak823	7	11	1	127	61	48	3	8	2	64	70	61
peak824	4	4	1	47	32	20	4	1	2	41	29	28
peak825	38	51	80	76	49	168	69	62	63	184	119	112
peak826	84	128	171	1334	1255	2946	125	128	126	2057	1807	1548
peak827	47	47	48	83	141	67	37	65	51	139	89	44
peak828	90	104	92	370	325	325	167	182	119	569	419	378
peak829	88	106	122	1162	1006	1719	116	131	114	1242	1214	1144
peak830	133	126	155	748	708	1182	146	185	165	898	834	765
peak831	21	15	27	58	44	76	29	34	24	70	52	69
peak832	49	36	61	415	377	540	58	57	65	489	447	502
peak833	16	15	13	41	47	75	18	32	31	47	62	44
peak834	30	17	32	67	30	67	24	34	29	71	60	82
peak835	11	24	19	56	26	40	11	30	29	40	51	55
peak836	56	45	59	333	328	360	48	70	65	349	380	429
peak837	29	29	22	84	66	73	29	21	31	85	56	72
peak838	23	24	40	66	76	78	22	43	21	68	76	87
peak839	14	10	13	44	62	76	6	14	21	58	60	60
peak840	20	36	47	370	295	437	30	40	47	374	393	406
peak841	302	374	341	4309	4114	5302	361	395	414	5200	3337	4648
peak842	39	47	49	106	111	123	68	53	44	132	63	77
peak843	27	36	45	176	215	278	54	36	11	264	180	151
peak844	495	559	475	11131	9823	11511	435	590	505	8435	9905	8042
peak845	34	44	19	74	67	35	49	50	60	67	74	85
peak846	108	111	87	389	420	276	154	155	158	486	466	572
peak847	211	266	142	6328	5382	4258	253	311	293	6970	6622	6569
peak848	17	27	22	132	120	133	19	29	31	122	92	133
peak849	199	193	244	3401	2908	3879	160	193	235	3205	2848	3059
peak850	24	17	15	147	133	130	17	26	27	174	132	173
peak851	68	110	42	476	483	344	73	75	112	544	465	517
peak852	159	179	124	1943	1717	1417	150	168	207	1829	1428	1635
peak853	25	38	16	49	81	38	17	13	26	50	41	55
peak854	54	54	35	237	259	196	48	36	54	238	168	261
peak855	87	83	64	1768	1350	1175	97	82	107	1430	1265	1025
peak856	65	87	71	489	502	538	87	115	63	659	600	455
peak857	52	59	46	288	241	345	34	63	57	304	271	244
peak858	68	71	78	265	250	285	43	77	42	262	231	268
peak859	67	60	58	284	232	292	47	95	79	234	274	236
peak860	41	51	45	144	113	192	39	63	68	156	162	139
peak861	64	71	91	173	202	203	62	111	89	179	223	206
peak862	0	0	6	6	10	90	0	2	0	7	2	3
peak863	198	223	55	290	225	108	150	210	144	148	192	165
peak864	895	1073	687	14108	13065	12001	1288	1398	1407	17841	15522	15514
peak865	119	85	76	538	574	464	142	151	167	655	386	577
peak866	95	81	86	925	899	695	137	129	143	1155	665	954
peak867	50	40	18	178	369	170	52	79	73	387	223	204
peak868	6	16	5	33	28	33	9	13	17	50	38	63
peak869	3	3	5	69	25	48	4	3	4	62	36	62
peak870	1	1	5	38	35	127	3	6	0	41	47	33
peak871	329	344	358	4176	4315	4649	510	455	704	6407	3886	7107
peak872	345	407	239	913	874	1206	371	414	556	1337	829	1621
peak873	310	374	334	986	1069	1137	471	437	602	1611	956	1611
peak874	50	70	56	87	83	151	47	57	55	86	61	104
peak875	7	8	214	64	51	1514	22	19	4	180	74	33
peak876	1	4	27	24	41	367	7	2	2	67	30	12
peak877	0	2	19	0	2	79	0	0	0	2	0	0
peak878	6	1	9	18	19	38	7	10	2	57	28	24
peak879	9	9	71	94	73	729	28	31	1	203	150	33
peak880	48	71	722	348	357	3856	159	136	29	850	500	218
peak881	35	44	533	881	818	11844	129	102	19	2191	1512	441
peak882	1	1	7	0	5	56	4	3	0	6	2	2
peak883	22	26	324	105	137	1797	62	49	7	332	207	62
peak884	30	51	607	84	103	1091	80	68	16	263	120	58
peak885	108	150	2011	329	379	5127	313	202	64	1027	389	129
peak886	47	50	59	371	332	410	36	61	73	483	356	463
peak887	30	20	42	177	154	160	22	51	57	226	189	225
peak888	29	26	40	370	294	570	28	28	33	351	304	335
peak889	27	27	52	275	268	589	30	39	33	309	272	345
peak890	67	80	42	372	414	214	58	109	81	437	348	332
peak891	39	47	13	249	183	31	41	52	28	183	239	116
peak892	30	39	8	172	147	52	30	40	30	175	195	127
peak893	81	95	10	846	684	163	56	90	73	670	854	592
peak894	67	70	4	314	266	71	30	62	43	288	314	307
peak895	40	44	39	156	80	188	43	52	35	190	156	112
peak896	22	42	11	203	159	195	23	24	19	165	152	152
peak897	69	107	110	870	862	1005	112	137	122	1023	833	841
peak898	248	258	251	1946	1721	2589	234	342	286	1679	1998	1854
peak899	362	361	292	3025	2909	3132	376	485	371	3822	3387	2867
peak900	5	5	42	32	34	429	6	11	4	67	46	26
peak901	32	27	20	160	226	164	37	38	29	249	169	220
peak902	35	69	44	382	377	373	51	55	44	453	352	334
peak903	12	15	7	48	75	67	12	13	11	79	37	29
peak904	51	41	30	454	380	431	34	59	45	382	337	306
peak905	82	110	108	469	438	486	102	139	99	638	415	553
peak906	552	593	587	2252	2167	2653	484	633	596	2430	1891	2733
peak907	191	210	231	336	339	330	198	237	220	371	266	379
peak908	190	169	156	311	262	328	151	207	173	290	249	363
peak909	172	172	169	306	254	224	171	214	200	310	254	389
peak910	107	103	150	673	565	1011	101	102	82	931	439	537
peak911	40	24	69	245	232	496	58	38	31	338	173	221
peak912	21	9	15	58	47	70	30	16	11	76	39	45
peak913	7	16	23	49	54	136	18	15	17	95	53	64
peak914	10	11	35	178	168	525	28	32	46	307	164	184
peak915	48	30	27	659	617	745	22	44	31	748	711	463
peak916	81	52	76	805	691	1098	76	80	58	866	663	675
peak917	41	44	56	294	281	391	47	47	49	333	281	240
peak918	13	18	14	92	106	69	17	25	19	103	135	117
peak919	37	33	15	399	355	251	37	55	39	389	458	309
peak920	0	1	0	19	25	1	1	8	2	50	63	32
peak921	4	11	1	118	113	27	10	20	12	267	325	231
peak922	43	49	7	231	190	83	32	30	37	165	111	140
peak923	39	60	15	69	50	26	32	41	19	69	44	56
peak924	128	149	131	781	769	607	169	178	125	710	755	565
peak925	67	57	48	65	120	103	58	50	86	112	62	99
peak926	201	218	123	216	230	98	205	180	248	246	136	243
peak927	9	21	14	170	277	180	9	4	10	157	46	142
peak928	27	42	44	104	103	64	34	45	20	100	82	104
peak929	25	39	36	60	46	53	28	39	26	46	55	49
peak930	381	418	254	1728	1601	1688	337	328	328	1630	1375	1428
peak931	32	17	27	368	319	724	15	26	24	343	474	290
peak932	13	9	34	114	94	263	8	16	8	104	137	93
peak933	6	17	43	34	42	123	18	25	15	50	37	35
peak934	60	73	140	1743	1436	3615	69	115	89	1847	2162	1379
peak935	40	38	61	82	72	150	40	48	31	67	92	77
peak936	72	81	89	210	212	299	91	117	84	240	236	245
peak937	39	21	34	54	94	53	31	23	23	68	39	44
peak938	2	4	9	53	39	103	3	4	0	43	40	57
peak939	370	446	720	1812	1632	3375	446	401	377	2244	1688	1428
peak940	360	402	753	1528	1538	2322	380	270	400	1684	1223	1523
peak941	7	3	6	28	33	57	2	6	5	50	30	11
peak942	14	12	14	195	151	348	10	12	9	167	225	203
peak943	5	7	10	25	24	50	12	12	8	30	37	24
peak944	3	9	0	98	88	0	3	4	5	31	44	48
peak945	64	99	12	462	438	110	65	83	139	549	505	864
peak946	52	84	15	610	687	188	71	74	117	789	715	1004
peak947	5	1	3	35	28	29	1	2	6	46	28	35
peak948	0	3	0	56	42	39	2	3	3	59	68	46
peak949	12	13	10	54	63	105	8	9	8	64	42	63
peak950	33	27	47	391	274	562	28	25	28	338	284	288
peak951	84	106	150	157	160	311	104	112	132	224	169	221
peak952	376	427	609	5366	5191	9863	383	458	465	6073	4588	5506
peak953	73	87	41	2081	1980	1373	74	63	96	1617	1436	2000
peak954	130	139	104	840	697	691	140	132	118	785	477	611
peak955	30	20	31	118	109	120	22	31	31	148	158	132
peak956	42	33	46	91	80	115	48	62	40	107	80	101
peak957	56	42	72	192	224	327	63	86	63	313	252	204
peak958	33	30	53	41	69	124	21	6	21	55	18	31
peak959	120	142	196	664	864	1219	106	61	49	638	261	294
peak960	4	4	3	18	33	72	2	1	3	9	7	7
peak961	1	0	2	12	25	64	0	0	1	7	5	3
peak962	86	82	53	331	354	180	84	72	122	331	193	421
peak963	16	21	7	128	118	42	16	25	27	109	104	109
peak964	9	4	3	22	22	14	11	14	15	109	31	76
peak965	15	14	4	39	31	4	27	16	47	132	80	148
peak966	53	68	30	341	315	236	59	41	55	324	210	287
peak967	36	45	31	141	138	88	20	28	44	152	105	151
peak968	17	20	40	70	61	190	21	24	24	122	90	87
peak969	17	17	32	191	156	375	24	20	19	321	175	245
peak970	29	29	46	156	99	132	20	21	18	127	66	60
peak971	34	32	36	547	507	772	34	31	29	529	322	204
peak972	45	70	60	529	512	902	60	64	66	638	589	549
peak973	37	9	2	114	160	13	9	9	14	67	61	54
peak974	32	42	11	255	223	121	21	16	39	239	142	226
peak975	20	13	7	68	52	39	17	7	18	36	40	63
peak976	183	230	69	785	609	220	174	166	222	695	451	622
peak977	81	102	32	242	202	83	93	94	125	245	129	305
peak978	280	229	113	186	314	105	179	261	220	278	128	181
peak979	76	53	34	168	310	96	47	68	58	274	145	142
peak980	6	9	9	301	238	330	5	29	4	198	458	134
peak981	19	11	29	48	27	53	4	26	9	29	55	23
peak982	27	9	27	48	38	50	13	30	9	26	47	16
peak983	50	64	109	464	342	845	26	92	20	250	551	156
peak984	45	39	103	113	89	154	32	60	19	63	93	54
peak985	103	130	85	284	224	223	138	180	147	296	318	267
peak986	35	53	29	223	197	172	33	40	41	212	226	159
peak987	73	88	69	238	346	234	95	112	80	292	307	187
peak988	198	192	66	214	190	132	185	186	204	194	165	190
peak989	55	68	74	101	109	73	91	84	59	113	93	97
peak990	155	177	190	2191	1936	2634	206	197	194	2274	1827	1795
peak991	141	137	148	1014	877	1533	178	202	121	1235	1221	894
peak992	20	27	26	133	127	105	16	29	21	141	89	96
peak993	100	105	83	303	332	246	85	68	84	310	209	296
peak994	196	196	173	219	264	241	140	173	156	267	174	203
peak995	92	105	56	288	289	237	75	103	88	302	258	284
peak996	44	17	49	120	124	138	51	104	51	118	110	117
peak997	359	440	429	8966	7518	10066	422	549	344	8613	10930	6254
peak998	31	50	66	556	495	699	63	75	60	846	670	615
peak999	69	75	70	1017	792	1638	82	111	79	1102	1114	1107
peak1000	22	29	38	97	68	142	39	31	25	102	93	90
peak1001	238	236	164	1722	1406	1263	243	360	256	1729	1723	1630
peak1002	23	22	30	86	90	142	23	23	33	105	85	105
peak1003	337	378	379	2833	3075	4294	403	576	364	3782	3387	2628
peak1004	53	59	53	68	91	130	72	81	65	87	48	32
peak1005	212	215	274	859	862	1000	278	320	216	1138	1051	887
peak1006	1304	1225	1177	604	1180	766	1138	1257	1517	1031	570	841
peak1007	962	680	987	1839	2466	1912	990	991	1036	1715	1525	1880
peak1008	2	2	2	12	8	38	0	5	0	5	6	5
peak1009	89	50	87	332	288	333	65	102	83	318	254	298
peak1010	236	324	452	859	724	1132	349	381	300	953	926	742
peak1011	191	211	419	1130	1412	2062	254	255	177	1567	1475	1049
peak1012	10	14	8	98	106	131	10	13	27	106	57	129
peak1013	3	1	12	39	38	64	9	9	5	62	31	79
peak1014	2	1	3	24	32	31	0	3	2	42	59	17
peak1015	73	68	45	529	402	376	59	87	89	570	485	580
peak1016	71	89	46	298	279	234	87	112	86	346	272	320
peak1017	126	148	108	2164	2138	1959	154	164	180	2500	2252	2274
peak1018	107	149	84	2028	1968	1737	151	145	161	2474	1962	2007
peak1019	20	14	18	111	174	187	17	18	20	194	130	96
peak1020	150	162	120	651	563	781	157	164	163	721	503	715
peak1021	521	514	54	1081	578	112	211	474	254	227	496	356
peak1022	16	15	17	151	160	115	21	27	16	179	120	168
peak1023	1	0	13	8	2	194	1	0	0	6	5	2
peak1024	5	4	47	4	7	90	15	7	1	19	5	7
peak1025	149	176	376	1342	1434	3140	265	271	261	2077	1874	1345
peak1026	18	15	46	47	64	110	24	27	21	91	81	64
peak1027	144	202	319	1323	1409	3415	280	222	212	2235	1571	1702
peak1028	95	131	51	179	167	80	63	84	128	172	112	178
peak1029	49	31	12	107	108	23	37	38	40	87	50	74
peak1030	30	29	8	122	117	46	23	23	14	136	109	103
peak1031	45	51	51	426	365	326	44	42	46	417	345	404
peak1032	24	14	12	42	77	55	16	17	17	53	43	43
peak1033	16	25	26	115	118	106	23	30	27	104	69	113
peak1034	13	17	13	87	110	72	10	17	12	83	63	68
peak1035	65	63	1	596	499	4	48	52	37	416	310	317
peak1036	2	2	0	50	48	2	2	2	1	44	31	37
peak1037	10	10	0	146	94	3	9	4	11	102	95	115
peak1038	57	51	44	70	48	69	43	71	44	66	69	72
peak1039	189	222	236	782	653	959	191	326	220	757	754	634
peak1040	159	156	170	580	528	604	132	229	175	569	606	546
peak1041	125	140	135	419	392	373	134	166	132	414	450	389
peak1042	62	55	55	72	81	114	42	94	39	84	70	95
peak1043	52	55	69	39	76	110	58	80	48	55	70	69
peak1044	120	132	160	510	450	584	106	189	132	439	502	421
peak1045	565	637	567	13762	10446	15953	607	809	699	14290	14836	12440
peak1046	45	42	31	256	188	199	39	45	30	272	272	233
peak1047	117	111	71	210	203	163	110	112	112	178	169	260
peak1048	6	20	6	142	114	151	5	14	6	108	101	99
peak1049	151	180	109	470	416	470	176	177	177	563	434	560
peak1050	1	1	3	24	41	67	2	1	2	62	51	28
peak1051	12	2	16	56	37	41	12	13	6	66	44	40
peak1052	813	930	551	1432	1518	879	802	761	843	1530	916	1555
peak1053	116	73	62	302	516	201	80	126	92	472	255	210
peak1054	0	0	0	79	58	73	3	2	6	85	76	101
peak1055	15	16	3	49	59	39	6	5	1	60	57	28
peak1056	60	53	67	1435	1142	1481	58	60	76	1353	1237	1182
peak1057	42	51	47	739	638	906	47	62	50	779	659	692
peak1058	37	39	31	123	89	116	39	46	51	136	98	143
peak1059	31	29	26	186	161	138	16	28	26	154	129	133
peak1060	33	35	34	367	374	307	27	43	35	318	265	256
peak1061	285	309	207	2261	2278	2009	259	266	256	2124	1570	1983
peak1062	40	39	31	53	76	37	31	37	23	52	45	53
peak1063	133	97	123	504	372	420	122	163	166	512	387	624
peak1064	107	141	118	664	582	750	118	119	139	784	629	911
peak1065	14	16	25	60	65	176	35	42	11	98	96	50
peak1066	10	14	40	79	105	188	17	12	21	111	72	88
peak1067	3	6	13	23	28	41	5	2	11	34	24	33
peak1068	7	11	21	35	48	140	17	5	9	77	26	57
peak1069	26	28	78	165	156	489	36	23	29	286	88	159
peak1070	6	9	27	54	81	189	5	8	14	128	43	34
peak1071	272	323	654	4384	4240	12497	428	183	464	5768	2289	5940
peak1072	0	0	2	36	30	136	0	1	2	30	26	21
peak1073	24	10	25	122	171	131	13	27	12	150	107	83
peak1074	44	39	26	63	95	67	32	41	35	57	37	31
peak1075	86	105	45	499	420	234	92	123	92	416	393	431
peak1076	80	94	101	850	751	944	88	69	98	835	582	834
peak1077	151	171	157	1357	1332	1779	141	161	198	1448	1096	1546
peak1078	100	107	130	587	577	677	117	148	120	643	629	489
peak1079	61	64	59	506	552	665	58	102	58	600	599	574
peak1080	592	662	52	696	1191	126	390	449	755	821	436	1129
peak1081	526	563	48	1431	1489	146	384	390	665	1243	774	1835
peak1082	19	10	5	78	84	7	9	12	27	79	53	127
peak1083	28	31	50	274	238	611	41	56	47	303	293	293
peak1084	7	4	19	16	22	56	18	15	16	21	24	20
peak1085	28	21	30	83	74	192	22	36	26	106	100	65
peak1086	8	12	4	62	81	55	9	15	8	74	72	36
peak1087	377	375	430	5686	5329	8180	349	509	406	7065	6477	5424
peak1088	16	16	31	395	319	893	11	13	8	221	236	259
peak1089	19	33	39	117	119	193	41	23	27	151	155	175
peak1090	24	16	45	50	76	61	40	39	25	88	43	56
peak1091	198	252	313	903	832	1415	261	304	257	1252	1045	984
peak1092	269	289	359	968	989	1467	381	385	321	1292	1029	1048
peak1093	31	30	70	52	53	95	23	58	42	66	63	62
peak1094	75	60	146	226	269	414	95	96	86	305	233	300
peak1095	11	4	21	54	50	73	12	16	10	56	47	72
peak1096	109	143	114	387	337	255	143	132	118	376	349	311
peak1097	274	315	256	632	630	599	239	222	316	619	445	651
peak1098	232	280	211	1400	1256	1151	248	207	271	1422	922	1408
peak1099	245	162	154	273	288	208	211	164	227	264	152	187
peak1100	172	215	210	2029	2042	2775	223	261	194	2298	2114	1998
peak1101	147	165	328	901	894	1902	222	192	170	1383	859	830
peak1102	100	134	235	674	753	1768	199	131	137	1220	846	667
peak1103	150	195	226	216	234	231	179	168	196	255	219	222
peak1104	155	182	213	163	187	232	150	174	167	226	175	231
peak1105	88	104	129	57	81	524	83	88	78	231	25	24
peak1106	0	5	4	14	23	77	5	0	0	42	5	2
peak1107	1	9	24	36	48	329	9	1	6	169	7	9
peak1108	3	2	5	13	31	94	5	0	3	47	1	6
peak1109	75	82	147	1034	1059	3013	121	101	173	1825	1305	1762
peak1110	32	22	20	582	536	417	39	34	28	663	673	612
peak1111	16	22	8	76	51	52	14	14	21	108	91	63
peak1112	7	15	16	38	28	39	16	15	11	45	77	50
peak1113	10	7	6	55	53	58	11	15	14	72	89	70
peak1114	152	183	85	430	432	251	108	126	134	400	282	362
peak1115	125	142	95	1103	878	741	127	117	86	899	820	753
peak1116	199	198	208	667	617	985	191	236	247	817	536	839
peak1117	225	261	232	1250	1252	1207	264	285	277	1402	1116	1278
peak1118	123	118	107	1246	1087	1238	133	124	135	1218	1108	1177
peak1119	4	2	2	92	81	167	1	3	3	113	113	71
peak1120	6	6	6	121	83	111	4	3	4	85	103	55
peak1121	17	35	11	70	69	43	15	56	18	46	108	57
peak1122	55	73	25	523	520	182	55	145	58	385	653	403
peak1123	27	26	8	46	80	14	21	62	24	38	69	51
peak1124	78	87	30	590	517	194	51	144	66	295	773	320
peak1125	45	55	15	495	389	125	21	73	40	317	666	398
peak1126	26	24	10	523	456	182	46	29	54	821	481	538
peak1127	36	34	36	83	70	110	28	29	25	86	60	78
peak1128	111	119	91	1131	930	830	104	89	115	965	716	928
peak1129	40	60	37	164	126	56	54	54	45	131	98	73
peak1130	64	66	41	119	179	80	58	67	92	158	74	130
peak1131	161	192	137	650	436	540	179	122	222	640	371	684
peak1132	187	189	147	458	460	405	171	146	191	527	326	581
peak1133	268	261	225	547	627	517	232	213	302	631	358	683
peak1134	88	64	66	153	218	139	49	58	74	202	91	184
peak1135	40	71	254	343	448	2628	300	142	70	2275	881	445
peak1136	29	24	106	303	452	2054	104	77	28	1963	907	360
peak1137	21	28	82	176	276	1401	55	28	26	569	197	164
peak1138	0	1	5	3	7	44	2	4	2	16	4	4
peak1139	41	68	296	652	671	4812	145	89	44	1792	1108	506
peak1140	277	329	560	3722	3459	8420	263	297	305	3657	3186	3103
peak1141	15	11	41	43	58	112	18	9	13	40	32	39
peak1142	122	105	45	647	663	354	105	78	106	662	400	429
peak1143	82	83	26	188	196	98	41	49	46	147	98	139
peak1144	157	144	71	653	650	336	82	116	98	570	313	554
peak1145	6	6	9	83	66	101	4	5	1	74	89	60
peak1146	59	61	65	579	496	488	72	101	78	572	485	661
peak1147	62	49	53	412	457	490	44	61	57	518	430	514
peak1148	54	69	67	534	531	649	67	96	93	631	516	486
peak1149	135	171	166	956	1161	1275	192	168	145	1409	1043	1064
peak1150	63	60	212	255	169	891	166	64	47	544	243	176
peak1151	76	102	304	384	325	2154	194	94	64	1143	401	313
peak1152	5	13	58	24	31	106	51	21	7	78	18	19
peak1153	6	8	23	132	161	467	31	15	3	385	111	104
peak1154	122	89	10	449	397	41	120	127	112	457	409	461
peak1155	48	34	2	111	117	2	35	36	39	120	106	155
peak1156	136	145	2	686	630	20	147	140	183	688	574	635
peak1157	54	44	1	60	56	0	38	51	69	46	51	62
peak1158	294	285	13	1455	1350	20	227	285	310	1613	1079	1498
peak1159	117	132	1	425	403	5	101	122	128	479	261	495
peak1160	294	278	4	2006	1897	26	234	250	375	1973	1727	2141
peak1161	137	133	0	528	484	12	149	132	162	555	430	644
peak1162	438	403	3	2897	2374	34	304	368	444	2736	2164	2772
peak1163	156	142	3	588	560	14	142	141	165	612	424	713
peak1164	33	42	0	73	68	3	38	34	52	98	66	121
peak1165	43	46	4	101	86	0	37	45	48	87	70	123
peak1166	17	30	33	169	157	182	17	22	17	128	133	146
peak1167	10	20	20	45	42	52	14	19	14	43	27	70
peak1168	245	301	201	779	781	595	254	272	298	727	512	804
peak1169	21	29	28	42	41	87	43	60	29	48	102	50
peak1170	21	23	21	36	38	69	23	63	25	38	71	39
peak1171	30	23	19	47	55	70	8	48	26	62	89	59
peak1172	63	51	80	387	366	698	45	117	61	381	717	379
peak1173	56	57	71	291	242	351	45	118	58	266	473	271
peak1174	4	9	5	68	64	95	5	15	7	61	105	39
peak1175	47	76	68	771	755	818	71	89	87	774	687	686
peak1176	96	119	106	1220	1188	1399	111	99	124	1503	1210	1335
peak1177	45	28	51	109	105	91	50	52	55	96	83	129
peak1178	48	81	66	143	143	209	64	73	96	146	140	155
peak1179	83	88	78	97	76	136	90	110	100	143	111	127
peak1180	97	111	118	522	535	889	111	165	144	638	553	579
peak1181	41	50	48	876	656	1117	32	61	40	878	1027	723
peak1182	29	35	43	372	364	664	45	62	34	495	485	395
peak1183	5	6	41	194	200	490	12	19	11	128	111	91
peak1184	1	5	5	44	55	122	3	2	4	61	42	39
peak1185	31	48	39	97	144	199	45	33	44	179	124	155
peak1186	3	1	0	57	27	1	1	4	1	33	44	19
peak1187	65	51	273	474	571	3176	20	53	34	218	515	186
peak1188	110	133	83	291	318	337	97	122	110	379	302	279
peak1189	100	93	105	200	133	187	94	51	119	271	134	169
peak1190	45	40	64	633	603	660	67	34	61	819	412	690
peak1191	1	5	5	36	81	58	5	1	8	47	34	29
peak1192	40	48	4	213	192	7	36	38	28	218	126	190
peak1193	100	96	4	660	518	21	56	75	79	511	429	545
peak1194	78	94	70	513	431	376	87	101	85	463	300	388
peak1195	76	75	50	152	135	100	87	55	68	155	139	128
peak1196	19	10	12	60	59	113	3	18	6	42	50	30
peak1197	26	27	23	46	38	46	16	15	10	43	12	21
peak1198	97	121	96	1511	1409	2185	147	152	153	2004	1410	1912
peak1199	3	3	13	31	26	104	9	2	3	43	48	20
peak1200	0	3	5	17	16	109	3	1	0	33	11	11
peak1201	9	7	16	95	86	157	13	13	8	109	78	106
peak1202	47	39	64	239	184	388	40	49	63	258	222	227
peak1203	5	4	16	72	59	144	0	6	6	38	50	23
peak1204	1	3	8	94	46	224	3	10	1	67	154	39
peak1205	3	4	5	32	31	58	6	0	2	36	33	33
peak1206	46	61	51	383	306	420	43	43	47	279	237	281
peak1207	25	38	43	96	82	98	34	31	25	79	57	82
peak1208	51	71	26	1299	1173	980	51	58	59	1388	1337	1394
peak1209	128	98	61	804	800	517	130	261	159	1139	1255	767
peak1210	0	0	0	49	43	61	1	3	0	45	104	51
peak1211	16	17	21	253	231	183	11	14	16	218	137	187
peak1212	35	39	35	551	489	369	44	53	68	386	339	484
peak1213	89	113	81	1247	1197	1403	64	70	61	1021	822	1105
peak1214	52	43	48	132	166	141	31	32	50	120	76	177
peak1215	30	39	46	181	140	181	17	41	43	183	121	158
peak1216	42	62	57	131	163	166	42	38	55	140	91	159
peak1217	28	20	22	102	98	173	18	19	30	121	69	115
peak1218	8	12	6	75	88	78	5	6	9	78	67	87
peak1219	8	17	6	53	62	27	3	11	7	28	30	32
peak1220	10	14	8	224	190	174	9	14	8	132	166	161
peak1221	26	30	30	173	159	155	27	36	33	160	188	210
peak1222	7	13	30	151	128	371	5	18	8	132	152	118
peak1223	56	46	103	341	382	927	51	69	60	354	270	409
peak1224	49	41	100	1009	1045	2682	39	63	67	1013	961	1061
peak1225	5	2	0	42	28	25	0	2	1	53	37	39
peak1226	71	76	5	171	142	13	41	23	23	100	43	64
peak1227	136	135	10	910	999	121	51	47	56	574	267	332
peak1228	282	244	23	1872	1716	208	114	80	108	1174	543	747
peak1229	71	70	7	88	90	13	22	29	18	79	24	45
peak1230	122	114	17	245	243	27	48	34	48	151	67	142
peak1231	66	80	6	193	216	28	44	43	30	133	64	73
peak1232	89	83	56	1685	1976	2408	87	70	80	2045	1408	1759
peak1233	22	25	16	251	229	208	33	26	22	260	189	196
peak1234	62	68	42	137	165	115	64	83	84	198	135	169
peak1235	28	29	23	219	179	174	23	38	27	248	208	231
peak1236	96	104	40	511	493	151	86	108	115	466	478	367
peak1237	67	79	22	180	118	51	79	90	74	192	152	125
peak1238	25	35	29	77	76	80	26	24	45	70	50	90
peak1239	112	159	141	2495	2802	3324	131	100	198	2560	1714	3105
peak1240	31	37	42	190	177	304	36	33	71	161	122	291
peak1241	40	54	36	347	354	473	38	29	81	366	282	662
peak1242	33	48	52	524	549	838	28	32	63	557	381	1029
peak1243	2	3	8	13	19	63	5	5	7	17	11	13
peak1244	57	91	14	394	324	26	73	68	65	328	343	303
peak1245	84	119	14	768	706	64	93	107	85	566	584	541
peak1246	11	11	7	309	254	121	13	8	9	193	208	142
peak1247	87	65	45	318	373	367	50	69	59	340	244	324
peak1248	11	16	30	88	70	221	13	10	13	86	45	30
peak1249	73	54	110	887	799	1867	61	59	84	913	806	800
peak1250	16	21	26	186	164	313	8	13	18	148	148	87
peak1251	7	8	10	164	163	252	4	3	1	153	134	64
peak1252	110	149	142	232	280	403	126	116	93	272	221	248
peak1253	92	73	40	114	136	56	54	52	56	90	76	76
peak1254	47	41	24	133	89	59	24	24	29	94	86	95
peak1255	5	4	6	138	78	115	8	14	7	116	110	95
peak1256	0	6	4	61	86	108	0	3	1	38	58	48
peak1257	27	46	64	99	100	144	45	49	61	91	105	106
peak1258	48	34	53	78	76	95	27	56	51	89	86	91
peak1259	31	39	38	127	139	177	27	44	54	163	155	157
peak1260	59	63	110	309	246	431	80	78	86	406	286	355
peak1261	92	98	123	1342	1219	2051	95	120	128	1346	1226	1342
peak1262	43	31	42	165	191	303	41	43	57	178	166	210
peak1263	107	121	163	657	610	941	137	142	160	654	548	781
peak1264	159	142	140	348	427	446	150	143	184	571	325	436
peak1265	82	103	98	166	189	157	78	116	93	227	132	192
peak1266	100	172	223	439	415	812	181	137	123	515	484	378
peak1267	315	386	544	1048	1107	2102	446	393	332	1404	998	1048
peak1268	141	136	232	343	514	943	144	117	140	482	316	454
peak1269	253	234	555	1171	1389	2566	298	331	299	1491	1088	1323
peak1270	343	369	723	4772	4553	9876	386	404	387	5529	4676	3841
peak1271	21	41	58	51	60	216	19	41	41	85	64	65
peak1272	111	152	171	376	398	530	142	168	146	621	471	495
peak1273	361	499	562	2841	2854	4560	591	659	621	4554	3640	3896
peak1274	63	58	107	184	347	280	88	105	110	394	320	304
peak1275	440	598	838	6735	6890	12630	731	858	789	9727	8837	8703
peak1276	27	35	42	69	83	98	39	69	40	146	112	98
peak1277	3	3	21	8	10	63	3	7	4	7	14	8
peak1278	5	2	31	104	109	857	1	11	5	148	157	149
peak1279	74	106	114	1459	1266	1829	93	131	84	1647	1767	1283
peak1280	9	22	19	68	36	53	23	19	36	91	69	93
peak1281	58	51	65	421	423	537	39	51	57	413	449	365
peak1282	33	41	60	318	312	443	49	59	53	348	387	380
peak1283	38	53	52	51	86	142	38	47	50	101	76	87
peak1284	26	36	37	118	112	173	32	27	27	150	157	113
peak1285	65	48	68	418	459	884	64	105	84	551	477	448
peak1286	117	125	187	1078	1018	2037	121	162	152	1400	1376	1177
peak1287	20	41	41	191	198	342	40	57	42	264	188	202
peak1288	30	26	43	116	139	228	35	32	42	191	158	106
peak1289	349	272	156	2916	3143	1375	305	330	355	3019	2416	2183
peak1290	6	10	22	64	51	156	7	5	4	63	43	47
peak1291	19	21	29	89	109	188	11	10	7	109	67	79
peak1292	10	3	10	19	18	75	2	7	4	19	15	5
peak1293	34	47	23	486	440	402	32	53	54	474	436	386
peak1294	7	16	10	103	69	53	5	14	11	66	76	59
peak1295	53	76	32	1036	1153	909	78	82	58	1157	870	875
peak1296	46	53	39	93	90	99	32	58	64	123	77	73
peak1297	22	28	35	183	235	459	23	25	26	290	172	284
peak1298	10	2	18	54	54	130	15	13	13	83	53	88
peak1299	13	17	16	20	22	62	12	11	19	44	22	49
peak1300	10	12	15	26	30	59	18	12	8	47	19	45
peak1301	14	10	10	57	76	92	17	14	16	74	47	81
peak1302	31	35	57	169	218	304	58	41	37	308	161	253
peak1303	43	36	54	1078	931	1754	64	31	72	1288	724	1215
peak1304	34	40	53	98	115	161	44	26	42	160	98	161
peak1305	56	68	16	670	565	228	49	58	76	763	583	705
peak1306	42	36	8	501	362	151	42	54	45	432	449	469
peak1307	3	5	1	88	67	25	4	8	4	95	79	46
peak1308	18	10	33	91	128	154	30	31	23	208	141	97
peak1309	13	17	24	235	206	248	28	24	42	365	240	239
peak1310	47	28	42	89	66	147	49	53	54	173	92	119
peak1311	18	30	13	16	48	55	19	18	27	38	49	36
peak1312	70	92	164	1620	1402	2682	119	164	122	2005	1792	1505
peak1313	167	232	189	711	798	1079	201	251	281	839	808	1075
peak1314	59	67	76	341	322	493	64	110	109	350	358	452
peak1315	116	140	111	629	565	747	138	197	206	610	649	850
peak1316	165	179	184	1833	1808	1909	175	232	222	1858	1819	2139
peak1317	68	75	41	173	163	198	64	81	103	179	149	223
peak1318	134	173	100	1428	1341	1300	164	158	137	1508	1505	1330
peak1319	0	4	13	5	7	63	8	1	2	8	1	4
peak1320	3	4	7	42	66	180	4	3	4	97	44	64
peak1321	6	8	38	46	37	242	24	6	9	145	39	69
peak1322	412	424	355	1363	1344	1133	379	407	390	1255	992	1274
peak1323	97	133	134	145	148	292	127	117	114	318	156	290
peak1324	23	21	2	121	108	12	9	24	9	104	109	110
peak1325	12	7	1	43	21	1	6	10	1	24	21	18
peak1326	31	22	19	78	88	77	22	40	38	126	66	146
peak1327	17	28	14	346	330	199	32	32	46	412	338	512
peak1328	7	9	4	25	41	20	7	6	17	31	17	32
peak1329	71	84	83	130	142	159	69	109	79	140	108	149
peak1330	245	232	207	1583	1363	1726	211	244	199	1662	1543	1356
peak1331	11	11	14	23	17	69	15	15	11	42	22	6
peak1332	32	22	1	82	64	3	6	7	8	33	34	56
peak1333	5	11	12	156	157	184	21	29	12	294	306	181
peak1334	6	10	11	91	76	92	20	26	18	182	181	143
peak1335	3	4	7	48	43	62	9	13	17	82	85	59
peak1336	111	132	108	410	394	751	94	128	68	476	320	368
peak1337	17	20	3	78	60	65	11	12	9	86	94	74
peak1338	91	76	57	314	260	269	53	95	55	258	250	240
peak1339	47	74	29	96	128	69	82	56	96	179	85	162
peak1340	103	136	81	1265	1392	1134	160	119	193	2194	1102	2017
peak1341	99	90	201	102	164	362	78	84	128	135	70	124
peak1342	175	199	535	420	408	937	196	172	222	453	297	493
peak1343	15	22	13	358	347	175	26	34	31	453	408	401
peak1344	20	37	25	49	62	52	31	23	38	86	53	44
peak1345	132	186	204	1052	1043	1566	171	155	173	1266	1061	1097
peak1346	6	8	26	87	66	126	9	21	5	98	117	53
peak1347	32	37	65	135	153	229	42	44	27	175	192	113
peak1348	28	25	42	337	416	647	23	95	19	434	649	257
peak1349	27	7	26	68	70	93	14	20	8	88	93	60
peak1350	101	137	199	617	686	1064	125	201	122	770	790	579
peak1351	68	70	127	615	644	1076	95	147	79	807	905	552
peak1352	54	40	94	78	65	204	72	77	48	113	128	113
peak1353	44	51	75	99	106	74	57	81	51	122	124	131
peak1354	129	151	148	862	1017	1406	141	237	134	1252	1232	1017
peak1355	39	53	63	233	249	356	47	70	53	328	323	258
peak1356	2	3	4	15	36	80	0	1	1	36	31	19
peak1357	118	108	91	105	128	103	101	118	129	164	85	161
peak1358	350	451	347	839	706	736	388	398	490	1196	747	1224
peak1359	301	382	369	5754	6130	8666	364	448	400	8496	6933	6488
peak1360	142	165	188	492	476	806	163	208	161	648	527	555
peak1361	11	7	9	102	94	177	8	14	8	105	121	82
peak1362	5	8	0	56	49	69	5	15	4	61	51	35
peak1363	4	7	6	21	44	48	4	5	2	49	38	30
peak1364	6	12	11	84	74	122	5	13	3	91	87	62
peak1365	3	7	1	19	14	33	3	5	3	58	32	10
peak1366	12	5	16	95	83	126	15	7	4	181	132	72
peak1367	29	32	42	249	203	462	39	55	43	240	250	184
peak1368	3	7	119	88	82	1355	9	10	1	101	133	22
peak1369	0	0	5	6	6	71	0	0	0	1	5	1
peak1370	1	3	4	7	12	49	3	2	0	10	27	2
peak1371	2	0	8	44	47	160	2	4	2	53	97	16
peak1372	1	3	6	25	27	131	7	4	5	56	27	39
peak1373	2	5	11	26	20	124	2	1	3	67	20	31
peak1374	27	44	36	306	350	473	28	42	33	389	403	332
peak1375	8	2	6	52	33	52	1	10	3	48	71	47
peak1376	1	5	5	48	43	45	4	11	5	52	83	34
peak1377	7	4	1	124	109	124	4	12	6	97	201	87
peak1378	387	363	560	3595	3570	6657	563	714	453	5206	5626	4013
peak1379	23	24	77	88	80	169	34	39	34	101	107	84
peak1380	59	64	119	103	113	235	54	95	54	179	175	144
peak1381	50	92	179	629	607	1826	107	152	88	932	891	675
peak1382	2	3	0	50	45	2	10	15	23	107	54	194
peak1383	965	1249	1632	896	886	1019	1548	2119	1367	1576	1417	1185
peak1384	347	321	619	1843	1667	2759	487	795	466	3219	3346	2457
peak1385	150	104	193	255	328	472	168	306	177	527	511	320
peak1386	413	382	646	360	396	989	561	1023	588	780	670	667
peak1387	23	33	112	263	216	944	46	110	40	399	659	263
peak1388	1	3	1	15	12	6	10	9	1	39	83	7
peak1389	8	2	5	99	231	148	3	5	5	181	109	95
peak1390	1593	1738	1573	4915	4989	5262	1273	1697	1833	4965	3624	5030
peak1391	365	486	524	782	883	1476	353	440	513	902	700	979
peak1392	196	191	271	1288	1121	1536	238	227	181	1390	1029	1028
peak1393	17	16	16	39	25	92	11	22	20	34	25	41
peak1394	9	9	18	54	54	130	6	9	5	56	45	49
peak1395	8	7	11	20	27	89	9	9	8	29	21	16
peak1396	47	69	43	67	91	196	51	57	65	97	81	75
peak1397	167	161	145	503	385	390	180	244	254	424	443	547
peak1398	214	187	166	1903	1859	1641	156	259	282	1744	2056	2323
peak1399	134	153	108	270	244	207	97	150	169	273	247	413
peak1400	143	111	116	307	285	284	103	182	196	298	289	382
peak1401	115	98	89	185	180	147	86	127	144	160	164	202
peak1402	294	298	219	1885	1800	1547	250	363	371	1725	1967	2210
peak1403	430	484	411	2090	2029	1723	417	608	585	2026	1996	2672
peak1404	24	20	31	455	444	573	17	33	26	417	540	348
peak1405	191	187	119	395	346	230	127	144	154	380	179	336
peak1406	134	154	112	755	764	910	138	146	147	719	647	681
peak1407	3	6	10	78	68	138	8	6	4	119	87	62
peak1408	106	115	193	1191	972	3130	124	190	99	1595	1684	898
peak1409	137	159	398	852	691	2113	187	289	131	948	1034	649
peak1410	51	64	64	100	83	155	63	84	48	118	107	111
peak1411	31	34	17	67	47	85	21	32	15	69	67	59
peak1412	63	85	103	1225	1242	1839	94	114	78	1328	1261	1098
peak1413	5	6	7	20	34	54	12	13	4	41	28	33
peak1414	35	60	65	322	331	431	67	60	48	425	351	253
peak1415	2	2	6	71	54	152	4	4	1	44	107	28
peak1416	5	7	17	89	96	268	4	9	5	68	156	66
peak1417	7	5	8	36	37	95	4	6	2	23	57	28
peak1418	39	51	52	38	104	97	53	37	49	59	58	53
peak1419	40	41	37	943	936	963	42	56	36	999	958	714
peak1420	11	6	18	55	112	89	21	28	11	106	89	49
peak1421	26	22	22	32	76	49	39	46	22	54	44	39
peak1422	339	398	207	2098	1856	1414	337	358	350	2260	1707	2116
peak1423	78	80	62	554	487	359	93	107	66	574	590	444
peak1424	4	4	8	28	20	27	6	7	2	45	41	22
peak1425	41	31	54	529	474	634	26	46	33	486	585	410
peak1426	23	11	14	43	57	57	18	38	21	56	52	37
peak1427	133	168	195	715	665	1042	169	209	123	994	824	635
peak1428	74	95	113	112	155	224	102	115	83	206	169	121
peak1429	62	103	129	1941	1868	3725	103	131	104	2463	2455	2057
peak1430	122	163	215	1346	1247	2668	164	205	209	1758	1718	1484
peak1431	26	43	55	157	146	268	44	61	50	226	190	173
peak1432	7	1	8	48	74	71	5	11	5	87	89	34
peak1433	2	1	0	69	43	16	2	5	6	24	17	42
peak1434	7	4	0	84	62	24	4	6	5	52	59	45
peak1435	1	0	0	57	35	14	2	1	0	25	25	33
peak1436	41	49	23	317	299	248	46	39	39	428	284	340
peak1437	131	69	63	116	156	95	103	97	74	147	89	81
peak1438	61	87	74	107	107	174	81	60	69	156	98	186
peak1439	90	126	145	2572	2214	4064	100	124	126	2924	2283	2305
peak1440	49	49	71	316	295	371	67	53	74	352	260	342
peak1441	7	11	8	29	26	62	6	3	8	44	23	22
peak1442	17	13	21	226	249	266	16	17	25	292	217	255
peak1443	17	18	1	234	204	23	11	9	13	152	132	137
peak1444	26	17	0	193	148	17	8	14	13	127	81	99
peak1445	52	64	182	399	460	1919	77	123	68	736	623	472
peak1446	31	35	132	385	428	1373	41	50	48	561	567	457
peak1447	10	10	28	12	36	85	7	27	18	42	46	19
peak1448	8	14	33	347	321	1167	13	13	12	528	488	411
peak1449	7	3	15	51	62	159	8	10	3	99	65	42
peak1450	31	29	74	132	120	353	20	37	24	184	182	184
peak1451	3	2	2	51	35	68	5	2	2	39	37	43
peak1452	63	95	45	362	347	269	63	60	84	392	329	315
peak1453	7	9	8	58	52	91	10	12	17	44	40	36
peak1454	37	32	52	611	559	889	29	24	29	573	423	502
peak1455	142	172	92	1004	1081	555	185	149	185	1285	705	1091
peak1456	219	232	220	1520	1234	1422	181	386	125	1152	1970	802
peak1457	15	22	7	149	118	66	17	8	15	123	94	174
peak1458	118	135	106	405	468	468	128	131	150	470	329	433
peak1459	0	2	1	66	43	25	1	1	2	43	10	45
peak1460	8	20	14	265	193	241	15	18	31	269	225	251
peak1461	151	156	76	734	565	501	161	160	137	695	537	708
peak1462	9	7	8	72	57	47	13	8	10	61	51	60
peak1463	28	18	14	89	94	90	15	19	10	69	54	74
peak1464	1	0	5	3	4	47	2	0	1	12	0	4
peak1465	11	31	65	114	120	350	40	29	27	306	209	172
peak1466	27	19	66	293	249	1126	59	57	48	775	424	485
peak1467	9	10	20	50	42	128	9	30	22	82	69	45
peak1468	7	9	5	64	50	44	5	8	6	28	39	34
peak1469	13	28	24	109	81	110	14	19	18	73	64	86
peak1470	42	38	28	93	69	77	37	26	48	66	47	59
peak1471	119	191	139	1293	1125	1482	138	216	141	1513	1363	1236
peak1472	37	42	78	161	144	148	65	50	61	194	164	179
peak1473	243	267	167	599	611	551	215	147	254	646	379	477
peak1474	184	177	93	400	444	338	116	123	152	453	275	424
peak1475	19	6	12	242	211	116	5	8	9	105	106	69
peak1476	94	83	43	204	209	117	59	63	50	116	127	95
peak1477	17	14	23	128	132	244	18	26	22	207	147	157
peak1478	5	3	15	66	56	97	5	8	11	71	50	65
peak1479	11	25	39	366	380	815	40	29	24	497	489	428
peak1480	12	17	14	48	45	62	12	12	20	61	36	39
peak1481	37	41	49	360	398	529	41	65	39	401	354	364
peak1482	23	29	41	181	141	212	22	29	24	146	155	163
peak1483	187	212	138	600	606	555	183	188	151	650	503	635
peak1484	34	49	83	87	116	242	40	47	20	156	103	102
peak1485	5	2	2	78	64	69	3	2	1	42	41	24
peak1486	46	53	170	94	97	250	195	48	93	259	53	127
peak1487	523	705	2235	1501	2145	7615	2094	468	918	5905	1013	2438
peak1488	1067	1576	4139	10131	12567	38363	4073	948	1589	40770	6420	13851
peak1489	887	1147	3023	1965	2322	7224	3477	650	1230	8598	1355	3283
peak1490	60	57	61	152	121	184	57	59	47	223	119	131
peak1491	20	25	36	55	79	136	17	45	29	102	53	101
peak1492	37	26	48	172	162	225	38	43	34	212	153	201
peak1493	13	8	3	44	33	30	20	19	16	56	28	33
peak1494	67	77	54	218	206	323	73	95	76	239	171	242
peak1495	114	132	112	348	341	520	125	146	124	447	344	392
peak1496	72	70	41	165	86	191	50	66	67	165	149	147
peak1497	129	148	93	377	394	427	96	141	114	447	308	406
peak1498	165	191	171	1111	1029	1223	134	170	214	1124	952	1078
peak1499	90	79	77	148	143	174	76	88	77	149	124	172
peak1500	69	72	54	88	121	92	59	60	76	126	93	140
peak1501	103	124	104	202	212	227	108	114	114	232	147	203
peak1502	170	204	229	399	399	403	188	188	193	445	333	357
peak1503	0	4	0	40	23	15	1	0	3	14	18	54
peak1504	8	5	3	17	31	23	6	2	12	28	23	53
peak1505	4	2	1	94	62	117	1	3	0	51	67	30
peak1506	248	248	539	4586	4105	8660	282	306	290	4173	4428	3657
peak1507	3	5	2	103	91	113	3	1	1	135	75	79
peak1508	171	210	147	717	761	583	253	148	200	1001	579	881
peak1509	36	47	37	95	132	154	40	59	53	147	177	158
peak1510	190	217	164	2171	1869	1940	217	207	232	2295	1957	2022
peak1511	404	397	394	2763	2715	2545	566	1207	534	4176	6788	2827
peak1512	60	59	74	201	203	179	100	236	64	314	411	208
peak1513	0	4	5	21	9	55	0	7	1	15	28	15
peak1514	53	47	51	99	111	101	76	34	88	220	86	241
peak1515	42	63	60	104	225	194	84	49	86	294	84	217
peak1516	22	11	52	78	70	231	16	49	4	47	119	23
peak1517	40	54	100	663	412	1822	30	78	14	400	953	152
peak1518	17	12	25	65	33	86	5	23	4	26	56	15
peak1519	56	58	128	1161	963	2800	31	109	20	678	1587	265
peak1520	0	0	3	10	6	54	0	1	1	19	29	4
peak1521	595	654	789	2025	1581	2715	760	720	715	2289	1522	1673
peak1522	538	596	575	309	445	420	549	563	560	418	261	305
peak1523	0	2	1	43	43	40	0	1	0	7	55	17
peak1524	3	7	9	37	39	59	8	10	16	57	57	39
peak1525	273	392	377	1554	1277	1867	384	331	378	1732	1277	1592
peak1526	47	45	55	101	123	134	63	65	55	167	96	138
peak1527	33	38	1	207	193	2	29	26	31	172	84	183
peak1528	43	40	0	405	317	1	25	11	40	278	154	140
peak1529	174	200	43	841	714	234	108	160	164	737	547	799
peak1530	30	33	5	88	104	34	17	26	21	73	39	108
peak1531	389	397	482	4510	3691	7317	453	503	482	3900	4690	5042
peak1532	24	7	24	163	86	62	25	19	19	113	118	126
peak1533	78	94	54	634	744	739	55	88	66	668	659	627
peak1534	391	500	290	3676	3224	2793	389	433	453	3494	2596	3171
peak1535	7	1	2	46	128	47	2	2	1	140	58	33
peak1536	7	3	4	87	54	27	1	2	5	65	38	35
peak1537	271	271	182	641	696	520	226	246	283	737	549	616
peak1538	12	9	13	89	86	160	12	18	8	87	100	69
peak1539	125	153	162	516	477	918	65	193	88	368	597	271
peak1540	309	434	505	1344	1518	2174	504	482	468	1982	1229	1850
peak1541	49	65	73	91	114	187	77	68	73	148	77	150
peak1542	2	2	6	10	20	104	4	1	0	65	23	13
peak1543	129	164	101	600	512	364	139	152	175	549	375	538
peak1544	322	368	400	687	772	1124	385	355	364	1041	859	930
peak1545	4	0	8	34	56	43	3	7	1	54	32	23
peak1546	285	321	176	1049	1112	740	247	174	262	1119	590	989
peak1547	325	358	202	1165	1116	417	238	199	300	1034	504	1075
peak1548	141	150	141	152	202	199	136	184	125	231	125	228
peak1549	108	105	106	126	173	92	99	119	95	142	97	154
peak1550	225	230	214	264	247	297	240	237	199	332	221	277
peak1551	5	26	35	134	116	331	16	21	25	167	198	177
peak1552	9	10	17	76	63	121	11	16	12	74	86	74
peak1553	9	7	32	37	21	97	10	7	9	45	45	51
peak1554	12	6	17	23	35	84	15	11	13	27	48	38
peak1555	4	7	15	39	44	51	12	15	28	50	54	62
peak1556	23	19	22	34	73	38	35	50	29	54	16	16
peak1557	60	52	42	317	256	226	48	56	51	254	234	229
peak1558	35	35	24	59	61	45	24	23	33	42	36	47
peak1559	55	79	78	649	609	1270	41	71	54	706	678	566
peak1560	47	37	83	323	304	416	52	90	54	384	356	284
peak1561	62	47	27	900	815	364	46	65	69	715	858	901
peak1562	134	210	65	831	848	438	133	217	193	745	750	1001
peak1563	19	25	6	179	132	67	20	37	35	140	171	184
peak1564	2	2	9	75	54	316	5	12	2	131	86	57
peak1565	1	2	10	23	16	63	0	0	3	24	23	12
peak1566	3	6	8	15	19	66	1	2	2	12	14	7
peak1567	1	1	9	17	22	115	3	0	5	13	25	10
peak1568	4	3	8	15	13	67	1	3	4	21	31	21
peak1569	236	211	422	2665	2378	6339	184	377	210	2270	2904	2067
peak1570	132	111	263	342	310	716	136	179	85	329	264	256
peak1571	106	131	184	231	244	532	108	161	103	232	266	234
peak1572	137	126	220	440	382	1024	94	170	117	427	504	370
peak1573	69	58	148	75	94	209	59	103	80	95	81	68
peak1574	75	79	183	439	417	1350	93	133	70	392	408	293
peak1575	23	29	26	785	706	961	26	38	23	840	690	636
peak1576	24	20	53	42	40	65	27	51	25	56	43	39
peak1577	298	412	687	4145	4065	8680	362	842	304	4042	7826	3083
peak1578	197	192	220	4777	4079	5332	197	197	224	4759	3396	4298
peak1579	92	111	60	222	281	92	79	85	98	232	199	204
peak1580	412	402	173	2455	2115	1077	289	342	400	2083	1634	2032
peak1581	47	43	1	58	65	7	28	74	34	57	48	63
peak1582	244	242	40	2168	1915	332	201	309	202	2405	2587	2135
peak1583	12	18	10	178	161	65	10	25	7	151	168	119
peak1584	44	40	59	233	250	553	53	85	35	362	519	286
peak1585	29	37	78	436	464	972	46	69	41	606	963	428
peak1586	14	19	27	65	75	140	19	42	7	119	144	83
peak1587	21	35	45	129	154	259	28	66	29	215	260	136
peak1588	5	4	7	136	134	226	4	5	4	95	134	79
peak1589	17	7	11	296	257	337	8	20	19	169	283	161
peak1590	4	4	0	40	32	54	1	5	0	41	29	21
peak1591	19	14	6	66	35	23	6	5	16	20	19	41
peak1592	17	13	19	107	89	113	8	18	14	66	50	125
peak1593	58	59	61	76	66	108	68	54	76	70	54	130
peak1594	104	140	90	783	728	799	131	123	130	1099	748	869
peak1595	6	6	7	55	55	33	11	3	11	59	20	70
peak1596	3	7	4	90	105	71	11	6	10	115	48	133
peak1597	3	5	6	129	115	253	5	10	6	176	196	113
peak1598	4	1	2	13	38	54	3	3	1	34	51	28
peak1599	2	2	4	18	26	46	2	2	5	38	36	34
peak1600	10	6	27	21	18	96	9	11	4	49	32	18
peak1601	389	513	786	1421	1640	3657	769	421	624	3197	1176	2093
peak1602	6	11	42	13	21	228	37	17	15	27	32	18
peak1603	1	5	3	25	25	49	3	1	3	41	15	10
peak1604	9	14	2	53	25	32	9	13	7	73	31	71
peak1605	5	12	9	113	115	66	10	6	13	137	78	152
peak1606	251	269	134	3428	3073	2241	196	209	214	2764	2292	2266
peak1607	370	372	359	1074	922	1217	356	517	344	903	1044	933
peak1608	321	318	97	467	381	180	287	286	310	385	246	399
peak1609	103	60	33	31	74	17	63	82	100	37	20	29
peak1610	139	182	82	1091	902	794	136	107	138	1154	803	1152
peak1611	31	35	17	71	53	41	45	37	35	85	49	114
peak1612	252	261	223	1140	1176	757	194	241	252	1086	740	1036
peak1613	73	78	33	417	377	180	50	95	45	337	327	282
peak1614	530	564	412	764	762	526	438	509	454	816	575	799
peak1615	13	9	39	59	111	782	13	9	17	123	76	55
peak1616	5	8	49	48	69	356	7	6	4	61	24	20
peak1617	25	29	157	382	425	1710	48	48	39	607	505	318
peak1618	8	18	19	227	219	244	18	19	10	221	219	175
peak1619	14	10	21	212	194	285	15	11	7	206	151	166
peak1620	10	13	7	55	52	64	6	11	14	38	45	56
peak1621	8	15	13	306	293	421	18	24	16	290	296	217
peak1622	26	44	69	216	182	360	46	58	51	283	180	223
peak1623	4	2	4	30	33	48	1	6	5	39	26	38
peak1624	65	83	122	354	308	529	81	98	85	391	331	375
peak1625	1	4	5	80	32	195	3	3	4	58	42	63
peak1626	141	181	208	930	865	1568	193	123	157	1125	768	1091
peak1627	31	37	60	75	84	166	45	23	49	117	82	100
peak1628	281	357	464	1436	1336	2240	282	400	302	1452	1287	1418
peak1629	42	56	69	180	192	275	74	53	58	218	186	222
peak1630	136	151	273	1452	1415	2534	149	198	148	1670	1530	1286
peak1631	136	142	174	507	513	989	147	167	144	617	498	473
peak1632	92	87	63	294	336	286	80	74	77	402	267	293
peak1633	672	733	476	1799	1760	1011	484	559	554	1486	850	1024
peak1634	448	491	305	621	1128	544	311	302	324	743	344	654
peak1635	18	18	72	74	81	374	40	25	21	155	118	86
peak1636	25	32	113	245	280	1439	48	36	34	516	268	284
peak1637	1	7	1	93	98	26	3	4	6	44	88	77
peak1638	99	123	151	634	702	809	101	147	118	801	938	820
peak1639	86	135	45	240	240	79	95	101	132	183	148	217
peak1640	16	16	3	31	53	8	10	6	13	42	18	47
peak1641	0	2	1	82	47	91	4	1	0	49	29	64
peak1642	46	22	32	158	174	151	64	46	38	162	120	103
peak1643	49	53	31	430	377	410	38	61	42	368	301	351
peak1644	92	125	118	299	281	393	94	122	127	379	337	399
peak1645	30	49	57	81	127	126	61	71	67	127	84	79
peak1646	34	43	57	91	85	95	42	42	56	146	97	133
peak1647	79	103	102	355	340	203	130	72	189	552	151	529
peak1648	84	175	147	323	498	345	169	77	229	580	197	674
peak1649	118	178	101	226	288	198	149	87	221	431	133	494
peak1650	41	41	37	228	215	129	51	63	52	210	261	198
peak1651	35	40	30	511	452	377	55	64	42	500	524	381
peak1652	36	31	24	312	280	232	29	50	35	287	306	276
peak1653	28	27	13	168	139	102	19	37	29	146	138	152
peak1654	9	15	7	262	225	178	7	13	19	205	209	215
peak1655	4	17	6	115	130	85	10	8	12	107	125	122
peak1656	37	40	49	187	186	127	31	70	44	172	169	177
peak1657	54	54	42	243	212	173	56	70	67	249	256	241
peak1658	29	27	19	27	52	33	34	31	44	39	50	45
peak1659	179	134	131	979	721	548	163	144	278	992	494	1307
peak1660	143	160	105	683	704	461	191	131	283	911	381	1110
peak1661	400	449	263	1711	1375	1074	544	376	858	1880	1150	2333
peak1662	2	3	6	45	56	53	2	2	3	19	47	15
peak1663	19	21	7	44	49	38	17	12	18	46	17	34
peak1664	30	20	15	164	146	136	30	31	21	153	91	162
peak1665	36	31	16	44	46	48	19	17	32	36	18	16
peak1666	15	8	2	109	45	16	3	2	1	7	24	0
peak1667	34	27	6	303	201	54	6	8	1	30	57	5
peak1668	287	374	160	1658	1606	932	297	317	368	1683	1283	1554
peak1669	15	23	24	270	219	316	13	19	24	199	247	196
peak1670	19	23	32	218	223	293	29	23	20	180	194	174
peak1671	115	126	98	1716	1518	1590	124	146	118	1275	1360	1177
peak1672	55	33	29	162	225	99	41	50	39	141	104	94
peak1673	68	125	63	291	282	227	67	103	69	195	204	179
peak1674	11	17	5	45	67	81	7	11	7	33	16	36
peak1675	20	27	21	556	608	1135	15	8	21	657	214	293
peak1676	4	6	9	29	38	75	5	3	4	32	14	39
peak1677	1	3	2	36	40	60	7	5	2	41	34	25
peak1678	7	3	2	25	19	55	4	1	6	25	20	27
peak1679	253	359	233	2414	2362	2699	309	251	299	2580	1962	2167
peak1680	113	130	78	1897	1542	1551	103	86	97	1353	1098	1297
peak1681	203	239	199	1660	1314	1438	237	195	220	1982	1308	1515
peak1682	8	7	4	74	70	68	8	12	10	67	80	73
peak1683	184	218	200	752	877	929	295	198	379	1501	580	1413
peak1684	467	578	513	3164	3385	3260	678	450	859	4929	2432	4149
peak1685	532	648	372	526	600	463	516	585	588	755	562	740
peak1686	443	342	417	238	271	195	410	448	516	296	179	305
peak1687	22	22	7	59	36	21	11	11	13	48	33	54
peak1688	96	93	28	1278	1084	314	72	70	85	889	733	1177
peak1689	71	67	13	203	236	61	50	44	76	201	165	246
peak1690	49	65	128	317	268	779	73	87	75	417	486	263
peak1691	72	71	127	450	381	1196	93	112	101	549	506	427
peak1692	57	67	98	367	351	873	81	119	59	330	443	319
peak1693	51	92	110	340	381	812	107	112	76	405	478	408
peak1694	44	51	89	305	317	698	54	111	54	394	380	293
peak1695	9	22	15	23	17	61	11	30	18	31	25	21
peak1696	2	6	0	46	31	39	1	2	0	25	46	28
peak1697	6	7	13	130	86	148	1	14	5	83	76	68
peak1698	17	11	23	161	146	159	15	27	13	114	128	94
peak1699	29	20	38	125	160	61	27	35	22	113	108	51
peak1700	1	1	4	23	32	136	0	2	0	24	32	12
peak1701	16	4	8	223	310	217	20	13	10	387	253	148
peak1702	99	86	111	1407	1898	1624	100	135	120	2205	2043	1199
peak1703	184	209	104	1807	1766	1078	144	171	138	1266	1053	1076
peak1704	4	3	9	93	83	157	9	3	3	59	47	69
peak1705	67	36	48	40	87	37	51	54	61	49	35	26
peak1706	13	8	5	107	121	115	7	5	8	103	70	143
peak1707	16	25	11	342	218	246	14	20	11	235	234	245
peak1708	52	46	27	535	388	388	38	49	43	451	419	374
peak1709	24	20	13	75	57	20	19	21	22	62	48	66
peak1710	100	111	68	462	672	512	87	100	90	657	431	324
peak1711	40	42	91	121	152	322	57	70	29	237	161	105
peak1712	3	2	7	43	56	42	6	11	9	70	38	31
peak1713	4	5	4	21	29	35	4	7	14	51	20	37
peak1714	8	5	5	72	68	56	6	6	3	60	67	67
peak1715	7	18	14	217	223	277	17	25	21	218	214	220
peak1716	0	6	3	22	49	22	1	5	6	38	29	37
peak1717	12	5	8	45	81	44	1	11	7	71	58	41
peak1718	1	9	51	5	11	130	6	2	2	13	23	3
peak1719	1	0	28	6	15	179	3	4	9	16	18	6
peak1720	0	1	1	19	7	44	0	1	1	20	16	7
peak1721	9	8	6	54	57	45	7	8	6	59	39	50
peak1722	53	31	36	431	606	419	53	46	33	638	444	350
peak1723	190	250	146	350	358	267	199	160	204	339	205	251
peak1724	93	101	86	234	250	155	125	113	79	190	127	176
peak1725	45	35	44	106	108	149	20	35	25	114	89	63
peak1726	5	8	10	62	81	80	6	9	6	51	40	47
peak1727	120	117	87	1930	1786	2011	95	124	104	2085	1806	1622
peak1728	105	122	93	188	212	200	118	95	90	204	159	188
peak1729	191	251	159	2489	2517	2545	182	243	221	2223	2233	2025
peak1730	130	67	57	231	239	135	88	137	82	247	142	191
peak1731	744	1023	506	395	352	184	844	654	827	375	313	395
peak1732	84	76	136	733	706	1021	144	143	90	858	771	697
peak1733	235	238	296	455	572	704	262	377	239	700	585	517
peak1734	21	34	30	189	184	182	15	47	19	197	216	117
peak1735	18	26	17	108	125	119	25	25	19	132	114	52
peak1736	93	84	67	1350	1344	1014	93	116	92	1235	1250	957
peak1737	14	14	10	181	183	169	15	22	19	163	146	166
peak1738	17	16	21	51	103	52	22	23	24	71	58	76
peak1739	38	57	22	128	101	57	36	52	27	56	85	58
peak1740	60	40	23	65	65	22	54	70	59	52	57	39
peak1741	165	168	91	652	591	315	148	191	119	621	607	479
peak1742	174	191	372	1787	2088	4678	295	493	324	3045	4518	2618
peak1743	4	7	8	9	27	78	12	11	5	32	39	20
peak1744	139	185	301	1190	1312	2913	214	328	231	2051	2803	1635
peak1745	45	59	95	95	78	202	53	114	77	121	159	153
peak1746	232	213	208	1072	1082	903	216	231	237	1006	791	802
peak1747	70	50	67	126	213	116	57	73	54	189	93	155
peak1748	66	55	72	145	212	161	74	83	57	192	126	168
peak1749	15	20	25	176	203	150	23	12	33	286	126	194
peak1750	16	23	24	90	110	106	32	18	43	147	54	165
peak1751	105	100	117	667	553	682	81	148	74	538	624	388
peak1752	53	42	51	1454	1410	1672	51	74	55	1314	1719	780
peak1753	9	10	15	144	147	162	11	16	7	131	188	72
peak1754	762	891	550	3968	3811	2490	693	795	721	3734	2888	2964
peak1755	7	11	11	194	171	526	11	15	11	187	227	188
peak1756	866	1214	464	766	1165	438	921	927	1091	969	629	875
peak1757	291	362	30	792	490	229	338	314	348	659	430	263
peak1758	31	26	6	89	27	17	19	27	18	56	47	89
peak1759	296	346	232	2542	2484	2127	245	319	266	2381	2134	1792
peak1760	30	22	29	61	86	72	22	38	24	57	62	54
peak1761	27	43	42	165	231	181	32	39	40	187	139	147
peak1762	252	274	293	2370	2242	2066	239	364	284	2278	2160	1893
peak1763	41	52	31	270	167	126	53	24	48	210	102	223
peak1764	191	271	184	341	413	244	305	244	281	435	293	380
peak1765	37	26	16	228	424	200	40	59	38	393	275	184
peak1766	6	8	2	119	135	107	0	4	3	104	102	43
peak1767	11	16	5	62	48	51	11	5	13	62	47	46
peak1768	285	262	201	4132	3489	2950	281	298	273	3194	2826	3153
peak1769	172	144	93	603	412	231	144	150	128	461	385	487
peak1770	217	175	129	432	332	214	161	209	201	307	251	307
peak1771	59	59	55	158	204	124	75	73	56	198	109	130
peak1772	98	134	114	466	358	420	105	127	134	468	332	394
peak1773	72	122	65	510	361	365	87	103	108	319	371	401
peak1774	18	13	18	44	42	33	13	16	12	41	18	35
peak1775	57	54	38	616	471	398	31	49	31	473	413	482
peak1776	27	35	72	109	96	263	38	36	29	159	89	156
peak1777	93	80	103	132	122	203	63	129	79	127	100	137
peak1778	128	114	90	301	287	426	100	151	122	336	285	385
peak1779	44	59	56	85	89	97	51	68	47	80	74	88
peak1780	150	133	154	1979	1873	2167	160	178	179	2044	1870	1295
peak1781	119	138	145	412	382	440	163	171	164	550	422	345
peak1782	41	50	37	103	116	98	27	45	25	90	67	57
peak1783	15	10	4	66	61	14	14	7	15	57	33	54
peak1784	26	19	4	126	128	61	11	7	23	142	70	109
peak1785	0	1	0	49	40	9	0	0	3	50	18	25
peak1786	0	0	1	39	29	8	2	2	1	39	33	30
peak1787	2	0	0	35	51	9	0	2	0	56	33	32
peak1788	20	27	17	63	86	60	14	20	20	72	41	52
peak1789	130	162	80	1122	866	453	115	137	163	932	707	997
peak1790	241	259	146	2170	1924	834	252	216	324	1856	1242	1673
peak1791	629	628	336	2497	2259	1216	520	617	573	1864	1834	1879
peak1792	108	103	34	399	305	137	77	85	93	216	215	208
peak1793	57	63	26	202	156	75	53	55	36	79	111	94
peak1794	18	40	47	57	76	167	22	22	7	64	63	22
peak1795	22	21	49	136	197	336	17	19	5	188	173	45
peak1796	4	3	7	107	89	222	3	13	1	87	196	34
peak1797	217	205	227	944	1017	1029	196	255	227	1108	870	900
peak1798	502	526	472	1308	1260	1040	495	646	545	1396	1177	1196
peak1799	12	4	11	159	186	247	8	7	8	213	152	117
peak1800	40	21	26	261	277	321	28	39	22	322	202	177
peak1801	29	18	26	397	390	422	27	40	31	406	322	236
peak1802	32	20	15	437	477	475	23	19	25	569	477	285
peak1803	47	49	44	331	323	320	44	77	55	388	322	292
peak1804	2115	2329	2029	8655	8103	7821	2248	3028	2328	10337	6260	6805
peak1805	36	72	42	63	90	65	50	69	62	94	60	68
peak1806	10	16	79	37	37	222	14	31	6	33	40	28
peak1807	9	8	105	31	34	170	17	30	11	22	22	11
peak1808	21	38	160	92	98	979	15	31	21	65	136	73
peak1809	2	7	57	24	27	168	8	8	2	13	42	18
peak1810	45	30	7	36	53	28	22	26	17	46	22	31
peak1811	136	162	157	1006	1146	951	164	207	143	1142	1051	1021
peak1812	549	682	758	6820	5559	7403	617	759	707	6369	6745	6011
peak1813	114	125	156	419	340	417	120	150	96	426	344	301
peak1814	45	35	26	207	237	99	54	66	56	286	214	146
peak1815	115	108	86	1207	950	1146	128	120	135	1155	991	1052
peak1816	50	35	19	71	43	22	42	57	40	40	42	70
peak1817	23	8	2	86	88	70	9	19	10	82	91	54
peak1818	29	19	26	1040	910	769	21	22	21	933	1040	630
peak1819	177	245	143	2678	2267	1603	173	274	175	2105	2319	1876
peak1820	29	18	13	91	76	37	17	26	19	69	65	35
peak1821	10	10	12	173	162	274	12	17	8	176	167	120
peak1822	78	61	143	1217	1122	2467	64	77	53	1494	1282	991
peak1823	21	15	32	112	121	303	22	23	17	159	143	136
peak1824	72	70	49	145	178	105	84	75	74	101	131	141
peak1825	142	178	7	577	517	22	137	144	216	500	388	637
peak1826	16	15	0	137	125	8	11	13	24	91	99	136
peak1827	7	12	7	81	51	94	7	8	6	77	85	60
peak1828	13	23	26	175	193	224	26	25	26	201	198	170
peak1829	1	8	8	16	25	24	6	11	17	40	21	20
peak1830	9	16	11	221	196	300	17	15	14	251	261	199
peak1831	7	6	7	93	70	105	9	12	6	75	110	65
peak1832	3	2	1	41	31	73	1	2	1	52	56	14
peak1833	3	1	6	54	77	94	3	3	3	78	98	71
peak1834	3	7	8	134	183	139	8	12	12	159	166	185
peak1835	23	28	35	403	369	697	26	26	31	385	327	377
peak1836	2	1	12	59	46	132	4	4	11	52	30	71
peak1837	8	9	12	42	48	109	5	6	9	57	41	40
peak1838	5	7	4	18	22	51	5	5	2	29	14	6
peak1839	3	2	12	48	41	82	7	3	9	35	36	54
peak1840	16	8	9	10	26	65	8	12	4	45	17	44
peak1841	2	8	12	51	46	123	4	6	3	55	67	49
peak1842	6	9	11	30	36	79	8	15	8	34	15	18
peak1843	46	39	31	219	157	205	33	40	34	221	160	180
peak1844	115	109	51	1084	1077	640	133	106	121	1468	693	1198
peak1845	25	39	6	131	122	54	23	30	25	130	58	126
peak1846	148	175	67	1484	1233	708	101	102	135	1090	776	923
peak1847	191	215	152	1735	1573	1739	171	209	197	1855	1674	1453
peak1848	480	617	1199	1131	1212	2272	753	772	633	2007	1386	1275
peak1849	43	59	269	118	165	888	80	68	37	221	113	122
peak1850	33	53	20	66	92	36	31	67	41	102	105	66
peak1851	9	4	8	81	68	236	6	6	0	136	185	76
peak1852	1	0	6	56	53	172	2	7	1	25	89	38
peak1853	1	2	7	43	57	97	8	6	3	66	89	42
peak1854	3	4	5	28	35	65	8	14	0	52	88	19
peak1855	340	321	262	2866	2668	2572	330	482	366	3212	3625	2779
peak1856	34	33	125	25	26	74	76	67	20	71	34	18
peak1857	34	41	32	66	46	80	33	34	38	66	46	78
peak1858	136	155	82	318	303	203	73	148	122	269	207	300
peak1859	8	5	2	354	152	202	3	4	9	163	209	147
peak1860	501	586	278	1450	1493	902	310	468	406	1176	1098	1096
peak1861	47	47	55	1098	947	1521	52	65	49	1065	1079	852
peak1862	21	17	20	202	189	258	18	21	12	204	226	154
peak1863	33	29	41	60	70	104	33	58	33	70	53	53
peak1864	132	139	155	352	418	507	161	176	116	452	475	397
peak1865	13	9	8	179	154	269	15	20	13	293	311	201
peak1866	136	130	143	1493	1315	1972	160	204	157	1897	1592	1739
peak1867	93	118	78	576	660	731	118	156	111	727	774	597
peak1868	87	113	100	336	346	394	102	143	97	347	413	337
peak1869	15	3	2	172	157	119	5	6	3	143	127	87
peak1870	17	41	23	536	517	439	28	23	15	454	405	313
peak1871	43	17	18	116	97	119	25	25	20	115	109	83
peak1872	36	53	25	72	104	82	21	27	21	92	87	64
peak1873	101	95	93	1360	1195	1321	93	110	86	1225	1237	886
peak1874	77	78	64	913	827	972	56	65	66	751	714	506
peak1875	684	793	516	2173	2000	1539	491	863	632	2462	2125	2057
peak1876	53	39	65	128	118	224	58	48	44	170	146	83
peak1877	11	15	35	98	95	390	29	43	6	132	213	130
peak1878	10	3	13	21	15	88	3	18	13	45	46	27
peak1879	10	11	25	26	28	139	13	7	12	56	87	46
peak1880	1	4	17	14	18	84	0	11	8	31	45	27
peak1881	6	8	33	106	92	487	16	45	18	198	351	163
peak1882	62	71	116	236	294	529	72	56	71	362	277	178
peak1883	392	530	178	617	749	297	353	339	465	565	390	574
peak1884	431	544	204	849	915	372	375	367	443	725	511	761
peak1885	93	51	25	252	196	85	40	67	45	195	143	106
peak1886	20	34	10	60	57	36	23	26	47	78	39	41
peak1887	76	81	32	1016	905	457	61	67	96	763	581	1004
peak1888	481	514	195	2010	2015	584	430	426	590	1932	1402	2196
peak1889	61	39	24	130	139	44	54	54	77	128	91	133
peak1890	110	111	32	1012	1064	357	78	103	139	1120	646	1165
peak1891	39	17	6	366	284	22	26	42	35	357	469	335
peak1892	28	19	0	138	110	5	13	35	14	145	168	134
peak1893	30	40	2	469	288	9	33	68	42	367	553	308
peak1894	174	241	159	1409	1457	1260	197	214	241	1537	1217	1547
peak1895	95	96	98	1466	1259	1381	115	102	121	1356	1245	1286
peak1896	76	64	27	314	318	145	48	54	65	261	171	260
peak1897	136	170	5	2339	1871	39	118	208	174	1834	2546	1845
peak1898	144	129	142	854	865	945	145	194	111	1061	1038	814
peak1899	16	21	17	73	60	35	22	23	27	64	43	52
peak1900	122	113	126	487	502	671	118	141	93	515	586	464
peak1901	92	79	101	1348	1227	1873	105	126	81	1386	1485	1057
peak1902	63	54	70	102	106	181	52	127	59	122	111	112
peak1903	73	66	95	226	186	326	58	79	78	292	166	205
peak1904	4	4	8	33	24	84	9	6	5	34	18	25
peak1905	61	66	36	121	114	63	29	88	38	61	102	81
peak1906	6	7	3	28	58	18	4	2	3	21	33	27
peak1907	39	35	32	639	740	634	27	71	28	434	849	336
peak1908	76	100	74	529	511	338	78	93	115	527	554	652
peak1909	91	125	80	1402	1417	1006	138	137	147	1639	1137	1306
peak1910	1	1	1	18	21	11	2	0	0	34	47	41
peak1911	141	89	59	154	188	61	130	113	115	154	134	160
peak1912	561	622	166	1853	1669	870	412	606	402	2277	2048	2017
peak1913	37	65	16	192	185	74	37	63	49	179	177	186
peak1914	17	10	9	52	62	13	13	20	14	38	35	33
peak1915	5	8	2	53	64	24	1	9	10	71	35	26
peak1916	253	246	199	1428	853	1169	198	254	252	1191	1114	1171
peak1917	88	102	45	1560	1382	704	69	82	100	1097	1334	1423
peak1918	107	100	37	448	425	179	78	124	140	378	368	458
peak1919	83	120	47	404	349	137	70	114	118	293	290	387
peak1920	98	107	34	296	279	115	66	114	100	235	202	313
peak1921	1	5	5	58	50	77	2	4	0	48	29	41
peak1922	79	110	26	1457	1428	312	81	91	127	1133	717	1255
peak1923	56	85	22	363	495	111	59	61	85	306	282	364
peak1924	184	194	118	122	121	59	176	196	172	109	111	99
peak1925	183	194	249	1866	2021	2858	242	262	187	2470	2152	1618
peak1926	19	14	22	58	90	77	19	16	15	97	40	81
peak1927	14	16	13	30	45	72	23	17	26	73	31	97
peak1928	30	20	29	260	245	505	38	28	33	399	225	380
peak1929	21	30	36	249	242	320	39	26	37	335	202	377
peak1930	21	26	24	62	38	50	38	27	10	64	58	55
peak1931	3	5	3	10	12	46	2	1	0	21	22	4
peak1932	125	141	264	1105	1028	2394	219	229	173	1578	1634	1134
peak1933	23	35	64	90	116	168	52	49	26	122	151	112
peak1934	78	132	212	1005	746	1943	140	225	133	1291	1362	939
peak1935	21	28	56	91	65	176	36	57	36	144	124	98
peak1936	17	9	12	177	147	141	14	21	12	154	163	140
peak1937	6	6	34	9	8	91	8	7	3	7	6	5
peak1938	105	118	151	2003	1733	2475	96	262	115	1564	3302	1431
peak1939	85	65	72	505	394	322	74	102	121	386	319	484
peak1940	40	40	24	136	127	103	31	37	48	119	83	132
peak1941	90	109	71	2263	1918	1918	80	89	104	1960	1838	2005
peak1942	4	1	0	56	50	38	0	5	0	55	47	61
peak1943	0	0	0	57	81	101	1	0	1	64	58	32
peak1944	24	24	16	102	89	96	13	19	23	49	61	97
peak1945	7	5	7	91	74	130	7	17	7	103	80	94
peak1946	45	63	47	540	510	678	38	40	52	453	436	507
peak1947	65	72	45	940	965	1073	59	74	83	811	757	1039
peak1948	127	101	41	306	362	147	81	125	80	335	241	289
peak1949	467	537	48	5946	5566	451	313	229	623	2718	1712	5582
peak1950	481	522	53	6309	6033	356	320	259	634	3574	1532	6410
peak1951	643	766	58	1994	2045	95	406	282	848	1197	520	2236
peak1952	514	655	45	2740	2482	51	342	209	720	1758	692	3042
peak1953	265	247	36	3396	2746	788	261	369	222	3961	4212	3174
peak1954	94	96	38	605	598	349	84	86	79	747	542	682
peak1955	67	77	25	693	524	317	70	74	92	601	528	629
peak1956	0	0	0	0	1	84	0	0	0	0	0	0
peak1957	133	154	147	677	632	540	171	201	194	850	788	827
peak1958	130	138	113	729	714	721	170	151	130	1003	865	968
peak1959	68	81	55	336	267	414	85	83	105	363	313	403
peak1960	63	106	86	543	690	576	98	115	153	875	684	915
peak1961	24	34	32	221	211	247	44	37	37	315	205	310
peak1962	14	13	9	58	73	78	13	11	17	45	46	94
peak1963	68	53	60	279	290	260	49	49	62	272	215	347
peak1964	5	3	3	52	41	51	4	4	2	43	53	36
peak1965	132	122	84	153	197	176	114	151	116	145	156	147
peak1966	193	178	145	1234	1179	993	155	189	146	1176	835	951
peak1967	288	315	241	1554	1675	1498	237	269	339	1927	1443	1825
peak1968	6	14	19	138	116	292	13	15	21	146	162	211
peak1969	5	3	13	40	28	134	3	14	3	55	55	52
peak1970	138	164	154	1006	921	1534	176	174	177	1323	1035	1066
peak1971	40	33	21	68	72	66	31	41	27	77	48	87
peak1972	124	116	111	358	388	514	115	156	174	567	464	641
peak1973	17	36	17	378	370	511	45	34	31	555	453	385
peak1974	20	21	26	136	150	177	18	27	28	204	186	179
peak1975	5	6	6	47	33	32	14	14	10	71	29	26
peak1976	3	0	0	62	43	8	1	1	3	23	19	44
peak1977	5	4	9	53	50	128	1	6	1	33	51	29
peak1978	132	99	140	785	664	1007	105	156	72	633	817	520
peak1979	128	124	129	381	450	593	99	170	82	323	347	243
peak1980	1633	1849	2198	10721	10598	16404	2027	2341	2106	13822	12212	12024
peak1981	38	45	28	59	66	55	40	46	32	60	55	47
peak1982	180	217	162	224	285	216	210	171	250	337	203	325
peak1983	37	69	39	79	63	118	33	71	57	90	87	75
peak1984	149	160	117	1315	1186	1153	164	259	168	1538	1712	1371
peak1985	9	6	2	87	45	36	8	8	9	41	51	48
peak1986	5	3	6	203	204	234	9	8	2	248	190	167
peak1987	40	51	53	775	648	932	68	62	88	845	669	776
peak1988	26	25	36	60	72	71	37	26	37	54	52	76
peak1989	42	32	34	118	111	131	40	53	43	132	93	122
peak1990	32	36	18	85	92	71	26	46	46	85	81	109
peak1991	15	15	7	48	35	34	17	17	24	49	54	77
peak1992	4	3	3	54	54	66	3	4	7	66	96	88
peak1993	117	159	46	832	853	305	176	162	114	1076	775	786
peak1994	3	7	2	62	81	32	3	13	5	50	51	47
peak1995	8	10	6	402	305	171	4	13	11	293	372	288
peak1996	6	14	0	57	45	30	11	22	31	65	52	47
peak1997	95	123	130	464	397	348	137	134	111	490	491	381
peak1998	119	126	103	276	308	480	116	128	115	446	379	341
peak1999	113	130	61	466	402	381	94	147	132	420	420	365
[truncated: 17,941 more rows]
