# Supplementary material for: Limits in the detection of m6A changes using MeRIP/m6A-seq
Source: Sci Rep. 2020 Apr 20;10:6590. doi: 10.1038/s41598-020-63355-3 (PMC7170965; doi:10.1038/s41598-020-63355-3)
Supplement: Supplementary file 3 — Supplementary information 3. [file 41598_2020_63355_MOESM3_ESM.zip › additional_file4_v2/macs2_deq_results/negative_neg_control_mocks_deq_results.counts.txt]

control_input	control_input.1	control_input.2	control_input.3	control_input.4	control_input.5	control_IP	control_IP.1	control_IP.2	control_IP.3	control_IP.4	control_IP.5	treatment_input	treatment_input.1	treatment_input.2	treatment_input.3	treatment_input.4	treatment_input.5	treatment_IP	treatment_IP.1	treatment_IP.2	treatment_IP.3	treatment_IP.4	treatment_IP.5
peak1	7747	5567	7636	8532	7018	11421	6189	1798	5357	2913	6305	3508	3411	4085	4471	3488	4607	6178	3356	2510	2460	3193	1933	3320
peak2	1275	627	1470	1034	587	1478	1309	130	642	424	681	365	834	802	888	684	951	848	758	339	304	701	341	377
peak3	3303	2196	2952	2976	2775	4354	7806	3732	6958	4162	8735	5281	1506	1903	2096	1352	2283	3238	5470	4621	3727	4618	3433	6141
peak4	19979	9653	14132	16808	9826	22819	8291	3143	5100	3033	4553	5555	7626	7448	11783	6438	7502	10829	4217	2701	4157	2850	2858	3747
peak5	37	29	37	13	6	38	204	103	95	9	48	119	15	19	24	26	33	18	82	57	113	70	112	151
peak6	14	14	7	14	7	6	117	65	34	37	35	51	0	1	6	4	8	11	2	7	33	21	46	94
peak7	12	13	14	17	6	10	160	78	70	0	27	75	0	2	4	8	7	26	0	15	32	0	17	57
peak8	5	13	11	2	6	4	144	104	48	17	101	105	12	10	10	7	15	8	248	121	194	132	129	98
peak9	8	8	3	2	6	5	78	35	64	23	46	62	12	11	10	7	8	2	179	87	115	16	67	54
peak10	7	7	11	9	3	6	111	53	55	0	57	50	6	12	15	5	6	4	175	81	118	47	42	73
peak11	15	10	11	12	8	8	324	218	199	120	193	272	12	21	12	8	10	8	559	328	478	243	312	360
peak12	18	24	29	20	12	27	608	483	394	274	377	749	13	12	22	25	22	25	570	340	635	362	429	654
peak13	8	8	9	5	2	20	98	86	104	49	49	79	11	14	16	11	19	14	222	147	175	67	132	118
peak14	14	8	19	9	3	9	283	278	212	181	137	336	3	12	7	11	10	4	452	283	468	188	267	326
peak15	7	5	6	9	6	13	148	89	76	51	44	80	11	8	5	5	11	8	158	104	114	116	105	105
peak16	0	0	0	0	1	0	29	47	20	6	24	63	2	0	0	1	0	1	42	28	50	31	18	56
peak17	4	4	1	5	8	5	90	133	61	90	110	114	4	8	9	2	4	10	158	137	124	163	96	171
peak18	6	7	4	2	0	4	68	50	55	38	26	14	24	11	9	0	2	5	140	46	64	41	38	41
peak19	14	11	16	6	1	4	369	397	188	144	111	125	23	28	13	3	4	1	803	328	494	115	160	81
peak20	20	33	50	13	8	8	994	1066	619	170	340	357	55	30	40	14	13	9	2188	1011	1397	453	559	269
peak21	25	41	42	31	7	16	167	274	210	33	142	68	52	57	41	32	22	20	386	268	223	34	196	80
peak22	82	128	132	49	52	29	390	738	389	166	336	214	168	134	122	31	34	26	990	610	611	174	356	232
peak23	3522	3710	4062	3853	2916	3555	4249	3880	2292	1816	2359	1807	3191	2990	3144	2874	2297	3443	6636	3694	4289	1492	1921	1770
peak24	2555	1898	2771	3178	2023	2045	927	661	1030	481	772	593	2571	2748	2363	2636	2766	2660	1390	985	933	1002	879	870
peak25	36	51	43	55	44	37	161	89	340	56	162	66	13	38	18	24	31	38	182	133	55	106	74	145
peak26	30	27	32	14	18	14	97	139	38	39	78	84	18	14	23	10	14	24	65	66	91	89	56	90
peak27	62	77	102	52	57	122	339	478	559	138	538	697	70	68	88	38	26	78	427	375	339	390	264	703
peak28	3	6	6	3	4	12	15	35	35	0	26	59	1	1	5	3	6	7	13	9	16	21	24	46
peak29	1	3	5	2	1	3	33	36	0	11	52	61	1	5	0	1	3	4	55	33	22	20	20	93
peak30	489	542	631	609	611	802	841	975	683	614	1232	1323	483	520	509	422	334	814	1207	787	792	746	747	1404
peak31	1195	1510	2163	644	1030	1848	562	921	613	188	816	722	1519	1558	2076	806	1154	1267	845	829	1138	234	778	696
peak32	583	886	1289	267	445	908	241	717	583	64	476	831	669	707	929	296	446	528	546	548	824	194	537	484
peak33	3451	3063	3898	2403	2301	3366	2197	2168	2009	790	1623	1606	3588	3014	3813	2526	1941	2814	3786	1758	2257	1575	1822	1838
peak34	6291	6888	8306	4997	4126	6998	100125	104855	82297	44161	74056	108673	5878	5569	6075	4037	3893	6041	134813	73396	109502	69430	76837	106889
peak35	10	12	13	3	2	15	73	70	49	20	42	143	4	10	11	7	6	9	121	58	89	71	70	144
peak36	18	16	13	16	7	23	272	188	143	189	125	427	16	12	10	11	10	11	343	147	247	146	176	341
peak37	741	798	977	687	619	973	7166	9559	5233	4444	6968	8607	606	615	703	492	379	762	7543	5396	6787	5758	5269	7643
peak38	62	68	60	37	34	61	589	373	408	156	314	481	42	40	33	32	24	41	617	290	324	238	231	308
peak39	125	163	148	83	81	131	990	1022	632	366	740	807	74	77	83	72	67	85	1087	459	661	558	412	522
peak40	17	26	17	13	14	14	696	478	202	77	191	333	3	21	9	13	13	19	217	176	240	215	212	288
peak41	27	28	31	18	9	12	141	104	60	38	50	73	8	15	14	9	20	18	68	73	85	93	58	97
peak42	51	58	54	62	15	35	243	172	132	41	128	79	13	37	14	24	30	36	85	88	91	114	105	168
peak43	1220	1448	1754	1327	1185	1747	11717	12307	8048	6824	13071	13287	984	1151	1552	894	995	1630	12258	8486	12668	10373	9451	15236
peak44	3613	3752	4533	3789	3549	5099	4177	4296	3426	2335	4511	4000	3135	2738	4258	2762	2320	4020	4947	2850	4091	3046	2887	4061
peak45	2599	3218	2941	2709	2497	3244	1638	2061	1093	798	1769	1580	2438	2463	2637	2520	2301	2861	1869	1113	1576	1523	1230	1830
peak46	681	836	819	791	639	954	549	778	528	393	647	786	576	563	752	626	495	721	454	345	598	546	491	605
peak47	3445	3256	3875	4321	3765	4206	981	805	677	452	1010	830	3076	3062	3613	3725	3026	3549	821	516	935	574	831	927
peak48	2095	2000	2352	2377	2022	2375	536	445	386	160	561	418	2036	2043	2112	2066	1927	2128	802	540	522	629	540	584
peak49	1019	1531	1416	837	1104	1349	511	847	524	181	708	564	1014	843	1163	805	605	1041	598	531	663	599	534	565
peak50	9	8	26	7	9	5	179	234	110	79	117	128	6	7	8	9	10	9	182	89	167	69	138	156
peak51	7	3	10	4	7	6	80	123	59	46	95	116	3	6	3	4	1	4	111	23	104	132	130	97
peak52	62	61	146	60	52	143	243	484	518	120	467	916	55	63	102	60	48	81	405	352	598	565	672	850
peak53	237	304	878	205	299	797	1742	2542	4400	1020	3805	8370	280	373	893	185	234	511	2784	3164	5944	2536	4427	6804
peak54	140	145	521	109	107	418	39	150	358	30	189	414	155	246	460	101	149	307	90	187	356	66	292	363
peak55	1131	840	1310	1170	875	1260	16595	8428	8413	7108	12055	14772	1066	1117	1195	993	1215	1093	18309	8573	14904	11621	10197	13536
peak56	834	979	1102	1082	819	1137	10452	11359	9499	6702	10800	9997	770	735	749	763	634	1034	10522	5587	7417	9247	7513	13081
peak57	6	11	12	5	8	4	170	212	94	72	166	252	4	6	2	2	7	3	157	53	146	15	106	178
peak58	1792	1639	2146	1805	1395	1932	10385	10842	9125	6160	10126	11470	1510	1655	1695	1445	1358	1933	11586	8317	10993	8827	8470	12647
peak59	161	200	231	105	101	156	758	802	617	234	602	610	109	116	143	113	102	131	936	423	671	519	614	612
peak60	384	545	572	420	369	516	701	836	441	376	690	739	230	267	280	277	252	489	674	503	555	432	516	783
peak61	546	555	741	475	409	659	3234	2186	2176	1214	1927	2593	289	425	455	376	345	604	2858	1885	2233	1907	1684	2537
peak62	636	712	672	521	413	683	663	638	484	248	370	424	369	481	473	401	472	678	542	408	364	269	287	486
peak63	395	606	592	190	253	449	2473	2598	1632	585	991	1378	215	328	308	234	244	334	1218	1004	1031	752	942	1402
peak64	29	44	27	14	5	17	89	113	33	60	25	47	1	8	8	6	10	11	26	20	32	60	30	41
peak65	34	84	40	13	22	35	190	372	180	37	105	180	16	7	23	18	15	31	69	60	103	137	151	147
peak66	765	916	893	780	651	838	2382	2542	1791	1335	2541	2477	623	627	694	555	461	699	2801	1501	2143	1700	1344	2136
peak67	301	330	327	227	175	296	185	255	230	70	180	174	221	184	224	170	149	261	294	171	165	188	173	181
peak68	1769	1991	2212	1577	1469	2135	7337	6727	4792	2664	5091	7285	1631	1519	1723	1582	1106	1737	10900	5683	10131	4738	6501	6337
peak69	1311	1351	1439	1017	846	1303	8676	8726	4262	3005	4963	7575	1156	1108	1275	1063	934	1197	10411	5714	8693	5011	6341	6295
peak70	1042	973	1165	735	650	1027	9749	8570	4934	4121	6075	8759	827	921	926	760	820	1019	11929	6648	9992	5322	6659	8121
peak71	248	249	291	204	134	194	2391	1481	1348	942	1284	1737	155	212	148	147	169	191	2249	1252	1687	1129	1138	1853
peak72	129	149	120	82	62	79	432	355	250	186	334	345	73	71	74	84	89	70	568	247	398	315	280	380
peak73	194	183	192	193	123	165	1043	597	437	648	665	531	119	153	126	130	121	137	814	467	504	421	356	577
peak74	144	144	123	110	61	108	1267	799	520	522	713	877	69	93	98	94	82	109	973	550	727	489	423	773
peak75	942	1017	1127	684	624	1043	6746	7651	5248	3125	5086	8419	792	829	924	737	733	963	8096	4766	7147	5824	4873	7480
peak76	290	393	495	277	289	439	536	757	468	205	471	686	326	340	399	296	295	408	804	619	695	458	626	742
peak77	61	126	269	57	108	239	55	222	259	23	269	376	73	81	191	29	63	132	70	159	271	49	204	337
peak78	708	795	999	648	675	935	6009	6613	5128	3811	7439	6728	749	677	775	560	463	769	8351	5084	6091	5461	4927	7426
peak79	989	1024	1321	873	882	1139	5193	6558	4522	3080	6863	6996	846	919	901	604	545	1018	6238	4234	5626	3961	4165	5942
peak80	3	17	8	2	3	7	96	212	73	35	101	105	2	2	7	5	4	1	115	40	83	57	77	117
peak81	7	9	8	3	4	6	55	105	14	25	91	72	2	2	3	4	3	6	73	42	56	10	59	77
peak82	459	535	592	457	382	557	943	1146	770	623	943	952	394	398	355	414	311	541	987	633	688	881	619	989
peak83	435	678	928	358	442	807	2316	3661	2937	897	4014	4424	469	518	704	325	345	685	3017	2473	3084	1802	2746	3749
peak84	6	5	6	2	2	6	26	75	36	28	10	42	4	1	4	4	2	7	25	27	23	38	28	27
peak85	303	261	294	232	203	259	1480	1397	877	581	994	1046	356	423	297	184	220	284	2572	1546	1222	1142	824	1332
peak86	3889	4095	3747	4764	3881	3965	2337	2921	2358	1473	3174	1477	3148	3043	3054	3199	2440	3815	2515	1770	1464	2080	1575	2160
peak87	6481	7163	6962	7966	6728	6745	9900	11166	6859	6076	11207	8909	5622	5059	5564	5385	4183	7023	11453	6088	7372	9206	6410	11456
peak88	122	122	222	102	102	199	89	136	184	49	123	309	85	83	157	73	72	143	90	116	213	42	125	242
peak89	143	147	134	116	67	113	665	708	264	301	421	517	55	68	72	85	74	98	269	209	256	341	254	427
peak90	2108	2064	2354	1535	980	2387	23976	21869	16044	8186	13026	25788	1025	1362	1581	1497	1240	1879	14964	11338	15656	15011	12601	22614
peak91	172	103	211	80	61	210	396	155	200	77	140	388	88	133	155	180	156	170	164	134	175	288	219	343
peak92	140	121	175	78	68	161	89	95	64	75	139	191	120	158	152	134	168	157	92	66	130	87	97	166
peak93	126	137	192	90	79	150	261	324	332	199	279	410	131	145	140	112	97	137	467	318	461	276	352	426
peak94	536	546	750	617	385	726	7370	5386	5059	4223	4513	7750	569	661	625	716	665	828	9368	5147	7430	6851	6129	9800
peak95	1049	1000	1022	1352	933	1073	6189	4801	4007	2817	4964	4079	849	881	895	818	709	962	5818	2982	3748	3579	2456	5033
peak96	317	305	333	321	208	319	604	568	520	332	468	550	244	258	265	300	265	284	835	468	590	681	527	713
peak97	33	38	59	22	19	28	51	97	57	20	52	93	20	28	25	17	20	26	36	51	69	16	25	68
peak98	322	383	642	361	314	657	344	554	472	167	531	477	383	389	571	285	248	490	607	656	647	346	597	717
peak99	12	16	26	5	15	26	125	228	210	105	202	355	19	23	18	23	12	21	291	257	335	147	290	382
peak100	1	0	5	4	4	9	47	79	108	47	119	237	0	3	6	5	4	5	75	43	61	77	80	197
peak101	7	8	11	12	12	11	242	254	146	115	304	438	6	11	8	8	6	14	199	109	197	174	145	398
peak102	4	5	9	6	10	9	69	132	64	12	102	133	2	6	1	2	4	3	84	47	51	33	56	82
peak103	2	4	6	8	7	9	27	35	30	11	38	51	4	3	4	2	1	4	34	22	28	0	24	57
peak104	18	15	10	10	17	26	380	441	206	137	469	789	17	20	11	11	15	21	551	259	417	253	337	518
peak105	40	34	40	22	24	46	174	227	144	51	164	238	33	30	23	26	24	36	487	245	284	115	218	149
peak106	28	34	31	10	23	46	323	427	238	76	299	342	48	28	32	27	22	35	508	194	287	94	270	226
peak107	609	1029	1780	700	1104	1924	6966	14031	18187	5272	18860	23831	591	796	1271	668	679	1266	8713	9526	14782	10866	14539	19883
peak108	75	127	419	65	132	425	16	210	406	29	425	784	49	123	336	49	117	239	42	281	412	89	354	560
peak109	3425	3841	4660	4099	3849	4794	26629	29376	21172	16814	31784	32851	2379	2395	3019	3100	2314	3662	26219	13617	21372	22576	19555	28595
peak110	622	819	880	871	835	1205	656	730	474	432	871	773	485	581	721	646	612	949	808	520	688	623	755	792
peak111	90	95	133	71	83	130	793	1168	874	491	1092	1340	92	100	107	103	104	168	1288	873	867	1280	1203	1459
peak112	61	79	74	73	58	124	863	1006	882	602	1115	1211	60	65	69	78	58	75	1135	656	809	1054	1035	1373
peak113	76	84	95	110	88	111	271	298	256	262	410	440	68	55	66	96	83	123	295	206	227	323	301	432
peak114	104	118	106	111	115	154	878	923	722	560	949	1352	76	89	71	109	86	144	965	570	719	1202	802	1378
peak115	1472	1857	1798	1370	1339	1543	1059	1668	783	643	1400	923	1021	1197	1166	953	709	1476	1163	844	951	841	851	873
peak116	4	5	3	5	1	5	41	27	40	24	44	46	3	0	3	1	3	4	37	19	36	15	38	80
peak117	40	57	144	39	40	107	17	33	58	3	39	66	50	67	94	31	32	73	33	48	93	12	34	70
peak118	14	20	25	10	6	6	64	95	83	8	51	76	5	6	4	4	9	7	25	28	40	0	63	38
peak119	1473	1349	2002	1313	1238	1752	215	308	274	143	338	221	1379	1187	1449	1080	744	1566	307	321	466	240	245	201
peak120	9	5	10	4	4	7	109	181	98	68	108	174	5	2	4	1	5	7	50	45	79	20	66	120
peak121	4	11	8	1	3	3	42	120	112	29	90	157	3	2	5	3	3	1	50	88	93	28	90	131
peak122	8	14	11	0	2	4	95	124	69	49	71	78	6	6	6	1	1	4	114	90	75	94	56	66
peak123	733	1003	650	850	890	670	1969	2003	883	1254	2611	1122	597	828	617	550	626	735	2574	1444	1144	1777	1106	1521
peak124	1495	1028	1656	1789	1224	1734	821	366	532	454	743	662	1542	1540	1479	1505	1446	1880	911	624	661	841	542	741
peak125	1105	895	1221	1282	907	1221	4974	2117	3576	2476	3806	3041	1099	1147	1189	1137	1121	1214	5969	3042	3016	4506	2620	3719
peak126	40	19	27	19	22	11	62	91	42	0	28	75	8	15	9	14	14	10	30	28	37	0	25	37
peak127	1182	1219	1312	1132	1086	1362	3122	1821	1623	1151	2194	1885	1287	1234	1396	1026	1081	1274	3428	1730	1999	2031	1708	2080
peak128	65	82	84	75	69	83	701	651	570	380	705	608	82	65	70	47	39	76	888	479	568	722	338	765
peak129	12	20	26	8	17	24	126	163	96	93	205	252	16	18	12	11	10	18	234	149	163	153	124	201
peak130	3	16	22	6	12	20	22	58	29	31	64	85	17	15	8	7	6	11	61	77	75	63	59	84
peak131	15	21	56	9	30	43	38	119	150	38	129	191	16	28	36	7	12	35	38	130	146	42	136	219
peak132	52	153	235	28	93	246	97	488	440	55	489	754	33	53	172	38	66	163	136	279	358	120	382	584
peak133	171	348	335	158	251	377	270	370	210	136	318	293	170	120	234	177	163	288	273	188	243	234	248	311
peak134	10	15	13	5	0	8	154	67	31	63	45	52	0	6	2	3	6	3	37	36	48	13	33	59
peak135	930	834	947	937	658	821	1375	979	1342	724	898	732	789	840	810	684	803	683	1826	1099	873	774	863	976
peak136	73	39	95	64	37	94	145	95	157	62	51	113	110	112	111	94	84	84	292	151	157	96	102	137
peak137	126	85	101	70	45	107	1566	959	790	465	574	1095	146	164	132	129	193	122	2469	1266	1650	1172	1527	1281
peak138	475	524	816	292	308	687	13363	15398	10326	4371	8788	20808	777	736	889	654	686	613	27049	14067	26823	16500	18562	17471
peak139	8	14	12	2	5	5	181	108	93	88	101	112	7	13	10	13	17	7	136	95	85	135	165	110
peak140	16	12	11	3	5	8	62	94	50	40	28	47	2	5	4	2	5	6	66	23	39	77	75	58
peak141	344	320	294	283	181	307	466	277	302	200	204	202	201	256	254	228	241	242	408	285	258	198	184	238
peak142	38	37	26	22	24	22	151	123	58	34	69	105	32	31	20	35	13	23	153	103	91	41	58	92
peak143	41	72	62	54	63	73	73	135	158	53	181	116	32	49	43	38	24	51	112	71	61	81	93	133
peak144	19	25	22	7	7	23	55	70	37	11	27	45	1	7	6	8	8	8	13	32	18	18	50	46
peak145	24	37	20	14	11	12	149	134	53	27	72	96	6	12	7	18	22	16	72	50	95	15	96	66
peak146	2967	2164	3123	2485	1521	3113	3522	1567	2131	787	1498	2119	3946	3552	3969	2869	3790	2837	6924	3279	4416	2571	2754	2282
peak147	31	14	32	33	41	57	462	541	321	314	580	765	32	21	25	30	26	40	488	266	394	599	378	833
peak148	27	37	27	13	24	27	273	338	150	152	286	280	18	20	19	32	25	30	366	198	231	189	228	295
peak149	7	12	6	15	4	8	65	68	23	21	53	45	5	7	6	4	6	6	114	45	50	63	72	76
peak150	11	16	17	4	14	20	90	129	93	60	78	117	12	8	13	6	18	23	159	46	95	119	124	94
peak151	10	8	2	3	1	3	99	71	13	25	19	57	1	2	2	5	3	8	13	32	18	25	35	58
peak152	10	4	17	7	6	23	73	65	38	12	45	57	9	14	17	14	8	16	127	49	68	46	71	74
peak153	59	64	90	57	62	59	125	123	87	30	69	132	80	53	64	55	53	61	218	107	209	149	111	145
peak154	15	19	21	7	5	25	55	55	23	1	31	49	14	17	20	23	22	12	188	84	66	30	55	72
peak155	17	16	5	1	3	13	13	34	9	14	24	44	10	10	10	11	7	10	119	42	49	6	30	22
peak156	16	22	24	11	9	19	50	85	43	1	53	84	12	12	13	15	23	18	157	71	62	59	149	72
peak157	24	27	32	12	9	31	209	268	183	21	199	340	17	15	11	22	31	24	382	200	376	250	271	262
peak158	19	30	19	10	18	19	107	201	96	61	101	130	22	22	28	15	33	23	365	181	241	173	179	137
peak159	5	14	18	13	6	11	57	101	59	34	65	123	9	15	16	10	14	10	55	43	64	109	70	74
peak160	60	75	67	29	48	92	400	701	329	177	382	983	50	43	66	46	52	69	378	156	494	283	344	583
peak161	62	83	72	51	46	70	804	705	280	380	491	676	53	55	48	51	62	82	952	482	677	551	564	713
peak162	93	100	102	63	57	89	678	632	421	261	483	661	87	74	82	69	88	115	1200	536	628	351	623	753
peak163	647	870	993	743	666	1028	4830	5978	4825	2698	5278	6817	670	722	842	654	639	1057	6629	4363	6023	5067	4503	7447
peak164	51	38	46	40	22	46	536	366	302	285	350	656	35	46	59	56	55	58	685	292	721	302	292	546
peak165	28	26	24	40	17	28	135	38	69	73	62	37	20	36	32	31	29	38	101	61	72	125	45	79
peak166	143	122	115	109	91	127	1060	1131	858	517	1098	966	75	81	67	92	73	93	997	654	604	588	652	937
peak167	14	23	20	10	23	24	43	45	26	19	50	45	14	11	14	15	7	9	95	31	41	93	51	34
peak168	254	281	273	252	236	263	2507	2319	1605	1352	2324	2149	175	172	191	186	189	244	2365	1221	1818	1477	1182	1878
peak169	879	960	1202	485	607	765	10055	11544	5781	3437	7819	7495	1332	1012	1237	675	655	569	16512	8676	11179	7796	9693	6116
peak170	21	23	14	4	5	8	58	82	51	15	29	42	5	13	8	7	14	9	50	23	20	48	31	34
peak171	52	23	25	14	13	18	195	153	75	16	42	72	7	20	14	11	23	22	68	73	58	1	57	116
peak172	13	25	17	1	3	8	59	101	16	17	17	23	3	8	11	4	4	7	44	43	38	48	54	16
peak173	211	223	226	131	168	136	183	189	126	48	201	139	320	289	242	174	255	124	398	228	207	46	241	88
peak174	558	586	807	261	368	519	6716	5212	4507	1809	4258	3856	838	827	898	395	583	414	11623	6408	7350	4472	6072	3682
peak175	485	274	507	233	167	346	18475	5735	7410	3850	6117	10047	706	700	663	370	575	329	30103	12353	21656	9607	10611	9296
peak176	434	295	376	239	146	238	5309	3585	2680	1532	1948	3286	579	516	429	324	463	297	9823	4831	5550	3508	4400	3635
peak177	4	0	2	1	2	1	143	90	68	31	68	137	2	5	3	1	4	4	147	57	90	90	78	110
peak178	2	3	6	0	2	2	83	56	53	39	41	100	4	1	3	2	2	2	95	40	85	12	82	96
peak179	3	4	4	7	3	5	33	35	21	26	31	63	4	3	3	5	0	3	65	22	51	40	53	57
peak180	4	2	2	1	1	2	74	51	49	39	42	87	3	0	4	4	4	6	112	28	78	33	61	77
peak181	2	4	6	8	3	4	150	125	56	45	70	133	1	3	4	9	1	3	94	36	75	57	54	124
peak182	6	8	11	4	8	16	143	121	108	30	156	243	3	3	3	7	5	6	133	58	114	145	105	211
peak183	22	27	23	12	17	22	259	276	117	214	186	268	16	18	13	14	15	27	216	129	210	219	141	262
peak184	22	35	22	9	16	22	131	245	133	40	169	214	14	17	18	24	14	23	171	84	143	149	107	200
peak185	70	94	100	58	39	89	1370	1211	744	476	959	1191	58	59	67	57	72	88	1161	627	857	776	853	1347
peak186	7	12	17	11	4	10	87	90	53	23	65	80	10	5	11	17	5	13	99	63	47	76	42	82
peak187	31	54	47	54	43	48	129	197	108	112	101	167	29	38	40	45	33	43	182	110	137	217	97	184
peak188	63	65	71	66	43	86	576	454	290	308	422	414	59	58	69	57	57	67	773	401	573	246	360	498
peak189	366	362	434	246	197	455	3334	3122	1901	1013	1550	4287	299	333	404	423	418	441	2974	1914	3164	3167	2941	3630
peak190	1679	1471	2324	1715	1054	2023	8590	4257	5461	3522	4394	5027	1716	1864	2027	1464	1382	1898	12356	6138	7269	6608	5630	7005
peak191	281	292	352	263	216	430	480	402	293	205	294	360	331	341	342	267	252	426	748	456	457	344	353	407
peak192	398	410	519	476	364	550	525	440	356	229	560	548	313	426	385	355	322	519	610	361	478	358	410	609
peak193	934	1072	1250	951	887	1459	3357	2983	2688	1705	3336	3364	807	974	1097	849	880	1300	4484	2980	3731	3201	2864	3832
peak194	1	6	1	0	4	5	77	127	51	57	75	131	3	2	1	0	0	0	81	47	50	112	59	106
peak195	205	216	305	201	155	287	2507	1860	1446	1161	1837	2579	146	173	190	167	145	236	2377	1126	1700	1660	1155	2437
peak196	9	17	13	8	7	26	69	83	20	17	60	70	12	8	11	0	5	22	133	58	54	63	32	67
peak197	10	11	9	17	11	16	268	269	135	156	179	369	6	7	15	6	6	13	425	137	214	203	129	335
peak198	90	82	125	91	98	131	338	342	291	148	296	398	143	104	137	100	88	126	600	284	466	454	404	383
peak199	73	50	74	85	53	79	219	174	152	99	165	253	85	73	69	66	58	80	367	88	220	107	132	206
peak200	51	48	95	68	43	71	62	112	141	27	87	81	56	49	54	49	52	86	138	66	95	82	72	115
peak201	163	125	195	167	163	192	572	343	250	253	479	395	125	130	169	131	108	198	597	329	414	254	253	400
peak202	8	16	19	8	5	8	45	48	66	11	37	84	5	5	8	3	6	19	24	38	49	44	34	76
peak203	7	7	11	5	3	4	192	102	85	93	86	75	12	6	15	0	7	5	223	135	175	45	111	108
peak204	10	7	7	12	4	5	124	69	72	57	75	88	11	12	12	7	6	5	134	73	107	178	62	73
peak205	11	5	7	5	2	12	43	25	39	11	27	51	15	5	13	7	10	7	110	35	57	49	43	82
peak206	3	7	8	4	3	5	64	43	31	10	45	72	8	6	1	9	5	7	136	94	93	115	60	96
peak207	5	5	9	5	6	12	31	42	40	20	24	40	7	7	10	3	6	14	49	42	52	38	45	71
peak208	14	17	24	16	12	19	155	174	80	111	161	214	23	19	25	26	7	35	236	91	194	157	211	352
peak209	6	5	3	4	6	6	149	70	72	74	86	97	10	3	11	2	1	6	248	93	196	117	90	130
peak210	6	4	4	5	1	1	106	74	74	51	44	65	4	9	7	2	5	3	192	90	126	130	86	77
peak211	10	7	8	15	11	19	62	49	39	30	40	50	9	9	7	16	9	15	39	23	44	43	48	58
peak212	1	1	1	1	0	3	25	12	6	14	21	90	0	0	0	0	0	1	8	10	2	0	15	35
peak213	2	0	4	0	3	4	63	97	35	42	65	118	1	3	1	5	4	4	65	27	47	155	64	97
peak214	0	2	10	4	3	4	86	99	85	17	83	189	3	4	1	3	7	4	102	65	62	103	110	130
peak215	3	5	1	1	0	8	30	58	30	20	37	96	1	1	1	3	3	9	24	18	44	38	43	72
peak216	1	4	3	3	0	3	30	26	27	0	45	94	1	1	2	2	3	1	44	17	38	37	61	47
peak217	14	19	16	16	22	30	296	214	238	207	517	655	8	12	10	13	24	23	433	220	326	337	423	553
peak218	3	3	4	3	0	8	45	44	27	13	61	143	1	0	1	2	0	3	104	18	79	56	90	81
peak219	2	1	6	3	4	3	85	36	21	27	55	109	1	0	0	5	1	5	71	13	36	95	51	73
peak220	19	21	40	15	15	36	186	213	168	38	157	232	36	36	31	21	26	21	299	164	278	295	223	156
peak221	51	62	87	34	38	77	597	717	611	202	579	1111	72	59	67	45	52	55	965	672	1047	601	895	852
peak222	31	29	40	24	18	56	779	630	627	253	404	884	44	51	44	37	30	47	967	500	891	594	645	892
peak223	9	12	14	4	2	9	103	58	68	30	56	117	18	11	11	18	5	4	108	86	114	73	61	57
peak224	17	10	26	15	9	18	47	71	106	50	51	81	18	16	19	6	8	21	109	50	40	96	62	86
peak225	4	11	6	3	5	9	74	155	23	15	86	149	2	7	3	5	4	6	55	28	83	11	68	67
peak226	185	279	320	182	209	351	2408	3672	2256	1232	2797	4048	199	228	268	201	174	232	3312	2019	3060	2503	2764	2998
peak227	5	7	6	1	1	4	60	93	33	101	78	70	0	1	1	1	5	3	34	32	46	29	44	47
peak228	176	224	267	246	145	251	616	920	640	410	559	989	150	154	155	162	137	169	515	417	454	446	460	481
peak229	343	174	331	219	156	385	4343	607	1701	1482	2002	3317	458	432	525	348	403	349	5507	2239	4642	3513	1965	2200
peak230	557	513	610	798	480	595	1997	1551	1346	1264	1808	1610	483	478	482	511	425	549	2114	1134	1344	1253	1024	1966
peak231	60	43	67	31	24	50	352	245	166	179	225	329	35	26	29	30	16	44	461	228	276	250	182	284
peak232	12	6	13	8	8	10	89	88	33	40	42	59	6	6	6	5	0	8	77	54	50	63	37	46
peak233	18	14	16	7	3	9	48	29	10	22	27	64	1	8	4	6	8	12	52	39	41	10	24	47
peak234	21	21	27	30	7	23	174	192	130	176	101	158	16	23	26	32	18	32	149	90	142	47	124	163
peak235	334	278	415	250	135	391	2041	1486	1448	866	815	1821	359	407	383	360	347	438	2633	1538	1800	1994	1663	1993
peak236	193	168	247	120	87	244	564	400	391	192	292	602	233	223	246	242	213	218	944	419	699	535	526	550
peak237	47	48	85	41	43	87	267	176	201	132	170	315	76	75	90	67	75	101	542	289	435	415	363	383
peak238	218	164	329	152	123	234	2409	1615	2158	761	1403	2597	335	380	351	278	322	314	4741	2657	3575	2572	3267	3309
peak239	289	290	453	220	205	409	4446	3777	4254	1441	2738	5173	503	566	560	428	457	461	8749	5118	6541	5005	6213	6001
peak240	41	46	70	18	21	74	36	83	52	7	55	96	56	63	70	36	41	53	123	75	101	15	103	85
peak241	45	59	70	42	43	85	923	1420	718	773	1717	2808	53	52	57	60	51	83	1375	839	1818	1462	1544	2223
peak242	8	4	11	4	5	8	80	168	80	60	175	282	2	2	4	8	5	6	298	120	212	238	307	305
peak243	46	52	52	47	32	55	291	261	148	191	222	307	59	54	55	50	35	59	399	219	321	139	183	278
peak244	43	34	54	42	31	47	212	204	154	104	193	279	67	69	36	32	50	54	408	242	244	277	292	331
peak245	780	859	752	883	715	662	936	752	519	529	729	644	587	748	663	603	593	752	1316	633	751	502	556	723
peak246	763	863	1029	624	566	829	597	667	531	337	548	503	943	947	945	695	665	878	822	663	670	459	555	478
peak247	274	261	345	206	143	330	636	643	614	373	490	627	330	325	313	251	238	345	1317	871	752	950	899	963
peak248	674	629	690	455	448	592	1907	1910	1395	735	1517	1789	766	790	722	633	629	745	2943	2157	2014	2350	2215	2532
peak249	258	224	289	175	157	220	220	236	163	30	210	198	320	257	295	188	211	197	382	150	211	235	190	173
peak250	195	247	389	144	135	330	329	393	378	147	436	388	246	234	394	166	185	271	466	298	438	220	467	358
peak251	508	525	775	529	404	649	1713	1439	1274	760	1087	1534	477	615	626	434	366	561	2305	1497	1851	1753	1344	1748
peak252	9	8	13	6	7	10	62	50	40	16	25	59	5	15	9	4	12	14	21	54	46	64	59	71
peak253	61	49	81	47	29	106	398	159	236	132	148	246	46	64	91	57	80	63	252	173	301	301	250	244
peak254	68	54	48	66	22	56	285	281	150	198	193	277	32	44	48	50	48	80	295	155	142	131	199	295
peak255	4	7	8	10	5	12	99	76	57	85	36	79	5	9	4	9	11	5	140	58	91	109	95	76
peak256	163	134	137	145	110	200	562	352	228	269	406	364	110	135	163	94	147	194	575	282	385	492	247	378
peak257	474	407	605	513	213	586	5634	4516	4306	2788	2730	5098	504	519	602	541	669	594	6927	4371	5575	6309	5164	5764
peak258	12	14	17	5	2	17	104	119	77	81	50	126	5	5	5	8	10	6	109	52	95	40	105	135
peak259	7	9	6	6	0	5	47	67	28	37	44	63	11	4	3	2	1	6	52	32	41	73	48	77
peak260	12	6	5	7	6	5	75	119	40	54	52	66	2	0	3	4	8	9	93	34	58	91	47	91
peak261	39	41	58	34	12	51	180	172	127	94	107	172	27	30	27	35	21	37	125	126	169	90	102	158
peak262	2	4	8	0	1	6	111	83	55	28	40	70	0	5	3	0	0	3	42	32	55	6	54	83
peak263	289	302	310	245	255	350	1563	1377	1198	674	1463	1557	239	262	349	249	325	370	1897	1059	1695	1428	1200	1544
peak264	55	77	75	42	44	96	283	303	179	122	277	267	63	64	71	56	72	91	348	160	334	306	232	268
peak265	205	216	281	162	165	262	589	771	413	379	553	761	159	152	221	188	156	247	798	441	672	433	577	635
peak266	55	63	57	72	36	97	211	234	137	99	235	183	31	34	58	50	40	78	157	124	174	130	92	191
peak267	18	42	22	9	4	17	183	266	178	16	35	106	8	12	6	8	6	7	84	73	109	148	91	81
peak268	95	88	77	36	28	50	744	608	410	263	372	521	36	42	45	49	37	33	612	311	515	346	329	502
peak269	633	374	643	597	326	525	566	307	445	285	275	325	707	681	657	529	613	526	744	532	434	510	565	316
peak270	680	432	661	503	270	602	17667	8491	6694	5502	6470	13860	934	770	716	569	707	501	24516	11377	17043	10607	11248	11947
peak271	1451	981	1584	1242	761	1486	11626	6163	7820	3859	5760	7516	1874	1892	1825	1184	1516	1375	18879	9182	10397	8917	8707	8614
peak272	1608	869	1683	887	525	1332	44247	21199	24454	12483	15574	41220	3109	2901	2976	1793	2505	1356	116427	52594	91774	45589	53311	43235
peak273	17	12	17	6	7	15	151	144	118	56	128	187	13	20	15	4	10	8	248	121	222	46	91	152
peak274	16	19	18	16	17	8	53	86	29	8	33	66	14	5	15	5	16	20	78	53	42	25	45	65
peak275	13	23	36	38	18	35	30	63	39	6	40	67	18	25	22	30	34	37	44	28	26	45	51	89
peak276	21	41	48	28	31	64	592	617	377	258	574	974	23	24	53	33	44	52	630	385	748	644	670	854
peak277	4	10	17	3	8	4	18	45	78	7	63	307	5	7	19	5	5	11	13	49	141	11	74	199
peak278	39	43	62	46	47	99	601	489	376	178	553	824	55	75	100	63	68	94	857	484	1023	538	732	866
peak279	36	27	49	33	27	38	145	214	185	51	143	255	36	42	43	29	27	47	260	160	275	164	206	309
peak280	3	14	9	6	13	6	66	112	99	36	78	140	4	6	6	8	7	14	87	81	97	77	52	173
peak281	4	2	0	0	0	5	48	60	34	10	52	80	3	0	3	1	2	1	38	19	67	47	28	34
peak282	40	36	109	28	30	102	7	44	69	8	72	245	40	53	134	30	42	82	27	106	249	12	97	162
peak283	3	1	0	2	1	1	44	57	42	41	82	126	1	0	1	2	0	3	88	34	93	165	100	194
peak284	14	18	28	15	19	28	442	488	258	273	403	763	11	18	26	19	20	25	488	373	609	527	406	666
peak285	4	7	5	10	7	7	85	184	66	44	105	174	3	8	7	13	10	15	140	104	108	140	94	181
peak286	9	16	32	7	34	79	4	30	37	4	63	119	4	6	29	10	15	43	10	22	30	18	39	109
peak287	99	117	134	93	101	173	260	272	98	170	299	372	83	65	130	110	86	136	340	178	309	229	224	367
peak288	5	11	12	9	14	19	59	61	25	0	82	82	5	8	5	4	11	6	41	20	36	0	45	65
peak289	4	6	13	4	8	13	43	63	64	23	82	155	4	5	5	15	7	15	33	22	47	11	72	111
peak290	14	11	23	20	27	30	168	212	169	170	344	591	7	3	10	15	13	19	153	94	136	286	328	469
peak291	537	589	808	960	998	1179	666	811	784	569	1174	1021	506	575	682	1065	840	1459	903	691	783	1114	1155	1759
peak292	105	115	176	115	153	221	157	221	190	101	288	247	84	111	97	113	130	223	133	120	156	165	176	194
peak293	6	11	9	9	8	16	46	77	50	18	70	131	5	7	6	5	6	18	51	33	89	93	56	127
peak294	31	34	46	42	29	69	195	226	192	119	278	340	23	23	33	38	42	52	199	150	233	259	337	542
peak295	13	16	21	10	20	28	414	341	206	198	417	640	18	18	19	29	15	19	520	290	501	511	422	632
peak296	533	405	524	574	351	349	10638	6957	5885	5934	7402	7305	346	492	287	377	431	438	9195	5516	6539	5996	5617	7912
peak297	131	124	98	140	75	65	184	152	107	76	105	58	59	85	54	72	67	87	148	108	71	65	65	57
peak298	290	262	267	292	186	195	2625	1370	998	1124	1281	1473	183	244	191	218	196	200	2300	1465	1548	1136	1174	1194
peak299	438	315	459	422	236	325	2181	744	1440	823	904	912	301	397	293	329	389	334	1680	1187	1069	1193	1028	1036
peak300	154	128	165	113	92	141	1288	249	535	437	552	580	182	193	149	139	211	169	1447	635	725	746	591	493
peak301	102	55	110	73	37	68	1317	179	517	264	437	436	90	103	97	94	83	77	1129	486	604	549	434	362
peak302	214	269	259	215	175	275	2624	2712	1487	1064	2126	3064	207	255	245	240	203	272	2844	1842	2153	2510	2204	3289
peak303	38	51	49	43	20	36	118	163	72	24	71	75	35	20	25	27	19	28	62	49	66	42	52	95
peak304	103	144	130	85	101	153	1078	1398	873	694	1051	1146	75	82	67	67	52	164	801	623	678	1144	700	1403
peak305	201	129	183	182	131	163	668	225	311	150	345	256	161	188	183	129	135	184	544	224	277	473	137	223
peak306	705	572	881	597	406	615	9682	6867	8710	5336	6361	8400	872	838	878	663	745	691	17110	10547	12016	9937	11046	11259
peak307	944	738	1158	662	561	839	19071	14825	13292	7215	12670	18616	1227	1243	1273	719	951	828	30338	18507	27914	15583	20418	20256
peak308	190	152	253	162	130	158	527	359	328	192	287	417	271	305	295	173	259	139	702	389	613	290	477	350
peak309	695	690	967	557	489	796	3783	4515	4177	1896	3754	5101	930	860	973	708	644	731	6354	4248	6362	3197	5241	4972
peak310	66	76	297	33	61	203	1062	1392	2140	461	1509	3260	87	132	289	46	80	130	2294	2014	3324	1243	2617	2827
peak311	284	203	290	173	166	290	2336	2172	1941	642	1603	2695	363	389	362	251	315	286	4914	2653	3078	2417	2795	2615
peak312	71	57	83	61	31	94	325	293	226	93	167	341	103	94	76	74	96	77	574	250	319	423	412	288
peak313	394	282	491	305	249	397	9714	4811	6945	3180	4561	9390	570	604	567	452	512	436	16943	8413	12459	8761	9865	10322
peak314	64	72	96	76	48	94	173	122	71	91	171	190	55	58	90	63	76	105	144	108	213	151	138	158
peak315	317	327	386	360	258	378	4822	5592	3710	2571	4323	5831	266	228	319	305	204	356	4597	2956	4410	3943	3652	5956
peak316	2050	2359	2746	1969	1647	2377	4616	4700	3435	2340	3505	4586	1708	1663	1879	1550	1274	2288	5365	3394	5085	4021	3314	4575
peak317	676	562	796	625	440	715	2583	1214	1395	1047	1698	1452	627	625	634	538	579	724	2238	1347	1470	1788	1208	1514
peak318	692	633	702	579	476	633	3962	4842	1668	1957	2915	4460	578	584	559	514	476	613	3989	2795	3679	2805	2645	4207
peak319	120	107	117	56	61	86	676	525	427	195	278	379	55	90	67	61	99	86	381	267	421	419	360	360
peak320	74	61	76	102	88	105	367	204	149	152	280	260	65	64	82	58	72	100	363	185	184	232	130	299
peak321	41	34	25	16	21	32	396	280	251	104	178	295	57	45	66	39	56	47	608	348	724	438	585	427
peak322	48	49	65	29	26	46	1437	626	382	310	552	1271	57	86	100	69	90	53	1739	1025	2539	1264	1377	1321
peak323	23	27	22	4	3	22	233	193	132	55	86	155	21	29	33	22	30	28	354	187	345	207	314	220
peak324	14	5	14	9	8	19	263	11	75	36	87	95	16	22	28	23	24	16	229	135	251	215	170	127
peak325	1217	962	1025	1253	875	1130	2989	1736	1628	1319	1850	1710	551	802	1010	877	860	1096	1473	1366	2072	1706	1242	1672
peak326	5	0	0	0	1	0	66	20	0	0	7	8	28	18	11	1	2	1	362	113	53	0	3	11
peak327	602	514	710	620	449	768	418	303	252	169	324	342	554	646	748	608	621	754	488	416	454	398	327	493
peak328	3323	2686	3311	4260	2441	2961	5071	4202	3052	2658	3918	3502	2511	3045	2604	3012	2750	3935	5015	3437	3879	3568	2806	4611
peak329	8	7	4	3	1	2	94	49	29	16	15	36	3	1	6	2	5	6	53	38	27	22	25	19
peak330	15	15	17	8	5	13	466	338	225	45	142	258	11	15	9	16	7	5	332	199	306	146	176	190
peak331	754	425	941	307	194	625	10359	3603	5936	1568	2318	5675	1485	2034	2281	863	1383	681	24679	16209	24671	9122	9661	6864
peak332	90	68	129	61	21	122	458	189	195	128	161	298	135	130	159	96	136	120	788	458	549	267	492	366
peak333	233	152	226	130	111	196	880	456	537	264	414	467	258	253	268	209	283	192	1215	666	723	822	665	534
peak334	248	198	288	117	128	281	175	214	162	104	155	225	334	267	338	145	261	221	427	265	410	162	292	220
peak335	510	660	745	280	314	603	4245	5591	4367	1368	3311	4652	691	661	746	467	547	506	8376	4777	6147	4735	6211	4641
peak336	605	514	747	351	348	577	1661	1452	1249	616	1254	1483	659	505	660	491	473	459	2093	1255	1731	1341	1732	1404
peak337	561	581	834	291	376	687	582	629	882	216	690	614	785	752	989	473	668	529	1306	1024	1469	931	1116	857
peak338	496	823	1014	298	437	801	5251	5850	3578	1802	5115	6907	686	853	985	440	805	610	9117	5803	8576	4690	6668	5314
peak339	562	656	653	552	498	550	2630	2711	2001	968	2155	1616	500	628	511	505	696	590	2935	2202	1863	1405	1864	2159
peak340	62	79	63	48	21	39	343	416	169	99	123	138	4	22	16	30	36	24	42	66	45	86	141	198
peak341	31	42	73	22	35	55	56	145	207	12	120	209	17	32	42	21	35	49	30	121	126	51	137	246
peak342	23856	28075	28661	30084	24238	29044	2159	2821	1704	1497	3384	2140	21388	20380	20759	22575	17680	27970	3471	2607	3341	2416	2220	2653
peak343	7017	5507	8762	8592	5773	8807	802	612	840	500	827	868	8814	9472	8719	8169	9227	10276	1391	1007	1367	953	1065	905
peak344	4909	4760	9481	9224	5720	11349	312	296	639	261	502	550	9743	9772	10383	11395	11610	9707	873	755	1108	555	877	648
peak345	1263	1081	2188	1450	974	2532	1628	1634	1510	848	1668	3488	2761	2794	2743	2043	2349	2112	5441	3336	4893	2196	2804	3005
peak346	2137	1725	3665	2085	1441	4101	5190	5869	7787	2683	6338	12422	4130	3835	4246	2659	3284	3300	16909	11871	18257	7904	10429	11689
peak347	150	119	182	109	76	189	2407	1705	1356	1237	1451	2045	369	262	205	164	179	165	6388	2736	3099	2465	2296	2475
peak348	45	45	72	42	36	63	377	270	267	146	218	308	155	111	92	64	76	70	1193	474	502	571	404	316
peak349	8	8	9	9	4	20	225	194	172	99	200	326	13	6	4	14	12	21	356	163	202	584	208	455
peak350	3	9	6	6	2	7	102	127	99	105	116	202	4	7	1	12	8	3	154	72	113	4	82	198
peak351	11	8	13	6	3	20	70	60	78	13	46	158	4	11	6	10	10	25	54	46	133	113	65	205
peak352	10	11	13	7	6	18	136	105	104	67	93	290	19	14	9	24	24	35	150	166	202	210	250	326
peak353	4	9	9	8	6	13	109	84	77	36	60	210	8	12	10	19	10	18	136	104	124	98	152	263
peak354	7	6	6	10	9	8	71	57	44	23	83	74	2	8	5	12	9	10	114	36	49	104	70	114
peak355	12	16	4	13	9	3	52	35	5	41	37	53	5	4	6	3	13	10	22	23	37	24	20	67
peak356	259	231	416	205	199	302	3699	2947	2821	1514	2858	3645	436	476	404	354	458	268	6370	3563	4246	3361	4523	3405
peak357	53	35	103	34	34	64	171	94	164	63	104	136	72	67	68	62	69	40	265	158	147	146	164	110
peak358	39	41	62	15	23	40	287	204	205	62	184	163	61	56	43	29	66	34	546	264	328	174	291	164
peak359	393	398	641	274	245	467	3332	3096	3027	1255	2305	3390	585	575	508	432	500	370	6200	3569	3839	3456	4302	2991
peak360	441	343	581	341	305	519	2819	1840	2483	1189	1946	2687	609	603	534	492	601	428	5221	2995	3007	3055	3289	2813
peak361	105	91	144	114	66	107	335	156	259	85	145	188	119	151	104	125	169	101	458	287	255	269	292	229
peak362	108	95	124	89	66	129	303	186	186	133	153	234	119	147	115	105	141	110	591	349	267	280	281	241
peak363	430	333	467	340	237	510	6922	4898	4057	2922	3846	6868	462	438	367	464	457	430	7891	4238	5197	5590	5064	6909
peak364	346	344	503	367	224	444	2433	1729	2076	986	1155	2131	372	377	349	397	380	468	3055	1538	1915	2344	1881	2730
peak365	289	284	413	406	231	384	3698	2583	2332	1907	1893	2540	277	375	235	351	284	447	4019	1749	2396	3431	2493	3612
peak366	16	23	19	6	6	10	140	88	50	8	57	51	9	6	8	5	12	2	119	78	68	53	36	49
peak367	25	27	17	25	10	13	283	140	145	81	110	136	16	21	9	15	12	10	336	154	226	143	154	96
peak368	14	18	25	6	3	11	104	81	64	31	55	88	12	7	12	10	7	6	169	78	144	57	67	32
peak369	1068	943	1095	959	659	821	23265	17408	12733	9959	13907	16031	1303	1141	991	689	704	665	32299	16292	20391	13237	13081	15454
peak370	833	706	850	716	504	681	12694	9246	6032	5655	7719	9565	832	804	716	379	536	532	17024	8015	12034	6043	6742	7911
peak371	174	213	246	229	138	314	212	230	315	196	253	261	211	212	237	269	291	304	310	231	302	340	254	322
peak372	46	28	64	94	71	65	415	53	183	174	275	154	41	55	53	56	48	78	253	130	113	380	65	99
peak373	87	112	157	65	75	129	235	318	237	101	282	269	144	104	138	98	70	85	337	289	329	158	269	204
peak374	150	143	185	89	93	111	828	889	688	297	693	654	144	128	139	89	98	108	1383	692	755	518	622	603
peak375	167	145	213	103	101	154	3597	2736	2101	1375	2501	3409	189	181	170	143	144	192	4842	2467	3634	2715	2896	3138
peak376	88	69	115	83	68	66	344	205	239	148	239	218	89	98	80	58	97	80	286	230	228	241	173	281
peak377	172	177	180	201	174	265	559	482	323	318	607	620	137	157	169	173	138	269	757	383	571	635	362	709
peak378	114	85	128	78	55	109	1233	691	719	400	625	1121	102	91	112	93	92	113	1371	810	1207	894	885	1218
peak379	26	26	39	27	15	39	138	157	157	71	83	175	14	27	18	27	19	34	181	99	111	78	76	143
peak380	608	642	604	782	511	624	514	549	278	311	545	433	418	453	403	585	405	617	435	325	285	429	243	418
peak381	906	883	1171	1059	726	1093	2057	1901	1721	1068	1731	2011	842	918	728	867	954	1184	2453	1797	1463	2000	1646	2278
peak382	3737	3275	4806	3598	2904	4476	5863	4961	5444	2847	5103	5414	3943	3794	3511	3604	4183	4231	8698	5199	5290	5467	5552	6033
peak383	98	90	104	87	75	184	110	211	173	104	107	151	93	103	101	112	141	148	169	126	118	277	174	166
peak384	69	35	67	51	28	62	1661	316	637	363	430	1058	53	110	141	82	126	68	1278	1324	2424	1854	1273	1270
peak385	120	102	136	121	74	164	1384	742	662	527	854	1183	163	158	174	112	155	147	1643	758	1274	1235	897	1146
peak386	38	22	26	40	17	26	331	88	72	114	154	138	33	26	32	34	27	27	261	182	207	266	78	188
peak387	11	12	6	17	3	5	91	82	33	46	79	83	7	4	3	4	8	13	113	58	82	56	25	88
peak388	343	351	506	211	214	420	733	714	837	213	490	648	882	822	914	645	973	473	2748	1530	1915	1250	1967	995
peak389	676	424	924	623	324	880	1255	698	1195	468	574	1014	800	892	871	774	869	913	2140	1182	1346	1156	1018	1239
peak390	103	82	112	50	66	90	671	537	571	254	400	494	25	179	241	155	188	112	327	803	1471	740	974	674
peak391	122	75	128	69	79	110	964	532	552	185	449	610	35	214	252	149	230	137	495	1088	1744	930	1150	889
peak392	56	30	46	20	12	40	1498	617	585	378	506	879	23	78	102	83	79	62	549	1491	2902	1678	1495	1230
peak393	93	78	131	79	55	81	262	204	132	112	150	169	139	182	146	108	189	106	260	117	243	156	171	153
peak394	147	129	193	120	63	172	1123	711	887	404	533	947	190	233	289	226	310	202	1675	1073	1735	1780	1682	1095
peak395	172	81	237	89	62	186	1530	518	829	353	356	1100	203	222	272	207	269	184	1786	1137	1827	1464	1214	1053
peak396	93	75	87	74	50	101	451	252	286	231	221	317	73	92	78	86	95	103	363	338	353	388	286	378
peak397	3661	3641	3997	3943	2675	4271	5155	4254	2783	2691	4014	3839	2922	3292	3673	2881	2800	3998	5524	3620	4448	3296	2971	4082
peak398	109	69	111	83	62	74	612	444	509	367	396	425	93	111	100	88	93	109	720	482	605	641	477	635
peak399	17	11	9	17	14	6	149	106	40	36	104	59	7	8	5	10	5	5	112	54	49	60	49	94
peak400	18	23	16	13	13	10	175	174	124	109	133	103	9	7	6	15	16	12	178	91	98	40	107	194
peak401	58	65	64	44	25	54	763	887	793	352	600	1144	40	45	35	54	63	51	644	697	715	626	828	1174
peak402	14	13	13	16	5	9	207	130	128	65	84	144	8	15	3	12	10	15	144	90	102	208	80	155
peak403	33	25	26	36	22	24	121	39	45	72	68	49	29	25	16	25	30	25	109	78	44	137	51	54
peak404	229	229	233	254	143	223	876	593	370	455	634	658	226	218	172	188	194	254	1024	509	623	468	418	781
peak405	1405	1175	1405	1394	964	1161	15263	9745	7593	6452	10384	10191	1555	1589	1213	1085	1304	1455	20993	10412	12434	9916	8329	12101
peak406	474	439	513	449	352	413	3630	2270	2003	1188	1738	1798	519	557	431	366	358	392	4711	2577	2977	1491	1413	1997
peak407	188	156	243	201	158	250	433	434	264	245	427	377	167	200	187	184	178	188	580	333	435	394	294	389
peak408	35	23	33	22	18	18	160	110	108	69	83	84	34	37	31	26	13	23	334	149	182	109	98	106
peak409	58	33	57	32	19	36	700	311	267	173	260	461	52	51	48	35	56	35	904	455	653	487	374	362
peak410	23	27	31	21	18	20	693	439	338	359	477	584	12	16	15	25	22	28	581	364	491	351	297	480
peak411	18	24	14	7	7	18	60	36	18	23	28	31	12	11	8	14	14	16	120	67	109	63	52	39
peak412	471	538	694	493	492	665	2970	4059	2465	1416	3782	3862	416	429	398	367	298	523	3238	2239	2433	1970	2426	3541
peak413	4	5	7	0	0	3	28	56	57	4	30	59	4	4	4	0	1	2	122	94	117	15	75	75
peak414	10	8	12	5	7	3	36	44	44	39	23	30	17	10	13	7	2	5	92	65	62	4	28	29
peak415	25	20	18	0	6	14	280	171	134	98	104	197	46	23	33	14	9	8	565	211	452	178	239	181
peak416	6	7	8	6	7	7	132	126	88	57	88	104	9	10	8	7	6	2	183	104	105	1	79	122
peak417	18	15	19	6	5	12	215	170	134	90	144	177	13	14	18	3	6	21	346	121	207	159	150	157
peak418	47	52	51	17	20	57	911	960	834	237	846	1407	48	62	100	9	30	39	1861	1027	1833	430	925	1119
peak419	25	32	32	17	19	22	82	46	19	11	34	31	57	27	42	17	42	35	146	58	70	211	30	36
peak420	17	11	20	11	11	10	151	106	57	61	82	137	29	15	22	13	14	19	335	102	202	36	96	110
peak421	2429	1603	2177	2018	1233	2088	59042	25637	25315	19895	30509	49160	1105	2428	2083	1921	2419	2463	31603	32824	48614	29296	32569	59039
peak422	325	330	253	458	214	268	4368	5447	3879	2533	3200	4357	96	171	214	312	209	211	1919	1944	2585	3404	2343	4296
peak423	8	6	4	8	5	1	225	139	108	72	99	107	5	4	3	2	3	4	151	144	138	99	75	119
peak424	7	8	9	8	2	8	327	199	183	46	127	162	3	6	5	3	4	3	188	114	198	84	131	186
peak425	48	22	47	39	17	18	259	151	201	30	179	173	20	47	22	42	36	26	262	133	252	183	232	229
peak426	24	23	37	19	20	21	260	190	125	88	145	160	17	31	27	29	24	34	229	149	229	194	153	201
peak427	32	24	26	27	14	33	189	89	92	68	75	133	26	32	35	20	52	21	260	120	157	124	138	119
peak428	6948	8178	10258	7990	8211	9310	7196	7990	8025	4386	10205	7075	5156	6294	7211	4615	5329	7779	7498	6582	6357	5600	6234	8809
peak429	10	15	23	15	8	11	85	73	69	13	48	77	13	17	6	9	19	14	91	55	63	23	78	109
peak430	969	951	1064	1118	847	1320	805	657	628	253	749	694	615	797	999	703	843	1174	673	587	772	300	638	706
peak431	405	356	427	489	250	425	683	603	407	421	401	480	256	273	284	317	283	409	533	281	350	563	369	527
peak432	728	549	811	722	389	897	5772	2347	2784	1935	2872	3498	509	569	686	532	566	731	4734	2552	3387	3816	2118	3111
peak433	36	27	100	26	32	56	81	128	131	15	83	147	89	83	88	32	46	42	183	140	216	83	205	156
peak434	109	87	141	88	45	105	281	250	303	80	186	214	167	158	135	105	115	86	671	293	317	321	297	252
peak435	221	177	238	174	123	192	1030	739	640	339	555	669	324	272	279	230	254	182	1716	968	1107	1177	783	692
peak436	411	228	402	283	190	349	3638	2006	2319	1602	2156	2845	434	447	507	252	431	322	5452	2892	4311	2489	2610	2922
peak437	102	65	103	68	35	66	1066	729	810	347	550	820	108	112	110	77	100	73	1453	902	1168	740	755	954
peak438	88	38	75	49	27	63	2476	1423	1027	821	759	1495	81	91	89	48	74	60	2751	1322	2204	1427	1378	1481
peak439	10	15	11	12	4	10	131	122	64	88	83	72	9	12	9	4	4	6	102	65	59	136	45	108
peak440	1117	1154	1155	1616	1026	1395	524	639	326	303	533	451	1225	897	1212	1092	817	1326	653	345	504	531	350	547
peak441	877	1005	1434	805	934	1549	460	933	1098	304	1037	1482	989	691	1270	573	426	895	861	772	1203	430	864	1133
peak442	130	146	244	109	119	232	264	370	467	79	531	924	127	114	242	75	100	145	268	286	668	176	360	741
peak443	23	25	12	9	12	25	78	74	59	0	36	79	13	15	11	13	13	13	77	25	56	98	57	42
peak444	128	174	145	145	119	174	270	344	133	134	305	425	94	89	97	134	90	145	176	139	173	278	173	324
peak445	106	158	127	105	100	158	162	239	217	125	233	297	64	83	100	72	76	104	150	86	139	63	100	234
peak446	28	39	48	31	14	61	41	46	31	32	72	68	31	35	51	33	37	44	84	39	61	81	64	74
peak447	474	457	491	561	540	555	609	676	305	398	888	590	412	408	416	402	350	536	637	448	463	571	399	665
peak448	264	297	291	256	192	290	971	878	801	631	850	888	241	280	292	191	224	357	1336	885	950	772	834	1305
peak449	40	35	58	18	15	58	176	166	131	98	184	245	58	47	60	40	43	32	346	140	266	311	278	254
peak450	39	32	73	48	32	51	472	306	503	184	306	421	67	60	82	55	57	35	782	449	617	324	440	517
peak451	250	241	303	216	197	357	4041	3952	2600	2206	3209	5527	272	259	288	211	259	291	5202	2549	4983	3227	3115	4058
peak452	65	72	95	77	56	90	159	144	126	38	101	218	112	97	103	83	101	81	226	93	230	49	178	153
peak453	26	24	41	13	21	38	237	363	186	77	303	425	33	24	28	14	11	22	433	211	351	329	226	357
peak454	9	6	14	7	5	15	89	120	137	30	105	142	11	5	7	9	8	8	125	44	105	12	93	121
peak455	20	11	13	15	15	15	108	42	29	49	55	73	2	2	3	11	13	12	30	26	38	87	17	50
peak456	91	78	134	54	25	149	316	208	353	67	122	249	74	81	90	97	108	91	287	259	246	381	303	229
peak457	94	83	109	70	33	134	201	80	94	68	37	157	42	43	85	82	103	112	155	83	123	115	111	142
peak458	147	162	179	131	108	200	943	522	384	379	383	862	64	83	86	133	131	214	462	307	520	519	421	664
peak459	37	41	38	35	17	33	192	241	154	109	155	248	8	18	16	31	17	31	66	64	135	83	93	170
peak460	58	21	4	4	3	3	92	38	5	0	5	5	239	87	38	3	2	1	732	217	70	0	7	10
peak461	0	0	0	0	1	6	4	5	0	0	27	163	1	0	0	1	1	1	0	10	0	0	8	27
peak462	15	5	10	11	11	10	108	78	60	27	52	102	14	18	13	8	14	17	203	104	127	66	106	110
peak463	5	4	5	7	4	4	49	45	25	2	18	35	6	5	5	9	5	3	107	64	66	35	47	48
peak464	5	6	14	6	4	6	61	44	56	20	56	32	14	14	9	7	7	7	215	94	90	45	108	68
peak465	104	77	113	95	59	117	2189	964	886	781	1105	1783	120	120	130	77	114	154	2497	1352	2647	1903	1593	1677
peak466	1020	895	1027	1039	713	925	2844	1931	1642	986	1720	2157	870	897	865	819	874	995	2779	1654	2093	1676	1695	2029
peak467	106	95	128	86	47	72	569	362	316	270	424	351	114	103	90	67	70	87	642	378	493	264	269	367
peak468	51	53	53	57	34	27	131	117	132	29	68	51	35	30	37	39	25	34	183	76	75	89	51	80
peak469	47	46	38	45	29	27	259	263	131	102	164	130	36	47	33	33	32	36	327	159	219	203	148	172
peak470	502	380	557	356	303	517	2180	1612	1598	1046	1793	2188	427	375	554	348	280	414	3069	1521	2559	2014	1630	1969
peak471	801	561	841	598	522	814	878	816	642	372	755	830	852	707	934	664	628	741	1097	672	905	1004	780	854
peak472	659	598	681	569	535	814	1154	1410	926	583	1380	1407	665	570	867	584	761	739	1727	1070	1691	1118	1280	1260
peak473	755	612	947	744	573	867	2799	2907	2236	1306	2600	3240	863	972	990	856	926	1031	4766	3230	3707	3226	3267	3968
peak474	123	220	393	91	131	328	744	1307	1483	463	1317	1625	191	218	365	94	141	285	1263	1323	1768	1154	1531	1738
peak475	2718	2739	3127	2631	2034	3382	26831	24554	14245	14123	21165	30285	2524	2461	2951	2323	2341	3311	28851	15472	27022	20278	16943	30665
peak476	127	117	176	86	71	186	164	152	103	82	90	129	235	202	211	115	176	172	355	193	261	95	173	147
peak477	1010	1074	1642	702	652	1474	13711	10931	8470	4397	8795	21275	1327	1271	1697	967	1077	1237	19810	8605	25620	11158	8225	14096
peak478	1902	1214	2208	1520	1084	2046	5538	2857	4043	2345	3238	4976	2166	2283	2161	1598	2141	2141	8411	4626	5651	4355	4081	5020
peak479	531	531	611	564	364	632	2033	2093	1463	992	1686	2646	445	506	498	446	461	570	2905	1946	2455	1327	1611	2506
peak480	240	280	253	228	204	261	248	402	224	98	310	238	196	198	269	200	140	289	276	139	225	154	176	383
peak481	0	2	4	1	3	0	21	68	7	11	74	28	2	2	5	1	2	2	107	20	90	37	39	75
peak482	1	9	1	1	5	1	61	147	21	78	106	69	6	2	9	3	1	5	171	51	95	105	101	162
peak483	11	10	16	8	5	6	55	43	48	23	25	51	13	27	37	23	40	18	87	79	181	60	162	61
peak484	17	15	19	13	3	15	81	84	81	7	18	57	20	29	46	24	35	19	143	84	168	203	160	95
peak485	5	13	23	3	4	24	184	88	177	35	77	169	12	30	45	22	39	22	251	255	602	213	361	194
peak486	3	7	13	4	2	8	49	45	27	4	29	42	16	18	26	13	17	10	82	73	145	87	61	32
peak487	18	17	24	10	9	17	151	142	130	91	87	200	21	33	47	43	60	20	297	240	466	388	319	209
peak488	13	5	13	6	4	11	74	50	54	56	21	48	10	25	17	10	18	15	69	102	157	64	128	73
peak489	154	149	140	76	43	125	1651	1227	991	495	482	1197	113	128	192	129	110	118	1399	851	1684	554	876	1208
peak490	112	86	104	77	40	76	342	151	129	102	83	206	62	91	103	68	82	90	238	159	215	114	159	197
peak491	1145	919	1011	1168	777	878	4746	3644	2511	1975	3757	3469	809	863	748	663	617	870	4949	2938	3736	2377	2098	3823
peak492	105	136	159	127	87	123	1391	1664	1104	518	1256	1243	101	121	84	58	68	128	1251	888	1002	577	836	1341
peak493	34	45	21	30	14	21	112	110	104	57	45	62	18	20	23	19	10	14	67	88	41	41	44	73
peak494	28	20	32	21	11	19	435	276	98	106	161	177	20	19	17	16	10	20	393	256	264	74	180	188
peak495	31	38	31	46	29	39	124	134	44	144	95	88	31	43	38	25	30	39	85	116	156	84	89	120
peak496	76	74	85	132	83	66	146	130	138	50	146	54	60	120	96	90	116	89	102	185	147	50	85	113
peak497	31	33	37	29	12	31	109	78	25	30	60	79	43	66	59	53	48	30	116	119	131	38	83	67
peak498	49	29	59	35	14	47	305	105	135	99	120	167	55	82	85	80	78	57	353	274	428	450	378	196
peak499	17	24	27	15	12	26	231	194	134	62	119	188	24	44	51	24	51	29	353	258	546	361	321	185
peak500	58	63	84	35	30	66	385	278	345	114	240	380	62	141	144	82	160	75	596	598	976	730	627	405
peak501	84	80	97	60	48	86	134	71	166	35	62	91	65	129	168	84	146	57	101	156	241	108	178	177
peak502	40	20	35	16	13	30	241	134	188	47	106	203	29	53	65	40	63	12	293	320	453	205	329	206
peak503	85	65	95	55	35	97	787	350	496	154	291	530	81	111	153	84	155	92	618	556	1138	706	636	461
peak504	146	106	162	104	68	165	1445	815	719	409	595	1123	102	181	257	167	206	129	1316	1098	2053	979	1317	1032
peak505	89	61	110	73	26	100	1484	414	675	251	361	921	52	109	126	106	142	104	947	916	1640	1212	1117	1176
peak506	69	58	83	80	60	105	284	172	171	169	285	383	102	89	101	99	72	90	557	328	410	324	290	389
peak507	244	254	214	252	231	323	4779	4391	3051	2803	4917	7086	205	258	261	214	282	305	5547	2854	4906	4467	3672	6506
peak508	318	401	707	296	361	686	538	544	761	249	674	917	425	569	746	300	489	625	1223	825	1065	546	843	943
peak509	94	97	147	123	57	112	2389	1284	1135	918	1357	2092	140	136	131	118	110	134	3237	1617	2721	1429	1715	2581
peak510	56	54	59	79	49	89	315	229	161	182	248	247	24	44	63	63	65	47	107	150	159	104	189	237
peak511	261	214	349	208	117	276	4385	1402	2006	1397	1496	2769	266	326	369	320	389	300	4470	2656	4943	3892	2815	2747
peak512	145	76	156	107	71	125	639	423	266	232	306	432	111	149	191	160	157	154	606	467	714	584	523	448
peak513	44	52	48	67	36	55	193	124	81	93	137	118	17	34	40	50	68	52	137	112	122	114	95	139
peak514	822	555	792	850	556	788	8423	1777	3998	3163	4108	4096	577	613	750	728	750	699	5956	2679	4476	5070	2602	3649
peak515	249	808	1405	225	668	1527	312	1068	952	149	1180	1188	385	954	1256	235	618	1289	663	1328	1201	487	1334	1582
peak516	13	28	34	4	17	29	12	46	64	7	34	41	4	31	57	12	20	30	12	52	128	34	70	35
peak517	214	152	348	121	103	259	1364	712	1142	208	710	985	121	427	645	369	600	277	873	1618	3183	2086	2243	1197
peak518	400	306	549	249	174	512	7236	2753	3915	2165	2964	6498	181	763	1146	622	1107	518	4107	7129	19147	8997	9879	6132
peak519	30	26	36	17	21	32	408	299	395	253	307	402	11	81	80	69	120	58	250	606	1332	833	1034	561
peak520	1369	1260	1510	939	979	1273	17205	17367	10307	7517	15180	17497	1497	1380	1276	1023	925	1038	24753	13585	17464	12663	13575	16609
peak521	662	675	877	603	562	803	5955	4624	3677	2625	4466	4288	670	694	597	485	435	681	6955	3992	3926	3618	3124	4318
peak522	6	9	10	6	0	9	127	115	89	41	50	136	4	11	13	4	3	14	62	74	125	100	75	140
peak523	61	78	75	81	80	92	93	169	140	87	119	200	28	35	62	43	28	61	64	89	90	70	85	128
peak524	45	46	31	37	22	40	189	207	88	65	143	111	22	21	17	15	26	36	105	53	62	151	87	114
peak525	1061	1033	1150	885	692	994	5163	4445	3333	2620	3800	4117	1165	1120	898	772	807	891	7413	3972	4416	4318	3102	3993
peak526	502	298	472	431	278	396	1000	747	939	589	662	749	498	453	324	338	370	353	1671	922	732	783	755	769
peak527	465	385	418	367	288	462	923	543	497	358	514	449	400	353	317	322	265	370	764	470	448	315	398	405
peak528	1944	1716	1928	2521	1758	2349	1556	1370	1772	892	1527	1458	1180	1482	1695	1987	1812	2108	1191	995	1295	1235	1266	1791
peak529	36	51	28	61	54	36	312	184	178	137	284	248	22	20	30	55	35	24	274	111	183	224	162	285
peak530	13	17	26	27	12	17	65	82	56	12	66	38	14	17	18	20	18	33	67	30	30	26	42	58
peak531	17	19	31	20	38	27	225	221	202	64	256	281	32	21	25	16	27	29	324	183	231	236	210	286
peak532	121	119	121	63	88	95	1729	1747	1048	477	1228	1528	88	151	197	126	246	83	1481	1609	2619	1619	2647	1444
peak533	6	9	10	4	0	8	426	167	131	65	204	419	3	9	19	15	23	8	236	370	911	753	618	354
peak534	82	72	145	63	66	86	2250	1603	1447	662	1302	2117	89	175	165	168	240	93	2864	2564	4329	2724	3832	2277
peak535	114	123	146	77	85	103	400	291	358	188	300	423	104	211	204	155	227	121	458	469	592	427	608	456
peak536	187	241	225	158	174	218	2372	2379	1679	870	2217	2459	137	291	308	239	351	183	2409	2399	3933	2885	3116	2545
peak537	41	41	59	24	24	52	487	595	310	182	348	439	31	65	81	63	87	30	444	424	646	412	643	384
peak538	33	24	63	10	15	60	115	92	168	32	76	133	35	63	66	54	78	46	207	185	278	158	327	137
peak539	44	33	58	28	33	54	221	86	150	42	99	129	40	61	84	53	91	46	211	171	226	351	214	124
peak540	138	193	207	72	108	171	346	322	365	111	213	314	96	251	226	150	274	130	306	398	377	146	536	293
peak541	86	75	140	50	56	110	231	239	206	93	171	301	57	120	168	112	153	76	284	326	406	336	350	230
peak542	144	165	193	87	88	181	455	444	469	133	267	432	117	228	274	160	294	177	343	465	647	497	591	375
peak543	170	157	237	97	104	184	562	420	473	119	287	566	98	174	249	155	284	146	496	446	659	452	640	502
peak544	566	478	722	308	251	723	2902	1947	1994	675	1496	2672	332	607	806	482	725	548	1935	2080	3458	1884	2500	2436
peak545	246	200	263	145	105	226	1030	616	757	357	516	979	123	221	258	188	253	254	612	733	1074	703	840	1038
peak546	432	275	431	305	172	383	10915	4422	4657	3579	4124	8197	156	317	349	301	373	399	4626	4093	7489	6167	4850	7245
peak547	135	122	122	115	62	116	427	269	269	183	305	298	30	76	96	70	98	140	142	179	262	249	216	347
peak548	69	95	105	76	59	132	385	549	389	213	432	598	55	71	73	55	39	101	500	337	442	215	315	483
peak549	573	500	650	605	504	594	750	637	730	416	623	620	627	629	579	532	528	625	1187	769	596	650	626	790
peak550	7	9	13	3	3	6	247	171	58	40	99	194	7	9	1	5	6	8	57	84	135	152	101	170
peak551	3281	2472	3215	2326	1423	2615	39816	25316	19313	14556	17533	31831	3143	2666	2738	1724	2097	2077	46873	20344	33786	16739	18548	25097
peak552	920	721	1296	552	475	934	1205	1091	877	405	695	1072	1341	1081	1308	701	759	702	2302	1175	1349	904	1377	943
peak553	367	302	466	229	163	369	528	470	425	150	242	293	530	496	495	287	376	313	982	563	506	310	609	403
peak554	2058	1651	2523	1190	943	1843	14779	10852	10729	4604	7582	13686	2801	2274	2426	1511	1571	1364	23526	10956	17789	11755	10770	10041
peak555	80	80	47	75	37	36	179	178	243	54	106	122	37	34	41	32	28	41	176	83	134	62	111	134
peak556	72	100	252	23	55	147	43	127	265	33	153	489	62	116	252	17	67	97	107	247	515	52	238	314
peak557	24	19	15	17	2	4	290	134	100	78	130	149	13	14	13	4	8	5	366	127	219	125	145	115
peak558	7	6	6	11	5	2	171	114	80	96	85	108	6	12	8	6	6	12	138	85	125	9	77	136
peak559	18	31	21	29	16	30	182	188	108	61	115	161	11	13	10	21	9	23	161	110	151	67	53	154
peak560	27	50	36	46	29	44	106	124	40	58	58	55	34	47	23	35	24	56	156	104	61	74	59	95
peak561	126	126	148	94	80	127	1505	1455	983	885	1201	1699	106	110	125	79	84	137	2043	1070	1601	1024	969	1676
peak562	18	15	27	14	7	25	405	83	167	131	170	210	18	21	12	13	18	19	205	144	162	245	101	253
peak563	215	153	179	154	120	184	7956	4219	3485	3076	4485	8016	205	196	211	144	175	200	8986	4399	9056	5543	4526	7765
peak564	184	162	217	149	121	238	4062	2501	2167	1727	2093	3957	252	264	269	183	201	186	6331	3118	4709	3250	3221	3945
peak565	153	91	154	101	65	108	493	307	421	231	351	400	167	181	173	120	194	145	1100	712	874	382	512	534
peak566	915	651	1005	679	574	960	1315	916	864	504	786	1050	1367	1228	1414	830	1028	898	3171	1807	2052	1092	1492	1205
peak567	1417	1271	1558	994	777	1356	15155	13324	10270	6914	10918	15353	1948	1725	1923	1156	1398	1329	27933	14497	23569	13783	14389	15017
peak568	60	51	51	60	49	51	208	198	165	135	210	308	52	40	42	34	34	44	253	134	197	285	167	287
peak569	566	388	721	537	286	607	2738	1746	1758	1243	1478	2185	668	663	701	540	613	694	3623	1582	2400	2482	2251	2805
peak570	593	528	728	689	504	669	2910	1681	1540	1305	2240	1913	602	586	595	587	471	717	2662	1373	1945	2046	1135	2025
peak571	12	18	18	13	11	14	235	165	98	174	164	243	8	7	9	9	10	19	163	104	135	192	154	218
peak572	2	8	8	6	4	5	61	61	37	43	30	43	5	5	3	3	6	9	69	24	34	42	69	91
peak573	23	19	22	22	11	16	136	123	77	27	94	170	2	9	7	9	10	15	9	45	44	133	67	127
peak574	16	10	8	7	5	10	93	29	27	31	42	104	2	10	4	5	13	12	22	26	77	163	52	80
peak575	5	4	11	3	5	10	60	33	46	18	24	109	0	5	8	17	11	4	14	52	72	62	19	71
peak576	9	15	12	2	5	19	223	145	95	86	103	232	1	6	11	14	12	11	34	98	199	250	105	334
peak577	67	36	50	17	19	56	474	298	307	173	158	385	71	91	97	58	96	54	807	449	709	439	441	415
peak578	24	49	68	19	30	64	59	112	154	17	85	77	72	83	67	47	47	41	158	131	168	107	155	111
peak579	234	222	287	169	106	296	345	382	260	159	261	509	167	161	206	230	178	249	492	315	519	418	386	564
peak580	835	659	790	764	598	758	659	485	558	228	414	647	284	943	1267	835	1141	859	268	727	912	589	688	645
peak581	298	271	418	237	250	363	134	201	189	35	202	175	205	259	389	159	166	336	189	141	225	144	138	251
peak582	212	164	374	166	104	381	302	480	649	143	301	695	310	317	447	252	254	294	673	708	959	419	763	740
peak583	527	320	551	372	217	433	1597	1021	1016	430	783	1012	618	610	548	419	488	465	2410	1334	1524	1699	1287	1211
peak584	747	537	788	496	332	610	3955	2268	2137	1031	1726	2447	832	948	793	589	856	767	5504	3049	3329	2715	2518	2717
peak585	653	494	782	521	297	610	1287	812	1143	462	601	832	895	814	786	738	1083	712	2579	1284	1283	1382	1432	999
peak586	58	35	47	24	17	37	88	57	80	32	56	108	5	10	20	24	24	19	30	29	62	55	47	83
peak587	13	15	12	8	6	10	100	60	58	7	29	116	9	8	5	6	12	10	47	30	71	100	48	106
peak588	183	242	332	151	159	317	181	296	252	103	229	233	159	149	202	146	72	221	238	238	153	341	205	197
peak589	487	427	603	493	368	678	6866	6697	4239	3517	5034	9146	366	360	461	393	331	630	6296	3623	6298	6043	4875	8238
peak590	25	11	9	6	4	3	198	118	87	21	22	47	36	40	23	8	4	3	832	346	371	125	62	48
peak591	3	1	11	2	1	3	188	167	121	11	51	45	8	8	14	0	0	2	565	282	460	60	102	58
peak592	13	9	10	2	0	1	66	46	72	7	10	9	32	30	20	4	5	4	254	190	107	2	39	28
peak593	52	21	34	14	7	11	1298	573	577	127	115	176	71	61	68	13	9	10	2602	1094	1504	201	256	291
peak594	1075	1252	1477	1173	1114	1784	2926	2777	2141	1338	2701	3728	751	959	1098	1241	1049	1925	2655	1544	2561	2665	1950	3703
peak595	566	541	716	500	498	1116	494	369	276	220	421	574	474	576	772	703	729	1100	527	406	577	473	507	715
peak596	80	67	95	82	89	91	433	346	277	294	343	332	46	49	55	55	68	79	367	189	315	300	189	348
peak597	155	206	180	164	125	193	597	740	427	463	535	678	117	132	133	174	120	160	668	422	579	685	513	702
peak598	13	21	30	12	19	22	48	29	23	0	43	73	18	24	17	21	20	17	33	25	73	16	44	66
peak599	112	95	105	48	54	88	602	348	308	173	305	270	191	174	135	57	90	65	1261	496	665	458	283	266
peak600	7	7	9	7	5	4	312	257	176	72	145	213	13	8	11	4	2	4	442	160	267	120	139	135
peak601	3	10	8	8	7	7	233	221	210	13	122	175	15	13	7	3	6	6	478	173	199	62	74	123
peak602	1298	1073	1587	1369	921	1487	37063	23361	17907	17588	23608	41367	1592	1664	1638	1371	1614	1700	56488	29065	47283	26408	30781	45843
peak603	130	146	177	131	123	136	326	340	283	173	363	335	131	112	194	84	98	158	361	305	335	277	318	366
peak604	11	10	10	14	4	10	112	90	47	30	52	37	5	8	4	5	4	11	27	8	30	80	17	57
peak605	1615	1764	1434	2322	1296	1186	33689	30542	15957	22298	28350	27649	1380	1437	1094	1398	1344	1499	31827	16655	23645	26949	22410	34484
peak606	68	54	69	49	41	62	512	441	375	246	452	504	74	82	72	71	58	74	1016	571	594	298	624	764
peak607	29	21	34	27	21	27	180	147	86	75	121	183	28	37	29	26	17	38	318	158	179	193	136	205
peak608	31	25	35	30	27	30	352	283	222	204	241	340	16	23	17	19	36	31	418	219	319	369	308	348
peak609	28	25	39	18	25	28	402	122	107	100	212	162	18	28	24	16	25	32	238	86	155	294	137	124
peak610	19	35	43	13	17	35	27	75	33	5	42	67	20	26	37	11	10	21	76	47	65	45	72	53
peak611	95	127	167	49	81	140	27	151	194	23	164	176	110	105	155	66	70	117	91	178	162	51	185	166
peak612	105	105	113	109	69	108	1141	1045	606	688	976	1706	82	77	94	115	78	110	1309	655	1146	984	779	1365
peak613	761	728	781	689	617	824	15412	13392	8617	7883	13096	17562	763	704	703	472	445	732	18841	9005	15403	10640	8188	16461
peak614	30	38	39	36	34	40	152	71	68	49	67	99	64	60	40	58	66	55	239	114	142	154	91	140
peak615	23	22	22	23	19	25	107	60	55	57	44	84	25	12	25	23	19	35	189	69	109	85	58	84
peak616	25	27	36	22	21	27	295	220	269	168	148	287	39	29	41	30	41	47	693	285	374	269	253	321
peak617	30	58	41	28	27	55	1224	1078	839	571	770	1658	42	41	37	42	35	57	1827	912	1408	1215	948	1799
peak618	17	11	26	21	14	19	62	50	30	9	42	73	9	29	20	13	13	16	94	48	58	143	84	112
peak619	4219	2916	3885	3493	2648	3746	3253	1961	1923	1362	2351	2347	3875	4065	3964	2616	3309	3542	4423	2934	3205	2011	1805	2828
peak620	468	481	665	328	339	584	432	473	576	143	477	664	617	626	782	350	497	532	802	806	828	370	659	693
peak621	70	60	101	35	50	101	26	103	203	6	124	273	76	84	188	34	53	83	87	191	349	48	213	307
peak622	853	649	749	871	452	753	763	1115	730	451	695	922	312	566	645	602	469	725	421	608	886	784	709	1042
peak623	139	162	150	117	135	173	85	136	81	49	94	132	82	99	105	121	106	182	14	41	69	178	75	155
peak624	13	17	9	7	9	22	628	281	473	172	229	600	46	62	48	23	34	17	2320	917	1820	654	659	626
peak625	98	104	101	94	85	90	3094	3168	2166	1708	2643	3431	89	114	132	60	83	89	3993	2095	3801	2438	2225	3493
peak626	74	56	65	75	49	65	1444	1064	661	585	1090	1140	42	52	67	53	47	74	1623	674	1015	881	513	1165
peak627	81	77	99	93	71	94	1796	1504	1201	947	1312	1810	99	89	113	78	66	82	2570	1405	2066	1429	1204	2007
peak628	35	17	31	15	11	24	208	59	70	29	49	90	25	44	43	28	21	28	211	148	212	0	143	97
peak629	46	70	58	42	31	49	616	819	433	257	469	664	21	70	106	79	104	66	554	568	1120	958	1072	742
peak630	1402	1217	1408	1555	1357	1257	6042	3279	3203	2902	4579	3148	1173	1454	1232	1018	1099	1221	5779	3353	3102	3901	2468	3405
peak631	71	41	48	46	36	28	122	154	70	120	105	126	14	35	28	38	27	25	72	65	86	32	122	135
peak632	398	251	318	268	238	266	505	344	363	158	506	347	312	335	308	214	324	264	583	454	512	468	399	429
peak633	797	697	964	795	551	807	9437	7615	6997	4203	7073	11132	999	1062	929	820	846	1085	13392	7975	12422	8198	7321	12489
peak634	170	154	185	196	110	216	2319	1544	1410	978	1291	2428	284	275	269	194	180	211	4095	1804	2948	2470	1800	2173
peak635	28	65	101	66	62	200	52	138	102	62	251	432	20	36	57	45	46	69	67	80	112	106	135	198
peak636	9	17	32	28	19	48	95	481	657	140	1033	3814	5	13	17	13	14	28	94	274	900	137	649	1657
peak637	37	48	48	62	64	94	165	261	154	195	315	414	14	26	35	46	33	49	134	82	112	292	160	271
peak638	47	38	63	92	60	109	310	312	396	581	520	780	27	28	41	64	53	70	255	168	307	361	380	656
peak639	69	72	54	95	71	57	559	481	281	398	551	468	59	56	78	51	67	70	771	290	537	428	445	651
peak640	10	15	16	14	3	7	86	83	40	36	33	58	11	9	9	8	11	9	172	78	43	27	54	101
peak641	154	162	202	194	150	262	73	80	106	44	53	56	220	203	213	191	205	297	193	68	152	74	84	92
peak642	18	11	11	18	7	16	156	77	40	64	87	114	21	14	15	11	20	20	163	72	97	104	59	88
peak643	640	595	848	618	431	685	10992	8673	6472	5807	6652	8929	821	688	677	598	524	735	17728	7736	11465	9385	7315	10876
peak644	148	164	211	141	116	218	201	369	234	71	218	345	173	167	171	149	124	175	460	291	372	333	287	296
peak645	697	608	824	712	572	880	4145	3366	2960	2333	3468	4666	842	782	847	688	750	929	5289	3060	4088	3286	2920	5381
peak646	390	575	843	274	373	867	132	284	284	43	158	257	547	595	974	428	485	857	308	295	323	262	309	287
peak647	144	79	133	92	35	141	475	72	181	171	101	161	98	171	193	161	228	170	318	184	351	383	141	168
peak648	131	100	176	110	99	135	165	133	123	102	63	98	147	203	236	183	303	131	152	167	215	269	192	167
peak649	246	201	276	241	140	281	591	416	499	244	343	520	59	179	270	210	223	255	230	449	615	488	447	614
peak650	52	51	84	41	21	86	157	77	91	41	81	165	26	103	122	89	109	63	101	139	318	105	213	167
peak651	225	212	302	141	84	324	1434	751	1047	259	661	1224	134	359	594	277	513	293	1026	1368	2867	1399	1615	1199
peak652	840	680	1029	846	531	918	945	879	1003	577	780	784	906	939	810	619	590	840	1398	1005	920	837	747	940
peak653	1426	1315	1730	1255	989	1596	11000	8608	7408	4606	6538	7706	1592	1525	1710	1066	1202	1554	16091	6815	9207	8552	7287	9930
peak654	551	568	699	473	324	601	3109	3534	2330	1538	1947	3367	664	616	566	493	511	537	5158	2563	3601	2667	1876	2818
peak655	152	167	225	112	128	197	397	232	224	58	192	134	227	218	245	114	146	174	539	304	283	224	207	159
peak656	1198	1117	1525	850	648	1258	11169	11245	9135	4454	7807	12460	1681	1363	1434	1110	977	1067	20768	10354	13445	9918	10361	11278
peak657	392	458	673	281	308	473	143	233	188	89	123	132	599	509	589	352	415	371	297	160	215	103	165	129
peak658	57	156	321	33	93	239	17	138	261	6	104	189	72	162	273	37	106	185	60	238	279	29	239	184
peak659	541	510	622	473	443	703	3737	3731	2000	1693	3174	4010	347	405	324	437	367	679	3663	2214	2699	3207	2175	3709
peak660	132	106	126	131	89	164	577	202	203	212	255	356	21	75	121	90	95	149	73	167	274	260	147	254
peak661	959	1052	762	700	425	530	8467	8759	4547	3121	4480	5018	808	766	634	481	422	644	11505	5765	6570	3897	4065	5867
peak662	682	553	627	407	292	426	2136	1821	1368	618	1093	970	652	572	594	330	346	402	2995	1627	1568	1135	1194	1229
peak663	25	29	39	20	19	28	160	184	149	98	118	259	26	24	29	35	26	24	249	126	234	290	273	276
peak664	264	223	252	241	138	276	4783	3981	2798	1976	2859	5335	214	237	181	269	214	243	4154	2331	3683	3828	2840	5465
peak665	4	10	7	15	7	6	359	228	196	164	248	280	3	3	9	5	4	4	249	159	272	127	173	246
peak666	2	4	2	1	0	0	63	88	51	26	10	19	1	1	1	0	1	1	29	15	24	71	5	21
peak667	2	1	3	0	0	2	42	45	43	19	36	55	1	2	2	3	0	1	32	39	58	71	22	47
peak668	53	63	78	39	36	62	268	201	174	164	123	183	116	89	101	87	113	61	483	195	341	326	376	248
peak669	82	94	122	62	56	121	482	455	442	129	307	475	143	143	174	121	160	116	1114	653	834	471	688	583
peak670	98	95	129	68	39	123	1508	1233	1687	523	889	1792	133	103	159	130	113	114	2580	1437	2227	2075	2120	1987
peak671	265	194	330	201	157	320	2130	1565	1475	895	1111	2177	289	383	373	343	403	315	3822	1929	3059	2020	2104	1968
peak672	35	35	53	21	19	56	137	133	106	25	65	97	45	35	64	30	31	45	190	110	178	107	132	127
peak673	171	196	236	131	97	223	2197	1823	1334	824	1211	2356	177	198	234	212	204	224	2800	1642	2757	1732	1990	2158
peak674	216	205	264	187	99	246	1399	1126	1205	654	695	1383	191	209	231	193	229	198	1920	1037	1616	1146	1022	1240
peak675	146	135	179	182	111	180	1129	754	721	398	608	950	115	117	104	116	145	203	768	432	679	594	538	972
peak676	285	289	294	398	282	322	1580	1160	1091	695	1466	1000	162	215	219	240	202	332	1043	770	749	973	584	1398
peak677	17	19	20	11	5	23	170	114	118	49	98	126	12	17	13	16	9	22	106	82	149	204	94	150
peak678	72	52	57	43	30	57	126	76	66	34	39	85	87	98	61	66	99	61	219	143	149	171	113	121
peak679	19	10	33	5	2	20	196	9	83	5	27	83	41	42	43	25	29	24	393	195	290	81	106	89
peak680	66	45	72	40	16	56	364	173	255	112	128	321	120	130	134	83	114	71	994	689	797	421	589	323
peak681	21	21	26	17	8	24	195	100	122	3	85	161	67	67	80	41	56	23	618	325	463	163	336	192
peak682	135	113	189	92	52	152	2669	1957	2131	1092	1199	2795	287	293	310	190	250	206	7057	4212	6225	3714	4513	3643
peak683	93	64	133	55	43	113	1246	699	775	222	483	1038	213	211	220	126	237	99	2617	1427	2146	1230	1271	1010
peak684	37	20	43	20	13	29	80	46	77	49	45	56	86	90	86	44	59	33	313	155	154	99	112	91
peak685	83	88	131	97	65	85	264	264	226	192	191	179	135	130	148	112	135	86	571	273	383	240	333	258
peak686	107	101	104	89	127	86	667	561	282	215	582	360	153	155	158	100	163	104	988	578	623	349	503	492
peak687	147	178	107	182	132	123	420	166	148	165	347	138	127	136	156	102	132	116	405	170	176	61	111	130
peak688	91	80	74	92	92	89	357	279	221	128	277	157	99	119	99	79	109	99	393	237	228	316	268	276
peak689	2261	1544	2136	1618	1093	2257	12387	6745	6453	4922	5583	9476	559	2058	2735	2246	2580	2411	3722	7803	13111	9997	9380	10597
peak690	13	4	11	7	3	8	129	32	33	29	21	66	11	12	22	12	22	11	145	76	146	159	41	74
peak691	16	9	20	11	5	14	655	214	306	87	139	521	19	32	39	21	22	16	933	588	1313	420	598	615
peak692	20	11	32	11	4	18	57	33	30	0	24	44	30	38	51	33	38	16	116	104	141	146	71	53
peak693	4	4	24	13	4	15	179	62	124	34	30	161	27	36	30	17	34	20	342	361	552	127	323	249
peak694	13	5	18	10	8	18	58	19	63	37	27	63	26	27	36	19	39	31	112	134	119	29	84	91
peak695	505	537	594	708	550	863	2042	1104	1407	1033	1751	1710	303	350	427	472	415	753	1068	910	923	1228	856	1783
peak696	24	25	40	22	21	39	161	126	110	66	86	200	16	23	17	36	27	38	135	113	188	119	193	196
peak697	355	335	522	417	317	606	222	295	214	245	251	307	283	281	391	373	377	604	198	141	229	328	268	383
peak698	54	68	88	54	59	125	131	126	98	60	123	173	116	121	124	110	116	136	303	165	235	124	150	200
peak699	157	138	226	98	114	147	2447	2111	1614	1135	1927	2886	188	226	192	120	187	158	4578	2670	3855	2599	2530	3067
peak700	28	37	35	41	39	27	247	300	247	131	377	247	24	38	45	18	29	35	293	204	217	172	231	308
peak701	12	10	12	8	8	9	161	81	56	64	56	148	11	5	8	11	16	12	221	105	191	93	139	192
peak702	3905	3476	4141	2694	1769	2766	6927	6977	6563	2759	3654	4473	5333	4396	4761	2097	1947	2454	11957	7273	7803	3781	4205	4543
peak703	10878	12865	11249	17362	11622	13837	1771	2112	1029	1267	1921	1491	6781	7833	8720	10481	8880	13651	1232	1014	1582	1523	972	1932
peak704	338	277	372	320	241	360	3643	2749	2384	1885	2909	4103	389	400	542	393	496	376	4344	3181	5579	3267	3393	3606
peak705	42	43	52	35	34	49	137	138	64	118	155	228	39	63	66	55	58	75	136	140	283	190	124	156
peak706	93	86	139	89	81	101	1631	1122	912	788	1027	1940	96	106	122	112	133	130	1613	1266	2045	1272	1567	1653
peak707	5	8	6	5	1	3	109	66	37	46	59	66	4	1	0	1	2	6	88	42	116	68	67	67
peak708	368	313	438	392	210	481	941	761	973	646	704	808	429	398	406	436	343	412	1683	687	1041	990	721	897
peak709	509	468	566	388	352	516	438	557	526	257	492	530	609	573	559	497	403	542	822	559	565	362	541	675
peak710	1295	1147	1390	1372	1226	1535	1150	1172	970	685	1279	1298	1308	1281	1210	1101	984	1512	1715	1272	1339	1056	996	1431
peak711	116	125	165	132	93	183	248	232	141	149	174	220	118	103	133	113	112	176	179	133	208	246	156	287
peak712	386	381	434	437	336	554	1321	1135	975	881	1076	1252	338	336	384	409	371	526	1653	826	1088	1466	891	1784
peak713	79	70	119	64	51	152	950	180	522	410	476	515	101	108	126	103	94	135	710	388	662	602	220	544
peak714	174	79	232	154	148	260	1165	488	641	375	720	935	76	233	363	300	419	268	541	1012	1589	1317	1177	1144
peak715	210	131	275	167	127	244	1115	339	546	356	417	677	78	245	404	281	401	311	339	760	1532	1183	976	907
peak716	94	137	90	103	176	116	438	448	258	266	536	362	24	82	117	97	124	92	161	212	304	316	360	463
peak717	63	62	101	32	51	123	19	100	113	1	87	132	33	90	171	44	80	114	18	142	237	30	192	150
peak718	30	18	30	34	19	26	118	93	56	34	86	133	33	27	27	43	22	27	155	76	88	94	58	112
peak719	9	14	10	12	11	18	63	79	36	32	44	92	13	11	20	16	21	12	159	52	123	97	65	82
peak720	32	16	31	13	9	28	420	285	199	163	228	427	45	49	43	36	47	35	1114	562	809	452	548	576
peak721	31	23	33	12	19	30	1338	1092	929	656	865	1830	54	58	50	39	46	23	3365	1522	2885	1622	1814	1822
peak722	36	35	35	16	17	27	398	305	284	92	212	410	60	41	58	47	57	46	879	404	544	419	449	428
peak723	20	20	17	10	5	12	105	80	39	0	18	35	31	20	21	26	24	22	168	138	137	0	28	68
peak724	4	0	6	2	8	8	78	27	37	8	41	90	3	8	2	2	8	8	105	74	69	15	71	84
peak725	11	14	9	8	4	10	333	129	112	117	173	316	13	13	8	13	14	12	424	255	370	270	198	270
peak726	24	25	31	33	14	49	598	550	454	290	394	834	32	27	40	32	24	48	1084	512	1001	883	685	1060
peak727	23	13	27	9	6	23	70	75	46	44	54	89	29	30	36	16	17	25	102	79	166	46	91	67
peak728	23	22	29	15	13	32	281	147	213	70	151	321	36	38	47	28	53	49	646	261	515	339	320	281
peak729	48	44	59	35	30	59	120	150	128	35	132	137	62	103	98	77	78	50	246	199	265	195	246	150
peak730	60	77	71	74	36	83	95	143	124	27	95	77	75	113	122	103	157	74	120	146	169	95	172	102
peak731	397	425	318	438	401	238	462	194	279	214	486	124	223	325	308	266	329	256	388	221	156	231	185	118
peak732	695	592	842	482	397	661	2631	2086	1701	1102	1750	1851	613	818	903	544	808	573	3280	2690	3096	1775	2269	2134
peak733	507	530	467	519	441	396	687	630	683	275	692	323	336	470	437	333	514	351	731	606	432	574	464	470
peak734	39	82	131	39	67	132	27	201	238	5	245	377	27	124	310	100	137	102	45	303	889	117	745	365
peak735	1	2	2	2	8	5	49	49	59	40	59	149	3	0	3	0	3	1	71	23	71	84	61	103
peak736	2	0	7	1	1	6	53	38	22	6	24	99	1	1	2	4	1	3	28	25	80	55	42	54
peak737	254	191	220	253	230	256	529	268	470	167	353	315	72	211	221	209	224	268	182	359	364	247	273	456
peak738	1	2	2	0	0	0	30	36	21	17	29	55	3	1	0	2	0	3	44	16	43	46	21	76
peak739	6	3	5	2	3	8	93	63	42	35	27	90	6	7	8	7	12	10	116	57	104	53	104	116
peak740	4	2	2	4	2	5	60	37	29	21	38	52	1	2	4	1	5	2	15	22	32	12	38	93
peak741	305	206	346	252	163	389	2041	873	1199	768	916	1761	190	377	389	277	341	377	1544	1510	2371	1648	1321	1926
peak742	375	267	415	416	241	438	2862	1238	1383	1382	1482	2097	197	302	370	314	321	457	1611	1453	2219	2200	1201	2084
peak743	146	113	162	165	113	250	2006	785	821	719	1199	1392	106	159	214	125	215	179	1165	947	1695	1468	1110	1387
peak744	82	36	125	68	68	103	503	194	119	131	214	378	64	67	127	74	103	95	276	246	358	311	262	315
peak745	269	203	280	301	164	359	504	435	411	271	464	522	133	224	277	233	291	319	350	390	525	492	456	703
peak746	112	70	105	119	64	146	523	174	286	189	308	239	52	85	98	88	88	114	147	161	199	343	177	264
peak747	30	10	28	27	14	40	181	53	99	52	107	115	11	27	38	30	27	44	69	59	148	92	56	87
peak748	700	677	774	525	507	787	8191	6693	4532	3212	5522	8187	665	726	860	616	651	790	11068	6560	9643	6450	6945	8644
peak749	2	1	5	2	1	6	17	76	68	15	48	116	0	3	2	3	5	2	43	63	56	48	99	179
peak750	2	4	6	10	5	7	78	71	52	17	85	115	10	8	7	12	17	13	129	52	113	115	91	182
peak751	685	641	929	418	496	951	4956	4158	3919	1915	3623	5155	920	935	935	817	872	881	8712	4503	6452	4974	5521	4943
peak752	437	460	554	240	251	544	614	531	382	185	416	507	474	441	532	360	419	498	902	394	687	490	499	463
peak753	26	23	23	11	7	26	40	76	63	14	79	133	15	13	12	18	20	14	74	56	72	34	71	93
peak754	13	22	17	11	16	29	39	59	50	20	42	92	11	12	20	15	21	13	45	44	57	55	58	84
peak755	21	28	27	24	30	36	175	135	90	41	91	184	18	23	18	26	27	19	133	79	133	86	127	179
peak756	29	30	28	25	18	33	290	250	122	99	147	368	16	24	28	32	31	45	206	133	230	281	214	322
peak757	198	170	267	165	138	244	2227	773	982	813	1080	1703	221	268	276	173	227	234	2599	1080	2072	1765	1004	1568
peak758	183	157	219	201	169	233	1926	1340	1109	762	1373	1606	124	183	190	154	197	217	1429	1081	1446	1406	1050	1530
peak759	109	115	179	124	94	195	357	344	324	233	307	402	82	115	96	108	111	150	320	161	282	284	240	373
peak760	636	538	822	581	431	832	5814	5174	5079	3022	5107	7771	630	595	647	612	679	739	7484	4665	6319	6777	6236	7816
peak761	2220	1774	2536	2512	1766	3577	12960	5649	7731	5615	9649	12414	1268	2604	2954	2707	2808	3937	8573	8009	11929	11803	8805	16308
peak762	311	293	387	308	227	528	160	121	125	124	138	202	214	405	503	401	454	653	187	204	237	214	216	254
peak763	38	48	46	55	31	46	299	277	201	120	210	127	36	42	55	35	59	65	408	177	240	325	225	253
peak764	100	105	137	119	63	96	3953	2792	2333	1910	2118	3847	132	141	158	103	130	127	4808	2595	5168	3426	3100	4187
peak765	18	8	12	7	5	16	542	249	304	141	270	577	4	18	38	25	41	14	129	543	1789	691	891	683
peak766	703	911	778	1011	952	766	22197	22445	15179	15298	26793	22140	583	612	601	591	536	850	21706	12112	17164	14843	12604	26682
peak767	55	74	51	42	37	63	614	738	422	209	440	562	45	53	53	32	37	43	805	444	696	419	475	515
peak768	76	58	104	77	73	60	1416	1109	748	550	902	851	65	67	62	86	78	78	1277	719	1063	724	891	1112
peak769	127	81	165	95	42	145	461	330	279	175	273	434	180	182	197	154	161	142	801	463	665	479	395	487
peak770	268	219	363	210	102	299	981	637	700	328	378	662	332	354	430	379	402	284	1461	780	1136	1060	969	713
peak771	405	248	474	243	124	441	2107	1137	1465	679	905	2134	396	455	561	356	405	432	3094	1765	2642	2038	1638	1988
peak772	1620	1749	1695	1664	1545	1823	3836	3443	2465	2231	4045	3497	1725	1715	1709	1080	1170	1915	5358	3300	3795	2176	2013	3713
peak773	3	5	1	0	3	0	33	56	21	14	15	13	9	2	7	1	0	0	129	19	30	17	11	20
peak774	11	1	7	1	1	5	108	67	47	15	48	50	7	9	8	4	4	0	191	62	114	25	26	50
peak775	13	13	3	8	6	7	209	157	77	30	106	76	17	10	2	8	6	2	572	190	197	75	99	60
peak776	342	324	372	288	221	407	4080	3414	2143	1543	2776	3810	313	302	372	252	225	315	4683	2456	4130	2209	2674	3371
peak777	118	100	146	119	73	130	291	226	197	142	172	280	145	139	128	78	136	130	459	253	310	268	233	239
peak778	108	90	108	76	50	108	352	225	157	119	211	204	103	104	97	74	83	114	500	232	278	200	216	229
peak779	139	119	186	133	105	161	319	204	201	97	197	257	111	142	146	98	143	159	418	174	319	214	213	264
peak780	397	345	611	298	263	564	531	687	1098	244	857	1355	311	358	574	212	326	435	744	986	1298	602	1031	1304
peak781	340	356	416	346	255	485	3919	3708	2711	2128	3255	5417	391	398	402	340	285	461	5745	3102	4159	3957	3112	5681
peak782	127	121	129	154	120	142	187	214	139	137	207	212	118	132	109	105	85	150	251	211	258	135	158	267
peak783	40	52	47	12	25	29	90	179	64	4	84	64	53	56	57	33	37	31	216	139	126	89	174	101
peak784	26	33	87	13	28	72	164	601	514	54	582	759	45	72	114	13	50	50	491	968	955	386	1174	802
peak785	34	77	78	21	32	88	217	469	425	61	451	702	67	80	144	39	104	83	653	754	884	362	970	625
peak786	12	41	75	14	43	87	13	110	140	2	122	308	37	72	126	13	40	59	67	147	313	44	324	237
peak787	112	151	155	65	83	115	86	107	98	56	97	112	245	265	251	125	217	136	189	159	169	94	188	86
peak788	584	584	742	377	355	612	1119	978	1211	410	816	951	1085	1174	1132	755	1339	648	3031	1949	2198	1598	2184	1311
peak789	499	376	591	290	231	486	1885	1302	1139	565	1328	1838	820	749	822	472	753	459	3730	2166	2687	2226	2586	1648
peak790	2864	2319	3047	2164	1470	2450	49184	32827	23961	18975	24144	36930	3010	3403	3068	2324	3310	2587	60731	34338	44050	33038	36871	37782
peak791	16	6	6	4	5	12	54	36	52	21	26	46	13	15	13	14	13	10	123	49	92	35	55	77
peak792	23	13	26	15	2	28	126	109	78	61	64	150	21	31	27	21	16	19	240	100	171	203	87	151
peak793	21	8	21	34	18	26	324	213	194	184	195	358	35	25	26	27	28	41	550	231	400	187	164	401
peak794	577	489	761	497	380	738	3680	2561	2418	1411	2526	3598	656	673	669	630	564	687	4590	2692	4014	3238	3265	3831
peak795	250	259	263	220	182	253	594	478	481	279	461	505	183	193	198	196	172	213	641	353	500	350	377	566
peak796	500	495	623	714	670	896	727	813	744	450	1085	1263	575	451	529	689	488	936	1136	557	734	992	714	1564
peak797	1453	1587	1624	1934	1816	2644	13818	16473	10654	9720	24206	26087	1443	1091	1376	1625	1184	2484	14944	8088	13532	13410	11305	29235
peak798	198	193	206	186	182	192	436	315	340	217	305	233	175	187	173	156	187	198	498	219	293	299	251	227
peak799	46	60	69	77	43	57	138	101	114	70	86	70	43	45	44	55	58	61	103	66	65	104	68	81
peak800	164	142	182	150	88	141	166	157	64	121	131	166	163	143	156	144	193	134	232	148	202	284	185	223
peak801	255	229	322	238	167	290	451	335	263	244	361	374	297	276	319	249	241	267	576	364	426	384	442	429
peak802	254	251	499	168	177	500	605	738	831	218	712	1243	272	290	448	162	173	346	881	839	1085	561	944	1247
peak803	147	136	191	104	79	174	297	240	210	116	248	238	177	144	169	116	95	141	473	274	292	334	302	358
peak804	290	345	364	431	325	362	1350	1292	1280	812	1540	1209	230	236	256	241	216	360	1428	830	817	723	904	1589
peak805	263	233	253	307	182	265	586	704	334	232	423	474	190	194	169	196	190	285	707	485	395	509	372	597
peak806	510	357	522	493	350	495	1270	573	660	444	602	1126	475	496	462	435	488	569	1295	824	1195	842	941	1076
peak807	415	342	440	397	266	400	8876	6165	4480	3842	4844	10950	391	357	365	350	419	379	11141	5415	11183	5728	6820	10680
peak808	56	67	76	56	42	95	117	91	64	19	63	93	73	73	62	75	72	85	126	68	90	92	128	62
peak809	17	15	24	13	12	29	175	211	185	209	234	370	13	15	13	20	10	33	213	115	211	322	179	334
peak810	28	24	52	30	33	49	265	234	137	149	171	216	36	22	24	27	18	32	324	178	269	340	149	179
peak811	2313	2300	3530	1784	1848	2995	2410	3206	4184	1074	2861	2649	2520	2262	2899	1738	1368	2345	3489	2968	2814	2495	3246	3659
peak812	2287	2829	3419	2767	2221	3200	863	1260	1018	655	1081	1061	2306	2738	2949	2257	2296	3085	1193	1109	1223	1060	1156	1136
peak813	2729	2279	3021	3170	2294	2905	861	830	918	470	837	608	2533	2635	2788	2400	2428	3165	1117	924	1001	532	847	965
peak814	3702	2899	3827	3871	2817	3606	1276	1008	725	788	1112	1197	3528	3658	3521	3247	2882	3988	1172	850	1127	900	897	1396
peak815	1142	1270	1214	1220	982	1180	965	1317	646	680	1090	921	775	853	897	834	663	1180	1096	675	785	744	503	849
peak816	67	113	118	91	117	217	1134	1126	801	811	1344	2237	99	72	95	115	111	170	1556	826	1380	1599	1325	2177
peak817	170	294	555	114	196	590	134	386	446	50	431	718	207	361	758	113	232	420	301	415	757	199	484	618
peak818	66	75	77	36	41	60	344	434	231	86	226	250	62	71	57	38	45	59	362	248	269	226	121	210
peak819	1124	1036	1332	1062	963	1603	7235	4811	3818	3078	5633	6690	1388	1367	1617	1220	1316	1547	11092	5488	8138	6224	4867	7379
peak820	164	159	174	151	104	123	3333	2424	2011	1673	2416	3568	127	150	124	162	123	168	4308	2013	3349	2749	2114	4209
peak821	63	78	59	69	41	58	108	143	91	71	116	99	48	48	43	49	42	82	158	99	133	32	82	163
peak822	15	8	11	18	6	10	129	67	72	38	131	172	7	13	6	14	5	8	96	60	118	71	124	117
peak823	13	9	9	9	8	13	100	51	15	54	81	91	8	6	6	5	7	6	67	25	74	28	55	79
peak824	136	124	190	174	134	214	4759	3933	2629	2888	4412	6009	108	119	140	161	110	181	5467	2728	4064	3934	3045	5303
peak825	119	128	163	124	111	190	2323	2187	1522	1421	2392	3403	137	119	133	131	104	151	3007	1458	2580	2137	1872	2972
peak826	61	54	67	49	37	62	200	173	80	114	130	150	37	38	40	27	31	45	148	100	145	92	110	166
peak827	90	82	57	77	53	73	891	802	412	345	662	690	54	68	61	61	62	88	790	497	539	454	440	616
peak828	25	40	41	13	16	30	151	222	101	73	117	141	34	23	33	18	13	26	163	121	148	159	132	134
peak829	16	11	8	5	7	7	162	135	72	82	96	82	12	7	8	11	9	5	141	79	124	87	63	72
peak830	16	16	22	7	13	8	65	71	57	22	53	64	25	22	21	19	20	11	178	84	76	74	62	71
peak831	45	51	43	16	18	31	68	94	74	23	97	83	44	37	37	25	41	35	104	106	110	86	95	85
peak832	77	86	140	87	61	130	120	180	168	82	99	149	112	140	121	128	116	147	249	177	156	134	261	172
peak833	77	78	120	61	56	121	280	154	199	126	197	270	116	163	127	86	114	123	643	315	409	371	287	314
peak834	286	335	337	355	296	294	2527	2950	1806	1213	2258	2331	295	322	246	303	257	325	2718	1586	2097	1959	1902	2712
peak835	382	391	377	382	326	365	277	308	218	148	314	177	282	240	252	220	226	363	226	137	189	186	124	236
peak836	40	65	58	35	50	49	555	541	453	225	686	806	20	21	24	39	35	54	421	231	386	289	399	708
peak837	7	16	14	13	12	24	103	207	90	43	195	318	10	6	4	9	8	20	90	80	105	88	181	303
peak838	141	165	129	100	90	148	396	429	321	136	360	271	84	113	103	68	76	127	422	247	164	219	176	308
peak839	24	31	34	17	31	35	729	372	433	275	588	795	14	15	27	20	18	15	572	336	635	540	488	620
peak840	223	127	272	173	150	188	1029	587	764	274	553	746	325	320	276	244	355	258	2292	1089	1247	809	1083	890
peak841	247	215	310	185	147	253	552	300	457	139	278	287	419	394	350	304	464	318	1507	677	676	316	458	390
peak842	469	349	418	211	247	389	424	363	380	76	310	399	561	545	544	333	584	358	808	518	587	385	535	476
peak843	58	50	54	77	27	55	180	234	112	127	188	197	43	42	25	53	41	54	162	147	108	177	135	226
peak844	123	159	232	122	126	286	755	1241	1167	337	943	1716	114	131	196	116	103	229	888	875	1198	886	1131	1512
peak845	123	125	214	115	88	207	825	635	444	310	551	864	103	149	167	97	143	176	997	650	844	607	807	811
peak846	196	220	315	138	146	252	2796	2371	1680	1198	1828	3250	232	267	257	244	258	259	4214	2352	3209	2981	3158	3158
peak847	132	176	257	75	112	232	3177	3744	2010	1155	2908	5870	159	124	209	121	117	153	4516	2448	5015	3054	3351	3750
peak848	271	408	484	193	288	452	3572	4344	3220	1373	3602	5181	345	371	433	332	420	386	5568	3470	4155	4632	5106	4552
peak849	215	367	421	144	236	467	2484	3817	3004	1152	3416	5332	322	345	393	223	310	321	4716	3227	4408	4192	5043	4189
peak850	29	34	31	21	23	26	85	87	43	34	59	92	18	27	12	23	33	20	145	53	90	26	75	105
peak851	8	15	8	3	8	24	29	93	21	22	92	105	0	5	5	4	6	6	36	35	58	25	62	69
peak852	429	278	495	305	156	461	5197	3357	3815	2069	2347	4803	399	553	692	436	499	501	6162	4597	7255	5103	5133	5240
peak853	42	45	53	52	39	50	523	685	511	366	430	674	46	49	51	67	67	67	592	476	628	765	776	864
peak854	16	19	17	20	11	29	476	419	282	346	338	592	16	18	21	24	30	23	571	264	557	340	383	604
peak855	18	30	11	26	29	38	318	325	167	246	333	466	20	16	15	24	12	24	365	207	376	499	291	497
peak856	27	32	42	29	33	38	76	69	65	49	97	84	35	35	63	46	48	49	128	86	197	88	114	90
peak857	1	4	0	1	8	2	23	27	38	5	32	27	3	1	0	0	1	1	98	48	87	53	34	24
peak858	46	44	47	63	41	35	200	200	101	105	164	129	48	55	59	35	49	38	404	134	286	73	117	169
peak859	12	7	10	12	3	5	151	116	36	113	65	43	13	10	14	6	7	9	204	95	113	14	56	44
peak860	55	39	50	88	42	37	108	130	71	83	91	73	40	23	52	56	51	52	196	76	82	50	87	64
peak861	179	249	195	253	192	153	1963	2279	1415	1714	2387	1295	147	139	217	164	170	180	2193	1070	1676	1509	1427	1710
peak862	283	295	438	317	219	313	2219	2102	1888	1156	1966	2556	361	339	363	316	290	273	3410	1966	2718	2208	2067	2290
peak863	594	623	769	739	540	660	6169	5226	3833	3633	5283	5381	640	716	661	649	743	631	8501	4735	6523	4733	5338	5600
peak864	30	20	30	15	12	31	160	149	134	103	73	159	32	33	52	37	52	28	244	132	346	250	210	199
peak865	17	6	13	10	14	5	498	348	230	230	261	394	18	19	5	6	9	7	605	304	520	333	250	351
peak866	6	0	2	6	1	2	66	53	24	12	36	53	3	4	4	1	11	3	112	68	98	87	67	58
peak867	99	71	96	105	69	122	245	247	304	154	278	257	90	142	138	103	92	107	371	335	392	410	324	487
peak868	355	576	812	450	559	916	812	1343	1333	540	1396	1471	228	319	598	333	256	672	654	745	1195	990	917	1898
peak869	1523	1516	1663	2481	1636	2073	650	501	563	415	704	672	824	971	1266	1666	1261	1991	616	442	594	464	459	768
peak870	118	112	123	97	83	192	1063	911	535	453	773	1307	136	127	106	192	133	241	1525	830	951	1623	891	2028
peak871	135	100	143	114	94	192	287	228	182	208	289	383	110	103	99	175	105	264	366	221	185	276	219	580
peak872	242	197	237	263	126	244	7138	4679	3531	3258	3692	6877	305	277	275	247	276	335	9747	4922	7876	6685	5451	8617
peak873	231	212	261	171	152	268	3770	2573	2513	1398	2597	3637	306	335	371	277	376	241	7225	3347	6430	3603	4661	3946
peak874	371	331	501	273	227	466	1811	1187	1443	599	1092	1762	549	625	683	460	707	371	3320	2200	2826	1550	2159	1939
peak875	419	333	509	344	313	378	2206	1138	1051	770	1207	1328	442	499	452	365	522	428	2792	1637	1927	1541	1606	1495
peak876	1406	1259	1783	1361	741	1407	4410	3522	2939	1989	2439	3129	1543	1618	1636	1293	1298	1242	6212	3297	4233	3259	3048	2903
peak877	839	771	1002	777	481	861	7895	5549	3413	3552	4524	6103	726	917	901	625	774	842	9251	5321	7542	5154	4887	6105
peak878	69	85	73	78	61	69	286	225	211	116	211	207	57	53	54	49	48	61	275	137	167	205	104	220
peak879	19	11	10	13	12	22	194	179	209	28	164	245	13	16	14	22	17	19	316	201	214	134	106	225
peak880	7	7	13	4	12	11	168	103	83	87	119	136	14	12	7	6	5	6	210	123	154	64	121	167
peak881	11	10	15	12	8	20	226	179	93	84	176	236	9	12	18	13	9	19	266	122	176	123	105	184
peak882	6	6	11	10	7	18	159	136	49	85	97	108	14	18	7	14	17	12	177	67	113	111	61	118
peak883	15	7	6	8	3	9	195	104	58	58	131	176	11	4	3	6	6	2	164	85	121	43	76	146
peak884	301	227	251	272	172	236	854	461	412	336	533	537	178	233	264	190	224	223	548	428	583	437	331	609
peak885	127	133	129	128	83	119	543	481	340	169	228	339	73	104	78	115	102	85	563	318	384	303	390	406
peak886	256	221	325	284	210	303	4062	2753	2656	1936	2760	4012	288	329	327	319	313	320	4888	2894	4346	3341	3265	4208
peak887	38	37	34	35	29	24	113	63	23	21	79	53	26	48	28	34	57	27	86	46	50	22	77	89
peak888	18	8	15	15	10	16	84	59	53	86	54	95	17	16	12	20	21	17	129	52	90	81	88	101
peak889	35	33	94	12	27	101	8	29	59	4	30	60	28	76	118	24	44	63	18	69	80	12	63	49
peak890	371	220	499	269	156	454	4319	1687	2866	1425	1738	3475	450	624	698	475	631	413	6453	4357	6464	4273	4054	4050
peak891	249	155	306	223	105	247	1243	583	750	459	476	844	266	312	350	277	353	209	1340	1028	1338	1143	981	838
peak892	977	760	1168	983	587	992	34912	21492	14634	13984	19023	30807	850	1225	1206	879	1136	940	30831	21947	37056	22262	22448	29759
peak893	33	52	34	22	18	27	190	104	125	50	81	65	4	14	4	12	23	14	18	55	29	89	48	88
peak894	48	47	45	89	51	53	951	139	188	384	555	203	25	44	41	51	42	49	244	149	182	309	96	147
peak895	141	166	212	116	107	221	1635	1443	891	446	1062	1764	182	254	375	243	342	213	1917	1465	3125	1804	2240	1928
peak896	68	59	118	40	26	98	152	48	72	34	64	137	102	134	183	108	224	148	213	103	243	200	174	132
peak897	96	81	139	67	46	138	260	135	213	120	84	200	115	168	180	145	191	162	393	301	361	389	259	218
peak898	281	208	451	248	164	402	400	248	362	153	219	356	188	378	402	347	462	434	277	267	373	381	299	333
peak899	443	371	494	435	250	501	1874	1223	1151	780	1234	1649	226	411	391	410	384	487	1133	1194	1419	1630	1004	1689
peak900	69	44	64	38	35	49	245	203	170	85	142	238	59	49	52	50	52	58	446	211	308	272	171	224
peak901	91	72	93	42	46	67	1516	1035	888	433	804	1479	123	99	105	64	74	99	2440	1182	1937	1597	1219	1552
peak902	12	13	21	5	10	18	35	30	45	3	30	89	8	19	21	18	8	20	84	46	53	77	34	58
peak903	9	5	5	5	4	6	49	72	58	13	59	63	6	6	5	2	1	11	83	40	62	51	65	83
peak904	400	288	436	307	196	470	3811	1744	2251	1430	1733	2961	295	302	389	340	323	380	2996	1667	2928	2694	1584	2983
peak905	5426	3629	5525	4282	3151	5407	15713	9697	13052	5980	8550	11576	4543	5492	5412	5179	5845	6457	18466	14311	13598	13629	16664	17075
peak906	76	77	75	53	38	60	1402	1069	798	615	802	1128	48	61	53	43	56	60	1451	749	1173	973	775	1228
peak907	58	54	52	42	22	46	257	203	180	49	161	154	46	43	42	32	32	70	247	169	184	154	113	169
peak908	82	91	88	83	86	73	254	173	119	81	172	87	81	93	76	76	78	81	252	143	169	233	135	201
peak909	2	1	2	0	0	1	12	85	48	16	61	78	0	3	0	1	1	0	25	39	50	43	40	61
peak910	2	4	1	2	0	7	26	59	23	6	47	91	4	5	2	3	1	3	83	30	81	25	45	71
peak911	85	82	107	81	62	99	301	240	222	157	192	313	73	76	91	82	74	102	413	253	269	301	185	330
peak912	62	68	85	36	50	104	114	76	79	88	85	107	131	88	120	82	109	79	267	122	213	134	131	142
peak913	99	102	141	59	74	148	1257	1091	876	304	804	1127	188	158	181	112	143	147	2379	984	1808	1104	1023	1161
peak914	21	25	22	19	17	27	74	94	81	45	67	82	38	33	45	26	25	23	180	124	109	81	119	77
peak915	72	75	90	61	71	92	338	440	278	164	259	430	145	114	129	104	89	89	698	463	552	458	567	386
peak916	49	51	78	22	30	65	120	195	110	40	165	217	81	65	99	26	37	44	246	160	230	128	212	184
peak917	64	50	98	37	40	78	72	71	83	28	84	65	100	95	106	54	96	109	161	105	135	47	119	96
peak918	87	95	129	57	47	101	241	130	239	62	138	262	116	207	236	141	195	107	432	367	580	302	412	281
peak919	147	138	159	114	82	154	339	398	268	170	269	331	164	259	250	192	285	149	543	491	738	547	647	365
peak920	56	79	95	44	52	78	150	177	80	85	110	118	68	115	117	88	151	87	217	178	293	252	260	165
peak921	168	205	266	143	123	265	203	216	215	98	133	203	209	232	289	189	198	266	286	303	291	410	238	276
peak922	11	7	5	4	1	3	92	108	38	25	51	92	0	2	1	2	2	4	7	35	34	10	44	70
peak923	837	911	833	1057	929	994	4729	3469	2418	2276	4340	3665	682	870	841	698	848	1027	5135	3362	3714	2921	2614	4307
peak924	196	215	221	260	189	236	1090	875	862	691	810	746	168	198	213	163	169	235	1192	619	663	592	642	1055
peak925	33	50	35	16	22	34	94	113	54	54	130	186	21	30	34	17	23	24	128	104	99	40	110	150
peak926	77	81	49	46	42	57	287	515	173	89	254	207	55	52	73	23	30	43	462	211	295	81	93	153
peak927	672	724	695	776	747	858	842	817	442	521	923	896	604	625	647	591	525	838	1047	758	969	704	517	933
peak928	1198	1180	1446	1639	1086	1420	8781	6218	5525	5193	6512	7465	1228	1216	1362	1295	1353	1541	12335	6428	7978	7315	6526	10149
peak929	24	19	21	13	10	15	269	279	93	80	202	276	10	18	18	6	13	22	253	183	279	171	110	311
peak930	14	9	15	5	5	14	158	120	74	143	123	193	4	11	7	4	2	5	189	121	187	97	150	150
peak931	1059	805	1061	1140	871	986	2913	1295	2173	1155	2143	1221	693	1106	1263	903	1068	1014	2337	1831	2106	2120	1542	1601
peak932	34	25	88	13	19	74	13	16	82	2	29	117	30	60	176	23	42	58	18	64	168	6	102	99
peak933	568	349	727	392	260	658	391	292	623	128	257	356	613	865	931	751	1004	831	809	805	713	492	748	502
peak934	39	34	29	26	19	27	75	80	28	74	42	69	14	17	24	18	23	26	109	58	68	34	40	85
peak935	106	113	108	121	89	122	310	261	198	133	253	221	83	78	68	75	75	81	441	204	235	244	134	267
peak936	137	86	139	79	50	116	132	118	142	46	66	94	220	195	203	152	189	90	353	257	247	148	205	127
peak937	293	198	299	224	132	241	1088	655	510	334	540	806	377	368	362	229	341	234	1656	1070	1259	734	861	793
peak938	378	393	342	347	190	284	7390	5947	3282	3128	4004	5541	363	416	372	320	351	283	9540	5206	7001	5722	4851	5968
peak939	273	226	309	261	137	263	631	395	337	185	320	528	333	328	346	236	376	224	868	423	549	502	499	437
peak940	570	511	469	630	386	451	2505	2500	1863	1303	1914	2039	300	382	324	370	297	452	2038	1392	1628	1513	1191	2282
peak941	447	443	481	279	275	313	650	830	651	183	595	451	460	456	418	344	416	299	1070	701	723	542	677	614
peak942	1211	1287	1378	994	825	927	2942	2975	2331	1074	2550	2410	1422	1462	1269	1133	1414	1082	4592	3452	3030	2531	3549	3226
peak943	1642	1763	2050	1493	1163	1508	15511	15926	10433	7270	11310	15399	1878	1801	1805	1469	1670	1637	22090	12629	17658	11394	12005	14540
peak944	137	137	164	113	80	117	2055	1550	1075	803	1115	1934	112	115	122	106	92	122	2008	1178	1659	1481	1128	1861
peak945	19	21	16	10	7	11	106	94	55	43	46	54	4	6	5	7	6	11	68	26	41	105	11	45
peak946	19	20	13	13	10	11	81	69	39	0	30	66	5	5	11	6	4	14	57	41	67	25	23	62
peak947	124	111	144	106	78	119	2401	1650	1299	1090	1866	2270	118	134	109	84	75	116	2431	1313	2385	1342	1114	2209
peak948	507	295	626	361	227	529	1094	650	767	356	597	602	684	588	735	427	526	611	1731	1112	1188	710	880	963
peak949	910	1067	851	1154	843	945	1706	1482	1279	1098	1667	771	713	743	841	689	640	1021	1679	1002	887	1571	853	1080
peak950	3	2	7	4	3	4	91	96	47	30	86	134	2	2	3	2	2	9	141	41	75	64	79	168
peak951	1	1	0	0	2	1	40	14	34	19	28	34	1	1	1	0	0	2	59	25	33	34	13	72
peak952	580	400	713	355	262	712	483	272	324	122	217	426	816	831	1002	756	1204	730	929	558	679	553	793	492
peak953	37	32	21	31	34	6	120	95	51	35	111	14	4	9	5	13	8	13	31	45	8	34	47	49
peak954	2566	2491	3420	2400	1854	3575	7743	8095	7883	4062	7270	11148	2456	3090	3005	2928	2947	4081	10105	8224	12080	8564	9266	11284
peak955	2061	2021	3370	1981	1870	3660	3219	3246	2867	1739	3343	4183	2358	3054	3269	2747	2657	3756	4570	4195	3922	4515	4770	4982
peak956	255	235	343	177	135	399	1053	737	909	514	562	959	365	342	405	296	353	371	1828	880	1271	908	840	992
peak957	179	122	198	187	105	240	2613	1507	1143	1226	1302	2542	240	212	245	229	228	213	3681	1723	2929	2068	2264	2303
peak958	269	177	251	189	144	291	3678	2622	2263	1560	1897	4254	293	332	343	256	254	245	5654	2997	4978	3487	3297	4168
peak959	163	142	167	162	133	172	1085	449	602	409	827	794	18	83	101	117	76	195	176	287	554	338	244	661
peak960	316	330	496	127	200	320	630	724	491	157	546	740	565	484	599	234	329	261	1843	831	1039	548	795	523
peak961	136	92	155	54	51	97	637	502	481	166	350	415	229	165	183	88	139	88	1483	753	872	596	616	576
peak962	457	427	589	234	218	488	2203	2307	1684	562	1261	1783	677	601	673	365	411	393	4678	2429	2629	1625	2251	1815
peak963	241	191	229	137	115	182	1715	1729	866	493	806	1249	316	266	278	196	247	173	3339	1512	1786	1144	1375	1155
peak964	444	361	474	288	240	411	2310	1284	827	603	1010	1352	667	622	566	359	489	429	4015	2153	2616	1453	1418	1248
peak965	1554	1487	1637	1645	1372	2115	8120	5328	4648	3734	7144	8137	1061	989	1392	1498	1351	2176	6683	3792	6301	6291	4230	9299
peak966	265	327	444	208	268	474	388	873	947	167	615	964	278	273	461	372	330	543	657	627	884	837	1117	1247
peak967	48	38	85	34	19	80	1321	461	667	347	498	1254	66	93	115	81	128	77	1455	1038	2098	1468	1161	1187
peak968	119	80	102	86	75	104	378	452	283	236	288	292	100	73	90	61	62	90	452	320	380	217	189	249
peak969	10	9	11	7	5	12	91	56	69	95	61	74	3	8	3	5	5	6	67	56	62	83	23	90
peak970	1	4	3	3	1	5	149	79	120	50	90	106	1	2	4	4	0	2	105	81	144	121	64	107
peak971	355	290	342	293	213	351	4599	3481	2273	2078	2798	4334	280	299	357	305	324	318	5549	2756	4641	2920	3002	4393
peak972	277	216	289	254	137	287	5684	3665	2657	2855	3483	5527	237	267	291	284	295	325	5429	3119	5621	3252	2907	5855
peak973	707	691	792	749	613	878	1522	1673	1164	796	1772	1301	800	784	873	711	863	894	2153	1495	1612	1083	1253	1666
peak974	201	181	301	181	168	314	383	393	460	225	287	396	348	272	339	265	213	280	718	458	525	497	533	481
peak975	21	31	31	26	14	27	109	80	80	52	61	105	20	18	21	20	14	30	154	64	91	56	68	114
peak976	98	63	83	52	54	82	530	417	316	138	321	513	112	95	93	50	81	72	808	339	573	160	344	358
peak977	94	88	113	50	67	74	71	83	101	31	69	84	91	97	106	76	95	68	122	65	118	80	116	105
peak978	141	111	133	95	115	113	668	555	520	235	502	463	163	125	137	108	121	99	868	434	503	406	480	501
peak979	225	216	259	193	166	230	6785	6366	3857	3497	5907	9161	199	258	203	196	187	210	9120	5888	8296	5098	6354	8565
peak980	632	577	673	727	573	784	970	819	716	450	811	863	477	487	488	573	499	791	1083	569	730	994	698	1151
peak981	1069	920	1368	1253	974	1647	13539	12163	8825	8007	12479	22788	1032	1043	1156	1316	1050	1455	16372	8828	15439	16340	13723	20486
peak982	28	18	21	10	18	18	37	85	23	34	32	67	22	22	22	16	14	22	65	39	76	36	58	59
peak983	6	8	5	2	7	13	84	103	69	39	45	111	8	4	8	5	7	11	156	84	179	155	181	113
peak984	33	28	43	17	13	38	489	370	386	168	207	508	61	67	44	38	60	46	762	582	839	742	632	634
peak985	18	18	20	13	8	20	564	563	434	200	276	950	26	36	34	25	23	16	1031	790	1368	763	966	984
peak986	8	10	20	7	5	20	128	75	101	64	64	140	20	26	28	21	23	12	265	156	228	224	155	129
peak987	7	10	17	5	5	12	163	57	124	67	48	162	7	11	18	16	18	11	264	149	258	188	137	155
peak988	11	12	17	8	2	13	260	172	160	56	115	229	18	12	20	11	26	13	326	163	326	216	184	250
peak989	143	184	154	181	160	173	705	679	415	501	728	530	124	138	154	113	121	159	665	432	553	561	320	582
peak990	881	773	1043	999	594	1000	18588	13166	9807	9300	12318	19132	1042	1094	949	879	946	1057	25989	13448	19623	14461	13745	20713
peak991	3	10	11	6	7	15	134	91	78	77	135	183	11	10	11	9	8	19	231	86	169	93	93	153
peak992	12	8	7	6	6	12	362	36	129	133	136	143	2	5	6	5	10	5	25	63	164	195	43	149
peak993	43	16	24	13	7	31	619	63	242	72	151	190	5	33	67	46	97	55	107	262	540	714	296	187
peak994	55	29	40	42	11	41	1646	349	500	394	367	638	4	40	46	66	75	73	158	491	806	1057	660	701
peak995	2430	1459	2782	2554	1730	2571	3363	1146	2640	1417	2073	2007	2194	3159	2994	2702	3983	3294	4136	3156	2901	2805	3242	3018
peak996	5105	2992	5508	5631	3907	6139	5729	2249	5085	2035	3390	3540	4427	6419	6601	5414	7845	5761	6498	5172	4970	4073	4884	4976
peak997	1188	771	1539	956	600	1531	1844	801	1305	643	1089	1422	1381	1695	2040	1403	1803	1473	2561	1867	2171	2296	1854	1444
peak998	1091	605	1290	925	604	1232	651	290	607	220	363	409	1317	1618	1789	1273	1638	1110	814	589	677	545	595	445
peak999	583	815	1841	352	590	1757	299	748	1556	210	970	2239	737	1317	2666	521	1169	1358	681	1889	3235	570	2250	2013
peak1000	4	5	9	4	7	7	136	30	50	20	63	30	0	10	18	6	10	4	30	60	125	135	58	22
peak1001	36	34	55	21	12	46	234	134	221	35	139	198	16	74	112	59	135	68	94	291	591	581	430	274
peak1002	71	49	71	44	22	71	582	294	382	150	156	582	11	88	96	67	111	81	136	441	898	848	514	633
peak1003	117	105	168	146	95	166	1290	384	661	446	444	744	19	138	197	160	206	196	240	503	1028	1128	588	715
peak1004	175	189	147	183	139	186	570	423	330	200	408	330	121	132	119	101	108	188	330	214	283	282	129	382
peak1005	280	323	287	349	278	285	395	472	333	340	450	401	143	215	192	176	183	310	360	260	301	295	223	374
peak1006	266	297	256	264	171	280	439	450	291	225	337	364	176	187	228	206	160	256	432	260	355	204	229	356
peak1007	139	139	182	82	87	146	1304	1286	1043	524	889	1370	183	138	203	149	188	132	2241	1145	1838	1098	1306	1161
peak1008	55	68	57	37	35	70	68	103	50	47	61	81	57	50	67	29	50	43	49	55	74	11	73	61
peak1009	240	272	364	205	180	311	3493	2834	2215	1374	2881	4342	288	296	313	225	214	216	4648	2489	3834	2727	2665	3303
peak1010	106	135	152	107	93	131	211	181	182	57	142	153	127	122	126	100	107	106	177	133	136	118	172	146
peak1011	1044	680	1058	719	501	957	335	309	201	203	190	291	1241	1056	1296	817	831	1005	571	417	550	392	359	272
peak1012	28	27	33	50	17	44	195	217	180	94	139	223	24	30	20	35	27	43	169	153	162	207	133	252
peak1013	61	32	66	48	34	71	816	391	551	273	466	852	45	64	65	58	59	52	870	545	921	486	522	1061
peak1014	58	63	108	60	28	76	577	574	498	211	373	925	77	70	100	71	63	71	787	541	843	548	559	768
peak1015	17	12	19	17	13	9	117	167	144	125	88	82	0	7	17	10	7	8	19	83	106	53	120	149
peak1016	110	83	89	115	59	80	614	259	234	157	191	189	8	66	74	63	65	66	60	190	261	203	146	191
peak1017	52	44	44	46	24	53	372	43	112	102	117	66	6	37	37	27	32	29	20	49	88	92	47	38
peak1018	69	113	69	65	65	52	287	295	235	83	241	105	12	52	69	39	55	63	52	243	201	179	157	170
peak1019	434	446	341	456	420	255	1511	1267	1261	637	1215	442	53	376	290	232	371	265	274	1095	756	658	897	803
peak1020	107	117	89	117	71	75	435	187	245	162	161	158	19	144	111	94	110	90	55	293	351	87	296	255
peak1021	365	307	315	304	185	192	4542	2469	1806	1636	1989	1705	53	333	342	221	276	260	554	2273	3422	1850	2045	2341
peak1022	298	314	224	347	261	176	2503	852	1024	878	1660	586	30	214	224	161	176	184	228	759	822	855	451	627
peak1023	61	67	70	71	36	48	215	222	124	51	153	70	7	59	59	43	41	29	13	133	157	96	147	114
peak1024	17	16	36	10	9	17	115	48	93	12	26	74	8	27	46	25	48	15	85	124	186	69	134	104
peak1025	5	2	3	4	1	1	121	5	43	6	35	26	2	9	7	9	8	2	19	59	70	109	27	23
peak1026	56	23	58	28	24	53	867	506	775	237	354	705	23	38	55	44	52	39	449	598	892	681	687	789
peak1027	203	259	276	141	117	219	1072	1100	751	398	731	957	275	368	283	284	488	260	2374	1502	1679	1625	1729	1264
peak1028	82	87	106	93	63	78	197	126	135	65	127	160	11	40	45	90	42	118	56	51	74	116	74	178
peak1029	26	24	30	29	23	46	246	79	157	81	111	149	15	40	35	41	49	30	141	108	209	221	120	106
peak1030	19	34	28	28	18	21	272	226	92	95	170	191	10	9	18	12	8	10	166	106	109	25	95	160
peak1031	218	288	307	328	216	330	2644	2048	1348	1856	1882	2615	280	282	323	228	269	281	3536	1868	2581	2711	1752	2603
peak1032	694	653	644	753	580	625	8289	5512	4397	4222	5311	5051	601	598	594	498	418	661	7714	3392	5182	4772	3423	6075
peak1033	521	447	546	564	345	659	6806	5055	3163	3083	4304	6028	483	476	556	471	459	567	7469	3547	6372	5125	3078	5305
peak1034	79	86	240	58	78	204	15	109	144	3	91	148	90	149	237	61	90	151	31	120	166	10	170	140
peak1035	283	398	703	228	412	706	102	290	353	24	243	471	286	348	534	199	220	501	129	390	378	33	284	497
peak1036	321	220	393	215	209	303	705	485	653	195	380	432	353	479	484	394	570	339	1021	989	1011	821	867	589
peak1037	381	320	362	349	290	371	619	287	631	88	657	313	309	602	539	401	558	378	671	684	591	370	439	533
peak1038	834	896	1073	904	746	922	4214	3706	3694	1515	3124	3440	782	1044	1154	984	1151	885	4600	3296	4188	3105	3484	3497
peak1039	430	441	446	406	330	407	397	333	356	172	289	293	292	477	479	483	579	433	353	343	341	409	348	325
peak1040	1720	1335	1772	1460	1012	1571	11407	8391	7781	4377	7442	8695	1071	1846	1615	1427	1843	1798	10536	10026	9712	7852	9079	10760
peak1041	23	50	16	21	20	38	80	109	44	30	53	53	17	25	29	15	20	25	61	33	65	38	36	45
peak1042	15	34	22	19	11	16	245	220	176	101	117	181	17	16	21	12	15	22	190	105	181	165	144	149
peak1043	38	52	27	25	25	51	102	97	58	73	56	83	41	40	47	36	48	40	120	59	113	139	90	90
peak1044	55	66	33	36	26	38	261	246	165	46	153	229	30	30	32	46	36	30	294	176	218	209	171	174
peak1045	39	55	53	18	36	45	671	806	365	261	562	856	38	37	43	28	23	40	749	399	686	633	520	764
peak1046	6	9	9	9	5	9	20	65	16	19	34	39	4	3	8	10	1	5	56	43	47	88	54	51
peak1047	296	403	504	337	356	489	4659	5533	4649	3875	7309	9563	223	273	315	215	158	393	5225	3593	5385	4778	4071	9041
peak1048	6	5	17	7	7	20	80	96	49	30	24	78	2	7	8	8	7	11	45	36	51	26	33	71
peak1049	782	684	980	852	682	1068	1079	730	829	814	1064	1133	882	848	883	833	1057	1258	1397	905	1134	825	977	1246
peak1050	474	462	882	398	380	807	3309	2717	2542	1567	2646	3873	628	608	846	506	540	727	5846	3020	4074	3477	3795	4242
peak1051	4	7	10	9	4	6	87	29	66	18	59	83	14	9	11	11	16	17	179	101	173	46	97	98
peak1052	24	13	22	16	15	21	221	133	205	112	137	220	24	26	25	18	24	23	299	162	198	160	139	194
peak1053	1009	897	1115	1218	892	1233	12382	8655	6928	7260	10593	11138	941	901	964	926	851	1245	13411	7054	9885	10890	7779	12450
peak1054	11	7	3	12	9	6	284	263	100	116	229	305	2	11	1	8	2	9	188	136	219	268	186	296
peak1055	71	79	66	87	77	78	936	892	605	521	776	1041	46	52	49	61	61	77	778	525	840	805	616	1394
peak1056	1212	1371	1331	1813	1537	1840	10784	10188	6404	7067	13579	12359	722	895	992	1075	1103	1695	8127	4980	7500	7380	5711	13466
peak1057	295	270	477	342	312	529	41	71	176	35	80	104	245	283	414	306	313	464	54	64	93	56	89	105
peak1058	129	161	237	157	139	332	175	236	186	159	236	361	97	114	99	157	127	245	184	135	165	267	187	287
peak1059	61	79	111	71	62	153	159	158	186	95	165	275	53	45	50	101	68	122	174	98	174	107	209	209
peak1060	24	39	41	30	18	32	52	45	38	18	50	62	11	32	16	27	44	42	22	23	23	17	43	80
peak1061	39	40	67	53	33	56	119	83	135	18	57	101	26	53	19	65	70	57	51	89	33	44	130	152
peak1062	136	192	278	189	189	375	382	479	444	276	520	682	166	191	148	264	308	304	457	313	345	757	613	763
peak1063	108	140	175	94	119	249	161	208	157	87	216	258	83	102	100	139	163	189	154	99	164	291	205	233
peak1064	9	18	8	14	3	7	78	89	83	26	74	86	5	12	4	9	2	6	55	53	45	116	74	97
peak1065	141	224	232	160	144	289	333	453	284	182	346	487	124	132	136	213	230	269	293	229	269	385	314	496
peak1066	14	20	9	12	12	16	387	303	175	213	248	336	11	8	10	12	7	16	412	151	241	282	122	266
peak1067	122	141	162	69	80	114	353	398	291	107	283	374	128	132	146	73	66	109	656	273	378	169	340	342
peak1068	205	194	188	126	137	204	2124	1952	1236	999	1268	1862	209	171	193	145	115	143	2623	1198	1953	1361	1377	1532
peak1069	151	94	147	102	53	135	232	77	161	40	85	92	102	151	188	105	144	154	232	146	198	170	79	134
peak1070	38	22	32	25	10	35	249	170	224	123	139	249	19	28	29	29	29	34	351	161	262	319	189	261
peak1071	143	80	164	91	59	157	2503	844	1184	825	706	2154	165	178	206	153	168	156	3603	1771	2896	1915	1936	2356
peak1072	240	135	298	169	118	287	1974	1283	1313	646	909	2079	302	334	361	301	380	247	3501	1982	2615	1871	2304	2063
peak1073	1118	849	934	1410	961	1114	1942	1101	1317	1038	1631	1223	112	527	730	723	693	885	198	707	916	1054	739	1249
peak1074	177	127	179	114	78	205	691	365	704	131	334	558	235	251	278	210	279	206	1197	792	1009	912	821	580
peak1075	38	76	53	41	34	54	135	178	95	58	125	102	67	70	86	51	66	47	182	153	218	167	235	145
peak1076	7	8	8	2	10	11	65	27	22	7	28	47	10	8	13	8	8	6	119	34	91	52	64	62
peak1077	9	15	14	7	8	25	62	83	31	19	57	102	12	14	24	12	9	12	137	74	112	51	124	94
peak1078	475	305	543	364	237	490	3630	1784	1864	1190	1481	2517	590	518	665	457	629	502	5350	2411	3972	2698	2945	2783
peak1079	665	473	710	464	276	584	1252	903	783	410	570	901	727	726	797	569	698	627	1714	1171	1473	1288	1036	1132
peak1080	714	442	803	435	333	568	7565	4319	4091	2185	3119	5135	1012	982	1001	539	711	626	12476	6531	9376	4867	5027	4930
peak1081	307	252	369	196	152	238	4293	3465	2804	1979	2346	4040	404	361	415	218	260	287	7439	4415	6606	3967	3689	3959
peak1082	21	30	23	26	22	22	103	63	53	53	62	23	16	27	26	14	20	18	97	44	50	41	65	47
peak1083	34	30	38	39	27	24	70	72	30	48	75	47	29	41	29	22	32	33	94	56	44	19	59	69
peak1084	432	493	524	526	373	482	526	764	539	417	584	567	372	434	402	325	254	425	852	401	621	623	320	584
peak1085	55	46	32	43	30	32	550	69	103	204	183	60	39	45	62	38	58	34	233	68	125	235	63	63
peak1086	95	104	122	99	66	94	1365	1143	710	722	821	832	98	147	136	95	119	82	1417	902	1774	1108	1011	978
peak1087	116	84	126	81	45	98	1103	723	694	422	531	741	123	147	195	86	173	69	1223	1134	1605	1130	1130	967
peak1088	62	41	63	53	39	52	717	412	518	207	310	461	78	92	85	84	81	44	1077	793	1054	863	807	560
peak1089	624	588	692	797	466	679	1143	816	1180	667	863	764	393	541	605	631	549	672	874	812	774	886	657	968
peak1090	285	232	353	260	140	338	473	350	454	160	248	448	265	369	483	297	369	316	441	467	586	396	492	438
peak1091	24	20	24	18	19	17	58	61	35	3	30	53	17	20	12	16	15	20	50	47	39	109	38	67
peak1092	163	159	161	171	103	210	1688	1009	847	983	1282	1394	156	134	144	112	124	132	1731	626	1002	1245	783	1415
peak1093	81	83	92	75	46	102	230	156	113	88	175	153	92	71	65	59	70	89	240	131	135	110	96	147
peak1094	56	41	32	30	36	36	1017	685	361	290	574	756	52	61	53	28	37	45	1724	736	1437	563	573	739
peak1095	29	16	11	16	26	17	214	231	112	61	165	140	19	23	17	17	19	7	425	166	235	88	170	161
peak1096	76	45	86	88	46	104	681	265	245	326	393	527	38	46	74	76	84	100	363	258	480	432	292	579
peak1097	193	163	203	224	181	223	2187	969	1029	933	1776	1410	126	154	178	201	212	226	1365	885	1497	1696	915	1366
peak1098	0	5	3	3	1	1	34	27	14	58	62	81	1	1	5	1	3	4	7	10	40	10	21	72
peak1099	401	233	501	279	163	534	1200	99	615	209	334	456	549	644	766	601	820	501	962	422	718	1148	388	300
peak1100	934	618	1086	881	655	1298	1314	488	874	566	880	1097	803	1153	1195	1064	1445	1292	1347	1140	1231	1036	1055	1333
peak1101	2269	1955	2129	2989	2268	2752	1750	1730	1215	989	1847	1232	1621	1866	2054	2193	1879	2746	1740	1420	1296	1816	1220	1702
peak1102	18	41	28	20	29	13	205	147	125	68	139	86	5	13	3	20	19	16	66	79	67	99	93	113
peak1103	39	41	25	36	29	19	324	176	194	85	183	79	9	16	12	25	22	20	108	102	41	14	75	75
peak1104	16	16	36	7	9	30	90	78	33	23	41	61	10	48	56	43	64	29	67	125	123	71	108	60
peak1105	17	23	45	17	15	38	203	103	158	41	99	133	23	68	112	43	72	38	138	167	285	196	280	157
peak1106	54	76	96	22	31	101	303	205	265	134	164	382	41	144	191	110	192	99	322	584	912	394	584	408
peak1107	24	31	41	13	14	37	228	180	149	50	82	209	10	55	76	56	57	37	155	270	557	209	365	256
peak1108	38	30	55	23	19	41	65	97	84	30	67	93	15	71	94	66	91	47	79	157	236	98	184	126
peak1109	82	75	117	51	45	96	1549	1050	1071	404	667	1354	52	155	206	107	204	106	1036	1818	3055	1755	2294	1670
peak1110	8	18	52	8	8	37	21	61	52	18	44	72	6	38	63	11	31	23	12	55	87	20	133	58
peak1111	2	6	10	1	2	8	16	46	72	8	51	77	3	12	20	7	9	6	23	73	120	44	97	89
peak1112	69	102	102	52	56	84	771	675	593	298	485	762	53	158	148	122	198	65	611	839	1391	850	1136	762
peak1113	99	88	101	52	58	87	1649	1365	1060	535	945	1622	68	187	237	162	213	95	1615	1970	3932	1987	2717	1717
peak1114	34	31	51	16	16	49	268	146	232	68	78	195	38	74	104	72	108	41	350	304	516	401	378	193
peak1115	121	134	214	81	50	146	1646	1406	1593	536	778	1607	121	364	349	237	443	165	2013	2615	4319	2370	3767	2037
peak1116	101	102	141	51	50	135	1367	931	863	399	590	1071	79	227	314	183	258	124	1403	1591	3034	1854	2135	1237
peak1117	75	99	122	53	48	110	1405	1740	1396	523	870	1673	71	179	241	162	308	101	1575	1738	3705	2813	3868	1970
peak1118	42	48	60	40	31	48	319	298	234	130	194	295	29	102	106	83	120	53	379	452	822	266	610	354
peak1119	91	101	156	50	58	111	169	187	151	54	86	155	75	225	260	134	274	132	227	240	384	182	370	173
peak1120	326	252	363	185	135	393	1063	627	564	371	433	859	70	273	405	288	318	348	361	755	1169	638	870	1005
peak1121	7	6	5	7	4	3	107	141	22	50	50	106	10	7	3	2	0	2	61	46	88	0	45	73
peak1122	30	24	18	13	15	21	68	83	52	0	36	36	16	25	9	15	29	19	149	61	96	53	25	63
peak1123	27	13	22	9	7	14	245	167	123	32	73	161	16	22	17	13	16	15	395	164	265	158	204	152
peak1124	30	22	26	8	11	13	140	103	56	62	66	90	37	22	25	14	10	29	275	134	136	34	106	142
peak1125	603	727	966	493	537	570	312	289	190	165	346	217	727	823	743	563	654	549	391	356	350	172	305	225
peak1126	8	6	3	5	2	5	105	57	13	10	24	104	16	7	16	10	2	3	307	86	183	128	74	129
peak1127	13	4	11	9	3	14	171	17	26	25	59	140	27	19	21	6	11	12	558	128	346	235	126	130
peak1128	17	11	21	8	8	23	152	86	86	26	59	148	38	22	29	15	23	23	652	222	422	209	180	292
peak1129	15	10	6	11	7	9	312	278	168	103	165	203	8	12	17	6	3	5	299	168	286	135	123	221
peak1130	5	1	7	2	2	1	0	1	7	3	10	21	1	6	6	1	3	2	6	7	49	1	5	19
peak1131	65	89	86	78	61	79	218	145	150	159	139	150	43	69	55	53	53	84	88	61	116	76	61	131
peak1132	7	2	2	6	1	5	111	119	72	81	83	144	7	7	6	6	10	12	297	156	186	184	126	274
peak1133	2	0	1	4	1	7	145	53	63	51	61	134	13	4	7	9	8	17	390	130	282	225	209	213
peak1134	5	6	4	4	0	9	163	77	58	62	76	166	16	13	19	9	17	14	418	180	330	149	175	290
peak1135	12	14	15	20	13	20	44	111	55	37	80	56	6	9	17	7	7	18	104	40	79	107	93	90
peak1136	436	266	478	337	188	441	357	239	378	146	164	276	652	599	792	676	763	452	704	437	586	456	527	323
peak1137	953	609	981	986	620	1186	2381	1226	1508	1062	1345	1586	1024	1172	1255	1033	1232	1199	3482	2174	2460	2136	1933	2070
peak1138	22	14	20	13	15	30	199	18	108	46	149	87	2	29	50	34	37	24	19	112	266	407	143	79
peak1139	3	10	10	5	4	7	32	32	23	13	41	32	3	11	19	15	26	2	12	52	79	76	79	35
peak1140	8	5	14	4	3	9	55	19	42	13	13	41	1	24	30	21	39	11	27	70	189	113	107	56
peak1141	2	4	8	0	1	15	56	7	41	18	15	90	0	19	37	11	20	10	27	78	177	108	82	80
peak1142	16	6	18	6	6	9	43	20	7	12	40	43	0	20	31	11	25	27	9	61	89	114	44	83
peak1143	33	29	52	42	17	63	775	143	252	219	197	406	3	44	85	54	73	56	58	241	684	523	418	483
peak1144	100	57	99	96	44	135	2686	717	1038	1075	1325	2128	5	43	94	73	84	111	161	541	1810	1531	772	1524
peak1145	20	15	20	11	15	24	432	331	464	138	306	858	9	18	31	22	26	26	336	410	875	390	724	940
peak1146	102	28	81	61	25	83	1752	163	702	420	363	823	28	127	156	126	158	79	764	842	2205	1686	866	780
peak1147	37	38	35	53	47	77	138	110	97	140	131	255	27	29	52	39	24	54	194	99	202	217	67	218
peak1148	27	21	27	35	23	46	193	189	99	123	194	180	33	22	32	32	35	50	234	125	212	112	107	245
peak1149	21	39	79	17	27	72	31	76	77	13	55	70	60	57	54	21	25	52	104	67	121	68	97	79
peak1150	236	207	334	271	195	432	1754	1040	995	917	1306	2851	302	264	404	364	322	387	2824	1387	2680	2241	1383	2357
peak1151	17	14	20	5	17	22	62	55	69	4	61	94	4	16	24	23	19	34	23	56	101	132	101	140
peak1152	11	5	10	5	12	17	50	56	66	29	45	96	2	11	15	16	18	20	14	58	100	32	72	84
peak1153	21	15	15	18	22	29	646	184	342	307	380	1034	2	8	27	28	27	39	118	209	838	729	430	953
peak1154	5	8	5	3	4	11	68	26	54	15	34	121	3	6	6	4	7	9	62	79	125	108	72	109
peak1155	24	14	14	12	10	23	200	78	79	74	108	202	1	14	19	21	23	16	38	72	161	62	81	153
peak1156	112	84	158	98	54	119	2224	896	1159	1014	769	1962	143	183	150	121	131	151	3109	1624	2617	2044	1493	2014
peak1157	126	100	130	119	61	105	1011	560	806	409	544	769	142	166	140	117	132	160	1514	890	1022	943	783	1151
peak1158	13	13	9	11	9	9	258	175	76	92	118	109	7	14	8	7	8	9	88	117	151	119	94	169
peak1159	4	0	9	4	3	8	142	36	105	71	60	173	1	4	12	12	9	4	26	93	212	220	159	131
peak1160	371	435	469	362	285	454	1068	871	617	455	878	746	318	352	420	287	253	409	1325	670	883	655	663	829
peak1161	1	2	3	0	0	1	18	39	31	0	14	93	0	1	1	0	1	2	33	38	60	35	60	75
peak1162	84	112	113	115	92	144	758	874	823	396	1322	1612	63	81	80	101	65	149	699	550	833	1077	733	1865
peak1163	4	11	22	8	9	16	17	39	30	4	69	83	3	13	12	12	9	12	10	18	38	7	39	109
peak1164	413	285	443	418	258	364	1766	1295	1164	697	1036	1239	399	493	439	356	396	417	2175	1391	1358	1112	1105	1290
peak1165	13	21	16	10	15	20	235	79	52	66	132	102	0	7	5	6	11	14	7	23	57	69	41	74
peak1166	0	1	3	0	0	2	6	25	31	6	26	139	0	0	2	2	1	1	8	24	50	6	60	132
peak1167	5	3	9	5	8	3	26	38	23	0	26	29	7	1	8	9	5	10	58	13	26	46	42	41
peak1168	0	0	1	0	0	4	2	13	8	0	25	88	0	1	0	1	1	2	12	10	39	3	15	48
peak1169	1	1	2	1	0	3	36	20	64	28	27	86	2	3	0	4	1	3	63	22	62	59	39	103
peak1170	1	6	3	2	1	3	120	32	24	37	80	122	1	0	3	2	3	4	14	13	68	56	19	80
peak1171	81	57	101	36	29	89	642	139	211	136	153	368	93	118	189	101	142	90	631	434	829	685	488	322
peak1172	47	35	44	13	5	42	161	85	57	70	54	81	28	57	66	52	114	39	197	151	205	259	178	108
peak1173	1	2	3	5	3	2	55	74	47	20	48	65	2	3	2	2	0	5	80	66	83	0	34	73
peak1174	4	2	2	5	0	3	55	60	41	15	26	48	2	2	4	2	2	5	71	39	53	30	15	38
peak1175	0	0	0	0	1	2	38	2	26	10	5	28	3	3	2	0	0	1	84	40	86	0	14	40
peak1176	201	149	216	242	148	299	1521	353	822	628	960	970	186	217	240	196	210	241	1422	664	1005	1107	496	914
peak1177	55	34	60	50	21	60	147	153	125	76	122	151	26	36	47	46	45	72	106	74	119	88	75	184
peak1178	1650	1769	4120	1185	1406	4129	6228	15742	23246	3624	20612	34060	1690	2677	4441	1372	2222	2921	12719	24442	36573	12112	31956	35048
peak1179	4063	3427	4128	4435	3017	5427	1735	1650	1419	752	1489	1845	2863	3642	4609	3854	4211	4934	1914	1841	2261	1503	1664	2166
peak1180	10	3	9	12	7	25	77	65	51	79	96	215	4	5	4	6	9	19	85	65	112	49	108	227
peak1181	6	11	13	13	9	23	60	34	14	12	48	94	9	11	18	25	16	17	107	50	85	56	46	66
peak1182	807	911	862	863	690	1002	5764	7263	3536	3644	6021	6693	535	545	631	573	475	856	5671	3215	4539	3793	3280	5613
peak1183	18	16	21	21	14	29	231	130	129	43	175	193	14	20	17	19	13	22	182	111	182	74	90	209
peak1184	89	109	212	57	80	252	53	91	239	27	77	279	149	130	259	73	99	147	162	114	240	68	206	203
peak1185	156	143	183	157	120	205	2252	2123	1302	1134	1958	2427	108	157	161	126	148	161	2156	1539	2179	1808	1216	2108
peak1186	93	68	87	94	61	94	725	372	449	338	586	574	48	79	92	70	88	75	558	440	647	575	257	597
peak1187	5	1	7	5	3	2	45	18	73	12	36	26	1	7	3	2	10	4	28	15	72	23	49	65
peak1188	23	13	39	25	11	25	498	392	267	199	271	579	23	37	28	27	20	29	190	195	546	299	403	497
peak1189	13	15	6	10	16	12	399	251	140	143	214	303	10	13	13	17	14	13	387	151	411	189	109	338
peak1190	17	22	12	15	9	9	222	140	77	164	170	167	4	11	14	13	17	14	212	143	208	18	126	190
peak1191	80	42	91	51	23	77	1028	461	506	215	274	767	86	87	127	53	83	78	1362	839	1309	482	596	711
peak1192	73	55	102	64	50	109	1210	895	890	434	770	1316	82	78	108	95	101	108	1727	1104	1506	1481	1270	1828
peak1193	143	144	149	132	84	147	1923	1767	1237	923	1214	2280	100	123	127	140	130	171	2173	1413	1969	2290	1573	2957
peak1194	596	577	831	766	495	1158	13888	9440	9297	8501	13868	26525	494	456	533	533	632	708	15756	7894	13608	13382	10135	16550
peak1195	369	363	621	441	338	788	2001	1751	1539	1062	1772	3541	419	403	424	476	456	515	2562	1511	1801	2443	1920	2259
peak1196	332	302	726	283	351	900	1529	2090	2870	1077	2330	3703	510	393	695	437	371	507	3662	2264	2852	2551	3514	3193
peak1197	2	4	6	8	2	2	83	68	23	46	61	70	6	7	7	2	2	2	179	21	100	47	49	69
peak1198	10	5	6	6	8	7	130	69	63	21	78	109	6	9	12	10	4	3	288	160	238	39	114	115
peak1199	402	442	686	324	319	515	266	343	374	161	324	337	441	546	604	260	321	458	443	425	460	383	334	362
peak1200	10	13	19	8	27	31	191	246	154	107	211	466	15	16	26	28	15	44	166	114	238	368	196	466
peak1201	1064	864	1129	598	614	970	399	443	437	140	363	272	1155	928	1261	626	645	916	800	473	512	486	402	356
peak1202	1545	914	1754	1166	784	1302	1358	732	651	439	859	1206	1797	1706	1767	1149	1488	1461	2161	1224	1645	949	1013	1178
peak1203	2550	1726	3020	2480	1666	2656	1333	911	996	546	984	1250	3067	2470	2824	2491	2769	2365	2046	977	1589	940	1137	1222
peak1204	729	686	818	825	543	750	4574	4485	2616	2887	4177	4883	727	720	682	550	553	674	5974	3825	5161	3740	2898	4127
peak1205	25	25	24	27	11	19	119	43	79	26	34	39	15	32	29	9	10	16	108	78	54	0	35	68
peak1206	36	37	21	28	19	18	577	323	209	174	234	262	28	24	19	13	19	29	568	318	428	360	266	359
peak1207	390	334	434	447	246	423	1171	503	728	493	658	791	346	325	404	356	335	422	1160	678	910	777	593	1078
peak1208	476	385	553	520	291	546	438	273	293	335	314	497	400	398	575	462	387	507	430	305	440	346	375	409
peak1209	10	13	17	10	6	8	194	48	58	32	142	114	1	12	7	8	11	6	156	88	160	94	62	81
peak1210	11	16	9	5	3	3	102	90	41	48	37	114	4	9	13	5	6	6	35	37	63	38	40	62
peak1211	36	48	34	17	5	25	83	25	67	0	23	79	10	16	27	26	15	21	21	40	53	39	58	65
peak1212	268	252	313	158	82	241	4793	3586	2166	1328	1839	4467	191	136	196	169	163	203	3085	1929	3340	2519	2078	3653
peak1213	188	157	156	131	87	118	200	185	168	78	95	276	197	210	135	113	97	127	138	77	210	106	132	170
peak1214	443	567	854	211	324	596	4014	3313	2241	852	2316	2892	928	1003	1069	450	669	507	10755	5585	7205	3251	4184	2991
peak1215	390	494	680	161	258	475	207	364	341	39	255	253	728	685	732	310	413	302	582	580	561	192	520	258
peak1216	2007	1910	2823	936	977	1962	12663	10980	9022	3359	6006	9813	3777	3750	3549	1897	2527	1820	30168	16327	18585	10259	15236	10182
peak1217	678	633	815	303	340	644	932	780	761	156	454	756	1108	1029	921	533	617	509	2349	1115	1196	644	823	735
peak1218	1167	800	1371	671	454	944	3328	2370	2156	1260	1520	2543	1475	1352	1307	817	853	928	5557	3147	3366	1988	2651	2518
peak1219	286	219	339	166	129	297	495	388	270	106	296	369	295	359	317	160	197	223	677	448	479	201	358	322
peak1220	753	619	682	570	419	682	1205	708	528	539	768	801	583	665	585	385	470	640	1314	940	976	773	484	752
peak1221	10	8	10	3	3	9	145	132	82	75	70	191	3	3	4	5	7	5	47	41	54	88	72	168
peak1222	10	11	7	1	7	5	120	86	42	29	26	86	10	6	15	12	15	7	210	95	247	57	103	85
peak1223	379	294	426	352	222	515	4257	2540	2543	2492	2524	4814	333	355	411	392	425	552	4583	2602	4207	4146	3686	5870
peak1224	24	20	25	7	9	17	115	102	78	10	36	105	2	13	7	9	16	9	32	37	58	88	51	83
peak1225	16	15	18	13	12	13	351	137	152	95	81	215	3	11	5	8	8	14	101	96	128	88	141	182
peak1226	30	26	19	21	12	18	171	85	51	33	40	75	2	14	5	15	13	20	59	34	32	49	50	96
peak1227	81	73	112	62	47	107	304	245	193	90	194	254	75	65	100	52	37	86	350	194	239	403	204	278
peak1228	174	179	142	173	120	151	2640	2669	1502	1440	2441	2466	110	98	129	105	95	185	2314	1244	1910	1855	1269	2607
peak1229	14	14	10	4	6	16	455	358	284	136	354	809	1	4	6	11	2	20	231	181	408	409	212	678
peak1230	9	7	6	6	1	7	105	83	70	25	35	102	1	3	4	9	6	10	74	62	77	66	71	116
peak1231	67	73	108	34	30	100	342	609	455	97	418	768	113	100	136	64	74	76	1077	684	1093	578	688	741
peak1232	71	76	102	65	66	99	688	761	620	314	556	776	150	174	153	119	142	109	1817	1125	1206	981	1257	1143
peak1233	8	9	8	2	3	5	65	97	70	11	22	85	12	6	8	13	8	7	192	94	146	136	77	85
peak1234	196	192	339	159	119	292	2462	2074	2464	1392	1500	3459	387	356	413	277	323	278	5817	2870	4567	4294	3487	3641
peak1235	79	62	94	51	34	105	458	658	558	193	389	558	102	74	105	58	55	78	896	462	654	411	446	558
peak1236	243	227	280	158	115	228	533	494	456	173	305	438	337	290	350	170	239	255	1071	517	855	379	564	502
peak1237	713	576	737	649	413	652	4717	3218	3677	2353	2999	4099	664	719	793	559	670	597	6911	4669	5716	4035	4083	4888
peak1238	111	145	492	99	118	440	20	87	214	2	134	272	171	240	440	83	153	323	56	197	267	36	193	244
peak1239	107	83	117	94	77	116	97	67	41	1	42	60	106	115	126	97	81	104	16	32	41	27	32	45
peak1240	134	103	168	94	68	94	660	409	495	217	354	473	83	105	148	82	100	90	681	468	696	348	319	451
peak1241	57	38	50	50	25	45	382	327	202	170	208	288	33	43	25	21	29	26	321	188	325	253	117	246
peak1242	1274	1052	1375	1264	933	1416	23212	20521	15406	12909	20959	30685	1222	1136	1289	1124	1079	1349	27640	15873	26237	19591	20210	32293
peak1243	112	139	177	138	123	289	432	582	350	316	568	787	63	76	121	186	141	262	432	236	420	575	501	887
peak1244	17	31	24	20	22	30	240	360	206	141	201	499	12	12	17	22	15	32	369	141	416	225	273	492
peak1245	123	97	116	88	72	114	133	147	82	63	89	136	83	90	112	110	79	108	61	68	122	171	62	106
peak1246	17	27	35	17	12	47	88	78	73	23	93	202	20	24	23	26	47	39	95	65	90	113	86	192
peak1247	75	97	137	67	65	193	495	395	385	208	411	970	105	116	118	131	188	158	824	473	721	661	728	824
peak1248	57	64	110	67	57	130	653	768	609	317	528	1005	61	81	85	116	101	112	962	512	740	1085	983	1010
peak1249	9	3	8	3	3	6	66	53	15	11	58	49	2	3	5	1	5	3	55	22	53	89	51	49
peak1250	484	473	482	510	400	555	621	504	380	312	580	518	501	510	495	420	493	480	748	404	614	332	379	535
peak1251	362	314	361	373	261	418	692	740	347	364	774	835	362	359	357	366	405	389	767	437	538	735	478	831
peak1252	380	323	413	376	276	439	510	237	297	280	345	437	359	396	394	292	444	440	597	350	356	432	310	453
peak1253	14	14	25	36	19	33	115	81	38	74	149	99	15	20	18	21	21	29	105	69	51	101	80	118
peak1254	95	117	112	152	150	178	544	555	495	349	794	739	76	79	84	127	87	181	632	393	414	740	399	929
peak1255	491	451	456	532	299	404	647	691	548	442	535	454	352	396	428	428	360	437	821	414	492	685	389	467
peak1256	16	18	16	19	12	20	84	61	62	39	89	154	16	14	11	24	17	22	47	45	75	218	92	151
peak1257	33	51	60	25	32	53	188	247	152	88	128	249	19	25	19	19	12	35	116	97	113	123	165	180
peak1258	35	17	41	20	11	37	885	501	323	247	340	827	46	38	37	28	41	29	1360	632	1037	429	535	695
peak1259	233	233	255	227	182	260	794	446	582	399	520	538	229	244	281	133	189	263	1003	449	677	257	301	621
peak1260	334	262	373	329	172	367	672	777	658	413	690	792	380	391	420	338	306	328	1364	803	1024	539	625	830
peak1261	1282	1345	1378	1682	1223	1366	1539	1394	920	761	1205	1259	1044	997	1152	1158	836	1346	1566	805	1095	957	599	1138
peak1262	16	28	46	15	13	61	359	261	227	246	131	687	39	35	45	42	51	19	502	252	662	335	296	343
peak1263	49	32	94	45	22	126	2380	1151	1887	1020	917	4539	138	140	143	112	178	134	4990	2491	4941	3826	3713	3944
peak1264	48	19	78	32	16	78	786	348	603	225	303	1163	106	105	117	83	116	100	1941	1035	1827	1170	1228	1049
peak1265	36	25	69	16	24	65	394	244	405	76	228	800	91	81	65	54	104	79	1189	679	1027	673	770	737
peak1266	13	19	23	5	7	27	162	77	135	12	48	113	42	47	43	18	33	29	294	138	250	136	226	137
peak1267	24	34	57	31	37	66	96	39	82	23	67	105	88	86	75	80	94	70	321	145	231	102	154	164
peak1268	3	17	5	12	9	8	125	73	101	53	107	117	2	5	2	11	10	8	73	45	102	63	72	87
peak1269	20	39	48	17	24	45	39	61	51	17	44	83	61	54	70	50	45	36	95	50	77	71	112	73
peak1270	11	9	28	4	9	15	82	113	203	81	138	317	27	30	22	15	14	21	226	175	237	147	169	271
peak1271	8	7	14	5	11	19	223	125	149	146	150	240	12	19	11	18	5	18	355	179	203	216	180	284
peak1272	3	4	3	1	2	3	115	160	54	43	82	133	1	6	1	0	2	2	84	38	59	70	89	104
peak1273	629	509	584	531	366	516	5603	3771	2980	2164	2980	4481	539	579	606	355	429	455	6179	3471	5080	3024	3133	4303
peak1274	144	160	139	165	100	112	321	306	232	284	231	198	129	92	121	79	86	111	348	185	171	286	190	235
peak1275	15	11	14	9	7	22	100	68	43	23	40	107	21	19	25	13	16	15	179	100	139	58	57	91
peak1276	258	196	309	271	141	255	1391	840	1076	604	959	1244	274	280	289	255	322	294	2094	1135	1396	1499	1357	1426
peak1277	79	65	79	102	49	109	696	362	276	327	401	537	85	95	92	96	132	111	815	394	619	457	411	598
peak1278	5905	6249	5835	8021	5538	6908	1565	1603	1017	1051	1572	1197	3671	4309	4755	4835	4080	6450	1185	1141	1190	1349	776	1139
peak1279	71	82	103	48	50	118	73	76	50	36	66	83	67	77	82	66	54	109	54	50	76	23	91	93
peak1280	19	27	30	15	10	27	602	638	398	269	455	822	16	24	24	20	22	19	1127	425	850	480	541	857
peak1281	249	231	340	219	135	380	622	534	498	219	386	585	193	295	287	228	239	296	733	530	681	523	618	685
peak1282	1216	1047	1387	774	784	1224	6549	4433	3908	1480	3194	4839	314	1247	1335	945	1234	1164	2258	4102	5302	3171	3505	5790
peak1283	105	118	100	95	33	92	1231	1174	721	528	548	935	31	94	96	118	108	121	479	898	1217	1035	863	1373
peak1284	1177	1104	1382	1338	785	1370	449	370	534	332	393	403	616	1032	1040	928	1010	1314	345	433	419	352	316	471
peak1285	1800	1725	1623	2072	1722	1845	1044	983	820	459	946	616	730	1408	1404	1479	1416	1960	559	763	680	736	676	796
peak1286	232	214	236	230	159	206	1446	1056	1015	688	1088	896	55	121	123	140	154	171	708	692	720	983	541	1102
peak1287	9	8	14	5	3	23	111	71	94	32	39	52	2	15	7	9	24	11	32	55	101	83	78	111
peak1288	116	76	136	86	29	124	367	164	195	128	142	380	52	142	151	108	142	141	370	328	548	269	295	485
peak1289	121	92	135	100	55	149	251	202	131	113	171	248	33	79	111	112	94	167	136	148	214	122	190	252
peak1290	50	42	35	54	41	42	739	308	252	177	359	467	23	55	59	55	46	50	686	507	714	610	384	525
peak1291	1400	1441	1725	1289	958	1632	11624	11282	7822	5307	8328	11946	1271	1265	1314	1098	1037	1484	13299	7813	9651	9837	7420	11427
peak1292	27	17	43	28	13	24	346	157	162	68	170	277	46	66	63	60	63	40	418	372	564	342	384	250
peak1293	260	300	265	294	212	222	2366	2696	1376	1148	1899	2043	200	225	200	178	148	250	2785	1585	1725	1480	1118	1964
peak1294	438	338	431	443	215	379	440	479	298	163	284	391	390	393	378	398	360	330	412	295	349	352	326	341
peak1295	829	564	922	599	402	775	6707	4216	4269	2023	3511	5631	1130	1005	1036	764	961	731	11097	6105	7616	5470	6055	5699
peak1296	175	155	241	115	92	174	220	142	139	75	64	158	288	256	271	166	253	179	160	125	129	117	117	143
peak1297	200	191	223	205	135	218	1452	961	701	686	835	1157	200	210	239	205	209	235	1625	847	1303	1087	850	1169
peak1298	61	55	73	79	45	72	272	191	130	77	191	293	63	68	63	51	67	62	522	316	370	250	344	288
peak1299	34	58	31	53	44	35	237	189	123	130	223	156	26	29	25	48	26	55	160	98	167	80	88	198
peak1300	91	76	102	83	39	115	211	150	114	129	74	148	100	110	130	79	114	101	318	136	228	139	156	205
peak1301	22	9	16	26	12	10	76	69	48	5	59	71	22	11	24	29	18	21	117	42	89	98	43	84
peak1302	9	10	10	6	9	18	107	67	76	50	41	114	18	13	11	17	15	18	184	55	82	47	82	120
peak1303	7	12	16	20	14	25	308	292	236	195	250	454	9	13	16	27	15	23	309	140	327	289	220	390
peak1304	331	249	432	282	164	469	2995	1673	1869	1205	1350	3206	343	475	655	373	572	525	4407	3067	5348	3161	3153	3830
peak1305	37	23	56	23	9	37	180	6	33	14	66	67	40	74	101	48	80	61	165	164	227	216	150	77
peak1306	139	126	191	74	44	142	201	223	177	40	175	249	166	283	310	152	247	130	400	492	538	370	500	256
peak1307	9	10	9	8	2	14	389	252	313	126	216	485	14	13	16	6	21	26	647	295	645	362	511	591
peak1308	4	5	10	1	1	4	33	45	36	1	32	57	4	4	3	1	4	5	47	33	100	42	80	65
peak1309	289	176	303	191	68	241	4783	1343	1925	1247	1096	2373	40	240	348	234	279	194	683	2091	3985	2767	2056	2195
peak1310	27	19	41	18	7	20	278	83	128	34	61	230	9	25	60	24	31	17	43	207	588	79	263	204
peak1311	285	139	300	125	69	250	3824	1137	1958	696	1016	2521	66	362	598	294	400	239	1094	2944	6739	3068	3429	2552
peak1312	61	105	220	40	47	159	62	70	85	16	57	93	44	180	385	110	209	152	44	112	281	162	178	116
peak1313	64	55	60	72	39	68	151	99	142	110	161	141	34	43	48	36	35	35	118	89	119	81	68	98
peak1314	29	35	56	33	21	26	248	261	210	87	230	233	42	54	43	16	16	15	387	230	198	229	123	183
peak1315	195	147	169	159	97	124	1812	1306	1065	652	1390	1307	192	230	168	90	134	109	2473	1531	1643	823	972	1186
peak1316	23	23	20	15	4	19	366	317	241	71	164	381	11	20	10	15	14	19	371	235	383	384	304	409
peak1317	93	86	95	58	54	66	414	394	176	290	291	266	62	55	68	50	72	92	462	277	325	415	198	367
peak1318	66	69	85	43	31	59	267	167	114	80	151	168	70	68	57	54	63	70	362	166	169	255	171	233
peak1319	59	65	63	43	15	37	504	454	398	115	239	386	44	40	44	55	44	52	690	343	476	339	380	542
peak1320	75	59	67	26	26	60	688	534	353	208	353	513	49	49	60	42	45	43	876	423	552	568	486	547
peak1321	31	33	30	19	6	31	82	89	48	12	25	32	23	29	24	21	26	23	97	51	55	60	44	53
peak1322	16	13	21	8	5	10	119	82	25	0	40	48	10	14	11	11	12	18	209	84	98	41	83	103
peak1323	19	20	24	13	14	14	50	49	85	37	51	36	30	17	14	14	17	10	107	38	65	85	69	36
peak1324	25	21	35	8	15	28	61	58	37	9	40	57	22	20	20	18	25	36	127	77	73	46	78	61
peak1325	3	4	15	0	0	14	4	13	30	24	14	113	4	5	12	4	0	7	27	40	50	44	29	55
peak1326	15	12	35	16	11	35	66	136	101	45	80	217	22	24	36	13	11	30	306	167	309	105	163	194
peak1327	17	16	47	12	5	38	58	97	144	18	117	461	24	27	48	24	14	20	111	156	358	72	204	309
peak1328	22	24	33	22	18	26	250	238	222	172	147	308	36	29	34	34	32	35	455	219	347	263	236	385
peak1329	4	3	2	3	5	7	70	27	36	1	7	53	3	1	5	1	7	1	156	32	58	22	19	28
peak1330	17	15	16	16	0	5	306	188	249	109	128	248	10	6	11	13	7	5	403	156	274	296	198	236
peak1331	67	65	107	35	21	48	1631	826	886	402	458	996	80	66	84	59	57	44	2139	768	1510	755	865	743
peak1332	225	202	401	197	157	325	1015	835	1182	450	990	1815	322	346	394	294	339	289	1776	1172	1859	1141	1694	1548
peak1333	141	108	158	108	81	186	514	386	505	195	381	648	183	136	201	126	152	155	903	541	746	715	619	600
peak1334	75	83	94	91	40	107	198	102	130	41	83	158	104	82	125	75	90	68	234	141	173	152	137	153
peak1335	305	201	360	394	229	383	4523	2643	2574	2359	2816	4829	340	393	362	394	405	369	6111	3420	4905	4241	4403	4900
peak1336	11	9	13	6	7	4	152	93	71	15	79	55	5	9	9	11	11	10	108	133	188	92	105	122
peak1337	15	5	14	6	12	9	226	105	69	60	74	149	3	8	8	10	10	9	177	196	266	84	130	151
peak1338	212	104	226	135	87	223	2680	821	1214	533	800	1697	307	629	696	363	594	263	4456	4416	7514	3179	3821	2752
peak1339	24	28	28	19	8	27	90	50	29	34	54	63	20	26	26	19	15	19	104	64	84	61	44	73
peak1340	9	3	2	3	4	2	81	87	4	14	34	35	8	3	2	3	1	2	54	64	52	32	32	27
peak1341	14	13	10	9	6	4	130	95	29	28	81	78	10	14	3	2	7	6	159	53	107	59	36	84
peak1342	2	3	2	1	1	4	33	23	42	23	69	50	2	3	5	5	1	3	56	31	55	26	51	72
peak1343	68	43	74	39	19	54	272	92	265	68	121	235	15	60	112	70	95	75	66	301	530	401	403	302
peak1344	8	18	9	15	5	10	197	206	111	56	141	215	4	5	5	8	5	9	101	144	169	182	127	186
peak1345	719	565	888	655	679	949	1766	881	1756	552	1338	1077	292	1094	1350	1130	1551	1028	687	1468	1815	1326	1774	1591
peak1346	614	694	986	559	421	1027	3570	3917	3420	1393	2369	4614	332	899	1337	1111	1064	949	2024	3403	7018	5163	5905	5343
peak1347	23	27	33	22	9	32	63	42	55	59	36	63	36	77	35	43	60	39	180	150	111	123	103	90
peak1348	338	252	336	402	266	352	378	293	271	170	316	289	240	274	293	250	226	333	374	297	304	296	182	368
peak1349	371	232	362	306	213	434	9117	5299	4468	4919	5841	10445	317	330	349	330	317	400	10237	5097	9484	6665	5624	9427
peak1350	274	171	371	232	132	402	1709	1452	1472	871	1088	2325	289	302	366	278	284	305	2743	1617	2075	2092	1906	2385
peak1351	15	9	10	13	14	12	151	55	17	22	73	35	2	6	4	12	10	7	47	31	34	31	49	85
peak1352	106	98	276	88	96	225	365	432	791	151	593	906	160	208	279	149	177	226	542	771	1071	537	1158	1400
peak1353	41	40	46	46	37	63	335	24	223	68	183	90	41	57	64	62	43	77	125	120	136	251	120	75
peak1354	59	52	81	38	29	74	398	201	384	45	156	312	33	111	153	110	139	82	238	439	633	801	465	341
peak1355	101	84	169	78	65	163	1439	427	833	397	707	1339	72	193	283	170	255	151	721	1347	2566	1510	1363	1353
peak1356	27	17	47	12	10	51	184	50	180	45	90	175	15	43	73	54	61	47	94	157	315	175	189	162
peak1357	62	46	50	57	39	53	161	61	76	22	92	51	14	31	40	47	39	59	31	31	41	52	53	53
peak1358	378	338	448	340	229	409	2088	1926	1487	1212	1521	2131	278	324	322	238	281	378	2430	1402	1807	1425	1197	1653
peak1359	6	2	7	4	4	2	163	66	70	60	52	80	1	6	12	1	7	5	54	98	139	0	95	75
peak1360	10	11	15	3	3	13	148	31	71	1	41	44	5	7	15	5	8	6	63	36	71	13	56	34
peak1361	68	58	91	52	39	112	341	235	215	167	190	292	86	88	120	72	120	100	473	336	427	175	290	229
peak1362	245	157	314	164	117	316	5168	1949	2370	1616	2032	4852	259	313	384	255	344	253	6388	3735	7024	3654	3889	4321
peak1363	153	79	176	116	64	142	195	107	205	51	137	118	151	193	230	142	203	163	237	172	177	200	188	136
peak1364	114	98	160	165	74	154	306	285	323	142	222	242	93	145	151	136	165	140	411	366	345	394	371	370
peak1365	189	187	207	185	118	232	1915	1077	787	935	1155	1865	36	151	224	197	226	241	369	913	1832	1081	1350	2049
peak1366	50	45	51	30	16	57	233	125	99	80	72	249	6	37	61	63	78	66	40	110	302	103	186	203
peak1367	73	42	70	30	23	76	139	58	96	96	39	94	9	46	82	50	99	77	36	72	103	100	125	134
peak1368	71	55	88	35	50	117	1259	266	594	425	649	769	18	96	170	96	187	112	255	539	1588	1109	730	597
peak1369	68	89	80	73	70	103	413	178	182	83	328	238	8	62	98	72	104	72	96	151	283	223	206	223
peak1370	0	3	5	1	1	0	150	81	48	41	65	180	2	3	5	3	3	5	239	68	241	61	104	171
peak1371	245	168	255	260	169	249	852	458	497	413	661	717	227	317	276	208	247	275	1185	719	757	812	520	781
peak1372	74	58	90	69	36	70	195	121	66	96	97	145	23	98	119	67	80	71	81	95	190	151	186	173
peak1373	153	100	187	113	110	119	1078	743	626	528	801	675	63	164	175	129	180	158	788	705	1231	1120	816	959
peak1374	553	469	667	422	312	568	14762	10544	8921	5945	8171	17262	374	708	779	540	724	547	13828	11277	23399	12014	13402	15661
peak1375	35	12	33	16	24	20	409	208	147	85	261	352	9	54	84	35	64	19	259	677	1086	550	748	354
peak1376	40	22	35	16	21	28	377	88	99	69	169	211	12	59	98	51	91	34	183	369	650	423	294	211
peak1377	32	22	30	9	10	28	303	139	144	45	80	172	29	33	50	27	44	27	314	228	306	148	291	172
peak1378	28	27	31	15	7	38	418	157	243	171	118	239	25	37	47	23	31	32	416	261	441	509	271	276
peak1379	29	12	19	5	6	20	115	46	43	8	49	74	21	19	23	29	26	16	160	97	141	145	108	75
peak1380	48	36	59	39	25	52	1971	757	887	487	810	1540	37	52	48	59	38	54	1241	731	1533	1089	860	1480
peak1381	49	44	61	47	19	57	427	215	241	146	215	290	21	42	46	48	64	65	208	180	206	229	170	232
peak1382	10	14	11	10	13	17	114	40	47	28	57	86	9	10	13	9	19	15	50	28	63	26	61	80
peak1383	179	190	218	160	133	284	739	670	478	245	434	584	121	133	134	160	155	256	560	370	465	525	370	625
peak1384	26	25	35	19	10	38	300	174	176	22	86	306	21	24	30	22	29	31	229	226	325	218	255	270
peak1385	36	28	19	16	9	26	373	181	147	22	90	268	12	23	25	26	26	23	184	164	295	294	243	275
peak1386	11	21	14	8	10	10	121	56	14	39	48	58	4	7	2	6	9	9	33	31	51	0	41	42
peak1387	3	4	8	7	0	7	159	41	72	57	48	164	1	12	4	11	6	5	79	91	216	88	124	99
peak1388	4	3	4	1	0	4	139	62	73	18	23	111	5	5	6	3	15	2	71	61	150	16	71	95
peak1389	127	64	134	119	29	134	152	20	89	52	69	81	30	126	202	168	171	145	22	62	124	297	61	107
peak1390	4	2	3	6	3	5	35	28	25	0	25	87	2	2	2	1	1	7	39	19	17	11	39	37
peak1391	3	2	4	4	0	9	80	59	27	19	58	171	2	2	0	1	3	1	183	49	109	103	46	127
peak1392	8	13	21	10	11	35	87	84	33	46	63	94	21	18	12	7	7	13	118	78	58	41	54	72
peak1393	73	78	65	79	58	148	987	806	818	667	882	1612	46	31	54	76	57	126	830	418	788	1475	837	1695
peak1394	18	17	21	24	21	35	103	35	43	48	41	123	13	10	20	23	8	19	50	45	37	21	33	66
peak1395	5	5	16	7	2	21	71	139	83	57	102	238	4	2	5	6	6	7	56	39	101	48	103	183
peak1396	7	12	16	5	11	17	177	227	99	64	139	305	8	4	11	18	7	17	145	98	189	117	106	221
peak1397	658	515	864	519	437	937	4196	2957	3024	1705	2856	3751	850	809	1011	788	858	888	5754	3278	4880	3691	3502	4380
peak1398	438	353	531	383	304	541	1498	1103	912	653	1050	1351	451	453	488	431	502	563	1785	982	1458	1083	1117	1474
peak1399	318	345	333	396	246	366	484	418	279	210	322	358	259	317	348	388	315	375	520	353	371	436	417	474
peak1400	259	318	295	320	287	334	1337	1067	749	571	1434	1013	191	203	239	215	216	300	1162	624	963	1005	694	1138
peak1401	155	181	144	190	131	180	1003	632	504	380	767	778	92	135	122	113	107	141	657	380	686	650	327	631
peak1402	222	204	255	236	161	271	1766	1454	1180	927	1471	1596	175	176	232	195	199	243	1724	1247	1668	1319	956	1810
peak1403	117	99	129	118	53	140	175	157	137	64	137	210	122	107	135	109	90	131	199	167	247	185	205	251
peak1404	479	316	436	515	259	475	360	287	279	138	235	217	228	440	471	483	509	514	203	290	391	194	286	359
peak1405	28	16	34	14	9	34	355	140	224	129	97	354	10	29	52	35	54	27	87	203	451	289	339	289
peak1406	30	13	38	12	7	41	360	39	108	48	64	132	6	29	41	42	74	35	70	143	243	282	164	163
peak1407	16	12	47	12	6	34	92	71	103	18	40	134	12	14	44	37	54	37	57	124	207	87	182	143
peak1408	43	24	69	41	29	52	95	58	71	58	45	57	20	39	31	48	63	52	61	57	62	149	78	94
peak1409	139	81	135	116	60	124	697	141	361	224	228	398	21	113	150	118	142	138	54	274	494	513	184	322
peak1410	120	66	123	102	85	135	2045	118	811	419	674	449	54	139	284	158	192	137	540	639	1293	1576	549	387
peak1411	129	133	151	185	144	150	983	702	607	590	831	602	111	115	124	105	111	171	960	611	754	445	473	728
peak1412	7	3	3	1	1	2	53	18	21	23	12	32	4	4	3	5	5	3	45	27	92	44	20	25
peak1413	167	123	206	131	90	189	888	599	545	247	372	587	309	281	302	166	184	171	1450	817	987	826	601	762
peak1414	397	344	371	430	258	416	1253	728	690	486	756	680	370	372	429	270	228	354	1337	677	786	596	570	741
peak1415	300	230	433	284	169	514	305	306	393	91	213	357	344	472	582	419	442	470	440	473	626	330	443	489
peak1416	68	45	97	45	32	66	747	587	564	237	409	879	76	109	120	75	83	101	1292	844	1404	872	887	1064
peak1417	4	5	3	6	1	5	160	34	98	41	76	91	1	6	1	1	2	4	86	52	93	73	74	170
peak1418	27	22	43	22	11	36	657	310	190	272	240	399	42	40	51	33	38	30	1080	422	866	464	409	432
peak1419	37	49	58	27	27	34	471	529	483	184	354	490	58	60	69	48	66	46	837	411	824	312	538	453
peak1420	23	24	43	13	7	22	657	610	438	172	402	627	45	44	54	31	34	22	1023	504	1104	572	557	716
peak1421	616	584	838	544	462	777	369	352	297	251	354	365	728	740	804	632	602	747	469	421	470	280	425	414
peak1422	1032	1009	1162	1299	974	1086	1875	1645	947	1161	2089	2427	904	1053	884	1000	875	976	2054	982	1714	1547	1253	2366
peak1423	540	493	597	665	484	557	710	523	386	316	742	753	415	487	490	485	367	575	786	350	584	448	464	668
peak1424	39	35	29	26	15	42	181	242	122	69	144	277	35	25	35	36	54	54	211	136	239	301	261	275
peak1425	32	23	41	26	24	59	242	158	144	86	183	437	27	25	34	49	55	46	223	126	236	428	246	330
peak1426	65	43	50	59	57	90	519	410	251	427	514	786	24	22	26	62	43	71	295	124	283	625	362	712
peak1427	277	347	296	251	169	327	1145	1107	707	555	933	1056	297	289	267	208	262	289	1440	986	1052	837	672	1301
peak1428	545	577	597	497	374	527	2106	1742	1258	1105	1678	1480	517	554	447	450	526	601	2591	1620	1559	1478	1273	1590
peak1429	76	70	85	86	47	75	200	80	157	81	134	109	53	60	84	54	43	66	179	100	135	95	38	88
peak1430	6	3	10	2	4	7	25	19	4	33	30	63	6	6	9	8	7	3	35	49	37	55	32	38
peak1431	706	724	762	716	588	686	5767	5657	3384	3363	5170	5474	557	538	611	529	458	566	6283	3295	4916	3877	2902	4864
peak1432	19	46	39	40	23	34	92	124	96	50	110	118	19	25	19	20	23	32	98	52	106	66	35	100
peak1433	88	65	68	42	50	84	136	135	132	30	115	97	76	89	60	49	51	60	228	157	108	169	148	118
peak1434	439	415	482	461	259	513	11423	7916	5472	5275	6788	9408	379	484	504	420	394	545	9166	5244	9623	7398	5042	10360
peak1435	114	82	156	96	85	151	2743	1646	1412	1050	1506	3026	115	142	169	126	153	154	3832	1991	3406	2065	2262	3258
peak1436	197	129	223	154	87	188	4244	2670	2209	1612	2052	5049	249	256	294	260	250	261	7042	3349	6943	4160	4234	5686
peak1437	22	26	43	42	32	31	290	281	205	265	253	346	23	39	27	41	33	49	380	216	335	369	172	467
peak1438	58	50	62	73	55	98	819	649	578	312	594	1025	73	96	84	87	86	98	1369	716	1053	820	835	1131
peak1439	1	1	9	2	3	21	6	51	160	2	85	491	2	5	15	0	0	24	14	92	245	20	99	324
peak1440	16	15	29	10	7	37	51	93	44	21	90	112	33	28	41	27	12	24	130	74	150	85	125	131
peak1441	27	35	41	27	22	33	246	254	218	49	183	204	20	19	21	22	26	41	172	122	165	162	134	213
peak1442	20	16	26	18	9	23	443	309	349	112	313	681	11	13	16	13	23	18	453	270	511	430	421	463
peak1443	1561	1488	1375	1789	1454	1251	1053	852	538	361	752	541	1171	1335	1042	1147	1106	1387	982	616	522	409	416	483
peak1444	8502	6268	8522	6921	5216	8109	7366	4433	4587	2459	4244	4150	8282	8678	8262	6452	7455	8482	9573	5904	5942	5055	4153	5229
peak1445	6403	4704	7251	5072	2880	6282	23867	15803	18128	8609	11208	17855	7934	7700	7628	6113	7216	6378	36753	18390	22454	20617	17608	20696
peak1446	8621	6061	10362	5114	4062	8225	19660	12170	12523	6636	10021	13580	12531	11847	12851	8238	9892	9414	36934	18949	25481	18545	18108	16220
peak1447	6064	4793	7959	4112	3034	6109	85423	52514	64431	25933	42701	69941	10142	9576	9534	7133	8965	7027	168930	79847	117276	77403	81317	82586
peak1448	264	324	648	126	220	503	41	84	395	17	119	429	586	703	949	315	469	414	122	353	701	93	372	405
peak1449	226	454	1303	277	467	1861	257	581	1080	212	1064	1892	235	322	813	431	587	1118	469	487	1050	1133	1509	1789
peak1450	22	39	23	15	27	31	51	40	32	0	46	64	3	5	10	23	26	8	21	6	16	36	50	49
peak1451	16	19	45	9	15	41	51	43	52	75	31	92	1	7	14	26	40	30	20	12	27	44	72	54
peak1452	38	59	83	36	44	132	160	165	261	105	230	420	34	21	39	94	106	93	110	70	217	363	441	346
peak1453	13	17	28	8	11	38	389	479	326	135	321	1379	7	13	23	31	36	34	271	186	605	540	918	844
peak1454	22	29	47	26	18	61	55	33	76	65	43	133	11	15	20	53	65	41	79	32	62	127	116	101
peak1455	9	12	16	7	9	18	65	39	50	28	51	180	4	7	10	14	14	13	44	43	66	58	127	126
peak1456	866	953	1810	1464	960	3042	2020	2290	2128	1930	2471	5185	707	771	1364	2132	2047	2497	2343	1398	2629	5317	4019	4058
peak1457	1725	1779	3336	3170	2132	5357	8419	7142	9190	8361	10535	20897	1376	1470	2355	3710	3477	5083	9693	5471	10302	18100	13554	21497
peak1458	23	15	43	29	10	63	161	163	266	145	124	523	10	23	30	67	47	43	225	123	352	388	518	491
peak1459	375	232	291	238	130	323	3465	1887	1315	1266	1531	1889	31	177	298	193	245	291	316	1030	1897	1253	1075	1891
peak1460	574	366	573	364	214	724	1818	1272	1244	875	1045	2763	108	403	599	519	602	632	659	904	2050	2315	1759	2464
peak1461	296	192	321	224	126	320	5350	2447	3310	1781	1720	4406	47	338	462	344	487	404	1007	3652	7075	4929	4973	5076
peak1462	13	8	11	15	5	8	34	31	35	20	23	109	0	1	5	8	13	6	26	31	59	57	51	69
peak1463	19	11	12	8	11	10	411	185	167	117	177	400	6	9	16	12	5	6	516	227	495	233	212	327
peak1464	2	1	1	1	1	3	56	21	26	26	40	59	0	2	1	3	3	1	14	12	59	12	7	54
peak1465	76	47	87	57	40	76	460	141	165	172	237	258	108	128	136	74	107	79	765	320	541	356	270	254
peak1466	25	19	29	18	9	29	62	70	122	28	64	106	38	44	59	25	32	34	163	112	182	61	123	112
peak1467	23	20	14	8	8	19	118	33	109	25	48	55	13	25	43	13	40	14	67	76	187	146	104	74
peak1468	123	115	163	161	106	221	1582	628	748	1077	1086	1409	38	50	104	109	81	148	482	255	621	645	320	868
peak1469	14	15	13	10	5	12	73	45	44	36	27	33	12	12	26	10	17	9	60	46	109	55	54	51
peak1470	14	6	8	6	11	17	70	60	30	20	44	51	8	10	26	11	13	8	32	49	138	73	101	62
peak1471	21	11	33	12	9	31	169	33	113	18	55	123	12	25	49	34	39	34	77	69	230	234	147	132
peak1472	27	20	15	21	18	34	478	115	132	108	252	169	0	8	26	17	43	15	32	101	224	389	138	123
peak1473	21	20	23	16	9	14	144	174	89	66	86	98	1	13	27	22	25	22	23	105	143	175	122	88
peak1474	1335	1026	1321	1276	870	1369	30506	19990	16233	12347	18575	38187	1316	1332	1502	1148	1190	1281	37389	19855	35323	17348	19996	33046
peak1475	1416	1144	1699	1039	834	1504	5573	4428	4128	2197	3841	5150	1695	1524	1816	1143	1145	1348	8800	5276	6798	5105	5480	5572
peak1476	294	339	559	227	181	424	891	1122	1181	368	783	1210	367	413	475	283	305	349	1516	1012	1261	985	1290	1348
peak1477	107	52	107	58	45	75	212	188	188	29	187	254	120	113	88	58	59	61	610	209	417	95	221	300
peak1478	2	1	0	1	2	2	52	27	26	16	28	35	0	5	0	0	2	1	114	41	73	22	34	48
peak1479	10	5	5	6	5	2	86	83	31	64	87	55	5	4	6	4	1	7	35	36	66	60	39	78
peak1480	61	61	72	44	34	90	668	404	485	210	388	549	39	55	55	68	39	63	660	378	481	478	251	724
peak1481	14	14	18	9	5	12	41	55	43	32	33	61	12	25	12	13	19	9	107	61	98	64	26	51
peak1482	4	3	4	2	0	4	220	64	53	19	60	202	0	3	5	4	10	4	26	113	250	201	140	176
peak1483	7	8	14	6	2	13	92	91	78	70	58	162	1	8	9	6	6	6	71	92	196	159	88	176
peak1484	13	13	8	9	7	18	171	50	94	33	48	177	4	12	23	21	23	19	76	126	249	204	149	182
peak1485	49	33	61	29	29	38	965	598	452	235	391	692	25	49	51	43	77	35	411	446	804	738	785	665
peak1486	26	14	22	7	5	24	108	59	26	15	56	73	8	24	27	17	50	12	80	133	156	99	131	101
peak1487	14	13	5	9	10	5	101	93	79	38	51	64	2	11	11	18	11	9	35	70	103	55	108	63
peak1488	19	26	29	6	10	22	287	271	209	200	178	387	26	31	17	25	27	21	694	422	427	481	382	358
peak1489	71	73	114	57	74	98	1233	1451	1217	633	1025	2027	153	170	121	131	161	123	3378	2003	2185	1907	2483	2264
peak1490	13	19	25	11	9	24	129	126	189	54	147	199	27	38	29	36	28	23	399	267	196	91	265	243
peak1491	37	39	82	24	38	73	43	49	85	18	41	64	22	76	111	66	64	56	19	83	103	24	138	63
peak1492	351	463	298	502	560	357	5877	1572	2154	2757	6426	2389	74	270	435	243	399	332	1056	1665	3714	2478	1499	2055
peak1493	148	129	130	148	151	194	572	264	409	293	564	358	36	130	223	99	151	133	124	293	559	611	338	387
peak1494	529	307	562	394	227	571	3183	641	1486	925	1112	1373	131	554	713	537	682	520	662	1527	2131	2064	1282	1342
peak1495	25	30	11	3	10	9	107	33	46	21	19	14	0	11	17	2	6	12	6	30	38	53	14	23
peak1496	9	5	14	5	4	16	135	76	105	32	78	209	2	10	19	16	13	8	24	126	336	195	165	170
peak1497	10	8	19	4	6	13	152	14	91	49	32	51	7	24	36	20	22	16	53	77	115	33	51	44
peak1498	350	286	622	367	256	762	236	285	414	89	290	632	510	514	586	518	517	525	455	410	562	339	587	653
peak1499	24	24	29	16	17	22	82	55	29	18	42	49	6	12	11	10	12	12	80	34	46	45	32	46
peak1500	10	23	11	22	14	21	96	128	39	55	112	78	2	1	7	10	6	10	22	56	51	74	55	71
peak1501	351	299	513	490	380	740	2128	1380	1446	1071	1859	2343	374	357	421	429	440	588	2270	1232	1431	2043	1506	2215
peak1502	2	1	2	2	0	0	71	48	25	118	121	98	0	3	1	1	1	1	3	15	39	76	25	70
peak1503	74	28	73	30	22	59	653	240	413	151	190	606	49	103	110	90	127	90	905	687	1009	837	670	711
peak1504	9	6	8	5	4	11	180	59	159	32	73	173	10	24	23	22	18	12	86	226	535	271	286	266
peak1505	9	1	7	1	0	18	90	10	85	24	23	47	7	16	14	12	15	6	22	51	111	30	39	45
peak1506	34	34	53	31	31	46	393	255	177	209	223	284	5	22	20	29	23	48	49	153	203	302	155	359
peak1507	104	42	115	70	40	111	403	23	110	98	84	55	104	149	175	77	133	93	169	125	159	130	61	42
peak1508	25	24	25	16	6	15	462	238	261	145	132	283	24	20	25	13	19	20	678	263	473	266	262	294
peak1509	5	7	6	3	3	5	69	76	43	9	23	36	7	13	8	7	4	6	126	52	128	26	57	60
peak1510	135	139	145	127	129	133	709	456	388	334	576	505	60	164	204	152	192	161	401	675	903	602	648	559
peak1511	85	46	86	69	44	71	221	117	49	109	131	157	25	74	81	49	55	74	39	124	178	211	93	149
peak1512	33	30	41	40	36	49	871	252	452	249	572	553	3	43	96	65	90	47	160	409	1564	847	642	541
peak1513	65	32	74	54	37	51	378	104	260	112	111	175	98	147	186	96	138	46	652	630	771	462	517	201
peak1514	1023	1185	1176	1042	851	1193	8460	2935	3035	3408	5657	3042	329	1101	1480	961	1151	1227	1802	2424	4364	4633	2822	3072
peak1515	1090	1595	1997	1106	1315	1692	2374	3502	2126	934	3157	2652	492	1536	2194	1081	1485	1659	1083	2732	3958	2401	3183	2944
peak1516	1554	1481	1739	1574	1114	1491	742	576	705	278	413	371	816	1838	2011	1782	2169	1488	408	653	730	666	693	478
peak1517	8	10	26	7	11	21	12	26	40	11	41	61	13	30	41	3	13	26	21	50	73	13	53	83
peak1518	270	135	238	270	211	346	3490	1388	1699	1214	2099	3065	201	229	262	252	253	294	3110	1800	2625	2158	1809	3250
peak1519	9	10	18	9	4	7	130	39	53	29	60	59	6	39	69	32	55	20	46	163	329	199	267	146
peak1520	14	6	16	12	5	11	308	209	177	181	251	458	6	9	13	9	11	10	202	272	428	312	240	475
peak1521	27	24	25	40	16	37	336	132	149	140	178	235	10	21	24	22	21	29	86	141	202	274	136	294
peak1522	641	840	528	707	561	554	501	559	375	258	527	301	66	282	508	442	511	515	135	247	337	500	315	369
peak1523	2708	3319	2063	3011	2806	2141	17700	11574	10814	7840	13363	8322	286	1640	1965	1860	2344	2175	2392	7441	7705	8363	7647	11135
peak1524	49	31	42	36	19	42	331	96	128	77	113	215	13	68	111	66	100	71	128	273	442	417	272	221
peak1525	22	15	18	8	5	25	46	51	53	23	32	54	20	25	38	17	20	17	54	52	65	30	89	64
peak1526	54	49	59	60	37	67	89	130	55	20	89	73	51	40	48	44	37	47	81	54	104	52	59	78
peak1527	149	140	138	104	126	166	493	452	286	312	523	407	79	81	109	94	95	172	376	306	346	173	149	567
peak1528	14	12	13	13	13	9	122	162	27	85	109	122	2	8	2	9	1	11	1	37	59	55	49	146
peak1529	1	2	4	1	1	0	33	36	10	24	16	27	2	5	7	5	6	1	31	58	76	104	13	29
peak1530	9	2	4	6	1	9	56	7	35	0	10	35	5	6	19	15	11	4	68	69	161	106	96	57
peak1531	114	79	120	111	62	110	199	163	185	55	118	169	46	147	161	135	153	159	97	225	290	93	223	241
peak1532	122	119	106	120	112	149	335	65	200	69	234	93	31	102	157	87	99	133	52	48	125	109	95	104
peak1533	1	0	2	2	1	1	101	58	58	0	48	45	5	2	1	1	4	1	74	30	92	64	23	18
peak1534	32	11	41	37	23	44	231	99	83	68	166	168	12	25	45	33	26	33	74	83	199	151	117	198
peak1535	54	16	52	18	6	57	1241	172	366	303	260	847	8	50	92	55	71	57	184	558	1701	937	602	706
peak1536	117	75	164	73	55	142	1712	524	846	468	607	1274	38	221	386	225	350	187	509	1590	3812	2172	2335	1564
peak1537	46	29	66	33	35	63	501	205	344	176	351	271	11	56	115	61	127	52	144	624	820	573	692	459
peak1538	28	22	33	20	19	39	203	124	155	32	100	153	4	39	80	53	85	35	68	208	353	189	292	188
peak1539	36	18	11	13	9	21	231	94	61	44	64	68	0	16	20	3	7	23	11	82	113	52	32	83
peak1540	53	17	33	19	22	39	639	238	346	166	212	400	24	41	90	62	69	45	216	413	1077	652	649	404
peak1541	37	67	63	33	38	59	66	126	115	52	115	146	41	115	160	79	112	46	46	204	323	208	309	112
peak1542	189	103	343	79	93	305	3418	961	2762	747	1496	3322	104	460	882	418	833	243	1928	4473	12713	5785	6847	3220
peak1543	1097	589	1218	745	366	1262	17336	5888	9448	4924	5229	16498	217	1094	1767	1206	1550	1114	3940	10453	26570	14867	14686	14733
peak1544	23	21	14	14	18	14	100	37	39	41	43	76	5	9	17	11	14	14	9	32	54	19	58	68
peak1545	3	3	9	7	3	13	100	42	50	47	47	84	3	8	14	11	15	12	47	115	170	19	99	86
peak1546	22	11	14	20	6	14	104	28	53	20	62	72	2	20	30	29	25	20	49	118	184	114	86	104
peak1547	41	70	30	71	64	30	211	294	321	156	322	100	0	13	3	15	16	37	18	85	15	126	52	157
peak1548	15	8	19	6	4	18	22	50	86	2	66	69	0	10	24	15	14	13	43	78	143	28	96	52
peak1549	130	130	116	143	123	103	477	448	281	261	295	236	50	87	131	96	91	105	183	287	405	377	284	342
peak1550	639	488	1016	549	396	984	67	116	230	51	182	537	520	593	991	448	470	700	66	214	462	76	226	360
peak1551	22	20	28	37	24	41	205	84	76	118	107	179	9	23	31	30	33	28	59	86	182	264	120	204
peak1552	6	0	3	4	0	3	122	39	46	40	73	118	2	5	3	2	5	4	88	69	161	140	119	136
peak1553	14	6	13	8	4	8	359	91	183	66	104	173	6	23	23	14	21	6	57	284	544	416	266	239
peak1554	1	7	11	3	3	5	269	23	120	41	83	61	0	13	18	11	14	5	39	114	283	204	103	57
peak1555	4	3	2	2	8	2	68	35	36	46	35	17	1	2	18	11	7	0	31	47	115	90	70	33
peak1556	3	5	8	2	5	8	171	12	94	53	93	45	2	19	17	9	15	7	44	94	219	126	109	32
peak1557	6	8	9	2	2	1	27	17	15	0	16	29	1	9	16	14	16	7	10	26	77	31	47	16
peak1558	3	16	11	4	7	11	24	96	105	2	84	160	3	16	35	17	16	9	9	157	329	36	251	136
peak1559	191	119	201	151	111	214	988	203	463	426	419	350	96	188	220	174	247	225	532	295	507	796	297	405
peak1560	28	18	23	14	6	23	373	120	285	139	98	330	22	38	43	54	43	46	347	356	636	403	411	435
peak1561	7	0	1	1	6	4	77	58	39	44	62	42	0	1	2	0	1	1	52	18	49	33	6	39
peak1562	303	257	328	205	147	216	354	277	281	123	190	220	86	286	404	268	334	172	155	290	521	502	320	200
peak1563	1	3	5	5	1	0	53	59	24	36	78	48	4	3	1	4	2	4	110	29	70	13	23	69
peak1564	1159	447	483	230	118	157	9140	3089	1934	917	741	990	1423	1158	842	157	196	148	12460	4863	6125	1027	910	952
peak1565	357	180	144	103	48	33	473	246	53	7	59	34	297	231	166	34	38	44	542	231	184	0	25	31
peak1566	1356	1034	1129	1099	865	1125	7653	4038	3747	2188	3639	4017	256	1260	1683	1180	1714	1199	1976	4576	6948	4333	5069	5753
peak1567	8	15	3	6	15	6	149	152	47	36	167	145	1	2	6	8	6	9	16	57	127	74	65	175
peak1568	199	127	167	158	116	133	526	295	329	152	289	330	82	195	206	130	144	145	339	397	634	434	320	418
peak1569	24	18	22	20	23	23	28	113	43	23	71	57	8	32	40	23	37	24	19	115	128	19	93	56
peak1570	116	62	101	64	26	88	1166	178	610	183	275	460	51	196	346	174	250	97	519	977	2323	1375	1082	515
peak1571	90	101	105	79	97	139	283	327	300	106	396	472	106	124	143	121	140	166	614	425	499	506	556	707
peak1572	142	85	115	154	94	196	1949	779	772	833	1400	1724	141	148	162	151	156	188	1803	874	1732	1672	1014	1919
peak1573	39	81	38	55	73	56	174	64	67	64	207	49	6	48	75	72	100	43	53	52	87	199	55	43
peak1574	64	50	60	57	54	59	1447	723	559	382	872	1173	18	95	188	118	221	89	299	959	3481	1505	1588	1228
peak1575	18	8	21	11	4	18	80	1	16	15	13	1	5	45	47	29	57	28	13	28	35	79	16	18
peak1576	184	101	196	191	126	227	412	136	249	190	264	301	56	117	195	156	133	183	112	170	236	189	137	262
peak1577	53	28	51	46	33	55	480	273	239	165	305	508	31	76	99	85	109	77	214	372	933	482	544	562
peak1578	42	37	63	30	38	73	380	267	350	127	240	646	39	82	102	71	107	79	468	623	1301	626	754	690
peak1579	20	26	41	30	24	29	257	77	72	54	168	235	13	39	47	34	43	26	165	177	449	362	174	227
peak1580	567	338	605	431	221	600	477	90	250	182	167	257	362	646	872	644	807	661	152	184	339	248	143	180
peak1581	47	21	60	27	15	44	82	60	53	33	38	65	28	50	90	29	53	43	29	68	129	10	92	64
peak1582	175	186	204	201	140	165	451	307	330	296	351	283	99	193	219	81	87	160	324	316	488	240	245	256
peak1583	154	106	151	112	70	122	208	185	143	99	154	137	108	211	251	92	115	128	215	240	319	219	138	153
peak1584	81	83	111	73	44	80	144	125	133	34	53	86	76	139	146	52	98	68	179	181	269	53	79	119
peak1585	4	6	15	5	7	12	52	58	56	27	37	44	7	21	36	22	41	16	34	84	138	67	109	59
peak1586	7	7	18	1	7	10	171	14	75	63	36	78	2	17	35	15	26	11	58	123	298	229	130	90
peak1587	24	22	40	13	7	30	674	303	490	178	242	483	15	48	98	37	64	36	309	668	1686	903	881	658
peak1588	29	30	42	25	26	16	613	309	299	266	502	447	17	30	46	25	46	28	243	331	1074	387	416	493
peak1589	10	9	12	15	9	11	100	54	67	0	37	74	6	8	19	19	35	10	44	56	142	49	135	81
peak1590	5	1	5	1	2	9	172	16	68	49	53	88	1	3	8	2	5	4	57	64	193	277	63	52
peak1591	2	1	7	2	3	7	123	17	71	3	26	85	1	6	14	7	10	11	42	46	196	145	62	104
peak1592	8	15	13	3	2	18	243	64	149	102	95	237	7	7	26	13	16	13	113	189	430	173	246	197
peak1593	4	2	5	3	2	6	184	99	121	149	85	148	1	4	7	4	4	6	40	124	228	272	114	155
peak1594	11	12	15	4	7	7	81	85	62	13	64	90	6	5	10	7	3	14	84	60	104	24	48	71
peak1595	4	3	6	3	3	6	79	75	55	32	84	200	0	3	3	3	4	5	104	64	153	21	74	120
peak1596	12	8	19	6	9	30	76	75	121	10	91	213	2	13	34	8	15	30	85	89	158	31	142	179
peak1597	94	49	136	53	38	126	209	78	196	32	99	145	95	162	221	140	264	127	278	243	456	217	406	187
peak1598	16	12	34	13	12	34	148	26	76	9	43	96	25	59	64	37	58	30	124	110	197	172	126	83
peak1599	153	89	191	89	59	197	1051	369	576	265	337	679	100	256	410	225	330	233	842	911	1598	1304	1077	923
peak1600	518	319	547	456	234	681	8931	2757	4472	2950	3492	6104	210	474	753	623	667	639	3875	3684	8031	6347	4775	6704
peak1601	61	44	78	57	35	82	652	500	436	318	571	812	72	66	73	61	63	95	857	537	855	568	640	941
peak1602	5	2	6	5	4	8	71	27	53	61	34	60	4	7	9	5	7	5	131	62	99	104	37	79
peak1603	550	544	435	496	393	382	1504	1034	1254	540	1037	640	74	478	457	376	550	420	345	1120	827	970	1129	1123
peak1604	28	14	25	12	14	31	469	201	306	185	237	370	26	35	52	15	49	34	372	449	883	365	523	511
peak1605	74	75	112	138	86	122	1159	724	608	790	1402	1514	50	86	84	103	78	124	812	609	935	891	703	1437
peak1606	44	24	54	69	30	77	191	123	169	38	166	241	38	37	60	71	50	63	106	110	167	136	165	196
peak1607	2	5	1	6	4	1	36	43	48	23	35	85	0	1	3	1	0	2	3	6	17	10	10	39
peak1608	35	23	43	28	13	48	103	26	84	12	35	120	3	49	64	53	72	31	35	107	183	234	119	104
peak1609	47	34	54	35	30	60	754	121	328	236	411	468	26	76	126	71	116	56	205	413	913	742	479	515
peak1610	21	28	17	20	18	22	304	229	177	172	416	184	6	32	60	32	60	47	89	277	468	391	422	226
peak1611	21	20	23	15	9	29	243	100	137	83	191	159	7	27	68	27	55	28	92	216	483	408	259	158
peak1612	43	21	67	33	6	44	1056	231	530	208	211	765	11	48	110	73	60	42	247	513	1696	1196	681	829
peak1613	40	26	40	24	20	50	277	189	175	98	143	277	15	51	64	49	85	34	139	217	415	312	248	219
peak1614	23	27	25	23	19	35	137	157	94	67	100	165	4	17	27	26	31	30	29	108	189	159	97	135
peak1615	42	24	45	49	30	62	621	16	125	125	224	69	2	47	69	53	54	53	48	54	103	272	80	96
peak1616	68	49	62	71	44	115	198	115	113	89	125	214	9	37	60	54	46	77	26	96	169	99	87	176
peak1617	5	1	4	8	4	3	80	51	46	10	30	34	2	2	7	3	3	4	143	74	148	135	73	54
peak1618	5	3	1	5	2	1	77	25	20	20	25	45	3	5	3	2	1	2	152	85	130	149	57	48
peak1619	0	3	3	4	0	2	45	49	45	18	28	44	1	3	3	3	4	5	12	34	61	25	39	47
peak1620	9	6	11	6	5	11	238	151	103	27	110	175	24	20	25	16	16	14	268	170	299	175	251	250
peak1621	14	14	18	12	7	18	42	18	54	17	8	36	4	18	28	22	22	19	10	35	76	0	36	28
peak1622	10	7	12	6	9	9	96	48	71	15	56	48	1	2	10	6	15	7	24	74	100	42	44	88
peak1623	7	5	4	7	4	2	69	88	43	68	87	50	0	4	3	5	4	11	16	38	82	7	50	67
peak1624	4	4	5	2	0	5	61	51	61	40	55	127	3	3	8	2	4	3	70	76	66	17	67	71
peak1625	1	1	7	2	3	3	113	39	49	23	56	142	3	3	4	1	8	3	107	61	100	112	29	63
peak1626	4	3	6	2	2	12	104	78	94	29	85	199	2	11	11	4	2	5	137	82	131	97	89	111
peak1627	43	23	28	30	23	38	246	182	97	39	140	208	2	21	43	33	39	36	52	164	294	220	253	236
peak1628	1215	1175	1100	1831	1154	1492	425	674	362	215	591	319	416	789	909	990	851	1221	217	323	376	358	334	418
peak1629	9	12	22	7	2	17	238	59	87	77	82	147	0	5	14	9	10	9	16	66	142	63	58	106
peak1630	26	8	23	11	2	32	312	53	114	44	66	151	4	19	25	14	23	15	55	83	202	110	55	132
peak1631	22	10	32	15	14	27	456	49	183	107	130	317	5	45	48	22	44	31	108	196	656	470	254	306
peak1632	216	223	206	267	195	239	2562	1540	1321	1238	2196	1693	31	137	205	194	192	214	373	893	1682	1816	1316	1804
peak1633	106	63	112	90	57	126	596	47	277	181	231	177	42	189	288	166	234	115	126	233	525	712	258	144
peak1634	74	78	80	43	42	78	136	272	210	50	125	215	43	118	189	94	141	84	59	160	370	133	235	162
peak1635	7	4	13	7	1	8	282	119	179	43	97	221	5	2	6	6	4	17	56	47	153	168	84	220
peak1636	9	5	9	9	6	8	135	77	105	38	37	106	4	5	13	2	12	5	82	56	142	177	65	122
peak1637	5	2	2	4	1	4	108	7	14	33	20	10	0	1	2	3	5	3	5	10	9	48	11	14
peak1638	157	91	176	134	83	175	204	134	196	80	144	179	150	203	261	175	220	155	233	223	284	254	227	189
peak1639	246	177	216	154	109	211	1540	854	978	591	945	1369	183	272	311	231	280	180	1663	1513	2143	1360	1736	1457
peak1640	16	32	18	35	22	22	200	103	65	61	106	83	0	8	11	13	23	27	6	61	31	39	54	102
peak1641	39	25	54	18	11	66	472	95	266	61	129	393	11	42	87	61	110	54	96	246	701	601	462	411
peak1642	29	17	33	14	14	35	182	149	169	50	105	169	38	31	40	42	44	43	458	228	225	237	251	243
peak1643	41	33	59	43	21	65	904	861	824	525	549	1477	72	80	87	64	90	72	2109	1057	1670	1200	1060	1328
peak1644	62	42	77	44	43	86	857	526	638	452	624	1032	35	41	53	57	63	86	747	506	937	759	612	1180
peak1645	9	10	10	19	8	15	136	15	43	15	65	21	7	5	11	12	9	34	39	12	23	54	22	17
peak1646	6	11	6	10	9	8	50	24	45	46	33	68	5	6	13	10	12	15	60	41	62	36	66	88
peak1647	5	2	7	4	2	13	73	45	44	60	58	126	2	2	4	9	10	9	28	51	109	38	112	105
peak1648	13	16	26	18	7	35	68	28	35	24	53	100	5	7	14	15	14	15	15	13	30	21	28	77
peak1649	28	14	26	36	14	52	325	322	207	241	284	573	5	7	5	18	12	27	82	49	210	281	151	511
peak1650	341	299	291	386	265	396	501	273	329	238	332	286	36	188	207	237	208	305	55	220	210	171	217	275
peak1651	345	294	331	400	301	326	673	330	459	183	465	316	51	268	311	266	348	364	99	212	309	237	313	348
peak1652	560	372	639	436	231	627	3669	878	1620	1216	1333	1880	117	479	679	473	627	555	767	1436	2411	2173	1228	1804
peak1653	9	11	7	10	10	8	115	113	55	101	145	99	0	1	0	8	3	14	3	42	48	73	45	83
peak1654	56	47	118	51	42	147	2038	976	1640	848	1087	4151	15	165	306	176	252	166	809	3067	8869	5213	4783	4089
peak1655	41	12	35	12	11	15	328	91	157	99	82	175	23	46	36	18	29	29	417	261	336	177	148	222
peak1656	1	1	4	2	0	1	46	33	30	3	15	51	8	5	5	1	4	1	154	65	102	34	60	29
peak1657	2	3	4	0	0	1	18	33	34	0	12	25	8	0	3	1	2	2	112	33	81	39	28	25
peak1658	1	1	1	0	1	1	29	25	18	24	32	62	1	3	7	4	3	4	98	47	55	20	32	34
peak1659	752	368	715	558	308	727	733	267	486	161	280	488	465	988	1034	771	1002	784	749	736	840	588	573	591
peak1660	16	16	27	16	10	25	159	64	81	71	96	163	12	19	14	14	17	20	194	105	171	98	128	189
peak1661	22	5	19	9	5	15	303	217	184	96	204	374	7	13	11	14	19	11	368	265	473	385	297	325
peak1662	60	37	53	88	37	46	371	39	116	121	156	63	43	32	47	45	43	48	166	72	114	274	73	127
peak1663	41	23	52	39	21	46	1606	333	677	377	544	1114	31	47	102	52	63	66	705	774	1987	743	718	1175
peak1664	8	24	11	19	15	5	105	120	191	36	81	23	0	6	0	5	5	10	1	14	6	45	18	38
peak1665	56	90	52	110	116	46	462	396	534	309	460	137	1	18	4	24	28	21	18	90	27	225	108	154
peak1666	11	12	16	22	8	14	131	191	184	63	186	267	5	12	13	19	7	9	153	115	190	42	124	257
peak1667	88	46	47	31	15	16	793	275	184	99	122	80	18	54	59	11	14	12	239	253	415	109	101	57
peak1668	72	40	87	51	37	105	539	182	293	148	189	438	49	102	115	107	126	78	397	433	570	635	437	455
peak1669	67	33	78	54	33	84	616	127	217	106	141	404	44	116	143	91	116	96	357	543	869	337	555	432
peak1670	35	32	40	28	23	29	117	65	90	34	78	69	4	27	70	30	57	35	21	93	105	66	131	99
peak1671	1	3	4	2	1	4	60	67	11	59	70	110	0	1	0	2	1	3	3	21	33	92	63	52
peak1672	7	5	4	6	4	6	159	20	47	43	36	58	0	11	16	19	19	20	7	29	73	137	23	41
peak1673	19	16	20	13	25	30	671	113	268	263	342	545	3	27	44	36	37	31	89	234	933	661	402	487
peak1674	22	12	34	10	11	27	201	69	93	65	104	207	5	32	56	29	54	33	86	185	485	486	251	199
peak1675	163	118	128	154	96	174	886	354	441	405	439	489	100	123	180	153	127	162	511	354	535	459	266	399
peak1676	36	25	40	45	16	36	464	203	136	194	255	334	9	19	21	33	23	47	138	173	321	185	143	282
peak1677	3	2	1	1	8	4	93	18	41	55	67	96	0	2	2	1	0	0	5	14	36	49	18	80
peak1678	8	4	12	13	6	15	126	35	68	46	99	219	0	6	8	5	14	11	31	38	90	81	73	159
peak1679	5	4	4	5	3	14	139	84	107	80	71	208	2	2	7	7	6	17	45	34	144	99	56	242
peak1680	0	4	1	1	0	4	47	54	17	37	72	68	0	0	0	4	3	4	0	7	13	0	15	44
peak1681	8	11	10	12	8	20	74	57	53	19	55	80	1	6	9	17	7	7	29	68	86	67	68	110
peak1682	8	4	11	6	5	8	66	74	39	53	59	62	6	3	5	4	3	2	77	51	59	41	55	117
peak1683	34	31	41	34	24	67	354	307	255	216	196	506	20	52	84	48	87	50	123	312	689	654	677	572
peak1684	153	72	180	70	18	62	1487	418	695	227	175	357	58	228	324	107	196	62	832	1405	2180	982	1108	452
peak1685	68	34	99	27	10	28	395	165	285	73	39	108	78	218	292	79	140	19	562	757	1825	311	512	129
peak1686	40	28	54	14	8	13	381	128	217	29	47	45	44	93	151	42	65	8	514	564	871	255	289	69
peak1687	182	126	228	54	41	56	2264	918	1281	398	391	617	217	376	678	196	346	58	2917	2734	6027	1794	1833	493
peak1688	95	87	120	24	23	49	204	203	156	23	41	79	96	222	307	65	183	46	328	417	601	32	320	82
peak1689	4	4	2	1	2	4	57	28	28	0	10	26	4	5	16	5	11	1	42	91	187	48	59	12
peak1690	0	0	0	0	0	4	16	21	21	11	20	89	1	1	0	0	1	0	22	17	49	87	34	71
peak1691	125	104	183	82	78	137	979	899	1069	428	630	1298	181	229	261	146	148	158	1962	1581	2093	1853	1820	1662
peak1692	25	13	26	9	11	27	161	146	146	39	95	228	22	23	32	17	32	20	337	209	358	141	199	220
peak1693	67	51	78	51	27	69	1790	1145	1197	576	695	2073	115	131	120	64	101	79	2674	1724	3482	1821	1876	2194
peak1694	79	183	146	172	618	174	823	249	1978	869	3670	39521	84	138	145	47	116	141	558	946	107	1434	909	2327
peak1695	3	3	12	3	2	9	112	5	13	15	15	8	1	9	40	9	29	10	22	26	61	46	27	15
peak1696	19	7	19	5	2	13	111	45	56	34	29	70	6	42	52	34	48	19	61	180	286	227	179	109
peak1697	3061	3476	2550	3770	3290	2905	20546	12460	10543	8694	15976	10981	390	2191	2535	2354	2913	2948	3281	9303	11010	11208	9513	14077
peak1698	63	31	53	51	33	68	1378	317	604	516	487	817	16	49	86	67	59	78	252	375	904	834	505	700
peak1699	143	81	121	130	68	148	1072	213	459	337	483	465	58	118	151	122	113	122	417	341	604	656	350	428
peak1700	327	290	349	284	171	371	535	542	357	243	360	476	140	306	429	380	386	348	312	492	793	709	552	441
peak1701	184	134	199	132	85	166	351	230	214	97	197	232	108	227	263	202	273	208	194	348	369	250	280	268
peak1702	6	3	10	3	2	5	178	35	78	95	34	133	0	12	10	4	11	9	33	108	220	253	146	173
peak1703	95	44	64	51	25	80	255	100	200	86	78	86	35	124	121	75	104	96	121	236	169	301	134	124
peak1704	119	70	89	110	84	78	684	340	283	178	378	367	55	170	136	111	155	118	362	669	767	399	647	620
peak1705	13	15	18	20	16	8	295	192	102	86	185	166	9	15	9	12	7	10	174	152	167	132	124	149
peak1706	3	4	5	3	2	1	133	61	35	54	52	52	4	4	0	4	1	3	60	64	36	83	32	35
peak1707	97	68	113	97	61	121	898	444	530	383	592	737	72	141	187	131	167	139	697	953	1601	1170	925	897
peak1708	48	35	46	50	28	64	1319	710	769	534	893	1706	33	68	84	74	69	86	1645	1102	2159	1810	1530	2358
peak1709	513	537	570	758	576	757	2292	2237	1498	1932	2838	3195	408	445	526	609	542	863	2666	1486	2210	2653	1778	3856
peak1710	23	26	11	16	8	18	275	172	103	91	150	310	11	13	9	24	22	24	136	66	159	209	230	310
peak1711	60	88	81	31	41	66	339	417	252	122	247	440	56	62	54	78	73	73	429	249	313	380	443	436
peak1712	43	57	74	36	48	76	640	539	498	203	317	671	62	78	67	86	116	68	943	505	723	598	820	780
peak1713	29	33	41	17	14	40	147	142	72	67	74	184	29	27	33	33	44	29	308	138	202	120	166	132
peak1714	28	47	53	25	17	46	338	322	225	131	165	514	48	51	54	49	82	63	681	334	589	299	496	458
peak1715	82	62	98	34	40	114	688	763	634	219	511	1085	85	79	102	120	130	104	1192	723	981	1055	1150	1093
peak1716	7	8	13	4	1	18	58	115	71	11	72	162	8	4	9	11	4	14	45	52	91	69	170	202
peak1717	11	18	24	13	5	23	102	109	102	27	48	99	13	18	10	26	18	42	92	70	96	166	136	197
peak1718	138	140	158	85	46	183	2754	2994	1714	1028	1286	3666	92	115	110	130	146	194	2547	1591	2683	3201	2481	3752
peak1719	362	343	422	423	243	458	3174	2395	1948	1279	2118	2688	356	348	383	362	380	507	3335	1888	2546	2671	2145	3507
peak1720	541	452	578	401	275	587	561	489	748	214	442	529	388	594	597	483	475	608	551	566	920	439	586	745
peak1721	38	38	46	38	28	38	637	610	281	350	373	719	22	26	44	25	20	34	488	377	560	441	417	521
peak1722	32	34	41	24	18	25	273	155	130	56	81	216	45	52	48	28	38	32	557	185	336	177	230	189
peak1723	7	6	15	5	3	5	79	53	59	24	23	62	5	6	5	7	7	5	105	53	48	54	67	67
peak1724	19	28	35	20	10	35	525	372	372	227	288	623	28	41	50	33	37	27	785	495	781	533	669	686
peak1725	3	7	13	8	5	9	57	57	41	5	45	73	7	9	20	8	17	8	141	76	93	102	70	92
peak1726	1	4	14	5	7	8	33	20	29	26	36	43	6	14	6	8	12	12	81	62	52	22	43	43
peak1727	230	105	218	134	80	177	2905	714	962	800	719	1561	52	285	409	243	312	257	706	1617	3315	2308	1939	1834
peak1728	68	92	74	37	36	90	54	105	124	15	67	82	67	64	66	39	52	41	145	44	61	24	65	91
peak1729	81	45	61	71	84	88	101	79	97	47	148	85	61	67	64	45	67	118	129	71	122	57	90	117
peak1730	73	66	92	121	82	94	1019	709	558	472	798	959	49	80	66	61	70	73	929	641	758	372	423	851
peak1731	416	474	403	435	296	470	545	560	337	198	430	459	262	233	285	248	240	400	368	306	348	341	225	487
peak1732	132	135	159	90	83	172	133	160	94	80	78	152	83	121	128	90	105	141	170	103	147	121	114	128
peak1733	186	140	211	96	109	175	319	265	200	104	230	381	169	116	163	117	116	124	417	228	345	204	306	277
peak1734	59	52	60	28	37	72	202	206	103	84	139	235	62	45	65	33	40	34	253	160	282	88	173	238
peak1735	262	247	294	134	120	245	4079	3506	2106	1649	2531	3868	583	528	481	250	271	291	11208	5972	6900	3424	4070	3875
peak1736	363	309	380	227	162	346	6594	5971	4174	2476	3466	6814	497	498	472	295	312	387	13958	6668	9387	5734	6287	7249
peak1737	295	330	288	413	312	304	427	331	405	127	533	274	198	224	237	240	237	384	372	277	292	187	175	371
peak1738	270	198	291	202	136	264	4235	2820	2901	1993	2262	4135	309	274	300	228	240	299	6559	3100	4479	3379	3534	4509
peak1739	27	44	71	20	32	39	267	570	746	147	580	979	59	70	85	38	65	58	781	702	939	520	827	859
peak1740	30	26	37	16	15	37	248	227	238	49	184	255	44	35	44	29	26	36	678	241	348	287	258	268
peak1741	34	26	37	17	17	39	253	261	218	166	196	299	49	58	75	30	41	50	513	239	366	256	217	299
peak1742	3	4	7	5	1	5	130	85	77	14	93	101	7	1	4	2	1	3	121	27	114	70	120	116
peak1743	14	23	20	10	14	13	273	295	183	92	172	245	20	9	10	12	12	17	464	170	231	215	140	235
peak1744	4	2	5	5	1	6	101	85	40	7	49	156	1	1	3	1	6	3	132	76	138	31	60	118
peak1745	0	0	2	0	2	0	62	33	17	27	44	62	0	2	4	0	0	1	87	61	71	110	38	48
peak1746	99	151	122	96	88	116	211	259	194	53	200	173	71	115	135	134	125	69	156	181	229	155	254	162
peak1747	209	261	315	154	170	243	1645	1599	1436	758	1426	1722	141	347	343	259	404	209	1290	1628	2398	1791	2407	1772
peak1748	192	198	227	136	123	203	3674	2834	2324	889	2318	3905	108	259	280	251	295	191	2651	3476	6808	3860	4900	3619
peak1749	203	204	243	157	133	218	3096	2943	2136	1432	2172	3199	96	253	276	264	365	205	2231	3234	4853	3610	4502	3125
peak1750	7	8	7	10	3	7	190	76	121	29	59	164	3	15	9	6	11	8	98	115	182	118	221	138
peak1751	13	7	14	9	2	6	137	65	95	22	47	97	7	10	7	13	20	10	53	75	125	172	111	57
peak1752	152	109	129	161	119	142	968	352	399	464	665	573	24	102	140	143	160	184	243	349	651	669	402	614
peak1753	9	7	12	10	5	19	136	36	76	21	53	68	1	10	29	20	24	19	17	44	143	66	91	84
peak1754	9	8	9	7	3	9	91	28	21	29	45	57	6	8	21	16	17	12	11	40	139	141	59	82
peak1755	32	27	33	15	27	32	154	49	91	38	70	88	25	63	95	54	106	58	130	194	253	131	248	156
peak1756	12	18	18	17	13	34	268	210	209	215	198	344	10	28	22	16	17	28	196	199	248	284	206	494
peak1757	762	584	877	785	525	806	2836	1383	1701	1058	1964	1874	713	900	857	687	984	812	2979	1847	2118	1396	1468	2094
peak1758	107	76	115	81	46	88	156	104	203	36	63	123	128	119	130	106	117	110	283	147	188	162	146	147
peak1759	27	22	29	27	16	51	267	169	179	129	167	443	37	35	37	40	50	45	418	164	402	342	274	477
peak1760	36	25	51	41	29	75	1591	781	676	570	846	2485	46	35	41	47	57	59	1812	944	1852	1599	1193	2084
peak1761	110	105	137	95	99	123	1127	992	758	657	943	1245	133	120	142	120	142	145	1649	988	1321	1086	1051	1499
peak1762	21	37	29	15	16	32	217	208	179	140	216	302	40	28	34	32	29	28	432	175	273	306	190	240
peak1763	255	182	293	171	128	303	4826	1465	2769	1795	2035	3772	127	289	382	281	337	325	2586	2772	5327	3530	2911	3817
peak1764	42	44	41	49	39	52	380	301	216	217	267	288	38	58	117	77	84	64	190	376	658	336	479	402
peak1765	28	21	34	14	20	46	271	181	120	70	176	258	8	42	96	65	62	41	156	373	677	395	421	302
peak1766	4	5	5	4	2	3	46	32	29	17	32	37	2	4	15	4	10	11	35	76	98	98	79	46
peak1767	9	4	13	5	2	10	68	50	32	23	28	59	3	8	11	4	13	6	60	70	127	48	93	61
peak1768	111	181	189	58	106	170	89	219	172	16	169	122	173	188	185	122	148	148	270	202	190	200	188	174
peak1769	272	338	319	257	252	386	1137	1148	768	583	924	903	188	218	221	212	207	319	1076	608	727	727	630	918
peak1770	1682	1619	1581	1644	1501	1572	2095	1780	1262	866	1582	1631	1942	1838	1588	1194	1081	1725	2805	1575	1734	1385	1159	1695
peak1771	592	407	581	415	334	437	578	519	467	132	440	443	824	601	627	371	381	472	1153	450	733	294	421	589
peak1772	439	257	582	306	247	516	5090	1898	2797	1215	2472	4495	291	1063	1189	838	1129	691	3445	6044	10790	4611	6732	6029
peak1773	157	74	197	113	83	157	1135	424	625	326	421	1105	107	387	448	304	503	279	961	1484	3174	1731	1502	1436
peak1774	118	79	161	73	51	124	555	168	405	129	231	367	104	297	399	215	330	178	398	797	1167	1161	515	503
peak1775	7	4	2	1	2	3	24	17	14	13	15	17	1	1	1	1	2	2	63	36	58	69	20	24
peak1776	46	42	109	32	25	90	75	101	157	29	92	132	55	134	248	78	125	86	126	315	432	194	506	200
peak1777	11	12	14	12	5	7	101	101	38	23	55	35	5	16	11	14	21	11	68	44	49	106	73	95
peak1778	9	4	4	4	1	6	134	118	88	43	88	104	3	6	5	7	4	4	173	113	175	132	212	134
peak1779	34	31	35	25	19	24	980	439	377	259	345	739	13	25	34	51	38	28	399	475	873	641	614	658
peak1780	17	14	13	10	13	6	247	148	127	52	107	142	5	11	7	9	9	19	110	100	185	110	158	174
peak1781	2	8	17	2	3	13	28	22	39	15	51	71	1	7	21	4	8	12	39	34	111	14	65	50
peak1782	18	12	24	12	7	14	403	217	240	144	183	523	8	31	58	31	35	20	320	417	1272	823	684	451
peak1783	38	41	26	42	36	37	206	137	47	69	179	102	6	16	42	35	53	28	56	101	180	196	112	135
peak1784	74	81	44	74	93	69	1022	623	410	592	932	733	11	49	77	58	68	64	228	493	908	262	556	696
peak1785	18	11	15	11	10	11	97	75	108	60	91	117	5	16	24	16	15	9	26	113	225	239	114	126
peak1786	10	11	16	14	11	28	182	77	79	100	127	182	0	8	13	10	11	5	1	20	140	132	67	146
peak1787	35	20	28	27	13	16	97	29	51	33	42	51	9	27	24	13	20	21	8	38	74	58	20	39
peak1788	28	26	19	37	29	22	679	190	216	299	433	322	9	15	24	31	21	30	243	218	490	503	177	273
peak1789	38	10	25	18	14	27	749	198	371	267	318	595	23	21	56	26	55	34	547	476	1349	653	711	569
peak1790	55	58	40	89	93	51	1370	843	529	888	1753	1000	16	46	75	41	75	54	753	654	1115	937	780	948
peak1791	31	25	30	40	20	44	327	187	144	200	173	182	12	19	18	14	11	19	134	88	151	184	65	181
peak1792	34	20	40	18	7	36	160	92	88	64	46	129	30	54	47	35	37	37	165	108	154	144	97	116
peak1793	112	70	110	108	48	82	1859	1017	1160	724	690	1395	173	194	170	122	140	122	3211	2064	2734	1838	1777	1837
peak1794	13	5	9	10	5	12	77	13	12	11	12	57	17	16	16	15	11	9	106	43	100	20	49	24
peak1795	15	5	22	2	3	15	85	35	43	8	31	76	20	21	25	24	21	10	159	94	107	109	88	82
peak1796	71	84	67	26	52	71	549	615	308	251	486	518	50	121	172	97	144	55	737	651	1349	421	1026	476
peak1797	92	103	125	85	65	110	1076	942	806	372	611	883	127	200	347	147	322	105	1382	1430	2519	1291	1826	827
peak1798	221	141	176	144	94	114	283	178	228	61	87	83	259	215	355	170	172	149	429	193	425	161	172	120
peak1799	690	462	642	420	197	359	6617	3775	3236	1969	2080	2727	788	654	991	366	516	379	9096	4640	8928	2848	3898	3459
peak1800	36	23	21	30	16	29	233	87	184	118	101	118	5	18	53	41	47	41	32	144	206	239	149	219
peak1801	232	256	198	329	261	198	4179	3195	1390	2123	3551	2490	15	110	108	128	143	169	329	1072	1844	1539	1182	2611
peak1802	124	64	99	101	68	114	1365	247	492	381	549	722	20	104	105	86	95	107	228	338	889	638	330	538
peak1803	29	20	32	20	18	35	449	194	236	217	370	465	18	39	51	42	48	34	223	354	1037	443	378	394
peak1804	45	55	58	42	27	45	320	244	193	148	142	227	65	73	96	65	66	41	526	355	520	427	340	244
peak1805	36	16	24	17	12	21	768	415	488	311	402	609	40	42	58	40	46	36	1497	820	1463	695	772	581
peak1806	45	40	62	33	32	49	919	503	547	338	460	764	77	94	88	54	92	44	1490	919	1705	981	1009	817
peak1807	8	4	7	4	2	6	79	23	71	2	7	52	2	9	10	9	20	6	84	53	143	54	62	54
peak1808	15	8	13	4	4	13	157	132	128	60	107	262	8	12	18	16	19	14	298	152	295	181	208	360
peak1809	10	4	4	6	2	10	83	48	53	39	41	121	3	3	5	4	3	3	95	78	176	111	90	105
peak1810	33	28	44	30	22	52	503	304	237	92	229	434	43	49	58	24	33	32	528	440	704	308	285	415
peak1811	3	8	11	5	6	7	16	39	51	5	18	62	3	7	13	1	2	4	26	36	69	11	37	48
peak1812	19	14	13	13	10	19	138	20	39	58	67	71	5	22	26	8	19	19	60	42	125	118	45	66
peak1813	7	11	7	8	5	7	91	85	33	38	86	108	0	3	4	5	8	7	56	56	122	49	88	77
peak1814	36	33	25	20	14	29	110	37	52	41	98	59	33	31	32	20	18	31	149	57	86	73	34	69
peak1815	46	26	27	41	18	38	238	96	70	69	90	147	48	29	30	31	17	29	164	108	176	77	114	170
peak1816	22	17	41	17	12	27	167	48	67	14	44	84	61	66	63	32	51	54	346	149	190	159	128	101
peak1817	14	17	18	19	10	20	351	53	194	120	123	214	42	28	41	24	26	26	888	246	526	385	211	215
peak1818	96	48	110	42	34	75	1598	708	920	426	531	1497	200	157	176	109	136	94	5334	2085	3623	1800	1972	1680
peak1819	83	54	107	64	35	86	457	571	460	82	259	524	157	150	169	103	158	96	1844	899	1062	873	983	713
peak1820	64	35	77	18	24	42	148	76	105	50	56	132	129	102	140	53	85	63	464	215	244	95	158	162
peak1821	28	23	65	18	9	49	273	110	192	47	94	192	113	121	105	61	93	45	862	348	531	389	403	295
peak1822	58	47	84	34	40	72	668	495	574	115	347	668	228	201	184	93	166	84	2614	1175	1966	917	1155	818
peak1823	87	95	97	68	53	71	148	217	144	41	103	153	136	141	130	89	126	83	385	210	269	243	226	172
peak1824	61	61	74	41	27	54	616	563	487	200	391	475	151	117	122	61	97	68	1445	837	1007	651	697	633
peak1825	39	27	35	18	14	29	62	97	46	43	45	92	64	63	75	35	50	51	259	115	131	87	142	70
peak1826	158	152	213	118	105	146	4620	3083	2507	1478	2507	4084	350	340	342	237	290	186	9463	4863	7299	4653	5017	5552
peak1827	120	109	138	69	40	125	433	308	262	108	153	284	229	201	178	134	200	132	894	508	501	446	510	402
peak1828	206	128	262	152	108	233	4910	1795	2818	1475	2206	3487	342	381	333	215	281	225	8861	4678	6053	3029	4298	4858
peak1829	48	25	43	39	13	55	307	119	214	88	94	126	64	69	56	53	69	49	470	304	279	156	209	241
peak1830	37	25	45	18	10	37	368	243	148	120	175	315	20	58	69	43	62	47	370	322	532	285	355	376
peak1831	27	30	37	12	21	31	158	115	81	57	85	145	32	38	60	44	47	41	197	178	300	64	219	141
peak1832	3	7	5	1	1	2	68	84	65	3	50	83	1	4	5	8	3	3	64	56	93	23	76	82
peak1833	16	11	17	6	11	10	288	201	138	130	142	353	9	19	24	20	20	13	387	250	475	272	228	437
peak1834	21	26	48	14	25	35	50	159	180	33	191	299	7	38	77	25	31	25	19	270	510	109	427	237
peak1835	70	57	76	45	52	55	790	625	388	238	598	499	22	71	144	83	160	49	199	649	1395	783	934	602
peak1836	16	23	10	19	22	17	140	145	119	37	150	91	2	17	23	19	22	16	30	86	164	135	95	95
peak1837	249	335	196	353	364	294	621	738	344	202	926	462	143	201	224	197	234	293	247	402	690	400	433	464
peak1838	105	124	82	162	154	129	333	193	127	232	457	300	50	98	90	93	97	107	218	150	255	210	176	248
peak1839	26	27	28	19	19	21	458	142	202	86	232	299	13	33	113	57	67	34	152	400	1292	602	611	293
peak1840	4	1	5	0	2	6	77	37	43	73	61	113	1	4	1	3	4	4	93	84	98	87	99	125
peak1841	6	4	2	5	3	10	86	113	70	117	130	272	2	3	9	10	6	5	143	93	174	116	180	183
peak1842	9	1	1	4	4	16	115	32	103	17	32	130	0	5	7	9	5	3	1	64	114	153	81	118
peak1843	99	63	113	113	64	116	967	383	608	453	442	590	20	91	124	128	86	94	207	366	706	543	443	634
peak1844	5	1	4	11	3	1	188	37	39	43	79	76	3	3	3	3	3	4	158	84	126	53	31	103
peak1845	58	45	103	69	52	94	1491	557	770	454	759	1300	55	90	117	112	119	108	917	869	2135	1253	1269	1424
peak1846	46	35	36	31	21	35	157	129	76	28	83	89	34	45	33	40	62	51	159	116	126	108	129	116
peak1847	4	4	6	2	3	5	98	72	97	29	53	89	8	14	12	4	3	7	215	92	159	52	126	81
peak1848	19	16	15	6	10	16	352	296	198	123	215	442	25	28	28	11	37	17	978	570	796	377	609	435
peak1849	41	28	29	17	11	21	455	191	158	185	121	370	33	22	29	28	32	41	345	243	364	229	268	335
peak1850	11	13	7	4	10	7	124	94	98	47	116	139	2	7	6	12	6	12	31	86	99	61	102	103
peak1851	3	3	1	3	1	2	100	65	54	17	37	78	0	2	3	3	5	3	9	25	43	0	37	97
peak1852	15	29	19	12	16	17	191	183	121	43	122	193	22	32	26	14	39	16	316	214	361	263	290	184
peak1853	9	12	22	7	8	17	176	119	78	36	98	160	20	23	34	17	51	20	285	245	371	293	279	221
peak1854	206	202	345	260	190	448	269	306	207	123	293	469	203	182	317	363	242	470	285	200	472	393	249	544
peak1855	2	5	6	3	9	23	104	86	107	11	57	142	24	11	14	14	9	10	267	108	141	191	62	184
peak1856	41	19	44	17	13	29	722	105	212	141	157	591	108	67	108	56	99	30	1817	713	1488	714	515	458
peak1857	88	50	127	29	38	85	1204	552	761	170	399	951	224	194	218	133	186	87	4604	2043	2950	1319	2130	1294
peak1858	52	49	80	45	25	64	290	132	120	61	120	244	167	150	177	69	140	87	1086	599	729	274	437	230
peak1859	40	33	45	8	25	39	110	64	109	11	57	72	121	83	97	41	87	36	385	251	307	124	148	82
peak1860	41	16	39	9	16	32	124	67	37	0	40	64	107	129	136	62	83	43	431	214	234	153	148	99
peak1861	17	21	30	12	3	24	101	97	74	7	57	94	92	69	94	45	70	36	584	217	330	303	276	131
peak1862	115	77	101	66	44	94	153	112	99	44	56	96	86	130	156	122	134	98	121	158	216	146	108	134
peak1863	9	3	10	4	4	9	143	86	42	32	84	54	8	9	7	1	5	6	167	139	103	48	31	62
peak1864	1	1	4	5	1	6	67	117	48	35	71	126	2	3	3	7	3	0	48	68	194	54	120	95
peak1865	3	3	2	6	2	2	171	161	108	106	187	196	3	4	4	8	6	5	120	95	192	254	104	201
peak1866	9	9	13	7	2	6	212	106	135	42	90	198	1	5	23	16	20	8	80	133	266	188	195	191
peak1867	52	32	74	23	11	70	637	254	287	142	205	545	44	48	72	41	60	45	737	454	763	510	439	551
peak1868	43	21	42	21	17	43	316	185	213	80	103	231	25	38	35	27	59	46	330	224	344	170	255	253
peak1869	13	10	7	3	5	10	133	72	69	68	48	149	13	9	12	7	10	10	131	62	99	134	151	115
peak1870	53	43	59	69	51	77	631	370	308	258	605	562	18	45	31	48	33	50	258	303	425	396	287	679
peak1871	104	83	127	74	20	114	142	140	135	107	60	171	64	103	121	96	93	105	137	146	317	95	130	189
peak1872	84	75	86	53	40	82	373	279	168	126	225	194	81	93	110	63	89	70	525	363	398	435	289	273
peak1873	47	35	57	37	20	66	315	262	217	137	143	340	85	53	65	63	66	75	613	256	389	401	320	357
peak1874	29	28	29	23	23	45	78	17	49	16	49	81	29	22	30	26	33	25	64	39	93	61	43	91
peak1875	61	51	75	57	26	89	1008	787	746	595	559	1790	77	66	79	67	69	76	1502	821	1359	1428	1316	1707
peak1876	108	98	102	121	116	119	379	287	422	158	331	255	77	115	110	94	109	117	386	325	228	286	335	348
peak1877	59	68	65	72	52	97	771	421	459	396	624	608	43	74	90	62	75	94	718	528	573	368	459	759
peak1878	29	23	34	44	35	43	105	64	52	3	92	61	20	25	28	28	27	42	76	103	94	17	30	85
peak1879	11	5	8	8	1	8	141	97	84	150	77	204	4	5	8	14	8	12	198	58	154	72	91	116
peak1880	5	6	6	7	3	4	101	76	53	52	36	71	6	12	6	2	3	8	147	91	96	132	68	94
peak1881	4	2	5	4	1	4	179	37	90	70	40	168	6	9	19	7	6	10	289	253	369	225	239	207
peak1882	11	9	14	9	6	26	154	58	69	74	81	144	19	26	36	13	35	14	216	192	351	268	206	174
peak1883	10	9	12	4	2	15	159	75	123	75	63	92	9	5	32	12	13	9	148	110	240	126	77	143
peak1884	8	4	8	4	2	12	370	160	178	58	85	380	8	10	21	6	20	18	386	312	555	413	298	394
peak1885	6	2	5	2	0	6	52	9	54	28	27	59	1	1	4	5	2	2	21	35	96	12	15	63
peak1886	8	7	4	0	2	3	124	132	72	64	62	183	1	1	7	2	3	5	21	74	138	68	84	169
peak1887	6	3	1	1	4	3	109	26	30	76	83	127	0	3	1	2	3	6	2	43	71	61	33	93
peak1888	40	42	73	17	22	61	256	185	140	72	168	286	95	80	97	69	98	48	698	426	487	224	413	313
peak1889	46	32	68	24	22	62	400	394	410	96	256	654	110	84	106	60	129	70	1279	671	902	574	700	624
peak1890	17	13	17	7	14	22	80	70	28	24	32	58	37	46	43	30	55	18	219	59	130	89	117	38
peak1891	17	15	20	10	6	27	81	63	63	29	37	125	24	30	27	26	33	13	314	114	184	116	129	123
peak1892	29	33	55	21	22	40	109	145	125	25	76	162	42	52	69	32	49	37	271	163	224	97	148	157
peak1893	47	28	68	21	21	62	49	86	72	34	48	70	61	63	71	33	52	50	226	86	140	69	104	86
peak1894	67	64	88	40	22	62	181	172	103	62	93	201	104	98	120	78	93	86	391	227	343	159	283	270
peak1895	147	107	179	113	66	188	2645	1642	1741	837	1147	2749	197	179	222	168	206	184	4362	2326	3235	2673	2711	2800
peak1896	1	1	2	2	1	9	74	29	60	12	18	49	3	7	8	10	5	3	56	70	71	39	46	63
peak1897	32	55	81	49	26	85	91	149	158	47	71	210	51	61	68	50	46	64	173	112	165	136	180	259
peak1898	30	21	25	38	28	32	344	295	221	257	395	456	7	17	22	24	25	27	89	236	270	330	258	565
peak1899	17	8	17	9	4	14	160	211	194	76	92	297	7	8	10	6	11	9	156	102	199	189	163	291
peak1900	22	18	25	13	4	31	329	237	188	134	134	368	10	9	19	8	15	23	184	117	273	325	231	318
peak1901	10	8	6	5	2	5	96	70	30	18	43	74	3	15	13	4	8	6	68	29	68	45	51	66
peak1902	12	13	9	8	5	11	118	125	119	27	55	116	4	6	7	8	11	12	102	91	140	108	125	141
peak1903	14	17	20	5	5	17	296	244	132	26	139	298	3	6	17	5	14	8	221	113	263	148	168	198
peak1904	0	1	5	4	1	9	66	37	35	2	24	91	2	2	9	16	16	18	43	49	95	55	103	286
peak1905	10	6	3	5	7	21	147	118	60	64	89	347	8	4	14	17	15	23	155	113	269	398	289	641
peak1906	3	3	4	3	3	7	43	25	5	40	29	37	1	1	4	2	5	6	36	10	35	25	19	66
peak1907	11	2	8	4	11	12	139	68	42	55	33	102	2	4	12	14	7	11	58	36	75	71	71	140
peak1908	11	16	13	6	10	12	143	150	126	67	167	176	14	9	8	6	6	18	132	113	120	136	148	232
peak1909	21	18	36	10	10	27	604	257	323	155	157	492	15	25	37	28	30	28	552	338	645	572	348	584
peak1910	9	4	15	15	4	14	76	42	77	26	62	72	26	26	32	19	30	27	129	115	166	95	88	110
peak1911	19	21	33	24	9	15	316	254	212	86	170	315	23	26	38	30	23	10	691	276	539	682	326	284
peak1912	118	143	164	148	96	181	1032	579	711	585	710	952	105	157	179	153	157	207	650	514	787	860	558	967
peak1913	12	4	6	9	3	5	167	210	215	143	226	286	10	7	6	5	2	14	216	121	227	120	129	299
peak1914	6	8	11	10	3	11	206	82	156	39	53	162	18	11	10	20	9	13	464	187	354	174	203	185
peak1915	149	148	131	134	179	105	180	161	96	67	170	97	91	112	141	92	100	136	124	75	120	169	82	119
peak1916	77	69	84	68	43	112	999	1166	905	574	918	1659	76	76	94	67	62	76	1261	712	1203	872	997	1652
peak1917	9	12	7	6	14	17	54	28	36	4	104	62	22	15	12	14	15	19	141	50	51	45	100	98
peak1918	950	587	1001	804	429	967	2454	1224	1158	876	1107	1687	1104	1014	1129	810	973	976	3602	1859	2247	1700	1716	1693
peak1919	231	225	251	184	157	241	4591	3663	2414	1936	2554	3890	326	353	366	218	352	237	8105	4729	6988	4478	4830	4586
peak1920	380	342	402	314	241	364	4390	2675	2269	1527	2578	3976	509	601	624	398	578	399	7963	4188	7691	3219	4247	4104
peak1921	6	7	7	4	4	8	54	31	78	57	44	85	8	5	6	17	12	4	69	46	69	97	51	95
peak1922	773	802	873	886	721	882	16279	19237	10018	10841	17116	23953	625	774	601	699	535	873	16421	9635	15243	13563	11055	22246
peak1923	411	275	311	380	346	330	747	410	657	425	496	327	36	309	413	403	582	426	110	441	457	577	708	616
peak1924	1239	963	936	1124	891	1049	1943	1315	1706	597	1285	883	141	992	1257	1274	1835	1096	308	1426	1569	1409	2093	1528
peak1925	225	177	179	142	123	174	1025	1038	568	447	799	902	41	230	281	229	287	197	206	835	1639	1001	1301	1020
peak1926	713	571	853	691	460	803	1457	1093	1181	660	1142	1374	897	817	810	759	729	901	2478	1322	1680	1439	1292	1679
peak1927	484	352	544	446	302	593	3056	1728	1687	1136	1898	3485	616	621	590	487	663	567	5344	2310	3642	2549	2686	3179
peak1928	39	28	37	30	18	39	127	88	88	45	50	144	33	35	31	21	26	44	111	63	88	102	80	139
peak1929	10	16	19	5	9	14	49	34	54	12	29	28	17	16	27	21	18	18	103	62	54	85	70	50
peak1930	40	37	39	24	27	51	283	193	173	112	206	256	47	66	66	40	65	52	472	284	481	395	365	230
peak1931	97	66	113	47	47	103	1088	524	704	290	465	824	135	166	136	100	156	117	1528	1009	1473	796	1094	896
peak1932	432	352	455	261	233	408	3629	2788	2267	1194	2096	3012	415	487	488	398	544	402	4387	3203	4184	3585	3469	3220
peak1933	229	188	179	180	126	173	2334	1910	1305	986	1308	1694	161	244	205	198	190	171	2587	1911	2222	2079	1993	1923
peak1934	331	339	346	389	277	432	3226	3362	2460	1866	2670	3221	324	320	327	339	337	445	3502	2149	2785	3121	2851	4212
peak1935	12	4	4	11	8	12	130	92	75	142	131	159	3	3	5	9	12	12	155	105	131	227	95	172
peak1936	52	56	47	26	31	47	287	325	152	65	159	235	75	52	74	34	50	29	479	244	390	197	167	231
peak1937	7	22	20	6	0	7	63	76	49	13	34	68	8	5	10	6	5	7	61	37	62	90	27	37
peak1938	55	53	56	29	22	41	475	402	286	85	184	293	49	46	54	27	47	47	675	324	462	199	194	365
peak1939	216	133	259	148	67	210	318	109	132	126	91	191	156	261	307	210	200	197	230	193	362	278	148	193
peak1940	150	84	144	108	50	135	195	24	73	22	90	38	92	172	196	98	153	114	47	63	69	166	33	48
peak1941	605	295	616	332	206	564	7829	2271	3973	1687	2149	4974	583	975	1310	627	1018	558	7926	6695	11844	6210	6405	4992
peak1942	464	279	510	264	205	440	1825	816	1218	415	686	1233	455	752	959	560	706	426	1943	1800	2724	1978	1796	1319
peak1943	690	531	849	349	293	642	2310	1724	1957	777	1073	1961	656	1050	1430	818	887	597	2566	3126	4200	3202	4035	2161
peak1944	119	107	183	60	44	132	481	455	453	167	375	788	133	233	401	104	185	146	820	1005	1567	682	1076	942
peak1945	12	24	23	23	13	24	103	55	88	59	75	71	9	8	6	14	13	22	58	29	33	71	50	149
peak1946	187	238	206	259	203	236	423	307	328	254	412	282	221	210	201	184	186	230	441	353	250	373	208	369
peak1947	167	147	187	141	89	180	378	298	274	265	246	439	198	242	237	169	258	206	693	483	620	405	510	497
peak1948	17	19	16	13	14	18	197	174	150	125	176	186	9	18	13	11	13	18	206	70	179	148	95	186
peak1949	94	55	107	85	44	91	104	87	94	41	90	117	141	103	112	104	89	61	190	153	175	115	135	124
peak1950	46	29	41	38	15	49	1221	658	580	376	456	1228	28	64	108	40	77	58	1158	1061	2911	1250	1298	1175
peak1951	67	46	86	35	21	56	1034	416	653	250	419	984	71	63	81	68	99	63	1360	748	1134	826	786	933
peak1952	21	17	22	30	16	16	159	132	66	36	107	85	7	12	16	9	8	12	117	71	63	72	43	99
peak1953	250	213	299	201	147	273	4111	2793	2676	1812	1909	5168	191	235	234	198	228	263	4643	2458	5062	3083	3326	4896
peak1954	1147	903	1151	809	541	1134	5069	3319	3300	1636	2576	3348	1572	1593	1471	931	1258	1046	9586	5524	5217	3805	3774	3832
peak1955	38	45	41	37	23	65	113	105	85	100	136	188	32	35	31	28	27	37	171	76	129	140	142	171
peak1956	8	10	5	4	3	6	93	50	47	49	33	77	3	7	9	4	10	6	102	44	72	56	35	75
peak1957	20	14	39	21	26	38	132	85	173	70	90	218	25	34	31	36	32	21	303	166	215	134	178	194
peak1958	13	8	8	5	8	11	63	63	85	15	38	74	14	12	8	9	7	9	159	53	87	106	53	99
peak1959	59	31	61	48	16	75	1367	570	930	462	497	1467	80	93	108	70	103	62	2780	1326	2440	1814	1919	1834
peak1960	20	27	47	22	33	49	35	53	97	35	50	86	30	26	35	36	42	67	60	56	64	102	72	79
peak1961	43	48	54	40	28	65	192	178	96	100	204	284	35	49	48	42	47	81	149	137	190	236	176	212
peak1962	159	103	160	82	43	138	2770	1506	1620	626	998	2567	240	268	238	124	153	127	6490	3296	5238	2391	2261	2719
peak1963	30	14	31	15	15	23	587	257	231	97	196	395	32	43	33	12	12	19	952	552	760	322	203	355
peak1964	9	6	16	3	4	10	84	62	58	108	63	83	6	13	19	6	11	5	166	126	115	20	102	109
peak1965	10	21	11	4	8	17	130	219	148	53	206	256	11	13	8	8	6	15	124	107	115	137	119	317
peak1966	46	39	36	37	13	27	510	315	303	219	238	510	33	35	37	33	27	41	570	220	398	526	302	595
peak1967	29	25	30	16	14	28	49	41	33	8	39	80	24	26	31	40	26	30	65	41	41	42	17	52
peak1968	38	35	40	26	27	45	250	155	176	79	137	284	53	64	56	53	51	65	405	222	331	202	195	356
peak1969	262	282	339	293	247	389	1270	1153	966	693	1352	1321	228	277	292	218	202	370	1395	895	1282	1063	914	1456
peak1970	227	249	213	284	240	248	216	284	140	43	252	195	242	247	227	269	238	294	273	168	244	187	167	220
peak1971	102	142	136	85	70	136	201	173	143	50	140	131	190	202	197	151	157	112	416	219	260	104	233	136
peak1972	49	25	40	26	14	33	314	172	139	70	112	241	80	75	74	42	60	38	770	311	485	361	332	287
peak1973	189	85	174	91	54	200	2805	919	1569	599	732	1998	175	232	230	158	206	152	3690	1905	3143	2104	1645	1917
peak1974	617	608	655	488	368	579	516	442	383	154	423	374	614	626	668	435	584	690	695	466	637	331	434	496
peak1975	2803	2178	2637	3403	2631	2875	9721	6735	6652	4659	8362	6407	2141	2337	2421	2418	2175	2902	9946	6057	6430	6216	4924	9319
peak1976	3	5	9	4	3	7	86	103	81	19	95	154	6	2	4	3	1	11	139	60	129	81	99	134
peak1977	133	151	165	79	116	187	1360	1354	1136	534	1524	2096	200	189	226	171	183	186	2463	1402	2128	1286	1590	1669
peak1978	131	154	186	80	105	186	1283	1602	867	640	1064	1624	192	171	197	134	191	135	2189	1146	1669	1386	1696	1439
peak1979	138	130	186	82	102	195	2279	1850	1147	945	1802	2533	169	170	184	123	155	150	3697	1754	2548	1947	2034	2150
peak1980	83	96	122	60	81	147	788	697	472	385	599	741	124	104	146	100	108	124	1110	490	839	741	635	733
peak1981	45	75	62	27	44	81	149	117	93	47	156	194	54	53	63	49	42	73	199	134	184	160	156	146
peak1982	58	64	82	83	62	60	387	375	254	253	378	406	72	51	77	56	65	80	567	248	357	271	244	472
peak1983	301	273	331	310	166	289	2129	1896	1240	1127	1435	1829	288	300	269	270	263	300	2893	1548	2132	1460	1586	2177
peak1984	98	84	90	108	60	97	91	110	56	64	86	87	94	104	83	96	61	73	175	119	105	184	53	68
peak1985	323	290	435	232	193	439	3966	2186	2425	1248	1995	3459	603	582	612	422	660	437	7486	3692	5260	3401	3380	3322
peak1986	170	140	204	172	122	292	877	684	614	400	494	1403	196	224	273	224	276	259	1405	734	1309	1030	967	1035
peak1987	1131	834	1115	979	698	982	1238	1536	919	701	1334	1239	1163	997	1000	847	863	994	1689	1441	1501	1206	781	1360
peak1988	85	72	78	87	53	76	594	267	264	252	288	442	29	62	46	59	53	89	353	247	288	478	253	440
peak1989	302	224	464	195	147	409	4313	2501	3385	1182	1517	4247	458	539	562	415	647	463	7506	4300	6243	4732	5241	4738
peak1990	225	216	276	165	136	265	708	654	619	198	413	748	328	375	316	305	286	299	1218	508	769	503	694	795
peak1991	537	570	829	387	382	764	5207	5610	4089	1659	3616	5736	867	752	827	660	650	707	9021	5008	6680	5531	5496	5743
peak1992	10	30	16	15	4	10	198	228	112	78	69	185	2	8	6	11	14	6	73	37	92	157	104	154
peak1993	407	300	495	321	336	460	376	304	387	185	314	357	535	554	592	393	527	569	736	427	467	354	605	563
peak1994	277	223	380	212	142	342	2342	1474	1487	975	1026	2191	340	335	336	278	290	364	3550	1897	2435	1896	1756	2404
peak1995	179	164	213	238	94	206	682	458	371	499	381	624	188	197	164	209	193	240	812	466	463	507	434	884
peak1996	134	81	104	58	36	65	1355	622	703	220	353	593	189	171	120	53	91	83	2579	1058	1402	884	596	693
peak1997	564	505	589	574	442	597	1369	964	660	426	1009	824	412	428	500	363	411	594	1250	728	978	706	511	849
peak1998	384	321	372	369	283	365	295	244	221	81	211	214	366	356	410	309	364	390	399	207	273	180	201	241
peak1999	27	34	56	44	32	49	522	417	330	224	367	677	40	27	53	35	31	60	545	247	637	522	414	760
[truncated: 29,736 more rows]
