# Supplementary material for: Limits in the detection of m6A changes using MeRIP/m6A-seq
Source: Sci Rep. 2020 Apr 20;10:6590. doi: 10.1038/s41598-020-63355-3 (PMC7170965; doi:10.1038/s41598-020-63355-3)
Supplement: Supplementary file 3 — Supplementary information 3. [file 41598_2020_63355_MOESM3_ESM.zip › additional_file4_v2/macs2_deq_results/engel_neuron_2018_deq_results.txt]

seqnames	start	end	width	strand	annot	main.gene	deseq2.p	deseq2.padj	edger.p	edger.padj	qnb.p	qnb.padj	peak.l2fc	gene.l2fc	gene.p	gene.padj	diff.l2fc
chr1	3205262	3205366	104	+	intergenic	NA	0.59726837587849	0.965105575886901	0.639341334580894	1	0.738929027965082	0.997924900810215	-0.0741009856988274	NA	NA	NA	NA
chr1	3214576	3214938	362	-	utr3	Xkr4	0.331434093166683	0.924966115852238	0.425026523807273	1	0.463436889964803	0.997924900810215	0.217565477405962	-0.00191930415526988	0.964149138573539	0.998031981348282	0.219484781561232
chr1	3215320	3215670	350	-	utr3	Xkr4	0.552491534792828	0.96086912316604	0.451660651355489	1	0.544233633084982	0.997924900810215	-0.0113417971038601	-0.00191930415526988	0.964149138573539	0.998031981348282	-0.00942249294859017
chr1	3215786	3215880	94	-	utr3	Xkr4	0.08863526015417	0.826281687105912	0.0661820346466593	1	0.164908340004952	0.997924900810215	0.0748942146051822	-0.00191930415526988	0.964149138573539	0.998031981348282	0.0768135187604521
chr1	3216042	3216185	143	-	exon	Xkr4	0.688355563430303	0.973598803655632	0.581169768076026	1	0.762761719847912	0.997924900810215	0.137083942150026	-0.00191930415526988	0.964149138573539	0.998031981348282	0.139003246305296
chr1	3216616	3216751	135	-	exon	Xkr4	0.152024913590926	0.867441131437704	0.147300850350722	1	0.197144118113157	0.997924900810215	0.0875656266854638	-0.00191930415526988	0.964149138573539	0.998031981348282	0.0894849308407337
chr1	3670887	3671811	924	-	utr5	Xkr4	0.701363099543865	0.97403350717473	0.973490416398823	1	0.981868560806044	0.997924900810215	0.00840419708091763	-0.00191930415526988	0.964149138573539	0.998031981348282	0.0103235012361875
chr1	4491786	4491936	150	-	exon	Sox17	1.01272826989246e-05	0.116332377664775	1.27021230786928e-05	0.328997689861223	0.000134556274309784	0.871319154293005	0.460296248135244	-0.0337353783424011	0.70554988271796	0.997168279260496	0.494031626477645
chr1	4492018	4492418	400	-	exon	Sox17	0.546412065715494	0.960833726676178	0.391070476498394	1	0.407624863580491	0.997924900810215	-0.0678243740503763	-0.0337353783424011	0.70554988271796	0.997168279260496	-0.0340889957079752
chr1	4785601	4785710	109	-	utr5	Mrpl15	0.669292274114321	0.973459032761456	0.811070368205602	1	0.918233354933773	0.997924900810215	0.0452295805047358	0.00341492802801521	0.969475220943647	0.998138264693912	0.0418146524767206
chr1	4857771	4858094	323	+	utr5	Tcea1	0.839478330661796	0.98737628130964	0.704756185770801	1	0.752581451383615	0.997924900810215	-0.0708477426432021	0.112359360594329	0.206702035192291	0.997168279260496	-0.183207103237531
chr1	4923924	4924044	120	-	utr5	Rgs20	0.727605046885036	0.975133911080931	0.832015695800756	1	0.880095225989797	0.997924900810215	-0.00784880114002366	0.017815595401339	0.785610702522173	0.997168279260496	-0.0256643965413626
chr1	5019323	5019521	198	-	utr5	Rgs20	0.188942214964449	0.889349003319575	0.247182480982799	1	0.329866626019834	0.997924900810215	0.125798316368945	0.017815595401339	0.785610702522173	0.997168279260496	0.107982720967606
chr1	5083120	5083227	107	+	utr5	Atp6v1h	0.325767193415739	0.924966115852238	0.233170058447842	1	0.269821537415879	0.997924900810215	-0.0697860913605093	0.0278576603310407	0.542484074666755	0.997168279260496	-0.09764375169155
chr1	5916073	5916258	185	-	utr3	Npbwr1	0.662888110299626	0.973001417253662	0.594423333540032	1	0.729719393920233	0.997924900810215	0.1426807572776	0.107114189918473	0.658056558615473	0.997168279260496	0.0355665673591274
chr1	6214617	6214905	288	+	utr5	Rb1cc1	0.00275853552855142	0.489139551323239	0.00143077259600235	1	0.00815481979465198	0.997924900810215	-0.116688041214801	0.110046323265205	0.0553854928231941	0.997168279260496	-0.226734364480006
chr1	6240060	6240308	248	+	exon	Rb1cc1	0.841739160875109	0.98737628130964	0.986516288200517	1	0.933321158734755	0.997924900810215	0.0960427227101309	0.110046323265205	0.0553854928231941	0.997168279260496	-0.014003600555074
chr1	6248415	6248598	183	+	exon	Rb1cc1	0.360404116084128	0.928594198099003	0.292723700844479	1	0.404209477688095	0.997924900810215	-0.066969378004339	0.110046323265205	0.0553854928231941	0.997168279260496	-0.177015701269544
chr1	6249855	6250014	159	+	exon	Rb1cc1	0.890854000597722	0.991230264450559	0.765644432453565	1	0.799549150706325	0.997924900810215	0.0931710968219834	0.110046323265205	0.0553854928231941	0.997168279260496	-0.0168752264432215
chr1	7088960	7089140	180	+	utr5	Pcmtd1	0.88426992276201	0.990884867787458	0.984656536227731	1	0.842803260272901	0.997924900810215	-0.0261291382031963	-0.0288414671658543	0.595255225304886	0.997168279260496	0.00271232896265798
chr1	7120313	7120482	169	+	exon	Pcmtd1	0.40917962600599	0.933166293627368	0.536383574702545	1	0.618380771743273	0.997924900810215	0.0817405597961821	-0.0288414671658543	0.595255225304886	0.997168279260496	0.110582026962036
chr1	7169608	7169901	293	+	utr3	Pcmtd1	0.402804698380667	0.933166293627368	0.559812276134876	1	0.71924594035821	0.997924900810215	0.113917017997955	-0.0288414671658543	0.595255225304886	0.997168279260496	0.142758485163809
chr1	8363305	8363458	153	-	utr3	Sntg1	0.68558783778405	0.973598803655632	0.771967806247844	1	0.847833399479215	0.997924900810215	-0.0554832014138469	0.0486457127534303	0.501493670394721	0.997168279260496	-0.104128914167277
chr1	9298342	9298590	248	-	utr5	Sntg1	0.395040846586062	0.933166293627368	0.468564413989357	1	0.582207291726573	0.997924900810215	0.0146739935933929	0.0486457127534303	0.501493670394721	0.997168279260496	-0.0339717191600374
chr1	9299523	9299828	305	-	utr5	Sntg1	0.168625977997741	0.877410623161409	0.175679461037159	1	0.308844411122852	0.997924900810215	-0.00824273723646293	0.0486457127534303	0.501493670394721	0.997168279260496	-0.0568884499898932
chr1	9545423	9545832	409	+	utr5	Rrs1	0.0318064812672852	0.744954783800763	0.054759576637744	1	0.056890665451895	0.997924900810215	0.0507445541765149	-0.0173085400365377	0.743247210823155	0.997168279260496	0.0680530942130526
chr1	9545978	9546135	157	+	exon	Rrs1	0.056457273357268	0.802079226865037	0.100682923119248	1	0.166225048369116	0.997924900810215	0.10661475788469	-0.0173085400365377	0.743247210823155	0.997168279260496	0.123923297921228
chr1	9546330	9546828	498	+	utr3	Rrs1	0.718675501868634	0.975133911080931	0.508533409595965	1	0.499885032191971	0.997924900810215	0.138745219768228	-0.0173085400365377	0.743247210823155	0.997168279260496	0.156053759804766
chr1	9601240	9601568	328	+	utr5	Vxn	0.740524639722864	0.976095897811026	0.993102043280297	1	0.96128346043932	0.997924900810215	0.0641609707341537	-0.0336087866038119	0.214883154077332	0.997168279260496	0.0977697573379656
chr1	9624800	9624994	194	+	utr3	Vxn	0.120409627674659	0.852300979315266	0.272558678713354	1	0.293476892696874	0.997924900810215	0.0832564350418647	-0.0336087866038119	0.214883154077332	0.997168279260496	0.116865221645677
chr1	9724507	9724861	354	-	exon	Vcpip1	0.0145795589628683	0.695469127543675	0.00615745539798395	1	0.0274624822851782	0.997924900810215	0.0010261233846471	0.095200611731705	0.0858865120749788	0.997168279260496	-0.0941744883470579
chr1	9745879	9746238	359	-	exon	Vcpip1	0.167543918433615	0.87635754750959	0.242081656064355	1	0.356827016570958	0.997924900810215	0.089881726088261	0.095200611731705	0.0858865120749788	0.997168279260496	-0.00531888564344404
chr1	9746628	9747072	444	-	exon	Vcpip1	0.730232692388614	0.975133911080931	0.878678348557532	1	0.993444720753414	0.997924900810215	0.131883866323881	0.095200611731705	0.0858865120749788	0.997168279260496	0.0366832545921764
chr1	9747324	9747479	155	-	exon	Vcpip1	0.633198891849636	0.970249062692224	0.796771952822331	1	0.838500549823785	0.997924900810215	-0.0210589180569412	0.095200611731705	0.0858865120749788	0.997168279260496	-0.116259529788646
chr1	9747613	9747908	295	+	exon	1700034P13Rik	0.56161080444708	0.961719475634505	0.725578449521327	1	0.844965716147679	0.997924900810215	0.140308344040884	0.621350746257266	0.547001349498895	0.997168279260496	-0.481042402216382
chr1	9748128	9748440	312	-	utr5	Vcpip1	0.217818182352818	0.898099368398248	0.352318794204228	1	0.39486951216502	0.997924900810215	0.101828947348051	0.095200611731705	0.0858865120749788	0.997168279260496	0.00662833561634579
chr1	10037808	10037965	157	-	utr5	Cops5	0.694815892973185	0.973713745473064	0.836896531520529	1	0.887603246818752	0.997924900810215	0.133088768166567	0.100791499422831	0.108010125753457	0.997168279260496	0.0322972687437362
chr1	10066451	10066709	258	+	exon	Cspp1	0.0773710029675385	0.816918318000415	0.0595249099940809	1	0.0961001395068375	0.997924900810215	-0.22492407143912	0.0156352615041903	0.846213083860292	0.997168279260496	-0.24055933294331
chr1	10232557	10232682	125	-	utr5	Arfgef1	0.29239483765027	0.917717155488232	0.134468543622079	1	0.0710016823477986	0.997924900810215	-0.109829182273249	0.00303934756636596	0.92784369265831	0.997168279260496	-0.112868529839615
chr1	10232849	10233121	272	-	utr5*	Arfgef1	0.62406755149619	0.96855067874632	0.519062529155688	1	0.535065800961819	0.997924900810215	0.0318096688011877	0.00303934756636596	0.92784369265831	0.997168279260496	0.0287703212348217
chr1	10993531	10993750	219	+	utr5	Prex2	0.139081817107529	0.862460432539915	0.10890905346305	1	0.201637987959071	0.997924900810215	-0.24656282075516	-0.0451823735879716	0.404865146142155	0.997168279260496	-0.201380447167189
chr1	11414116	11414402	286	+	utr5	A830018L16Rik	0.410021063538456	0.933166293627368	0.480631488742124	1	0.499481315456695	0.997924900810215	0.0901212970906497	0.0465693320952531	0.474605482682291	0.997168279260496	0.0435519649953966
chr1	12692511	12692615	104	+	utr5	Sulf1	0.974954299198864	0.996632070076471	0.956684358956072	1	0.955873117902568	0.997924900810215	-0.183622888814719	-0.0789051654801941	0.204658890345556	0.997168279260496	-0.104717723334525
chr1	12858885	12859310	425	+	utr3	Sulf1	0.020768167435957	0.71920990393886	0.0435743768871594	1	0.160417770190846	0.997924900810215	0.0944015792991663	-0.0789051654801941	0.204658890345556	0.997168279260496	0.17330674477936
chr1	12859680	12859770	90	+	utr3	Sulf1	0.787857291920751	0.979798640427446	0.707580263219514	1	0.793652551409461	0.997924900810215	-0.0467153697836288	-0.0789051654801941	0.204658890345556	0.997168279260496	0.0321897956965654
chr1	12871898	12872044	146	-	utr3	Slco5a1	0.0144788597365065	0.692267002832418	0.00727948657954042	1	0.0515099967572397	0.997924900810215	-0.0872932659386637	0.266852482217739	0.153850614357536	0.997168279260496	-0.354145748156403
chr1	13142596	13142729	133	-	utr3	Ncoa2	0.614397991650135	0.967826070029057	0.520571558738838	1	0.636947709478644	0.997924900810215	-0.0901542045041697	0.0196662073979254	0.464336578747014	0.997168279260496	-0.109820411902095
chr1	13174106	13174853	747	-	exon	Ncoa2	0.141604125559558	0.863099764389217	0.105911579572142	1	0.122748603731375	0.997924900810215	0.0227545104811131	0.0196662073979254	0.464336578747014	0.997168279260496	0.00308830308318772
chr1	13175016	13175197	181	-	exon	Ncoa2	0.409178984593799	0.933166293627368	0.548337616932247	1	0.728816314502737	0.997924900810215	0.053269514929481	0.0196662073979254	0.464336578747014	0.997168279260496	0.0336033075315556
chr1	13286007	13286097	90	-	utr5	Ncoa2	0.792375130830631	0.980661616430174	0.882837351030502	1	0.86906347495936	0.997924900810215	-0.0261011907685466	0.0196662073979254	0.464336578747014	0.997168279260496	-0.045767398166472
chr1	13373219	13373357	138	-	intron	Ncoa2	0.610517271029369	0.967079479761906	0.530225769804372	1	0.523496729503436	0.997924900810215	-0.0540241106830902	0.0196662073979254	0.464336578747014	0.997168279260496	-0.0736903180810156
chr1	13373930	13374136	206	-	utr5	Ncoa2	0.774194315016291	0.97845024576985	0.861502095912683	1	0.873223750944951	0.997924900810215	-0.0460126715211293	0.0196662073979254	0.464336578747014	0.997168279260496	-0.0656788789190547
chr1	13374353	13374450	97	-	utr5*	Ncoa2	0.885467121954795	0.990953010990862	0.795126093821135	1	0.760291663945023	0.997924900810215	0.204676664610417	0.0196662073979254	0.464336578747014	0.997168279260496	0.185010457212492
chr1	13589697	13589855	158	-	utr5	Tram1	0.732666687179481	0.975438296535577	0.607419081935363	1	0.591098984592196	0.997924900810215	-0.00542829951102885	0.108075348300953	0.208131660195726	0.997168279260496	-0.113503647811981
chr1	14170474	14170700	226	-	utr3	Eya1	0.813398505811697	0.983644224434811	0.905760029586357	1	0.986300207996224	0.997924900810215	0.014266569637096	-0.0310652463732247	0.718685954202428	0.997168279260496	0.0453318160103207
chr1	15285503	15285621	118	+	utr5*	Kcnb2	0.540701218800741	0.95985900645699	0.454002714667235	1	0.457514870480525	0.997924900810215	0.255835635344026	-0.0962882999344518	0.16619930460049	0.997168279260496	0.352123935278477
chr1	15285975	15286135	160	+	utr5*	Kcnb2	0.0125183362835779	0.668815116603458	0.00660373633203231	1	0.036617731409798	0.997924900810215	-0.0712018979078338	-0.0962882999344518	0.16619930460049	0.997168279260496	0.025086402026618
chr1	15286773	15286963	190	+	utr5*	Kcnb2	0.0476781237140654	0.778217900520476	0.0741132284159463	1	0.141693701488082	0.997924900810215	0.0653714621015562	-0.0962882999344518	0.16619930460049	0.997168279260496	0.161659762036008
chr1	15312566	15312691	125	+	exon	Kcnb2	0.402414957516585	0.933166293627368	0.450012225283778	1	0.589631876097987	0.997924900810215	0.0811981063639338	-0.0962882999344518	0.16619930460049	0.997168279260496	0.177486406298386
chr1	15710247	15710410	163	+	exon	Kcnb2	0.693122641175992	0.973713745473064	0.594125562610889	1	0.688916908436075	0.997924900810215	0.100808928863819	-0.0962882999344518	0.16619930460049	0.997168279260496	0.197097228798271
chr1	15710644	15711173	529	+	exon	Kcnb2	0.940747016597821	0.995160619804969	0.776873400416284	1	0.708046211770548	0.997924900810215	-0.0188272128648081	-0.0962882999344518	0.16619930460049	0.997168279260496	0.0774610870696437
chr1	15711323	15711683	360	+	utr3	Kcnb2	0.89072574362305	0.991230264450559	0.993955105699031	1	0.985002877982629	0.997924900810215	0.135741321837293	-0.0962882999344518	0.16619930460049	0.997168279260496	0.232029621771744
chr1	16105049	16105175	126	-	utr5*	Rpl7	0.293869480901909	0.917717155488232	0.218191387042392	1	0.225792529091535	0.997924900810215	-0.193095741298822	0.0324240549543313	0.604109907175688	0.997168279260496	-0.225519796253153
chr1	16105349	16106077	728	+	utr5	Rdh10	0.572684500102059	0.961719475634505	0.786170582418213	1	0.865051701702595	0.997924900810215	-0.033273569873383	-0.0398480612804485	0.64531510930755	0.997168279260496	0.00657449140706553
chr1	16229555	16229849	294	-	utr3	Stau2	0.530593944467919	0.95899407917471	0.441494190357366	1	0.502109421180185	0.997924900810215	-0.141455351052415	-0.0365313172904166	0.305179034560105	0.997168279260496	-0.104924033761999
chr1	16344674	16344823	149	-	utr3	Stau2	0.897650533337954	0.991956296180267	0.910828232146483	1	0.876736415584374	0.997924900810215	0.0250328128227892	-0.0365313172904166	0.305179034560105	0.997168279260496	0.0615641301132058
chr1	16519181	16519635	454	-	utr5	Stau2	0.786670168976318	0.979798640427446	0.595355921432186	1	0.575273596710663	0.997924900810215	0.0598505791234772	-0.0365313172904166	0.305179034560105	0.997168279260496	0.0963818964138938
chr1	16656827	16656930	103	-	utr5	Eloc	0.23617978538383	0.905337689544457	0.305944133939167	1	0.506582829901557	0.997924900810215	0.119325650082657	0.0575163902863907	0.422418435481574	0.997168279260496	0.0618092597962665
chr1	17004123	17004442	319	-	exon	Jph1	0.364395580802352	0.929640804596581	0.492638818659305	1	0.545277034054851	0.997924900810215	0.0057132407997162	-0.0800528316844052	0.0895958633373582	0.997168279260496	0.0857660724841214
chr1	17091341	17091601	260	+	exon	Gm28376	0.300603220256627	0.921559210279291	0.432414134569435	1	0.496344604762619	0.997924900810215	-0.0282980443437847	NA	NA	NA	NA
chr1	17097304	17097550	246	-	exon	Jph1	0.000580089880936303	0.327451849615739	0.00138714612487179	1	0.00253458426606674	0.997924900810215	0.126123773604662	-0.0800528316844052	0.0895958633373582	0.997168279260496	0.206176605289067
chr1	17097655	17098014	359	-	utr5	Jph1	0.172005313402591	0.879169974045994	0.225585959095401	1	0.307480381403553	0.997924900810215	0.0818180174708907	-0.0800528316844052	0.0895958633373582	0.997168279260496	0.161870849155296
chr1	17145366	17145519	153	+	utr5	Gdap1	0.673362835327298	0.973598803655632	0.775181662322719	1	0.752650178084723	0.997924900810215	-0.062668452496886	-0.00389092636154347	0.935278228747535	0.997168279260496	-0.0587775261353426
chr1	20932002	20932136	134	+	utr5	Paqr8	0.877934378609372	0.990884867787458	0.738464069137022	1	0.761426769489522	0.997924900810215	-0.00208886834190933	0.0289065691494866	0.450305183729905	0.997168279260496	-0.0309954374913959
chr1	20934648	20934789	141	+	exon	Paqr8	0.0349853338521298	0.755158431198221	0.0855005277962347	1	0.145196377305338	0.997924900810215	0.0714120477152786	0.0289065691494866	0.450305183729905	0.997168279260496	0.042505478565792
chr1	20934856	20934982	126	+	exon	Paqr8	0.739568519865566	0.976095897811026	0.615126962451028	1	0.751406857143246	0.997924900810215	-0.0409885245852914	0.0289065691494866	0.450305183729905	0.997168279260496	-0.069895093734778
chr1	20935411	20935747	336	+	utr3	Paqr8	0.526867161344005	0.958550592458704	0.3700203443097	1	0.358168658981178	0.997924900810215	-0.019249950173132	0.0289065691494866	0.450305183729905	0.997168279260496	-0.0481565193226186
chr1	20936191	20936342	151	+	utr3	Paqr8	0.0422117849761318	0.775111039434604	0.0267943258751937	1	0.065117053920275	0.997924900810215	-0.0224372876236585	0.0289065691494866	0.450305183729905	0.997168279260496	-0.0513438567731451
chr1	20936449	20937278	829	+	utr3	Paqr8	0.502138042424735	0.955779598166518	0.327068231386109	1	0.358233983262656	0.997924900810215	-0.000313824699279908	0.0289065691494866	0.450305183729905	0.997168279260496	-0.0292203938487665
chr1	20937619	20937832	213	+	utr3	Paqr8	0.469695981576324	0.951281780779031	0.57107922461328	1	0.673364109490652	0.997924900810215	0.20103603359839	0.0289065691494866	0.450305183729905	0.997168279260496	0.172129464448904
chr1	20938003	20938135	132	+	utr3	Paqr8	0.584126532516773	0.96364193639816	0.717388777443906	1	0.75137487381745	0.997924900810215	0.053612442330614	0.0289065691494866	0.450305183729905	0.997168279260496	0.0247058731811274
chr1	20938234	20938344	110	+	utr3	Paqr8	0.0747598020929827	0.814211666481425	0.0444233396034732	1	0.0668107868133838	0.997924900810215	-0.0842777113229552	0.0289065691494866	0.450305183729905	0.997168279260496	-0.113184280472442
chr1	21218591	21218738	147	+	utr5	Tmem14a	0.102326826594549	0.832867101662177	0.0658474476510222	1	0.133515694119743	0.997924900810215	0.0140728768047889	0.23226991886318	0.0932863929645362	0.997168279260496	-0.218197042058391
chr1	21399491	21399801	310	-	utr3	Kcnq5	0.215204401216626	0.897620676378913	0.292446987082647	1	0.343169271138193	0.997924900810215	0.0376379954735375	0.0628324990362163	0.0691697343437281	0.997168279260496	-0.0251945035626787
chr1	21401721	21401811	90	-	utr3	Kcnq5	0.439037608244659	0.942250743199167	0.483544668405303	1	0.564643238685674	0.997924900810215	0.331528652031321	0.0628324990362163	0.0691697343437281	0.997168279260496	0.268696152995104
chr1	21402194	21402371	177	-	utr3	Kcnq5	0.922378236835211	0.993885612278226	0.895095223803643	1	0.936853235335306	0.997924900810215	0.0802176513195259	0.0628324990362163	0.0691697343437281	0.997168279260496	0.0173851522833097
chr1	21402681	21403011	330	-	utr3	Kcnq5	0.872646662366293	0.990068714179402	0.644354289191711	1	0.545334253763112	0.997924900810215	0.0186974956529425	0.0628324990362163	0.0691697343437281	0.997168279260496	-0.0441350033832737
chr1	21961338	21961566	228	+	exon	Gm26580	0.555238617499435	0.961500921271025	0.422415429395223	1	0.383061850357833	0.997924900810215	-0.0394439209812302	-0.111024931870326	0.25747250938877	0.997168279260496	0.071581010889096
chr1	21961649	21962347	698	-	utr5	Kcnq5	0.087873793344897	0.826281687105912	0.213440113250538	1	0.356133951487972	0.997924900810215	0.00181794243467956	0.0628324990362163	0.0691697343437281	0.997168279260496	-0.0610145566015367
chr1	22533929	22534153	224	-	exon	Rims1	0.846608276279934	0.98804295708471	0.88774705628527	1	0.854059027396293	0.997924900810215	0.0611917786514386	0.0127973528062062	0.492983233461356	0.997168279260496	0.0483944258452323
chr1	22805645	22806266	621	-	utr5	Rims1	0.0414210446053756	0.774073093159215	0.0218584798360814	1	0.0146287515411036	0.997924900810215	-0.0733531504259953	0.0127973528062062	0.492983233461356	0.997168279260496	-0.0861505032322016
chr1	23369763	23370322	559	-	exon	Ogfrl1	0.0909818657132538	0.826977926059206	0.0573186193008665	1	0.0749315576998419	0.997924900810215	0.00742426427288626	0.0292877974315253	0.381449888000487	0.997168279260496	-0.021863533158639
chr1	23383062	23383257	195	-	utr5	Ogfrl1	0.142433454371313	0.863099764389217	0.0802246468192343	1	0.0763655496479637	0.997924900810215	-0.248950228473294	0.0292877974315253	0.381449888000487	0.997168279260496	-0.278238025904819
chr1	23762384	23762560	176	+	utr5	B3gat2	0.73098124730508	0.975133911080931	0.825248959279587	1	0.884796281606743	0.997924900810215	0.00486563505361898	-0.117179835946252	0.244969282808753	0.997168279260496	0.122045470999871
chr1	23922169	23922387	218	-	utr5	Smap1	0.388811586685504	0.932942621798029	0.233119447210198	1	0.139794431545869	0.997924900810215	-0.114213208555962	0.0265316959932529	0.50612024865967	0.997168279260496	-0.140744904549215
chr1	24029057	24029176	119	-	utr3	Fam135a	0.183511327588492	0.885503732831401	0.173413485752834	1	0.294324263866344	0.997924900810215	0.045550156290751	0.0171775476443288	0.81400447365079	0.997168279260496	0.0283726086464222
chr1	24100142	24100247	105	-	utr5	Fam135a	0.389940810093176	0.932942621798029	0.330675917805195	1	0.474267851353521	0.997924900810215	-0.20194414821566	0.0171775476443288	0.81400447365079	0.997168279260496	-0.219121695859989
chr1	24263057	24263369	312	-	exon	Col19a1	0.719583224698857	0.975133911080931	0.592950472890499	1	0.561916310266413	0.997924900810215	0.0537380074588166	0.0478097740696131	0.421747709175478	0.997168279260496	0.00592823338920347
chr1	24263753	24263860	107	-	exon	Col19a1	0.136878040189695	0.859908956813724	0.0977830981388822	1	0.236583997725147	0.997924900810215	0.0134472528561104	0.0478097740696131	0.421747709175478	0.997168279260496	-0.0343625212135028
chr1	24586335	24586447	112	-	intron	Col19a1	0.400317456173763	0.933166293627368	0.437575075979442	1	0.613038183210862	0.997924900810215	-0.0779660370654797	0.0478097740696131	0.421747709175478	0.997168279260496	-0.125775811135093
chr1	24586906	24587104	198	-	intron	Col19a1	0.666792260428543	0.973228785394669	0.762791862745411	1	0.831079659093853	0.997924900810215	-0.0191449478181759	0.0478097740696131	0.421747709175478	0.997168279260496	-0.066954721887789
chr1	24587218	24587473	255	-	utr5	Col19a1	0.77754572379562	0.978644179208731	0.676700791670683	1	0.677736468584923	0.997924900810215	-0.0458543932220473	0.0478097740696131	0.421747709175478	0.997168279260496	-0.0936641672916604
chr1	24678552	24678804	252	+	utr5	Lmbrd1	0.113688058131117	0.847811719065031	0.0789068425594285	1	0.134087526326268	0.997924900810215	-0.00166676385136875	0.106119016178596	0.00260060033373484	0.997168279260496	-0.107785780029965
chr1	24763623	24763717	94	+	utr3	Lmbrd1	0.660266686459873	0.973001417253662	0.536722423033908	1	0.660976879090323	0.997924900810215	0.0763292081573061	0.106119016178596	0.00260060033373484	0.997168279260496	-0.0297898080212904
chr1	25067996	25068242	246	-	utr3	Adgrb3	0.647805520265646	0.972366812953255	0.752607526278537	1	0.867952036533922	0.997924900810215	0.147478105364459	0.0201130761631367	0.573940482732749	0.997168279260496	0.127365029201322
chr1	25093893	25094257	364	-	exon	Adgrb3	0.997796141346631	0.999997464807394	0.755364632509496	1	0.592601984184803	0.997924900810215	0.130134555935213	0.0201130761631367	0.573940482732749	0.997168279260496	0.110021479772076
chr1	25197752	25197844	92	-	intron	Adgrb3	0.427607987300549	0.939605266083398	0.374069713744999	1	0.494467535547136	0.997924900810215	0.156334475086177	0.0201130761631367	0.573940482732749	0.997168279260496	0.13622139892304
chr1	25808745	25808853	108	-	intron	Adgrb3	0.474423745280263	0.952231396052788	0.502377901365451	1	0.441859861220552	0.997924900810215	0.00652703151906247	0.0201130761631367	0.573940482732749	0.997168279260496	-0.0135860446440742
chr1	25826518	25826649	131	-	exon	Adgrb3	0.442822197924461	0.943188560431844	0.356866939722238	1	0.460987962481107	0.997924900810215	0.0850459305122224	0.0201130761631367	0.573940482732749	0.997168279260496	0.0649328543490857
chr1	25829915	25830199	284	-	utr5*	Adgrb3	0.486843925836562	0.954007058273976	0.325702047216417	1	0.374110725174142	0.997924900810215	-0.120307736712386	0.0201130761631367	0.573940482732749	0.997168279260496	-0.140420812875522
chr1	30803728	30804291	563	-	utr3	Phf3	0.694453012018933	0.973713745473064	0.959724363317266	1	0.898087115484528	0.997924900810215	0.0894309439485791	0.056370214973307	0.083445106982383	0.997168279260496	0.033060728975272
chr1	30804412	30804571	159	-	utr3	Phf3	0.0345018678241075	0.751852101109673	0.0237488514108018	1	0.0553016414702633	0.997924900810215	0.00719781153834496	0.056370214973307	0.083445106982383	0.997168279260496	-0.0491724034349621
chr1	30804901	30805210	309	-	utr3	Phf3	0.260701242564836	0.912771503773233	0.151204368969115	1	0.142209558812899	0.997924900810215	0.0290966567297938	0.056370214973307	0.083445106982383	0.997168279260496	-0.0272735582435132
chr1	30805629	30805900	271	-	utr3	Phf3	0.0221400564484602	0.725411434584579	0.0447860040466824	1	0.0692067529741519	0.997924900810215	0.152994437089368	0.056370214973307	0.083445106982383	0.997168279260496	0.0966242221160613
chr1	30830013	30830202	189	-	exon	Phf3	0.681590978193755	0.973598803655632	0.581750412532338	1	0.641303259765339	0.997924900810215	-0.0349692316414558	0.056370214973307	0.083445106982383	0.997168279260496	-0.0913394466147628
chr1	30830459	30830601	142	-	exon	Phf3	0.169149218284026	0.87769874449123	0.203247484249977	1	0.214412725057558	0.997924900810215	0.116754080005923	0.056370214973307	0.083445106982383	0.997168279260496	0.0603838650326157
chr1	30830972	30831213	241	-	exon	Phf3	0.969828927585142	0.996612447051625	0.835631206062398	1	0.810454141317737	0.997924900810215	0.101712366917509	0.056370214973307	0.083445106982383	0.997168279260496	0.0453421519442024
chr1	30873672	30873883	211	-	utr5	Phf3	0.98678852754634	0.99827889810136	0.862445044432456	1	0.92797010119448	0.997924900810215	-0.121080181897891	0.056370214973307	0.083445106982383	0.997168279260496	-0.177450396871198
chr1	32172743	32172914	171	+	utr5	Khdrbs2	0.430996701906643	0.940973392296282	0.529941348277225	1	0.670660745213145	0.997924900810215	0.0355775047308992	-0.0372942209487685	0.736636366216683	0.997168279260496	0.0728717256796677
chr1	33719913	33720152	239	+	utr5	Rab23	0.224613204865962	0.89976027419305	0.162664257631806	1	0.235996971205327	0.997924900810215	-0.0724962753927505	0.0461051632095056	0.607072176429708	0.997168279260496	-0.118601438602256
chr1	33739390	33739862	472	+	utr3	Rab23	0.558874056769141	0.961500921271025	0.692512107898221	1	0.768345875463142	0.997924900810215	0.1524664905037	0.0461051632095056	0.607072176429708	0.997168279260496	0.106361327294194
chr1	33776824	33776995	171	-	utr3	Zfp451	0.354745484687581	0.927739364642064	0.381845327683825	1	0.4076702881644	0.997924900810215	-0.0354271231017844	0.0369357934948225	0.423898520426829	0.997168279260496	-0.0723629165966069
chr1	33801529	33801711	182	-	utr3	Zfp451	0.167215786800017	0.875828200097112	0.20127932415637	1	0.380948364713296	0.997924900810215	0.0990877968605009	0.0369357934948225	0.423898520426829	0.997168279260496	0.0621520033656784
chr1	33802061	33802305	244	-	utr3	Zfp451	0.553383182415638	0.961069648058075	0.636835630532399	1	0.71749777573965	0.997924900810215	0.163137727662599	0.0369357934948225	0.423898520426829	0.997168279260496	0.126201934167777
chr1	33802392	33802614	222	-	exon	Zfp451	0.35799640974557	0.927739364642064	0.219638785480845	1	0.330001532621607	0.997924900810215	0.0516882741089499	0.0369357934948225	0.423898520426829	0.997168279260496	0.0147524806141274
chr1	33802715	33802860	145	-	exon	Zfp451	0.233445815346341	0.903775307697459	0.187543517308513	1	0.305543812588987	0.997924900810215	0.0385473968853749	0.0369357934948225	0.423898520426829	0.997168279260496	0.00161160339055236
chr1	33813772	33813866	94	-	exon	Zfp451	0.532919916610303	0.959288585253494	0.448396510719512	1	0.616816813324047	0.997924900810215	-0.173504158557489	0.0369357934948225	0.423898520426829	0.997168279260496	-0.210439952052311
chr1	33814355	33814572	217	-	utr5	Zfp451	0.221980242243251	0.89976027419305	0.150562688318246	1	0.185669768438038	0.997924900810215	-0.204274206419956	0.0369357934948225	0.423898520426829	0.997168279260496	-0.241209999914778
chr1	33853153	33853338	185	-	utr3	Bend6	0.991320411656617	0.998957998306686	0.792867330384697	1	0.672224685122353	0.997924900810215	0.0480286842074612	0.04581316760295	0.243123033116932	0.997168279260496	0.00221551660451116
chr1	33907616	33908281	665	+	utr5	Dst	0.67959018835998	0.973598803655632	0.492107311808967	1	0.550439489177837	0.997924900810215	-0.00685762603127484	-0.0160622993589059	0.52067835532907	0.997168279260496	0.00920467332763106
chr1	34011588	34011812	224	+	intron	Dst	0.122220943128759	0.85395026585161	0.0217445761255651	1	0.0294956846886203	0.997924900810215	-0.130199946864994	-0.0160622993589059	0.52067835532907	0.997168279260496	-0.114137647506088
chr1	34188801	34188915	114	+	exon	Dst	0.120176775518174	0.852300979315266	0.0969324027895474	1	0.140043417677128	0.997924900810215	0.18816638624329	-0.0160622993589059	0.52067835532907	0.997168279260496	0.204228685602196
chr1	34190376	34190524	148	+	exon	Dst	0.757294729362876	0.977740740637006	0.875501286901877	1	0.846202646014322	0.997924900810215	-0.00288492838082336	-0.0160622993589059	0.52067835532907	0.997168279260496	0.0131773709780825
chr1	34191883	34192152	269	+	exon	Dst	0.586942456777456	0.964000048301236	0.491055701354788	1	0.554556291362301	0.997924900810215	-0.0347204094982429	-0.0160622993589059	0.52067835532907	0.997168279260496	-0.018658110139337
chr1	34227838	34228173	335	+	exon	Dst	0.239569050022914	0.906506451010971	0.403117009596184	1	0.497320167967515	0.997924900810215	0.123792383747072	-0.0160622993589059	0.52067835532907	0.997168279260496	0.139854683105978
chr1	34228596	34228729	133	+	exon	Dst	0.329658062998155	0.924966115852238	0.492070923154191	1	0.650962137806889	0.997924900810215	0.128854313434392	-0.0160622993589059	0.52067835532907	0.997168279260496	0.144916612793298
chr1	34307401	34307514	113	+	exon	Dst	0.81655083874851	0.984925948834121	0.887952116834386	1	0.900427202753244	0.997924900810215	-0.033174868594841	-0.0160622993589059	0.52067835532907	0.997168279260496	-0.0171125692359351
chr1	34429277	34429383	106	-	exon	Gm37233	0.749494515520123	0.976799895726219	0.809894587497259	1	0.919399028206064	0.997924900810215	0.146113087633089	0.177321506127403	0.17255511257823	0.997168279260496	-0.0312084184943138
chr1	34430684	34430796	112	-	exon	Gm37233	0.739865608880861	0.976095897811026	0.652949947096962	1	0.673439342890921	0.997924900810215	-0.537151552139345	0.177321506127403	0.17255511257823	0.997168279260496	-0.714473058266748
chr1	34439251	34439342	91	-	utr5	Ccdc115	0.870887272298927	0.98982413656997	0.969306395114626	1	0.987871104826318	0.997924900810215	0.0605575341586176	-0.0427732972853132	0.680793957311743	0.997168279260496	0.103330831443931
chr1	34439990	34440099	109	+	exon	Imp4	0.692632162716221	0.973713745473064	0.770798686733705	1	0.727976220748485	0.997924900810215	-0.0513174138655721	0.0650422069199399	0.35332205036373	0.997168279260496	-0.116359620785512
chr1	34586652	34587053	401	+	utr5	Amer3	0.963226942876946	0.996228060199304	0.858845454260488	1	0.667850025727141	0.997924900810215	-0.0160368363913724	0.0805218893809988	0.0435815504560575	0.997168279260496	-0.0965587257723712
chr1	34587399	34588230	831	+	exon	Amer3	0.768806622910755	0.97845024576985	0.539130540867832	1	0.556003559004124	0.997924900810215	0.0302941999729085	0.0805218893809988	0.0435815504560575	0.997168279260496	-0.0502276894080902
chr1	34588474	34588718	244	+	exon	Amer3	0.587979054557375	0.964099483500336	0.756933670563912	1	0.80046519081134	0.997924900810215	0.064381236629639	0.0805218893809988	0.0435815504560575	0.997168279260496	-0.0161406527513597
chr1	34589121	34589769	648	+	utr3	Amer3	0.712333558870328	0.974254478957561	0.923868325975615	1	0.965408826853587	0.997924900810215	0.0477774202384039	0.0805218893809988	0.0435815504560575	0.997168279260496	-0.0327444691425948
chr1	34589903	34590280	377	+	utr3	Amer3	0.224912280358443	0.89976027419305	0.161679674190568	1	0.206776082271921	0.997924900810215	-0.00452803199453386	0.0805218893809988	0.0435815504560575	0.997168279260496	-0.0850499213755326
chr1	34590380	34590534	154	+	utr3	Amer3	0.607444539898155	0.966615735782939	0.67692600682148	1	0.632911455737554	0.997924900810215	0.139364279033227	0.0805218893809988	0.0435815504560575	0.997168279260496	0.0588423896522283
chr1	34721684	34721774	90	+	exon	Arhgef4	0.547936208137976	0.960833726676178	0.473129043476424	1	0.680923252060242	0.997924900810215	-0.1976465948528	-0.0307909931024867	0.291029716059896	0.997168279260496	-0.166855601750313
chr1	34722106	34722384	278	+	exon	Arhgef4	0.134561751539907	0.858477460193763	0.178427269390402	1	0.345778450067719	0.997924900810215	0.00366357226574465	-0.0307909931024867	0.291029716059896	0.997168279260496	0.0344545653682313
chr1	34724043	34724141	98	+	exon	Arhgef4	0.731927602849035	0.975260960334253	0.659832629469602	1	0.726846091643266	0.997924900810215	0.0227849468678827	-0.0307909931024867	0.291029716059896	0.997168279260496	0.0535759399703694
chr1	34724533	34724652	119	+	exon	Arhgef4	0.51210910944543	0.957531027338542	0.59344800312647	1	0.49971977634518	0.997924900810215	0.290873906895847	-0.0307909931024867	0.291029716059896	0.997168279260496	0.321664899998333
chr1	34724821	34724985	164	+	exon	Arhgef4	0.504663259822114	0.956488810659907	0.570760734748925	1	0.720362740928877	0.997924900810215	0.187184306146825	-0.0307909931024867	0.291029716059896	0.997168279260496	0.217975299249311
chr1	34750593	34750774	181	+	utr5	Arhgef4	0.681616989255024	0.973598803655632	0.83082550662292	1	0.778484719931766	0.997924900810215	-0.0231009043359007	-0.0307909931024867	0.291029716059896	0.997168279260496	0.00769008876658597
chr1	34801721	34801881	160	+	utr5	Arhgef4	0.627145324020054	0.969336287391456	0.439296683764794	1	0.455726072536073	0.997924900810215	-0.0827291565186275	-0.0307909931024867	0.291029716059896	0.997168279260496	-0.0519381634161409
chr1	34811774	34812095	321	+	utr3	Arhgef4	0.345641814849679	0.925365250232664	0.688034207252897	1	0.705875549336912	0.997924900810215	0.0257209141641268	-0.0307909931024867	0.291029716059896	0.997168279260496	0.0565119072666134
chr1	34812569	34812660	91	+	utr3	Arhgef4	0.193304264267706	0.890797748758355	0.303294711184748	1	0.397229353001389	0.997924900810215	0.0648408687560935	-0.0307909931024867	0.291029716059896	0.997168279260496	0.0956318618585801
chr1	34816829	34816967	138	-	utr3	Fam168b	0.141872465860066	0.863099764389217	0.269543637841302	1	0.321658054515638	0.997924900810215	0.191573041415926	-0.0046072552602311	0.817831635706864	0.997168279260496	0.196180296676158
chr1	34817218	34817375	157	-	utr3	Fam168b	0.286348062257461	0.91741429706166	0.51806118080201	1	0.659965665110166	0.997924900810215	0.0684580477051843	-0.0046072552602311	0.817831635706864	0.997168279260496	0.0730653029654154
chr1	34842885	34843066	181	-	utr5	Fam168b	0.80085955749594	0.98186511375301	0.586692758056594	1	0.506380646267757	0.997924900810215	-0.0822344709385373	-0.0046072552602311	0.817831635706864	0.997168279260496	-0.0776272156783062
chr1	34849933	34850062	129	+	utr5	Plekhb2	0.711380432957005	0.974223621031328	0.531768222403491	1	0.604465609780891	0.997924900810215	-0.0509345167249808	-0.00518475099293893	0.848306486078604	0.997168279260496	-0.0457497657320419
chr1	36068358	36068804	446	+	utr5	Hs6st1	0.859267260596914	0.988524741120861	0.663148242756512	1	0.797861315174059	0.997924900810215	-0.0163453685235542	-0.00431517964473924	0.903263631773835	0.997168279260496	-0.0120301888788149
chr1	36103464	36104491	1027	+	utr3	Hs6st1	0.557299537446659	0.961500921271025	0.379660050957061	1	0.366049181146554	0.997924900810215	-0.00860521638510269	-0.00431517964473924	0.903263631773835	0.997168279260496	-0.00429003674036345
chr1	36106032	36106254	222	+	utr3	Hs6st1	0.855303481406032	0.988128525770582	0.891888914898825	1	0.933075055327202	0.997924900810215	0.0521267379205005	-0.00431517964473924	0.903263631773835	0.997168279260496	0.0564419175652398
chr1	36143954	36144277	323	-	utr3	Uggt1	0.0484367327959132	0.78047377261502	0.0941748078414749	1	0.205768643899116	0.997924900810215	0.0512913868236936	0.00117415921131399	0.976403168453759	0.99814689683773	0.0501172276123796
chr1	36244157	36244290	133	-	utr5	Uggt1	0.418291232864878	0.935393882646557	0.433339803122688	1	0.544054579443728	0.997924900810215	0.0209216817779977	0.00117415921131399	0.976403168453759	0.99814689683773	0.0197475225666837
chr1	36316136	36316256	120	+	exon	Arid5a	0.94762699908653	0.995687020354885	0.938379179027622	1	0.934635344150995	0.997924900810215	-0.0417903936056933	-0.083514260331725	0.270353445482336	0.997168279260496	0.0417238667260317
chr1	36319209	36319419	210	+	utr3	Arid5a	0.504174390493694	0.956432185628216	0.604625395880826	1	0.706600016734483	0.997924900810215	0.142675729706876	-0.083514260331725	0.270353445482336	0.997168279260496	0.226189990038601
chr1	36320020	36320226	206	+	utr3	Arid5a	0.0165033557871401	0.711187030910625	0.0236461625409332	1	0.0509104488373516	0.997924900810215	0.0838604154919642	-0.083514260331725	0.270353445482336	0.997168279260496	0.167374675823689
chr1	36335998	36336184	186	-	utr3	Kansl3	0.720331648359979	0.975133911080931	0.899520544257269	1	0.943077969552993	0.997924900810215	0.0581564230790532	-0.0474280321787756	0.102767318180048	0.997168279260496	0.105584455257829
chr1	36367831	36368105	274	-	utr5	Kansl3	0.943731657073106	0.995663613763496	0.756673990803579	1	0.734763448670025	0.997924900810215	-0.0736314419179306	-0.0474280321787756	0.102767318180048	0.997168279260496	-0.026203409739155
chr1	36368935	36369144	209	-	utr5	Kansl3	0.740813689934172	0.976095897811026	0.608685120057983	1	0.598636210085193	0.997924900810215	0.013834098740533	-0.0474280321787756	0.102767318180048	0.997168279260496	0.0612621309193086
chr1	36418846	36419014	168	+	intron	Fer1l5	0.412715742502069	0.934382367364689	0.338288058495407	1	0.417789721229535	0.997924900810215	-0.134432400365124	-0.094713859897313	0.437609745665552	0.997168279260496	-0.0397185404678106
chr1	36423903	36424271	368	-	utr3	Lman2l	0.763451275861263	0.97845024576985	0.952170783344838	1	0.930645027185852	0.997924900810215	0.0442915108363019	-0.00825566379848949	0.886624106694011	0.997168279260496	0.0525471746347914
chr1	36445125	36445262	137	-	utr5	Lman2l	0.019953953686701	0.716602947463916	0.0282524030700308	1	0.0701981347533705	0.997924900810215	0.241169340997404	-0.00825566379848949	0.886624106694011	0.997168279260496	0.249425004795893
chr1	36471580	36471818	238	+	utr5	Cnnm4	0.979092192144817	0.997004110691647	0.858039343921881	1	0.860306504951977	0.997924900810215	-0.0148558620111033	0.00130551265072917	0.984989561190715	0.99932473754441	-0.0161613746618325
chr1	36472097	36472240	143	+	exon	Cnnm4	0.749207933729892	0.976799895726219	0.836820688952	1	0.861427977448961	0.997924900810215	0.0217048072483918	0.00130551265072917	0.984989561190715	0.99932473754441	0.0203992945976627
chr1	36472663	36472991	328	+	exon	Cnnm4	0.517246510040125	0.957749714320181	0.618215667588097	1	0.701882180290173	0.997924900810215	0.19575258081533	0.00130551265072917	0.984989561190715	0.99932473754441	0.194447068164601
chr1	36511877	36512212	335	+	utr5	Cnnm3	0.903207017375832	0.992627501387636	0.700297265435055	1	0.790151138779576	0.997924900810215	-0.0316538879843135	0.00342337111947915	0.933336730206644	0.997168279260496	-0.0350772591037926
chr1	36512299	36512468	169	+	exon	Cnnm3	0.631657611356128	0.970090060336006	0.531944651093766	1	0.492624565114676	0.997924900810215	-0.0593324119388991	0.00342337111947915	0.933336730206644	0.997168279260496	-0.0627557830583782
chr1	36512604	36513077	473	+	exon	Cnnm3	0.804328309488252	0.982639992198809	0.917289449062123	1	0.842503821538695	0.997924900810215	-0.0185146173561725	0.00342337111947915	0.933336730206644	0.997168279260496	-0.0219379884756516
chr1	36520382	36520478	96	+	exon	Cnnm3	0.55617262044171	0.961500921271025	0.582145389590562	1	0.672450432183656	0.997924900810215	-0.0245224678641418	0.00342337111947915	0.933336730206644	0.997168279260496	-0.027945838983621
chr1	36525202	36525326	124	+	utr3	Cnnm3	0.710506718388313	0.974183308801042	0.850743606986293	1	0.885944242135492	0.997924900810215	0.0933869300129685	0.00342337111947915	0.933336730206644	0.997168279260496	0.0899635588934893
chr1	36526834	36527093	259	+	utr3	Cnnm3	0.686303426765405	0.973598803655632	0.531773997268958	1	0.508309305522655	0.997924900810215	-0.057977478571794	0.00342337111947915	0.933336730206644	0.997168279260496	-0.0614008496912732
chr1	36547055	36547215	160	-	utr5	Ankrd39	0.606432693598495	0.966314859783475	0.497153292859745	1	0.495212647586223	0.997924900810215	-0.00200133899439967	-0.110099788750704	0.292252810913286	0.997168279260496	0.108098449756304
chr1	36549291	36549692	401	-	utr3	Sema4c	0.153790273677817	0.868237940018052	0.0833919662477894	1	0.200442264556461	0.997924900810215	0.0031067085944207	-0.0449164159329591	0.480568802909237	0.997168279260496	0.0480231245273798
chr1	36549871	36549995	124	-	exon	Sema4c	0.117442030538892	0.851961579484396	0.139301980100852	1	0.197092365129359	0.997924900810215	0.107315547971379	-0.0449164159329591	0.480568802909237	0.997168279260496	0.152231963904338
chr1	36550002	36550254	252	-	exon	Sema4c	0.0718998462532201	0.813033275168829	0.114407987882394	1	0.215410049182988	0.997924900810215	0.184249513681163	-0.0449164159329591	0.480568802909237	0.997168279260496	0.229165929614122
chr1	36558079	36558237	158	-	utr5	Sema4c	0.165932538833119	0.875612154055675	0.184938998227544	1	0.156578205567474	0.997924900810215	0.0426024367329856	-0.0449164159329591	0.480568802909237	0.997168279260496	0.0875188526659447
chr1	36699893	36700000	107	-	utr3	Actr1b	0.666633206065298	0.973228785394669	0.454153053848916	1	0.306782090702211	0.997924900810215	-0.0603518917906028	0.0038678108573618	0.857167738282039	0.997168279260496	-0.0642197026479646
chr1	36709866	36710011	145	-	utr5	Actr1b	0.0369549938360541	0.769649668204316	0.0226094935121828	1	0.0442378510447103	0.997924900810215	-0.106046422024895	0.0038678108573618	0.857167738282039	0.997168279260496	-0.109914232882256
chr1	36724366	36724516	150	+	intron	4933424G06Rik	0.849112309767378	0.98804295708471	0.770215351007774	1	0.877040572641741	0.997924900810215	0.334195728474553	-0.0195861116422922	0.955483969043533	0.997168279260496	0.353781840116845
chr1	36792668	36792787	119	-	utr3	Tmem131	0.428097694199164	0.939934285480286	0.536423197123985	1	0.599237061163255	0.997924900810215	-0.0821658546392745	-0.0258298378741598	0.39226176795804	0.997168279260496	-0.0563360167651147
chr1	36808093	36808336	243	-	exon	Tmem131	0.0327150402754887	0.747913720802986	0.116773976214318	1	0.17389023158051	0.997924900810215	0.0498834361209002	-0.0258298378741598	0.39226176795804	0.997168279260496	0.07571327399506
chr1	36939331	36939620	289	-	utr5	Tmem131	0.945439532081581	0.995687020354885	0.890515058662132	1	0.996151809445574	0.997924900810215	-0.0580875955845158	-0.0258298378741598	0.39226176795804	0.997168279260496	-0.032257757710356
chr1	37299846	37300028	182	+	utr5	Inpp4a	0.217612316436377	0.898099368398248	0.335493687111974	1	0.36044243755215	0.997924900810215	0.0180832705329654	-0.0466336317145678	0.0248119382252397	0.997168279260496	0.0647169022475332
chr1	37420322	37420568	246	-	utr3	Coa5	0.0759207307803997	0.814211666481425	0.109621322009491	1	0.166848779751694	0.997924900810215	0.168201686695396	0.111010835468903	0.0349144637728929	0.997168279260496	0.0571908512264922
chr1	37429937	37430038	101	-	utr5	Coa5	0.650083469090665	0.972633603811811	0.535038668297277	1	0.640078759882844	0.997924900810215	0.011495238321647	0.111010835468903	0.0349144637728929	0.997168279260496	-0.0995155971472563
chr1	37430169	37430361	192	+	utr5	Unc50	0.288886886017257	0.917717155488232	0.378354477377089	1	0.390409090598163	0.997924900810215	0.240466715679233	0.195802056134563	0.0169680781189015	0.997168279260496	0.0446646595446699
chr1	37444448	37444627	179	-	utr3	Mgat4a	0.943610410664663	0.995663613763496	0.955378027133027	1	0.843661907354312	0.997924900810215	-0.0840972377820021	-0.00896757012582713	0.886848474493418	0.997168279260496	-0.075129667656175
chr1	37536318	37536463	145	-	utr5	Mgat4a	0.61395152679439	0.967703501512978	0.695473423696844	1	0.842965546986541	0.997924900810215	0.0135546393521852	-0.00896757012582713	0.886848474493418	0.997168279260496	0.0225222094780124
chr1	37612080	37612199	119	-	utr3	2010300C02Rik	0.624856439065125	0.968699514284466	0.773782164407438	1	0.721232899479901	0.997924900810215	0.112534464166932	-0.0405148629580042	0.0602620492490379	0.997168279260496	0.153049327124936
chr1	37623861	37624360	499	-	exon	2010300C02Rik	0.514526453777717	0.957749714320181	0.334380677281291	1	0.39620436756803	0.997924900810215	-0.0461078197342846	-0.0405148629580042	0.0602620492490379	0.997168279260496	-0.00559295677628038
chr1	37624634	37624866	232	-	exon	2010300C02Rik	0.502217366146214	0.955779598166518	0.762859787768662	1	0.640123641833584	0.997924900810215	0.04275559134523	-0.0405148629580042	0.0602620492490379	0.997168279260496	0.0832704543032342
chr1	37625460	37625616	156	-	exon	2010300C02Rik	0.171566149266228	0.879169974045994	0.342262259049776	1	0.359685348540383	0.997924900810215	0.00993996945754829	-0.0405148629580042	0.0602620492490379	0.997168279260496	0.0504548324155525
chr1	37719631	37719888	257	-	utr5	2010300C02Rik	0.811638304206551	0.983586966158015	0.960436774309696	1	0.946055662907963	0.997924900810215	-0.0852753253223384	-0.0405148629580042	0.0602620492490379	0.997168279260496	-0.0447604623643342
chr1	37875618	37875809	191	+	exon	Lipt1	0.641666214365582	0.97141722863698	0.690571545234411	1	0.807004757248975	0.997924900810215	0.139577313783008	0.0477292200394332	0.823369188124221	0.997168279260496	0.0918480937435748
chr1	37998107	37998273	166	+	utr5	Eif5b	0.907176505366804	0.993338478898057	0.694285645738234	1	0.644833402119268	0.997924900810215	0.0338499533921895	0.108337477324403	0.00561497912538012	0.997168279260496	-0.0744875239322131
chr1	38035973	38036174	201	+	exon	Eif5b	0.776162601199581	0.97845024576985	0.952564094156189	1	0.874796049433691	0.997924900810215	0.150529482650529	0.108337477324403	0.00561497912538012	0.997168279260496	0.0421920053261265
chr1	38088055	38088664	609	-	exon	Rev1	0.348451442128459	0.926421396453661	0.518993699620569	1	0.688454578435532	0.997924900810215	0.0733415326576863	-0.0149648719129983	0.83447445164254	0.997168279260496	0.0883064045706845
chr1	38129530	38129757	227	-	utr5	Rev1	0.0870932021016837	0.826281687105912	0.125696481976269	1	0.17372400178031	0.997924900810215	0.147817699011034	-0.0149648719129983	0.83447445164254	0.997168279260496	0.162782570924032
chr1	38179392	38179522	130	-	utr3	Aff3	0.138555704024925	0.862153839613862	0.205003129662502	1	0.241271434483623	0.997924900810215	0.101417049562466	-0.0182816398017152	0.569387513265005	0.997168279260496	0.119698689364181
chr1	38209589	38209770	181	-	exon	Aff3	0.15112421249115	0.867441131437704	0.191480817823024	1	0.251019611684968	0.997924900810215	0.0698808685721251	-0.0182816398017152	0.569387513265005	0.997168279260496	0.0881625083738402
chr1	38209811	38209985	174	-	exon	Aff3	0.882976038256457	0.990884867787458	0.902362334363324	1	0.946546045954024	0.997924900810215	0.00358383371067573	-0.0182816398017152	0.569387513265005	0.997168279260496	0.0218654735123909
chr1	38210117	38210280	163	-	exon	Aff3	0.703342963363022	0.97403350717473	0.53598413857096	1	0.489859080382493	0.997924900810215	-0.0428383930142829	-0.0182816398017152	0.569387513265005	0.997168279260496	-0.0245567532125677
chr1	38627123	38627581	458	-	utr5	Aff3	0.0372986458021404	0.769649668204316	0.0137147442410356	1	0.0103339181043673	0.997924900810215	-0.0810412263755688	-0.0182816398017152	0.569387513265005	0.997168279260496	-0.0627595865738536
chr1	38797492	38798038	546	-	utr3	Lonrf2	0.0632389799232183	0.808336529792426	0.0323151271666789	1	0.0456991338300081	0.997924900810215	-0.0327889063204578	-0.0156465069622186	0.548029357697396	0.997168279260496	-0.0171423993582392
chr1	38836447	38836737	290	-	utr5	Lonrf2	0.675893616255364	0.973598803655632	0.492402170067344	1	0.568236225312416	0.997924900810215	-0.0772076348695876	-0.0156465069622186	0.548029357697396	0.997168279260496	-0.0615611279073689
chr1	38864017	38864188	171	-	utr3	Chst10	0.558519355804118	0.961500921271025	0.466100022574247	1	0.511676727192062	0.997924900810215	0.0849365739727335	-0.0234656532715265	0.643210273005075	0.997168279260496	0.10840222724426
chr1	38864525	38864895	370	-	utr3	Chst10	0.524242145964892	0.958550592458704	0.681862702699961	1	0.789868256326416	0.997924900810215	-0.0380345321513056	-0.0234656532715265	0.643210273005075	0.997168279260496	-0.0145688788797791
chr1	38865135	38865505	370	-	utr3	Chst10	0.201111819127902	0.891174758731947	0.391186521695497	1	0.512982375168492	0.997924900810215	0.0799420165307439	-0.0234656532715265	0.643210273005075	0.997168279260496	0.10340766980227
chr1	38865626	38865950	324	-	utr3	Chst10	0.670761522668785	0.973598803655632	0.909685370250511	1	0.981603841988444	0.997924900810215	0.0423538938967742	-0.0234656532715265	0.643210273005075	0.997168279260496	0.0658195471683008
chr1	38896024	38896122	98	-	utr5	Chst10	0.354817537401798	0.927739364642064	0.291651485291702	1	0.395957745406807	0.997924900810215	-0.182277305436159	-0.0234656532715265	0.643210273005075	0.997168279260496	-0.158811652164632
chr1	38897917	38898157	240	-	utr5	Chst10	0.597852144524896	0.965196925134549	0.459071418707675	1	0.551520960114647	0.997924900810215	-0.0750602539984857	-0.0234656532715265	0.643210273005075	0.997168279260496	-0.0515946007269592
chr1	38991179	38991304	125	+	utr5	Pdcl3	0.385686597649247	0.930876346376736	0.465920981329003	1	0.516906952671808	0.997924900810215	-0.00022320000330901	-0.0791981319871691	0.477166186538968	0.997168279260496	0.0789749319838601
chr1	39193687	39193934	247	+	utr5	Npas2	0.203359304775005	0.893024043162921	0.250533111703211	1	0.419823756843561	0.997924900810215	0.0991561527725733	-0.0286941589795129	0.395067793035154	0.997168279260496	0.127850311752086
chr1	39194143	39194319	176	+	utr5	Npas2	0.516967994639711	0.957749714320181	0.551977218429149	1	0.565745090844335	0.997924900810215	0.0674279339161672	-0.0286941589795129	0.395067793035154	0.997168279260496	0.0961220928956801
chr1	39362666	39362880	214	+	utr3	Npas2	0.594550050424533	0.964669158407618	0.739926851078352	1	0.69925084508032	0.997924900810215	0.111478454054186	-0.0286941589795129	0.395067793035154	0.997168279260496	0.140172613033699
chr1	39367919	39368194	275	+	utr5	Rpl31	0.163774094706241	0.875612154055675	0.125099553468084	1	0.138722062991851	0.997924900810215	-0.00727191499806615	0.0407052610265908	0.346595502697344	0.997168279260496	-0.0479771760246569
chr1	39372291	39372645	354	-	utr3	Tbc1d8	0.948086411859513	0.995687020354885	0.866032578386367	1	0.931449615743577	0.997924900810215	-0.0518863348680826	-0.0455532150200068	0.311487356278464	0.997168279260496	-0.00633311984807578
chr1	39478649	39478769	120	-	utr5	Tbc1d8	0.293094642596667	0.917717155488232	0.344121932900086	1	0.447968956950432	0.997924900810215	-0.0559238089767289	-0.0455532150200068	0.311487356278464	0.997168279260496	-0.010370593956722
chr1	39535765	39535917	152	+	utr5	Cnot11	0.664270011903695	0.973016790654495	0.751705988813136	1	0.921422875565425	0.997924900810215	0.028903645559388	0.0516687146786418	0.431693880792487	0.997168279260496	-0.0227650691192539
chr1	39577184	39577357	173	-	utr5	Rnf149	0.336302333046377	0.924966115852238	0.405033833266032	1	0.488688602437453	0.997924900810215	0.126023382640557	-0.0689821827907852	0.425582127924289	0.997168279260496	0.195005565431342
chr1	39618662	39618986	324	-	utr3	Creg2	0.87626810770551	0.990534019629403	0.749533322244804	1	0.652180987446972	0.997924900810215	0.0693433089917739	0.0126894952170274	0.750613478475646	0.997168279260496	0.0566538137747465
chr1	39621874	39621994	120	-	utr3	Creg2	0.761133059559702	0.97814774327237	0.634642293781516	1	0.712900061425324	0.997924900810215	-0.102752318914074	0.0126894952170274	0.750613478475646	0.997168279260496	-0.115441814131101
chr1	39622785	39623072	287	-	utr3	Creg2	0.0295711730090006	0.744954783800763	0.104846025200699	1	0.181387654786872	0.997924900810215	0.13777716757699	0.0126894952170274	0.750613478475646	0.997168279260496	0.125087672359962
chr1	39650593	39650981	388	-	utr5	Creg2	0.408700859858317	0.933166293627368	0.738788686865012	1	0.8207283339344	0.997924900810215	0.0331285221192659	0.0126894952170274	0.750613478475646	0.997168279260496	0.0204390269022385
chr1	39651076	39651361	285	-	utr5	Creg2	0.326496971408014	0.924966115852238	0.260145063038698	1	0.345936889846483	0.997924900810215	0.0889383809136474	0.0126894952170274	0.750613478475646	0.997168279260496	0.07624888569662
chr1	39900797	39901124	327	+	utr5	Map4k4	0.875857620407265	0.990492083084408	0.736417355394363	1	0.827027251720919	0.997924900810215	-0.0193178785968461	0.0248158234920488	0.379767345576546	0.997168279260496	-0.044133702088895
chr1	40024663	40024831	168	+	utr3	Map4k4	0.0305551399241142	0.744954783800763	0.0628773445603081	1	0.078268463342639	0.997924900810215	0.331763750206362	0.0248158234920488	0.379767345576546	0.997168279260496	0.306947926714313
chr1	40024927	40025119	192	+	utr3	Map4k4	0.137786658136069	0.861103248744101	0.229710039252025	1	0.267280494645219	0.997924900810215	0.113646863869967	0.0248158234920488	0.379767345576546	0.997168279260496	0.0888310403779185
chr1	40072332	40072535	203	+	utr5*	Il1r2	0.266696464782843	0.914436599737754	0.216323565398305	1	0.354273180140799	0.997924900810215	0.111520982855802	-0.3449988270415	0.423937425275281	0.997168279260496	0.456519809897301
chr1	40085732	40085832	100	-	exon	Gm16894	0.2203617471337	0.898419661897135	0.216943171058236	1	0.410839755683336	0.997924900810215	0.0118504427298054	-0.172579242305471	0.582845255363098	0.997168279260496	0.184429685035276
chr1	40313245	40313617	372	+	utr3	Il1r1	0.767038575106083	0.97845024576985	0.883583817276277	1	0.97058742476614	0.997924900810215	0.0120268659454357	-0.076903775631032	0.653610666092987	0.997168279260496	0.0889306415764677
chr1	40681650	40681820	170	+	utr5	Slc9a2	0.829342955472286	0.986029616847661	0.906936110249817	1	0.978389140054785	0.997924900810215	0.0807586088358402	0.0361204690069414	0.704998693888332	0.997168279260496	0.0446381398288988
chr1	40767839	40768057	218	+	utr3	Slc9a2	0.038821372270464	0.774073093159215	0.0278527724678599	1	0.0481107526327166	0.997924900810215	-0.0767757086821308	0.0361204690069414	0.704998693888332	0.997168279260496	-0.112896177689072
chr1	40773831	40773989	158	-	utr3	Mfsd9	0.476791134842947	0.95255256264574	0.487106175215258	1	0.559053362046544	0.997924900810215	-0.127120937109866	0.293598583959152	0.265041712183638	0.997168279260496	-0.420719521069018
chr1	42590878	42590971	93	-	exon	Pantr1	0.0316615560065292	0.744954783800763	0.0147558982190225	1	0.0581773372192755	0.997924900810215	-0.0710723240406661	-0.155255278583214	0.0910563731567056	0.997168279260496	0.0841829545425476
chr1	42694772	42695167	395	-	exon	Pantr1	0.252681976586304	0.907478570502481	0.190672871328743	1	0.23805319700436	0.997924900810215	-0.0370385939798853	-0.155255278583214	0.0910563731567056	0.997168279260496	0.118216684603329
chr1	42695756	42696076	320	+	utr5	Pou3f3	0.405107021427985	0.933166293627368	0.680359344496138	1	0.67651393550392	0.997924900810215	0.0628057164097202	-0.0370774638179624	0.278997283920029	0.997168279260496	0.0998831802276827
chr1	42696237	42698306	2069	+	utr5	Pou3f3	0.599280645921042	0.965196925134549	0.968318888669647	1	0.894138846058381	0.997924900810215	-0.0267247200465987	-0.0370774638179624	0.278997283920029	0.997168279260496	0.0103527437713637
chr1	42698522	42699088	566	+	utr3	Pou3f3	0.0531425083672754	0.790135655099539	0.200827258734878	1	0.20633886455643	0.997924900810215	0.0375719384821378	-0.0370774638179624	0.278997283920029	0.997168279260496	0.0746494023001002
chr1	42699273	42699856	583	+	utr3	Pou3f3	0.425156685002118	0.937998097489209	0.752277078885351	1	0.771459713677772	0.997924900810215	-0.0122887561683856	-0.0370774638179624	0.278997283920029	0.997168279260496	0.0247887076495769
chr1	42953007	42953145	138	+	utr5	Gpr45	0.311806937447399	0.921559210279291	0.258888185637078	1	0.387850337208295	0.997924900810215	-0.215997900749286	0.13760828493534	0.0751755551397349	0.997168279260496	-0.353606185684626
chr1	43031986	43032076	90	+	utr5	Gpr45	0.691385478899917	0.973598803655632	0.750962939398419	1	0.870305384498335	0.997924900810215	0.0967386666447119	0.13760828493534	0.0751755551397349	0.997168279260496	-0.0408696182906278
chr1	43032697	43033079	382	+	exon	Gpr45	0.0846181327319536	0.82547069819487	0.0621021234946444	1	0.139551112092675	0.997924900810215	0.0240224121755276	0.13760828493534	0.0751755551397349	0.997168279260496	-0.113585872759812
chr1	43049460	43049777	317	-	utr3	Tgfbrap1	0.626550176745949	0.969025586789686	0.836219501299283	1	0.900576761136594	0.997924900810215	-0.0123147575751007	-0.00662128993637229	0.849466093185172	0.997168279260496	-0.0056934676387284
chr1	43051711	43051926	215	-	exon	Tgfbrap1	0.020018141612528	0.716602947463916	0.0487773516083433	1	0.102990114655624	0.997924900810215	0.218714756801229	-0.00662128993637229	0.849466093185172	0.997168279260496	0.225336046737601
chr1	43075287	43075528	241	-	exon	Tgfbrap1	0.0567823638827077	0.802079226865037	0.121678999549997	1	0.23073630735737	0.997924900810215	0.0403130617091973	-0.00662128993637229	0.849466093185172	0.997168279260496	0.0469343516455696
chr1	43075615	43076020	405	-	utr5	Tgfbrap1	0.138172758325187	0.861562094525083	0.0890137938331159	1	0.109764921338479	0.997924900810215	0.0235478769030269	-0.00662128993637229	0.849466093185172	0.997168279260496	0.0301691668393992
chr1	43092350	43092480	130	-	utr5	Tgfbrap1	0.574012383145327	0.961920103435676	0.682468384506012	1	0.758188701772669	0.997924900810215	0.000910767357912305	-0.00662128993637229	0.849466093185172	0.997168279260496	0.0075320572942846
chr1	43098506	43098629	123	-	utr5	Tgfbrap1	0.996971133115145	0.999934977427235	0.932258464340478	1	0.974630521861069	0.997924900810215	-0.0249003860104626	-0.00662128993637229	0.849466093185172	0.997168279260496	-0.0182790960740903
chr1	43098712	43098828	116	+	utr5	AI597479	0.184588773183457	0.885503732831401	0.14825571580024	1	0.254896953923979	0.997924900810215	-0.0959454568751777	0.0546781495919452	0.554596763754019	0.997168279260496	-0.150623606467123
chr1	43163737	43163961	224	-	utr5	Fhl2	0.0457948119670573	0.775111039434604	0.107584675075054	1	0.228679840991699	0.997924900810215	0.0838702663555561	-0.022356945327024	0.680312638254715	0.997168279260496	0.10622721168258
chr1	43445750	43445946	196	+	utr5	Nck2	0.382307681966596	0.930791636528877	0.299800547070825	1	0.211569202300848	0.997924900810215	0.0281202311316784	0.0153208558708914	0.73502559065405	0.997168279260496	0.012799375260787
chr1	43554199	43554501	302	+	exon	Nck2	0.174870439018574	0.88133356167561	0.310859145266399	1	0.395799970551257	0.997924900810215	0.0467907868891082	0.0153208558708914	0.73502559065405	0.997168279260496	0.0314699310182168
chr1	43569553	43569726	173	+	utr3	Nck2	0.286984135035226	0.91741429706166	0.2198173486146	1	0.285284055728681	0.997924900810215	-0.0537600501046804	0.0153208558708914	0.73502559065405	0.997168279260496	-0.0690809059755718
chr1	43827641	43827863	222	-	utr5	Uxs1	0.397480553395831	0.933166293627368	0.321897012457013	1	0.28984879796074	0.997924900810215	0.0604875221295811	-0.00123138404531645	0.984036946609479	0.999266065537006	0.0617189061748975
chr1	43933998	43934112	114	+	utr5	Tpp2	0.125719161327407	0.854498476895818	0.0933618264542368	1	0.121179875444128	0.997924900810215	-0.0948317253127607	0.0761703348990798	0.224485085027912	0.997168279260496	-0.171002060211841
chr1	44118557	44118721	164	-	utr5	Kdelc1	0.709069718450188	0.974183308801042	0.819544961135501	1	0.81547312001344	0.997924900810215	0.0816830534007836	0.0350170702004225	0.833602117317931	0.997168279260496	0.0466659832003611
chr1	44142867	44142978	111	+	exon	Bivm	0.804003145222906	0.982556106292536	0.872505420808543	1	0.911999661784701	0.997924900810215	-0.0609294392635935	-0.040258864351821	0.669686057082216	0.997168279260496	-0.0206705749117725
chr1	44143058	44143263	205	+	utr3	Bivm	0.930789153835304	0.993885612278226	0.791517572197715	1	0.848041956548904	0.997924900810215	-0.0244546980975691	-0.040258864351821	0.669686057082216	0.997168279260496	0.015804166254252
chr1	44167224	44167347	123	+	exon	Ercc5	0.886659419143264	0.991230264450559	0.991424075772174	1	0.989740747183328	0.997924900810215	-0.0247967418645529	-0.0379907248809842	0.568574194477124	0.997168279260496	0.0131939830164313
chr1	44167436	44167626	190	+	exon	Ercc5	0.906459898019912	0.993338478898057	0.959711669234431	1	0.879001436085265	0.997924900810215	-0.114540234001367	-0.0379907248809842	0.568574194477124	0.997168279260496	-0.0765495091203826
chr1	46809827	46809973	146	-	utr3	Slc39a10	0.790006344708167	0.979875704670352	0.670767447360648	1	0.731989140180498	0.997924900810215	0.0398762801242987	-0.0328869324838316	0.299397435650245	0.997168279260496	0.0727632126081302
chr1	46819195	46819306	111	-	exon	Slc39a10	0.66209897132969	0.973001417253662	0.886101256004358	1	0.975653651230206	0.997924900810215	0.0652818172626899	-0.0328869324838316	0.299397435650245	0.997168279260496	0.0981687497465214
chr1	46835180	46835566	386	-	exon	Slc39a10	0.352127662382921	0.926421396453661	0.594485375099099	1	0.551135930895303	0.997924900810215	0.0484138971245316	-0.0328869324838316	0.299397435650245	0.997168279260496	0.0813008296083631
chr1	46835761	46835867	106	-	exon	Slc39a10	0.661691598784041	0.973001417253662	0.822911838754999	1	0.850481505965354	0.997924900810215	0.017494353451242	-0.0328869324838316	0.299397435650245	0.997168279260496	0.0503812859350736
chr1	46836097	46836218	121	-	utr5	Slc39a10	0.338674949241864	0.924966115852238	0.272718401792071	1	0.346616949132132	0.997924900810215	-0.0309345499706746	-0.0328869324838316	0.299397435650245	0.997168279260496	0.00195238251315698
chr1	46852935	46853654	719	-	utr5	Slc39a10	0.0539219648468178	0.791274652108404	0.0192716458210025	1	0.0101771926375251	0.997924900810215	-0.107016146731506	-0.0328869324838316	0.299397435650245	0.997168279260496	-0.0741292142476742
chr1	46853795	46854010	215	-	utr5	Slc39a10	0.993249434137611	0.999258342765621	0.943069433177718	1	0.843803928938455	0.997924900810215	-0.0303179198918893	-0.0328869324838316	0.299397435650245	0.997168279260496	0.00256901259194221
chr1	50925906	50926062	156	+	intron	Tmeff2	0.440488594413341	0.942305495400087	0.496489007450419	1	0.628379258743181	0.997924900810215	-0.01450282368191	-0.0377853863198476	0.377760570034245	0.997168279260496	0.0232825626379376
chr1	50926571	50926700	129	+	intron	Tmeff2	0.454022595686078	0.946029544965071	0.524181602131662	1	0.651212492824469	0.997924900810215	0.0882325525295313	-0.0377853863198476	0.377760570034245	0.997168279260496	0.126017938849379
chr1	50927356	50928060	704	+	utr5	Tmeff2	0.471906280186281	0.951656041173661	0.295741619703339	1	0.2438874195341	0.997924900810215	-0.103361988186394	-0.0377853863198476	0.377760570034245	0.997168279260496	-0.0655766018665459
chr1	51185451	51185559	108	+	utr3	Tmeff2	0.518059993734276	0.957749714320181	0.639533948993134	1	0.766175986212046	0.997924900810215	0.106934076450922	-0.0377853863198476	0.377760570034245	0.997168279260496	0.14471946277077
chr1	51301332	51301577	245	+	utr3	Cavin2	0.576068118852219	0.962556738703952	0.531914419605861	1	0.670728671627916	0.997924900810215	-0.0067562996188754	0.0168107586019483	0.875422360084514	0.997168279260496	-0.0235670582208237
chr1	51477554	51477670	116	-	utr5	Nabp1	0.406712381574187	0.933166293627368	0.34634434648873	1	0.453761662009809	0.997924900810215	-0.0949078136828324	0.163496996056487	0.271779943102023	0.997168279260496	-0.25840480973932
chr1	51478312	51478403	91	-	utr5	Nabp1	0.0841470431620286	0.823725136803804	0.0633348722096505	1	0.150081958973234	0.997924900810215	0.0214053122982013	0.163496996056487	0.271779943102023	0.997168279260496	-0.142091683758286
chr1	51915810	51915962	152	-	utr5	Myo1b	0.0523561690696528	0.790135655099539	0.0203164062476648	1	0.0215271954717996	0.997924900810215	-0.184464273546033	0.028841381345798	0.591530795276231	0.997168279260496	-0.213305654891831
chr1	52159464	52159669	205	+	utr3	Stat1	0.795254925178867	0.981275355359152	0.895724407873006	1	0.976613617069048	0.997924900810215	0.0592809021369566	0.217614731880107	0.233194777293409	0.997168279260496	-0.15833382974315
chr1	52219998	52220114	116	-	utr5	Gls	0.481090934621653	0.953326902188645	0.619750081025492	1	0.561614211527607	0.997924900810215	-0.0543032024288893	-0.0151463340963802	0.594015544142755	0.997168279260496	-0.0391568683325091
chr1	52232593	52233274	681	-	utr5	Gls	0.388707078540419	0.932942621798029	0.241263046007955	1	0.151016516271294	0.997924900810215	-0.0295948237706078	-0.0151463340963802	0.594015544142755	0.997168279260496	-0.0144484896742276
chr1	52458982	52459165	183	-	utr3	Nab1	0.695528160888066	0.973713745473064	0.832871086448782	1	0.870863251451558	0.997924900810215	-0.0915959962703516	-0.0362614719830818	0.585151861786672	0.997168279260496	-0.0553345242872698
chr1	52490054	52490147	93	-	exon	Nab1	0.0842704819862456	0.824126204830364	0.124552107421183	1	0.191296968762969	0.997924900810215	0.295710751013934	-0.0362614719830818	0.585151861786672	0.997168279260496	0.331972222997016
chr1	52500280	52500502	222	-	utr5	Nab1	0.902987050670296	0.992627501387636	0.796483619573451	1	0.901570597085648	0.997924900810215	-0.152624936983965	-0.0362614719830818	0.585151861786672	0.997168279260496	-0.116363465000883
chr1	52650001	52650160	159	+	utr3	Nemp2	0.514820589188859	0.957749714320181	0.437255011859303	1	0.578339183023215	0.997924900810215	-0.126463313538527	0.0814877037010321	0.653190104687575	0.997168279260496	-0.207951017239559
chr1	52658248	52658404	156	-	utr3	Mfsd6	0.854979431647073	0.988128525770582	0.948894778406876	1	0.907074152638218	0.997924900810215	-0.0382296371771029	0.0100884058567149	0.754696723955786	0.997168279260496	-0.0483180430338178
chr1	52708932	52709266	334	-	exon	Mfsd6	0.688670203908268	0.973598803655632	0.963816120347161	1	0.981801698384306	0.997924900810215	-0.0196660755259628	0.0100884058567149	0.754696723955786	0.997168279260496	-0.0297544813826777
chr1	52727040	52727421	381	-	utr5	Mfsd6	0.976775496441469	0.996906435679966	0.822937899929954	1	0.922287405418916	0.997924900810215	-0.0699781288284782	0.0100884058567149	0.754696723955786	0.997168279260496	-0.0800665346851931
chr1	52789613	52790187	574	-	utr3	Inpp1	0.142171742112564	0.863099764389217	0.0815003687817078	1	0.153764707453108	0.997924900810215	-0.00538528770210124	0.143834550061753	0.0261115906893723	0.997168279260496	-0.149219837763854
chr1	52817430	52817757	327	-	utr5	Inpp1	0.080075184695275	0.81896919308581	0.0598391875729989	1	0.123976733727015	0.997924900810215	-0.0072155661820191	0.143834550061753	0.0261115906893723	0.997168279260496	-0.151050116243772
chr1	52925404	52925518	114	-	exon	1700019D03Rik	0.393535713988638	0.932942621798029	0.334230616820633	1	0.47136195845989	0.997924900810215	-0.041766139991013	-0.0158763362655642	0.921500386689286	0.997168279260496	-0.0258898037254487
chr1	52925608	52925770	162	-	utr5	1700019D03Rik	0.0877302148366226	0.826281687105912	0.105764416342081	1	0.135619391116412	0.997924900810215	0.185486546253039	-0.0158763362655642	0.921500386689286	0.997168279260496	0.201362882518603
chr1	53812842	53813243	401	-	utr3	Hecw2	0.725626341740983	0.975133911080931	0.583574265507693	1	0.681023128443307	0.997924900810215	0.107869730485632	-0.00274600678155803	0.93441836518656	0.997168279260496	0.11061573726719
chr1	53925703	53925894	191	-	exon	Hecw2	0.0461738990752681	0.775111039434604	0.0982577127388379	1	0.125468279612635	0.997924900810215	0.159361386612714	-0.00274600678155803	0.93441836518656	0.997168279260496	0.162107393394272
chr1	53926198	53926601	403	-	exon	Hecw2	0.185430147703092	0.885503732831401	0.144340582275143	1	0.21090696124124	0.997924900810215	-0.0745647795427872	-0.00274600678155803	0.93441836518656	0.997168279260496	-0.0718187727612292
chr1	54040436	54040543	107	-	utr5	Hecw2	0.387692768221721	0.932666302821494	0.493072571934927	1	0.529601806343551	0.997924900810215	-0.0122706444730519	-0.00274600678155803	0.93441836518656	0.997168279260496	-0.00952463769149384
chr1	54194543	54194696	153	-	intron	Hecw2	0.881945723692615	0.990884867787458	0.796538444028083	1	0.815508366203821	0.997924900810215	-0.118293241307827	-0.00274600678155803	0.93441836518656	0.997168279260496	-0.115547234526269
chr1	54194831	54195238	407	-	utr5	Hecw2	0.11525896015799	0.849493036978228	0.148901150332116	1	0.159525924484257	0.997924900810215	0.0134176544592527	-0.00274600678155803	0.93441836518656	0.997168279260496	0.0161636612408107
chr1	54438898	54438999	101	-	utr5	Gtf3c3	0.755998571558048	0.977247823992899	0.67734963200965	1	0.788696181532086	0.997924900810215	0.0377699025021534	0.0346341877034948	0.642276446251297	0.997168279260496	0.0031357147986586
chr1	55019356	55019463	107	-	exon	Sf3b1	0.0905853857137972	0.826977926059206	0.0503862693708343	1	0.103210290490104	0.997924900810215	-0.0159650820215835	-0.015064544809688	0.635639797102055	0.997168279260496	-0.000900537211895491
chr1	55027288	55027483	195	-	utr5	Sf3b1	0.013722910755619	0.68300767426931	0.00728757417419413	1	0.0340619263627856	0.997924900810215	-0.0116742711528678	-0.015064544809688	0.635639797102055	0.997168279260496	0.00339027365682021
chr1	55086913	55087017	104	-	utr5	Hspd1	0.313249916959235	0.921559210279291	0.467246587498749	1	0.649893994197222	0.997924900810215	-0.135657832867823	-0.0636155646974755	0.168164432132208	0.997168279260496	-0.0720422681703477
chr1	55087786	55088396	610	+	utr5	Hspe1	0.232806213739048	0.903775307697459	0.362256519242544	1	0.542959302993196	0.997924900810215	-0.10564770058431	-0.0682744978253723	0.439646997966408	0.997168279260496	-0.0373732027589381
chr1	55131249	55131362	113	+	utr5	Mob4	0.775697252776707	0.97845024576985	0.932032143097225	1	0.967085453158186	0.997924900810215	0.045639717525558	0.119074168075674	0.148537255129084	0.997168279260496	-0.0734344505501156
chr1	55170286	55170387	101	-	utr3	Rftn2	0.336464901906839	0.924966115852238	0.3990124304715	1	0.573261087220053	0.997924900810215	0.386342127550608	-0.0235740104599359	0.746281584281227	0.997168279260496	0.409916138010543
chr1	55226193	55226344	151	-	utr5	Rftn2	0.133366690108422	0.856264450079711	0.158888927445156	1	0.189933830173226	0.997924900810215	0.00047840461149071	-0.0235740104599359	0.746281584281227	0.997168279260496	0.0240524150714266
chr1	55226413	55226609	196	-	utr5	Rftn2	0.587007140649986	0.964000048301236	0.682931800976306	1	0.816694227369487	0.997924900810215	0.054025171409187	-0.0235740104599359	0.746281584281227	0.997168279260496	0.0775991818691229
chr1	55237237	55237360	123	+	utr5	Mars2	0.0297100213517747	0.744954783800763	0.0166526096660846	1	0.0363358633568112	0.997924900810215	0.0989279411385856	0.072341756369432	0.393477669384694	0.997168279260496	0.0265861847691536
chr1	55237980	55238098	118	+	exon	Mars2	0.473615590988946	0.952231396052788	0.498585607841111	1	0.559607742387181	0.997924900810215	-0.0284986187073582	0.072341756369432	0.393477669384694	0.997168279260496	-0.10084037507679
chr1	55238217	55239017	800	+	utr3	Mars2	0.128382778001112	0.854498476895818	0.0793960030945174	1	0.209675030450268	0.997924900810215	-0.000578804699677467	0.072341756369432	0.393477669384694	0.997168279260496	-0.0729205610691095
chr1	55405923	55406132	209	+	utr5	Plcl1	0.311590271683738	0.921559210279291	0.221338702091663	1	0.215389349334171	0.997924900810215	-0.167034426699235	0.00906099020935196	0.910031227110907	0.997168279260496	-0.176095416908587
chr1	55695936	55696037	101	+	exon	Plcl1	0.97251443065387	0.996612447051625	0.882190204663776	1	0.979136441056141	0.997924900810215	-0.0744859728599277	0.00906099020935196	0.910031227110907	0.997168279260496	-0.0835469630692796
chr1	56795870	56796094	224	-	utr3	Satb2	0.275239736836198	0.916069455643066	0.389599850032079	1	0.441323728635294	0.997924900810215	0.00991390210909563	-0.000734883923128961	0.983589645903964	0.999208409033145	0.0106487860322246
chr1	56796255	56796635	380	-	utr3	Satb2	0.648402576347064	0.972366812953255	0.786347981386736	1	0.922634705041187	0.997924900810215	0.0729863773338656	-0.000734883923128961	0.983589645903964	0.999208409033145	0.0737212612569945
chr1	56796759	56796976	217	-	utr3	Satb2	0.727863830202973	0.975133911080931	0.918647650893274	1	0.97403865480344	0.997924900810215	0.152936355915917	-0.000734883923128961	0.983589645903964	0.999208409033145	0.153671239839046
chr1	56871623	56871751	128	-	exon	Satb2	0.20770789170502	0.89369598188429	0.339201689646382	1	0.340493242248226	0.997924900810215	0.00794824953815403	-0.000734883923128961	0.983589645903964	0.999208409033145	0.00868313346128299
chr1	56971208	56971298	90	-	utr5	Satb2	0.597513257963478	0.965196925134549	0.514205624226385	1	0.571253492580151	0.997924900810215	-0.0490275702825618	-0.000734883923128961	0.983589645903964	0.999208409033145	-0.0482926863594329
chr1	56971469	56971801	332	-	utr5	Satb2	0.109771574615177	0.843459900825371	0.207729170573536	1	0.285886188886326	0.997924900810215	0.096872856024168	-0.000734883923128961	0.983589645903964	0.999208409033145	0.097607739947297
chr1	56972044	56973575	1531	-	utr5	Satb2	0.76781904440283	0.97845024576985	0.94611604297575	1	0.993970253208434	0.997924900810215	0.00535190242486648	-0.000734883923128961	0.983589645903964	0.999208409033145	0.00608678634799544
chr1	56974192	56974329	137	-	utr5	Satb2	0.541809259728314	0.95985900645699	0.589778971152543	1	0.633230627277622	0.997924900810215	0.073035710795672	-0.000734883923128961	0.983589645903964	0.999208409033145	0.073770594718801
chr1	57406591	57406909	318	-	utr5	Tyw5	0.43477576553899	0.941711868179278	0.528772164301052	1	0.549062427568691	0.997924900810215	0.00575775287009961	-0.0959354721021928	0.695748379798167	0.997168279260496	0.101693224972292
chr1	58392954	58393183	229	+	utr5	Bzw1	0.740400324413607	0.976095897811026	0.876294419208344	1	0.896277741140323	0.997924900810215	0.0300870774868911	0.0221242538782499	0.699152966678909	0.997168279260496	0.00796282360864116
chr1	58423963	58424061	98	-	utr5	Clk1	0.576957582961112	0.962739186495619	0.667376792922192	1	0.811179684158586	0.997924900810215	-0.0470446117827214	-0.000230235300030965	0.99693723289515	0.999639999959292	-0.0468143764826904
chr1	58445257	58445474	217	+	utr5	Nif3l1	0.761060647135531	0.978118134469809	0.658303539870616	1	0.794395852233793	0.997924900810215	-0.149364881993423	0.0575792095884419	0.497298793145351	0.997168279260496	-0.206944091581864
chr1	58447595	58447862	267	+	utr5	Nif3l1	0.255335427005385	0.907934614840822	0.191834495245258	1	0.306166132815788	0.997924900810215	0.0212479685210607	0.0575792095884419	0.497298793145351	0.997168279260496	-0.0363312410673812
chr1	58463637	58463779	142	-	utr3	Orc2	0.799226454129157	0.981275355359152	0.668470090265659	1	0.747388514082032	0.997924900810215	0.0118416739969572	0.018741048081033	0.866029443228274	0.997168279260496	-0.00689937408407583
chr1	58529816	58530236	420	-	utr3	Fam126b	0.140277342961671	0.8625441794185	0.230321790790375	1	0.29191278935547	0.997924900810215	0.0919079759910757	-0.0464483157480925	0.465956513758871	0.997168279260496	0.138356291739168
chr1	58565896	58565991	95	-	utr5	Fam126b	0.342759793024763	0.924966115852238	0.368382775492321	1	0.401253920309189	0.997924900810215	-0.132126888735219	-0.0464483157480925	0.465956513758871	0.997168279260496	-0.0856785729871264
chr1	58752612	58752733	121	+	exon	Cflar	0.669394323328074	0.973459032761456	0.759094326700963	1	0.752619614433673	0.997924900810215	-0.0200051766762104	-0.0434690955806128	0.646964334514852	0.997168279260496	0.0234639189044024
chr1	58902918	58903233	315	-	utr3	Trak2	0.462211949821153	0.949044013515377	0.65308978835531	1	0.682392049911675	0.997924900810215	0.0794371584998202	-0.00487642047166619	0.852197864337209	0.997168279260496	0.0843135789714864
chr1	58903297	58903523	226	-	utr3	Trak2	0.896133045657521	0.991826585151113	0.840364986163339	1	0.748538892612957	0.997924900810215	0.130254361074957	-0.00487642047166619	0.852197864337209	0.997168279260496	0.135130781546624
chr1	58903678	58903817	139	-	utr3	Trak2	0.638904509704153	0.971179848025644	0.861521985667071	1	0.951384821587193	0.997924900810215	0.0728410266079268	-0.00487642047166619	0.852197864337209	0.997168279260496	0.077717447079593
chr1	58903915	58904181	266	-	utr3	Trak2	0.741557338377568	0.976095897811026	0.935334587411312	1	0.928781120423338	0.997924900810215	-0.0035620597613116	-0.00487642047166619	0.852197864337209	0.997168279260496	0.00131436071035459
chr1	58946489	58946604	115	-	utr5	Trak2	0.932112562567536	0.993885612278226	0.787479312138355	1	0.928641860469984	0.997924900810215	-0.154328831946172	-0.00487642047166619	0.852197864337209	0.997168279260496	-0.149452411474506
chr1	58973266	58973461	195	-	utr5	Trak2	0.775776993053167	0.97845024576985	0.962223604364434	1	0.947931980691535	0.997924900810215	-0.0558527070068216	-0.00487642047166619	0.852197864337209	0.997168279260496	-0.0509762865351555
chr1	58973568	58973803	235	+	utr5	Stradb	0.99524329757242	0.999468895454943	0.87697966997129	1	0.886080011914424	0.997924900810215	-0.0536503245485983	-0.0183353823207898	0.847342397913213	0.997168279260496	-0.0353149422278085
chr1	59119986	59120227	241	-	utr5	Tmem237	0.320059878551482	0.923114766155095	0.369555817390037	1	0.441173706268824	0.997924900810215	0.000680157446066219	-0.00150039649041581	0.988189557481755	0.999325890885113	0.00218055393648202
chr1	59163242	59163363	121	-	utr3	Als2	0.0959705706603859	0.832278773880331	0.139341004174894	1	0.326897308930597	0.997924900810215	0.0576855956918951	0.068255797546231	0.18696088216335	0.997168279260496	-0.0105702018543359
chr1	59163964	59164160	196	-	utr3	Als2	0.742052497321961	0.976146074453011	0.839787508823609	1	0.752520393966273	0.997924900810215	-0.0840504881737349	0.068255797546231	0.18696088216335	0.997168279260496	-0.152306285719966
chr1	59215241	59215348	107	-	exon	Als2	0.505119051917915	0.956488810659907	0.42887386779619	1	0.585480711516207	0.997924900810215	-0.152803859933325	0.068255797546231	0.18696088216335	0.997168279260496	-0.221059657479556
chr1	59215728	59215925	197	-	utr5	Als2	0.22070281478849	0.898419661897135	0.286271172433265	1	0.329934294627581	0.997924900810215	0.0552861645125491	0.068255797546231	0.18696088216335	0.997168279260496	-0.0129696330336819
chr1	59482147	59482574	427	+	utr5	Fzd7	0.950662029193773	0.995708177558816	0.8283835026553	1	0.90048922840838	0.997924900810215	0.135406373744257	0.0540198331536728	0.587337946867438	0.997168279260496	0.0813865405905845
chr1	59482806	59482923	117	+	utr5	Fzd7	0.751777789002959	0.976891370243482	0.686542683959795	1	0.712162374909715	0.997924900810215	-0.103541793733304	0.0540198331536728	0.587337946867438	0.997168279260496	-0.157561626886977
chr1	59483395	59483540	145	+	exon	Fzd7	0.793014580079315	0.980772945530102	0.872739904820028	1	0.953255076460953	0.997924900810215	-0.0875482703445672	0.0540198331536728	0.587337946867438	0.997168279260496	-0.14156810349824
chr1	59483589	59483941	352	+	exon	Fzd7	0.899502334829931	0.992025515954937	0.798117295207622	1	0.79544366359898	0.997924900810215	0.033275697707717	0.0540198331536728	0.587337946867438	0.997168279260496	-0.0207441354459559
chr1	59484425	59484515	90	+	exon	Fzd7	0.72805065191098	0.975133911080931	0.793626126606491	1	0.882783825931715	0.997924900810215	0.207752821272847	0.0540198331536728	0.587337946867438	0.997168279260496	0.153732988119174
chr1	59484861	59485026	165	+	utr3	Fzd7	0.514567558631635	0.957749714320181	0.428452110668725	1	0.470834392915327	0.997924900810215	0.021349141027562	0.0540198331536728	0.587337946867438	0.997168279260496	-0.0326706921261108
chr1	59639736	59639872	136	-	utr3	Sumo1	0.0540738099757635	0.791310636153799	0.0374208794084552	1	0.155421867148965	0.997924900810215	-0.0284738150185213	-0.000396387819363727	0.99710481558267	0.999639999959292	-0.0280774271991576
chr1	59670697	59670822	125	-	utr5	Sumo1	0.727008754726992	0.975133911080931	0.588484373009464	1	0.695715707473145	0.997924900810215	0.0588717998177914	-0.000396387819363727	0.99710481558267	0.999639999959292	0.0592681876371551
chr1	59763371	59763646	275	+	utr5	Bmpr2	0.890446730441327	0.991230264450559	0.937363846671216	1	0.909025991730903	0.997924900810215	0.0156487845815728	-0.00343771992957552	0.921327480227601	0.997168279260496	0.0190865045111483
chr1	59763877	59763984	107	+	utr5	Bmpr2	0.405633347589538	0.933166293627368	0.29695874185545	1	0.377728608733612	0.997924900810215	-0.0142093565860266	-0.00343771992957552	0.921327480227601	0.997168279260496	-0.0107716366564511
chr1	59867853	59868142	289	+	exon	Bmpr2	0.159664397977481	0.872495197555426	0.243040545854172	1	0.259941316843982	0.997924900810215	0.0610128610544831	-0.00343771992957552	0.921327480227601	0.997168279260496	0.0644505809840587
chr1	59912981	59913130	149	+	utr5	Fam117b	0.78162810293772	0.979236368464744	0.633566804558112	1	0.625928935421916	0.997924900810215	-0.115130147998681	-0.00986065758219214	0.783115457410895	0.997168279260496	-0.105269490416488
chr1	59913304	59913635	331	+	exon	Fam117b	0.84583142713409	0.987948376726372	0.66141039682751	1	0.77368571768705	0.997924900810215	-0.106285366250404	-0.00986065758219214	0.783115457410895	0.997168279260496	-0.0964247086682114
chr1	59981669	59981894	225	+	utr3	Fam117b	0.197450697183549	0.890797748758355	0.321315838668134	1	0.40174418006796	0.997924900810215	0.0954707591617476	-0.00986065758219214	0.783115457410895	0.997168279260496	0.10533141674394
chr1	59990332	59990504	172	-	utr3	Ica1l	0.542336919488289	0.959868443376017	0.461642484142196	1	0.58733309551347	0.997924900810215	-0.15035012170565	-0.125336576542822	0.0817404596179568	0.997168279260496	-0.0250135451628279
chr1	59991070	59991242	172	-	utr3	Ica1l	0.0429453890564841	0.775111039434604	0.0774973352005738	1	0.120391390704929	0.997924900810215	0.031557257328302	-0.125336576542822	0.0817404596179568	0.997168279260496	0.156893833871124
chr1	60042984	60043148	164	-	utr5	Ica1l	0.956566746218862	0.995980658531819	0.843495246081758	1	0.826963427115691	0.997924900810215	-0.0542072107522119	-0.125336576542822	0.0817404596179568	0.997168279260496	0.07112936579061
chr1	60147941	60148038	97	+	utr3	Carf	0.178498340849	0.881592734462065	0.168309508813584	1	0.215493152617541	0.997924900810215	0.0103913137625116	-0.0623663016046162	0.586539710970989	0.997168279260496	0.0727576153671278
chr1	60409518	60409887	369	+	utr5	Abi2	0.895926611085494	0.991826585151113	0.890710690451432	1	0.986021110714719	0.997924900810215	-0.00380304230206435	0.0109052685359952	0.633278351592727	0.997168279260496	-0.0147083108380596
chr1	60409964	60410135	171	+	intron	Abi2	0.816690729762696	0.985048814077455	0.715090174827441	1	0.865921735023353	0.997924900810215	-0.0514044309891605	0.0109052685359952	0.633278351592727	0.997168279260496	-0.0623096995251557
chr1	60450033	60450166	133	+	exon	Abi2	0.781292891254727	0.979236368464744	0.593795395302967	1	0.62058495246013	0.997924900810215	-0.127932547803466	0.0109052685359952	0.633278351592727	0.997168279260496	-0.138837816339461
chr1	60476784	60477323	539	+	utr3	Abi2	0.0728663608478555	0.813033275168829	0.0424001677122428	1	0.0598145291391885	0.997924900810215	-0.0254266928481029	0.0109052685359952	0.633278351592727	0.997168279260496	-0.0363319613840981
chr1	60488287	60488748	461	-	utr3	Raph1	0.830142622576408	0.986145357872107	0.62251234235312	1	0.647670760039117	0.997924900810215	0.0662016765954802	-0.0175385192949946	0.633654023663093	0.997168279260496	0.0837401958904748
chr1	60489337	60489518	181	-	exon	Raph1	0.0918040169149001	0.828832145511895	0.15807865761004	1	0.204344545570811	0.997924900810215	0.0677650942190631	-0.0175385192949946	0.633654023663093	0.997168279260496	0.0853036135140577
chr1	60525681	60525836	155	-	exon	Raph1	0.554602263774605	0.961500921271025	0.408456019400732	1	0.41745179636112	0.997924900810215	-0.0705965322959183	-0.0175385192949946	0.633654023663093	0.997168279260496	-0.0530580130009236
chr1	60566580	60566831	251	-	utr5	Raph1	0.788694631469903	0.979798640427446	0.664219012222332	1	0.762601795946615	0.997924900810215	-0.0570684167721037	-0.0175385192949946	0.633654023663093	0.997168279260496	-0.0395298974771091
chr1	61638864	61639020	156	+	utr5	Pard3b	0.785757172627159	0.979798640427446	0.702863866581003	1	0.781740415759134	0.997924900810215	0.0287614823510926	-0.19649766803392	0.100715549705959	0.997168279260496	0.225259150385012
chr1	62703340	62703725	385	+	utr5	Nrp2	0.486251746154193	0.953952919238316	0.354610466406355	1	0.390888973590417	0.997924900810215	-0.0241689291869294	0.00378671819263797	0.933628010732238	0.997168279260496	-0.0279556473795674
chr1	62704026	62704172	146	+	utr5	Nrp2	0.320453099549495	0.923289898168079	0.422523798226219	1	0.523281581691206	0.997924900810215	0.141590384698231	0.00378671819263797	0.933628010732238	0.997168279260496	0.137803666505593
chr1	62815719	62815905	186	+	utr3	Nrp2	0.78323096242531	0.979718758325029	0.602723459174411	1	0.643984799497542	0.997924900810215	0.0292728193095323	0.00378671819263797	0.933628010732238	0.997168279260496	0.0254861011168943
chr1	63057930	63058707	777	-	utr3	Ino80d	0.823406673005972	0.985333932222546	0.609813587459229	1	0.616881090401937	0.997924900810215	-0.0247859490755487	0.0128766599895246	0.775467622290202	0.997168279260496	-0.0376626090650733
chr1	63058830	63059012	182	-	exon	Ino80d	0.783601015991801	0.979718758325029	0.70867551861557	1	0.881555793969522	0.997924900810215	0.0397253925699147	0.0128766599895246	0.775467622290202	0.997168279260496	0.0268487325803901
chr1	63085772	63085889	117	-	exon	Ino80d	0.110526963967827	0.843718575705093	0.161914360568618	1	0.138035311840508	0.997924900810215	0.163022524693317	0.0128766599895246	0.775467622290202	0.997168279260496	0.150145864703792
chr1	63086009	63086155	146	-	exon	Ino80d	0.554565438420724	0.961500921271025	0.477101817202463	1	0.552397615041664	0.997924900810215	-0.082356493995449	0.0128766599895246	0.775467622290202	0.997168279260496	-0.0952331539849736
chr1	63086249	63086343	94	-	utr5	Ino80d	0.388432380531022	0.932942621798029	0.329162967391094	1	0.379062509264431	0.997924900810215	-0.124875434113878	0.0128766599895246	0.775467622290202	0.997168279260496	-0.137752094103403
chr1	63113701	63113909	208	+	intron	Ino80dos	0.00872049154447795	0.608526270735585	0.00916158703885064	1	0.0505236253689099	0.997924900810215	-0.397493916508956	0.121910875897587	0.478192271501447	0.997168279260496	-0.519404792406544
chr1	63114038	63114320	282	-	utr5	Ino80d	0.494502867242999	0.955417862926243	0.428875131106733	1	0.467696897304987	0.997924900810215	0.0353236920337279	0.0128766599895246	0.775467622290202	0.997168279260496	0.0224470320442032
chr1	63114452	63114543	91	-	utr5	Ino80d	0.667097138744508	0.973228785394669	0.675644445259473	1	0.790249555427638	0.997924900810215	-0.154131298515426	0.0128766599895246	0.775467622290202	0.997168279260496	-0.167007958504951
chr1	63114619	63114744	125	-	utr5	Ino80d	0.264474246870028	0.914119022715176	0.354753572408615	1	0.473377631786782	0.997924900810215	0.208179380958489	0.0128766599895246	0.775467622290202	0.997168279260496	0.195302720968964
chr1	63176565	63176703	138	-	utr5	Ndufs1	0.833486994764339	0.986281599720177	0.671923166312777	1	0.637191520041091	0.997924900810215	0.133377308041479	0.0763581551611234	0.126134114377917	0.997168279260496	0.0570191528803557
chr1	63177089	63177201	112	+	utr5	Eef1b2	0.781124167751706	0.979236368464744	0.914819841133241	1	0.925604185722743	0.997924900810215	-0.108172277062308	-0.0754455259790488	0.166671047803681	0.997168279260496	-0.0327267510832594
chr1	63303057	63303147	90	+	exon	Zdbf2	0.762832306588348	0.97845024576985	0.79057202398223	1	0.728823771612918	0.997924900810215	0.200951515236493	-0.0167966501290602	0.813583936589041	0.997168279260496	0.217748165365554
chr1	63309520	63309622	102	+	exon	Zdbf2	0.466114093877107	0.94975513370082	0.405916278341118	1	0.546421441881974	0.997924900810215	-0.129136924491903	-0.0167966501290602	0.813583936589041	0.997168279260496	-0.112340274362843
chr1	63445759	63446157	398	+	utr5	Adam23	0.304887692173708	0.921559210279291	0.191002129650157	1	0.232528667433572	0.997924900810215	-0.0162592670616972	-0.0110237681993559	0.676383837083178	0.997168279260496	-0.00523549886234128
chr1	63447674	63447895	221	+	exon	Adam23	0.739573963289308	0.976095897811026	0.999222240027899	1	0.997377465264945	0.998037842728092	-0.0412709256508086	-0.0110237681993559	0.676383837083178	0.997168279260496	-0.0302471574514526
chr1	63592660	63592846	186	+	utr3	Adam23	0.907020057519148	0.993338478898057	0.938334012334915	1	0.90177107937383	0.997924900810215	0.0817606871289884	-0.0110237681993559	0.676383837083178	0.997168279260496	0.0927844553283443
chr1	63593150	63593331	181	+	utr3	Adam23	0.767588278955805	0.97845024576985	0.959404918414928	1	0.954809535971905	0.997924900810215	0.00984694687616746	-0.0110237681993559	0.676383837083178	0.997168279260496	0.0208707150755234
chr1	64033063	64033187	124	-	utr3	Klf7	0.322702889992543	0.923885370518698	0.376798152149694	1	0.457279993030556	0.997924900810215	0.0910554850575141	-0.0366206869067611	0.428047937815418	0.997168279260496	0.127676171964275
chr1	64033811	64034026	215	-	utr3	Klf7	0.0512054966413409	0.788158693341164	0.0984641223830053	1	0.165594138656753	0.997924900810215	0.122414504631548	-0.0366206869067611	0.428047937815418	0.997168279260496	0.159035191538309
chr1	64034426	64034652	226	-	utr3	Klf7	0.614126714457197	0.967703501512978	0.746189240023835	1	0.812782773003626	0.997924900810215	0.0570795700443614	-0.0366206869067611	0.428047937815418	0.997168279260496	0.0937002569511225
chr1	64034933	64035035	102	-	utr3	Klf7	0.259483419415605	0.911093876874474	0.205148999864997	1	0.352028145589447	0.997924900810215	0.0271949260588061	-0.0366206869067611	0.428047937815418	0.997168279260496	0.0638156129655673
chr1	64035503	64035714	211	-	utr3	Klf7	0.770998190606301	0.97845024576985	0.630381116040715	1	0.647292183610243	0.997924900810215	0.0614110826291132	-0.0366206869067611	0.428047937815418	0.997168279260496	0.0980317695358743
chr1	64078769	64079382	613	-	exon	Klf7	0.17899002442776	0.881592734462065	0.347992513230239	1	0.427712844660644	0.997924900810215	0.0130243809922546	-0.0366206869067611	0.428047937815418	0.997168279260496	0.0496450678990157
chr1	64121177	64121429	252	-	utr5	Klf7	0.441190322984461	0.942353956456155	0.515531764703097	1	0.638328006892969	0.997924900810215	0.14263931117086	-0.0366206869067611	0.428047937815418	0.997168279260496	0.179259998077621
chr1	64532809	64533163	354	+	utr5	Creb1	0.470693874480099	0.951656041173661	0.596663342217941	1	0.717321020676998	0.997924900810215	0.0950253575137762	0.0768626448455089	0.163401281928244	0.997168279260496	0.0181627126682673
chr1	64597264	64597620	356	+	utr3	Creb1	0.184205748398812	0.885503732831401	0.150146075323515	1	0.275334950586513	0.997924900810215	0.0232836774389356	0.0768626448455089	0.163401281928244	0.997168279260496	-0.0535789674065733
chr1	64690875	64691167	292	+	utr5	Ccnyl1	0.286168788575644	0.91741429706166	0.217750158774612	1	0.192092083044225	0.997924900810215	-0.16600772791449	-0.141554986346719	0.140242793667027	0.997168279260496	-0.0244527415677708
chr1	64691279	64691369	90	+	utr5	Ccnyl1	0.0331767833624006	0.747913720802986	0.0612192024149587	1	0.0852421033850791	0.997924900810215	-0.0493816891484973	-0.141554986346719	0.140242793667027	0.997168279260496	0.0921732971982215
chr1	64734834	64734982	148	-	utr3	Fzd5	0.95485078295771	0.995980658531819	0.960215466256779	1	0.985501993341127	0.997924900810215	-0.0897326736411202	0.163485705141482	0.346348207985034	0.997168279260496	-0.253218378782602
chr1	64735082	64735246	164	-	exon	Fzd5	0.950603883145358	0.995708177558816	0.981481502672897	1	0.978672047888101	0.997924900810215	-0.174193158569273	0.163485705141482	0.346348207985034	0.997168279260496	-0.337678863710755
chr1	64735351	64735534	183	-	exon	Fzd5	0.240380852972581	0.906506451010971	0.201802608886724	1	0.368552365786988	0.997924900810215	-0.082967803553219	0.163485705141482	0.346348207985034	0.997168279260496	-0.246453508694701
chr1	64794157	64794843	686	-	utr3	Plekhm3	0.86066925587619	0.988669893743046	0.687996047755859	1	0.671944047882666	0.997924900810215	0.0303715364858464	0.0403095070826969	0.351384401056511	0.997168279260496	-0.00993797059685049
chr1	64921918	64922266	348	-	exon	Plekhm3	0.352810664667301	0.926477412300367	0.284388323748019	1	0.392057952663631	0.997924900810215	-0.0233988555199867	0.0403095070826969	0.351384401056511	0.997168279260496	-0.0637083626026836
chr1	64937800	64938236	436	-	exon	Plekhm3	0.274428719927454	0.916069455643066	0.364773742162931	1	0.448892030279946	0.997924900810215	0.17548669292227	0.0403095070826969	0.351384401056511	0.997168279260496	0.135177185839573
chr1	64938457	64938593	136	-	utr5	Plekhm3	0.828658721705872	0.985958383190254	0.933943564469678	1	0.871188328173043	0.997924900810215	0.115575477358461	0.0403095070826969	0.351384401056511	0.997168279260496	0.0752659702757643
chr1	64956597	64956757	160	-	utr5	Plekhm3	0.839354535597478	0.98737628130964	0.959331544971221	1	0.992086836276623	0.997924900810215	0.100187394214541	0.0403095070826969	0.351384401056511	0.997168279260496	0.0598778871318437
chr1	65246395	65246713	318	+	utr3	Pikfyve	0.977150774964292	0.996906435679966	0.853421478012519	1	0.923670644115586	0.997924900810215	-0.0176675002754015	-0.00505596367166444	0.919040907637323	0.997168279260496	-0.0126115366037371
chr1	65246983	65247075	92	+	exon	Pikfyve	0.806082598411791	0.982699597884263	0.879406466357326	1	0.917985497455786	0.997924900810215	0.178241518613166	-0.00505596367166444	0.919040907637323	0.997168279260496	0.18329748228483
chr1	66175193	66175394	201	+	utr5	Map2	0.401665303946393	0.933166293627368	0.312363983734028	1	0.298910801691823	0.997924900810215	-0.21010726905976	-0.00880528821720957	0.721589948126185	0.997168279260496	-0.20130198084255
chr1	66321753	66322120	367	+	utr5	Map2	0.857901598716223	0.988281882152768	0.953637793340782	1	0.952069017129869	0.997924900810215	-0.0657179558140154	-0.00880528821720957	0.721589948126185	0.997168279260496	-0.0569126675968058
chr1	66412583	66412777	194	+	exon	Map2	0.635065065524875	0.970515408868581	0.912731795894456	1	0.905804298176025	0.997924900810215	0.045182824926886	-0.00880528821720957	0.721589948126185	0.997168279260496	0.0539881131440955
chr1	66467944	66468495	551	+	utr5	Unc80	0.530357894361614	0.95899407917471	0.760956865791026	1	0.83578865836818	0.997924900810215	0.0166993186277879	-0.0426169026048603	0.0915264513372922	0.997168279260496	0.0593162212326482
chr1	66695469	66695675	206	+	utr3	Unc80	0.827615947735311	0.98587181670896	0.960043765657882	1	0.940133972739829	0.997924900810215	0.0340229038883327	-0.0426169026048603	0.0915264513372922	0.997168279260496	0.076639806493193
chr1	66700850	66701011	161	+	utr5	Rpe	0.675619039211881	0.973598803655632	0.794214830033238	1	0.86993607331604	0.997924900810215	-0.0382326537908118	0.00167573276282197	0.9873804458107	0.99932473754441	-0.0399083865536337
chr1	66701149	66701351	202	+	utr3	Rpe	0.454164498385	0.946106168549192	0.5305387099706	1	0.505252612265785	0.997924900810215	0.0153589819916495	0.00167573276282197	0.9873804458107	0.99932473754441	0.0136832492288276
chr1	66863195	66863405	210	-	utr5	Acadl	0.15028106152064	0.867441131437704	0.0274322929995384	1	0.026475501147138	0.997924900810215	-0.152981479264238	-0.037597321475724	0.564451647817422	0.997168279260496	-0.115384157788514
chr1	67002101	67002192	91	-	utr3	Lancl1	0.719305154639995	0.975133911080931	0.633288348246803	1	0.788462129534475	0.997924900810215	0.0513808312611027	0.0234753650794366	0.424994120518416	0.997168279260496	0.0279054661816661
chr1	67038647	67038875	228	-	utr5	Lancl1	0.0333731900888938	0.747913720802986	0.0249493591888964	1	0.0632703765366326	0.997924900810215	-0.150148671860177	0.0234753650794366	0.424994120518416	0.997168279260496	-0.173624036939614
chr1	68040062	68040340	278	-	exon	Erbb4	0.26940009422439	0.914436599737754	0.449666293256386	1	0.539306702275449	0.997924900810215	0.0201890196966779	-0.0182487813197667	0.648498586482034	0.997168279260496	0.0384378010164446
chr1	69107779	69108086	307	-	utr5	Erbb4	0.350861680333783	0.926421396453661	0.267026181014798	1	0.351128983264762	0.997924900810215	-0.126416576922191	-0.0182487813197667	0.648498586482034	0.997168279260496	-0.108167795602424
chr1	69538784	69538896	112	-	exon	Ikzf2	0.266535589169	0.914436599737754	0.193058786236937	1	0.392194599139003	0.997924900810215	0.0107410695363094	-0.159560020395048	0.392001314846849	0.997168279260496	0.170301089931358
chr1	70882153	70882307	154	+	utr3	Vwc2l	0.849424968886802	0.98804295708471	0.938974719895417	1	0.984811961181631	0.997924900810215	-0.125521109266533	0.328849460914408	0.0280339748576202	0.997168279260496	-0.45437057018094
chr1	70882460	70882561	101	+	utr3	Vwc2l	0.0286705342808849	0.744954783800763	0.0231435090510771	1	0.0987342969600707	0.997924900810215	-0.136512625567186	0.328849460914408	0.0280339748576202	0.997168279260496	-0.465362086481593
chr1	71557009	71557257	248	+	utr5	Atic	0.840080884677892	0.98737628130964	0.737634841211918	1	0.714145326948334	0.997924900810215	0.0433538185975666	-0.066801129869814	0.415654952360954	0.997168279260496	0.110154948467381
chr1	72212157	72212264	107	-	utr5	Mreg	0.834357211618512	0.986512096377537	0.754327682984196	1	0.892742062091437	0.997924900810215	-0.186099594444839	0.0232542146767362	0.878416630607725	0.997168279260496	-0.209353809121575
chr1	72301165	72301547	382	+	utr3	Tmem169	0.790613051335554	0.980143221845311	0.644250637161516	1	0.765287874976234	0.997924900810215	0.0510415951205885	0.114565075207867	0.229434107280533	0.997168279260496	-0.0635234800872782
chr1	72428768	72428981	213	-	exon	March4	0.0385184639198236	0.77233770645675	0.0228795745797227	1	0.056845671216491	0.997924900810215	-0.0379532384799396	-0.0194036200218734	0.73575788236709	0.997168279260496	-0.0185496184580661
chr1	72534957	72535267	310	-	utr5	March4	0.208460221956247	0.894259136984217	0.297824538014279	1	0.357911540632076	0.997924900810215	-0.0505981015616041	-0.0194036200218734	0.73575788236709	0.997168279260496	-0.0311944815397307
chr1	72536025	72536406	381	-	utr5	March4	0.666406732867511	0.973228785394669	0.532870307448116	1	0.539840137340588	0.997924900810215	-0.0596908184453627	-0.0194036200218734	0.73575788236709	0.997168279260496	-0.0402871984234893
chr1	72536495	72536738	243	-	utr5	March4	0.705921758911032	0.97403350717473	0.818746627786047	1	0.844421963057033	0.997924900810215	-0.085379120531083	-0.0194036200218734	0.73575788236709	0.997168279260496	-0.0659755005092096
chr1	72537032	72537123	91	-	utr5*	March4	0.988078423012357	0.998465943912053	0.914139822757344	1	0.982263383753471	0.997924900810215	-0.200498067293553	-0.0194036200218734	0.73575788236709	0.997168279260496	-0.18109444727168
chr1	72586183	72586340	157	+	exon	Smarcal1	0.346482509558811	0.92565635291216	0.438099037916857	1	0.454422956554247	0.997924900810215	-0.0838818936951728	-0.0282025002681423	0.488980371241061	0.997168279260496	-0.0556793934270306
chr1	72824466	72824624	158	+	utr5	Igfbp2	0.44379575592574	0.943374311512949	0.316879806888737	1	0.406035086008127	0.997924900810215	-0.0958770413344961	0.00220286250354918	0.956621594412031	0.997168279260496	-0.0980799038380453
chr1	72859035	72859281	246	-	utr3	Igfbp5	0.616576360793995	0.968326448722021	0.445118785834799	1	0.399923919302031	0.997924900810215	0.0141546043804292	0.0492536114188853	0.0935348697404489	0.997168279260496	-0.035099007038456
chr1	72859830	72860437	607	-	utr3	Igfbp5	0.422457416171762	0.937380648295256	0.768497103896645	1	0.841309676740581	0.997924900810215	0.111157061252756	0.0492536114188853	0.0935348697404489	0.997168279260496	0.0619034498338703
chr1	72862049	72862168	119	-	utr3	Igfbp5	0.0339149963339884	0.748021120608695	0.0454790749381961	1	0.0376396335431905	0.997924900810215	0.274687487816286	0.0492536114188853	0.0935348697404489	0.997168279260496	0.225433876397401
chr1	73914179	73914505	326	-	utr3	Tns1	0.586497000613982	0.964000048301236	0.735836891361098	1	0.658209769569949	0.997924900810215	0.0899279641588124	-0.0620987640613272	0.0430868505690423	0.997168279260496	0.15202672822014
chr1	73924818	73925121	303	-	exon	Tns1	0.25376697418389	0.907478570502481	0.392977253747904	1	0.506794102927514	0.997924900810215	0.042828935591097	-0.0620987640613272	0.0430868505690423	0.997168279260496	0.104927699652424
chr1	73953326	73953626	300	-	exon	Tns1	0.654820775063719	0.972633603811811	0.835418212317904	1	0.917674946700734	0.997924900810215	0.088088610911817	-0.0620987640613272	0.0430868505690423	0.997168279260496	0.150187374973144
chr1	74037016	74037140	124	-	exon	Tns1	0.844433480421194	0.987880075569893	0.948935698455336	1	0.979586505846858	0.997924900810215	-0.0756708476060854	-0.0620987640613272	0.0430868505690423	0.997168279260496	-0.0135720835447582
chr1	74236498	74236815	317	+	utr5	Arpc2	0.556811894446054	0.961500921271025	0.364017126122438	1	0.263816392260515	0.997924900810215	-0.0667346225881488	-0.025055076535108	0.542785140897255	0.997168279260496	-0.0416795460530407
chr1	74284556	74284699	143	-	utr5	Aamp	0.745828237172686	0.976357610896378	0.572478452568017	1	0.6329181774695	0.997924900810215	-0.00434671539700143	0.000492351624850643	0.988870202881165	0.99942447878497	-0.00483906702185208
chr1	74285023	74285113	90	+	utr5	Pnkd	0.147444974705651	0.867193468733538	0.111062399136201	1	0.173723462748707	0.997924900810215	-0.0861553488629142	-0.0451457895799189	0.0677138363781505	0.997168279260496	-0.0410095592829953
chr1	74285771	74285898	127	+	exon	Pnkd	0.310139209530969	0.921559210279291	0.247711400826621	1	0.349436372778709	0.997924900810215	-0.0676854412167821	-0.0451457895799189	0.0677138363781505	0.997168279260496	-0.0225396516368632
chr1	74295363	74295490	127	-	utr5	Tmbim1	0.200580871181106	0.891174758731947	0.12777851530859	1	0.148694765226961	0.997924900810215	-0.0702079315594277	-0.0438958659608812	0.431930096355684	0.997168279260496	-0.0263120655985466
chr1	74304075	74304193	118	-	utr5	Tmbim1	0.210287275334094	0.894938916983525	0.144510863921426	1	0.210699752968359	0.997924900810215	-0.0528033752379336	-0.0438958659608812	0.431930096355684	0.997168279260496	-0.00890750927705249
chr1	74332618	74332724	106	+	utr5	Pnkd	0.916929346651595	0.993885612278226	0.826050486040929	1	0.859149414940161	0.997924900810215	-0.117706509820536	-0.0451457895799189	0.0677138363781505	0.997168279260496	-0.0725607202406167
chr1	74352408	74352498	90	+	utr3	Pnkd	0.393769191608098	0.932942621798029	0.571005050648682	1	0.672219245620665	0.997924900810215	0.0589088230398942	-0.0451457895799189	0.0677138363781505	0.997168279260496	0.104054612619813
chr1	74391413	74391533	120	+	utr5	Ctdsp1	0.207943262502792	0.893891899331568	0.232789184340018	1	0.436853555253824	0.997924900810215	-0.0194501517372154	-0.00461515366499621	0.938601774293516	0.997168279260496	-0.0148349980722192
chr1	74391655	74391762	107	+	utr5	Ctdsp1	0.385726568949028	0.930876346376736	0.332745169993243	1	0.476530504970767	0.997924900810215	0.0675643778649378	-0.00461515366499621	0.938601774293516	0.997168279260496	0.072179531529934
chr1	74506255	74506437	182	+	utr5	Cnot9	0.0704661452002009	0.813033275168829	0.0556257174124499	1	0.12423421371821	0.997924900810215	-0.263960008892995	0.000212941986981191	0.997609752481052	0.999639999959292	-0.264172950879977
chr1	74528930	74529047	117	+	utr3	Cnot9	0.910715498581163	0.993878726998035	0.989483240280183	1	0.950608962766914	0.997924900810215	0.118368689716775	0.000212941986981191	0.997609752481052	0.999639999959292	0.118155747729793
chr1	74566604	74567161	557	+	utr3	Plcd4	0.690783638013175	0.973598803655632	0.935441986075005	1	0.994940186170203	0.997924900810215	-0.0205327689975603	-0.00170354592292674	0.985295503575966	0.99932473754441	-0.0188292230746336
chr1	74569726	74569909	183	-	utr3	Zfp142	0.167987516558484	0.877082145636702	0.140032531366963	1	0.218397632137059	0.997924900810215	0.0545268200623529	0.0156022797140787	0.678957948593812	0.997168279260496	0.0389245403482742
chr1	74571767	74572183	416	-	utr3	Zfp142	0.00884148883380113	0.608526270735585	0.0251027894615632	1	0.0405725702073518	0.997924900810215	0.214121192111749	0.0156022797140787	0.678957948593812	0.997168279260496	0.19851891239767
chr1	74587694	74588147	453	-	utr5	Zfp142	0.74376337986839	0.976146074453011	0.598500661095622	1	0.750050886443756	0.997924900810215	0.0185139849351447	0.0156022797140787	0.678957948593812	0.997168279260496	0.00291170522106597
chr1	74588257	74588388	131	+	utr5	Bcs1l	0.584090121352914	0.96364193639816	0.633769565301191	1	0.622665054250515	0.997924900810215	0.277055092611035	-0.0668210087199011	0.488593643935209	0.997168279260496	0.343876101330936
chr1	74593931	74594113	182	-	utr3	Rnf25	0.765728652794054	0.97845024576985	0.935061654724536	1	0.960307451537006	0.997924900810215	0.0156092805238965	-0.055310936171977	0.393786800355717	0.997168279260496	0.0709202166958735
chr1	74598836	74598927	91	-	utr5	Rnf25	0.378630437122251	0.930791636528877	0.333411777709578	1	0.353328906017814	0.997924900810215	-0.29708150222148	-0.055310936171977	0.393786800355717	0.997168279260496	-0.241770566049503
chr1	74679659	74679857	198	+	exon	Ttll4	0.861332439458047	0.988669893743046	0.719527684867618	1	0.728747007164939	0.997924900810215	-0.0343312026405847	0.0299090656160191	0.61800137298892	0.997168279260496	-0.0642402682566038
chr1	74697632	74697768	136	+	utr3	Ttll4	0.502564286566428	0.955779598166518	0.377645955098379	1	0.508572816360929	0.997924900810215	-0.109527930050088	0.0299090656160191	0.61800137298892	0.997168279260496	-0.139436995666107
chr1	74784536	74784638	102	+	utr3	Wnt6	0.444377370923362	0.943661779065178	0.369567928778285	1	0.540910798784223	0.997924900810215	0.189483135197006	0.0503740634870249	0.812793468663881	0.997168279260496	0.139109071709981
chr1	74791744	74791860	116	+	utr5	Wnt10a	0.79525479990387	0.981275355359152	0.833580924002315	1	0.884504377292686	0.997924900810215	-0.0342935616405506	0.0658556217241002	0.460440663788294	0.997168279260496	-0.100149183364651
chr1	74800668	74800869	201	+	exon	Wnt10a	0.742503804444732	0.976146074453011	0.856973644012351	1	0.933274153470419	0.997924900810215	0.0787647767733285	0.0658556217241002	0.460440663788294	0.997168279260496	0.0129091550492284
chr1	74803711	74804163	452	+	utr3	Wnt10a	0.0691277808811162	0.810299568507917	0.0438560838118995	1	0.0704084066749725	0.997924900810215	0.0884640238487408	0.0658556217241002	0.460440663788294	0.997168279260496	0.0226084021246407
chr1	74854906	74855318	412	+	utr5	Cdk5r2	0.489469761333242	0.954687180576327	0.301415072833949	1	0.23903728406898	0.997924900810215	-0.0606202295898959	-0.0121923339101416	0.807740915057898	0.997168279260496	-0.0484278956797543
chr1	74855515	74855612	97	+	exon	Cdk5r2	0.826099341655481	0.98533659393766	0.98509803698549	1	0.966462489025235	0.997924900810215	-0.0751610061457623	-0.0121923339101416	0.807740915057898	0.997168279260496	-0.0629686722356207
chr1	74855870	74855983	113	+	exon	Cdk5r2	0.843749618982828	0.987817337643047	0.862207931123239	1	0.885418663010473	0.997924900810215	-0.0685326717691968	-0.0121923339101416	0.807740915057898	0.997168279260496	-0.0563403378590552
chr1	74856070	74856603	533	+	utr3	Cdk5r2	0.675733082169302	0.973598803655632	0.965531446073164	1	0.773625276275678	0.997924900810215	0.0300486426528742	-0.0121923339101416	0.807740915057898	0.997168279260496	0.0422409765630159
chr1	74925071	74925161	90	-	exon	Cfap65	0.630841250855174	0.97001541295487	0.678334578668499	1	0.698665222918465	0.997924900810215	-0.338592162667263	-0.0542997983869341	0.446581443273125	0.997168279260496	-0.284292364280328
chr1	75142305	75142501	196	-	utr5	Cnppd1	0.700848639019743	0.97403350717473	0.584993764118626	1	0.570248489646264	0.997924900810215	0.0287982155375375	0.0666547331512163	0.252984498481224	0.997168279260496	-0.0378565176136788
chr1	75142713	75142917	204	+	utr5	Retreg2	0.670163233559376	0.973598803655632	0.840763285031796	1	0.795968838517527	0.997924900810215	0.0189852083390791	-0.0205674680452086	0.490670123659	0.997168279260496	0.0395526763842876
chr1	75146530	75146965	435	+	utr3	Retreg2	0.15564255538656	0.868639791328515	0.426027039188885	1	0.508406094165905	0.997924900810215	0.0441666963564845	-0.0205674680452086	0.490670123659	0.997168279260496	0.064734164401693
chr1	75180163	75180348	185	-	utr5	Abcb6	0.198204293000354	0.890797748758355	0.142816955138095	1	0.275724522273799	0.997924900810215	-0.127295798584059	-0.4516047326846	0.0666690943832513	0.997168279260496	0.324308934100541
chr1	75181647	75181784	137	-	utr3	Atg9a	0.0680901620931927	0.808336529792426	0.181684266239757	1	0.27183963655351	0.997924900810215	0.0502151811891936	-0.0326953075025369	0.332506783491072	0.997168279260496	0.0829104886917305
chr1	75191847	75192019	172	-	utr5	Atg9a	0.0139596000731316	0.68300767426931	0.0422594789216375	1	0.114643979689481	0.997924900810215	-0.00549517515427892	-0.0326953075025369	0.332506783491072	0.997168279260496	0.027200132348258
chr1	75192118	75192364	246	-	utr5	Atg9a	0.270849709675163	0.914436599737754	0.197697577684419	1	0.283618089133592	0.997924900810215	-0.158879788106451	-0.0326953075025369	0.332506783491072	0.997168279260496	-0.126184480603914
chr1	75192479	75192626	147	+	exon	Ankzf1	0.028389803149896	0.744954783800763	0.0275993108848621	1	0.0649818903229029	0.997924900810215	-0.585578198829372	0.0756858248758666	0.248790775678599	0.997168279260496	-0.661264023705239
chr1	75197951	75198048	97	+	utr3	Ankzf1	0.128871751249385	0.854498476895818	0.119063808298903	1	0.14069477471566	0.997924900810215	-0.195990051587131	0.0756858248758666	0.248790775678599	0.997168279260496	-0.271675876462997
chr1	75198943	75199084	141	-	utr3	Glb1l	0.58713222327363	0.964000048301236	0.527724639188785	1	0.60850307677744	0.997924900810215	-0.152069757506065	0.116468323055136	0.313728965668163	0.997168279260496	-0.268538080561201
chr1	75210871	75210979	108	+	utr5	Stk16	0.0592563785910102	0.804891412181335	0.100552764471189	1	0.13603611900203	0.997924900810215	0.0847071822131363	-0.0222472595760991	0.722644393328821	0.997168279260496	0.106954441789235
chr1	75213786	75213879	93	+	utr3	Stk16	0.930315480576001	0.993885612278226	0.783424280660584	1	0.711124066112724	0.997924900810215	-0.0678599583041098	-0.0222472595760991	0.722644393328821	0.997168279260496	-0.0456126987280107
chr1	75215058	75215224	166	-	utr3	Tuba4a	0.194355960119945	0.890797748758355	0.387763702849019	1	0.449503997685679	0.997924900810215	0.0986624362079134	0.0107849660102809	0.597091890980497	0.997168279260496	0.0878774701976325
chr1	75215676	75215877	201	-	utr3	Tuba4a	0.159263049608862	0.872174733338932	0.378285243698448	1	0.310694659873857	0.997924900810215	0.136749765011256	0.0107849660102809	0.597091890980497	0.997168279260496	0.125964799000975
chr1	75216173	75216504	331	-	utr3	Tuba4a	0.282873660530858	0.91741429706166	0.74734654577392	1	0.83659948057265	0.997924900810215	0.0385773400603258	0.0107849660102809	0.597091890980497	0.997168279260496	0.0277923740500449
chr1	75217353	75217502	149	-	utr5	Tuba4a	0.372406758280274	0.929920474322038	0.632682891872798	1	0.77318437308494	0.997924900810215	0.00522210262215508	0.0107849660102809	0.597091890980497	0.997168279260496	-0.00556286338812583
chr1	75219147	75219297	150	-	utr5	Tuba4a	0.329509036823639	0.924966115852238	0.206059637735279	1	0.252682570391347	0.997924900810215	-0.0407058979553279	0.0107849660102809	0.597091890980497	0.997168279260496	-0.0514908639656088
chr1	75236432	75236883	451	+	utr5	Dnajb2	0.606530267560796	0.966314859783475	0.443437883178245	1	0.482475166061784	0.997924900810215	-0.00846226337366463	0.00413383260390561	0.903872051787337	0.997168279260496	-0.0125960959775702
chr1	75258007	75258182	175	-	exon	Ptprn	0.753670448844578	0.976893171122594	0.986901824461301	1	0.854910321777869	0.997924900810215	0.0489119783796784	-0.0288532327182555	0.121031271907423	0.997168279260496	0.0777652110979338
chr1	75263770	75263904	134	-	utr5	Ptprn	0.0886365595640005	0.826281687105912	0.126731398376485	1	0.127474731155434	0.997924900810215	0.235156599990002	-0.0288532327182555	0.121031271907423	0.997168279260496	0.264009832708257
chr1	75264042	75264268	226	-	utr5	Ptprn	0.379957582480436	0.930791636528877	0.222832731352257	1	0.293373396259426	0.997924900810215	-0.044140190276157	-0.0288532327182555	0.121031271907423	0.997168279260496	-0.0152869575579015
chr1	75278284	75278444	160	-	utr5	Resp18	0.812291654164454	0.983586966158015	0.665670232280042	1	0.646786503289641	0.997924900810215	0.0570896353919055	0.0872668020351209	0.221174596561472	0.997168279260496	-0.0301771666432153
chr1	75381671	75381799	128	+	intron	Speg	0.80411090502346	0.982556106292536	0.700282674800883	1	0.778261974743928	0.997924900810215	-0.109834732950401	-0.0150001202706628	0.562062405289134	0.997168279260496	-0.0948346126797378
chr1	75381984	75382074	90	+	intron	Speg	0.465968833765505	0.949692776516454	0.409309352079325	1	0.382845991750257	0.997924900810215	-0.359784789052632	-0.0150001202706628	0.562062405289134	0.997168279260496	-0.344784668781969
chr1	75384651	75385032	381	+	utr3	Speg	0.965723696720866	0.996342515433118	0.830597046400843	1	0.996233938094011	0.997924900810215	0.0616294422652265	-0.0150001202706628	0.562062405289134	0.997168279260496	0.0766295625358893
chr1	75385581	75385711	130	+	exon	Speg	0.406833896310333	0.933166293627368	0.565376838231027	1	0.628823324613451	0.997924900810215	-0.0605161117813853	-0.0150001202706628	0.562062405289134	0.997168279260496	-0.0455159915107225
chr1	75387774	75388057	283	+	utr3	Speg	0.897008876815831	0.991933721688885	0.858783843622928	1	0.897990425208917	0.997924900810215	-0.0426458687415912	-0.0150001202706628	0.562062405289134	0.997168279260496	-0.0276457484709284
chr1	75388401	75389078	677	+	exon	Speg	0.26636443596409	0.914436599737754	0.552205521948146	1	0.497811131241716	0.997924900810215	0.0385539726640934	-0.0150001202706628	0.562062405289134	0.997168279260496	0.0535540929347562
chr1	75421702	75421926	224	+	exon	Speg	0.52861242170987	0.958550592458704	0.730662893703889	1	0.807406373818418	0.997924900810215	0.0735940355581025	-0.0150001202706628	0.562062405289134	0.997168279260496	0.0885941558287653
chr1	75422398	75422674	276	+	exon	Speg	0.757416964978907	0.977740740637006	0.52845021420496	1	0.511981340462322	0.997924900810215	-0.0353703160653952	-0.0150001202706628	0.562062405289134	0.997168279260496	-0.0203701957947324
chr1	75423091	75423416	325	+	exon	Speg	0.733614181250186	0.975588156297742	0.95687736514863	1	0.943782006189729	0.997924900810215	-0.0189148422089867	-0.0150001202706628	0.562062405289134	0.997168279260496	-0.00391472193832395
chr1	75431473	75431748	275	+	utr3	Speg	0.330949935991217	0.924966115852238	0.458901368520354	1	0.391464629531726	0.997924900810215	0.0653793296335559	-0.0150001202706628	0.562062405289134	0.997168279260496	0.0803794499042187
chr1	75431842	75431953	111	+	utr3	Speg	0.480781726806216	0.953187187698477	0.374206342328295	1	0.401870377410612	0.997924900810215	0.0470735947746395	-0.0150001202706628	0.562062405289134	0.997168279260496	0.0620737150453023
chr1	75435953	75436108	155	+	utr5	Gmppa	0.74289180822385	0.976146074453011	0.607571710713007	1	0.580870093950584	0.997924900810215	-0.0148468285963848	-0.0508163745833544	0.290849548564329	0.997168279260496	0.0359695459869696
chr1	75440597	75440762	165	+	intron	Gmppa	0.349022008336965	0.926421396453661	0.291015604328773	1	0.424021017321513	0.997924900810215	-0.0373057516012824	-0.0508163745833544	0.290849548564329	0.997168279260496	0.013510622982072
chr1	75450447	75450831	384	+	utr5	Asic4	0.200608119554839	0.891174758731947	0.134276869285661	1	0.221797725633203	0.997924900810215	-0.0566564359317302	0.0495532631072014	0.498828530136931	0.997168279260496	-0.106209699038932
chr1	75450991	75451194	203	+	exon	Asic4	0.951576674248737	0.995708177558816	0.902207682176698	1	0.872249584773714	0.997924900810215	0.0446800871674063	0.0495532631072014	0.498828530136931	0.997168279260496	-0.00487317593979512
chr1	75474774	75475136	362	-	utr3	Chpf	0.512251585134697	0.957550982544342	0.838515217571937	1	0.936423310179946	0.997924900810215	-0.0178131213113236	-0.0137592653665502	0.681960659960011	0.997168279260496	-0.00405385594477331
chr1	75475360	75476051	691	-	utr3	Chpf	0.19681183169575	0.890797748758355	0.499076434139528	1	0.52184935451074	0.997924900810215	0.043139809111059	-0.0137592653665502	0.681960659960011	0.997168279260496	0.0568990744776092
chr1	75477382	75477741	359	-	utr3	Chpf	0.802166119886219	0.982191157654057	0.557029028857969	1	0.426356273991897	0.997924900810215	0.0316344246997769	-0.0137592653665502	0.681960659960011	0.997168279260496	0.0453936900663272
chr1	75479206	75479820	614	-	utr5	Chpf	0.789539899562849	0.979798640427446	0.573673825608757	1	0.640073547193542	0.997924900810215	-0.101411161324687	-0.0137592653665502	0.681960659960011	0.997168279260496	-0.0876518959581368
chr1	75482861	75483055	194	+	exon	Tmem198	0.591298671185562	0.964099483500336	0.831989269146447	1	0.964522558352699	0.997924900810215	-0.0215210113331905	-0.0121261633071013	0.754895928102233	0.997168279260496	-0.00939484802608915
chr1	75484853	75485010	157	+	utr3	Tmem198	0.826609555643006	0.985415053028117	0.973122564581297	1	0.954089621019983	0.997924900810215	0.0535938084282516	-0.0121261633071013	0.754895928102233	0.997168279260496	0.0657199717353529
chr1	75486734	75486830	96	-	exon	Obsl1	0.28835628803919	0.91741429706166	0.322323750787158	1	0.352383486711778	0.997924900810215	0.0343386238805985	-0.0666940869963529	0.0946398662176654	0.997168279260496	0.101032710876951
chr1	75486940	75487097	157	-	exon	Obsl1	0.930253775953674	0.993885612278226	0.985411215188915	1	0.984804180995249	0.997924900810215	0.0125139369674804	-0.0666940869963529	0.0946398662176654	0.997168279260496	0.0792080239638333
chr1	75505486	75506735	1249	-	utr5	Obsl1	0.819566472329733	0.985182016268635	0.866620156732732	1	0.874932245175946	0.997924900810215	-0.0158662553719215	-0.0666940869963529	0.0946398662176654	0.997168279260496	0.0508278316244315
chr1	75507022	75507311	289	+	utr5	Inha	0.0429579183061496	0.775111039434604	0.0788592703184765	1	0.113385460271228	0.997924900810215	0.0981069266252594	0.0415208784154731	0.355045929321701	0.997168279260496	0.0565860482097862
chr1	75509826	75509926	100	+	exon	Inha	0.77762271160763	0.978644179208731	0.652910206261187	1	0.787177388040735	0.997924900810215	-0.0399766785668982	0.0415208784154731	0.355045929321701	0.997168279260496	-0.0814975569823713
chr1	75524648	75524786	138	+	exon	Stk11ip	0.0136045120791991	0.68300767426931	0.0241489394944901	1	0.0231817058403739	0.997924900810215	0.065703734919434	-0.055819586855099	0.221702960651961	0.997168279260496	0.121523321774533
chr1	75546287	75546602	315	+	utr5	Slc4a3	0.825576330349819	0.985333932222546	0.946081043560145	1	0.967631172526629	0.997924900810215	-0.116427675115982	-0.0438950173480847	0.0475679030255508	0.997168279260496	-0.0725326577678971
chr1	75546696	75546865	169	+	utr5	Slc4a3	0.656999585268207	0.972676766491245	0.810276683893743	1	0.886938505290356	0.997924900810215	-0.122006341325699	-0.0438950173480847	0.0475679030255508	0.997168279260496	-0.078111323977614
chr1	77368621	77368711	90	-	utr3	Epha4	0.0471665102582804	0.777364162130546	0.032201670745858	1	0.0664680181885286	0.997924900810215	0.0241386559307795	0.0265498516516264	0.35704705666627	0.997168279260496	-0.00241119572084686
chr1	77369175	77369542	367	-	utr3	Epha4	0.372635375636625	0.929920474322038	0.227947018258188	1	0.175492604656499	0.997924900810215	-0.0159789281487621	0.0265498516516264	0.35704705666627	0.997168279260496	-0.0425287798003885
chr1	77372986	77373286	300	-	utr3	Epha4	0.809293022117633	0.983390453930428	0.631319161465986	1	0.59408659380306	0.997924900810215	0.0620830803233992	0.0265498516516264	0.35704705666627	0.997168279260496	0.0355332286717729
chr1	77373411	77373866	455	-	utr3	Epha4	0.833413089841331	0.986281599720177	0.595046702265253	1	0.568688028975832	0.997924900810215	0.0344980402225784	0.0265498516516264	0.35704705666627	0.997168279260496	0.00794818857095198
chr1	77506874	77507227	353	-	utr3	Epha4	0.205895818491809	0.893551696204302	0.32251509167002	1	0.289561603328283	0.997924900810215	0.114954443383935	0.0265498516516264	0.35704705666627	0.997168279260496	0.0884045917323091
chr1	77514970	77515102	132	-	utr5	Epha4	0.608678155219571	0.966645099723932	0.690043853736516	1	0.770158228646481	0.997924900810215	0.0636138265739796	0.0265498516516264	0.35704705666627	0.997168279260496	0.0370639749223532
chr1	78215730	78215875	145	+	intergenic	NA	0.0486760774300361	0.78047377261502	0.036484358577922	1	0.159756905905715	0.997924900810215	-0.126798624045494	NA	NA	NA	NA
chr1	78310307	78310444	137	+	utr5	Sgpp2	0.970323402341652	0.996612447051625	0.949273241098632	1	0.784880914985753	0.997924900810215	-0.0116874915014324	0.139596995595627	0.0406333334982018	0.997168279260496	-0.151284487097059
chr1	78417543	78417804	261	+	utr3	Sgpp2	0.438156075379602	0.942250743199167	0.333660516635295	1	0.383719400981746	0.997924900810215	-0.0530132211814395	0.139596995595627	0.0406333334982018	0.997168279260496	-0.192610216777067
chr1	78417879	78417983	104	-	utr3	Farsb	0.799001729996291	0.981275355359152	0.864568806268136	1	0.945107149880074	0.997924900810215	0.163630118360121	-0.0685995239703158	0.381869778441373	0.997168279260496	0.232229642330437
chr1	78418185	78418335	150	-	utr3	Farsb	0.935721527559182	0.994221507012469	0.973002694327277	1	0.825879913598899	0.997924900810215	-0.0574431345471114	-0.0685995239703158	0.381869778441373	0.997168279260496	0.0111563894232043
chr1	78657851	78658046	195	+	utr5	Utp14b	0.237818448255406	0.906402499228673	0.131840627173189	1	0.125953955922335	0.997924900810215	-0.0556775063519675	0.0445996016065034	0.519503732446282	0.997168279260496	-0.100277107958471
chr1	78665247	78665513	266	+	exon	Utp14b	0.0724468082184551	0.813033275168829	0.0473953926841979	1	0.0495271718425104	0.997924900810215	0.00491519090328021	0.0445996016065034	0.519503732446282	0.997168279260496	-0.0396844107032232
chr1	78666234	78666352	118	+	exon	Utp14b	0.143390268644941	0.864562847741367	0.174608612861898	1	0.253239969551521	0.997924900810215	0.0384492758600683	0.0445996016065034	0.519503732446282	0.997168279260496	-0.00615032574643511
chr1	78666449	78666632	183	+	exon	Utp14b	0.0282146180714624	0.743453751054952	0.0195473802094538	1	0.0562717396755443	0.997924900810215	-0.0934342776899527	0.0445996016065034	0.519503732446282	0.997168279260496	-0.138033879296456
chr1	78818192	78818304	112	+	utr3	Kcne4	0.382980086771055	0.930791636528877	0.322919782212989	1	0.573142268607604	0.997924900810215	-0.151988184582164	0.380307921288707	0.320657927975152	0.997168279260496	-0.532296105870872
chr1	79435171	79435356	185	-	exon	Scg2	0.506497614209184	0.957408754278117	0.71120438564546	1	0.611480676370015	0.997924900810215	0.0682375804586775	-0.00457560657173314	0.935382590166675	0.997168279260496	0.0728131870304107
chr1	79436133	79436350	217	-	exon	Scg2	0.0442547162493737	0.775111039434604	0.0757823337637104	1	0.0408320708412747	0.997924900810215	0.176794086253168	-0.00457560657173314	0.935382590166675	0.997168279260496	0.181369692824901
chr1	79436987	79437077	90	-	utr5	Scg2	0.521492744124329	0.958424989884635	0.398495649452024	1	0.478953721358207	0.997924900810215	-0.0865192125319202	-0.00457560657173314	0.935382590166675	0.997168279260496	-0.0819436059601871
chr1	79439977	79440103	126	-	utr5	Scg2	0.120325560148278	0.852300979315266	0.0623401945295047	1	0.0938826975552371	0.997924900810215	-0.104106743361458	-0.00457560657173314	0.935382590166675	0.997168279260496	-0.0995311367897252
chr1	79761609	79761722	113	-	utr5	Wdfy1	0.909567802006684	0.993878726998035	0.944548206262941	1	0.88121409517206	0.997924900810215	-0.0743618798975288	-0.0109496146220863	0.859803231000009	0.997168279260496	-0.0634122652754425
chr1	79776104	79776250	146	-	utr5	Wdfy1	0.995001165802593	0.999468895454943	0.898823237636394	1	0.809957147171572	0.997924900810215	-0.131670288272667	-0.0109496146220863	0.859803231000009	0.997168279260496	-0.12072067365058
chr1	79778034	79778203	169	+	exon	Mrpl44	0.75434621028019	0.976893171122594	0.659389001852064	1	0.698745950979118	0.997924900810215	-0.0519586679963594	0.0511930956827551	0.598310181301043	0.997168279260496	-0.103151763679115
chr1	79858537	79858676	139	-	utr5	Serpine2	0.252796164925569	0.907478570502481	0.0799751517260006	1	0.061172041802377	0.997924900810215	-0.160560086599924	0.0150083483315596	0.68086315599175	0.997168279260496	-0.175568434931483
chr1	79858843	79858934	91	-	intron	Serpine2	0.0319816894288645	0.744954783800763	0.0167375263453784	1	0.0563446784422631	0.997924900810215	0.110999760681349	0.0150083483315596	0.68086315599175	0.997168279260496	0.0959914123497894
chr1	80267038	80267206	168	-	utr3	Cul3	0.666141151851095	0.973228785394669	0.556457756836927	1	0.493263037359533	0.997924900810215	-0.0266446131202374	-0.0201401991561166	0.603018189189013	0.997168279260496	-0.00650441396412084
chr1	80340320	80340672	352	-	utr5	Cul3	0.506974549849336	0.957416367388583	0.329887577439771	1	0.267774296803177	0.997924900810215	-0.0968080475892806	-0.0201401991561166	0.603018189189013	0.997168279260496	-0.0766678484331641
chr1	80758371	80758703	332	-	exon	Dock10	0.273431815205488	0.915287626216311	0.354489509947551	1	0.39803040316177	0.997924900810215	0.100400202639746	-0.0274095580481817	0.599322323126664	0.997168279260496	0.127809760687928
chr1	81077711	81077840	129	+	utr5	Nyap2	0.0725165873238874	0.813033275168829	0.0522252195276682	1	0.101368037775779	0.997924900810215	-0.0297717364679153	0.0286461011364967	0.66787045396737	0.997168279260496	-0.058417837604412
chr1	81241110	81241396	286	+	exon	Nyap2	0.0308218172633495	0.744954783800763	0.019943926175682	1	0.0427312459832848	0.997924900810215	-0.0282397707046455	0.0286461011364967	0.66787045396737	0.997168279260496	-0.0568858718411422
chr1	82237312	82237647	335	-	utr3	Irs1	0.0881477523462422	0.826281687105912	0.125580047458823	1	0.257574369528652	0.997924900810215	0.0595836154082738	0.0377093932443476	0.466782651488553	0.997168279260496	0.0218742221639262
chr1	82286847	82287816	969	-	exon	Irs1	0.613772810107162	0.967666926336913	0.789467646803323	1	0.863292691018933	0.997924900810215	0.0651046455807064	0.0377093932443476	0.466782651488553	0.997168279260496	0.0273952523363588
chr1	82288528	82288649	121	-	exon	Irs1	0.911381650978972	0.993878726998035	0.806349074796562	1	0.709768457823984	0.997924900810215	0.0066187849380454	0.0377093932443476	0.466782651488553	0.997168279260496	-0.0310906083063022
chr1	82289431	82289737	306	-	exon	Irs1	0.567434059145445	0.961719475634505	0.705257056799831	1	0.759128984753634	0.997924900810215	-0.000619235446106528	0.0377093932443476	0.466782651488553	0.997168279260496	-0.0383286286904541
chr1	82290647	82291126	479	-	utr5	Irs1	0.749573151175707	0.976799895726219	0.611848970663103	1	0.661829261347117	0.997924900810215	0.0188988433116209	0.0377093932443476	0.466782651488553	0.997168279260496	-0.0188105499327267
chr1	82291242	82291397	155	-	utr5	Irs1	0.588990531709496	0.964099483500336	0.502036106343802	1	0.62225899975921	0.997924900810215	-0.0741671821715139	0.0377093932443476	0.466782651488553	0.997168279260496	-0.111876575415861
chr1	82724881	82725018	137	+	utr5	Mff	0.500127515033622	0.955756750391652	0.341172109169242	1	0.363836057259997	0.997924900810215	0.0199226635216845	0.0749224520085941	0.200733070285712	0.997168279260496	-0.0549997884869096
chr1	82839479	82839580	101	+	utr5	Agfg1	0.333686175503333	0.924966115852238	0.385510266884865	1	0.431396771465215	0.997924900810215	0.016099015650837	-0.0582943937775968	0.141757223088019	0.997168279260496	0.0743934094284338
chr1	83275677	83275812	135	-	exon	Sphkap	0.415056911594572	0.935393882646557	0.593066458522711	1	0.615310605646832	0.997924900810215	0.0110065584291307	-0.00997858627120632	0.751144480151918	0.997168279260496	0.020985144700337
chr1	83276741	83276835	94	-	exon	Sphkap	0.767031545758302	0.97845024576985	0.634214139651606	1	0.773734952258174	0.997924900810215	-0.0795477365940694	-0.00997858627120632	0.751144480151918	0.997168279260496	-0.069569150322863
chr1	83278859	83279017	158	-	exon	Sphkap	0.247226564747829	0.90726164251736	0.43336947151826	1	0.577749382846953	0.997924900810215	0.0776825000564941	-0.00997858627120632	0.751144480151918	0.997168279260496	0.0876610863277004
chr1	83382456	83382740	284	-	intron	Sphkap	0.0176888622545534	0.711187030910625	0.0192922143846833	1	0.0285116487373108	0.997924900810215	0.104714600417086	-0.00997858627120632	0.751144480151918	0.997168279260496	0.114693186688292
chr1	83408023	83408397	374	-	utr5	Sphkap	0.75063737698799	0.976799895726219	0.599380952046292	1	0.615118439481613	0.997924900810215	-0.0636029604844391	-0.00997858627120632	0.751144480151918	0.997168279260496	-0.0536243742132327
chr1	84037184	84037303	119	-	utr3	Pid1	0.858794452921872	0.988524741120861	0.945412733920717	1	0.956758937546842	0.997924900810215	0.0570619042498834	-0.0344673247051426	0.600529183141824	0.997168279260496	0.091529228955026
chr1	84037461	84037744	283	-	utr3	Pid1	0.502963233614372	0.955779598166518	0.371739488710836	1	0.463641718637202	0.997924900810215	-0.00359175664347711	-0.0344673247051426	0.600529183141824	0.997168279260496	0.0308755680616655
chr1	84037919	84038183	264	-	utr3	Pid1	0.593499922745521	0.964302037119885	0.669966328203981	1	0.63715743049298	0.997924900810215	0.0449319362525026	-0.0344673247051426	0.600529183141824	0.997168279260496	0.0793992609576451
chr1	84277713	84278145	432	-	intron	Pid1	0.00721749730022572	0.572197520344103	0.00892258746121222	1	0.00299012264174655	0.997924900810215	0.226721840295343	-0.0344673247051426	0.600529183141824	0.997168279260496	0.261189165000486
chr1	84284431	84284646	215	-	utr5	Pid1	0.751792309745156	0.976891370243482	0.914283992837339	1	0.989451575780798	0.997924900810215	-0.0888114747378625	-0.0344673247051426	0.600529183141824	0.997168279260496	-0.0543441500327199
chr1	84695527	84695872	345	-	utr5	Dner	0.566197303098711	0.961719475634505	0.367523323163386	1	0.191485392677952	0.997924900810215	-0.111060301141118	-0.00479091743834365	0.873467652414176	0.997168279260496	-0.106269383702774
chr1	84696061	84696181	120	-	utr5	Dner	0.00593394345880989	0.559660190478827	0.00351941045786472	1	0.0175707396656825	0.997924900810215	-0.32269373605803	-0.00479091743834365	0.873467652414176	0.997168279260496	-0.317902818619687
chr1	84724615	84724783	168	-	utr3	Trip12	0.73707745826597	0.976095897811026	0.867641497404747	1	0.992766509399249	0.997924900810215	0.0538098672799338	0.0443739212253486	0.177331375361905	0.997168279260496	0.0094359460545852
chr1	84793900	84794280	380	-	exon	Trip12	0.624101854481829	0.96855067874632	0.829680228244315	1	0.879242121777255	0.997924900810215	0.0978737716296456	0.0443739212253486	0.177331375361905	0.997168279260496	0.053499850404297
chr1	84839247	84839550	303	-	utr5	Trip12	0.805495361142627	0.982699597884263	0.99810792716706	1	0.925496202929463	0.997924900810215	0.0571123285200447	0.0443739212253486	0.177331375361905	0.997168279260496	0.0127384072946961
chr1	84839865	84839968	103	+	utr5	Fbxo36	0.857945579572509	0.988281882152768	0.763706556035924	1	0.867270439997542	0.997924900810215	-0.146038934547502	-0.262082830244903	0.248432708656288	0.997168279260496	0.116043895697401
chr1	84912637	84912894	257	-	exon	Slc16a14	0.957183390863737	0.995980658531819	0.856928022208572	1	0.832223488410066	0.997924900810215	-0.199869436594909	-0.0880000358202739	0.440604936535204	0.997168279260496	-0.111869400774635
chr1	85793436	85793601	165	+	utr5	Cab39	0.310222780013079	0.921559210279291	0.200801605427828	1	0.286232210263509	0.997924900810215	-0.0887021458715337	0.0259687511744753	0.400285023719536	0.997168279260496	-0.114670897046009
chr1	85849402	85849638	236	+	utr3	Cab39	0.37113941199327	0.929920474322038	0.251450283345097	1	0.284915523599375	0.997924900810215	0.00014222950300074	0.0259687511744753	0.400285023719536	0.997168279260496	-0.0258265216714746
chr1	85894472	85894718	246	+	utr5	Itm2c	0.950950913617541	0.995708177558816	0.655795655657159	1	0.509381213258031	0.997924900810215	-0.00829260340760855	-0.000643163652917385	0.973894632228502	0.998138264693912	-0.00764943975469117
chr1	86045952	86046108	156	+	utr5	2810459M11Rik	0.90025824104891	0.992155786065908	0.817656072882415	1	0.754830854494306	0.997924900810215	-0.0465342803824212	0.127078239513725	0.158485862520658	0.997168279260496	-0.173612519896146
chr1	86052981	86053266	285	+	utr3	2810459M11Rik	0.102948623602242	0.833048744134382	0.0600473376314203	1	0.158431880207981	0.997924900810215	-0.0519013486987301	0.127078239513725	0.158485862520658	0.997168279260496	-0.178979588212455
chr1	86064611	86064760	149	+	utr5	Psmd1	0.404766052187365	0.933166293627368	0.568288054961734	1	0.661062499179164	0.997924900810215	0.080911460713321	0.0021205148566083	0.964198804450982	0.998031981348282	0.0787909458567127
chr1	86139023	86139115	92	+	utr3	Psmd1	0.443544985896895	0.943332464672295	0.314442840753693	1	0.398425337965378	0.997924900810215	-0.0839262358982493	0.0021205148566083	0.964198804450982	0.998031981348282	-0.0860467507548576
chr1	86350439	86350735	296	-	utr3	Ncl	0.985254844071451	0.998222576119241	0.838925650130854	1	0.696784501884743	0.997924900810215	0.0610104744714185	-0.0208305250734819	0.571503017030748	0.997168279260496	0.0818409995449004
chr1	86358882	86358991	109	-	utr5	Ncl	0.704738836893812	0.97403350717473	0.762162084725313	1	0.867776040663436	0.997924900810215	0.184105131457162	-0.0208305250734819	0.571503017030748	0.997168279260496	0.204935656530643
chr1	86359246	86359434	188	-	utr5	Ncl	0.764538396142735	0.97845024576985	0.936054435233355	1	0.973773709803739	0.997924900810215	-0.0575391003198518	-0.0208305250734819	0.571503017030748	0.997168279260496	-0.0367085752463699
chr1	86359530	86359691	161	+	exon	C130036L24Rik	0.274722858595893	0.916069455643066	0.316914289459941	1	0.417789402350751	0.997924900810215	0.054032344840553	-0.281172512643001	0.0874582150153022	0.997168279260496	0.335204857483554
chr1	86372462	86372654	192	+	exon	C130036L24Rik	0.497879880023398	0.955756750391652	0.567110878796777	1	0.70318424076852	0.997924900810215	0.2076574385707	-0.281172512643001	0.0874582150153022	0.997168279260496	0.488829951213701
chr1	86526669	86526881	212	+	utr5	Ptma	0.536075244509679	0.95985900645699	0.360776301480471	1	0.424745145752296	0.997924900810215	-0.0485148214752717	0.03928552311011	0.316237086799497	0.997168279260496	-0.0878003445853817
chr1	86527523	86527617	94	+	intron	Ptma	0.00426031387990138	0.506004884719386	0.00734635502997553	1	0.0275210098771796	0.997924900810215	0.202773405433976	0.03928552311011	0.316237086799497	0.997168279260496	0.163487882323866
chr1	86543224	86543495	271	-	utr3	Pde6d	0.0152851488357465	0.704744876842876	0.0498834654743334	1	0.114845996137356	0.997924900810215	0.126655529390677	-0.0871325198942505	0.253023049961168	0.997168279260496	0.213788049284927
chr1	86582384	86582516	132	-	utr5	Pde6d	0.671401964846741	0.973598803655632	0.839376512369579	1	0.851067166916252	0.997924900810215	-0.154757402730042	-0.0871325198942505	0.253023049961168	0.997168279260496	-0.067624882835792
chr1	86597195	86597389	194	+	intron	Cops7b	0.673822871826952	0.973598803655632	0.770053041694877	1	0.848266672783689	0.997924900810215	0.200238886871664	-0.0255228851640905	0.710273443061942	0.997168279260496	0.225761772035755
chr1	86670414	86670588	174	-	utr5	Nppc	0.959365342777789	0.995980658531819	0.835743208259637	1	0.856534880237647	0.997924900810215	-0.116102658777219	0.0699590547077523	0.59496105641066	0.997168279260496	-0.186061713484971
chr1	86744646	86744758	112	+	utr5	Dis3l2	0.44863179918879	0.944085961536478	0.556561489740118	1	0.564250338944819	0.997924900810215	-0.0412301136802682	0.0544133575014809	0.313077850801275	0.997168279260496	-0.095643471181749
chr1	87154308	87154404	96	-	exon	Ecel1	0.979924790578483	0.997004110691647	0.875610291110567	1	0.957616654679827	0.997924900810215	0.0164968531713014	-0.0592141231193767	0.27787608653669	0.997168279260496	0.0757109762906781
chr1	87154552	87154662	110	-	exon	Ecel1	0.975614931417065	0.996859090870407	0.916075545063441	1	0.864522839571711	0.997924900810215	-0.0421231538828124	-0.0592141231193767	0.27787608653669	0.997168279260496	0.0170909692365643
chr1	87155964	87156145	181	-	utr5	Ecel1	0.654208023799223	0.972633603811811	0.765820095633038	1	0.884348319239478	0.997924900810215	0.0999748057241694	-0.0592141231193767	0.27787608653669	0.997168279260496	0.159188928843546
chr1	87213946	87214129	183	+	utr5	Eif4e2	0.336655741477104	0.924966115852238	0.226392902668348	1	0.320141377111281	0.997924900810215	-0.143818146040396	0.0634981234493147	0.21234692714333	0.997168279260496	-0.207316269489711
chr1	87219513	87219623	110	+	exon	Eif4e2	0.924796455298804	0.993885612278226	0.743731584718001	1	0.738370112890566	0.997924900810215	-0.125827693168756	0.0634981234493147	0.21234692714333	0.997168279260496	-0.189325816618071
chr1	87238000	87238213	213	+	utr3	Eif4e2	0.383291065936604	0.930791636528877	0.313114609591214	1	0.423528212504937	0.997924900810215	0.0566476596289659	0.0634981234493147	0.21234692714333	0.997168279260496	-0.00685046382034885
chr1	87264327	87264687	360	+	utr5	Efhd1	0.800169482483576	0.981390687783019	0.999542026291297	1	0.943898550397289	0.997924900810215	-0.0958679448828381	0.00543943573903384	0.956491342945452	0.997168279260496	-0.101307380621872
chr1	87386407	87386516	109	-	utr3	Kcnj13	0.138570967870436	0.862153839613862	0.0968486132761999	1	0.220363548512221	0.997924900810215	0.004864329956085	-0.216137124471334	0.393250455624799	0.997168279260496	0.221001454427419
chr1	87386738	87386829	91	-	exon	Kcnj13	0.712560472348854	0.974254478957561	0.765978928916796	1	0.809582200019678	0.997924900810215	-0.255824967788684	-0.216137124471334	0.393250455624799	0.997168279260496	-0.03968784331735
chr1	87449533	87449625	92	+	utr3	Gigyf2	0.496016823348883	0.955756750391652	0.388039162483707	1	0.414575826018475	0.997924900810215	-0.07473614393702	-0.00110488528491926	0.973339181658486	0.998138264693912	-0.0736312586521008
chr1	87509352	87509449	97	-	exon	Ngef	0.437986987247577	0.942250743199167	0.680891645244842	1	0.703045178503897	0.997924900810215	-0.0436238797465519	-0.0142950461591037	0.581744930553033	0.997168279260496	-0.0293288335874482
chr1	87510199	87510367	168	+	utr5	Neu2	0.404079487505354	0.933166293627368	0.230978507908128	1	0.179498293375225	0.997924900810215	-0.117778439523466	0.233292578574361	0.0801679062151584	0.997168279260496	-0.351071018097827
chr1	87596702	87596838	136	+	exon	Neu2	0.152980406383014	0.867441131437704	0.12732099895051	1	0.197488068218678	0.997924900810215	-0.00824698886041077	0.233292578574361	0.0801679062151584	0.997168279260496	-0.241539567434772
chr1	87720067	87720182	115	+	utr3	Inpp5d	0.0199054422752809	0.716602947463916	0.013626309221742	1	0.0162180655896061	0.997924900810215	0.233651548958031	-0.059894563451957	0.429223825196435	0.997168279260496	0.293546112409988
chr1	87756081	87756176	95	+	utr5	Atg16l1	0.0618159350759655	0.806516673245378	0.0521016856514571	1	0.0592853387986481	0.997924900810215	-0.200836827015211	-0.0112114404808024	0.766417584821469	0.997168279260496	-0.189625386534409
chr1	87791369	87791606	237	+	utr3	Atg16l1	0.480603758142058	0.953187187698477	0.618688779534266	1	0.577241980365264	0.997924900810215	0.140651802720611	-0.0112114404808024	0.766417584821469	0.997168279260496	0.151863243201413
chr1	87853260	87853363	103	+	utr5	Dgkd	0.0997751347923205	0.832867101662177	0.150042147156735	1	0.184189610904422	0.997924900810215	0.0653995414917167	0.0263799257827341	0.466902106837412	0.997168279260496	0.0390196157089826
chr1	87942593	87942752	159	+	utr3	Dgkd	0.131897963905186	0.85478616924385	0.100088785635305	1	0.14297513988859	0.997924900810215	0.0219318898641378	0.0263799257827341	0.466902106837412	0.997168279260496	-0.00444803591859627
chr1	88265247	88265615	368	-	utr3	Hjurp	0.431969818305889	0.941205281323924	0.305013687895326	1	0.379885223773382	0.997924900810215	0.0271532484466843	0.0366897773305569	0.322744845650393	0.997168279260496	-0.00953652888387255
chr1	88266048	88266514	466	-	utr3	Hjurp	0.607966387820521	0.966618519305959	0.430798276769617	1	0.452155152139125	0.997924900810215	-0.00802572527234676	0.0366897773305569	0.322744845650393	0.997168279260496	-0.0447155026029036
chr1	88277450	88277621	171	-	utr5	Hjurp	0.95736756691543	0.995980658531819	0.941708341370793	1	0.961408310437275	0.997924900810215	-0.000103352626566061	0.0366897773305569	0.322744845650393	0.997168279260496	-0.0367931299571229
chr1	88700502	88701141	639	-	utr3	Arl4c	0.695671712943303	0.973773553815798	0.990641468403453	1	0.931045145553003	0.997924900810215	0.00931002597519939	-0.0454747985337723	0.379726705774443	0.997168279260496	0.0547848245089717
chr1	88701787	88702364	577	-	utr5	Arl4c	0.859512860113665	0.988524741120861	0.915320645969096	1	0.946378900372878	0.997924900810215	0.0309340425216064	-0.0454747985337723	0.379726705774443	0.997168279260496	0.0764088410553787
chr1	89070458	89070566	108	+	utr5	Sh3bp4	0.931169215969039	0.993885612278226	0.953512696884227	1	0.967153731752231	0.997924900810215	0.116177462409959	0.073801657130567	0.144780018232047	0.997168279260496	0.0423758052793922
chr1	89143528	89143927	399	+	exon	Sh3bp4	0.313950338431211	0.921761725255938	0.427354051461527	1	0.460416180111899	0.997924900810215	0.056579160051005	0.073801657130567	0.144780018232047	0.997168279260496	-0.017222497079562
chr1	89144071	89144164	93	+	exon	Sh3bp4	0.303997083292628	0.921559210279291	0.40171000852947	1	0.527032179085824	0.997924900810215	-0.0205535919577284	0.073801657130567	0.144780018232047	0.997168279260496	-0.0943552490882954
chr1	89144680	89144864	184	+	exon	Sh3bp4	0.531914888252351	0.959120380826594	0.446280925420632	1	0.522639972264024	0.997924900810215	-0.0510819240200694	0.073801657130567	0.144780018232047	0.997168279260496	-0.124883581150636
chr1	89145591	89145865	274	+	exon	Sh3bp4	0.0708569484782143	0.813033275168829	0.0478356563390407	1	0.0786887182123864	0.997924900810215	-0.0634227646304538	0.073801657130567	0.144780018232047	0.997168279260496	-0.137224421761021
chr1	89153219	89153563	344	+	utr3	Sh3bp4	0.106313268449754	0.839559435103441	0.0590355143518283	1	0.207715508723465	0.997924900810215	-0.0246950022001622	0.073801657130567	0.144780018232047	0.997168279260496	-0.0984966593307292
chr1	89454718	89455176	458	+	utr5	Agap1	0.317493456806409	0.922403749287265	0.195326198321182	1	0.199782964781782	0.997924900810215	-0.114235600407338	-0.0173858415849611	0.596124642022304	0.997168279260496	-0.0968497588223771
chr1	89580172	89580775	603	+	utr5	Agap1	0.133933869612088	0.857418604889958	0.0897782369812732	1	0.103507498742201	0.997924900810215	-0.160883737634267	-0.0173858415849611	0.596124642022304	0.997168279260496	-0.143497896049306
chr1	89580927	89581120	193	+	utr5	Agap1	0.641558780855845	0.97141722863698	0.495254419773552	1	0.498814471701515	0.997924900810215	-0.0721473100427534	-0.0173858415849611	0.596124642022304	0.997168279260496	-0.0547614684577923
chr1	89581259	89581480	221	+	utr5	Agap1	0.818807527256723	0.985182016268635	0.996668556538657	1	0.97199172924521	0.997924900810215	0.0512927773959384	-0.0173858415849611	0.596124642022304	0.997168279260496	0.0686786189808996
chr1	89888946	89889221	275	+	utr3	Agap1	0.700225301483629	0.97403350717473	0.999128414492073	1	0.938473224282354	0.997924900810215	0.079609044771268	-0.0173858415849611	0.596124642022304	0.997168279260496	0.0969948863562291
chr1	89890396	89890635	239	+	utr3	Agap1	0.543728021834043	0.960554032297462	0.767622924938377	1	0.872854522354954	0.997924900810215	0.0610885470687505	-0.0173858415849611	0.596124642022304	0.997168279260496	0.0784743886537116
chr1	89890794	89890888	94	+	utr3	Agap1	0.989224244100123	0.998630585252741	0.902039663060676	1	0.962542426164955	0.997924900810215	0.0585158024990014	-0.0173858415849611	0.596124642022304	0.997168279260496	0.0759016440839625
chr1	89928465	89928615	150	-	utr3	Gbx2	0.942369733661489	0.995221587932266	0.999659639554792	1	0.976097145351277	0.997924900810215	-0.250958089548544	0.00335578335104839	0.992207750264748	0.999576769945151	-0.254313872899593
chr1	90214020	90214145	125	+	exon	Ackr3	0.326146551386572	0.924966115852238	0.388225267818647	1	0.492115488568773	0.997924900810215	0.0197277573192257	0.00931524154215701	0.927921609581019	0.997168279260496	0.0104125157770686
chr1	90214738	90214943	205	+	utr3	Ackr3	0.895569985226245	0.991826585151113	0.787076692863352	1	0.829579961574532	0.997924900810215	0.222154597825153	0.00931524154215701	0.927921609581019	0.997168279260496	0.212839356282996
chr1	90603461	90603577	116	+	utr5	Cops8	0.652035585883329	0.972633603811811	0.834637271550597	1	0.950272544093417	0.997924900810215	0.0668851669777833	0.0352015144942951	0.430572419699423	0.997168279260496	0.0316836524834882
chr1	90612471	90612629	158	+	utr3	Cops8	0.539391942127382	0.95985900645699	0.692746521262315	1	0.772080353396393	0.997924900810215	-0.00129913997048122	0.0352015144942951	0.430572419699423	0.997168279260496	-0.0365006544647763
chr1	90612771	90612954	183	+	utr3	Cops8	0.409536675892647	0.933166293627368	0.570472691905382	1	0.655786739604118	0.997924900810215	0.0766881034740761	0.0352015144942951	0.430572419699423	0.997168279260496	0.041486588979781
chr1	90998583	90998870	287	+	utr5	Lrrfip1	0.479385813492018	0.952860114075914	0.354570149808118	1	0.344818965789727	0.997924900810215	-0.0441102934443108	-0.0324254093705312	0.463814313023338	0.997168279260496	-0.0116848840737796
chr1	91128128	91128623	495	+	utr3	Lrrfip1	0.290954228920405	0.917717155488232	0.469283358438495	1	0.529057388798708	0.997924900810215	0.0257964205994344	-0.0324254093705312	0.463814313023338	0.997168279260496	0.0582218299699657
chr1	91179861	91180129	268	+	utr5	Ramp1	0.0280776548714147	0.743453751054952	0.0129520248488407	1	0.0240987779863854	0.997924900810215	-0.209489113320657	0.00311615083851545	0.957311411476488	0.997168279260496	-0.212605264159172
chr1	91196696	91196797	101	+	exon	Ramp1	0.862154719393282	0.98876844212179	0.750775151899571	1	0.838613629802175	0.997924900810215	-0.20188634962014	0.00311615083851545	0.957311411476488	0.997168279260496	-0.205002500458655
chr1	91285593	91285814	221	+	utr3	Ube2f	0.736455631767491	0.976095897811026	0.899128847899442	1	0.992749773069522	0.997924900810215	0.0768351228309307	0.152205250806533	0.0125028555042788	0.997168279260496	-0.0753701279756026
chr1	91300465	91300572	107	+	utr5	Scly	0.583673073560375	0.963562775740014	0.493442467241595	1	0.488573431450859	0.997924900810215	-0.0580911445779422	0.0700737777155407	0.350575702684594	0.997168279260496	-0.128164922293483
chr1	91313280	91313370	90	-	intron	Gm17090	0.475093104145594	0.952247981587773	0.395366828522139	1	0.56592503870778	0.997924900810215	-0.0622120257570665	0.0992522428955853	0.937757726244706	0.997168279260496	-0.161464268652652
chr1	91398675	91398813	138	-	utr5	Ilkap	0.841258135331606	0.98737628130964	0.997109268984503	1	0.873619535297217	0.997924900810215	0.0476876173532389	0.0379279756267995	0.519056619880714	0.997168279260496	0.00975964172643935
chr1	91412947	91413240	293	-	utr5	Hes6	0.511579304012949	0.957531027338542	0.395595511934858	1	0.35835531042559	0.997924900810215	0.0875754503945871	0.0986128040761541	0.383183112361101	0.997168279260496	-0.011037353681567
chr1	91416920	91417091	171	-	utr3	Per2	0.334230974732243	0.924966115852238	0.389314205898866	1	0.480378031692034	0.997924900810215	0.221521752721606	-0.00879424274088438	0.803460752715988	0.997168279260496	0.23031599546249
chr1	91423915	91424071	156	-	exon	Per2	0.744409753010658	0.976154148577222	0.576165588783297	1	0.623947056131328	0.997924900810215	-0.0267602923435211	-0.00879424274088438	0.803460752715988	0.997168279260496	-0.0179660496026367
chr1	91424295	91424443	148	-	exon	Per2	0.128931875691174	0.854553081922411	0.219550158097671	1	0.376704712900154	0.997924900810215	0.10127775550803	-0.00879424274088438	0.803460752715988	0.997168279260496	0.110071998248914
chr1	91450813	91450906	93	-	utr5	Per2	0.607814709589116	0.966615735782939	0.713408233851488	1	0.747193031649575	0.997924900810215	-0.0249544767327883	-0.00879424274088438	0.803460752715988	0.997168279260496	-0.0161602339919039
chr1	91459154	91459309	155	-	utr5	Per2	0.369104468459364	0.929920474322038	0.264021456722269	1	0.325453253060293	0.997924900810215	-0.114163113766693	-0.00879424274088438	0.803460752715988	0.997168279260496	-0.105368871025809
chr1	91494641	91494821	180	+	utr5	Traf3ip1	0.0433418483774004	0.775111039434604	0.0238566960620211	1	0.0434486907884461	0.997924900810215	-0.225053707499997	0.0469141258246699	0.316096633978449	0.997168279260496	-0.271967833324667
chr1	91501053	91501330	277	+	exon	Traf3ip1	0.56592734671767	0.961719475634505	0.852105350431261	1	0.962287139533201	0.997924900810215	0.0826888660338055	0.0469141258246699	0.316096633978449	0.997168279260496	0.0357747402091357
chr1	91527759	91527858	99	+	utr3	Traf3ip1	0.147893593945235	0.867271874659154	0.178669176655608	1	0.255101610646627	0.997924900810215	-0.0479212405641697	0.0469141258246699	0.316096633978449	0.997168279260496	-0.0948353663888395
chr1	91540541	91540820	279	+	utr5	Asb1	0.181923150451016	0.884800619451196	0.130605730313404	1	0.244151119310084	0.997924900810215	-0.110978132764209	0.0168489229034534	0.784005706099695	0.997168279260496	-0.127827055667662
chr1	91546951	91547058	107	+	utr5	Asb1	0.0880003120072489	0.826281687105912	0.100626694619582	1	0.0982042666164439	0.997924900810215	0.171466559006239	0.0168489229034534	0.784005706099695	0.997168279260496	0.154617636102785
chr1	91554879	91555052	173	+	utr3	Asb1	0.456411648613363	0.94710784820549	0.568592915824307	1	0.695111516652438	0.997924900810215	0.139803914744034	0.0168489229034534	0.784005706099695	0.997168279260496	0.12295499184058
chr1	91800032	91800122	90	-	exon	Gm29100	0.718022903812231	0.975133911080931	0.641575820804537	1	0.77239847277439	0.997924900810215	-0.291546605314782	0.087124257261784	0.649669409896238	0.997168279260496	-0.378670862576566
chr1	91800541	91800817	276	-	exon	Gm29100	0.397222623503102	0.933166293627368	0.322890523984478	1	0.509073499588457	0.997924900810215	-0.059026996405587	0.087124257261784	0.649669409896238	0.997168279260496	-0.146151253667371
chr1	91932498	91932796	298	-	utr3	Hdac4	0.110827177701812	0.843718575705093	0.0913005980739564	1	0.127908690375101	0.997924900810215	0.0269492081450154	-0.00949609983440734	0.772123725122506	0.997168279260496	0.0364453079794227
chr1	91932918	91933014	96	-	utr3	Hdac4	0.486681419145658	0.953952919238316	0.600896786547384	1	0.666327106229725	0.997924900810215	0.147748301970051	-0.00949609983440734	0.772123725122506	0.997168279260496	0.157244401804458
chr1	91933117	91933228	111	-	utr3	Hdac4	0.500120572429765	0.955756750391652	0.392308221115781	1	0.389782224348832	0.997924900810215	0.0739441699647152	-0.00949609983440734	0.772123725122506	0.997168279260496	0.0834402697991225
chr1	92180032	92180243	211	-	utr5	Hdac4	0.758737473248483	0.977740740637006	0.645639693117436	1	0.589725328763738	0.997924900810215	-0.101285694166685	-0.00949609983440734	0.772123725122506	0.997168279260496	-0.0917895943322775
chr1	92470954	92471051	97	-	exon	Ndufa10	0.125448628712932	0.854498476895818	0.113231702593536	1	0.142052442209071	0.997924900810215	-0.00774306828308001	-0.0372180326358386	0.279194368745578	0.997168279260496	0.0294749643527586
chr1	92473675	92473795	120	-	utr5	Ndufa10	0.0262810430521081	0.737279164890473	0.0187685841966271	1	0.0342084680580182	0.997924900810215	-0.148673337539364	-0.0372180326358386	0.279194368745578	0.997168279260496	-0.111455304903526
chr1	92641782	92641988	206	-	utr5	Cops9	0.967666313640569	0.996612447051625	0.823678900663489	1	0.860075629435517	0.997924900810215	-0.0286078988935554	-0.0192256153101778	0.743428240493329	0.997168279260496	-0.00938228358337757
chr1	92831368	92831540	172	-	intron	Gm29481	0.0965685657994055	0.832278773880331	0.0680451860423231	1	0.103077854143398	0.997924900810215	-0.0583437924838269	-0.0344024941774592	0.959650299234863	0.997618701324212	-0.0239412983063678
chr1	92831842	92831993	151	+	utr5	Gpc1	0.880428023280274	0.990884867787458	0.98767150141024	1	0.936383232046305	0.997924900810215	0.0166663585391246	-0.0367556936139222	0.125403549141625	0.997168279260496	0.0534220521530468
chr1	92858408	92858577	169	+	utr3	Gpc1	0.429164086215488	0.940457543244804	0.278405193361962	1	0.311826116145832	0.997924900810215	-0.095220573163708	-0.0367556936139222	0.125403549141625	0.997168279260496	-0.0584648795497858
chr1	92906984	92907213	229	+	utr5	Dusp28	0.140610821306898	0.8625441794185	0.129645795401235	1	0.184199550206885	0.997924900810215	-0.208797603792077	-0.0052867134538213	0.942150224773755	0.997168279260496	-0.203510890338255
chr1	92910577	92911247	670	+	utr5	Rnpepl1	0.868855887498632	0.989271997678683	0.677304990877151	1	0.565858798781895	0.997924900810215	-0.0798951304722115	-0.0416863394508694	0.228880762950453	0.997168279260496	-0.0382087910213422
chr1	92919691	92920376	685	+	utr3	Rnpepl1	0.505385910844394	0.956488810659907	0.816575794870157	1	0.968016149380456	0.997924900810215	-0.00822270628138389	-0.0416863394508694	0.228880762950453	0.997168279260496	0.0334636331694855
chr1	92934723	92934932	209	+	utr5	Capn10	0.472387075955162	0.951752603717044	0.590079796884728	1	0.670729868286477	0.997924900810215	0.243312479961325	-0.0267304757395392	0.637871380688241	0.997168279260496	0.270042955700865
chr1	93082456	93082546	90	-	utr5	Kif1a	0.746165615881895	0.976357610896378	0.518561713025073	1	0.44097066986038	0.997924900810215	-0.0697400968972503	-0.0118562982879443	0.503895041936999	0.997168279260496	-0.057883798609306
chr1	93101715	93101935	220	-	utr5	Kif1a	0.295235425484146	0.918614062906589	0.195389284052963	1	0.166587560511948	0.997924900810215	-0.0863419661784952	-0.0118562982879443	0.503895041936999	0.997168279260496	-0.0744856678905509
chr1	93296372	93296840	468	+	utr3	Sned1	0.496238412682045	0.955756750391652	0.377531047617056	1	0.458473067743144	0.997924900810215	-0.134286791126373	-0.136101119524403	0.0129840861211728	0.997168279260496	0.00181432839803056
chr1	93301639	93301749	110	-	exon	Mterf4	0.709488874932629	0.974183308801042	0.615242917212443	1	0.49798035163717	0.997924900810215	0.0752483762163196	-0.127211178216165	0.437995577792019	0.997168279260496	0.202459554432484
chr1	93343604	93343757	153	+	utr5	Ppp1r7	0.735773684180178	0.976095897811026	0.539524858535787	1	0.462082153968847	0.997924900810215	0.0663880495819491	0.0197111310953499	0.503112444127218	0.997168279260496	0.0466769184865992
chr1	93346089	93346220	131	+	exon	Mir6902	0.992477866795065	0.999136451421714	0.775272357598702	1	0.569479074163226	0.997924900810215	0.0617595020303279	NA	NA	NA	NA
chr1	93365670	93366457	787	+	utr3	Ppp1r7	0.824553787985406	0.985333932222546	0.596207252805505	1	0.672052213088997	0.997924900810215	0.0343348639407813	0.0197111310953499	0.503112444127218	0.997168279260496	0.0146237328454315
chr1	93372858	93373141	283	+	utr3	Ppp1r7	0.913147908807743	0.993885612278226	0.774106687843676	1	0.862253996108701	0.997924900810215	0.0358477816336645	0.0197111310953499	0.503112444127218	0.997168279260496	0.0161366505383146
chr1	93478290	93478381	91	-	utr5	Hdlbp	0.765914345589816	0.97845024576985	0.691031647592748	1	0.799303111483772	0.997924900810215	-0.103556586014305	0.00876834385924372	0.780407205330752	0.997168279260496	-0.112324929873549
chr1	93621317	93621488	171	+	utr3	Farp2	0.168547873454387	0.877323175789344	0.133142373968229	1	0.221246189739541	0.997924900810215	-0.00438857319900716	-0.0746256674242396	0.490646159671584	0.997168279260496	0.0702370942252324
chr1	93622153	93622265	112	-	utr3	Stk25	0.89705026142784	0.991933721688885	0.694992644054659	1	0.843572548807598	0.997924900810215	-0.11670364264533	0.000548050519848551	0.981610452504499	0.998989184789554	-0.117251693165179
chr1	93635357	93635460	103	-	utr5	Stk25	0.225562306197942	0.900506335992868	0.12796492481199	1	0.19060328480793	0.997924900810215	-0.0402332065379549	0.000548050519848551	0.981610452504499	0.998989184789554	-0.0407812570578034
chr1	93635571	93635745	174	-	utr5	Stk25	0.721487327148366	0.975133911080931	0.503813287262789	1	0.581345198699896	0.997924900810215	-0.00149861345820242	0.000548050519848551	0.981610452504499	0.998989184789554	-0.00204666397805097
chr1	93685580	93685797	217	+	utr5	Bok	0.970899715200788	0.996612447051625	0.890233040026295	1	0.890397775490046	0.997924900810215	-0.118636078787591	-0.0573562506979073	0.360926007610283	0.997168279260496	-0.0612798280896839
chr1	93750721	93750928	207	+	exon	Gm10550	0.340004931668113	0.924966115852238	0.45653055135915	1	0.55614692001119	0.997924900810215	0.0764477632918661	-0.402097974909188	0.821530164549425	0.997168279260496	0.478545738201054
chr1	93754493	93754646	153	-	utr5	Thap4	0.414845956646714	0.935393882646557	0.353364766255513	1	0.302920356559978	0.997924900810215	-0.0365068724668136	0.14752829914975	0.0753762133313226	0.997168279260496	-0.184035171616563
chr1	93768003	93768113	110	+	exon	Atg4b	0.540778598168579	0.95985900645699	0.458752022859784	1	0.542365857530005	0.997924900810215	-0.0364392980416355	-0.0131889887784614	0.765070387031535	0.997168279260496	-0.0232503092631741
chr1	93787777	93788004	227	+	utr3	Atg4b	0.990499100156383	0.998752653075264	0.79198477724005	1	0.771249638422882	0.997924900810215	0.049640531796851	-0.0131889887784614	0.765070387031535	0.997168279260496	0.0628295205753124
chr1	93801773	93801917	144	-	utr5	Dtymk	0.212857692996751	0.895184277318044	0.157190264956458	1	0.143350982068879	0.997924900810215	-0.0895153461545035	0.103430812729964	0.284968975440011	0.997168279260496	-0.192946158884467
chr1	93818462	93818558	96	+	utr3	Ing5	0.0360788868717715	0.761727687973469	0.032440195894423	1	0.098458974682396	0.997924900810215	0.0040614462512382	0.0453906192830232	0.616098289010059	0.997168279260496	-0.041329173031785
chr1	93818872	93819025	153	+	utr3	Ing5	0.0487489693882998	0.78047377261502	0.0334387061583713	1	0.0963938729959326	0.997924900810215	0.0232936030096088	0.0453906192830232	0.616098289010059	0.997168279260496	-0.0220970162734144
chr1	95313604	95313841	237	+	utr5	Fam174a	0.675981193275484	0.973598803655632	0.817765259767514	1	0.785685400732929	0.997924900810215	0.0141915360585842	0.081408246379649	0.207572554336189	0.997168279260496	-0.0672167103210648
chr1	95591500	95591745	245	-	utr3	St8sia4	0.0176976478528435	0.711187030910625	0.0115438475095419	1	0.0833961023198199	0.997924900810215	-0.0751866532698845	0.031611775978495	0.836224318896167	0.997168279260496	-0.106798429248379
chr1	95667415	95667582	167	-	utr5	St8sia4	0.394214137002743	0.932942621798029	0.466757681050635	1	0.559374211056064	0.997924900810215	-0.104812737147879	0.031611775978495	0.836224318896167	0.997168279260496	-0.136424513126374
chr1	97645703	97646302	599	-	utr3	D1Ertd622e	0.615054051108952	0.968057765384233	0.939468710902854	1	0.978752332337733	0.997924900810215	0.0675614080002686	0.0165091529354227	0.733618798530445	0.997168279260496	0.0510522550648458
chr1	97660800	97661530	730	-	utr5	D1Ertd622e	0.896783719397627	0.991933721688885	0.89480888225633	1	0.736758927475679	0.997924900810215	-0.0502605726657968	0.0165091529354227	0.733618798530445	0.997168279260496	-0.0667697256012195
chr1	97661877	97662010	133	-	utr5	D1Ertd622e	0.314986394770838	0.922017400623644	0.413637046861107	1	0.522689940557399	0.997924900810215	-0.142664047763498	0.0165091529354227	0.733618798530445	0.997168279260496	-0.15917320069892
chr1	97769924	97770032	108	-	utr5	Ppip5k2	0.227736404417412	0.901086327248994	0.181545100606084	1	0.246308260966724	0.997924900810215	-0.186646965089872	0.0192504367009198	0.809174111001558	0.997168279260496	-0.205897401790792
chr1	97976991	97977308	317	-	utr5	Pam	0.936453255417264	0.994302612085181	0.730897163049147	1	0.743812500427573	0.997924900810215	0.00245400941804622	-0.016539396907356	0.522650895285611	0.997168279260496	0.0189934063254022
chr1	98095513	98095646	133	-	utr5	Pam	0.252811390977754	0.907478570502481	0.187737761343399	1	0.209448902667307	0.997924900810215	-0.0471786711660743	-0.016539396907356	0.522650895285611	0.997168279260496	-0.0306392742587183
chr1	104768504	104768596	92	+	utr5	Cdh20	0.465022402001574	0.949411746132316	0.46595804191141	1	0.54980506061914	0.997924900810215	0.422190725699102	0.0140809657654855	0.850528086876732	0.997168279260496	0.408109759933616
chr1	104934057	104934196	139	+	utr5	Cdh20	0.465344561854383	0.949496524719416	0.386005597599506	1	0.505720931821023	0.997924900810215	-0.0127461178421857	0.0140809657654855	0.850528086876732	0.997168279260496	-0.0268270836076711
chr1	104993908	104994571	663	+	utr3	Cdh20	0.261465428120435	0.913205690018314	0.185206653047727	1	0.284518653826015	0.997924900810215	0.0267835406873483	0.0140809657654855	0.850528086876732	0.997168279260496	0.0127025749218628
chr1	105284063	105284194	131	-	utr3	Rnf152	0.568768039663016	0.961719475634505	0.487986197919804	1	0.600362452126956	0.997924900810215	0.0628812031928633	0.0740856221734418	0.43250624746497	0.997168279260496	-0.0112044189805785
chr1	105284565	105284781	216	-	exon	Rnf152	0.156813344410356	0.8703191015464	0.191414158214637	1	0.249554804068316	0.997924900810215	0.18014357342836	0.0740856221734418	0.43250624746497	0.997168279260496	0.106057951254918
chr1	105356422	105356671	249	-	utr5	Rnf152	0.413620722158293	0.935277515961948	0.476920364440177	1	0.600638441577304	0.997924900810215	-0.145396926640437	0.0740856221734418	0.43250624746497	0.997168279260496	-0.219482548813879
chr1	105663861	105664067	206	+	utr5	Relch	0.921482346245854	0.993885612278226	0.720393399055669	1	0.844685399071532	0.997924900810215	0.000955924036088239	-0.0720427004463768	0.1194785199285	0.997168279260496	0.0729986244824651
chr1	105827328	105827519	191	+	exon	Tnfrsf11a	0.468192702638387	0.950362945548754	0.378495996283103	1	0.548208334268296	0.997924900810215	0.000519069498286877	0.0120851610856688	0.902777233547187	0.997168279260496	-0.0115660915873819
chr1	105844639	105844897	258	+	utr3	Tnfrsf11a	0.217867944768099	0.898099368398248	0.259899964249592	1	0.367363297845365	0.997924900810215	0.00228480412558359	0.0120851610856688	0.902777233547187	0.997168279260496	-0.00980035696008516
chr1	105990011	105990241	230	-	exon	Gm7160	0.0442391162144073	0.775111039434604	0.0493820778017639	1	0.0805508009800689	0.997924900810215	0.130795211558568	-0.483567623946023	0.0484279956073957	0.997168279260496	0.614362835504591
chr1	105990454	105990799	345	+	utr5	Zcchc2	0.061980697131397	0.806630303246127	0.0459950394581036	1	0.0978128975168994	0.997924900810215	-0.275972875380344	-0.0118879367335098	0.770978592261128	0.997168279260496	-0.264084938646834
chr1	105991004	105991578	574	+	exon	Zcchc2	0.23341154943229	0.903775307697459	0.15983593931367	1	0.179123045735239	0.997924900810215	-0.0614464964982416	-0.0118879367335098	0.770978592261128	0.997168279260496	-0.0495585597647317
chr1	106029829	106029928	99	+	exon	Zcchc2	0.764092827547351	0.97845024576985	0.67230548678805	1	0.695566316042208	0.997924900810215	-0.195787325163738	-0.0118879367335098	0.770978592261128	0.997168279260496	-0.183899388430228
chr1	106030418	106031241	823	+	exon	Zcchc2	0.54701512076828	0.960833726676178	0.797139603923375	1	0.879871824905287	0.997924900810215	-0.00752177105463794	-0.0118879367335098	0.770978592261128	0.997168279260496	0.00436616567887189
chr1	106171689	106172209	520	+	utr5	Phlpp1	0.571729664087324	0.961719475634505	0.392219406407059	1	0.340707374168883	0.997924900810215	-0.0263665719026446	0.0303562456545232	0.326352546929345	0.997168279260496	-0.0567228175571678
chr1	106172503	106173080	577	+	exon	Phlpp1	0.289717865958269	0.917717155488232	0.175338836188325	1	0.174117397289459	0.997924900810215	-0.0670796890488515	0.0303562456545232	0.326352546929345	0.997168279260496	-0.0974359347033747
chr1	106173215	106173397	182	+	exon	Phlpp1	0.763878663514594	0.97845024576985	0.995944536494594	1	0.914452988629314	0.997924900810215	0.067430303786443	0.0303562456545232	0.326352546929345	0.997168279260496	0.0370740581319198
chr1	106392407	106392689	282	+	exon	Phlpp1	0.681987937646514	0.973598803655632	0.491142584664556	1	0.461099921891247	0.997924900810215	0.0405890023769442	0.0303562456545232	0.326352546929345	0.997168279260496	0.010232756722421
chr1	106393188	106393438	250	+	utr3	Phlpp1	0.725117758564127	0.975133911080931	0.492712696949339	1	0.436589482040152	0.997924900810215	0.00394015858645158	0.0303562456545232	0.326352546929345	0.997168279260496	-0.0264160870680716
chr1	106542011	106542148	137	-	utr3	Bcl2	0.897854849952977	0.991956296180267	0.797469104999948	1	0.807824690310071	0.997924900810215	0.0491053687978354	-0.045794281013563	0.58989876454657	0.997168279260496	0.0948996498113984
chr1	106542528	106542782	254	-	utr3	Bcl2	0.0552906859893681	0.79730069965441	0.0374334896905532	1	0.125684394183551	0.997924900810215	-0.128644821656861	-0.045794281013563	0.58989876454657	0.997168279260496	-0.0828505406432977
chr1	106712396	106712545	149	-	exon	Bcl2	0.123628289922673	0.854498476895818	0.157200823656632	1	0.313448985697507	0.997924900810215	0.121943568972875	-0.045794281013563	0.58989876454657	0.997168279260496	0.167737849986438
chr1	106712652	106712890	238	-	utr5	Bcl2	0.701194314164902	0.97403350717473	0.794301955266601	1	0.782843322593121	0.997924900810215	-0.0947871113639207	-0.045794281013563	0.58989876454657	0.997168279260496	-0.0489928303503578
chr1	106724701	106724982	281	-	utr3	Kdsr	0.960007417099409	0.995980658531819	0.771954618159892	1	0.796680186509839	0.997924900810215	0.027593497016201	0.0501201748306242	0.42266136976629	0.997168279260496	-0.0225266778144232
chr1	106759581	106759799	218	-	utr5	Kdsr	0.00621034587125725	0.559660190478827	0.00360529082344055	1	0.0201349936020045	0.997924900810215	-0.163756453106533	0.0501201748306242	0.42266136976629	0.997168279260496	-0.213876627937157
chr1	106796479	106796603	124	-	utr5	Vps4b	0.408342136842551	0.933166293627368	0.32963078956282	1	0.297505468346745	0.997924900810215	-0.101735898326918	0.0159729808726685	0.840308731039263	0.997168279260496	-0.117708879199587
chr1	107607346	107607497	151	+	utr3	Serpinb8	0.731428087712546	0.975162154000945	0.644552921747427	1	0.732749048060594	0.997924900810215	-0.136335788997309	-0.109339688674535	0.478451534198084	0.997168279260496	-0.0269961003227737
chr1	109982503	109982633	130	+	utr5	Cdh7	0.675890663339488	0.973598803655632	0.591120868501049	1	0.631564538150748	0.997924900810215	-0.147786728858225	-0.0420340103249252	0.699148202614887	0.997168279260496	-0.1057527185333
chr1	109994010	109994107	97	+	utr5	Cdh7	0.244700261464194	0.90726164251736	0.244902281318653	1	0.361279180453	0.997924900810215	0.24923608561211	-0.0420340103249252	0.699148202614887	0.997168279260496	0.291270095937035
chr1	115684761	115684872	111	+	utr5	Cntnap5a	0.0971160994149302	0.832278773880331	0.127691056864665	1	0.232064150712457	0.997924900810215	0.13447333331294	-0.0755882292213075	0.2041372436457	0.997168279260496	0.210061562534248
chr1	118311054	118311210	156	-	utr5	Tsn	0.701094876204704	0.97403350717473	0.81930007016659	1	0.948649594250909	0.997924900810215	0.0446538870389517	0.0695374165227362	0.28220616421985	0.997168279260496	-0.0248835294837846
chr1	118321873	118321972	99	+	utr5	Nifk	0.942262280239828	0.995221587932266	0.847215139838028	1	0.805518671636189	0.997924900810215	-0.147331093492156	0.0985046932812745	0.311425033137826	0.997168279260496	-0.24583578677343
chr1	118419402	118419559	157	+	utr5	Clasp1	0.730702123935077	0.975133911080931	0.845363314544178	1	0.84749211184668	0.997924900810215	0.0137148047268968	0.0120564440406422	0.633066093048001	0.997168279260496	0.00165836068625456
chr1	118419723	118419856	133	+	exon	Clasp1	0.568247221456508	0.961719475634505	0.455748728262457	1	0.481197295733325	0.997924900810215	-0.0348742903270892	0.0120564440406422	0.633066093048001	0.997168279260496	-0.0469307343677314
chr1	118608722	118608972	250	+	utr3	Clasp1	0.11973428662534	0.852300979315266	0.0688782234333098	1	0.143306515369408	0.997924900810215	-0.00387586801026076	0.0120564440406422	0.633066093048001	0.997168279260496	-0.015932312050903
chr1	118609155	118609267	112	+	utr3	Clasp1	0.12148593474856	0.853859332319437	0.0767894647428033	1	0.0976532367641889	0.997924900810215	-0.0982193482585275	0.0120564440406422	0.633066093048001	0.997168279260496	-0.11027579229917
chr1	118834539	118834683	144	-	utr3	Gli2	0.736460329456826	0.976095897811026	0.782319895399169	1	0.939027813634659	0.997924900810215	0.280432509582212	-0.0441202816620845	0.608752452640811	0.997168279260496	0.324552791244296
chr1	118836127	118836285	158	-	exon	Gli2	0.190899780289342	0.890046364119589	0.231881521907171	1	0.355616693785986	0.997924900810215	0.136016392641026	-0.0441202816620845	0.608752452640811	0.997168279260496	0.18013667430311
chr1	118837869	118838017	148	-	exon	Gli2	0.81567400846205	0.984877315270559	0.730971826513219	1	0.783270096242692	0.997924900810215	-0.0397967602082819	-0.0441202816620845	0.608752452640811	0.997168279260496	0.00432352145380258
chr1	119053359	119053542	183	-	utr5	Gli2	0.357745830037247	0.927739364642064	0.289562422516243	1	0.395421727107485	0.997924900810215	-0.132020643852324	-0.0441202816620845	0.608752452640811	0.997168279260496	-0.0879003621902391
chr1	119416908	119417961	1053	-	utr3	Inhbb	0.0243268152418059	0.734543725514795	0.0123601140249275	1	0.0410684464901001	0.997924900810215	-0.0308907077002721	0.0556959819794154	0.491868677538322	0.997168279260496	-0.0865866896796875
chr1	119420721	119420886	165	-	exon	Inhbb	0.478851914348575	0.952737274840889	0.412058299584738	1	0.383087196899984	0.997924900810215	-0.150611592046235	0.0556959819794154	0.491868677538322	0.997168279260496	-0.206307574025651
chr1	119421523	119421635	112	-	utr5	Inhbb	0.699622810253318	0.97403350717473	0.606321738688473	1	0.721215580151095	0.997924900810215	-0.0420108272788732	0.0556959819794154	0.491868677538322	0.997168279260496	-0.0977068092582886
chr1	119471465	119471713	248	-	utr3	Ralb	0.540575876732292	0.95985900645699	0.691739727277253	1	0.725685240516187	0.997924900810215	0.00191962303347921	-0.0128768007386879	0.86674704306709	0.997168279260496	0.0147964237721671
chr1	119504643	119504765	122	-	utr5	Ralb	0.885228556466883	0.990884867787458	0.788587604663054	1	0.874505654256336	0.997924900810215	-0.0453781062600508	-0.0128768007386879	0.86674704306709	0.997168279260496	-0.0325013055213629
chr1	119526149	119526303	154	+	utr5	Tmem185b	0.128537440206393	0.854498476895818	0.102281718308788	1	0.178835842333276	0.997924900810215	-0.0926731413327414	0.151587391991541	0.136200248839202	0.997168279260496	-0.244260533324282
chr1	119526383	119526566	183	+	utr5	Tmem185b	0.198246377057613	0.890797748758355	0.161687314224101	1	0.18379110177162	0.997924900810215	0.0744107524391957	0.151587391991541	0.136200248839202	0.997168279260496	-0.077176639552345
chr1	119526918	119527039	121	+	exon	Tmem185b	0.676553123115939	0.973598803655632	0.771688546697788	1	0.75370237593775	0.997924900810215	0.159679100525282	0.151587391991541	0.136200248839202	0.997168279260496	0.008091708533741
chr1	119527121	119527264	143	+	exon	Tmem185b	0.743458894214161	0.976146074453011	0.653183477992236	1	0.685444251418769	0.997924900810215	-0.319460004857448	0.151587391991541	0.136200248839202	0.997168279260496	-0.471047396848988
chr1	119527441	119527811	370	+	utr3	Tmem185b	0.737206513519265	0.976095897811026	0.621420960533607	1	0.68968396918749	0.997924900810215	-0.00900480611614486	0.151587391991541	0.136200248839202	0.997168279260496	-0.160592198107686
chr1	119659521	119659841	320	-	utr3	Ptpn4	0.712469562919381	0.974254478957561	0.595035560623079	1	0.689602455337002	0.997924900810215	-0.0932220211281179	-0.0296265446112325	0.672144566017511	0.997168279260496	-0.0635954765168853
chr1	119837003	119837428	425	-	utr5	Ptpn4	0.277889696370806	0.916426389639036	0.208346397037243	1	0.324847514267522	0.997924900810215	-0.11811703728126	-0.0296265446112325	0.672144566017511	0.997168279260496	-0.0884904926700272
chr1	119909923	119910116	193	-	utr3	Tmem177	0.186572788015326	0.886066805128891	0.230068775288202	1	0.327471067275559	0.997924900810215	0.0816713099384949	0.0142081857250539	0.91181204485925	0.997168279260496	0.067463124213441
chr1	120120963	120121071	108	-	utr5	Dbi	0.453856187098365	0.946029544965071	0.354832904188566	1	0.475710767763896	0.997924900810215	-0.0338276689456207	0.13463429292779	0.0263728233020908	0.997168279260496	-0.168461961873411
chr1	120340527	120340773	246	+	utr5	C1ql2	0.901763423236349	0.992407794116859	0.88500627381922	1	0.900080293660689	0.997924900810215	-0.0113056517787132	0.0256945770957923	0.697823671289424	0.997168279260496	-0.0370002288745055
chr1	120341199	120341555	356	+	exon	C1ql2	0.777199008869908	0.978532551100828	0.612579152750522	1	0.759045500739642	0.997924900810215	0.0534475711108117	0.0256945770957923	0.697823671289424	0.997168279260496	0.0277529940150193
chr1	120342820	120343020	200	+	utr3	C1ql2	0.878809566887552	0.990884867787458	0.781172152926101	1	0.898859591162339	0.997924900810215	-0.100433710791418	0.0256945770957923	0.697823671289424	0.997168279260496	-0.126128287887211
chr1	121319947	121320037	90	-	utr5	Insig2	0.460176937566369	0.948733396681933	0.492187873942817	1	0.587680452651984	0.997924900810215	0.0672524237322268	-0.0597389558045634	0.433203187153698	0.997168279260496	0.12699137953679
chr1	121327690	121327811	121	-	utr5	Insig2	0.120596212230347	0.852300979315266	0.0958146879885582	1	0.208954156109088	0.997924900810215	-0.0902188956871257	-0.0597389558045634	0.433203187153698	0.997168279260496	-0.0304799398825623
chr1	121327955	121328081	126	-	utr5	Insig2	0.0253576428823782	0.736481141258247	0.0183523226815574	1	0.06756770727307	0.997924900810215	0.121714991748314	-0.0597389558045634	0.433203187153698	0.997168279260496	0.181453947552877
chr1	121501388	121501545	157	+	utr3	Ccdc93	0.760671147975337	0.977915114953824	0.865900506820785	1	0.852798045532307	0.997924900810215	0.0236434450199112	0.00877896974151343	0.869184294862266	0.997168279260496	0.0148644752783978
chr1	121567830	121567920	90	-	utr5	Ddx18	0.235331508729709	0.905337689544457	0.29347620590023	1	0.242967254898644	0.997924900810215	-0.0899094218133481	-0.144341077971059	0.0913565993398854	0.997168279260496	0.0544316561577109
chr1	123334092	123334302	210	-	utr3	Dpp10	0.590453235556981	0.964099483500336	0.422395802058341	1	0.424671728551301	0.997924900810215	0.040574521953701	0.0390455095420799	0.315572572638838	0.997168279260496	0.00152901241162111
chr1	124045784	124046071	287	-	utr5*	Dpp10	0.0254186366630983	0.736481141258247	0.0178964819023451	1	0.0515082995309528	0.997924900810215	-0.160596038041273	0.0390455095420799	0.315572572638838	0.997168279260496	-0.199641547583353
chr1	124845782	124846080	298	-	exon	Gm28928	0.457243024617763	0.947145454934956	0.355844332994233	1	0.290699312287434	0.997924900810215	-0.135860508221097	-0.0662599839381267	0.647482065669686	0.997168279260496	-0.0696005242829699
chr1	125414423	125414576	153	-	intron	Actr3	0.428163255130179	0.939934285480286	0.556459071171456	1	0.547278918727937	0.997924900810215	0.000664087280045501	-0.0131154831971885	0.700713844447384	0.997168279260496	0.013779570477234
chr1	125435367	125435726	359	-	utr5	Actr3	0.529523902215529	0.958971260704486	0.809693097254561	1	0.873861782942429	0.997924900810215	-0.0316443738315182	-0.0131154831971885	0.700713844447384	0.997168279260496	-0.0185288906343297
chr1	125868693	125868783	90	-	utr3	Lypd1	0.0449211410262043	0.775111039434604	0.0491347147758989	1	0.0979838903788802	0.997924900810215	0.27169298376589	-0.008512318698278	0.891892937002118	0.997168279260496	0.280205302464168
chr1	125872281	125872698	417	-	utr3	Lypd1	0.0536189948243498	0.791274652108404	0.139817537705245	1	0.201588182180111	0.997924900810215	0.155905769306231	-0.008512318698278	0.891892937002118	0.997168279260496	0.164418088004509
chr1	125873091	125873234	143	-	utr3	Lypd1	0.755275259215435	0.976984606681892	0.590337456628215	1	0.739002859420576	0.997924900810215	0.0997763867217383	-0.008512318698278	0.891892937002118	0.997168279260496	0.108288705420016
chr1	125911573	125911678	105	-	intron	Lypd1	0.760264191542054	0.977793440883592	0.835294569509897	1	0.873106636521417	0.997924900810215	0.248155784396911	-0.008512318698278	0.891892937002118	0.997168279260496	0.256668103095189
chr1	125912061	125912232	171	-	utr5	Lypd1	0.0852924346633948	0.826281687105912	0.0572225572730435	1	0.0979339031165729	0.997924900810215	-0.144575860987942	-0.008512318698278	0.891892937002118	0.997168279260496	-0.136063542289664
chr1	127205215	127205366	151	+	utr5	Mgat5	0.915623968501337	0.993885612278226	0.811810481131321	1	0.613413530868554	0.997924900810215	0.168669718291801	0.0289675877737295	0.284648912212022	0.997168279260496	0.139702130518071
chr1	127306819	127306936	117	+	exon	Mgat5	0.938372369177613	0.994887371707267	0.930878119561929	1	0.94052433536965	0.997924900810215	0.18905412609121	0.0289675877737295	0.284648912212022	0.997168279260496	0.160086538317481
chr1	127482603	127482877	274	+	utr3	Mgat5	0.629594315024605	0.96957117926919	0.458738480535195	1	0.488261604746392	0.997924900810215	0.0436184292551425	0.0289675877737295	0.284648912212022	0.997168279260496	0.0146508414814129
chr1	127677715	127677917	202	-	utr5	Tmem163	0.766095512070818	0.97845024576985	0.673577427195518	1	0.666404443829216	0.997924900810215	-0.139510073973716	0.0515931729219069	0.432084511865604	0.997168279260496	-0.191103246895623
chr1	127774189	127774328	139	+	utr5	Ccnt2	0.876119927944224	0.990492083084408	0.781541526159512	1	0.803676844478731	0.997924900810215	-0.0474661613781013	-0.00302595559114267	0.941838098327689	0.997168279260496	-0.0444402057869586
chr1	127802364	127802854	490	+	exon	Ccnt2	0.318206630549093	0.922403749287265	0.593125162335881	1	0.717284417997291	0.997924900810215	0.0121444510949638	-0.00302595559114267	0.941838098327689	0.997168279260496	0.0151704066861065
chr1	127803335	127803806	471	+	utr3	Ccnt2	0.306345639041195	0.921559210279291	0.174237095948838	1	0.227053017797169	0.997924900810215	0.0712015219090376	-0.00302595559114267	0.941838098327689	0.997168279260496	0.0742274775001803
chr1	127928516	127928912	396	+	intron	Rab3gap1	0.224740663674047	0.89976027419305	0.26464344822407	1	0.216211688967932	0.997924900810215	0.186683135319769	0.0048521127389509	0.91371600745419	0.997168279260496	0.181831022580818
chr1	127942445	127942652	207	+	utr3	Rab3gap1	0.798651636159438	0.981275355359152	0.979122089400123	1	0.869576070485538	0.997924900810215	-0.0553357003902999	0.0048521127389509	0.91371600745419	0.997168279260496	-0.0601878131292508
chr1	128103305	128103446	141	+	utr5	R3hdm1	0.822689411260219	0.985333932222546	0.65655710188166	1	0.721294995953219	0.997924900810215	-0.180664343494406	-0.0144077886439645	0.508228500164936	0.997168279260496	-0.166256554850442
chr1	128236710	128236926	216	+	utr3	R3hdm1	0.444105844912537	0.943506364413103	0.305675678987408	1	0.340109870252687	0.997924900810215	0.0166044338761897	-0.0144077886439645	0.508228500164936	0.997168279260496	0.0310122225201542
chr1	128244127	128244439	312	+	utr5	Ubxn4	0.28887495837851	0.917717155488232	0.211989371020141	1	0.206314616801119	0.997924900810215	-0.0701701232651792	0.0552541638801088	0.234048560339335	0.997168279260496	-0.125424287145288
chr1	128300056	128300146	90	-	exon	Lct	0.176424225063398	0.88133356167561	0.117715869524947	1	0.202756570456447	0.997924900810215	-0.103609038692269	0.0560777268462839	0.65004170497408	0.997168279260496	-0.159686765538553
chr1	128417217	128417379	162	-	utr5	Dars	0.786451364335862	0.979798640427446	0.619458491410901	1	0.609116110517085	0.997924900810215	-0.0936821681146749	0.0420278576007105	0.530352670589943	0.997168279260496	-0.135710025715385
chr1	130462579	130462679	100	-	utr5	Cd55	0.349418599404503	0.926421396453661	0.38419654533678	1	0.524474818241853	0.997924900810215	-0.0394115788401886	0.0796878098816649	0.701126181771382	0.997168279260496	-0.119099388721853
chr1	130690313	130690409	96	-	utr3	Pfkfb2	0.355472737000845	0.927739364642064	0.262475800303018	1	0.31872380893437	0.997924900810215	0.226996554989651	-0.063952645905929	0.381186093381664	0.997168279260496	0.29094920089558
chr1	130690698	130690840	142	-	utr3	Pfkfb2	0.964919956207285	0.996334661327739	0.926403488868748	1	0.903437703145701	0.997924900810215	-0.0321888844157284	-0.063952645905929	0.381186093381664	0.997168279260496	0.0317637614902007
chr1	130690945	130691187	242	-	utr3	Pfkfb2	0.441989805267284	0.94272232674845	0.552503747992683	1	0.611617208834451	0.997924900810215	0.0691261036750067	-0.063952645905929	0.381186093381664	0.997168279260496	0.133078749580936
chr1	130716567	130716771	204	-	utr5	Pfkfb2	0.498966849539722	0.955756750391652	0.419512272888108	1	0.414674845288119	0.997924900810215	-0.209505238254894	-0.063952645905929	0.381186093381664	0.997168279260496	-0.145552592348965
chr1	130716913	130717156	243	-	utr5	Pfkfb2	0.599519487508865	0.965196925134549	0.519500097299555	1	0.65433658767224	0.997924900810215	-0.0139829051392027	-0.063952645905929	0.381186093381664	0.997168279260496	0.0499697407667263
chr1	130717264	130717355	91	+	utr5	Yod1	0.917396563763828	0.993885612278226	0.837116279016626	1	0.837422537314954	0.997924900810215	-0.13589225445625	-0.168725053172001	0.0651796395201168	0.997168279260496	0.0328327987157504
chr1	130718894	130719031	137	-	utr5	Pfkfb2	0.747734166329446	0.976771054629887	0.835273308391283	1	0.969045712914798	0.997924900810215	0.207599917219264	-0.063952645905929	0.381186093381664	0.997168279260496	0.271552563125193
chr1	130719253	130719492	239	+	utr3	Yod1	0.034581729631111	0.751852101109673	0.0473740150715008	1	0.141549006649889	0.997924900810215	0.16213320959883	-0.168725053172001	0.0651796395201168	0.997168279260496	0.330858262770831
chr1	131097481	131097852	371	-	utr5	Mapkapk2	0.825602752819569	0.985333932222546	0.990456184482781	1	0.99578690805283	0.997924900810215	-0.0114316620148052	-0.0215291562995836	0.668558670480755	0.997168279260496	0.0100974942847784
chr1	131128848	131129260	412	-	exon	Dyrk3	0.209452832435097	0.894677081217284	0.149613260957725	1	0.31126973439215	0.997924900810215	-0.0463196259910693	-0.039787300162327	0.707681072537796	0.997168279260496	-0.00653232582874222
chr1	131153199	131153323	124	+	utr5	Eif2d	0.877767061712398	0.990884867787458	0.964553327995242	1	0.979074717536493	0.997924900810215	-0.0604179676759344	0.0258038228647189	0.652605003948251	0.997168279260496	-0.0862217905406533
chr1	131177221	131177311	90	-	utr3	Rassf5	0.913031555938071	0.993885612278226	0.835539773693349	1	0.892197204824417	0.997924900810215	-0.0723435524723067	-0.0625119734495548	0.295528141605115	0.997168279260496	-0.00983157902275195
chr1	131179605	131180051	446	+	utr3	Eif2d	0.53806278075643	0.95985900645699	0.623563119840523	1	0.596837365758183	0.997924900810215	-0.119994271411893	0.0258038228647189	0.652605003948251	0.997168279260496	-0.145798094276612
chr1	131244925	131245397	472	-	utr5	Rassf5	0.470742634275405	0.951656041173661	0.374985321021432	1	0.523255678342885	0.997924900810215	-0.1652716759277	-0.0625119734495548	0.295528141605115	0.997168279260496	-0.102759702478145
chr1	131289438	131289707	269	-	utr3	Srgap2	0.944214434880326	0.995687020354885	0.761905293889442	1	0.7078479302424	0.997924900810215	-0.0296133638881297	0.0435669375682282	0.214493724071286	0.997168279260496	-0.0731803014563578
chr1	131295292	131295468	176	-	utr3	Srgap2	0.808143813473428	0.983073731276004	0.9190645279057	1	0.990682076498203	0.997924900810215	-0.017737410679084	0.0435669375682282	0.214493724071286	0.997168279260496	-0.0613043482473121
chr1	131525156	131525672	516	-	utr5	Srgap2	0.84138548861882	0.98737628130964	0.940774503883844	1	0.971954091508031	0.997924900810215	-0.0687814116485874	0.0435669375682282	0.214493724071286	0.997168279260496	-0.112348349216815
chr1	131712308	131712417	109	+	utr3	Rab7b	0.109265822811148	0.842824104364015	0.113042783544117	1	0.27704500801817	0.997924900810215	0.158371043354628	-0.193211362084827	0.365981213446374	0.997168279260496	0.351582405439456
chr1	131828001	131828147	146	+	utr5	Slc41a1	0.909036295536331	0.993873543834454	0.884283855711611	1	0.889349170660263	0.997924900810215	-0.0562892439632445	-0.0294045103187949	0.477697526018205	0.997168279260496	-0.0268847336444496
chr1	131830178	131830348	170	+	utr5	Slc41a1	0.176226741149386	0.88133356167561	0.23000373452681	1	0.238130515519187	0.997924900810215	0.102662873867775	-0.0294045103187949	0.477697526018205	0.997168279260496	0.13206738418657
chr1	131830582	131830943	361	+	utr5	Slc41a1	0.312704083747248	0.921559210279291	0.248383161739063	1	0.264140371718389	0.997924900810215	0.0802167057348845	-0.0294045103187949	0.477697526018205	0.997168279260496	0.109621216053679
chr1	131910486	131910696	210	+	utr5	Nucks1	0.369574988891673	0.929920474322038	0.253824863986771	1	0.272988885202362	0.997924900810215	-0.0645602998532065	0.0722956817590684	0.093091335746944	0.997168279260496	-0.136855981612275
chr1	131977623	131977847	224	+	exon	Slc45a3	0.64534685956718	0.971903852346595	0.714180145849747	1	0.783858080816945	0.997924900810215	-0.00175028296160017	0.141281728051444	0.609138539250557	0.997168279260496	-0.143032011013044
chr1	132007597	132007707	110	+	utr5	Elk4	0.217884967609242	0.898099368398248	0.244536920402364	1	0.346940479273215	0.997924900810215	-0.0663834842044599	0.0487081713845349	0.335709984764005	0.997168279260496	-0.115091655588995
chr1	132018051	132018422	371	+	exon	Elk4	0.0434140511257435	0.775111039434604	0.0265197860635333	1	0.0444103642200908	0.997924900810215	-0.0162149427456194	0.0487081713845349	0.335709984764005	0.997168279260496	-0.0649231141301543
chr1	132023604	132023789	185	-	utr3	Mfsd4a	0.190019667319681	0.889349003319575	0.143166047760235	1	0.143833513662428	0.997924900810215	-0.10234225051783	-0.00834517306837437	0.84713634612397	0.997168279260496	-0.093997077449456
chr1	132027149	132027521	372	-	utr3	Mfsd4a	0.13621501017945	0.859908956813724	0.202383248521503	1	0.239327654986532	0.997924900810215	0.100806974830905	-0.00834517306837437	0.84713634612397	0.997168279260496	0.109152147899279
chr1	132067850	132068043	193	-	utr5	Mfsd4a	0.986342607883318	0.99827889810136	0.882910613927482	1	0.989738561235052	0.997924900810215	-0.0188294568034482	-0.00834517306837437	0.84713634612397	0.997168279260496	-0.0104842837350738
chr1	132139596	132139724	128	-	utr5	Cdk18	0.898837006005171	0.991956296180267	0.954180048028953	1	0.983829477635697	0.997924900810215	0.167588988995527	-0.0806149434487505	0.0694429323595135	0.997168279260496	0.248203932444278
chr1	132207398	132207713	315	+	exon	Lemd1	0.1520459323334	0.867441131437704	0.118618150385242	1	0.261518551705609	0.997924900810215	0.05991468065091	-0.0324207153606094	0.762884642826938	0.997168279260496	0.0923353960115194
chr1	132298896	132299523	627	+	utr5	Klhdc8a	0.613766056941613	0.967666926336913	0.467827288588427	1	0.520894778865158	0.997924900810215	0.0109098816164621	-0.00348998361165457	0.956577612980215	0.997168279260496	0.0143998652281166
chr1	132304721	132304815	94	+	utr3	Klhdc8a	0.381610198581028	0.930791636528877	0.442998766903692	1	0.541971502518058	0.997924900810215	0.236756126179231	-0.00348998361165457	0.956577612980215	0.997168279260496	0.240246109790886
chr1	132357212	132357346	134	-	utr3	Tmcc2	0.409743758187409	0.933166293627368	0.560830550808285	1	0.617842653288604	0.997924900810215	0.0659545778392816	-0.0377022657132331	0.14297543394582	0.997168279260496	0.103656843552515
chr1	132359007	132359107	100	-	exon	Tmcc2	0.291592063630609	0.917717155488232	0.40050485882336	1	0.45914634521281	0.997924900810215	0.0484493755036948	-0.0377022657132331	0.14297543394582	0.997168279260496	0.0861516412169279
chr1	132360325	132360689	364	-	exon	Tmcc2	0.754154037076321	0.976893171122594	0.835117948473747	1	0.700105740764957	0.997924900810215	0.00841339141771795	-0.0377022657132331	0.14297543394582	0.997168279260496	0.0461156571309511
chr1	132361091	132361212	121	-	exon	Tmcc2	0.598462336598537	0.965196925134549	0.957119650322521	1	0.986714430247073	0.997924900810215	-0.0297181109594883	-0.0377022657132331	0.14297543394582	0.997168279260496	0.00798415475374483
chr1	132391122	132391776	654	-	utr5	Tmcc2	0.83093557432791	0.986145357872107	0.575968931344241	1	0.609292564086569	0.997924900810215	-0.0780871584425581	-0.0377022657132331	0.14297543394582	0.997168279260496	-0.040384892729325
chr1	132417424	132417737	313	+	utr5	Dstyk	0.563537371218579	0.961719475634505	0.448895806043366	1	0.478300297815219	0.997924900810215	0.0202825951946015	0.00274370026777742	0.945806509119846	0.997168279260496	0.0175388949268241
chr1	132434090	132434355	265	+	exon	Dstyk	0.557145595371149	0.961500921271025	0.456486275325765	1	0.383335232880415	0.997924900810215	-0.140146111226631	0.00274370026777742	0.945806509119846	0.997168279260496	-0.142889811494409
chr1	132449255	132449387	132	+	exon	Dstyk	0.579090415248493	0.962986401397012	0.727606241260741	1	0.831587154496547	0.997924900810215	0.0422367452412246	0.00274370026777742	0.945806509119846	0.997168279260496	0.0394930449734471
chr1	132449521	132449740	219	+	exon	Dstyk	0.464965924291942	0.949411746132316	0.316403027571825	1	0.444200904156994	0.997924900810215	-0.0190750937532202	0.00274370026777742	0.945806509119846	0.997168279260496	-0.0218187940209976
chr1	132463368	132463518	150	+	utr3	Dstyk	0.248136134352125	0.90726164251736	0.199725577844463	1	0.328121993101433	0.997924900810215	0.0510103699442056	0.00274370026777742	0.945806509119846	0.997168279260496	0.0482666696764282
chr1	132477386	132477501	115	+	utr5	Rbbp5	0.0485532635371582	0.78047377261502	0.032810220296082	1	0.0738433700514513	0.997924900810215	0.086715175465762	0.00278454295339016	0.958472013178225	0.99734050872919	0.0839306325123719
chr1	132504089	132504252	163	+	utr3	Rbbp5	0.143444259220457	0.864562847741367	0.120963100268771	1	0.219122949191903	0.997924900810215	-0.120940993390934	0.00278454295339016	0.958472013178225	0.99734050872919	-0.123725536344324
chr1	132504595	132504688	93	+	utr3	Rbbp5	0.69889595285182	0.97403350717473	0.82560319295541	1	0.877442265272757	0.997924900810215	0.0586678300481628	0.00278454295339016	0.958472013178225	0.99734050872919	0.0558832870947726
chr1	132513480	132513608	128	-	utr3	Cntn2	0.175887205930841	0.88133356167561	0.243673422514529	1	0.262009094061135	0.997924900810215	0.100444138952908	-0.0218965874121333	0.434182002056288	0.997168279260496	0.122340726365041
chr1	132514338	132515022	684	-	utr3	Cntn2	0.575823056077681	0.962556738703952	0.404670201804172	1	0.405022148610235	0.997924900810215	0.0136106147370172	-0.0218965874121333	0.434182002056288	0.997168279260496	0.0355072021491505
chr1	132515174	132515383	209	-	utr3	Cntn2	0.861141603704851	0.988669893743046	0.947928781990474	1	0.983814755372208	0.997924900810215	0.00627792681627735	-0.0218965874121333	0.434182002056288	0.997168279260496	0.0281745142284107
chr1	132542760	132542946	186	-	utr5	Cntn2	0.492318030466592	0.955032841359425	0.3143187946121	1	0.302527777159372	0.997924900810215	-0.0844617400489797	-0.0218965874121333	0.434182002056288	0.997168279260496	-0.0625651526368464
chr1	132564803	132564916	113	-	utr3	Nfasc	0.914520494087381	0.993885612278226	0.946636153978426	1	0.916771231878214	0.997924900810215	0.0645101424411953	-0.0418652589575668	0.0658509652051514	0.997168279260496	0.106375401398762
chr1	132569170	132569891	721	-	utr3	Nfasc	0.584548481207353	0.96364193639816	0.973433035995413	1	0.944953035478657	0.997924900810215	0.0126781526668218	-0.0418652589575668	0.0658509652051514	0.997168279260496	0.0545434116243886
chr1	132570342	132570640	298	-	utr3	Nfasc	0.197107249297112	0.890797748758355	0.342363043313044	1	0.317115646297689	0.997924900810215	0.0757238189886598	-0.0418652589575668	0.0658509652051514	0.997168279260496	0.117589077946227
chr1	132597471	132597667	196	-	intron	Nfasc	0.349712116110428	0.926421396453661	0.263472963548574	1	0.296771860482271	0.997924900810215	-0.289284074701434	-0.0418652589575668	0.0658509652051514	0.997168279260496	-0.247418815743867
chr1	132598303	132598619	316	-	intron	Nfasc	0.885244769903147	0.990884867787458	0.753463817882007	1	0.804924779488504	0.997924900810215	0.138365529616688	-0.0418652589575668	0.0658509652051514	0.997168279260496	0.180230788574255
chr1	132598746	132598961	215	-	intron	Nfasc	0.305779073485669	0.921559210279291	0.246332373516458	1	0.309207943242782	0.997924900810215	0.0734953536599767	-0.0418652589575668	0.0658509652051514	0.997168279260496	0.115360612617543
chr1	132632948	132633271	323	-	intron	Nfasc	0.972293146735247	0.996612447051625	0.890877246020706	1	0.972769796551813	0.997924900810215	-0.0628537804573828	-0.0418652589575668	0.0658509652051514	0.997168279260496	-0.020988521499816
chr1	132665564	132665658	94	-	utr5	Nfasc	0.605033904049828	0.966314787972304	0.725791814403516	1	0.875166164889857	0.997924900810215	-0.054547920944317	-0.0418652589575668	0.0658509652051514	0.997168279260496	-0.0126826619867502
chr1	132741551	132741815	264	-	utr5	Nfasc	0.751342486845475	0.976891370243482	0.93443321667695	1	0.984373292847807	0.997924900810215	-0.0339248613799431	-0.0418652589575668	0.0658509652051514	0.997168279260496	0.00794039757762371
chr1	132880224	132880612	388	+	utr5	Lrrn2	0.927328605911172	0.993885612278226	0.815196605364003	1	0.791987122848635	0.997924900810215	0.0170582928890662	0.0224393831635116	0.475414394691862	0.997168279260496	-0.00538109027444544
chr1	132936943	132937522	579	+	utr5	Lrrn2	0.585888379669571	0.963954178177457	0.394848109179519	1	0.365899334309705	0.997924900810215	-0.0141127692750584	0.0224393831635116	0.475414394691862	0.997168279260496	-0.03655215243857
chr1	132937649	132938333	684	+	exon	Lrrn2	0.0702933671132662	0.813033275168829	0.35283449661846	1	0.394047573274629	0.997924900810215	0.0496765111005049	0.0224393831635116	0.475414394691862	0.997168279260496	0.0272371279369933
chr1	132938615	132939068	453	+	exon	Lrrn2	0.314677706328496	0.921803640327589	0.197044523771665	1	0.171145214925635	0.997924900810215	-0.0308264364543385	0.0224393831635116	0.475414394691862	0.997168279260496	-0.0532658196178501
chr1	132939306	132939678	372	+	utr3	Lrrn2	0.691577782574378	0.973598803655632	0.481743218271723	1	0.443243004206565	0.997924900810215	-0.0421211281885431	0.0224393831635116	0.475414394691862	0.997168279260496	-0.0645605113520547
chr1	132939799	132939922	123	+	utr3	Lrrn2	0.310739827183656	0.921559210279291	0.393586297189858	1	0.509611674289417	0.997924900810215	0.0054983102489272	0.0224393831635116	0.475414394691862	0.997168279260496	-0.0169410729145844
chr1	132991903	132992177	274	-	utr3	Mdm4	0.102092266810151	0.832867101662177	0.0823607117737238	1	0.172759921620382	0.997924900810215	-0.0856376626856001	0.0716896707702305	0.171716152984261	0.997168279260496	-0.157327333455831
chr1	133046071	133046370	299	+	utr5	Pik3c2b	0.494418809503512	0.955417862926243	0.586955424191165	1	0.643935996274849	0.997924900810215	-0.000508863908362554	-0.0376368654688019	0.388092771572121	0.997168279260496	0.0371280015604393
chr1	133066422	133067174	752	+	exon	Pik3c2b	0.946554707315307	0.995687020354885	0.801186414309103	1	0.777629018280806	0.997924900810215	-1.74642277196687e-05	-0.0376368654688019	0.388092771572121	0.997168279260496	0.0376194012410822
chr1	133131274	133131445	171	+	utr5	Ppp1r15b	0.725212917552285	0.975133911080931	0.621058500089885	1	0.771803608801053	0.997924900810215	-0.291280121970329	0.01559664370669	0.769973389644934	0.997168279260496	-0.306876765677019
chr1	133131557	133131692	135	+	utr5	Ppp1r15b	0.76442015453882	0.97845024576985	0.673151421230499	1	0.705745869806286	0.997924900810215	-0.0141619691618995	0.01559664370669	0.769973389644934	0.997168279260496	-0.0297586128685895
chr1	133132152	133132490	338	+	exon	Ppp1r15b	0.965584205849708	0.996334661327739	0.863356511563784	1	0.884021149685473	0.997924900810215	-0.101678358323947	0.01559664370669	0.769973389644934	0.997168279260496	-0.117275002030637
chr1	133132674	133132786	112	+	exon	Ppp1r15b	0.723901504214738	0.975133911080931	0.865232752532597	1	0.963964019494964	0.997924900810215	-0.0224585438934097	0.01559664370669	0.769973389644934	0.997168279260496	-0.0380551876000997
chr1	133132927	133133343	416	+	exon	Ppp1r15b	0.640822145105823	0.97141722863698	0.475946745676007	1	0.547872392497851	0.997924900810215	-0.0451921463081461	0.01559664370669	0.769973389644934	0.997168279260496	-0.0607887900148361
chr1	133136803	133136908	105	+	utr3	Ppp1r15b	0.177102072795965	0.881592734462065	0.231486504913507	1	0.335106382273998	0.997924900810215	0.114805809545149	0.01559664370669	0.769973389644934	0.997168279260496	0.0992091658384586
chr1	133181327	133181553	226	+	utr5	Plekha6	0.28698068535952	0.91741429706166	0.400701970530627	1	0.430543270357057	0.997924900810215	-0.0441328720099476	0.00481252038878572	0.812990206457131	0.997168279260496	-0.0489453923987333
chr1	133272294	133272615	321	+	exon	Plekha6	0.576774810044958	0.962739186495619	0.748323210105183	1	0.80884240982498	0.997924900810215	0.0143226625207299	0.00481252038878572	0.812990206457131	0.997168279260496	0.00951014213194416
chr1	133299864	133300167	303	+	utr3	Plekha6	0.396238571873491	0.933166293627368	0.622803386563929	1	0.674516468566655	0.997924900810215	0.0770121121645601	0.00481252038878572	0.812990206457131	0.997168279260496	0.0721995917757744
chr1	133300309	133300411	102	+	utr3	Plekha6	0.325867718772353	0.924966115852238	0.24363994135428	1	0.24447340444029	0.997924900810215	0.0218043979349941	0.00481252038878572	0.812990206457131	0.997168279260496	0.0169918775462084
chr1	133300837	133301230	393	+	utr3	Plekha6	0.850314471036541	0.98804295708471	0.888861258708938	1	0.901029063730881	0.997924900810215	0.0170875029737078	0.00481252038878572	0.812990206457131	0.997168279260496	0.012274982584922
chr1	133363487	133363729	242	+	utr5	Etnk2	0.352605773955077	0.926421396453661	0.266166088183835	1	0.437716716523173	0.997924900810215	-0.0120498596681583	-0.0220253040827339	0.825375353627091	0.997168279260496	0.00997544441457554
chr1	133383501	133383740	239	-	utr3	Sox13	0.306565197229192	0.921559210279291	0.24907514878514	1	0.396033947238354	0.997924900810215	0.0887016962187621	-0.0644849893322998	0.25046034302021	0.997168279260496	0.153186685551062
chr1	133620107	133620342	235	-	utr3	Gm38394	0.21803096275376	0.898277438061425	0.156184256465263	1	0.232488051941669	0.997924900810215	-0.0174797327185878	-0.00169089886086146	0.992409302143701	0.999576769945151	-0.0157888338577263
chr1	133621242	133621618	376	-	utr3	Gm38394	0.681575689717486	0.973598803655632	0.874142797829084	1	0.878004680079168	0.997924900810215	0.0260455273491989	-0.00169089886086146	0.992409302143701	0.999576769945151	0.0277364262100604
chr1	133626913	133627069	156	-	utr3	Gm38394	0.343800846808805	0.924966115852238	0.223075974809056	1	0.177119218084576	0.997924900810215	0.0521836445226352	-0.00169089886086146	0.992409302143701	0.999576769945151	0.0538745433834966
chr1	133657453	133657582	129	-	exon	Zbed6	0.363533632690926	0.92924464980965	0.421841301354303	1	0.511363110148693	0.997924900810215	0.224523711352151	NA	NA	NA	NA
chr1	133658055	133658214	159	-	exon	Zbed6	0.33574110097779	0.924966115852238	0.394181934609719	1	0.598724264100476	0.997924900810215	0.0221626642785904	NA	NA	NA	NA
chr1	133659400	133659630	230	-	utr5	Zbed6	0.165915710446366	0.875612154055675	0.208156359201755	1	0.219908356799009	0.997924900810215	0.169808972458487	NA	NA	NA	NA
chr1	133661279	133661380	101	-	utr5	Gm38394	0.310275014648972	0.921559210279291	0.391263947947894	1	0.473352781448564	0.997924900810215	0.205425346735537	-0.00169089886086146	0.992409302143701	0.999576769945151	0.207116245596399
chr1	133706427	133707014	587	-	utr3	Atp2b4	0.0913320938735506	0.82832069170613	0.346859337503544	1	0.382048570182493	0.997924900810215	0.0337340683661476	0.00907828727524842	0.670613377218752	0.997168279260496	0.0246557810908992
chr1	133753145	133753654	509	-	utr5	Atp2b4	0.643523119274605	0.971478258139499	0.95665810945385	1	0.972054695364265	0.997924900810215	0.00677298382467788	0.00907828727524842	0.670613377218752	0.997168279260496	-0.00230530345057053
chr1	133800759	133801023	264	-	utr5	Atp2b4	0.0328716713171966	0.747913720802986	0.0869446689727809	1	0.137225164021269	0.997924900810215	0.103632317069752	0.00907828727524842	0.670613377218752	0.997168279260496	0.0945540297945034
chr1	133912329	133912603	274	-	utr3	Prelp	0.541550375039158	0.95985900645699	0.437115444293728	1	0.446498378189782	0.997924900810215	0.0577815611987054	0.195757258659702	0.0101003635094139	0.997168279260496	-0.137975697460997
chr1	133914519	133914701	182	+	exon	Gm15851	0.00327811821903868	0.489139551323239	0.00854742584107262	1	0.0240965825466838	0.997924900810215	0.2304052676051	0.707705885339574	0.798803906613346	0.997168279260496	-0.477300617734474
chr1	133915121	133915321	200	-	exon	Prelp	0.127903711908781	0.854498476895818	0.0872091406785833	1	0.142605834403002	0.997924900810215	-0.0712516796716088	0.195757258659702	0.0101003635094139	0.997168279260496	-0.267008938331311
chr1	133921290	133921408	118	-	utr5	Prelp	0.342770363117193	0.924966115852238	0.269740891862828	1	0.358118357363614	0.997924900810215	0.118837401269442	0.195757258659702	0.0101003635094139	0.997168279260496	-0.0769198573902607
chr1	134040271	134040823	552	+	exon	Fmod	0.762063977356329	0.978185057560577	0.564906745907548	1	0.623022282840376	0.997924900810215	0.0304987119771017	-0.0315578812888734	0.576601223346664	0.997168279260496	0.0620565932659752
chr1	134076613	134076707	94	-	utr3	Btg2	0.234668170628213	0.904904008077555	0.181322584488816	1	0.32165742591333	0.997924900810215	-0.0785632017474887	0.0176664805069028	0.856065435409045	0.997168279260496	-0.0962296822543915
chr1	134077314	134077471	157	-	utr3	Btg2	0.370542814406405	0.929920474322038	0.451150813015908	1	0.461547472590511	0.997924900810215	0.161806222921835	0.0176664805069028	0.856065435409045	0.997168279260496	0.144139742414932
chr1	134079006	134079131	125	-	utr5	Btg2	0.599504254794928	0.965196925134549	0.665353333737723	1	0.676137373807698	0.997924900810215	-0.0589346925398228	0.0176664805069028	0.856065435409045	0.997168279260496	-0.0766011730467256
chr1	134201886	134202529	643	-	utr3	Adora1	0.847305924460982	0.98804295708471	0.850327375152905	1	0.878500585065773	0.997924900810215	0.0470691466184057	0.0117334719375642	0.705038370511161	0.997168279260496	0.0353356746808415
chr1	134202706	134202814	108	-	utr3	Adora1	0.283510063987995	0.91741429706166	0.413418136532405	1	0.576862001518242	0.997924900810215	0.081534628380242	0.0117334719375642	0.705038370511161	0.997168279260496	0.0698011564426778
chr1	134203112	134203261	149	-	exon	Adora1	0.276605489962014	0.916426389639036	0.428258088481491	1	0.382254901631615	0.997924900810215	0.0899762357973786	0.0117334719375642	0.705038370511161	0.997168279260496	0.0782427638598143
chr1	134234143	134234305	162	-	exon	Adora1	0.984969632088237	0.998222576119241	0.809201335306657	1	0.94002437982248	0.997924900810215	0.00792012795993492	0.0117334719375642	0.705038370511161	0.997168279260496	-0.00381334397762931
chr1	134234412	134235060	648	-	utr5	Adora1	0.811691858164113	0.983586966158015	0.57079162431114	1	0.545886920794112	0.997924900810215	-0.0210795436129167	0.0117334719375642	0.705038370511161	0.997168279260496	-0.0328130155504809
chr1	134235264	134235446	182	-	utr5	Adora1	0.228445689164798	0.901418686000006	0.289503030989678	1	0.256048851228988	0.997924900810215	-0.0822177750353509	0.0117334719375642	0.705038370511161	0.997168279260496	-0.0939512469729151
chr1	134298284	134298432	148	-	utr3	Ppfia4	0.357022660978929	0.927739364642064	0.289111689088753	1	0.367178154252619	0.997924900810215	0.0213454921411809	-0.0197638128423786	0.436857827070268	0.997168279260496	0.0411093049835594
chr1	134298710	134298878	168	-	utr3	Ppfia4	0.588996674581944	0.964099483500336	0.504649641154746	1	0.567109323210092	0.997924900810215	0.0430413322325532	-0.0197638128423786	0.436857827070268	0.997168279260496	0.0628051450749318
chr1	134332841	134332982	141	-	utr5	Ppfia4	0.346533818584351	0.92565635291216	0.441483698490812	1	0.516230179668856	0.997924900810215	-0.154643921212036	-0.0197638128423786	0.436857827070268	0.997168279260496	-0.134880108369658
chr1	134344602	134344692	90	-	utr3*	Tmem183a	0.926218417566351	0.993885612278226	0.927209199384662	1	0.910118709361088	0.997924900810215	-0.104627900697035	-0.0510608176146998	0.400920557497722	0.997168279260496	-0.0535670830823356
chr1	134361830	134361978	148	-	utr5	Tmem183a	0.699150270492913	0.97403350717473	0.828611302757739	1	0.782118054737995	0.997924900810215	-0.0534733275747888	-0.0510608176146998	0.400920557497722	0.997168279260496	-0.00241250996008904
chr1	134455537	134455630	93	+	utr5	Klhl12	0.41852426157739	0.935503574678768	0.484172253583954	1	0.499019968484449	0.997924900810215	0.0313550317626582	0.0576486907304016	0.350831379185026	0.997168279260496	-0.0262936589677434
chr1	134494647	134494737	90	+	utr5	Rabif	0.519765459301925	0.957797808304831	0.462383604228737	1	0.556080178814857	0.997924900810215	0.263746935782097	0.129874662717713	0.0852236967936447	0.997168279260496	0.133872273064384
chr1	134506156	134506620	464	+	utr3	Rabif	0.398200411157939	0.933166293627368	0.261436146287596	1	0.269606708592079	0.997924900810215	0.0541295676850971	0.129874662717713	0.0852236967936447	0.997168279260496	-0.0757450950326161
chr1	134560203	134560357	154	+	utr5	Kdm5b	0.486142018085264	0.953952919238316	0.368066481281895	1	0.426987390390259	0.997924900810215	-0.110310036211862	-0.0111565749566836	0.765305814649496	0.997168279260496	-0.099153461255178
chr1	134630486	134631524	1038	+	utr3	Kdm5b	0.782366551364946	0.979357162838528	0.97056660243676	1	0.969089640011782	0.997924900810215	0.0127439442750254	-0.0111565749566836	0.765305814649496	0.997168279260496	0.023900519231709
chr1	134646666	134646807	141	+	utr5	Syt2	0.227351679151805	0.900936864509864	0.17237560887199	1	0.231739770077613	0.997924900810215	-0.0720280543247394	-0.00714715091698947	0.872006467604368	0.997168279260496	-0.06488090340775
chr1	134709272	134709399	127	+	utr5	Syt2	0.264650550202344	0.914119022715176	0.192958759905632	1	0.274302141433005	0.997924900810215	-0.0160462854397267	-0.00714715091698947	0.872006467604368	0.997168279260496	-0.00889913452273718
chr1	134740760	134740898	138	+	utr5	Syt2	0.651013282229519	0.972633603811811	0.541464592301352	1	0.598156800632389	0.997924900810215	-0.070951548323571	-0.00714715091698947	0.872006467604368	0.997168279260496	-0.0638043974065815
chr1	134747646	134747738	92	+	utr3	Syt2	0.149344209241113	0.867441131437704	0.21951282775228	1	0.250484413452704	0.997924900810215	0.021470560210663	-0.00714715091698947	0.872006467604368	0.997168279260496	0.0286177111276524
chr1	134747865	134748583	718	+	utr3	Syt2	0.675792415519594	0.973598803655632	0.884669822519789	1	0.932211935551269	0.997924900810215	0.0441650504485373	-0.00714715091698947	0.872006467604368	0.997168279260496	0.0513122013655268
chr1	134748751	134748915	164	+	utr3	Syt2	0.397234609752921	0.933166293627368	0.472133527420171	1	0.627127865227725	0.997924900810215	0.0564149241821822	-0.00714715091698947	0.872006467604368	0.997168279260496	0.0635620750991717
chr1	134755700	134755897	197	-	utr3	Ppp1r12b	0.92217850084533	0.993885612278226	0.765685550275805	1	0.746752693140451	0.997924900810215	0.00185995031136427	-0.0306056902351763	0.36194832185968	0.997168279260496	0.0324656405465406
chr1	134759108	134759387	279	-	utr3	Ppp1r12b	0.648445971489587	0.972366812953255	0.490318879497341	1	0.525894286481766	0.997924900810215	-0.0696514773494822	-0.0306056902351763	0.36194832185968	0.997168279260496	-0.0390457871143059
chr1	134799341	134799471	130	-	intron	Ppp1r12b	0.192817242216279	0.890797748758355	0.231941599514674	1	0.356423208417315	0.997924900810215	-6.96124807669752e-05	-0.0306056902351763	0.36194832185968	0.997168279260496	0.0305360777544093
chr1	134874477	134874634	157	-	intron	Ppp1r12b	0.896255908798676	0.991826585151113	0.824651897052509	1	0.883122237416462	0.997924900810215	0.0808897813943672	-0.0306056902351763	0.36194832185968	0.997168279260496	0.111495471629544
chr1	134955798	134955958	160	-	utr5	Ppp1r12b	0.883165316169265	0.990884867787458	0.769504635680892	1	0.723458038283727	0.997924900810215	-0.0320244686513198	-0.0306056902351763	0.36194832185968	0.997168279260496	-0.00141877841614348
chr1	134987432	134987564	132	-	exon	Lgr6	0.0205852426436735	0.718596974334812	0.0136378101591396	1	0.0726889940046483	0.997924900810215	-0.170286665549366	0.156413396053303	0.231194700405741	0.997168279260496	-0.326700061602668
chr1	135146737	135147029	292	+	utr5	Arl8a	0.818265345152233	0.985182016268635	0.572152727426973	1	0.514364542823928	0.997924900810215	-0.0320304542220034	0.0207847875342445	0.468498535498129	0.997168279260496	-0.0528152417562479
chr1	135160395	135160567	172	-	utr3	Gpr37l1	0.337789323367489	0.924966115852238	0.225618063513407	1	0.217495816061472	0.997924900810215	-0.0141694741083462	0.0051397368760895	0.895115287840654	0.997168279260496	-0.0193092109844357
chr1	135160921	135161297	376	-	exon	Gpr37l1	0.552151513628052	0.96086912316604	0.372799404611481	1	0.248207499810697	0.997924900810215	-0.0138231172334016	0.0051397368760895	0.895115287840654	0.997168279260496	-0.0189628541094911
chr1	135161414	135161546	132	-	exon	Gpr37l1	0.475061719567008	0.952247981587773	0.780666375661501	1	0.911437609969643	0.997924900810215	0.0319152990287601	0.0051397368760895	0.895115287840654	0.997168279260496	0.0267755621526706
chr1	135167161	135167632	471	-	utr5	Gpr37l1	0.149271692793066	0.867441131437704	0.329943570130229	1	0.373942592811285	0.997924900810215	0.00883665365028849	0.0051397368760895	0.895115287840654	0.997168279260496	0.00369691677419899
chr1	135283915	135284070	155	-	utr5	Rnpep	0.0551493563130211	0.796432217653066	0.0720418094484321	1	0.107306330870559	0.997924900810215	-0.0462357500850197	-0.0354301748734711	0.54799966597954	0.997168279260496	-0.0108055752115486
chr1	135309819	135309941	122	-	utr5	Timm17a	0.219176716228712	0.898419661897135	0.164907726966202	1	0.240674293500881	0.997924900810215	-0.101711598528623	0.00399952032119064	0.951150635278457	0.997168279260496	-0.105711118849813
chr1	135371197	135371413	216	-	utr3	Shisa4	0.754094158271959	0.976893171122594	0.914220035598505	1	0.91521579227408	0.997924900810215	0.0299566405639755	0.0499808552406342	0.13601611331517	0.997168279260496	-0.0200242146766587
chr1	135372285	135372377	92	-	exon	Shisa4	0.842386006504252	0.98757501314715	0.598270904884536	1	0.783958377249099	0.997924900810215	-0.0251298144229741	0.0499808552406342	0.13601611331517	0.997168279260496	-0.0751106696636084
chr1	135374966	135375260	294	-	utr5	Shisa4	0.280849261104466	0.916998497151276	0.0916118570703025	1	0.0569769609614541	0.997924900810215	-0.120571012258281	0.0499808552406342	0.13601611331517	0.997168279260496	-0.170551867498916
chr1	135383226	135383396	170	-	utr3	Ipo9	0.881723700713532	0.990884867787458	0.988749247881865	1	0.990766182862254	0.997924900810215	0.0213965317923163	0.000438156820748956	0.988370227744953	0.999401545743505	0.0209583749715673
chr1	135385095	135385390	295	-	utr3	Ipo9	0.0444988956783392	0.775111039434604	0.0882728260506769	1	0.125916519132355	0.997924900810215	0.0594612887158978	0.000438156820748956	0.988370227744953	0.999401545743505	0.0590231318951489
chr1	135430340	135430513	173	-	utr5	Ipo9	0.589364075924959	0.964099483500336	0.464878940353159	1	0.525886900729033	0.997924900810215	0.0145978367929937	0.000438156820748956	0.988370227744953	0.999401545743505	0.0141596799722447
chr1	135438578	135438805	227	-	utr3	Nav1	0.0100472328486928	0.627398365056029	0.00645267316134665	1	0.0197522738712286	0.997924900810215	0.033662787695946	0.00242953693360778	0.911710120860753	0.997168279260496	0.0312332507623382
chr1	135438989	135439088	99	-	utr3	Nav1	0.508991497766133	0.957519527192632	0.615552308241373	1	0.700678367684112	0.997924900810215	0.0912791918925039	0.00242953693360778	0.911710120860753	0.997168279260496	0.0888496549588961
chr1	135439263	135439375	112	-	utr3	Nav1	0.231415512079759	0.90313340817945	0.261372242545968	1	0.388820213732156	0.997924900810215	0.078175783707937	0.00242953693360778	0.911710120860753	0.997168279260496	0.0757462467743292
chr1	135441167	135441794	627	-	utr3	Nav1	0.869375501769085	0.989435574797788	0.923921708485677	1	0.867611003129789	0.997924900810215	0.0836285355239997	0.00242953693360778	0.911710120860753	0.997168279260496	0.0811989985903919
chr1	135470525	135470816	291	-	exon	Nav1	0.798276928541515	0.981275355359152	0.553319729745254	1	0.647165311559688	0.997924900810215	-0.0443886175256876	0.00242953693360778	0.911710120860753	0.997168279260496	-0.0468181544592953
chr1	135584576	135584775	199	+	exon	Gm4793	0.122994430969404	0.85395026585161	0.0944172780331393	1	0.133614012705952	0.997924900810215	-0.0644286663100344	0.117705696142566	0.690945055588687	0.997168279260496	-0.1821343624526
chr1	135584883	135585564	681	-	utr5	Nav1	0.803649607247308	0.982556106292536	0.590246290681706	1	0.635268829994285	0.997924900810215	-0.0154856278810078	0.00242953693360778	0.911710120860753	0.997168279260496	-0.0179151648146156
chr1	135585655	135585777	122	-	utr5	Nav1	0.691268977633159	0.973598803655632	0.790102785171239	1	0.88783306637621	0.997924900810215	-0.0318018705721119	0.00242953693360778	0.911710120860753	0.997168279260496	-0.0342314075057197
chr1	135729161	135729332	171	+	utr5	Csrp1	0.431127778083207	0.940973392296282	0.293655425059055	1	0.37194926834054	0.997924900810215	-0.000457751119762517	0.00559739442282329	0.846148296161865	0.997168279260496	-0.00605514554258581
chr1	135739329	135739466	137	+	utr5	Csrp1	0.407120264767398	0.933166293627368	0.281800063510431	1	0.377059361641483	0.997924900810215	-0.0269941918356812	0.00559739442282329	0.846148296161865	0.997168279260496	-0.0325915862585045
chr1	135745192	135745334	142	+	exon	Csrp1	0.96532283560976	0.996334661327739	0.819440649184215	1	0.934707608784549	0.997924900810215	-0.0288452445395875	0.00559739442282329	0.846148296161865	0.997168279260496	-0.0344426389624108
chr1	135751126	135751313	187	+	utr3	Csrp1	0.672479777975724	0.973598803655632	0.980394069093146	1	0.988775919086075	0.997924900810215	0.0376833587837721	0.00559739442282329	0.846148296161865	0.997168279260496	0.0320859643609488
chr1	135766062	135766369	307	+	utr5	Phlda3	0.84497788809418	0.987880075569893	0.640241587368002	1	0.67835922205569	0.997924900810215	-0.0111920351171611	0.0602835401040388	0.309922423602683	0.997168279260496	-0.0714755752211999
chr1	135768543	135768971	428	+	utr3	Phlda3	0.0788365002057956	0.81896919308581	0.0458146441745113	1	0.0659746227964504	0.997924900810215	0.00929352309796544	0.0602835401040388	0.309922423602683	0.997168279260496	-0.0509900170060734
chr1	135783145	135783266	121	+	utr5	Tnni1	0.403065237074543	0.933166293627368	0.337611026303746	1	0.44464818138845	0.997924900810215	-0.177048645758718	0.0289967389079375	0.859840119653184	0.997168279260496	-0.206045384666656
chr1	135966866	135966989	123	-	exon	Igfn1	0.187412719599077	0.886965880331679	0.149986098962421	1	0.180360032221499	0.997924900810215	-0.255914110163504	-0.00122417298416866	0.981349263330443	0.998989184789554	-0.254689937179335
chr1	136040769	136040906	137	+	intergenic	NA	0.0326744825558877	0.747913720802986	0.0475720929416599	1	0.120095983528626	0.997924900810215	-0.0112469271960392	NA	NA	NA	NA
chr1	136050831	136050932	101	+	exon	Ascl5	0.727463933991912	0.975133911080931	0.650123564304319	1	0.761876221744331	0.997924900810215	0.0367372827557855	0.177336337867284	0.5447758129962	0.997168279260496	-0.140599055111498
chr1	136131475	136131635	160	+	utr5	Kif21b	0.791329902473334	0.980343750423967	0.676708877978882	1	0.643147040862138	0.997924900810215	-0.0893961207968444	-0.0229358566057037	0.224424320868201	0.997168279260496	-0.0664602641911407
chr1	136175307	136175419	112	+	utr3	Kif21b	0.576760639998643	0.962739186495619	0.465858302351848	1	0.596873345232429	0.997924900810215	0.0224774126166724	-0.0229358566057037	0.224424320868201	0.997168279260496	0.045413269222376
chr1	136175781	136176097	316	+	utr3	Kif21b	0.359359709396709	0.928214518627199	0.287812952716167	1	0.257375748442972	0.997924900810215	0.0266853225918486	-0.0229358566057037	0.224424320868201	0.997168279260496	0.0496211791975523
chr1	136176897	136177089	192	+	utr3	Kif21b	0.433924180352622	0.941410848437358	0.309559137185245	1	0.368215083728133	0.997924900810215	-0.00261734572291549	-0.0229358566057037	0.224424320868201	0.997168279260496	0.0203185108827882
chr1	136259367	136259567	200	+	exon	Gm26781	0.652734849137484	0.972633603811811	0.751707292020092	1	0.71124881778322	0.997924900810215	0.130110095814933	0.000704097723726739	0.996858758124789	0.999639999959292	0.129405998091207
chr1	136259792	136260098	306	+	exon	Gm26781	0.248987502361257	0.907419476269461	0.381461830833728	1	0.465866613615496	0.997924900810215	0.0413558799331971	0.000704097723726739	0.996858758124789	0.999639999959292	0.0406517822094703
chr1	136270522	136270661	139	-	utr3	Camsap2	0.80139684705593	0.982013130296033	0.979181747591519	1	0.964530173116696	0.997924900810215	0.103750677505131	0.0246966464948498	0.323703379925063	0.997168279260496	0.079054031010281
chr1	136270785	136271046	261	-	utr3	Camsap2	0.655468077382261	0.972633603811811	0.836814937571257	1	0.84885451282555	0.997924900810215	0.0164652944515936	0.0246966464948498	0.323703379925063	0.997168279260496	-0.00823135204325625
chr1	136280462	136280734	272	-	exon	Camsap2	0.518609683690204	0.957749714320181	0.362205629957648	1	0.289879857559103	0.997924900810215	0.0133094359604775	0.0246966464948498	0.323703379925063	0.997168279260496	-0.0113872105343723
chr1	136281250	136281361	111	-	exon	Camsap2	0.801912645225153	0.982179938368731	0.984909407072561	1	0.960303078314901	0.997924900810215	-0.0145549119595321	0.0246966464948498	0.323703379925063	0.997168279260496	-0.039251558454382
chr1	136345415	136345782	367	-	utr5	Camsap2	0.786142563430258	0.979798640427446	0.99933090964696	1	0.881720850964188	0.997924900810215	-0.0366370617660738	0.0246966464948498	0.323703379925063	0.997168279260496	-0.0613337082609236
chr1	136345933	136346130	197	-	utr5	Camsap2	0.345465455152787	0.925321103456681	0.249648439236663	1	0.34460492467789	0.997924900810215	0.0391598740849979	0.0246966464948498	0.323703379925063	0.997168279260496	0.014463227590148
chr1	136417140	136417282	142	+	exon	Ddx59	0.175287755287506	0.88133356167561	0.14610015775939	1	0.23771137074014	0.997924900810215	-0.0743229385819231	-0.110342890487755	0.463808539161384	0.997168279260496	0.0360199519058319
chr1	136624942	136625116	174	+	utr5	Zfp281	0.156938057149032	0.870824669296107	0.19207491234149	1	0.27562516460187	0.997924900810215	0.0270975110804512	-0.0143747361057721	0.775042462383203	0.997168279260496	0.0414722471862233
chr1	136625212	136625979	767	+	utr5	Zfp281	0.318707128416228	0.922585992676043	0.50474433546965	1	0.51723620100756	0.997924900810215	0.00330495463044743	-0.0143747361057721	0.775042462383203	0.997168279260496	0.0176796907362196
chr1	136626153	136626680	527	+	exon	Zfp281	0.294687102606615	0.918113045579093	0.400609208060401	1	0.411735610251772	0.997924900810215	0.119104002792859	-0.0143747361057721	0.775042462383203	0.997168279260496	0.133478738898632
chr1	136627144	136627366	222	+	exon	Zfp281	0.758676001594255	0.977740740637006	0.661341164621447	1	0.737511205599049	0.997924900810215	-0.0746918265897638	-0.0143747361057721	0.775042462383203	0.997168279260496	-0.0603170904839916
chr1	136627557	136627953	396	+	exon	Zfp281	0.081762294580683	0.819781181490976	0.0563242723706674	1	0.101917947056503	0.997924900810215	-0.00024749510501797	-0.0143747361057721	0.775042462383203	0.997168279260496	0.0141272410007542
chr1	138619565	138619727	162	-	utr5	Nek7	0.323781946280429	0.924916108313712	0.229842479051296	1	0.198980096443609	0.997924900810215	-0.048565917458588	0.059708093236135	0.440200707264884	0.997168279260496	-0.108274010694723
chr1	139447072	139447416	344	+	utr3	Zbtb41	0.447078875287775	0.943729764575366	0.365037354566073	1	0.40564836192976	0.997924900810215	-0.0836028554295145	0.141333107748372	0.150618024476687	0.997168279260496	-0.224935963177886
chr1	140246035	140246202	167	+	utr5	Kcnt2	0.857334616777658	0.988213652683751	0.95748570403038	1	0.931833285360188	0.997924900810215	-0.114663668122849	0.0356085055736973	0.653986417199819	0.997168279260496	-0.150272173696547
chr1	143640718	143640879	161	+	utr5	B3galt2	0.130650720572896	0.85478616924385	0.136983271039959	1	0.205316987403061	0.997924900810215	0.000866530813331749	0.106148784713652	0.295221952100923	0.997168279260496	-0.10528225390032
chr1	143641127	143641289	162	+	utr5	B3galt2	0.601347966189946	0.965721062697749	0.413545259442477	1	0.39921338765008	0.997924900810215	0.0161707348769409	0.106148784713652	0.295221952100923	0.997168279260496	-0.0899780498367109
chr1	143646303	143647047	744	+	exon	B3galt2	0.920948897547213	0.993885612278226	0.712413936327607	1	0.785606000486829	0.997924900810215	0.0239994658501189	0.106148784713652	0.295221952100923	0.997168279260496	-0.082149318863533
chr1	143702604	143702814	210	-	utr5	Cdc73	0.752459076205705	0.976893171122594	0.623173446678231	1	0.569098084727555	0.997924900810215	-0.0156049809181836	0.0824365027496336	0.196092981326575	0.997168279260496	-0.0980414836678172
chr1	143739535	143739713	178	+	utr5	Glrx2	0.211795161858819	0.895184277318044	0.144348209618332	1	0.201059406547047	0.997924900810215	-0.0778692827886326	0.0473906178393216	0.427924449507091	0.997168279260496	-0.125259900627954
chr1	143746612	143746758	146	+	utr3	Glrx2	0.596057017554562	0.964722554089887	0.683844453468771	1	0.719976754127817	0.997924900810215	-0.0165467883938522	0.0473906178393216	0.427924449507091	0.997168279260496	-0.0639374062331738
chr1	143770510	143770827	317	-	exon	Trove2	0.0237209557046024	0.734543725514795	0.0343017274136683	1	0.0650479366680222	0.997924900810215	0.0844774169802014	0.0442233523569328	0.608441688237538	0.997168279260496	0.0402540646232686
chr1	143777275	143777374	99	+	utr5	Uchl5	0.289318756322525	0.917717155488232	0.360510031207247	1	0.337226587009207	0.997924900810215	-0.0178733089455709	-0.057467986452732	0.491136785819452	0.997168279260496	0.0395946775071611
chr1	143777488	143777796	308	+	exon	Gm29170	0.433494251120195	0.941223027251819	0.551537538784703	1	0.73074110103671	0.997924900810215	0.083493750202674	-0.097877764737066	0.489805270573	0.997168279260496	0.18137151493974
chr1	144001518	144001792	274	-	utr3	Rgs2	0.378791139918471	0.930791636528877	0.228961397069135	1	0.359243690610974	0.997924900810215	-0.0344824912707965	0.055845213378392	0.30914469467155	0.997168279260496	-0.0903277046491885
chr1	144004043	144004165	122	-	utr5	Rgs2	0.559585499794265	0.961500921271025	0.385856441659539	1	0.438616488322872	0.997924900810215	-0.052619370120962	0.055845213378392	0.30914469467155	0.997168279260496	-0.108464583499354
chr1	146901086	146901298	212	+	utr3	Brinp3	0.238824285652745	0.906506451010971	0.171383313079113	1	0.232713583618233	0.997924900810215	-0.0657874667493739	0.0684443372111163	0.324293493310187	0.997168279260496	-0.13423180396049
chr1	146901535	146901973	438	+	utr3	Brinp3	0.51509538453374	0.957749714320181	0.714330485745909	1	0.918382023401669	0.997924900810215	0.0764900337489318	0.0684443372111163	0.324293493310187	0.997168279260496	0.00804569653781559
chr1	150100105	150100208	103	+	utr5	Ptgs2	0.457188960972784	0.947145454934956	0.385080335802885	1	0.469618014377332	0.997924900810215	-0.194267502717248	0.0798614162696307	0.526531136192078	0.997168279260496	-0.274128918986878
chr1	150392827	150393002	175	+	utr5	Tpr	0.0395794471898986	0.774073093159215	0.0276350364301846	1	0.0807645885856571	0.997924900810215	-0.0957695100261877	0.00345983214875087	0.922010182054546	0.997168279260496	-0.0992293421749385
chr1	150393333	150393502	169	+	utr5	Tpr	0.215860964211147	0.898099368398248	0.297711308247096	1	0.44589537905904	0.997924900810215	0.127027474056758	0.00345983214875087	0.922010182054546	0.997168279260496	0.123567641908007
chr1	150454258	150454425	167	-	exon	Prg4	0.548155019710073	0.960833726676178	0.639448685439989	1	0.6025084132796	0.997924900810215	0.0877475711806762	-0.173228900306788	0.0291371176579119	0.997168279260496	0.260976471487464
chr1	151344479	151344676	197	+	utr5	Ivns1abp	0.851336575867162	0.98804295708471	0.639336760195402	1	0.522094401921651	0.997924900810215	-0.126414066806331	-0.0358244880616393	0.454330835990724	0.997168279260496	-0.0905895787446921
chr1	151349376	151349466	90	+	utr5	Ivns1abp	0.373624494711363	0.929920474322038	0.31821133345789	1	0.45377153240869	0.997924900810215	-0.145269617332907	-0.0358244880616393	0.454330835990724	0.997168279260496	-0.109445129271268
chr1	151500739	151500964	225	-	utr5	Rnf2	0.291175244514173	0.917717155488232	0.220300476055906	1	0.30748644969548	0.997924900810215	-0.086082962128261	0.175516541475175	0.0532729178486709	0.997168279260496	-0.261599503603436
chr1	151755361	151755614	253	+	utr5	Edem3	0.992311627149148	0.999099609518003	0.883839557554233	1	0.8865267267414	0.997924900810215	-0.136384706537856	0.0299834478191606	0.54586716234345	0.997168279260496	-0.166368154357016
chr1	151818392	151819010	618	+	utr3	Edem3	0.387364176377098	0.932256400982157	0.265015916860118	1	0.298640967513677	0.997924900810215	-0.0466629632461458	0.0299834478191606	0.54586716234345	0.997168279260496	-0.0766464110653064
chr1	151819062	151819223	161	+	utr3	Edem3	0.177263001332577	0.881592734462065	0.224514091593894	1	0.326917011163999	0.997924900810215	0.114162025294307	0.0299834478191606	0.54586716234345	0.997168279260496	0.084178577475146
chr1	151891669	151891837	168	-	utr3	1700025G04Rik	0.91070290090438	0.993878726998035	0.825690447525844	1	0.960088623709584	0.997924900810215	-0.166795444798816	0.000546878989882108	0.990346417941776	0.999488509561213	-0.167342323788698
chr1	151893201	151893353	152	-	utr3	1700025G04Rik	0.820000588089628	0.985182016268635	0.962166183142426	1	0.968050182677419	0.997924900810215	-0.164581993316466	0.000546878989882108	0.990346417941776	0.999488509561213	-0.165128872306348
chr1	152089976	152090342	366	-	utr5	1700025G04Rik	0.714167182387232	0.974880545886381	0.861717181991435	1	0.851579566467819	0.997924900810215	0.134622523061527	0.000546878989882108	0.990346417941776	0.999488509561213	0.134075644071645
chr1	152090469	152090582	113	-	utr5*	1700025G04Rik	0.724837429023719	0.975133911080931	0.732661002363655	1	0.809630882148586	0.997924900810215	-0.00135733453282892	0.000546878989882108	0.990346417941776	0.999488509561213	-0.00190421352271103
chr1	152508554	152508819	265	+	utr3	Colgalt2	0.57808904560694	0.962948168309594	0.669679623443184	1	0.764482615085361	0.997924900810215	-0.00108624465453611	-0.00677224630669898	0.94989649335355	0.997168279260496	0.00568600165216287
chr1	152517940	152518208	268	-	utr3	Rgl1	0.852148670537134	0.98804295708471	0.975459148954408	1	0.837612775175673	0.997924900810215	0.0291096066562733	-0.0050314159820847	0.90567384405438	0.997168279260496	0.034141022638358
chr1	152518912	152519251	339	-	utr3	Rgl1	0.0460785372462911	0.775111039434604	0.0183455661851977	1	0.0186195191975197	0.997924900810215	-0.101377251128889	-0.0050314159820847	0.90567384405438	0.997168279260496	-0.0963458351468045
chr1	152766072	152766325	253	-	utr5	Rgl1	0.277734123252993	0.916426389639036	0.209748098452672	1	0.353905044561001	0.997924900810215	0.00551629050091153	-0.0050314159820847	0.90567384405438	0.997168279260496	0.0105477064829962
chr1	152766567	152766821	254	+	utr5	Arpc5	0.281309636159243	0.917005323765095	0.169268719242768	1	0.210901790496115	0.997924900810215	-0.0715662464468891	0.0116605934544315	0.819205410409942	0.997168279260496	-0.0832268399013206
chr1	152768792	152768882	90	+	exon	Arpc5	0.235342658794801	0.905337689544457	0.133341483910497	1	0.199413494658089	0.997924900810215	-0.144187703348336	0.0116605934544315	0.819205410409942	0.997168279260496	-0.155848296802768
chr1	152807914	152808008	94	+	utr5	Ncf2	0.385361875082252	0.930876346376736	0.315341728029576	1	0.463040228159782	0.997924900810215	-0.147074178599231	0.0431062748111667	0.791488740528478	0.997168279260496	-0.190180453410397
chr1	152839204	152839333	129	-	utr3	Smg7	0.375057486925867	0.930791636528877	0.508494797786046	1	0.434901021807327	0.997924900810215	0.0159402334967417	-0.028750471155676	0.340299326940711	0.997168279260496	0.0446907046524177
chr1	152848644	152848761	117	-	exon	Smg7	0.989434082556424	0.998681987092763	0.888366602765671	1	0.845274746166096	0.997924900810215	0.143728395841518	-0.028750471155676	0.340299326940711	0.997168279260496	0.172478866997194
chr1	152902533	152902874	341	-	utr5	Smg7	0.676628575912413	0.973598803655632	0.784729638855917	1	0.781334125793598	0.997924900810215	-0.088152313617213	-0.028750471155676	0.340299326940711	0.997168279260496	-0.059401842461537
chr1	152954987	152955119	132	+	utr5	Nmnat2	0.556485991153494	0.961500921271025	0.395481290713248	1	0.379684645376175	0.997924900810215	-0.0483510876366918	0.00398203963370903	0.865793322697675	0.997168279260496	-0.0523331272704008
chr1	153115691	153115796	105	+	utr3	Nmnat2	0.0687338502775463	0.808742131621735	0.188050114408952	1	0.240792666840758	0.997924900810215	0.0535316663160559	0.00398203963370903	0.865793322697675	0.997168279260496	0.0495496266823468
chr1	153123968	153124071	103	-	utr3	Lamc2	0.41664807486772	0.935393882646557	0.411306355185769	1	0.557281326878694	0.997924900810215	0.165306361922893	0.0120499755285687	0.850437159662963	0.997168279260496	0.153256386394325
chr1	153221052	153221283	231	-	utr3	Lamc1	0.886264535220951	0.991230264450559	0.983451417781703	1	0.990064676284058	0.997924900810215	-0.000768293115038489	-0.0151744712947883	0.742164148523318	0.997168279260496	0.0144061781797498
chr1	153221388	153221674	286	-	utr3	Lamc1	0.642216806163518	0.97141722863698	0.830560853166714	1	0.961331595005688	0.997924900810215	0.118664468834308	-0.0151744712947883	0.742164148523318	0.997168279260496	0.133838940129096
chr1	153332209	153332464	255	-	exon	Lamc1	0.701088600222529	0.97403350717473	0.809687780746465	1	0.785006045883018	0.997924900810215	0.107875084467459	-0.0151744712947883	0.742164148523318	0.997168279260496	0.123049555762247
chr1	153332642	153332756	114	-	utr5	Lamc1	0.263423505963757	0.913916551525746	0.291745284511708	1	0.420606849608444	0.997924900810215	0.0533563659057388	-0.0151744712947883	0.742164148523318	0.997168279260496	0.0685308372005271
chr1	153652987	153653301	314	+	utr5	Rgs8	0.308939568740765	0.921559210279291	0.416557150147034	1	0.478652438780924	0.997924900810215	-0.00952935617887603	-0.014039214831955	0.677462216741641	0.997168279260496	0.00450985865307895
chr1	153692801	153693097	296	+	utr3	Rgs8	0.765330796902669	0.97845024576985	0.634281518875586	1	0.611070220340684	0.997924900810215	-0.00136856747927687	-0.014039214831955	0.677462216741641	0.997168279260496	0.0126706473526781
chr1	153695590	153695802	212	+	utr3	Rgs8	0.660810984341945	0.973001417253662	0.829519544332068	1	0.856454819256121	0.997924900810215	0.00815398994420951	-0.014039214831955	0.677462216741641	0.997168279260496	0.0221932047761645
chr1	153696410	153696520	110	+	utr3	Rgs8	0.0550187515157815	0.796432217653066	0.0331002918549886	1	0.0686282435391271	0.997924900810215	-0.11397581140305	-0.014039214831955	0.677462216741641	0.997168279260496	-0.0999365965710955
chr1	153743717	153743840	123	-	exon	Gm28513	0.102950601414658	0.833048744134382	0.081934552904209	1	0.11691208354979	0.997924900810215	-0.147667209784949	0.442554432041167	0.632227973401256	0.997168279260496	-0.590221641826116
chr1	153743924	153744192	268	+	utr3	Rgs16	0.50953960733984	0.957519527192632	0.391993412616019	1	0.489926947885706	0.997924900810215	0.021293258949617	0.125582566128342	0.138256029008597	0.997168279260496	-0.104289307178725
chr1	153899857	153900195	338	-	utr5	Teddm2	0.530248015304601	0.95899407917471	0.334328283055123	1	0.166873616842414	0.997924900810215	-0.0787355264029431	-0.209432480754301	0.144440642464769	0.997168279260496	0.130696954351358
chr1	153902858	153902958	100	+	utr5	Glul	0.654240965840164	0.972633603811811	0.943184407159994	1	0.988899874783832	0.997924900810215	-0.00225859839516407	-0.0188350852480645	0.346082115807997	0.997168279260496	0.0165764868529005
chr1	153907978	153908229	251	+	utr3	Glul	0.369251460210625	0.929920474322038	0.720174184693095	1	0.666613433302283	0.997924900810215	0.0215561478146647	-0.0188350852480645	0.346082115807997	0.997168279260496	0.0403912330627292
chr1	154204671	154204830	159	+	exon	Zfp648	0.388397335545789	0.932942621798029	0.322422376183712	1	0.509736386806859	0.997924900810215	-0.103527761514256	0.1455778019225	0.438805926054754	0.997168279260496	-0.249105563436756
chr1	154398174	154398760	586	-	utr3	Cacna1e	0.377231575736464	0.930791636528877	0.706543715204319	1	0.79858467610253	0.997924900810215	0.0540879362583556	-0.0236914383004624	0.357818044425699	0.997168279260496	0.077779374558818
chr1	154472127	154472384	257	-	exon	Cacna1e	0.931556576692413	0.993885612278226	0.814735231227374	1	0.828907754440508	0.997924900810215	0.0510012667172181	-0.0236914383004624	0.357818044425699	0.997168279260496	0.0746927050176805
chr1	154725753	154725938	185	-	utr5	Cacna1e	0.262647613499497	0.913809161425169	0.498163570867791	1	0.52086101339306	0.997924900810215	-0.0446741748343531	-0.0236914383004624	0.357818044425699	0.997168279260496	-0.0209827365338907
chr1	154726543	154726755	212	-	intron	Cacna1e	0.159349385591386	0.872174733338932	0.113465751793738	1	0.167012476271247	0.997924900810215	-0.143024805720286	-0.0236914383004624	0.357818044425699	0.997168279260496	-0.119333367419824
chr1	154884294	154884400	106	-	exon	Cacna1e	0.189265716393497	0.889349003319575	0.120038710571502	1	0.177319426352414	0.997924900810215	-0.336848089919814	-0.0236914383004624	0.357818044425699	0.997168279260496	-0.313156651619351
chr1	155097822	155099651	1829	-	utr3	Ier5	0.861246044738406	0.988669893743046	0.564659353680976	1	0.554565667825857	0.997924900810215	0.00818381359557786	0.0404501009290655	0.275230844868132	0.997168279260496	-0.0322662873334877
chr1	155158679	155158866	187	+	utr5	Stx6	0.910579450353559	0.993878726998035	0.737093040751372	1	0.778815518445238	0.997924900810215	0.0265377256018197	0.0400198183156995	0.28299197176838	0.997168279260496	-0.0134820927138798
chr1	155202183	155202382	199	+	utr3	Stx6	0.0826850626067239	0.821183823461797	0.0456626302227809	1	0.0918116838305458	0.997924900810215	-0.0189581851888567	0.0400198183156995	0.28299197176838	0.997168279260496	-0.0589780035045562
chr1	155225749	155226245	496	-	exon	BC034090	0.835503162295377	0.987085361257008	0.66203219069866	1	0.665893965252387	0.997924900810215	0.0479962624482684	0.10143425848667	0.119218048931048	0.997168279260496	-0.0534379960384017
chr1	155241618	155241708	90	-	exon	BC034090	0.00405161391563751	0.496971488485392	0.00182522036747832	1	0.00493170027563615	0.997924900810215	-0.0374395722300519	0.10143425848667	0.119218048931048	0.997168279260496	-0.138873830716722
chr1	155280488	155280731	243	-	utr3	Xpr1	0.699005334485978	0.97403350717473	0.814254195563099	1	0.940965236567934	0.997924900810215	0.0755519920313001	-0.0585570708607004	0.0839717489834948	0.997168279260496	0.134109062892
chr1	155417210	155417422	212	-	utr5	Xpr1	0.660079285185961	0.973001417253662	0.872004121289098	1	0.880112719022586	0.997924900810215	0.0212335072846926	-0.0585570708607004	0.0839717489834948	0.997168279260496	0.079790578145393
chr1	155558147	155558355	208	+	utr5	Acbd6	0.98668171807203	0.99827889810136	0.797861736133028	1	0.85359573588546	0.997924900810215	-0.0470437002766773	-0.0195500320188727	0.684953534583249	0.997168279260496	-0.0274936682578046
chr1	155558462	155558599	137	+	utr5	Acbd6	0.519660391615807	0.957755680868802	0.674255897678785	1	0.616955874393546	0.997924900810215	0.0633735685602632	-0.0195500320188727	0.684953534583249	0.997168279260496	0.0829236005791359
chr1	155779431	155779919	488	-	exon	Qsox1	0.751441805039311	0.976891370243482	0.965168883587964	1	0.923570139674084	0.997924900810215	0.00219636130709997	-0.032213721906345	0.544713199191376	0.997168279260496	0.0344100832134449
chr1	155812724	155812816	92	-	utr5	Qsox1	0.400497050468434	0.933166293627368	0.444260680163044	1	0.463295971368872	0.997924900810215	-0.0798250592934022	-0.032213721906345	0.544713199191376	0.997168279260496	-0.0476113373870573
chr1	155846983	155847151	168	-	utr3	Cep350	0.733856557426972	0.975588156297742	0.617821060998712	1	0.64446888929596	0.997924900810215	0.0229667105372632	0.0152032214569981	0.717291255616236	0.997168279260496	0.00776348908026514
chr1	155847241	155847457	216	-	utr3	Cep350	0.98059296591383	0.997004110691647	0.826073393100714	1	0.864125789458882	0.997924900810215	0.0190158305281908	0.0152032214569981	0.717291255616236	0.997168279260496	0.00381260907119278
chr1	155847700	155847913	213	-	utr3	Cep350	0.683190274864756	0.973598803655632	0.600633889185779	1	0.691527053907887	0.997924900810215	-0.0891411821221794	0.0152032214569981	0.717291255616236	0.997168279260496	-0.104344403579177
chr1	155848453	155848573	120	-	utr3	Cep350	0.777503056136051	0.978644179208731	0.78694834029684	1	0.738678573375223	0.997924900810215	-0.117610121633962	0.0152032214569981	0.717291255616236	0.997168279260496	-0.13281334309096
chr1	155862493	155862618	125	-	exon	Cep350	0.310794181406425	0.921559210279291	0.250306158403156	1	0.325467812262897	0.997924900810215	-0.0219038433965475	0.0152032214569981	0.717291255616236	0.997168279260496	-0.0371070648535455
chr1	155928699	155928830	131	-	exon	Cep350	0.412337069594587	0.934176692009534	0.451207249339186	1	0.438990076687636	0.997924900810215	-9.67831459751045e-05	0.0152032214569981	0.717291255616236	0.997168279260496	-0.0153000046029732
chr1	155928927	155929037	110	-	exon	Cep350	0.910359835430471	0.993878726998035	0.992174970507112	1	0.960012367822979	0.997924900810215	-0.0437375087622479	0.0152032214569981	0.717291255616236	0.997168279260496	-0.0589407302192459
chr1	155953195	155953419	224	-	exon	Cep350	0.708449142001811	0.974183308801042	0.815413478342161	1	0.866247962114285	0.997924900810215	0.125262630052785	0.0152032214569981	0.717291255616236	0.997168279260496	0.110059408595787
chr1	156006909	156007413	504	-	utr3	Tor1aip1	0.223771321939427	0.89976027419305	0.150843759424706	1	0.243266125291605	0.997924900810215	0.0165651478732649	0.0524695321185037	0.416896525134276	0.997168279260496	-0.0359043842452388
chr1	156007518	156007701	183	-	utr3	Tor1aip1	0.963499619245882	0.996230375542168	0.814671961445017	1	0.852248484768368	0.997924900810215	-0.0624992052396767	0.0524695321185037	0.416896525134276	0.997168279260496	-0.11496873735818
chr1	156036311	156036460	149	+	utr5	Tor1aip2	0.672268569441179	0.973598803655632	0.848403896409315	1	0.872168912342262	0.997924900810215	-0.0304063807393903	0.0940379180319869	0.143171437247114	0.997168279260496	-0.124444298771377
chr1	156040879	156041096	217	+	utr5	Tor1aip2	0.237436322273327	0.906402499228673	0.15529913221945	1	0.216822880826645	0.997924900810215	-0.0968685655600294	0.0940379180319869	0.143171437247114	0.997168279260496	-0.190906483592016
chr1	156051229	156051816	587	+	utr5	Tor1aip2	0.51664165794716	0.957749714320181	0.681374444739468	1	0.743460047281336	0.997924900810215	-0.000254507208355348	0.0940379180319869	0.143171437247114	0.997168279260496	-0.0942924252403423
chr1	156064909	156065461	552	+	utr3	Tor1aip2	0.00146622898013238	0.404024074929669	0.00115202943040677	1	0.0108315369445126	0.997924900810215	0.0619409709588974	0.0940379180319869	0.143171437247114	0.997168279260496	-0.0320969470730895
chr1	156065729	156065856	127	+	utr3	Tor1aip2	0.564266302067817	0.961719475634505	0.483247727614273	1	0.595332736257804	0.997924900810215	-0.0628204073889944	0.0940379180319869	0.143171437247114	0.997168279260496	-0.156858325420981
chr1	156204908	156205045	137	-	utr5	Fam163a	0.935820815075503	0.994221507012469	0.955743495158021	1	0.901522537008866	0.997924900810215	0.14218232725921	-0.026044154978141	0.752117002260505	0.997168279260496	0.168226482237351
chr1	156474168	156474265	97	-	utr5	Soat1	0.213514111681325	0.895313464062873	0.158887268670055	1	0.218054403966474	0.997924900810215	-0.046554156402658	0.0745425103343233	0.248725318154419	0.997168279260496	-0.121096666736981
chr1	156558785	156559148	363	+	utr5	Abl2	0.305751148871648	0.921559210279291	0.489482264620217	1	0.506866417069536	0.997924900810215	0.0589450447186877	0.0103303205091276	0.75796891797741	0.997168279260496	0.04861472420956
chr1	156641115	156641255	140	+	exon	Abl2	0.126360209134481	0.854498476895818	0.109416640942046	1	0.207479770758249	0.997924900810215	-0.0501984907281822	0.0103303205091276	0.75796891797741	0.997168279260496	-0.0605288112373098
chr1	156641514	156641850	336	+	exon	Abl2	0.83183260608729	0.986145357872107	0.954058810063968	1	0.909659556984582	0.997924900810215	-0.0495775819333252	0.0103303205091276	0.75796891797741	0.997168279260496	-0.0599079024424528
chr1	156642024	156642730	706	+	utr3	Abl2	0.629511937783513	0.96957117926919	0.8895281878923	1	0.958470430977098	0.997924900810215	0.0482274442274043	0.0103303205091276	0.75796891797741	0.997168279260496	0.0378971237182767
chr1	156655645	156655752	107	-	utr3	Tor3a	0.865984146041094	0.989130927617477	0.775760460262089	1	0.804091904181365	0.997924900810215	-0.0924108712294742	0.0788975920676235	0.442021049913328	0.997168279260496	-0.171308463297098
chr1	156681153	156681648	495	-	utr3	Fam20b	0.664235276522819	0.973016790654495	0.484176655911037	1	0.475080182290988	0.997924900810215	-0.0113478801947871	0.026365832787368	0.440806543841073	0.997168279260496	-0.0377137129821551
chr1	156705767	156706006	239	-	exon	Fam20b	0.31411946120526	0.921761725255938	0.220839933236541	1	0.240092469929699	0.997924900810215	0.0134132155356128	0.026365832787368	0.440806543841073	0.997168279260496	-0.0129526172517552
chr1	156718883	156719097	214	-	utr5	Fam20b	0.781407414624392	0.979236368464744	0.652871081063052	1	0.575928165262581	0.997924900810215	-0.0157954651541179	0.026365832787368	0.440806543841073	0.997168279260496	-0.0421612979414859
chr1	156808907	156809189	282	-	utr3	Ralgps2	0.16278871701012	0.874781717967646	0.222600012716091	1	0.301522929737787	0.997924900810215	0.0837368221925461	-0.0552500527830228	0.370135505082719	0.997168279260496	0.138986874975569
chr1	157140049	157140182	133	-	utr3	Rasal2	0.959073958927944	0.995980658531819	0.93028898551103	1	0.964269453566739	0.997924900810215	-0.0164703871769093	-0.0103720600221588	0.740821734739624	0.997168279260496	-0.0060983271547505
chr1	157140653	157140884	231	-	utr3	Rasal2	0.00106581192478428	0.394380863939462	0.00563487208157927	1	0.0187282300525391	0.997924900810215	0.13055270859784	-0.0103720600221588	0.740821734739624	0.997168279260496	0.140924768619999
chr1	157157078	157157268	190	-	exon	Rasal2	0.292590743851256	0.917717155488232	0.190495133045267	1	0.210086512331487	0.997924900810215	0.0594755467440912	-0.0103720600221588	0.740821734739624	0.997168279260496	0.0698476067662499
chr1	157157518	157157620	102	-	exon	Rasal2	0.891974164395711	0.991230264450559	0.725092020057338	1	0.591618499610552	0.997924900810215	0.162292748239301	-0.0103720600221588	0.740821734739624	0.997168279260496	0.17266480826146
chr1	157175881	157175976	95	-	exon	Rasal2	0.983338311322071	0.997981517701913	0.862122905581823	1	0.97922373520783	0.997924900810215	-0.16873533513664	-0.0103720600221588	0.740821734739624	0.997168279260496	-0.158363275114481
chr1	157176077	157176204	127	-	exon	Rasal2	0.717158200621539	0.975133911080931	0.620327030297943	1	0.752448923659212	0.997924900810215	-0.057694420421985	-0.0103720600221588	0.740821734739624	0.997168279260496	-0.0473223603998262
chr1	157412015	157412301	286	-	utr5	Rasal2	0.379797344273689	0.930791636528877	0.30603295977995	1	0.284093383270444	0.997924900810215	-0.1856351962576	-0.0103720600221588	0.740821734739624	0.997168279260496	-0.175263136235441
chr1	157412389	157412846	457	-	utr5	Rasal2	0.590726495993874	0.964099483500336	0.72137744794431	1	0.713009438961895	0.997924900810215	0.00200918870749115	-0.0103720600221588	0.740821734739624	0.997168279260496	0.0123812487296499
chr1	158245827	158246191	364	-	utr3	Brinp2	0.0524954621789169	0.790135655099539	0.0296787181574847	1	0.0382316894584745	0.997924900810215	-0.0362968579302809	0.0443445317246287	0.176031102054357	0.997168279260496	-0.0806413896549096
chr1	158246353	158246788	435	-	utr3	Brinp2	0.568248837803024	0.961719475634505	0.370207226719718	1	0.415187721963186	0.997924900810215	0.0351051238289562	0.0443445317246287	0.176031102054357	0.997168279260496	-0.00923940789567248
chr1	158246978	158247099	121	-	utr3	Brinp2	0.610191530495739	0.967079479761906	0.739585168026036	1	0.848585454073832	0.997924900810215	0.113209248321252	0.0443445317246287	0.176031102054357	0.997168279260496	0.0688647165966229
chr1	158295742	158295840	98	-	utr5	Brinp2	0.833687782603703	0.986281599720177	0.96857304791504	1	0.756168384721841	0.997924900810215	0.137160921906393	0.0443445317246287	0.176031102054357	0.997168279260496	0.0928163901817645
chr1	158355577	158355815	238	-	utr5	Brinp2	0.889477612642107	0.991230264450559	0.925103238753261	1	0.933950218115319	0.997924900810215	0.0863601028866166	0.0443445317246287	0.176031102054357	0.997168279260496	0.0420155711619879
chr1	158356101	158356319	218	-	utr5	Brinp2	0.752775253468139	0.976893171122594	0.968424301238725	1	0.924715128677251	0.997924900810215	-0.0529655796074435	0.0443445317246287	0.176031102054357	0.997168279260496	-0.0973101113320722
chr1	158362239	158362450	211	+	utr5	Astn1	0.832105356406949	0.986145357872107	0.942088557586112	1	0.934477572016549	0.997924900810215	-0.0106093229552453	0.00817442226151414	0.723598535860224	0.997168279260496	-0.0187837452167594
chr1	158362542	158362724	182	+	utr5	Astn1	0.647404031008272	0.972366812953255	0.481315628196824	1	0.552130336704933	0.997924900810215	-0.0920158320827123	0.00817442226151414	0.723598535860224	0.997168279260496	-0.100190254344226
chr1	158688548	158688830	282	+	utr3	Astn1	0.787251795894957	0.979798640427446	0.561492661331587	1	0.505622469148609	0.997924900810215	0.0787825778838639	0.00817442226151414	0.723598535860224	0.997168279260496	0.0706081556223497
chr1	158689235	158689426	191	+	utr3	Astn1	0.679486690197562	0.973598803655632	0.519940719040201	1	0.51878110923222	0.997924900810215	-0.0455023618035731	0.00817442226151414	0.723598535860224	0.997168279260496	-0.0536767840650872
chr1	158689898	158690073	175	+	utr3	Astn1	0.631235970819385	0.970054827419977	0.429062724394996	1	0.287097946915887	0.997924900810215	-0.0123454028231296	0.00817442226151414	0.723598535860224	0.997168279260496	-0.0205198250846438
chr1	158936748	158936846	98	-	exon	Pappa2	0.277429569872276	0.916426389639036	0.22517954622204	1	0.442365819240497	0.997924900810215	-0.256492098381241	-0.198612849124045	0.149046981653346	0.997168279260496	-0.0578792492571965
chr1	159232172	159232320	148	+	utr5	Cop1	0.330771645719741	0.924966115852238	0.262428790196942	1	0.457424272578463	0.997924900810215	-0.196453472799418	-0.0190120224506196	0.75575529233036	0.997168279260496	-0.177441450348798
chr1	159523760	159523942	182	+	utr5	Tnr	0.0235793872381013	0.734543725514795	0.0163691144243301	1	0.04593920858946	0.997924900810215	-0.15247921767333	-0.0582410143402301	0.117266736986918	0.997168279260496	-0.0942382033330994
chr1	159851946	159852381	435	+	exon	Tnr	0.5571102828399	0.961500921271025	0.77576203686618	1	0.803085190200201	0.997924900810215	0.0525539982872824	-0.0582410143402301	0.117266736986918	0.997168279260496	0.110795012627512
chr1	159926197	159926297	100	+	utr3	Tnr	0.37930085088254	0.930791636528877	0.482626142021668	1	0.53086638398356	0.997924900810215	-0.095735482380868	-0.0582410143402301	0.117266736986918	0.997168279260496	-0.0374944680406379
chr1	159926929	159927182	253	+	utr3	Tnr	0.333002579181901	0.924966115852238	0.495426608296714	1	0.571436851712596	0.997924900810215	-0.00830409595276579	-0.0582410143402301	0.117266736986918	0.997168279260496	0.0499369183874643
chr1	160196877	160196991	114	+	exon	Mrps14	0.103806511696901	0.834873443323012	0.0783459026718542	1	0.103616155480966	0.997924900810215	-0.159489921589328	0.0879235673716252	0.458351486664121	0.997168279260496	-0.247413488960953
chr1	160212709	160212872	163	-	utr5	Cacybp	0.147085388970184	0.867193468733538	0.125336051209421	1	0.202918153118134	0.997924900810215	-0.288103850219992	-0.0215957538445742	0.767656215248604	0.997168279260496	-0.266508096375418
chr1	160224220	160224414	194	-	exon	Rabgap1l	0.709679429803635	0.974183308801042	0.951405646818525	1	0.961009509921234	0.997924900810215	-0.0105907892458312	-0.046563992857028	0.231735840666496	0.997168279260496	0.0359732036111968
chr1	160226529	160226684	155	-	exon	Rabgap1l	0.175015566602509	0.88133356167561	0.273492810080743	1	0.434642184797085	0.997924900810215	0.00215179430803428	-0.046563992857028	0.231735840666496	0.997168279260496	0.0487157871650623
chr1	160351793	160352094	301	+	intron	Gm36975	0.969794154802107	0.996612447051625	0.856487111250198	1	0.836211045331975	0.997924900810215	-0.176204365617102	-0.395130083394873	0.53921285903643	0.997168279260496	0.218925717777771
chr1	160577426	160577518	92	-	intron	Rabgap1l	0.831240613949804	0.986145357872107	0.896560955911866	1	0.978988057988143	0.997924900810215	0.0407803984583077	-0.046563992857028	0.231735840666496	0.997168279260496	0.0873443913153357
chr1	160577688	160577959	271	-	intron	Rabgap1l	0.0604290014010953	0.806118994954658	0.107349803974435	1	0.203339611643719	0.997924900810215	0.0373491177979235	-0.046563992857028	0.231735840666496	0.997168279260496	0.0839131106549514
chr1	160579476	160579734	258	-	intron	Rabgap1l	0.530636556982985	0.95899407917471	0.434658952652894	1	0.494507608482127	0.997924900810215	-0.0633166613438949	-0.046563992857028	0.231735840666496	0.997168279260496	-0.0167526684868669
chr1	160792824	160792975	151	-	utr5	Rabgap1l	0.297840143787835	0.919800725466751	0.220668209127222	1	0.263617198268652	0.997924900810215	-0.195825839169926	-0.046563992857028	0.231735840666496	0.997168279260496	-0.149261846312898
chr1	160906367	160906626	259	+	utr5	Rc3h1	0.665834469321725	0.973228785394669	0.541101573395674	1	0.530245795059598	0.997924900810215	0.00122232979963279	-0.0443517984658133	0.411087471856728	0.997168279260496	0.0455741282654461
chr1	161019768	161019919	151	-	utr3	Zbtb37	0.76322525520011	0.97845024576985	0.82766334708473	1	0.931588460881037	0.997924900810215	-0.0596651864438282	0.0168604172843351	0.860484317615934	0.997168279260496	-0.0765256037281633
chr1	161031985	161032103	118	-	exon	Zbtb37	0.440024320781221	0.942250743199167	0.34894109285597	1	0.39255933258614	0.997924900810215	0.120350635328711	0.0168604172843351	0.860484317615934	0.997168279260496	0.103490218044376
chr1	161088911	161089001	90	-	utr3	Klhl20	0.72728742296029	0.975133911080931	0.643245894192728	1	0.76416303796133	0.997924900810215	-0.127668589153238	-0.0388034808264472	0.624338728233216	0.997168279260496	-0.0888651083267906
chr1	161109371	161109522	151	-	exon	Klhl20	0.489232575726579	0.954650800181086	0.609080846376868	1	0.733860648479047	0.997924900810215	0.000818840333604389	-0.0388034808264472	0.624338728233216	0.997168279260496	0.0396223211600516
chr1	161131375	161131480	105	-	utr5	Klhl20	0.402549788110516	0.933166293627368	0.415655373290298	1	0.468932844126705	0.997924900810215	-0.072395367679524	-0.0388034808264472	0.624338728233216	0.997168279260496	-0.0335918868530768
chr1	161142724	161142827	103	+	utr5	Ankrd45	0.874696548237848	0.990246693578528	0.951253292605047	1	0.986067592876253	0.997924900810215	-0.147832702498361	-0.019846787035765	0.730874092805769	0.997168279260496	-0.127985915462596
chr1	161151182	161151273	91	+	exon	Ankrd45	0.304227236850429	0.921559210279291	0.401735407286145	1	0.513767874257788	0.997924900810215	0.200480789821951	-0.019846787035765	0.730874092805769	0.997168279260496	0.220327576857716
chr1	161167942	161168069	127	+	utr3	Ankrd45	0.151690450169927	0.867441131437704	0.134082735395236	1	0.168412389027458	0.997924900810215	-0.190068172148676	-0.019846787035765	0.730874092805769	0.997168279260496	-0.170221385112911
chr1	161251064	161251200	136	-	utr5	Prdx6	0.712134577830252	0.974231983419741	0.520296097953715	1	0.694026323381663	0.997924900810215	-0.039481584895366	-0.0412584719585746	0.260200175936296	0.997168279260496	0.00177688706320861
chr1	161818363	161818545	182	-	utr3	Suco	0.389617086408924	0.932942621798029	0.47077327656844	1	0.672741047859001	0.997924900810215	0.217441930257789	-0.00365166256171838	0.962233248801619	0.997984788518018	0.221093592819508
chr1	161834716	161834965	249	-	exon	Suco	0.806005655259072	0.982699597884263	0.90212557918191	1	0.929669636349014	0.997924900810215	-0.0811814140755713	-0.00365166256171838	0.962233248801619	0.997984788518018	-0.0775297515138529
chr1	161876452	161876681	229	-	utr5	Suco	0.489956556250809	0.954710500438779	0.554202519457154	1	0.518316389940794	0.997924900810215	-0.0138784427285951	-0.00365166256171838	0.962233248801619	0.997984788518018	-0.0102267801668767
chr1	161970723	161970844	121	+	exon	Pigc	0.290862531387493	0.917717155488232	0.210890393715744	1	0.37238680682851	0.997924900810215	-0.0580001906228039	0.0772193584717939	0.562844231969739	0.997168279260496	-0.135219549094598
chr1	161971307	161971464	157	+	utr3	Pigc	0.478264383539835	0.952571754524119	0.534293834091615	1	0.737118486216256	0.997924900810215	0.288064677585543	0.0772193584717939	0.562844231969739	0.997168279260496	0.21084531911375
chr1	162477820	162477995	175	-	utr5	Dnm3	0.224830732304408	0.89976027419305	0.146280804126849	1	0.165696722056804	0.997924900810215	-0.0325462769052637	-0.0511439551110644	0.0639681189570245	0.997168279260496	0.0185976782058006
chr1	162534160	162534344	184	-	utr3	Mettl13	0.910615978598202	0.993878726998035	0.796776797737753	1	0.837639980182073	0.997924900810215	-0.203657932266558	0.0686808793063866	0.356376731522478	0.997168279260496	-0.272338811572945
chr1	162545827	162545988	161	-	exon	Mettl13	0.311113499464813	0.921559210279291	0.250945856474746	1	0.422118599832868	0.997924900810215	0.00674986186864587	0.0686808793063866	0.356376731522478	0.997168279260496	-0.0619310174377408
chr1	162548421	162548541	120	-	utr5	Mettl13	0.560945011821841	0.961719475634505	0.591716808262143	1	0.796725345954496	0.997924900810215	0.404898613477852	0.0686808793063866	0.356376731522478	0.997168279260496	0.336217734171465
chr1	162570601	162570714	113	+	utr5	Vamp4	0.408203099739971	0.933166293627368	0.53294833593035	1	0.658309389875504	0.997924900810215	-0.19325340945104	-0.0403194779647658	0.515321425777327	0.997168279260496	-0.152933931486274
chr1	162639123	162639382	259	+	utr5	Myoc	0.160406132957539	0.873863889131064	0.109141444060754	1	0.199774264039543	0.997924900810215	-0.00818438492935014	0.141076186040981	0.0481472907640131	0.997168279260496	-0.149260570970331
chr1	162639518	162639671	153	+	exon	Myoc	0.487454104575059	0.954237232810085	0.403253365861386	1	0.365468138506292	0.997924900810215	-0.030393199927252	0.141076186040981	0.0481472907640131	0.997168279260496	-0.171469385968233
chr1	162648704	162649121	417	+	exon	Myoc	0.627911802222987	0.96957117926919	0.476460453931493	1	0.491168676628309	0.997924900810215	0.20065794395397	0.141076186040981	0.0481472907640131	0.997168279260496	0.0595817579129891
chr1	162673276	162673565	289	-	utr3	Prrc2c	0.0303838032992982	0.744954783800763	0.0978693403952273	1	0.166412824373157	0.997924900810215	0.102596238694309	-0.0265949631108114	0.202434898071187	0.997168279260496	0.12919120180512
chr1	162697657	162697898	241	-	exon	Prrc2c	0.247043007732657	0.90726164251736	0.521524514343613	1	0.576154896441869	0.997924900810215	-0.0300216480141914	-0.0265949631108114	0.202434898071187	0.997168279260496	-0.00342668490337998
chr1	162705254	162705420	166	-	exon	Prrc2c	0.478066742715991	0.952571754524119	0.642811070468045	1	0.697526873725675	0.997924900810215	0.116898704255485	-0.0265949631108114	0.202434898071187	0.997168279260496	0.143493667366297
chr1	162710403	162710558	155	-	exon	Prrc2c	0.021748644672313	0.725411434584579	0.0528794300514488	1	0.0499051917307697	0.997924900810215	0.137098345737109	-0.0265949631108114	0.202434898071187	0.997168279260496	0.163693308847921
chr1	162740407	162740507	100	-	utr5	Prrc2c	0.109052154567843	0.842681655016788	0.0890894756526159	1	0.16512872846043	0.997924900810215	-0.264108823864189	-0.0265949631108114	0.202434898071187	0.997168279260496	-0.237513860753378
chr1	163257708	163257812	104	-	utr3	Prrx1	0.737241809106759	0.976095897811026	0.649257949836094	1	0.788332471517963	0.997924900810215	-0.169604930224389	-0.230435646113841	0.164411886324096	0.997168279260496	0.0608307158894519
chr1	163386260	163386449	189	-	utr3	Gorab	0.760279511211318	0.977793440883592	0.743357211516152	1	0.764737616813042	0.997924900810215	0.0583086462394654	-0.0382846465920677	0.773043880566566	0.997168279260496	0.0965932928315331
chr1	163779632	163779847	215	+	utr5	Kifap3	0.753265327132719	0.976893171122594	0.532070267218391	1	0.505323482056963	0.997924900810215	-0.119171545295456	0.00416291050582588	0.862863206368156	0.997168279260496	-0.123334455801282
chr1	163952182	163952481	299	+	utr3	Scyl3	0.078857543214526	0.81896919308581	0.0648018119050816	1	0.107042034590365	0.997924900810215	0.0905187938604013	0.127355919284277	0.0418856846570089	0.997168279260496	-0.0368371254238753
chr1	164228390	164228594	204	+	intergenic	NA	0.115334310439954	0.849493036978228	0.107884934307962	1	0.222958383113071	0.997924900810215	0.0492092487445561	NA	NA	NA	NA
chr1	164249057	164249231	174	+	utr5	Slc19a2	0.876443807175601	0.990602936399285	0.930314191394573	1	0.983025487826838	0.997924900810215	0.0146893983355127	-0.172940776010957	0.0985839163269005	0.997168279260496	0.18763017434647
chr1	164256818	164256908	90	+	exon	Slc19a2	0.0296106393825812	0.744954783800763	0.0386050545304388	1	0.0766418301070405	0.997924900810215	0.144043134746133	-0.172940776010957	0.0985839163269005	0.997168279260496	0.316983910757091
chr1	164263811	164263902	91	+	utr3	Slc19a2	0.299194972294631	0.920743958178174	0.316461856208469	1	0.337450591560607	0.997924900810215	-0.0658502508975325	-0.172940776010957	0.0985839163269005	0.997168279260496	0.107090525113425
chr1	164275604	164275734	130	+	utr5	Ccdc181	0.177976912772321	0.881592734462065	0.20461916877127	1	0.319303557635387	0.997924900810215	-0.167994707470508	-0.103020072046798	0.168545008622526	0.997168279260496	-0.0649746354237108
chr1	164280343	164280476	133	+	exon	Ccdc181	0.290482191405262	0.917717155488232	0.344298779135963	1	0.493602778046078	0.997924900810215	0.186640448704705	-0.103020072046798	0.168545008622526	0.997168279260496	0.289660520751503
chr1	164328704	164329235	531	+	intron	Nme7	0.0931663743987	0.832092471734928	0.141501257746271	1	0.240750388125959	0.997924900810215	0.274075158800788	0.072461442996367	0.526486249194915	0.997168279260496	0.201613715804421
chr1	164438456	164438559	103	-	exon	Atp1b1	0.185309927409979	0.885503732831401	0.427501559432882	1	0.550773671954037	0.997924900810215	0.049375395217488	-0.00339800206504757	0.821860769084959	0.997168279260496	0.0527733972825356
chr1	164457853	164457988	135	-	utr5	Atp1b1	0.314292615019012	0.921761725255938	0.178563115384051	1	0.0594327699555757	0.997924900810215	-0.0966414805707632	-0.00339800206504757	0.821860769084959	0.997168279260496	-0.0932434785057156
chr1	164458082	164458363	281	-	utr5	Atp1b1	0.501429158087025	0.955779598166518	0.310394193567968	1	0.116754212740745	0.997924900810215	-0.117388161125471	-0.00339800206504757	0.821860769084959	0.997168279260496	-0.113990159060423
chr1	164458739	164459094	355	-	utr5*	Atp1b1	0.225549617800255	0.900506335992868	0.161005147918952	1	0.240369582477393	0.997924900810215	-0.119539212990261	-0.00339800206504757	0.821860769084959	0.997168279260496	-0.116141210925213
chr1	165194262	165194389	127	-	utr5	Sft2d2	0.893696547847437	0.991668936398248	0.95898476713085	1	0.851834359457506	0.997924900810215	0.148684279703459	0.0248089334371723	0.72034726420917	0.997168279260496	0.123875346266287
chr1	165215389	165215495	106	-	utr3	Tiprl	0.884720257346235	0.990884867787458	0.771331043509619	1	0.842756810000341	0.997924900810215	-0.0590498989416535	-0.0410326798321295	0.520311504098114	0.997168279260496	-0.018017219109524
chr1	165215690	165215824	134	-	utr3	Tiprl	0.160691814984286	0.873863889131064	0.239816922450923	1	0.411065561710221	0.997924900810215	0.0383004628843091	-0.0410326798321295	0.520311504098114	0.997168279260496	0.0793331427164386
chr1	165236812	165236967	155	-	utr5	Tiprl	0.258498079958391	0.910225294600632	0.195606634461387	1	0.322633858848172	0.997924900810215	-0.103518728835603	-0.0410326798321295	0.520311504098114	0.997168279260496	-0.0624860490034731
chr1	165282004	165282166	162	+	intergenic	NA	0.311418757147176	0.921559210279291	0.271868122270335	1	0.425754534387866	0.997924900810215	0.0579823774556203	NA	NA	NA	NA
chr1	165310750	165310963	213	+	exon	Gpr161	0.425008563663085	0.937998097489209	0.548580034814148	1	0.666961291537442	0.997924900810215	0.0257165016802077	-0.00116916536900352	0.982865467303122	0.999065921437529	0.0268856670492113
chr1	165321484	165321965	481	+	utr3	Gpr161	0.334165648935273	0.924966115852238	0.206158642548961	1	0.24269839886643	0.997924900810215	0.00102082655114541	-0.00116916536900352	0.982865467303122	0.999065921437529	0.00218999192014892
chr1	165351016	165351165	149	-	exon	Dcaf6	0.147307433032659	0.867193468733538	0.228127277373027	1	0.210011607726479	0.997924900810215	0.0676474054696334	-0.0249732881180027	0.450968634898189	0.997168279260496	0.0926206935876361
chr1	165460313	165460451	138	-	utr5	Dcaf6	0.292502775469778	0.917717155488232	0.195043758324635	1	0.22253773144729	0.997924900810215	-0.206988641380672	-0.0249732881180027	0.450968634898189	0.997168279260496	-0.182015353262669
chr1	165461226	165461449	223	+	utr5	Mpc2	0.0952915049104676	0.832278773880331	0.0738779274491744	1	0.0771138407768111	0.997924900810215	-0.148768755023199	-0.0328163882707502	0.488084067756949	0.997168279260496	-0.115952366752448
chr1	165592532	165592646	114	-	utr3	Mpzl1	0.918243729531265	0.993885612278226	0.98117981465185	1	0.96497621121284	0.997924900810215	0.00495215170919082	-0.0646593710732612	0.338146818080054	0.997168279260496	0.069611522782452
chr1	165593472	165593593	121	-	utr3	Mpzl1	0.820200584913469	0.985182016268635	0.703923749130698	1	0.680119507161452	0.997924900810215	-0.0512245035194469	-0.0646593710732612	0.338146818080054	0.997168279260496	0.0134348675538143
chr1	165634381	165634536	155	-	utr5	Mpzl1	0.778564014286706	0.979013713799067	0.88612466799731	1	0.906639296371526	0.997924900810215	-0.0651311394789956	-0.0646593710732612	0.338146818080054	0.997168279260496	-0.000471768405734457
chr1	165655485	165655640	155	-	exon	Rcsd1	0.156737328007565	0.870083641245595	0.104251045270545	1	0.0689494749407767	0.997924900810215	0.0938794398321749	0.180529225224654	0.103642376793016	0.997168279260496	-0.0866497853924795
chr1	165763751	165763952	201	+	utr5	Creg1	0.029043360102575	0.744954783800763	0.0186610127244756	1	0.0412119630670326	0.997924900810215	-0.0670707582880724	0.0811788332114006	0.301307906012641	0.997168279260496	-0.148249591499473
chr1	165875828	165875975	147	-	utr3	Pou2f1	0.127384551667991	0.854498476895818	0.152412599826791	1	0.163297188778333	0.997924900810215	-0.0161572492872377	-0.0692093800040593	0.266534343020746	0.997168279260496	0.0530521307168216
chr1	166254164	166254370	206	+	utr5	Ildr2	0.571907352965062	0.961719475634505	0.460477467729179	1	0.529352684298587	0.997924900810215	-0.128059444736974	0.0146558088893325	0.659244636803226	0.997168279260496	-0.142715253626307
chr1	166308871	166309339	468	-	exon	5330438I03Rik	0.275770339145047	0.916217444276993	0.430134249509659	1	0.499320616038337	0.997924900810215	-0.00503739564085435	0.0764068640151418	0.824032074899784	0.997168279260496	-0.0814442596559961
chr1	166310962	166311129	167	+	utr3	Ildr2	0.274061106552383	0.915728945036096	0.18472017797473	1	0.208109806555747	0.997924900810215	-0.0280125775729999	0.0146558088893325	0.659244636803226	0.997168279260496	-0.0426683864623324
chr1	166311257	166311562	305	+	utr3	Ildr2	0.612874359705909	0.967666926336913	0.773141554208899	1	0.784592238441729	0.997924900810215	0.137430770573806	0.0146558088893325	0.659244636803226	0.997168279260496	0.122774961684474
chr1	166311879	166312345	466	+	utr3	Ildr2	0.402839307726067	0.933166293627368	0.274357919189453	1	0.306793802851031	0.997924900810215	0.0572643948672314	0.0146558088893325	0.659244636803226	0.997168279260496	0.042608585977899
chr1	166378928	166379079	151	-	exon	Gm15853	0.846007465400639	0.987948376726372	0.756841997157607	1	0.839388155270522	0.997924900810215	-0.0461409241546369	-0.0726207525247994	0.746524549657605	0.997168279260496	0.0264798283701625
chr1	166379348	166379453	105	+	utr5	Tada1	0.676638374855753	0.973598803655632	0.566445109128612	1	0.569519776360329	0.997924900810215	-0.0105218016791785	-0.113627078374059	0.26142326582131	0.997168279260496	0.10310527669488
chr1	166379917	166380086	169	-	exon	Gm15853	0.178673355932539	0.881592734462065	0.136342909698297	1	0.28526332008344	0.997924900810215	0.183943508905129	-0.0726207525247994	0.746524549657605	0.997168279260496	0.256564261429928
chr1	166398619	166398870	251	-	utr3	Pogk	0.0526177477187915	0.790135655099539	0.0875479360240246	1	0.17226754407648	0.997924900810215	0.0619910313726545	-0.0059382962875278	0.894674085436631	0.997168279260496	0.0679293276601823
chr1	166398964	166399249	285	-	utr3	Pogk	0.236373042568905	0.905337689544457	0.144132593801639	1	0.224739035815939	0.997924900810215	-0.0580528024592196	-0.0059382962875278	0.894674085436631	0.997168279260496	-0.0521145061716918
chr1	166399337	166399593	256	-	utr3	Pogk	0.478529415470422	0.952645370802772	0.330787426461913	1	0.213682192306033	0.997924900810215	-0.0310559627533338	-0.0059382962875278	0.894674085436631	0.997168279260496	-0.025117666465806
chr1	166399711	166400095	384	-	utr3	Pogk	0.553820302813235	0.96133584529342	0.707077473462929	1	0.759109778083918	0.997924900810215	-0.00431806244972355	-0.0059382962875278	0.894674085436631	0.997168279260496	0.00162023383780425
chr1	166409359	166409510	151	-	utr5	Pogk	0.0457381149878588	0.775111039434604	0.0298658445174212	1	0.0803753090687916	0.997924900810215	0.270730066017272	-0.0059382962875278	0.894674085436631	0.997168279260496	0.2766683623048
chr1	167000805	167001212	407	-	exon	Gm16701	0.037189797069786	0.769649668204316	0.0225735501312588	1	0.0459708745058392	0.997924900810215	-0.19122915787275	-0.318314777016944	0.594846313072587	0.997168279260496	0.127085619144194
chr1	167001406	167001537	131	+	utr5	Fam78b	0.597176767407302	0.965105575886901	0.668818004050719	1	0.645448504054595	0.997924900810215	-0.0550994883875484	-0.0678140953752154	0.190521937265532	0.997168279260496	0.012714606987667
chr1	167078521	167078681	160	+	exon	Fam78b	0.296590515217591	0.919078382561758	0.381421882938194	1	0.480964482475843	0.997924900810215	0.0775990847117915	-0.0678140953752154	0.190521937265532	0.997168279260496	0.145413180087007
chr1	167078723	167079404	681	+	utr3	Fam78b	0.794876178535252	0.981275355359152	0.955268812227759	1	0.837046225609628	0.997924900810215	-0.0188388640804341	-0.0678140953752154	0.190521937265532	0.997168279260496	0.0489752312947813
chr1	167088077	167088167	90	+	utr3	Fam78b	0.404854532055443	0.933166293627368	0.415817210807971	1	0.48529977240956	0.997924900810215	-0.00361091321521541	-0.0678140953752154	0.190521937265532	0.997168279260496	0.06420318216
chr1	167088209	167088392	183	+	utr3	Fam78b	0.960337914619011	0.995980658531819	0.812085383475955	1	0.876730227368118	0.997924900810215	-0.0446014386808337	-0.0678140953752154	0.190521937265532	0.997168279260496	0.0232126566943817
chr1	167226120	167226428	308	-	utr3	Uck2	0.982743926224565	0.997727949557821	0.815097497875507	1	0.756717667034832	0.997924900810215	-0.02996214423618	0.0378624401186898	0.480949590235729	0.997168279260496	-0.0678245843548698
chr1	167284804	167285129	325	-	utr5	Uck2	0.585080268535898	0.96364193639816	0.462774062323923	1	0.353846423701547	0.997924900810215	-0.101877874828074	0.0378624401186898	0.480949590235729	0.997168279260496	-0.139740314946763
chr1	167308712	167308866	154	+	utr5	Tmco1	0.272870625251603	0.914701039894786	0.190042372953475	1	0.19827894234119	0.997924900810215	-0.0595890881715509	0.120951830738094	0.353435015134472	0.997168279260496	-0.180540918909645
chr1	167350011	167350297	286	+	utr5	Aldh9a1	0.460196910286971	0.948733396681933	0.372122243572207	1	0.3414049799655	0.997924900810215	-0.118719517245058	-0.0845618290070674	0.178710159312095	0.997168279260496	-0.0341576882379906
chr1	167378342	167378447	105	-	utr5	Mgst3	0.649340545799639	0.972633603811811	0.751379795702184	1	0.870231636286928	0.997924900810215	-0.00401823442217667	0.0462549858009147	0.392524681217058	0.997168279260496	-0.0502732202230914
chr1	167598317	167598677	360	+	utr5	Rxrg	0.712023625494636	0.974231983419741	0.558975229806276	1	0.581176223694701	0.997924900810215	0.0804545853494995	0.0481072068529512	0.495474145534095	0.997168279260496	0.0323473784965483
chr1	168431363	168431575	212	-	utr5	Pbx1	0.142040369210469	0.863099764389217	0.115210821205877	1	0.14117939234096	0.997924900810215	-0.000644190730831026	0.0302933715805162	0.309881558565286	0.997168279260496	-0.0309375623113472
chr1	168432037	168432171	134	-	utr5	Pbx1	0.027395028472231	0.743453751054952	0.0408853713148388	1	0.0937632205531854	0.997924900810215	0.051346091770496	0.0302933715805162	0.309881558565286	0.997168279260496	0.0210527201899798
chr1	169655492	169655608	116	+	utr5	Rgs5	0.70631636868488	0.97403350717473	0.550564330674117	1	0.554550318846039	0.997924900810215	-0.0127584988679713	-0.0800367097524003	0.140658074790947	0.997168279260496	0.067278210884429
chr1	169743613	169743761	148	-	utr3	Rgs4	0.170389337180605	0.879142690388598	0.355284315554119	1	0.497013991791251	0.997924900810215	0.0694499178101485	-0.0130932043556659	0.600040196661811	0.997168279260496	0.0825431221658145
chr1	169747544	169747668	124	-	utr5	Rgs4	0.0822251312742944	0.821183823461797	0.0340404261001151	1	0.0494213060039172	0.997924900810215	-0.110679722742452	-0.0130932043556659	0.600040196661811	0.997168279260496	-0.0975865183867864
chr1	169933952	169934228	276	+	utr3	Ccdc190	0.714914701297808	0.974913878510058	0.893942594188897	1	0.861397671817402	0.997924900810215	0.00964167521700377	-0.160342220068136	0.408367274204338	0.997168279260496	0.169983895285139
chr1	169952809	169952907	98	-	utr3	Hsd17b7	0.0326589953319436	0.747913720802986	0.0287463800163579	1	0.0990200301012416	0.997924900810215	0.104439384473908	-0.0323572407104756	0.749923439665343	0.997168279260496	0.136796625184383
chr1	170166767	170167006	239	-	utr5	Uap1	0.562352177609034	0.961719475634505	0.656191809302356	1	0.628190665943044	0.997924900810215	0.0493710842301772	0.0816589530779404	0.167032394043387	0.997168279260496	-0.0322878688477632
chr1	170174781	170174950	169	-	utr5	Uap1	0.0523123248071805	0.790135655099539	0.0283944407252775	1	0.0657606713551853	0.997924900810215	-0.0670541113964389	0.0816589530779404	0.167032394043387	0.997168279260496	-0.148713064474379
chr1	170215239	170215408	169	-	utr5	Uhmk1	0.985955609846367	0.99827243885987	0.850455380725914	1	0.886712880743095	0.997924900810215	-0.0959686006864067	0.0720050713302979	0.0443610904093886	0.997168279260496	-0.167973672016705
chr1	170301192	170301530	338	-	exon	Gm7694	0.259392437309176	0.911067862195675	0.315978683892611	1	0.440501956099479	0.997924900810215	0.141474536465057	0.093185994110027	0.453090779551294	0.997168279260496	0.0482885423550299
chr1	170315630	170316189	559	-	intron	Nos1ap	0.264779312456577	0.914198047354074	0.429250749377562	1	0.414288184840912	0.997924900810215	0.0331387678300413	-0.0271875709576131	0.410848224602637	0.997168279260496	0.0603263387876543
chr1	170318678	170318906	228	-	exon	Nos1ap	0.462465051615025	0.949044013515377	0.30222883015917	1	0.394729717127318	0.997924900810215	-0.0851772043943916	-0.0271875709576131	0.410848224602637	0.997168279260496	-0.0579896334367785
chr1	170589471	170589860	389	-	utr5	Nos1ap	0.286075050299609	0.91741429706166	0.153248731144933	1	0.143196085050713	0.997924900810215	-0.137166972004896	-0.0271875709576131	0.410848224602637	0.997168279260496	-0.109979401047283
chr1	170644526	170644665	139	+	utr5	Olfml2b	0.271546667255823	0.914436599737754	0.227804498818321	1	0.275580976216164	0.997924900810215	-0.107925296695047	0.159516963586732	0.0389008443762663	0.997168279260496	-0.267442260281779
chr1	170668916	170669046	130	+	exon	Olfml2b	0.0836706254812217	0.823179667827173	0.0797088912323021	1	0.111586933027737	0.997924900810215	-0.338255639809603	0.159516963586732	0.0389008443762663	0.997168279260496	-0.497772603396335
chr1	170682041	170682318	277	+	exon	Olfml2b	0.194553844116068	0.890797748758355	0.129654854276369	1	0.240838751722234	0.997924900810215	-0.0181143927799166	0.159516963586732	0.0389008443762663	0.997168279260496	-0.177631356366649
chr1	170709745	170710087	342	-	utr3	Atf6	0.456557698055903	0.94710784820549	0.655512622306738	1	0.752463821895159	0.997924900810215	-0.0174458124590248	-0.0496048824651317	0.206440658208018	0.997168279260496	0.0321590700061069
chr1	170885261	170885433	172	-	utr5	Dusp12	0.803936845694192	0.982556106292536	0.879898328584627	1	0.950419306416627	0.997924900810215	0.126677839635183	0.0147682829663657	0.943652736273582	0.997168279260496	0.111909556668818
chr1	170960772	170960919	147	-	utr3	Fcgr2b	0.0742872835231758	0.814211666481425	0.0519000104904904	1	0.212108343635734	0.997924900810215	-0.104347670504634	0.370529662579756	0.111712326085739	0.997168279260496	-0.47487733308439
chr1	171143635	171143729	94	-	utr5	Sdhc	0.519585255062651	0.957749714320181	0.419247353193399	1	0.414518678846421	0.997924900810215	-0.119011541173607	-0.0152935151915039	0.789745938628046	0.997168279260496	-0.103718025982103
chr1	171145776	171145874	98	-	utr5	Sdhc	0.0308136519891729	0.744954783800763	0.0220129445856092	1	0.0871733117723159	0.997924900810215	-0.0421316268190094	-0.0152935151915039	0.789745938628046	0.997168279260496	-0.0268381116275056
chr1	171196078	171196268	190	-	utr5	Pcp4l1	0.336492648394701	0.924966115852238	0.199959219400546	1	0.21296867841362	0.997924900810215	-0.0834725242397019	0.000818520603093624	0.975764694833272	0.998138264693912	-0.0842910448427955
chr1	171217950	171218196	246	-	utr3	Tomm40l	0.317175201816362	0.922403749287265	0.404422639841093	1	0.560355524198736	0.997924900810215	0.173577968130639	0.0948709179095315	0.269839695190815	0.997168279260496	0.0787070502211071
chr1	171218814	171219000	186	+	utr3	Nr1i3	0.0730859789872448	0.813033275168829	0.0985557305698528	1	0.130509946193174	0.997924900810215	0.00894810906831505	0.0577412569891672	0.924179030083073	0.997168279260496	-0.0487931479208521
chr1	171219359	171219512	153	+	utr3	Nr1i3	0.853289657983587	0.988128525770582	0.964370343248458	1	0.991727568715182	0.997924900810215	-0.0228852377359774	0.0577412569891672	0.924179030083073	0.997168279260496	-0.0806264947251446
chr1	171222016	171222207	191	-	utr5	Tomm40l	0.234613795404359	0.904904008077555	0.162952559658429	1	0.179720075816475	0.997924900810215	-0.0709270738592812	0.0948709179095315	0.269839695190815	0.997168279260496	-0.165797991768813
chr1	171222331	171222478	147	-	utr5	Tomm40l	0.20540945140716	0.893551696204302	0.14725235473251	1	0.202052205153886	0.997924900810215	0.00475235230074165	0.0948709179095315	0.269839695190815	0.997168279260496	-0.0901185656087898
chr1	171234217	171234340	123	-	utr5	Fcer1g	0.100651821088469	0.832867101662177	0.125220777046245	1	0.273057177132879	0.997924900810215	0.0360385727454105	-0.0078175712986741	0.959210463764461	0.997488933640866	0.0438561440440846
chr1	171246154	171246266	112	-	exon	Ndufs2	0.680886396363767	0.973598803655632	0.529368327139413	1	0.604237713222629	0.997924900810215	-0.188955245922069	0.00709676258835705	0.812860801777996	0.997168279260496	-0.196052008510426
chr1	171247009	171247116	107	-	utr5	Ndufs2	0.658172173771883	0.972843717580663	0.489282898277555	1	0.532857281151571	0.997924900810215	-0.100857351732188	0.00709676258835705	0.812860801777996	0.997168279260496	-0.107954114320545
chr1	171247438	171247543	105	-	intron	Ndufs2	0.102569447419073	0.832867101662177	0.10392731882863	1	0.308941246856809	0.997924900810215	0.0491625612666169	0.00709676258835705	0.812860801777996	0.997168279260496	0.0420657986782598
chr1	171250409	171250558	149	+	utr5	Adamts4	0.772932153030606	0.97845024576985	0.888474437398798	1	0.950291289888179	0.997924900810215	0.172650977897031	0.00641969705469125	0.917476444022075	0.997168279260496	0.16623128084234
chr1	171258919	171259104	185	+	exon	Adamts4	0.979513672603512	0.997004110691647	0.875629773284255	1	0.856941006494003	0.997924900810215	-0.15520527415587	0.00641969705469125	0.917476444022075	0.997168279260496	-0.161624971210561
chr1	171259167	171259290	123	+	utr3	Adamts4	0.573534118605753	0.961719475634505	0.387918188249293	1	0.34178649913662	0.997924900810215	-0.0596373646384805	0.00641969705469125	0.917476444022075	0.997168279260496	-0.0660570616931717
chr1	171270324	171270460	136	+	utr5	B4galt3	0.998837448653955	0.999997464807394	0.903206461013588	1	0.952358662360407	0.997924900810215	-0.0502888664797975	0.0147972815031964	0.778483892419546	0.997168279260496	-0.0650861479829939
chr1	171276309	171276437	128	+	utr3	B4galt3	0.528515646145485	0.958550592458704	0.701351196208179	1	0.657032950804963	0.997924900810215	0.00150506741007559	0.0147972815031964	0.778483892419546	0.997168279260496	-0.0132922140931208
chr1	171281021	171281167	146	-	utr5	Ppox	0.107059972004358	0.839866585485257	0.146716321716372	1	0.241406629172837	0.997924900810215	0.073910521372618	0.100989084673224	0.129377179245376	0.997168279260496	-0.027078563300606
chr1	171286421	171286590	169	-	exon	Usp21	0.55488729651152	0.961500921271025	0.694921177654349	1	0.763136935463166	0.997924900810215	0.0153765986098651	-0.0199987058503409	0.71595389491588	0.997168279260496	0.035375304460206
chr1	171287822	171287960	138	-	utr5	Usp21	0.396939878049668	0.933166293627368	0.319460609336763	1	0.445970198027071	0.997924900810215	-0.0293981198079464	-0.0199987058503409	0.71595389491588	0.997168279260496	-0.00939941395760548
chr1	171294689	171294886	197	-	utr5	Ufc1	0.499951203292473	0.955756750391652	0.670146872367235	1	0.735247575668569	0.997924900810215	0.0139479367578597	-0.0218299583859035	0.792649473986895	0.997168279260496	0.0357778951437632
chr1	171329412	171329561	149	+	utr5	Dedd	0.509774246321405	0.957524890549867	0.435438030585607	1	0.62699187684015	0.997924900810215	0.0254555500859617	0.0576534541135845	0.525305688141416	0.997168279260496	-0.0321979040276228
chr1	171329675	171329765	90	+	utr5	Dedd	0.472878570169227	0.95182770947634	0.408242530421685	1	0.291747053758841	0.997924900810215	0.0926288814321278	0.0576534541135845	0.525305688141416	0.997168279260496	0.0349754273185432
chr1	171329777	171329919	142	+	intron	Dedd	0.682235793365571	0.973598803655632	0.74018706291926	1	0.761371531307838	0.997924900810215	0.251960866467736	0.0576534541135845	0.525305688141416	0.997168279260496	0.194307412354152
chr1	171340814	171341260	446	-	utr3	Nit1	0.749349326001635	0.976799895726219	0.99657492285554	1	0.996823192051771	0.997979063100069	0.0757562260463926	-0.0131030273097815	0.84148316149511	0.997168279260496	0.0888592533561741
chr1	171342402	171342524	122	-	utr3	Nit1	0.0976351467536194	0.832278773880331	0.0674321344674585	1	0.124788200213412	0.997924900810215	-0.137062573286345	-0.0131030273097815	0.84148316149511	0.997168279260496	-0.123959545976564
chr1	171344968	171345065	97	-	utr5	Nit1	0.317854357137317	0.922403749287265	0.386851522713044	1	0.382841567755622	0.997924900810215	-0.145811018200789	-0.0131030273097815	0.84148316149511	0.997168279260496	-0.132707990891008
chr1	171345536	171345796	260	+	utr5	Pfdn2	0.966006706143895	0.996486544301767	0.770748090662269	1	0.768183995456427	0.997924900810215	-0.0162915481686132	-0.0462053645161145	0.345559053691309	0.997168279260496	0.0299138163475013
chr1	171356461	171356561	100	+	exon	Pfdn2	0.916224513612611	0.993885612278226	0.881872604596949	1	0.813342617271883	0.997924900810215	-0.033536799194584	-0.0462053645161145	0.345559053691309	0.997168279260496	0.0126685653215304
chr1	171411313	171411446	133	+	utr5	Usf1	0.227909144528494	0.901086327248994	0.394817860419795	1	0.559639396983418	0.997924900810215	0.00131522825628316	0.0145968859102058	0.721483564788403	0.997168279260496	-0.0132816576539226
chr1	171414361	171414468	107	+	utr5	Usf1	0.501083521231216	0.955756750391652	0.677873961307867	1	0.761406521499609	0.997924900810215	-0.0901974690309543	0.0145968859102058	0.721483564788403	0.997168279260496	-0.10479435494116
chr1	171418022	171418592	570	+	utr3	Usf1	0.0179721328616577	0.711187030910625	0.0162792935642797	1	0.0507282612659079	0.997924900810215	0.0188368543590924	0.0145968859102058	0.721483564788403	0.997168279260496	0.00423996844888667
chr1	171503878	171504026	148	-	exon	B930036N10Rik	0.0884433043733652	0.826281687105912	0.0530901351845586	1	0.104465548507428	0.997924900810215	0.070984894211039	-1.27632271559338	0.567808803829061	0.997168279260496	1.34730760980442
chr1	171504181	171504345	164	+	utr3	Alyref2	0.688870626971263	0.973598803655632	0.594615388082269	1	0.479002817776547	0.997924900810215	-0.00706516792799593	0.15694156226902	0.587256068787367	0.997168279260496	-0.164006730197016
chr1	172004634	172004764	130	-	exon	Vangl2	0.417943460034145	0.935393882646557	0.327022358129577	1	0.488856526094978	0.997924900810215	0.120108572083455	0.00607162460975814	0.921031290326779	0.997168279260496	0.114036947473697
chr1	172066381	172066717	336	-	utr3	Ncstn	0.0943012706458851	0.832206843109551	0.150517306276949	1	0.188907856598341	0.997924900810215	0.0107923847537252	-0.0352831776950589	0.497461011292281	0.997168279260496	0.0460755624487841
chr1	172082523	172082915	392	+	utr5	Copa	0.566297674627014	0.961719475634505	0.394531997187178	1	0.475823591819572	0.997924900810215	0.00074651303089017	0.00111737499624191	0.962923820420924	0.997984788518018	-0.000370861965351737
chr1	172128573	172128700	127	+	exon	Pex19	0.144927087151316	0.864562847741367	0.246569120786446	1	0.344817246377849	0.997924900810215	-0.0857566467399351	0.0245588655045621	0.615408903413292	0.997168279260496	-0.110315512244497
chr1	172148070	172148318	248	+	utr5	Dcaf8	0.28487833298801	0.91741429706166	0.190127422040933	1	0.233436011528849	0.997924900810215	-0.0700977923105311	0.038917503156196	0.139799150779409	0.997168279260496	-0.109015295466727
chr1	172149174	172149269	95	+	utr5	Dcaf8	0.566430313580731	0.961719475634505	0.689574181363342	1	0.659416443027912	0.997924900810215	-0.0306271666654214	0.038917503156196	0.139799150779409	0.997168279260496	-0.0695446698216174
chr1	172172386	172172680	294	+	exon	Dcaf8	0.479196346509091	0.952737274840889	0.706257881137954	1	0.667153007094922	0.997924900810215	0.115639915174729	0.038917503156196	0.139799150779409	0.997168279260496	0.0767224120185328
chr1	172194737	172194909	172	+	utr3	Dcaf8	0.155948832244963	0.868639791328515	0.112170513999767	1	0.142313969607172	0.997924900810215	-0.00506104869489045	0.038917503156196	0.139799150779409	0.997168279260496	-0.0439785518510865
chr1	172206614	172206796	182	-	utr5	Pea15a	0.984988200454891	0.998222576119241	0.711480708227833	1	0.692221095907285	0.997924900810215	-0.0330535403505835	-0.00113655374453022	0.962875334871806	0.997984788518018	-0.0319169866060533
chr1	172293399	172293514	115	+	intron	Igsf8	0.860678121610518	0.988669893743046	0.932976731795491	1	0.942772177476825	0.997924900810215	0.0317620561151391	0.00337511522089137	0.905652205322883	0.997168279260496	0.0283869408942478
chr1	172312332	172312546	214	+	utr5	Igsf8	0.927717106952088	0.993885612278226	0.710698033246332	1	0.689528655630958	0.997924900810215	-0.0903182972268824	0.00337511522089137	0.905652205322883	0.997168279260496	-0.0936934124477738
chr1	172317534	172317627	93	+	exon	Igsf8	0.667358505134716	0.973228785394669	0.477653498739223	1	0.428166735373998	0.997924900810215	0.0137976861325897	0.00337511522089137	0.905652205322883	0.997168279260496	0.0104225709116984
chr1	172318031	172318274	243	+	exon	Igsf8	0.672740741515817	0.973598803655632	0.947623376224316	1	0.997064240070774	0.998037842728092	0.00763748430687119	0.00337511522089137	0.905652205322883	0.997168279260496	0.00426236908597982
chr1	172320813	172321229	416	-	utr3	Kcnj9	0.855681222328027	0.988128525770582	0.608592307463803	1	0.452600025184888	0.997924900810215	-0.00832440345866715	-0.00268245330125822	0.914704040132888	0.997168279260496	-0.00564195015740893
chr1	172321327	172321604	277	-	utr3	Kcnj9	0.508038613717488	0.957416367388583	0.783408883784794	1	0.908573167530963	0.997924900810215	0.0422815513774081	-0.00268245330125822	0.914704040132888	0.997168279260496	0.0449640046786663
chr1	172322730	172323105	375	-	utr3	Kcnj9	0.0138712330521981	0.68300767426931	0.077859803460884	1	0.13140776346682	0.997924900810215	0.141033566487195	-0.00268245330125822	0.914704040132888	0.997168279260496	0.143716019788453
chr1	172325570	172325708	138	-	exon	Kcnj9	0.542202498513213	0.95985900645699	0.708003144707143	1	0.843191942161253	0.997924900810215	0.0609713907070592	-0.00268245330125822	0.914704040132888	0.997168279260496	0.0636538440083174
chr1	172325972	172326096	124	-	exon	Kcnj9	0.140118842981999	0.8625441794185	0.248679080622061	1	0.4510830039735	0.997924900810215	0.116724188725241	-0.00268245330125822	0.914704040132888	0.997168279260496	0.119406642026499
chr1	172326439	172326599	160	-	utr5	Kcnj9	0.819710302906539	0.985182016268635	0.6191029169197	1	0.80761909908763	0.997924900810215	-0.0102118216341515	-0.00268245330125822	0.914704040132888	0.997168279260496	-0.00752936833289329
chr1	172329157	172329310	153	-	utr5	Kcnj9	0.143948709416664	0.864562847741367	0.0921150713426111	1	0.110434290775246	0.997924900810215	-0.090468756665767	-0.00268245330125822	0.914704040132888	0.997168279260496	-0.0877863033645087
chr1	172341197	172341399	202	+	utr5	Kcnj10	0.0720813302339336	0.813033275168829	0.0383038024589391	1	0.0666747285843097	0.997924900810215	-0.157328607092821	0.00784652146696682	0.820699151234505	0.997168279260496	-0.165175128559788
chr1	172368885	172369287	402	+	exon	Kcnj10	0.509109509479121	0.957519527192632	0.73424636603274	1	0.7620725580499	0.997924900810215	0.0243361025531761	0.00784652146696682	0.820699151234505	0.997168279260496	0.0164895810862093
chr1	172369558	172369816	258	+	exon	Kcnj10	0.139394977300302	0.8625441794185	0.271086357979667	1	0.356693269103128	0.997924900810215	0.0615412019407241	0.00784652146696682	0.820699151234505	0.997168279260496	0.0536946804737573
chr1	172370143	172370467	324	+	utr3	Kcnj10	0.122987175287251	0.85395026585161	0.0696657328306504	1	0.141038644515422	0.997924900810215	0.0537901450330309	0.00784652146696682	0.820699151234505	0.997168279260496	0.045943623566064
chr1	172370564	172370768	204	+	utr3	Kcnj10	0.171514073582255	0.879169974045994	0.253577489046525	1	0.294847834361834	0.997924900810215	0.0724261527480004	0.00784652146696682	0.820699151234505	0.997168279260496	0.0645796312810336
chr1	172371731	172372019	288	+	utr3	Kcnj10	0.144427489629369	0.864562847741367	0.0779697275880405	1	0.0748276260215043	0.997924900810215	-0.00450955915053201	0.00784652146696682	0.820699151234505	0.997168279260496	-0.0123560806174988
chr1	172376563	172376699	136	+	utr5	Pigm	0.658505117822296	0.972843717580663	0.705405688960846	1	0.808130561553189	0.997924900810215	0.00617831256555877	0.00799542787725327	0.926980742764393	0.997168279260496	-0.0018171153116945
chr1	172376780	172376940	160	+	exon	Pigm	0.823848671511779	0.985333932222546	0.718784368955551	1	0.896092666411128	0.997924900810215	-0.0411968610389247	0.00799542787725327	0.926980742764393	0.997168279260496	-0.0491922889161779
chr1	172377540	172377655	115	+	exon	Pigm	0.626406953465781	0.969025586789686	0.709853335310084	1	0.816466794259503	0.997924900810215	-0.0952565915569853	0.00799542787725327	0.926980742764393	0.997168279260496	-0.103252019434239
chr1	172497267	172497426	159	+	utr3	Igsf9	0.42078757231868	0.936079796477758	0.463982063530697	1	0.528319569955068	0.997924900810215	0.0950830448577965	-0.0855871782802926	0.324752923733729	0.997168279260496	0.180670223138089
chr1	172523596	172523764	168	+	exon	Cfap45	0.401549978788335	0.933166293627368	0.421097852083064	1	0.631449350350002	0.997924900810215	0.0241844217890087	-0.0840686565587018	0.561316691455213	0.997168279260496	0.108253078347711
chr1	172523980	172524105	125	+	exon	Cfap45	0.594927135949437	0.964722554089887	0.534877179186952	1	0.721303095831556	0.997924900810215	-0.058004298503524	-0.0840686565587018	0.561316691455213	0.997168279260496	0.0260643580551778
chr1	172631448	172631575	127	-	utr3	Dusp23	0.814143549766696	0.984176330146868	0.893580301559793	1	0.894096904790949	0.997924900810215	0.0720798255471942	0.16522458282778	0.229305989093932	0.997168279260496	-0.0931447572805862
chr1	172632867	172632979	112	-	utr5	Dusp23	0.427791367488307	0.939605266083398	0.36204034231253	1	0.456565180853155	0.997924900810215	0.146588273059667	0.16522458282778	0.229305989093932	0.997168279260496	-0.0186363097681132
chr1	173332355	173332462	107	-	exon	Ackr1	0.298837241057955	0.920410946035125	0.393013358155554	1	0.531932488914303	0.997924900810215	0.0725528911954821	-0.099910190408137	0.254396551496568	0.997168279260496	0.172463081603619
chr1	173336085	173336259	174	-	utr3	Cadm3	0.603425365429782	0.966314787972304	0.950625619060814	1	0.893650628975568	0.997924900810215	-0.00354908456337125	-0.00109602996028646	0.952103479723405	0.997168279260496	-0.0024530546030848
chr1	173367570	173367671	101	-	utr5	Cadm3	0.709069309377242	0.974183308801042	0.530307969111065	1	0.567158630216617	0.997924900810215	-0.0794306640248399	-0.00109602996028646	0.952103479723405	0.997168279260496	-0.0783346340645534
chr1	174501730	174502188	458	+	utr5	Fmn2	0.074907196703362	0.814211666481425	0.0615863103326577	1	0.115818348396919	0.997924900810215	-0.0827923112738973	-0.0306585353459813	0.316953754419942	0.997168279260496	-0.052133775927916
chr1	174502612	174502892	280	+	exon	Fmn2	0.284634509003315	0.91741429706166	0.170510673677237	1	0.174940649813126	0.997924900810215	-0.0900455330091549	-0.0306585353459813	0.316953754419942	0.997168279260496	-0.0593869976631736
chr1	174503132	174503567	435	+	exon	Fmn2	0.0564016089242369	0.802079226865037	0.15156553841827	1	0.165736776210958	0.997924900810215	0.0443123248419549	-0.0306585353459813	0.316953754419942	0.997168279260496	0.0749708601879362
chr1	174608401	174608690	289	+	exon	Fmn2	0.0848557753524381	0.82547069819487	0.17403407617536	1	0.25202756319897	0.997924900810215	0.115003036259334	-0.0306585353459813	0.316953754419942	0.997168279260496	0.145661571605315
chr1	174608806	174609156	350	+	exon	Fmn2	0.0609103938925557	0.806516673245378	0.20612103772043	1	0.245277392253179	0.997924900810215	0.014824199395623	-0.0306585353459813	0.316953754419942	0.997168279260496	0.0454827347416044
chr1	174836073	174836494	421	-	utr3	Grem2	0.25785052448656	0.909057341125749	0.153633819959225	1	0.270968780431174	0.997924900810215	-0.0710263370205545	0.0629523373695714	0.353782436881919	0.997168279260496	-0.133978674390126
chr1	174836585	174836862	277	-	utr3	Grem2	0.932579599257669	0.993885612278226	0.756757550040113	1	0.636773949312244	0.997924900810215	0.0489988624089863	0.0629523373695714	0.353782436881919	0.997168279260496	-0.0139534749605851
chr1	174836962	174837107	145	-	exon	Grem2	0.835833809810739	0.987086460662826	0.721761911859603	1	0.706411343943219	0.997924900810215	0.121142866393894	0.0629523373695714	0.353782436881919	0.997168279260496	0.0581905290243226
chr1	174921663	174921820	157	-	utr5	Grem2	0.721070836745328	0.975133911080931	0.607082280299715	1	0.754304242055838	0.997924900810215	0.000520981775533026	0.0629523373695714	0.353782436881919	0.997168279260496	-0.0624313555940384
chr1	175492327	175492680	353	-	utr5	Rgs7	0.779901051615995	0.979236368464744	0.610135766892414	1	0.584586901034203	0.997924900810215	-0.0440486947532246	-0.0420524371290726	0.329402724505247	0.997168279260496	-0.00199625762415197
chr1	175625483	175625633	150	-	utr5	Fh1	0.382913832549209	0.930791636528877	0.242374087882162	1	0.240125509043715	0.997924900810215	-0.146002885664534	0.0284259693933769	0.560553421368906	0.997168279260496	-0.174428855057911
chr1	175963780	175964016	236	-	utr3	Pld5	0.252315291923343	0.907478570502481	0.192656154094962	1	0.363553539016081	0.997924900810215	-0.0100366794689035	0.111033270446717	0.454667509179011	0.997168279260496	-0.12106994991562
chr1	176274995	176275288	293	-	utr5	Pld5	0.85442169059197	0.988128525770582	0.752956675930836	1	0.88485449932253	0.997924900810215	0.0886772564519701	0.111033270446717	0.454667509179011	0.997168279260496	-0.0223560139947467
chr1	176755211	176755445	234	-	utr3	Cep170	0.286078602890121	0.91741429706166	0.423048276494462	1	0.602423576547644	0.997924900810215	0.138282976009149	0.0131555335275435	0.76832236885597	0.997168279260496	0.125127442481606
chr1	176755564	176755726	162	-	utr3	Cep170	0.156385487954621	0.869621491842121	0.128389353648912	1	0.169671769278714	0.997924900810215	0.0230557116855367	0.0131555335275435	0.76832236885597	0.997168279260496	0.0099001781579932
chr1	176756082	176756244	162	-	utr3	Cep170	0.762337113146887	0.978302413036597	0.888632673772547	1	0.878998373780985	0.997924900810215	0.13646943139749	0.0131555335275435	0.76832236885597	0.997168279260496	0.123313897869947
chr1	176756556	176756656	100	-	utr3	Cep170	0.518220072472247	0.957749714320181	0.611297900933976	1	0.619770025560938	0.997924900810215	0.0300889965801273	0.0131555335275435	0.76832236885597	0.997168279260496	0.0169334630525838
chr1	176774556	176774804	248	-	utr3	Cep170	0.988715528129801	0.998468151180089	0.85764189272934	1	0.994372752380555	0.997924900810215	0.0384986843448891	0.0131555335275435	0.76832236885597	0.997168279260496	0.0253431508173456
chr1	176813931	176814146	215	-	utr5	Cep170	0.769898060169152	0.97845024576985	0.936544267644191	1	0.966498994743035	0.997924900810215	-0.0295609099288433	0.0131555335275435	0.76832236885597	0.997168279260496	-0.0427164434563868
chr1	176835062	176835182	120	+	intron	Sdccag8	0.194579509020318	0.890797748758355	0.216319464841228	1	0.402323611018331	0.997924900810215	0.17615511244768	0.0158052087206494	0.792482300279663	0.997168279260496	0.160349903727031
chr1	177248797	177248921	124	-	utr5	Akt3	0.974438689460085	0.996632070076471	0.808164667750501	1	0.996706205120106	0.997979063100069	-0.0160537027509871	-0.0138517249715053	0.726738376528523	0.997168279260496	-0.00220197777948172
chr1	177258199	177258681	482	-	utr5	Akt3	0.708952726900867	0.974183308801042	0.560413026227174	1	0.645745138865705	0.997924900810215	-0.170484007190694	-0.0138517249715053	0.726738376528523	0.997168279260496	-0.156632282219189
chr1	177258789	177258965	176	-	utr5*	Akt3	0.77225059390484	0.97845024576985	0.688208864655638	1	0.739368526637975	0.997924900810215	-0.080904186272604	-0.0138517249715053	0.726738376528523	0.997168279260496	-0.0670524613010986
chr1	177442352	177442590	238	+	utr5	Zbtb18	0.513907327444485	0.957749714320181	0.75069484110573	1	0.822871514447506	0.997924900810215	0.0519471306821861	0.0367603523966532	0.153643490180138	0.997168279260496	0.0151867782855329
chr1	177447035	177447470	435	+	utr5	Zbtb18	0.291257395026348	0.917717155488232	0.633389507816309	1	0.671829333964828	0.997924900810215	0.0343461711046011	0.0367603523966532	0.153643490180138	0.997168279260496	-0.00241418129205204
chr1	177447566	177447716	150	+	exon	Zbtb18	0.525054442277978	0.958550592458704	0.887809656008194	1	0.882951719918214	0.997924900810215	-0.00471295998832814	0.0367603523966532	0.153643490180138	0.997168279260496	-0.0414733123849813
chr1	177447877	177448628	751	+	utr3	Zbtb18	0.562100409320923	0.961719475634505	0.987159801390061	1	0.899766734337196	0.997924900810215	0.0698705715117082	0.0367603523966532	0.153643490180138	0.997168279260496	0.033110219115055
chr1	177449919	177450108	189	+	utr3	Zbtb18	0.998483478890676	0.999997464807394	0.810426288526914	1	0.705344970527359	0.997924900810215	0.0490744131630747	0.0367603523966532	0.153643490180138	0.997168279260496	0.0123140607664216
chr1	177796304	177796606	302	-	utr5	Adss	0.132112263817466	0.85478616924385	0.238956032491744	1	0.322354835669898	0.997924900810215	-0.0610836755834498	0.0428684247111212	0.514930584274842	0.997168279260496	-0.103952100294571
chr1	177984302	177984396	94	+	intron	Catspere2	0.613540419632659	0.967666926336913	0.53634168118844	1	0.649794875370753	0.997924900810215	-0.043037971761917	0.0700071466874207	0.700216462379473	0.997168279260496	-0.113045118449338
chr1	178321380	178321470	90	-	exon	Hnrnpu	0.954031752917093	0.995980658531819	0.87210048086263	1	0.929372364021573	0.997924900810215	-0.198692989057642	0.009789349657659	0.581569187856723	0.997168279260496	-0.208482338715301
chr1	178337074	178337375	301	-	exon	Hnrnpu	0.308512337953227	0.921559210279291	0.563569562794735	1	0.684184078882086	0.997924900810215	0.0505799679997952	0.009789349657659	0.581569187856723	0.997168279260496	0.0407906183421362
chr1	178337572	178337792	220	-	utr5	Hnrnpu	0.955966663500342	0.995980658531819	0.67521154376524	1	0.655649209571506	0.997924900810215	-0.0380207963608545	0.009789349657659	0.581569187856723	0.997168279260496	-0.0478101460185135
chr1	178914949	178915163	214	+	exon	Kif26b	0.270975953150276	0.914436599737754	0.213252360016385	1	0.266575269250217	0.997924900810215	0.15495684429856	0.00585558491397075	0.912523636210729	0.997168279260496	0.149101259384589
chr1	178915538	178915646	108	+	exon	Kif26b	0.139652213230864	0.8625441794185	0.164999037928281	1	0.24768927875618	0.997924900810215	0.0313337731542319	0.00585558491397075	0.912523636210729	0.997168279260496	0.0254781882402611
chr1	178915792	178915885	93	+	exon	Kif26b	0.150753030797882	0.867441131437704	0.153836322768546	1	0.278444691205738	0.997924900810215	0.14338304287306	0.00585558491397075	0.912523636210729	0.997168279260496	0.137527457959089
chr1	178932381	178932596	215	+	utr3	Kif26b	0.561172016612846	0.961719475634505	0.451836310262393	1	0.565882879561256	0.997924900810215	-0.0361301013793379	0.00585558491397075	0.912523636210729	0.997168279260496	-0.0419856862933087
chr1	179517900	179518026	126	-	utr5	Smyd3	0.740774585183696	0.976095897811026	0.816725583853431	1	0.953773119618561	0.997924900810215	-0.0655449796667952	-0.0749856770681732	0.231698774027051	0.997168279260496	0.00944069740137804
chr1	179546259	179546586	327	+	utr5	Cnst	0.220467608381043	0.898419661897135	0.293870915360501	1	0.368293209313501	0.997924900810215	-0.0413624431697262	0.0213868413279457	0.551557547869177	0.997168279260496	-0.0627492844976719
chr1	179609755	179610516	761	+	exon	Cnst	0.828768641375167	0.985958383190254	0.596774288080721	1	0.457912880516773	0.997924900810215	0.0607245976443629	0.0213868413279457	0.551557547869177	0.997168279260496	0.0393377563164171
chr1	179625004	179625438	434	+	utr3	Cnst	0.93599024670135	0.994221507012469	0.793435866521393	1	0.748448567830137	0.997924900810215	0.0163937165997451	0.0213868413279457	0.551557547869177	0.997168279260496	-0.00499312472820068
chr1	179625762	179625913	151	+	utr3	Cnst	0.150860051878142	0.867441131437704	0.20888223307221	1	0.324607887439501	0.997924900810215	0.023854094936087	0.0213868413279457	0.551557547869177	0.997168279260496	0.00246725360814124
chr1	179668202	179668389	187	+	utr5	Sccpdh	0.985217767217065	0.998222576119241	0.848310441340002	1	0.975010314272085	0.997924900810215	-0.271748689804893	0.0727068574419342	0.348602024832271	0.997168279260496	-0.344455547246827
chr1	179752365	179752525	160	-	exon	Ahctf1	0.351046334544247	0.926421396453661	0.283988502321771	1	0.363143446771257	0.997924900810215	-0.0741627374487775	0.0100916699971432	0.834426186373925	0.997168279260496	-0.0842544074459207
chr1	179752812	179753064	252	-	exon	Ahctf1	0.00319717106288305	0.489139551323239	0.0044656739035205	1	0.00807547657127779	0.997924900810215	0.179414026012172	0.0100916699971432	0.834426186373925	0.997168279260496	0.169322356015029
chr1	179753408	179753789	381	-	utr3	Ahctf1	0.369253924176358	0.929920474322038	0.286408538871631	1	0.338020795135845	0.997924900810215	0.0389519051166331	0.0100916699971432	0.834426186373925	0.997168279260496	0.0288602351194899
chr1	179753869	179753990	121	-	utr3	Ahctf1	0.668169877140898	0.973228785394669	0.75684184045773	1	0.928881992307938	0.997924900810215	-0.0288796512305924	0.0100916699971432	0.834426186373925	0.997168279260496	-0.0389713212277356
chr1	179803516	179803654	138	-	utr5	Ahctf1	0.412940602705363	0.934555481981155	0.495970935093725	1	0.527282705710115	0.997924900810215	0.0406837611283747	0.0100916699971432	0.834426186373925	0.997168279260496	0.0305920911312315
chr1	179959452	179959693	241	+	utr5*	Cdc42bpa	0.64382968490425	0.971478258139499	0.721948199845683	1	0.750033057995593	0.997924900810215	0.0853115672123214	0.00850661169677176	0.738857090478911	0.997168279260496	0.0768049555155496
chr1	179959842	179960585	743	+	utr5	Cdc42bpa	0.689923919214956	0.973598803655632	0.476966112431697	1	0.50596587632391	0.997924900810215	-0.0931074557465701	0.00850661169677176	0.738857090478911	0.997168279260496	-0.101614067443342
chr1	180144517	180144661	144	+	exon	Cdc42bpa	0.32457540078308	0.924966115852238	0.534952382900094	1	0.589493591525025	0.997924900810215	0.0800171656985119	0.00850661169677176	0.738857090478911	0.997168279260496	0.0715105540017401
chr1	180162018	180162382	364	+	utr3	Cdc42bpa	0.70420861292974	0.97403350717473	0.474201012578563	1	0.394586601107337	0.997924900810215	-0.0431786437013918	0.00850661169677176	0.738857090478911	0.997168279260496	-0.0516852553981636
chr1	180163146	180163238	92	+	utr3	Cdc42bpa	0.445845132283279	0.943729764575366	0.33479838040057	1	0.3945970476724	0.997924900810215	-0.145992846109414	0.00850661169677176	0.738857090478911	0.997168279260496	-0.154499457806186
chr1	180166719	180166875	156	-	utr3	Coq8a	0.0306459208843243	0.744954783800763	0.053187839543512	1	0.115178528686473	0.997924900810215	0.219035089386373	-0.0713597391124186	0.16834889356291	0.997168279260496	0.290394828498792
chr1	180182221	180182321	100	-	utr5	Coq8a	0.222490803810519	0.89976027419305	0.285300272285651	1	0.357448963767627	0.997924900810215	-0.027484872759105	-0.0713597391124186	0.16834889356291	0.997168279260496	0.0438748663533136
chr1	180195876	180196012	136	-	utr5	Coq8a	0.538265609536053	0.95985900645699	0.704440624136249	1	0.830095469652866	0.997924900810215	-0.0248000651116017	-0.0713597391124186	0.16834889356291	0.997168279260496	0.046559674000817
chr1	180227590	180227723	133	-	exon	Psen2	0.935689026973726	0.994221507012469	0.963813872756638	1	0.953233587751025	0.997924900810215	-0.103872985500742	-0.0577770990584686	0.409210778765475	0.997168279260496	-0.0460958864422738
chr1	180245669	180245778	109	-	utr5	Psen2	0.463917273475955	0.949211192626038	0.562628093348192	1	0.660751581885191	0.997924900810215	-0.0347219043651432	-0.0577770990584686	0.409210778765475	0.997168279260496	0.0230551946933254
chr1	180330518	180331037	519	+	utr5	Itpkb	0.365680982466999	0.92965415587866	0.497608438940729	1	0.576454599378146	0.997924900810215	0.0500007017882141	0.000397665828681317	0.99267269513537	0.999582067687131	0.0496030359595328
chr1	180331634	180331733	99	+	intron	Itpkb	0.332489514821376	0.924966115852238	0.338934011111776	1	0.49662122996178	0.997924900810215	0.193117032270253	0.000397665828681317	0.99267269513537	0.999582067687131	0.192719366441572
chr1	180332079	180332607	528	+	utr5	Itpkb	0.405844165700032	0.933166293627368	0.496950602946898	1	0.553434486281758	0.997924900810215	0.00133749405722679	0.000397665828681317	0.99267269513537	0.999582067687131	0.000939828228545475
chr1	180332907	180333979	1072	+	exon	Itpkb	0.584315970042693	0.96364193639816	0.409787411116462	1	0.395775531803568	0.997924900810215	-0.00236804166261593	0.000397665828681317	0.99267269513537	0.999582067687131	-0.00276570749129725
chr1	180421859	180421955	96	+	utr3	Itpkb	0.454351426968241	0.94641018587305	0.380292645794646	1	0.376445168858106	0.997924900810215	-0.0639444989742214	0.000397665828681317	0.99267269513537	0.999582067687131	-0.0643421648029027
chr1	180436709	180436821	112	-	utr3	Stum	0.0914252903122996	0.828362083315083	0.0581950638114831	1	0.108019801868761	0.997924900810215	0.107736992574041	0.009274541174644	0.617915163063532	0.997168279260496	0.0984624513993969
chr1	180437121	180437463	342	-	utr3	Stum	0.322689613515841	0.923885370518698	0.206783738966554	1	0.193808347997979	0.997924900810215	0.104704166844794	0.009274541174644	0.617915163063532	0.997168279260496	0.0954296256701504
chr1	180483239	180483521	282	-	utr5	Stum	0.893142606539935	0.991553660419215	0.843544587517986	1	0.979708389975064	0.997924900810215	-0.0522270191637603	0.009274541174644	0.617915163063532	0.997168279260496	-0.0615015603384043
chr1	180568904	180569083	179	+	utr5	Parp1	0.929659384205801	0.993885612278226	0.76514143459054	1	0.753016493350658	0.997924900810215	0.11529817779284	0.0231875132117822	0.544774272033377	0.997168279260496	0.0921106645810578
chr1	180726033	180726313	280	+	utr5	Acbd3	0.958882850757781	0.995980658531819	0.86507651955361	1	0.836459177995658	0.997924900810215	0.0704738244336936	0.0712331648281696	0.189061193572413	0.997168279260496	-0.000759340394476005
chr1	180736687	180736793	106	+	exon	Acbd3	0.233806172822955	0.903775307697459	0.295589019402843	1	0.397778151837263	0.997924900810215	0.216820803527423	0.0712331648281696	0.189061193572413	0.997168279260496	0.145587638699253
chr1	180746876	180747046	170	+	exon	Acbd3	0.309441923224941	0.921559210279291	0.410864795630347	1	0.494417600898882	0.997924900810215	0.00230052451307235	0.0712331648281696	0.189061193572413	0.997168279260496	-0.0689326403150972
chr1	180752116	180752309	193	+	exon	Acbd3	0.146904988006469	0.867167957917857	0.20531551516985	1	0.232234870498897	0.997924900810215	0.0971900509013242	0.0712331648281696	0.189061193572413	0.997168279260496	0.0259568860731547
chr1	180811918	180812016	98	-	utr5	H3f3a	0.0862113605933356	0.826281687105912	0.193638242072208	1	0.1780355668761	0.997924900810215	0.0649906003948515	-0.0958725055614319	0.0111926488941186	0.997168279260496	0.160863105956283
chr1	180813477	180813596	119	-	utr5	H3f3a	0.0766875423320331	0.816918318000415	0.207548610826499	1	0.208561714732329	0.997924900810215	0.0609273106719065	-0.0958725055614319	0.0111926488941186	0.997168279260496	0.156799816233338
chr1	180851157	180851271	114	+	utr5	Sde2	0.0748073471640718	0.814211666481425	0.0501372954990133	1	0.121437946515812	0.997924900810215	-0.130273435726004	0.147853399996845	0.0433068267156013	0.997168279260496	-0.278126835722849
chr1	180862451	180862785	334	+	exon	Sde2	0.872402230850654	0.990068714179402	0.924282253237886	1	0.9263210005963	0.997924900810215	0.136068926205021	0.147853399996845	0.0433068267156013	0.997168279260496	-0.0117844737918243
chr1	180866058	180866304	246	+	utr3	Sde2	0.590516417634065	0.964099483500336	0.434164109759317	1	0.567707880849059	0.997924900810215	0.0476932180777951	0.147853399996845	0.0433068267156013	0.997168279260496	-0.10016018191905
chr1	181017434	181017543	109	-	utr5	Ephx1	0.0878462410823512	0.826281687105912	0.0596529297172695	1	0.101347949131023	0.997924900810215	0.0455056836720715	0.125982915296312	0.140410774543247	0.997168279260496	-0.0804772316242409
chr1	181090900	181091403	503	-	utr3	Nvl	0.517515217852279	0.957749714320181	0.372397432603002	1	0.458040346933981	0.997924900810215	0.0012039488132447	-0.0983577405644101	0.0410890075548519	0.997168279260496	0.0995616893776548
chr1	181144094	181144204	110	-	utr5	Nvl	0.539160701610109	0.95985900645699	0.634219144724794	1	0.742386905931178	0.997924900810215	0.0949237373747974	-0.0983577405644101	0.0410890075548519	0.997168279260496	0.193281477939208
chr1	181177507	181177809	302	-	utr3	Wdr26	0.605537278363812	0.966314787972304	0.456364384951592	1	0.535739844502091	0.997924900810215	0.0544933211578799	-0.0458214675657214	0.163637130460053	0.997168279260496	0.100314788723601
chr1	181211225	181211342	117	-	exon	Wdr26	0.862005989417575	0.98876844212179	0.984937664215554	1	0.874187041965234	0.997924900810215	-0.133676826584819	-0.0458214675657214	0.163637130460053	0.997168279260496	-0.0878553590190976
chr1	181211677	181212006	329	-	utr5*	Wdr26	0.137274633181527	0.859908956813724	0.0650484920674406	1	0.0528207069536016	0.997924900810215	-0.0970137935257388	-0.0458214675657214	0.163637130460053	0.997168279260496	-0.0511923259600174
chr1	181233971	181234063	92	+	intergenic	NA	0.892387007751817	0.991315279900408	0.946112734671835	1	0.946262685949653	0.997924900810215	0.115138932104492	NA	NA	NA	NA
chr1	181352462	181352986	524	+	utr5	Cnih3	0.306730348860725	0.921559210279291	0.192713448828847	1	0.245551298535713	0.997924900810215	-0.10264088267557	0.0216137742670343	0.57993895463487	0.997168279260496	-0.124254656942604
chr1	181459449	181460128	679	+	utr3	Cnih3	0.560087842118829	0.961500921271025	0.367621091495357	1	0.505951312293637	0.997924900810215	0.0201647349424934	0.0216137742670343	0.57993895463487	0.997168279260496	-0.00144903932454089
chr1	181905636	181905934	298	-	utr3	Enah	0.181694187424077	0.884761410023989	0.317176745870882	1	0.459862492343048	0.997924900810215	0.0353600128584972	-0.0459719281690107	0.195310585032048	0.997168279260496	0.0813319410275079
chr1	181921811	181922408	597	-	exon	Enah	0.356991220552476	0.927739364642064	0.513744500645832	1	0.506003234382733	0.997924900810215	-0.0487088353236871	-0.0459719281690107	0.195310585032048	0.997168279260496	-0.00273690715467639
chr1	181923657	181923822	165	-	exon	Enah	0.352083186241381	0.926421396453661	0.480106582935041	1	0.51762479829092	0.997924900810215	0.0350412855130656	-0.0459719281690107	0.195310585032048	0.997168279260496	0.0810132136820763
chr1	182019774	182019957	183	-	utr5	Enah	0.965333560517843	0.996334661327739	0.872702767442487	1	0.904938291178833	0.997924900810215	-0.0721417423654357	-0.0459719281690107	0.195310585032048	0.997168279260496	-0.026169814196425
chr1	182020101	182020388	287	-	utr5*	Enah	0.745727742192248	0.976357610896378	0.646417089433331	1	0.72469724438964	0.997924900810215	-0.120957711397991	-0.0459719281690107	0.195310585032048	0.997168279260496	-0.0749857832289805
chr1	182124771	182124898	127	+	utr5	Srp9	0.573965780481517	0.961920103435676	0.688559346617514	1	0.798919140982148	0.997924900810215	-0.0855142558588009	-0.0617738861840712	0.416753318925823	0.997168279260496	-0.0237403696747297
chr1	182132012	182132164	152	+	utr3	Srp9	0.443976033712989	0.943385334309585	0.322302048454752	1	0.315958684399542	0.997924900810215	-0.0355542103003324	-0.0617738861840712	0.416753318925823	0.997168279260496	0.0262196758837388
chr1	182279049	182279196	147	-	exon	Degs1	0.218949076432705	0.898419661897135	0.302890133212598	1	0.340059655842513	0.997924900810215	0.0710065002997428	-0.0402529065756676	0.44623260622664	0.997168279260496	0.11125940687541
chr1	182282662	182282801	139	-	utr5	Degs1	0.483091420848437	0.95340146201157	0.660449768262001	1	0.73723551383382	0.997924900810215	-0.0231329120637114	-0.0402529065756676	0.44623260622664	0.997168279260496	0.0171199945119562
chr1	182316595	182317211	616	-	utr3	Fbxo28	0.283313573963802	0.91741429706166	0.18546720749003	1	0.274954801217974	0.997924900810215	0.0639312159362284	0.0780947392521372	0.100849838318283	0.997168279260496	-0.0141635233159087
chr1	182341380	182341624	244	-	utr5	Fbxo28	0.985518270556115	0.998222576119241	0.782718804978533	1	0.745516562924967	0.997924900810215	-0.0869236678502604	0.0780947392521372	0.100849838318283	0.997168279260496	-0.165018407102398
chr1	182409182	182409372	190	+	utr5	Trp53bp2	0.534100955279904	0.959780972919389	0.606945259661184	1	0.792631204033038	0.997924900810215	0.0654705071587122	-0.00578886573907637	0.892285999267573	0.997168279260496	0.0712593728977885
chr1	182448682	182448795	113	+	exon	Trp53bp2	0.0290233134217825	0.744954783800763	0.0480529475290613	1	0.134809026879329	0.997924900810215	0.170602293763846	-0.00578886573907637	0.892285999267573	0.997168279260496	0.176391159502922
chr1	182461812	182462086	274	+	utr3	Trp53bp2	0.190096159361606	0.889349003319575	0.136427796270986	1	0.201972688199726	0.997924900810215	-0.0213099924639006	-0.00578886573907637	0.892285999267573	0.997168279260496	-0.0155211267248243
chr1	182489803	182489925	122	+	exon	Gm37885	0.623495728521752	0.96855067874632	0.468384674842838	1	0.549916752116734	0.997924900810215	-0.11127738984174	0.0507440817162077	0.888273528714596	0.997168279260496	-0.162021471557947
chr1	182490026	182490391	365	+	exon	Gm37885	0.242476926214152	0.90726164251736	0.394303335217343	1	0.4952414890487	0.997924900810215	-0.05270509732371	0.0507440817162077	0.888273528714596	0.997168279260496	-0.103449179039918
chr1	182490553	182490871	318	+	exon	Gm37885	0.0599023346952267	0.806118994954658	0.0848267313579015	1	0.101718787100272	0.997924900810215	0.0716822247251294	0.0507440817162077	0.888273528714596	0.997168279260496	0.0209381430089217
chr1	182492150	182492269	119	+	exon	Gm37885	0.590003920733499	0.964099483500336	0.490217731864819	1	0.418764345899238	0.997924900810215	0.0293987951831125	0.0507440817162077	0.888273528714596	0.997168279260496	-0.0213452865330952
chr1	182493002	182493321	319	-	intron	Capn2	0.282774708506443	0.91741429706166	0.304842881879527	1	0.308412953679609	0.997924900810215	0.124428699820322	-0.0574367488141514	0.134872924825536	0.997168279260496	0.181865448634474
chr1	182493635	182493775	140	-	intron	Capn2	0.0975316561462575	0.832278773880331	0.101248193913759	1	0.142648557833259	0.997924900810215	0.250040663894667	-0.0574367488141514	0.134872924825536	0.997168279260496	0.307477412708818
chr1	182517202	182517608	406	-	utr5	Capn2	0.313665666616718	0.921559210279291	0.204871444154525	1	0.193717904852493	0.997924900810215	-0.12335544602147	-0.0574367488141514	0.134872924825536	0.997168279260496	-0.0659186972073187
chr1	182763959	182764346	387	+	utr5	Susd4	0.956984553774014	0.995980658531819	0.885513238764952	1	0.779731962054471	0.997924900810215	-0.0764393661495981	0.0434919847197951	0.121444317242819	0.997168279260496	-0.119931350869393
chr1	182764928	182765112	184	+	utr5	Susd4	0.590479720154252	0.964099483500336	0.779086768231351	1	0.977237422145658	0.997924900810215	0.0534638221996644	0.0434919847197951	0.121444317242819	0.997168279260496	0.00997183747986927
chr1	182895195	182895847	652	+	utr3	Susd4	0.227750727460724	0.901086327248994	0.150133225046932	1	0.198422931277695	0.997924900810215	0.0435253524525563	0.0434919847197951	0.121444317242819	0.997168279260496	3.33677327611567e-05
chr1	183086334	183086580	246	-	exon	Disp1	0.57827136072504	0.962983644427177	0.49480288063347	1	0.596696717338089	0.997924900810215	-0.130874648758377	0.0954221092029474	0.297458371822373	0.997168279260496	-0.226296757961325
chr1	183276440	183276577	137	-	utr3	Brox	0.0668950323017511	0.808336529792426	0.0467644859535473	1	0.0352559407683861	0.997924900810215	-0.124927188675776	-0.00643851602567316	0.920916401539879	0.997168279260496	-0.118488672650103
chr1	183297060	183297279	219	-	utr5	Brox	0.420694053288298	0.936079796477758	0.502690549764548	1	0.557673884124633	0.997924900810215	0.120804677802689	-0.00643851602567316	0.920916401539879	0.997168279260496	0.127243193828362
chr1	183322588	183322718	130	+	utr3	Aida	0.338329178932628	0.924966115852238	0.461876276911526	1	0.460294083415047	0.997924900810215	0.0774357214577354	-0.0167728611700586	0.812621407182584	0.997168279260496	0.0942085826277941
chr1	183323056	183323164	108	+	utr3	Aida	0.275406912733525	0.916170001352276	0.204277941241712	1	0.306270218476841	0.997924900810215	-0.0923930840589433	-0.0167728611700586	0.812621407182584	0.997168279260496	-0.0756202228888847
chr1	183327348	183327537	189	-	exon	Mia3	0.27637112235093	0.916426389639036	0.457038132033956	1	0.606638682087485	0.997924900810215	0.0739299769875689	0.00413070181858549	0.931987384072653	0.997168279260496	0.0697992751689834
chr1	183345274	183345438	164	-	exon	Mia3	0.0283745526022897	0.744954783800763	0.017692915929769	1	0.0506728004735386	0.997924900810215	-0.116832078121703	0.00413070181858549	0.931987384072653	0.997168279260496	-0.120962779940288
chr1	183356369	183356503	134	+	intergenic	NA	0.786226255786999	0.979798640427446	0.942662677365446	1	0.950146235499662	0.997924900810215	0.0308182774910676	NA	NA	NA	NA
chr1	183356650	183356811	161	+	intergenic	NA	0.879560961108817	0.990884867787458	0.975529106258584	1	0.934754552808058	0.997924900810215	0.0741574636721151	NA	NA	NA	NA
chr1	183357822	183357962	140	+	intergenic	NA	0.119093874637294	0.852300979315266	0.0785573109822887	1	0.140319720445871	0.997924900810215	0.0928164578116201	NA	NA	NA	NA
chr1	183358549	183358913	364	-	exon	Mia3	0.854458333512393	0.988128525770582	0.992735892984004	1	0.979793228949819	0.997924900810215	0.0267807887146729	0.00413070181858549	0.931987384072653	0.997168279260496	0.0226500868960874
chr1	183369434	183369698	264	-	utr5	Mia3	0.24483459813792	0.90726164251736	0.181033408722596	1	0.287928520589316	0.997924900810215	-0.158471546621476	0.00413070181858549	0.931987384072653	0.997168279260496	-0.162602248440061
chr1	184037083	184037314	231	+	exon	Dusp10	0.116995644458963	0.851433193270769	0.104733563397817	1	0.165554312604867	0.997924900810215	0.0876709409451203	0.144540336932438	0.174062475772264	0.997168279260496	-0.0568693959873179
chr1	184074441	184074531	90	+	utr3	Dusp10	0.512343323464065	0.957550982544342	0.498525210152722	1	0.738102286078888	0.997924900810215	0.439954522500116	0.144540336932438	0.174062475772264	0.997168279260496	0.295414185567678
chr1	184727727	184727874	147	-	exon	Hlx	0.861302715048668	0.988669893743046	0.7778900907445	1	0.860755986014681	0.997924900810215	0.146473471051928	-0.0238691756590585	0.919819369676738	0.997168279260496	0.170342646710987
chr1	184845702	184845879	177	-	utr5	Marc2	0.583433856765699	0.963562775740014	0.744975743106908	1	0.769146723268842	0.997924900810215	0.0237839829431425	0.0278608380981857	0.567195389557864	0.997168279260496	-0.00407685515504327
chr1	184852384	184852642	258	+	intergenic	NA	0.115745332441025	0.850474489455607	0.0865821210996373	1	0.223197147597195	0.997924900810215	-0.0441537247005394	NA	NA	NA	NA
chr1	184872050	184872256	206	-	utr3	C130074G19Rik	0.125992071346417	0.854498476895818	0.223164274567222	1	0.373383277374422	0.997924900810215	0.184388408347077	0.0629754383636122	0.145709860578644	0.997168279260496	0.121412969983465
chr1	184874028	184874333	305	-	utr3	C130074G19Rik	0.411017591378927	0.933927143822999	0.289593954403568	1	0.38538729317428	0.997924900810215	0.0288981763539792	0.0629754383636122	0.145709860578644	0.997168279260496	-0.0340772620096329
chr1	184882753	184883260	507	-	utr5	C130074G19Rik	0.220007607906339	0.898419661897135	0.144023223463386	1	0.129655825604994	0.997924900810215	-0.0704226157958398	0.0629754383636122	0.145709860578644	0.997168279260496	-0.133398054159452
chr1	184897590	184897762	172	-	utr3	Mark1	0.976439423718845	0.996906435679966	0.85891326324979	1	0.792149840628977	0.997924900810215	-0.100115759779113	-0.0631289798885967	0.0161563723613359	0.997168279260496	-0.0369867798905163
chr1	184898490	184898892	402	-	utr3	Mark1	0.444195013442713	0.943594922517268	0.644135340009729	1	0.642997954559963	0.997924900810215	0.0245389042233781	-0.0631289798885967	0.0161563723613359	0.997168279260496	0.0876678841119748
chr1	184999533	184999754	221	-	utr5	Mark1	0.507103180796458	0.957416367388583	0.368602532312551	1	0.263902982858754	0.997924900810215	-0.0926050209390717	-0.0631289798885967	0.0161563723613359	0.997168279260496	-0.029476041050475
chr1	185204140	185204275	135	+	utr5	Rab3gap2	0.443385010532978	0.943329145663102	0.533435490243717	1	0.538620226418422	0.997924900810215	0.113289798915751	-0.0154563172025426	0.712051475648158	0.997168279260496	0.128746116118293
chr1	185332145	185332258	113	+	utr5	Bpnt1	0.0249107669998154	0.736481141258247	0.0149586584731274	1	0.0561560499820317	0.997924900810215	-0.133623632853864	0.0115826307799071	0.842678026016933	0.997168279260496	-0.145206263633771
chr1	185338063	185338160	97	+	utr5	Bpnt1	0.570331632171135	0.961719475634505	0.504244767925659	1	0.541530782484225	0.997924900810215	-0.0794545760371804	0.0115826307799071	0.842678026016933	0.997168279260496	-0.0910372068170875
chr1	185363050	185363177	127	+	utr5	Eprs	0.957276356745232	0.995980658531819	0.810872832226454	1	0.920858422147638	0.997924900810215	-0.00701314166913153	0.0240768066907125	0.581683416614113	0.997168279260496	-0.031089948359844
chr1	185401444	185401568	124	+	exon	Eprs	0.886737904890085	0.991230264450559	0.988041897763876	1	0.989283496187284	0.997924900810215	0.0670505935414362	0.0240768066907125	0.581683416614113	0.997168279260496	0.0429737868507237
chr1	185407609	185407730	121	+	exon	Eprs	0.209371611452188	0.894677081217284	0.262700996922751	1	0.231448339227215	0.997924900810215	0.232408023882222	0.0240768066907125	0.581683416614113	0.997168279260496	0.20833121719151
chr1	185448495	185448585	90	-	exon	Gm2061	0.826885807179605	0.985415053028117	0.878089442445477	1	0.970490026866257	0.997924900810215	0.0921907177713644	-0.13263098101181	0.496720869102422	0.997168279260496	0.224821698783175
chr1	185454979	185455268	289	+	utr5	Slc30a10	0.709553388967974	0.974183308801042	0.621664945488186	1	0.646249178537625	0.997924900810215	-0.0237909228351731	-0.0660694705169916	0.534254291586673	0.997168279260496	0.0422785476818186
chr1	185464430	185464563	133	+	utr3	Slc30a10	0.80761354600875	0.982847395857636	0.705648334045551	1	0.72939208352653	0.997924900810215	0.0277185166708424	-0.0660694705169916	0.534254291586673	0.997168279260496	0.093787987187834
chr1	185464741	185464928	187	+	utr3	Slc30a10	0.798800251928026	0.981275355359152	0.710011483536667	1	0.813694355818898	0.997924900810215	-0.0172763602306695	-0.0660694705169916	0.534254291586673	0.997168279260496	0.0487931102863221
chr1	186624711	186624875	164	-	utr3	Tgfb2	0.817576426488089	0.985182016268635	0.903677222597626	1	0.985273597099639	0.997924900810215	0.0450767116050917	0.0130652675890905	0.889688888012722	0.997168279260496	0.0320114440160012
chr1	186705183	186705300	117	-	utr5	Tgfb2	0.0535874502338121	0.791274652108404	0.0372124022820885	1	0.0840108709369857	0.997924900810215	-0.226903114934307	0.0130652675890905	0.889688888012722	0.997168279260496	-0.239968382523398
chr1	186721311	186721516	205	-	utr3	Rrp15	0.187918774142333	0.887932629499064	0.146524256157732	1	0.216116987930239	0.997924900810215	-0.0828177294394203	-0.0236574982988904	0.838718624275196	0.997168279260496	-0.0591602311405299
chr1	186749222	186749318	96	-	utr5	Rrp15	0.446456549244604	0.943729764575366	0.528704166669519	1	0.629082178427603	0.997924900810215	0.121579708702012	-0.0236574982988904	0.838718624275196	0.997168279260496	0.145237207000902
chr1	187225911	187226154	243	+	exon	Gpatch2	0.940653738300238	0.995160619804969	0.788961542617747	1	0.766330131413477	0.997924900810215	0.0213478769812245	-0.0984119262308639	0.0777230100656607	0.997168279260496	0.119759803212088
chr1	187348425	187348751	326	+	utr3	Gpatch2	0.140212705393978	0.8625441794185	0.223761425584899	1	0.295070009894803	0.997924900810215	0.0510375191030508	-0.0984119262308639	0.0777230100656607	0.997168279260496	0.149449445333915
chr1	188043447	188043616	169	+	exon	Esrrg	0.303814485505172	0.921559210279291	0.390220560473692	1	0.534840860833579	0.997924900810215	0.145744818357829	0.0198575880171393	0.787360332176928	0.997168279260496	0.125887230340689
chr1	188211064	188211284	220	+	utr3	Esrrg	0.580445885275112	0.963270982221177	0.641255808968099	1	0.695383043185291	0.997924900810215	0.0720377232731357	0.0198575880171393	0.787360332176928	0.997168279260496	0.0521801352559963
chr1	188211688	188211866	178	+	utr3	Esrrg	0.309218502544847	0.921559210279291	0.372736558059762	1	0.568288534774852	0.997924900810215	0.124285535034683	0.0198575880171393	0.787360332176928	0.997168279260496	0.104427947017544
chr1	188212371	188212626	255	+	utr3	Esrrg	0.220337699062444	0.898419661897135	0.183103825875359	1	0.305088144492503	0.997924900810215	-0.0894071612591873	0.0198575880171393	0.787360332176928	0.997168279260496	-0.109264749276327
chr1	188972170	188972263	93	-	utr3	Kctd3	0.153133678915305	0.867441131437704	0.222109478963507	1	0.262054351170928	0.997924900810215	0.0451090542162957	-0.0379775767342488	0.252652397578715	0.997168279260496	0.0830866309505444
chr1	188972375	188972746	371	-	utr3	Kctd3	0.0666904286089063	0.808336529792426	0.1501677654066	1	0.179722753785456	0.997924900810215	0.0221499302966329	-0.0379775767342488	0.252652397578715	0.997168279260496	0.0601275070308816
chr1	189007579	189007851	272	-	utr5	Kctd3	0.863171835757501	0.98876844212179	0.659159392695296	1	0.761276120995539	0.997924900810215	0.0233306951510634	-0.0379775767342488	0.252652397578715	0.997168279260496	0.0613082718853121
chr1	189208754	189208876	122	-	utr3	Kcnk2	0.200021240049893	0.891174758731947	0.245944492791586	1	0.345365493949437	0.997924900810215	0.24932616012026	0.0131068581024454	0.792717172363061	0.997168279260496	0.236219302017815
chr1	189209721	189209971	250	-	utr3	Kcnk2	0.666688682689765	0.973228785394669	0.525748142377656	1	0.444114417631206	0.997924900810215	0.0625505003687913	0.0131068581024454	0.792717172363061	0.997168279260496	0.0494436422663459
chr1	189340023	189340134	111	-	exon	Kcnk2	0.504261949126084	0.956458187336251	0.636903268907942	1	0.675443613621909	0.997924900810215	0.0976404952546082	0.0131068581024454	0.792717172363061	0.997168279260496	0.0845336371521628
chr1	189343318	189344053	735	-	utr5	Kcnk2	0.68747004885973	0.973598803655632	0.496566391148898	1	0.418316400147686	0.997924900810215	-0.0653923819874168	0.0131068581024454	0.792717172363061	0.997168279260496	-0.0784992400898622
chr1	189344537	189344701	164	+	exon	A430027H14Rik	0.883491791184663	0.990884867787458	0.972381880561517	1	0.984730525037046	0.997924900810215	-0.00237853248067776	0.0651749636249131	0.736590102248615	0.997168279260496	-0.0675534961055909
chr1	189850358	189850697	339	+	exon	Ptpn14	0.385955579571029	0.930908038183145	0.567964098107823	1	0.662816450288048	0.997924900810215	-0.0691058474061927	-0.0871528178498818	0.145293255797442	0.997168279260496	0.0180469704436891
chr1	189880713	189880868	155	-	utr3	Smyd2	0.201064629718479	0.891174758731947	0.370044614807156	1	0.448509761638695	0.997924900810215	0.0220455029447587	-0.115566753522051	0.0422918284376655	0.997168279260496	0.13761225646681
chr1	189922177	189922344	167	-	utr5	Smyd2	0.833881828926689	0.986281599720177	0.669515002512685	1	0.731733230097561	0.997924900810215	-0.0607333659849054	-0.115566753522051	0.0422918284376655	0.997168279260496	0.0548333875371459
chr1	190161123	190161404	281	-	exon	Prox1	0.303826776361916	0.921559210279291	0.375154521176202	1	0.447776485125008	0.997924900810215	0.053193481675051	-0.0412170378547884	0.510225848893412	0.997168279260496	0.0944105195298393
chr1	190161824	190161948	124	-	exon	Prox1	0.677395948905293	0.973598803655632	0.787854066640804	1	0.812817895741619	0.997924900810215	-0.028775723107637	-0.0412170378547884	0.510225848893412	0.997168279260496	0.0124413147471513
chr1	190170421	190170698	277	-	utr5	Prox1	0.173362833498347	0.879169974045994	0.102686735259233	1	0.0830844801103687	0.997924900810215	-0.215724339625867	-0.0412170378547884	0.510225848893412	0.997168279260496	-0.174507301771079
chr1	190773036	190773562	526	-	utr3	Rps6kc1	0.083739671729957	0.82328571761948	0.0554206923479878	1	0.112933241470419	0.997924900810215	-0.0299380404853095	0.0317947073142377	0.420277131671273	0.997168279260496	-0.0617327477995473
chr1	190799497	190799863	366	-	utr3	Rps6kc1	0.700320990470979	0.97403350717473	0.904855980043407	1	0.951780681257598	0.997924900810215	0.0760114588013712	0.0317947073142377	0.420277131671273	0.997168279260496	0.0442167514871334
chr1	190800169	190800309	140	-	utr3	Rps6kc1	0.378242893626837	0.930791636528877	0.263539304106229	1	0.269353618610165	0.997924900810215	0.0482621810417184	0.0317947073142377	0.420277131671273	0.997168279260496	0.0164674737274807
chr1	190911605	190911784	179	-	utr5	Rps6kc1	0.220103144127368	0.898419661897135	0.162023720600961	1	0.191911109332516	0.997924900810215	-0.0567978705551066	0.0317947073142377	0.420277131671273	0.997168279260496	-0.0885925778693444
chr1	190928531	190928728	197	+	utr5	Angel2	0.451647125406334	0.94533849230504	0.591337087254273	1	0.678519344283554	0.997924900810215	0.161577566201476	0.0323123819127362	0.545835985036875	0.997168279260496	0.12926518428874
chr1	190928839	190929055	216	+	utr5	Angel2	0.986549756328354	0.99827889810136	0.921559714160178	1	0.986279595635992	0.997924900810215	-0.147044708889805	0.0323123819127362	0.545835985036875	0.997168279260496	-0.179357090802542
chr1	190940965	190941058	93	+	exon	Angel2	0.3303544194237	0.924966115852238	0.473810731946159	1	0.501791759472593	0.997924900810215	0.141755747929995	0.0323123819127362	0.545835985036875	0.997168279260496	0.109443366017259
chr1	190949870	190950079	209	-	utr3	Vash2	0.491720067895138	0.955032841359425	0.544795125039416	1	0.743346626998258	0.997924900810215	0.0937016786260428	-0.0206906490236231	0.894291245413375	0.997168279260496	0.114392327649666
chr1	190960244	190960348	104	-	exon	Vash2	0.876388623491674	0.990583789739979	0.801655956146388	1	0.907976475794715	0.997924900810215	0.0983202775577652	-0.0206906490236231	0.894291245413375	0.997168279260496	0.119010926581388
chr1	191025150	191025326	176	-	utr3	Flvcr1	0.342235275582439	0.924966115852238	0.282751373624113	1	0.409504425699108	0.997924900810215	0.266742016181687	0.0397890257588946	0.754324686708048	0.997168279260496	0.226952990422792
chr1	191025640	191026208	568	-	utr5	Flvcr1	0.952103926010965	0.995708177558816	0.817759475540083	1	0.780910148696366	0.997924900810215	-0.165065343340892	0.0397890257588946	0.754324686708048	0.997168279260496	-0.204854369099787
chr1	191045914	191046006	92	-	utr3	Tatdn3	0.0472087143261895	0.777368161778106	0.0362591823219818	1	0.0849966178682501	0.997924900810215	-0.419013095843806	0.0327963990780179	0.706916057417292	0.997168279260496	-0.451809494921824
chr1	191325960	191326058	98	+	utr5	Tmem206	0.496781250250404	0.955756750391652	0.551299782572607	1	0.714102386367098	0.997924900810215	-0.128612367987764	0.0369056353695931	0.76573194328356	0.997168279260496	-0.165518003357358
chr1	191372521	191372643	122	-	exon	Ppp2r5a	0.788242959497664	0.979798640427446	0.904889101833946	1	0.962584401839064	0.997924900810215	0.0418638194284132	-0.000758404926444034	0.986069647310834	0.99932473754441	0.0426222243548572
chr1	191396404	191396568	164	-	utr5	Ppp2r5a	0.365412153543623	0.929640804596581	0.247542264806338	1	0.223577796463592	0.997924900810215	-0.0926301107751294	-0.000758404926444034	0.986069647310834	0.99932473754441	-0.0918717058486854
chr1	191396664	191397090	426	-	utr5	Ppp2r5a	0.836502292265703	0.987236037519346	0.639369707282041	1	0.665475979242358	0.997924900810215	0.0022678869250093	-0.000758404926444034	0.986069647310834	0.99932473754441	0.00302629185145334
chr1	191575750	191575852	102	+	utr5	Ints7	0.955783074368986	0.995980658531819	0.880384849934659	1	0.930797120069229	0.997924900810215	-0.260398811798786	-0.0377803703180009	0.339149211952938	0.997168279260496	-0.222618441480786
chr1	191621238	191621417	179	+	utr3	Ints7	0.170689706115085	0.879142690388598	0.0997119334963517	1	0.133521749878974	0.997924900810215	-0.0444988070640379	-0.0377803703180009	0.339149211952938	0.997168279260496	-0.00671843674603698
chr1	191717941	191718151	210	+	utr5	Lpgat1	0.792182529753453	0.980661616430174	0.605895134075094	1	0.672689348791805	0.997924900810215	-0.0246157416581742	0.0160043613806913	0.585803288027777	0.997168279260496	-0.0406201030388655
chr1	191718311	191718544	233	+	utr5	Lpgat1	0.752427468352778	0.976893171122594	0.877134436915744	1	0.783198482768615	0.997924900810215	-0.0759701982487038	0.0160043613806913	0.585803288027777	0.997168279260496	-0.0919745596293951
chr1	191719100	191719540	440	+	utr5	Lpgat1	0.681088992449651	0.973598803655632	0.907368968096523	1	0.685241215855785	0.997924900810215	0.10613804706378	0.0160043613806913	0.585803288027777	0.997168279260496	0.0901336856830882
chr1	191778758	191778855	97	+	utr3	Lpgat1	0.926186876376427	0.993885612278226	0.770623037760587	1	0.657634927963319	0.997924900810215	0.0549304122684339	0.0160043613806913	0.585803288027777	0.997168279260496	0.0389260508877426
chr1	191781512	191781651	139	+	utr3	Lpgat1	0.703961131122651	0.97403350717473	0.860126237653501	1	0.847035450512222	0.997924900810215	0.0133880225277642	0.0160043613806913	0.585803288027777	0.997168279260496	-0.00261633885292714
chr1	191906683	191906956	273	+	utr5	Slc30a1	0.417968411943138	0.935393882646557	0.309324260615809	1	0.360114011777891	0.997924900810215	-0.113721829733634	0.0277438245178886	0.64699690416123	0.997168279260496	-0.141465654251522
chr1	191907469	191907559	90	-	exon	1700034H15Rik	0.23344060084124	0.903775307697459	0.193027346005033	1	0.186730415454508	0.997924900810215	-0.00639314777537647	0.0295910063217937	0.882962527183897	0.997168279260496	-0.0359841540971702
chr1	191909007	191909735	728	+	utr3	Slc30a1	0.910562781393487	0.993878726998035	0.672111863293882	1	0.611725653784489	0.997924900810215	0.00589231856683193	0.0277438245178886	0.64699690416123	0.997168279260496	-0.0218515059510567
chr1	191909832	191909949	117	+	utr3	Slc30a1	0.278668715686842	0.916426389639036	0.218693906221759	1	0.356944132521721	0.997924900810215	-0.115858268615364	0.0277438245178886	0.64699690416123	0.997168279260496	-0.143602093133252
chr1	192100664	192101093	429	-	utr3	Rcor3	0.133331893317927	0.856264450079711	0.222416601984904	1	0.272008350020464	0.997924900810215	0.0991123541460715	-0.0863822385513232	0.190539461167082	0.997168279260496	0.185494592697395
chr1	192137933	192138031	98	-	utr5	Rcor3	0.675858273607667	0.973598803655632	0.599875813440545	1	0.702068808454443	0.997924900810215	0.0236073907635888	-0.0863822385513232	0.190539461167082	0.997168279260496	0.109989629314912
chr1	192138159	192138297	138	+	intron	Gm10516	0.424847654639078	0.937998097489209	0.414662563975274	1	0.511380322935055	0.997924900810215	-0.100343189480091	-0.164457465757483	0.424695051529	0.997168279260496	0.0641142762773924
chr1	192190771	192191034	263	+	utr5	Kcnh1	0.573248848426132	0.961719475634505	0.445952687338233	1	0.518696219540863	0.997924900810215	-0.0991614352649157	-0.00535052961709275	0.840474373041191	0.997168279260496	-0.0938109056478229
chr1	192276881	192277000	119	+	exon	Kcnh1	0.75118885380975	0.976891370243482	0.64143521470997	1	0.744161115526072	0.997924900810215	-0.103232678355489	-0.00535052961709275	0.840474373041191	0.997168279260496	-0.0978821487383962
chr1	192337625	192337737	112	+	exon	Kcnh1	0.997892596982592	0.999997464807394	0.825813534162337	1	0.886973071632768	0.997924900810215	-0.0144141211182836	-0.00535052961709275	0.840474373041191	0.997168279260496	-0.00906359150119085
chr1	192505267	192505553	286	+	utr3	Kcnh1	0.263497800855828	0.913916551525746	0.483871402741444	1	0.641123658541283	0.997924900810215	-0.0165345264554321	-0.00535052961709275	0.840474373041191	0.997168279260496	-0.0111839968383393
chr1	192505696	192505889	193	+	utr3	Kcnh1	0.365702407925595	0.92965415587866	0.503881627730989	1	0.6007796579761	0.997924900810215	0.0434307352638742	-0.00535052961709275	0.840474373041191	0.997168279260496	0.0487812648809669
chr1	192506048	192506215	167	+	utr3	Kcnh1	0.171776409965415	0.879169974045994	0.246923271553427	1	0.241919755844461	0.997924900810215	0.0649572883296251	-0.00535052961709275	0.840474373041191	0.997168279260496	0.0703078179467179
chr1	192506302	192506883	581	+	utr3	Kcnh1	0.160730162104269	0.873863889131064	0.116831019089173	1	0.163704628834719	0.997924900810215	0.0585434503164959	-0.00535052961709275	0.840474373041191	0.997168279260496	0.0638939799335887
chr1	192509546	192509852	306	+	utr3	Kcnh1	0.61792484811469	0.96855067874632	0.466845239650328	1	0.509810172471129	0.997924900810215	0.011122992535564	-0.00535052961709275	0.840474373041191	0.997168279260496	0.0164735221526567
chr1	192846468	192847091	623	-	exon	Sertad4	0.992233779665486	0.999099609518003	0.847515039547604	1	0.650959971616757	0.997924900810215	0.0793263196406482	0.00101019829874784	0.990523852518172	0.999488509561213	0.0783161213419003
chr1	192855463	192855863	400	-	utr5	Sertad4	0.857344141929775	0.988213652683751	0.973303185614112	1	0.921899218265067	0.997924900810215	0.106268502273604	0.00101019829874784	0.990523852518172	0.999488509561213	0.105258303974856
chr1	192897283	192897497	214	-	utr3	Syt14	0.834179988394531	0.986437639672898	0.955154548920621	1	0.928238269315584	0.997924900810215	0.0327677723759304	-0.0136640084011894	0.879421123515109	0.997168279260496	0.0464317807771198
chr1	192930695	192930855	160	-	exon	Syt14	0.790966331864004	0.980221517053798	0.868334514899677	1	0.931819121497896	0.997924900810215	0.0110423526723256	-0.0136640084011894	0.879421123515109	0.997168279260496	0.024706361073515
chr1	193035686	193035814	128	-	utr5	Syt14	0.989675475012785	0.998700325160332	0.951631221282787	1	0.985909518018444	0.997924900810215	-0.0987145497039738	-0.0136640084011894	0.879421123515109	0.997168279260496	-0.0850505413027844
chr1	193107377	193107579	202	-	utr3	Diexf	0.769722533434405	0.97845024576985	0.668392818484219	1	0.675190450131794	0.997924900810215	-0.176049357147414	0.0227390480626359	0.786505956136743	0.997168279260496	-0.19878840521005
chr1	193174283	193174414	131	+	utr5	A130010J15Rik	0.771057528187059	0.97845024576985	0.809383149992115	1	0.88425258709782	0.997924900810215	-0.0260160353813196	0.12694255935888	0.596483505961955	0.997168279260496	-0.1529585947402
chr1	193174609	193174905	296	+	exon	A130010J15Rik	0.478045904576698	0.952571754524119	0.415103797017016	1	0.56462184106705	0.997924900810215	-0.0592345514588097	0.12694255935888	0.596483505961955	0.997168279260496	-0.18617711081769
chr1	193272360	193272530	170	-	utr3	G0s2	0.687435085287617	0.973598803655632	0.600090961063787	1	0.626093234031338	0.997924900810215	-0.121630463586191	0.00729997284528305	0.972352778501693	0.998138264693912	-0.128930436431474
chr1	193273004	193273125	121	-	utr5	G0s2	0.44910174173189	0.944393153179205	0.377833579015811	1	0.471982227091963	0.997924900810215	-0.137229202371498	0.00729997284528305	0.972352778501693	0.998138264693912	-0.144529175216781
chr1	193280514	193280901	387	+	utr5	Lamb3	0.00633615937888218	0.559660190478827	0.00262911392202808	1	0.0378832244810984	0.997924900810215	-0.0087648793491711	0.124785964326039	0.468631080345765	0.997168279260496	-0.13355084367521
chr1	194619830	194620390	560	+	utr5	Plxna2	0.544097594647892	0.960715307847371	0.371440093126365	1	0.343870295581223	0.997924900810215	-0.00132794405362438	-0.0321783932666233	0.148081136253817	0.997168279260496	0.0308504492129989
chr1	194643618	194644043	425	+	utr5	Plxna2	0.476519181975026	0.952487032405231	0.739457801606709	1	0.880861028703701	0.997924900810215	0.0114890980802231	-0.0321783932666233	0.148081136253817	0.997168279260496	0.0436674913468465
chr1	194812198	194812504	306	+	utr3	Plxna2	0.11907985245914	0.852300979315266	0.0781201978251741	1	0.107518361105209	0.997924900810215	0.00719830931965157	-0.0321783932666233	0.148081136253817	0.997168279260496	0.0393767025862749
chr1	194812718	194812808	90	+	utr3	Plxna2	0.0317798015007904	0.744954783800763	0.0597573587533963	1	0.113000894232653	0.997924900810215	0.228570235420128	-0.0321783932666233	0.148081136253817	0.997168279260496	0.260748628686751
chr1	194813038	194813184	146	+	utr3	Plxna2	0.321336596574213	0.923885370518698	0.260612540933521	1	0.370046079135786	0.997924900810215	-0.0673291292672919	-0.0321783932666233	0.148081136253817	0.997168279260496	-0.0351507360006686
chr1	194813723	194813852	129	+	utr3	Plxna2	0.151560893287612	0.867441131437704	0.119640010969102	1	0.164059029484525	0.997924900810215	-0.159378293414129	-0.0321783932666233	0.148081136253817	0.997168279260496	-0.127199900147506
chr1	194938875	194939026	151	+	utr5	Cd34	0.907069385985874	0.993338478898057	0.769647489863286	1	0.810750764945136	0.997924900810215	-0.0332977783004683	-0.00341065992690509	0.949318696527903	0.997168279260496	-0.0298871183735633
chr1	194947775	194947872	97	+	exon	Cd34	0.341851271029452	0.924966115852238	0.258733006173197	1	0.317907845013068	0.997924900810215	-0.232097950175104	-0.00341065992690509	0.949318696527903	0.997168279260496	-0.228687290248199
chr1	194959962	194960240	278	+	utr3	Cd34	0.251869874609314	0.907478570502481	0.401863381627127	1	0.480190465827238	0.997924900810215	0.073074535799717	-0.00341065992690509	0.949318696527903	0.997168279260496	0.0764851957266221
chr1	194976356	194976532	176	+	exon	A330023F24Rik	0.165066893195297	0.875612154055675	0.195931194973907	1	0.24185321798958	0.997924900810215	-0.0297012031706032	0.0526856541511188	0.432098271562081	0.997168279260496	-0.082386857321722
chr1	195017060	195017244	184	+	intron	A330023F24Rik	0.68291128073415	0.973598803655632	0.784323338937262	1	0.795671384138334	0.997924900810215	0.0947996889270603	0.0526856541511188	0.432098271562081	0.997168279260496	0.0421140347759414
chr1	195098463	195098594	131	-	utr3	Cr1l	0.722747088035377	0.975133911080931	0.646565330793975	1	0.766023282781316	0.997924900810215	0.0868897738947964	0.062742982942144	0.560466757593365	0.997168279260496	0.0241467909526524
chr10	3366555	3366812	257	+	utr5	Ppp1r14c	0.867802015285582	0.989167268343702	0.747978671404773	1	0.749942033330144	0.997924900810215	-0.129581299770856	-0.0608723602600363	0.755984786564918	0.997168279260496	-0.0687089395108198
chr10	3740387	3740488	101	+	utr5	Plekhg1	0.362609722190006	0.929133208803508	0.304363790716116	1	0.450388877326363	0.997924900810215	-0.420536872653598	0.15982961559699	0.0160042816648318	0.997168279260496	-0.580366488250588
chr10	3873163	3873352	189	+	exon	Plekhg1	0.393759918763151	0.932942621798029	0.287008686762017	1	0.320167721316903	0.997924900810215	0.0110718883227651	0.15982961559699	0.0160042816648318	0.997168279260496	-0.148757727274225
chr10	3957683	3958031	348	+	exon	Plekhg1	0.849122806364405	0.98804295708471	0.985788613527851	1	0.833343800033731	0.997924900810215	0.0771132436315519	0.15982961559699	0.0160042816648318	0.997168279260496	-0.0827163719654381
chr10	3963398	3963653	255	+	utr3	Plekhg1	0.0977192104869777	0.832278773880331	0.0480573629268309	1	0.130308188202817	0.997924900810215	-0.0533188039639982	0.15982961559699	0.0160042816648318	0.997168279260496	-0.213148419560988
chr10	3963813	3964032	219	+	exon	Plekhg1	0.299501754496572	0.920858106415647	0.245189757205776	1	0.321725409953972	0.997924900810215	-0.0169562187128646	0.15982961559699	0.0160042816648318	0.997168279260496	-0.176785834309855
chr10	3964169	3964324	155	+	exon	Plekhg1	0.375416689259507	0.930791636528877	0.28749337171133	1	0.300736431851501	0.997924900810215	0.0768878773807107	0.15982961559699	0.0160042816648318	0.997168279260496	-0.0829417382162794
chr10	3973068	3973297	229	+	utr5	Mthfd1l	0.585593261767195	0.963661795825532	0.514475228613083	1	0.632321101975419	0.997924900810215	-0.105312403972506	-0.0381848238390639	0.708881064301398	0.997168279260496	-0.0671275801334419
chr10	4266376	4266476	100	+	utr5	Akap12	0.105927680573423	0.839313876038493	0.0792468012179323	1	0.165873144123134	0.997924900810215	-0.135459188599775	0.029542975700534	0.491195031328222	0.997168279260496	-0.165002164300309
chr10	4354884	4355000	116	+	exon	Akap12	0.236074685740551	0.905337689544457	0.177697544274619	1	0.185240048192839	0.997924900810215	-0.122804015295072	0.029542975700534	0.491195031328222	0.997168279260496	-0.152346990995606
chr10	4355394	4355728	334	+	exon	Akap12	0.657579140523958	0.972680880466653	0.802358467046669	1	0.812252231783855	0.997924900810215	0.0143083026505951	0.029542975700534	0.491195031328222	0.997168279260496	-0.015234673049939
chr10	4355913	4356063	150	+	exon	Akap12	0.781115052600016	0.979236368464744	0.863164537948769	1	0.850852503332327	0.997924900810215	0.107380135815048	0.029542975700534	0.491195031328222	0.997168279260496	0.0778371601145143
chr10	4356282	4356448	166	+	exon	Akap12	0.920892820856198	0.993885612278226	0.938543435266452	1	0.906216092577388	0.997924900810215	0.119156776319275	0.029542975700534	0.491195031328222	0.997168279260496	0.0896138006187406
chr10	4356562	4356811	249	+	exon	Akap12	0.399350396914157	0.933166293627368	0.554048182588311	1	0.669133333506023	0.997924900810215	0.079414892801035	0.029542975700534	0.491195031328222	0.997168279260496	0.049871917100501
chr10	4368514	4368850	336	-	exon	Zbtb2	0.094682815517558	0.832206843109551	0.0466720719740248	1	0.0884509340658435	0.997924900810215	0.0212934055303209	0.160559209705803	0.0559419483507613	0.997168279260496	-0.139265804175482
chr10	4369408	4369559	151	-	exon	Zbtb2	0.4130720130849	0.934771211158927	0.34407460099088	1	0.383659943116762	0.997924900810215	0.128768691378903	0.160559209705803	0.0559419483507613	0.997168279260496	-0.0317905183268999
chr10	4387144	4387511	367	-	utr5	Zbtb2	0.491194374859411	0.954889697866114	0.339064681885616	1	0.34632655286136	0.997924900810215	-0.0924780386446711	0.160559209705803	0.0559419483507613	0.997168279260496	-0.253037248350474
chr10	4387848	4388119	271	-	utr5	Zbtb2	0.182690052261362	0.885503732831401	0.143602750140181	1	0.212206095920792	0.997924900810215	-0.186394357095961	0.160559209705803	0.0559419483507613	0.997168279260496	-0.346953566801764
chr10	5021184	5021774	590	-	utr3	Syne1	0.880342364042441	0.990884867787458	0.843164402844138	1	0.75872712150326	0.997924900810215	0.0290867154259284	-0.0176734311291035	0.500072178013866	0.997168279260496	0.0467601465550318
chr10	5022042	5022165	123	-	exon	Syne1	0.430795063195165	0.940973392296282	0.715415960085384	1	0.704149038187445	0.997924900810215	0.0154382811473299	-0.0176734311291035	0.500072178013866	0.997168279260496	0.0331117122764333
chr10	5194640	5194979	339	-	utr5	Syne1	0.159034789734135	0.87199812101896	0.246219267583965	1	0.237919702558703	0.997924900810215	0.0510486930087632	-0.0176734311291035	0.500072178013866	0.997168279260496	0.0687221241378667
chr10	5227769	5227917	148	-	exon	Syne1	0.0332362114607024	0.747913720802986	0.0485193559342067	1	0.0838128267338146	0.997924900810215	-0.00824746174921519	-0.0176734311291035	0.500072178013866	0.997168279260496	0.00942596937988826
chr10	5228829	5229080	251	-	exon	Syne1	0.473983380047836	0.952231396052788	0.628927876132333	1	0.747939536842652	0.997924900810215	0.0747331512968465	-0.0176734311291035	0.500072178013866	0.997168279260496	0.09240658242595
chr10	5229526	5229698	172	-	exon	Syne1	0.256710637830606	0.908004771417227	0.186520589877673	1	0.282963199562446	0.997924900810215	-0.0497605657110754	-0.0176734311291035	0.500072178013866	0.997168279260496	-0.0320871345819719
chr10	5367638	5367848	210	-	exon	Syne1	0.316595783135467	0.922403749287265	0.265414082182441	1	0.453055234340619	0.997924900810215	-0.180943304781249	-0.0176734311291035	0.500072178013866	0.997168279260496	-0.163269873652146
chr10	5550500	5550818	318	-	utr5	Syne1	0.207521649935501	0.89369598188429	0.16121905879088	1	0.297320476928321	0.997924900810215	-0.0758512233465228	-0.0176734311291035	0.500072178013866	0.997168279260496	-0.0581777922174194
chr10	5639203	5639325	122	+	utr5	Vip	0.620492317836829	0.96855067874632	0.439061714692406	1	0.542789121434239	0.997924900810215	-0.144838686192355	-0.107678428904495	0.214855253868781	0.997168279260496	-0.0371602572878599
chr10	6849978	6850091	113	+	utr3	Oprm1	0.523575945125218	0.958550592458704	0.586127318699103	1	0.743961802783795	0.997924900810215	-0.0413277494196899	0.204747407037404	0.174821953524396	0.997168279260496	-0.246075156457094
chr10	6888555	6888675	120	-	utr3	Ipcef1	0.299384556382847	0.920858106415647	0.416437061571742	1	0.450708262438833	0.997924900810215	0.116749028118192	0.0255785678199819	0.616376134142619	0.997168279260496	0.0911704602982099
chr10	6889901	6890060	159	-	utr3	Ipcef1	0.552103078910207	0.96086912316604	0.620628319000849	1	0.757478313226576	0.997924900810215	0.467050049683702	0.0255785678199819	0.616376134142619	0.997168279260496	0.44147148186372
chr10	6890292	6890635	343	-	utr3	Ipcef1	0.440472162102612	0.942305495400087	0.331789328372854	1	0.343300248542283	0.997924900810215	0.0322285001535887	0.0255785678199819	0.616376134142619	0.997168279260496	0.00664993233360682
chr10	7160753	7160867	114	-	exon	Cnksr3	0.892460756020976	0.991315279900408	0.802501844933176	1	0.83290551545426	0.997924900810215	0.0144645019465206	0.0664045131341434	0.533362725964938	0.997168279260496	-0.0519400111876228
chr10	7211652	7211836	184	-	utr5	Cnksr3	0.00109881856271666	0.39529997793732	0.000924004466166088	1	0.00787973488772738	0.997924900810215	-0.0407113696229782	0.0664045131341434	0.533362725964938	0.997168279260496	-0.107115882757122
chr10	7212026	7212169	143	-	utr5	Cnksr3	0.942413139302361	0.995221587932266	0.981194405880066	1	0.987028301763555	0.997924900810215	0.171021253194306	0.0664045131341434	0.533362725964938	0.997168279260496	0.104616740060163
chr10	7589778	7590009	231	+	utr5	Lrp11	0.900900967183385	0.992230347651716	0.671750318457611	1	0.735440169249255	0.997924900810215	-0.0113265998964425	0.0101941762364782	0.680720866839627	0.997168279260496	-0.0215207761329207
chr10	7590170	7590301	131	+	exon	Lrp11	0.286312390684266	0.91741429706166	0.469334288607789	1	0.554568945189725	0.997924900810215	0.0336226257811149	0.0101941762364782	0.680720866839627	0.997168279260496	0.0234284495446366
chr10	7623640	7623780	140	+	utr3	Lrp11	0.333853985141842	0.924966115852238	0.490789932826144	1	0.517992955970939	0.997924900810215	0.116246142658746	0.0101941762364782	0.680720866839627	0.997168279260496	0.106051966422268
chr10	7663094	7663616	522	-	utr5	Pcmt1	0.178553253996214	0.881592734462065	0.116973896932299	1	0.152836636490051	0.997924900810215	-0.0380038429447197	0.0316738399688011	0.394540525863397	0.997168279260496	-0.0696776829135208
chr10	7680761	7680887	126	-	utr5	Pcmt1	0.966132599299292	0.996486544301767	0.889741912108048	1	0.958573396563517	0.997924900810215	-0.0635311313966623	0.0316738399688011	0.394540525863397	0.997168279260496	-0.0952049713654634
chr10	7681005	7681337	332	+	utr5	Lats1	0.333803779461275	0.924966115852238	0.248984141349116	1	0.412259766310906	0.997924900810215	-0.0175671747231318	0.0415790014343952	0.451883157603101	0.997168279260496	-0.059146176157527
chr10	7701771	7701898	127	+	exon	Lats1	0.93432640936169	0.994162689970245	0.811754802596907	1	0.78625317056628	0.997924900810215	-0.0297980595736822	0.0415790014343952	0.451883157603101	0.997168279260496	-0.0713770610080774
chr10	7702158	7702295	137	+	exon	Lats1	0.279919337136934	0.916844171261668	0.404916954557839	1	0.473968514111733	0.997924900810215	0.137215472786953	0.0415790014343952	0.451883157603101	0.997168279260496	0.0956364713525577
chr10	7702561	7702930	369	+	exon	Lats1	0.971837031919662	0.996612447051625	0.856222767254991	1	0.784867506128322	0.997924900810215	0.0612732205419908	0.0415790014343952	0.451883157603101	0.997168279260496	0.0196942191075956
chr10	7705633	7705860	227	+	exon	Lats1	0.889554278815626	0.991230264450559	0.969108367896625	1	0.977318713053115	0.997924900810215	0.0319793548867802	0.0415790014343952	0.451883157603101	0.997168279260496	-0.00959964654761498
chr10	7712619	7712878	259	+	exon	Lats1	0.468334693781761	0.950362945548754	0.370308781128358	1	0.304468516721746	0.997924900810215	-0.0625286296403798	0.0415790014343952	0.451883157603101	0.997168279260496	-0.104107631074775
chr10	7906465	7906569	104	-	utr3	Tab2	0.0404336898656405	0.774073093159215	0.0673519218211734	1	0.0842939981563084	0.997924900810215	0.0649561894572391	-0.0416891905207488	0.239826095508689	0.997168279260496	0.106645379977988
chr10	7907408	7907571	163	-	utr3	Tab2	0.920969630802432	0.993885612278226	0.796493910473449	1	0.761855093684653	0.997924900810215	-0.0188466737817917	-0.0416891905207488	0.239826095508689	0.997168279260496	0.0228425167389571
chr10	7919196	7919496	300	-	exon	Tab2	0.563992548399474	0.961719475634505	0.846461159147056	1	0.833031859217424	0.997924900810215	-0.0210928274208113	-0.0416891905207488	0.239826095508689	0.997168279260496	0.0205963630999375
chr10	7919842	7920494	652	-	exon	Tab2	0.407416188469617	0.933166293627368	0.687395401747615	1	0.795718959762606	0.997924900810215	-0.0348286856557488	-0.0416891905207488	0.239826095508689	0.997168279260496	0.00686050486500002
chr10	7955817	7956168	351	-	utr5	Tab2	0.389214034517167	0.932942621798029	0.293928556008605	1	0.344758681346306	0.997924900810215	-0.0825726024610358	-0.0416891905207488	0.239826095508689	0.997168279260496	-0.0408834119402871
chr10	8518527	8518875	348	-	utr5	Ust	0.057987172199295	0.803340331075283	0.0419647987156388	1	0.0728325951565875	0.997924900810215	0.0341238570361094	0.0130408509095967	0.798727812715992	0.997168279260496	0.0210830061265127
chr10	8725002	8725147	145	-	utr3	Sash1	0.143659800859084	0.864562847741367	0.119795378924395	1	0.191095957891229	0.997924900810215	-0.041681500407529	0.0203244329217381	0.513159346699946	0.997168279260496	-0.0620059333292671
chr10	8725174	8725658	484	-	utr3	Sash1	0.819070618090105	0.985182016268635	0.625963605689195	1	0.597016965245252	0.997924900810215	0.0381095219432214	0.0203244329217381	0.513159346699946	0.997168279260496	0.0177850890214833
chr10	8729443	8729915	472	-	exon	Sash1	0.667830472560292	0.973228785394669	0.969751420222948	1	0.985101290810233	0.997924900810215	0.0205720781601609	0.0203244329217381	0.513159346699946	0.997168279260496	0.000247645238422869
chr10	8730159	8730316	157	-	exon	Sash1	0.0365424829543145	0.76641570322482	0.0591225564689166	1	0.112903138268081	0.997924900810215	0.0917673517338709	0.0203244329217381	0.513159346699946	0.997168279260496	0.0714429188121329
chr10	8885818	8886052	234	-	utr5	Sash1	0.0568273764597881	0.802079226865037	0.0433401709036124	1	0.0700109419122855	0.997924900810215	-0.114927934086376	0.0203244329217381	0.513159346699946	0.997168279260496	-0.135252367008114
chr10	9628855	9629019	164	-	utr3	Samd5	0.875895717475891	0.990492083084408	0.778922225032856	1	0.857149244551875	0.997924900810215	0.173814394727544	0.124769062933619	0.198546449766909	0.997168279260496	0.0490453317939247
chr10	9675089	9675233	144	-	utr5	Samd5	0.0558995570931044	0.800116713895782	0.0492977431163086	1	0.12736190053294	0.997924900810215	-0.15790503801709	0.124769062933619	0.198546449766909	0.997168279260496	-0.282674100950709
chr10	9675733	9675866	133	-	utr5*	Samd5	0.00985746416678076	0.624273928723607	0.00972638516788966	1	0.0641739835821072	0.997924900810215	0.206386145625009	0.124769062933619	0.198546449766909	0.997168279260496	0.0816170826913899
chr10	9760307	9760903	596	-	utr3	Stxbp5	0.575201667656984	0.962300475447624	0.396844326378959	1	0.415237423629738	0.997924900810215	0.025259905573136	-0.010375959299051	0.689092751043373	0.997168279260496	0.035635864872187
chr10	9900733	9901205	472	-	utr5	Stxbp5	0.676361314773687	0.973598803655632	0.480102908553889	1	0.553552053923267	0.997924900810215	0.0268796927582028	-0.010375959299051	0.689092751043373	0.997168279260496	0.0372556520572538
chr10	10687949	10688199	250	-	utr3	Grm1	0.332413554261792	0.924966115852238	0.21863229984385	1	0.24762824680381	0.997924900810215	-0.0397541092201415	0.0175069802238046	0.548834834699236	0.997168279260496	-0.0572610894439461
chr10	10688295	10688508	213	-	utr3	Grm1	0.595477913327314	0.964722554089887	0.731584597166612	1	0.928548678964274	0.997924900810215	0.213237963254785	0.0175069802238046	0.548834834699236	0.997168279260496	0.19573098303098
chr10	10688630	10688869	239	-	utr3	Grm1	0.299436258942556	0.920858106415647	0.360928500031847	1	0.431783091619823	0.997924900810215	0.180466569593811	0.0175069802238046	0.548834834699236	0.997168279260496	0.162959589370006
chr10	10689303	10689686	383	-	utr3	Grm1	0.00193911978631728	0.4357286687586	0.00672266559817429	1	0.0147307773295877	0.997924900810215	0.129094006611749	0.0175069802238046	0.548834834699236	0.997168279260496	0.111587026387944
chr10	10719520	10719614	94	-	exon	Grm1	0.715020021656627	0.974913878510058	0.609416600229409	1	0.688147772866663	0.997924900810215	0.00421567803266043	0.0175069802238046	0.548834834699236	0.997168279260496	-0.0132913021911442
chr10	10719837	10720009	172	-	exon	Grm1	0.431447148765403	0.940973392296282	0.569237961627295	1	0.604622082188868	0.997924900810215	0.239356825745531	0.0175069802238046	0.548834834699236	0.997168279260496	0.221849845521727
chr10	11079864	11080206	342	-	exon	Grm1	0.857562693760681	0.988281882152768	0.662314503962747	1	0.573748823669175	0.997924900810215	0.0711663412182162	0.0175069802238046	0.548834834699236	0.997168279260496	0.0536593609944116
chr10	11080562	11080736	174	-	utr5	Grm1	0.565561541076768	0.961719475634505	0.712791249038816	1	0.714047554946656	0.997924900810215	0.0755829874220828	0.0175069802238046	0.548834834699236	0.997168279260496	0.0580760071982782
chr10	11080823	11081101	278	-	utr5	Grm1	0.508285762709537	0.957416367388583	0.640240657795371	1	0.79189066503004	0.997924900810215	-0.0817770475962464	0.0175069802238046	0.548834834699236	0.997168279260496	-0.099284027820051
chr10	11149470	11149578	108	+	utr5	Shprh	0.446151591620028	0.943729764575366	0.543704210622683	1	0.705895075825866	0.997924900810215	-0.1330897746051	-0.0156054210070344	0.779956314198607	0.997168279260496	-0.117484353598066
chr10	11151807	11151902	95	+	exon	Shprh	0.862947322300714	0.98876844212179	0.754373847650413	1	0.768188239121452	0.997924900810215	0.215942580130165	-0.0156054210070344	0.779956314198607	0.997168279260496	0.231548001137199
chr10	11164540	11164668	128	+	exon	Shprh	0.840022567680378	0.98737628130964	0.976551473094	1	0.945635638182567	0.997924900810215	-0.0270180280623818	-0.0156054210070344	0.779956314198607	0.997168279260496	-0.0114126070553475
chr10	11343385	11343668	283	+	utr5	Epm2a	0.193848574087503	0.890797748758355	0.233259384828558	1	0.303717737189012	0.997924900810215	0.205636957342897	0.137237325365907	0.0443777066699773	0.997168279260496	0.0683996319769896
chr10	11457334	11457518	184	+	utr3	Epm2a	0.390886748007939	0.932942621798029	0.451729529267817	1	0.568485284395459	0.997924900810215	0.272245853948511	0.137237325365907	0.0443777066699773	0.997168279260496	0.135008528582604
chr10	13008501	13008642	141	+	utr5	Sf3b5	0.873131150808894	0.990246693578528	0.903149539769418	1	0.965036478910248	0.997924900810215	-0.0423497910881341	-0.0275565204269212	0.568736241510067	0.997168279260496	-0.0147932706612129
chr10	13008855	13009093	238	+	utr3	Sf3b5	0.856706134786116	0.988128525770582	0.918731882839292	1	0.919906229252296	0.997924900810215	0.0424628053593194	-0.0275565204269212	0.568736241510067	0.997168279260496	0.0700193257862406
chr10	13127467	13127612	145	+	exon	Plagl1	0.34677871580912	0.92565635291216	0.256449612734221	1	0.265990823015867	0.997924900810215	-0.120504204334859	-0.014868626869021	0.778306958833698	0.997168279260496	-0.105635577465838
chr10	13128761	13128995	234	+	exon	Plagl1	0.338060493775546	0.924966115852238	0.452725729199619	1	0.574267310355973	0.997924900810215	0.175898632208996	-0.014868626869021	0.778306958833698	0.997168279260496	0.190767259078017
chr10	13213845	13214113	268	-	utr3	Phactr2	0.593114515502575	0.964302037119885	0.474173030675774	1	0.456701296520328	0.997924900810215	-0.0672999922734351	0.082721608563757	0.0936749659206429	0.997168279260496	-0.150021600837192
chr10	13253525	13253775	250	-	exon	Phactr2	0.494552595487805	0.955417862926243	0.350927185485766	1	0.349036162303712	0.997924900810215	-0.0669114356737096	0.082721608563757	0.0936749659206429	0.997168279260496	-0.149633044237467
chr10	13324118	13324284	166	-	utr5	Phactr2	0.899125547128419	0.991956296180267	0.98644367940869	1	0.987977508421129	0.997924900810215	-0.0479889062833312	0.082721608563757	0.0936749659206429	0.997168279260496	-0.130710514847088
chr10	13501055	13501275	220	+	utr5	Fuca2	0.624219893913548	0.96855067874632	0.704337542938236	1	0.72372888273997	0.997924900810215	-0.129950986734842	-0.136266953643433	0.0531524107128634	0.997168279260496	0.00631596690859118
chr10	13515192	13515452	260	+	utr3	Fuca2	0.660219804532054	0.973001417253662	0.811336390677174	1	0.927057737113816	0.997924900810215	-0.0254371948357171	-0.136266953643433	0.0531524107128634	0.997168279260496	0.110829758807716
chr10	13552936	13553154	218	-	utr5	Pex3	0.743116743087889	0.976146074453011	0.599175660576798	1	0.635571341721641	0.997924900810215	-0.0988692617614384	0.0910547301706324	0.441936527394485	0.997168279260496	-0.189923991932071
chr10	13868704	13868992	288	-	utr5	Aig1	0.293752943964046	0.917717155488232	0.182489865393418	1	0.193512793707461	0.997924900810215	-0.141076530896931	0.0665333850619954	0.326324120716459	0.997168279260496	-0.207609915958927
chr10	13965819	13966253	434	+	utr5	Hivep2	0.814217059393659	0.984219258559574	0.632925804552019	1	0.741719265484335	0.997924900810215	-0.0632145686513163	0.00989712033425938	0.618550862280917	0.997168279260496	-0.0731116889855757
chr10	13966371	13966593	222	+	utr5	Hivep2	0.974149483101128	0.996629451205399	0.807851487225961	1	0.8401304237075	0.997924900810215	0.00416443818699932	0.00989712033425938	0.618550862280917	0.997168279260496	-0.00573268214726006
chr10	13966971	13967282	311	+	exon	Hivep2	0.893431399511315	0.991583363007454	0.970491008768499	1	0.871262243450232	0.997924900810215	0.0342878086960007	0.00989712033425938	0.618550862280917	0.997168279260496	0.0243906883617414
chr10	14127406	14127757	351	+	utr5	Hivep2	0.854856614546678	0.988128525770582	0.631870238874179	1	0.564119725668247	0.997924900810215	0.0790922860579727	0.00989712033425938	0.618550862280917	0.997168279260496	0.0691951657237134
chr10	14128732	14128897	165	+	exon	Hivep2	0.143856014670948	0.864562847741367	0.3246888986038	1	0.362441376751439	0.997924900810215	0.0132747817476189	0.00989712033425938	0.618550862280917	0.997168279260496	0.0033776614133595
chr10	14131661	14131854	193	+	exon	Hivep2	0.601022056464896	0.965616753911037	0.802681145506388	1	0.928952106255854	0.997924900810215	0.0165997127890651	0.00989712033425938	0.618550862280917	0.997168279260496	0.00670259245480572
chr10	14143337	14143553	216	+	exon	Hivep2	0.77086708213367	0.97845024576985	0.544992359945241	1	0.534606207327358	0.997924900810215	0.0153752119613785	0.00989712033425938	0.618550862280917	0.997168279260496	0.00547809162711914
chr10	14148950	14149087	137	-	exon	Gm28289	0.35424633192678	0.927296382777348	0.463441072880525	1	0.433573879342041	0.997924900810215	0.132083948223461	-0.384582219318838	0.901539867023153	0.997168279260496	0.516666167542299
chr10	14149282	14149766	484	+	utr3	Hivep2	0.437474058334541	0.942250743199167	0.279532447144121	1	0.273933943449596	0.997924900810215	0.0257273713507087	0.00989712033425938	0.618550862280917	0.997168279260496	0.0158302510164493
chr10	14150776	14150979	203	+	utr3	Hivep2	0.590613216634491	0.964099483500336	0.7412642857461	1	0.749999032398673	0.997924900810215	0.0587191778532544	0.00989712033425938	0.618550862280917	0.997168279260496	0.048822057518995
chr10	14655547	14655643	96	-	utr3	Vta1	0.868728686464346	0.98922101537783	0.777998755699299	1	0.844822027223569	0.997924900810215	-0.032084342135689	0.0323360387676063	0.707973150268432	0.997168279260496	-0.0644203809032953
chr10	14705376	14705514	138	-	utr5	Vta1	0.00713758789279971	0.572197520344103	0.00652145660132624	1	0.0340950510139705	0.997924900810215	-0.134392319881487	0.0323360387676063	0.707973150268432	0.997168279260496	-0.166728358649094
chr10	17723206	17723352	146	+	utr5	Cited2	0.822978340616707	0.985333932222546	0.992491420608471	1	0.950338704677191	0.997924900810215	-0.0418356038656607	-0.0704487569017849	0.0959615415320849	0.997168279260496	0.0286131530361241
chr10	17724057	17724792	735	+	utr3	Cited2	0.268686749700405	0.914436599737754	0.536382916083043	1	0.545174318826633	0.997924900810215	0.0132127543075189	-0.0704487569017849	0.0959615415320849	0.997168279260496	0.0836615112093038
chr10	17915234	17915338	104	-	exon	Heca	0.750530646886648	0.976799895726219	0.930207850122802	1	0.968223167216076	0.997924900810215	-0.00580122797355161	0.0139193165479379	0.759046522977174	0.997168279260496	-0.0197205445214895
chr10	17915430	17915906	476	-	exon	Heca	0.163123910130999	0.875189543718004	0.391348661244672	1	0.557634228494949	0.997924900810215	0.0486512333999087	0.0139193165479379	0.759046522977174	0.997168279260496	0.0347319168519708
chr10	17948027	17948119	92	-	utr5	Heca	0.0380703690669119	0.77233770645675	0.0178102123138844	1	0.108716534659331	0.997924900810215	-0.232523869365991	0.0139193165479379	0.759046522977174	0.997168279260496	-0.246443185913929
chr10	18023144	18023243	99	-	utr5	Abracl	0.415753899249321	0.935393882646557	0.337455560024452	1	0.550754652522731	0.997924900810215	-0.0628933633327176	0.509858103006288	0.0616490726185324	0.997168279260496	-0.572751466339006
chr10	18055555	18055880	325	+	utr5	Reps1	0.00934169005906018	0.612844589347811	0.00254187877892845	1	0.00755480696538646	0.997924900810215	-0.111105497433287	0.00223800883162653	0.960843275678287	0.997984788518018	-0.113343506264914
chr10	18524392	18524511	119	+	exon	Nhsl1	0.740952239456999	0.976095897811026	0.863571141426578	1	0.881010540980991	0.997924900810215	0.01611911391861	0.00925299502226526	0.850944904987809	0.997168279260496	0.00686611889634476
chr10	18525259	18525487	228	+	exon	Nhsl1	0.297634823797307	0.919661342690747	0.229843029142404	1	0.307085480932676	0.997924900810215	0.0257045688752967	0.00925299502226526	0.850944904987809	0.997168279260496	0.0164515738530315
chr10	18525991	18526142	151	+	exon	Nhsl1	0.844808023602836	0.987880075569893	0.97085386117327	1	0.787414928951347	0.997924900810215	0.0576132935385356	0.00925299502226526	0.850944904987809	0.997168279260496	0.0483602985162704
chr10	18526558	18526664	106	+	exon	Nhsl1	0.426046345625198	0.938678692596495	0.536525801100453	1	0.682803175034288	0.997924900810215	-0.121744784229572	0.00925299502226526	0.850944904987809	0.997168279260496	-0.130997779251837
chr10	18526766	18526934	168	+	exon	Nhsl1	0.564602741221307	0.961719475634505	0.490738876054175	1	0.481007748292536	0.997924900810215	0.0190885306683999	0.00925299502226526	0.850944904987809	0.997168279260496	0.00983553564613463
chr10	18531483	18531947	464	+	exon	Nhsl1	0.910666508846672	0.993878726998035	0.875472104313177	1	0.903599744439729	0.997924900810215	0.101886307090784	0.00925299502226526	0.850944904987809	0.997168279260496	0.092633312068519
chr10	18533406	18533499	93	+	utr3	Nhsl1	0.250151771222404	0.907478570502481	0.257066102785708	1	0.355345116644302	0.997924900810215	0.118792968548056	0.00925299502226526	0.850944904987809	0.997168279260496	0.109539973525791
chr10	18589422	18589791	369	-	utr3	Arfgef3	0.637302782930899	0.97079608818373	0.470838542657336	1	0.597540686008558	0.997924900810215	-0.0344548697968756	-0.0461175676885579	0.175902896650106	0.997168279260496	0.0116626978916823
chr10	18591389	18591539	150	-	exon	Arfgef3	0.315545691234699	0.92201900521162	0.437567717352527	1	0.457209320310473	0.997924900810215	0.0295393569565616	-0.0461175676885579	0.175902896650106	0.997168279260496	0.0756569246451195
chr10	18591697	18591869	172	-	exon	Arfgef3	0.557406041107737	0.961500921271025	0.432695614416102	1	0.329733064052835	0.997924900810215	0.0016873735022088	-0.0461175676885579	0.175902896650106	0.997168279260496	0.0478049411907667
chr10	18592027	18592178	151	-	exon	Arfgef3	0.363396707658908	0.92924464980965	0.267749198445479	1	0.21748876616146	0.997924900810215	-0.041524219956242	-0.0461175676885579	0.175902896650106	0.997168279260496	0.00459334773231582
chr10	18646274	18646972	698	-	exon	Arfgef3	0.547511631856577	0.960833726676178	0.780709070045994	1	0.947069087096288	0.997924900810215	0.039698331275071	-0.0461175676885579	0.175902896650106	0.997168279260496	0.0858158989636289
chr10	18743583	18743792	209	-	utr5	Arfgef3	0.253395687016674	0.907478570502481	0.183988248981373	1	0.147159806123053	0.997924900810215	-0.0443677221820594	-0.0461175676885579	0.175902896650106	0.997168279260496	0.00174984550649848
chr10	18837596	18837716	120	+	exon	Gm32926	0.0153245634969473	0.704744876842876	0.00686616882005669	1	0.043441101663864	0.997924900810215	-0.0576328139533328	0.513110708268685	0.151134982181076	0.997168279260496	-0.570743522222018
chr10	19002598	19002914	316	-	utr3	Tnfaip3	0.316196745824948	0.922403749287265	0.23734414458797	1	0.290483634357655	0.997924900810215	0.0373242760881714	-0.023652994682227	0.808488172103994	0.997168279260496	0.0609772707703984
chr10	19004526	19004783	257	-	exon	Tnfaip3	0.701534543710357	0.97403350717473	0.786520349452849	1	0.843174333336596	0.997924900810215	0.0504163101311114	-0.023652994682227	0.808488172103994	0.997168279260496	0.0740693048133384
chr10	19004953	19005110	157	-	exon	Tnfaip3	0.344625755042814	0.924966115852238	0.36553380271128	1	0.447454318525926	0.997924900810215	-0.106587203746661	-0.023652994682227	0.808488172103994	0.997168279260496	-0.0829342090644342
chr10	19015248	19015338	90	-	utr5	Tnfaip3	0.406400835507468	0.933166293627368	0.414008205324499	1	0.470106123788607	0.997924900810215	-0.0885858090731779	-0.023652994682227	0.808488172103994	0.997168279260496	-0.0649328143909508
chr10	19592019	19592151	132	+	utr5	Ifngr1	0.261768772671649	0.913260476914178	0.199995105934847	1	0.254342095188232	0.997924900810215	-0.118170936924781	0.066042505672906	0.521142262602173	0.997168279260496	-0.184213442597687
chr10	19609431	19609773	342	+	utr3	Ifngr1	0.889875657173039	0.991230264450559	0.986712245909452	1	0.991096839180687	0.997924900810215	0.0406596134958898	0.066042505672906	0.521142262602173	0.997168279260496	-0.0253828921770162
chr10	19849353	19849443	90	-	exon	Slc35d3	0.245348605194626	0.90726164251736	0.28645774587493	1	0.367551732357125	0.997924900810215	0.336409762168751	-0.0450639797342327	0.620835807860615	0.997168279260496	0.381473741902983
chr10	19851053	19851204	151	-	utr5	Slc35d3	0.576585835572174	0.962739186495619	0.501530614626736	1	0.689882292813846	0.997924900810215	-0.0818645664624895	-0.0450639797342327	0.620835807860615	0.997168279260496	-0.0368005867282568
chr10	19907522	19907640	118	-	utr5	Pex7	0.636977745796836	0.97079608818373	0.741147352336747	1	0.801133569794966	0.997924900810215	0.120217420300002	0.17720725607592	0.0387907234490272	0.997168279260496	-0.0569898357759177
chr10	19933913	19934625	712	+	utr5	Map3k5	0.605649986142698	0.966314787972304	0.445014922060582	1	0.425949254136481	0.997924900810215	0.0211459186832101	0.0422384450710611	0.274777455147911	0.997168279260496	-0.021092526387851
chr10	20148371	20148544	173	+	utr5	Map7	0.368695322494636	0.929920474322038	0.366442627877583	1	0.490059621559079	0.997924900810215	0.0888706330005697	-0.031966017706106	0.302227028641058	0.997168279260496	0.120836650706676
chr10	20148929	20149160	231	+	utr5	Map7	0.117145983540416	0.851433193270769	0.0802098063745457	1	0.113365278780115	0.997924900810215	-0.131270443693932	-0.031966017706106	0.302227028641058	0.997168279260496	-0.099304425987826
chr10	20149266	20149429	163	+	intron	Map7	0.417717883225674	0.935393882646557	0.454223385529307	1	0.468338340014326	0.997924900810215	-0.1194064439017	-0.031966017706106	0.302227028641058	0.997168279260496	-0.0874404261955942
chr10	20230725	20230817	92	+	exon	Map7	0.867146527362208	0.989167268343702	0.666542932485066	1	0.7510646067961	0.997924900810215	-0.125325001335872	-0.031966017706106	0.302227028641058	0.997168279260496	-0.0933589836297659
chr10	20280447	20280557	110	+	utr3	Map7	0.318681752983606	0.922585992676043	0.255074190524532	1	0.379006829659057	0.997924900810215	0.167349032861576	-0.031966017706106	0.302227028641058	0.997168279260496	0.199315050567682
chr10	20281089	20281184	95	+	utr3	Map7	0.850602157141527	0.98804295708471	0.970463201550451	1	0.972959590247481	0.997924900810215	0.101940746278683	-0.031966017706106	0.302227028641058	0.997168279260496	0.133906763984789
chr10	20325442	20325587	145	+	exon	Bclaf1	0.175803406639342	0.88133356167561	0.122544258976893	1	0.0937551508540011	0.997924900810215	-0.0113619441007067	-0.0331536777801107	0.404788102299085	0.997168279260496	0.0217917336794041
chr10	20397533	20397636	103	-	utr3*	Pde7b	0.0319087566375354	0.744954783800763	0.049110066341916	1	0.095357678902256	0.997924900810215	0.0966812860963891	-0.00552608507855375	0.907031897964501	0.997168279260496	0.102207371174943
chr10	20398287	20398423	136	-	utr3	Pde7b	0.695211719925753	0.973713745473064	0.612170534298421	1	0.630375095863462	0.997924900810215	0.153702578490747	-0.00552608507855375	0.907031897964501	0.997168279260496	0.159228663569301
chr10	20399733	20399898	165	-	utr3	Pde7b	0.243467462438483	0.90726164251736	0.182389693929439	1	0.269938881915753	0.997924900810215	-0.092176806569326	-0.00552608507855375	0.907031897964501	0.997168279260496	-0.0866507214907723
chr10	20399992	20400146	154	-	utr3	Pde7b	0.0467618414375618	0.777193432898633	0.0683369307828361	1	0.191558229543622	0.997924900810215	-0.00112799060734427	-0.00552608507855375	0.907031897964501	0.997168279260496	0.00439809447120948
chr10	20400345	20400514	169	-	utr3	Pde7b	0.288942971753481	0.917717155488232	0.184353646127321	1	0.139579141497822	0.997924900810215	-0.0852399140789604	-0.00552608507855375	0.907031897964501	0.997168279260496	-0.0797138290004067
chr10	20547950	20548040	90	-	exon	Pde7b	0.265245105040004	0.914397537766819	0.190440981160148	1	0.261085522816865	0.997924900810215	-0.149419718388568	-0.00552608507855375	0.907031897964501	0.997168279260496	-0.143893633310014
chr10	20724924	20725082	158	-	utr5	Pde7b	0.366407312034452	0.929758345295931	0.295900669847066	1	0.368130198694739	0.997924900810215	-0.221906190133072	-0.00552608507855375	0.907031897964501	0.997168279260496	-0.216380105054518
chr10	20952570	20952726	156	+	utr5	Ahi1	0.262016155026757	0.913267689339991	0.138063080575746	1	0.148674109204195	0.997924900810215	-0.170215285497453	0.00841854030354958	0.778281257822681	0.997168279260496	-0.178633825801003
chr10	20959570	20959703	133	+	utr5	Ahi1	0.295616643434287	0.918614062906589	0.195302531899465	1	0.253152385708971	0.997924900810215	-0.145483564559999	0.00841854030354958	0.778281257822681	0.997168279260496	-0.153902104863549
chr10	21047665	21047799	134	-	intron	Gm20149	0.0567398916708041	0.802079226865037	0.0510916770762006	1	0.13160768907469	0.997924900810215	0.162164542663616	0.457463908535055	0.353657550121789	0.997168279260496	-0.295299365871438
chr10	21368370	21368606	236	+	utr3	Hbs1l	0.907734261162814	0.993498387249184	0.767768186077734	1	0.835315452853371	0.997924900810215	-0.0233878262701819	-0.011426738840999	0.865729189184498	0.997168279260496	-0.0119610874291829
chr10	21882216	21882321	105	+	utr5	Sgk1	0.188325035045603	0.888685563445294	0.177092959524522	1	0.271405110512021	0.997924900810215	0.0872179313601578	0.0132336163436166	0.851376610931545	0.997168279260496	0.0739843150165412
chr10	22705648	22705845	197	-	utr3	Tbpl1	0.636792298268482	0.97079608818373	0.696347476769693	1	0.93450574665533	0.997924900810215	0.191525657337934	-0.0260817681775584	0.728520846600078	0.997168279260496	0.217607425515492
chr10	22731172	22731374	202	-	utr5	Tbpl1	0.0814628183933977	0.819781181490976	0.152805094914001	1	0.298302059704721	0.997924900810215	0.0381858977803885	-0.0260817681775584	0.728520846600078	0.997168279260496	0.0642676659579469
chr10	23796993	23797117	124	+	utr5	Slc18b1	0.706815450577415	0.97403350717473	0.632755573984961	1	0.687409380718844	0.997924900810215	0.0124923467181055	-0.0837903347403322	0.430350055920326	0.997168279260496	0.0962826814584376
chr10	24149296	24149431	135	+	utr5	Stx7	0.0267442699063014	0.743177735834322	0.0107234426802568	1	0.0176567113408278	0.997924900810215	-0.150278232421096	-0.0131117213858736	0.76148381742295	0.997168279260496	-0.137166511035223
chr10	24155162	24155294	132	+	utr5	Stx7	0.102182211738352	0.832867101662177	0.0451004498574096	1	0.0657775015233044	0.997924900810215	-0.154591704381682	-0.0131117213858736	0.76148381742295	0.997168279260496	-0.141479982995809
chr10	24223600	24223734	134	+	utr5	Moxd1	0.857370390940961	0.988213652683751	0.932180307721874	1	0.932704908492233	0.997924900810215	-0.024081268409315	0.0614973933766414	0.657610169445154	0.997168279260496	-0.0855786617859564
chr10	24595401	24595671	270	+	utr5	Ctgf	0.526611960640202	0.958550592458704	0.341490208376002	1	0.348162574660332	0.997924900810215	-0.0805613721523402	0.150900341060349	0.0781187586375194	0.997168279260496	-0.231461713212689
chr10	24597541	24597633	92	+	utr3	Ctgf	0.898457882969245	0.991956296180267	0.798161235774673	1	0.756210341717517	0.997924900810215	0.228004444914658	0.150900341060349	0.0781187586375194	0.997168279260496	0.0771041038543094
chr10	25170698	25171196	498	-	utr3	Akap7	0.740729868262832	0.976095897811026	0.530768699239882	1	0.454232661688599	0.997924900810215	0.0537103469494895	0.102876969579884	0.152014556863419	0.997168279260496	-0.0491666226303946
chr10	25359850	25359974	124	+	utr5	Epb41l2	0.891883676106377	0.991230264450559	0.768864734387418	1	0.883867674596969	0.997924900810215	-0.0750975532559953	-0.0424580038638024	0.249175878048035	0.997168279260496	-0.032639549392193
chr10	25441501	25441715	214	+	utr5	Epb41l2	0.736095245751506	0.976095897811026	0.928813270856319	1	0.752546331970048	0.997924900810215	-0.101453903106951	-0.0424580038638024	0.249175878048035	0.997168279260496	-0.0589958992431489
chr10	25993037	25993294	257	-	exon	Tmem200a	0.830946351104665	0.986145357872107	0.935149704988882	1	0.839632714537027	0.997924900810215	0.0302273632323072	0.0813364242127518	0.339335087908359	0.997168279260496	-0.0511090609804446
chr10	25993380	25993792	412	-	exon	Tmem200a	0.0899042178569463	0.826977926059206	0.0639119984237404	1	0.15572861009038	0.997924900810215	0.0436115563026669	0.0813364242127518	0.339335087908359	0.997168279260496	-0.0377248679100849
chr10	26275576	26275672	96	-	utr3	L3mbtl3	0.679581922328204	0.973598803655632	0.737172125174477	1	0.815186445220252	0.997924900810215	0.109026906627434	0.00640405371001727	0.910646318272147	0.997168279260496	0.102622852917417
chr10	26742672	26742786	114	+	exon	Gm48893	0.563565066235416	0.961719475634505	0.624331055637267	1	0.832632343414063	0.997924900810215	0.133344789591202	-0.533098651161199	0.183896866072114	0.997168279260496	0.666443440752401
chr10	28074762	28075019	257	+	utr5	Ptprk	0.683458323154138	0.973598803655632	0.812480811138601	1	0.788052987588964	0.997924900810215	0.0181272815847367	-0.0162691694068065	0.694699415266194	0.997168279260496	0.0343964509915433
chr10	28094578	28094808	230	+	intron	Ptprk	0.12201482642291	0.85395026585161	0.149800799932581	1	0.188446452549706	0.997924900810215	0.145898533137579	-0.0162691694068065	0.694699415266194	0.997168279260496	0.162167702544385
chr10	29143491	29143582	91	-	exon	Gm9996	0.0195568527528647	0.714473342742879	0.0168269831851153	1	0.123192108681136	0.997924900810215	0.0401688105455292	-0.292659944296912	0.424277593104045	0.997168279260496	0.332828754842441
chr10	29143971	29144297	326	+	utr5	Soga3	0.429270241477485	0.9405310264549	0.492571341942102	1	0.625630721938421	0.997924900810215	-0.0102158224314755	-0.024962769608211	0.445289292431568	0.997168279260496	0.0147469471767354
chr10	29146590	29147078	488	+	utr5	Soga3	0.959490127553289	0.995980658531819	0.796472004981228	1	0.821744870039824	0.997924900810215	-0.00171087294301812	-0.024962769608211	0.445289292431568	0.997168279260496	0.0232518966651929
chr10	29147165	29147662	497	+	exon	Soga3	0.424512839523036	0.937962259602974	0.714970358649216	1	0.690701024103026	0.997924900810215	-0.0303316922469802	-0.024962769608211	0.445289292431568	0.997168279260496	-0.00536892263876927
chr10	29196426	29196524	98	+	exon	Soga3	0.372871797343696	0.929920474322038	0.561017509474332	1	0.597688968878193	0.997924900810215	0.221276285505422	-0.024962769608211	0.445289292431568	0.997168279260496	0.246239055113633
chr10	29197058	29197290	232	+	exon	Soga3	0.821350781068683	0.985333932222546	0.907349420540078	1	0.874187639562086	0.997924900810215	0.0395200216950838	-0.024962769608211	0.445289292431568	0.997168279260496	0.0644827913032948
chr10	29199147	29199262	115	+	utr3	Gm49353	0.269351880163485	0.914436599737754	0.219205971712059	1	0.281094600175107	0.997924900810215	0.100916201460052	NA	NA	NA	NA
chr10	29218040	29218183	143	+	utr3	Gm49353	0.263009165105634	0.913916551525746	0.371867884355572	1	0.375455955468646	0.997924900810215	0.123863188275783	NA	NA	NA	NA
chr10	29224325	29224568	243	+	utr3	9330159F19Rik	0.0643350503737073	0.808336529792426	0.16775513999358	1	0.280635954064678	0.997924900810215	0.00289603542971031	-0.0426380851473279	0.470466301362639	0.997168279260496	0.0455341205770382
chr10	29227223	29227508	285	+	utr3	9330159F19Rik	0.367333766881239	0.929920474322038	0.514105752415633	1	0.538844061070456	0.997924900810215	0.0596886390119917	-0.0426380851473279	0.470466301362639	0.997168279260496	0.10232672415932
chr10	29313201	29313393	192	+	utr5	Echdc1	0.373838620485502	0.929920474322038	0.29085789809723	1	0.418180962454142	0.997924900810215	0.051507546704562	-0.0420760681086041	0.833761088383915	0.997168279260496	0.093583614813166
chr10	29346822	29347051	229	+	utr3	Echdc1	0.742342857821199	0.976146074453011	0.550033413535091	1	0.691425237835699	0.997924900810215	0.0609442084475295	-0.0420760681086041	0.833761088383915	0.997168279260496	0.103020276556134
chr10	29347184	29347621	437	+	utr3	Echdc1	0.654346930179054	0.972633603811811	0.454416473101152	1	0.492219775330881	0.997924900810215	0.00154222583356804	-0.0420760681086041	0.833761088383915	0.997168279260496	0.0436182939421721
chr10	29354423	29354516	93	-	utr5	Rnf146	0.00763146830506066	0.579678275770326	0.00762807771100983	1	0.0292222640633027	0.997924900810215	-0.114170585274014	0.190604799054881	0.0121889148123015	0.997168279260496	-0.304775384328895
chr10	29361601	29361695	94	-	intron	Rnf146	0.0201609300042291	0.716602947463916	0.0149886679793605	1	0.0524337926621898	0.997924900810215	-0.0182985914655137	0.190604799054881	0.0121889148123015	0.997168279260496	-0.208903390520394
chr10	29361890	29362061	171	-	utr5	Rnf146	0.0550571547042791	0.796432217653066	0.039296884751662	1	0.0686479799659569	0.997924900810215	-0.0721397944177267	0.190604799054881	0.0121889148123015	0.997168279260496	-0.262744593472607
chr10	29535495	29535608	113	-	utr5	Rspo3	0.997704139209589	0.999997464807394	0.898773322626261	1	0.872976355805085	0.997924900810215	0.0576349984302551	-0.0197792196555376	0.876768462414999	0.997168279260496	0.0774142180857927
chr10	29535707	29535864	157	-	utr5	Rspo3	0.351073005559241	0.926421396453661	0.292208434820621	1	0.410738324256413	0.997924900810215	-0.0786138754136854	-0.0197792196555376	0.876768462414999	0.997168279260496	-0.0588346557581478
chr10	30647424	30647593	169	-	utr3	Ncoa7	0.00127289183204282	0.396983524431392	0.00177511135413034	1	0.0251827011647083	0.997924900810215	0.130978334229358	0.0405017854499306	0.407089374157335	0.997168279260496	0.0904765487794271
chr10	30691032	30691665	633	-	exon	Ncoa7	0.728868462767601	0.975133911080931	0.525392141154994	1	0.552617006261156	0.997924900810215	0.0307604526860948	0.0405017854499306	0.407089374157335	0.997168279260496	-0.00974133276383581
chr10	30802848	30803152	304	-	utr5	Ncoa7	0.0446493715026188	0.775111039434604	0.0232900915214817	1	0.0347646307434185	0.997924900810215	-0.215973103487783	0.0405017854499306	0.407089374157335	0.997168279260496	-0.256474888937714
chr10	30834147	30834248	101	-	exon	Hey2	0.662376219812905	0.973001417253662	0.582803924319861	1	0.637351290299873	0.997924900810215	-0.157558846359919	0.0517438035702244	0.777824426973609	0.997168279260496	-0.209302649930144
chr10	31445738	31445921	183	-	utr5	Tpd52l1	0.528794415794012	0.958624927064425	0.652281245509708	1	0.581189271784484	0.997924900810215	0.0514333707677166	0.0173868358333678	0.834735266151739	0.997168279260496	0.0340465349343488
chr10	31608660	31609235	575	-	exon	Rnf217	0.918110074601624	0.993885612278226	0.703772933470055	1	0.820799075525758	0.997924900810215	-0.0196891935219842	0.0190355015137869	0.775359511411855	0.997168279260496	-0.0387246950357712
chr10	31609372	31609743	371	+	intergenic	NA	0.74256465491228	0.976146074453011	0.861443079097615	1	0.822334613742648	0.997924900810215	-0.185138475880799	NA	NA	NA	NA
chr10	31690925	31691154	229	-	utr3	Nkain2	0.178334334728389	0.881592734462065	0.281028672442925	1	0.281447399789664	0.997924900810215	0.143093442479699	-0.0254489807452301	0.62673261057637	0.997168279260496	0.168542423224929
chr10	32889753	32890188	435	-	utr5	Nkain2	0.871664039338682	0.990068714179402	0.914798329331781	1	0.935633344792361	0.997924900810215	0.0601179216849741	-0.0254489807452301	0.62673261057637	0.997168279260496	0.0855669024302041
chr10	32890266	32890453	187	-	utr5	Nkain2	0.438099620322103	0.942250743199167	0.354134962408988	1	0.440275255147288	0.997924900810215	-0.134958103796172	-0.0254489807452301	0.62673261057637	0.997168279260496	-0.109509123050942
chr10	32890605	32890739	134	-	utr5*	Nkain2	0.267096519491625	0.914436599737754	0.293282134882984	1	0.485674460776196	0.997924900810215	0.262475551690327	-0.0254489807452301	0.62673261057637	0.997168279260496	0.287924532435557
chr10	32891167	32891383	216	-	utr5*	Nkain2	0.886407863143693	0.991230264450559	0.95084064949129	1	0.968039293237447	0.997924900810215	-0.0419976222081248	-0.0254489807452301	0.62673261057637	0.997168279260496	-0.0165486414628948
chr10	33513137	33513337	200	-	utr3	Clvs2	0.861794025979866	0.988669893743046	0.96556344088449	1	0.937085341924011	0.997924900810215	0.0279913356710401	0.0457898112934461	0.618300519729369	0.997168279260496	-0.0177984756224059
chr10	33622766	33623083	317	-	utr5	Clvs2	0.632901896487274	0.970249062692224	0.855187997599794	1	0.89730298159047	0.997924900810215	0.0136737095878542	0.0457898112934461	0.618300519729369	0.997168279260496	-0.0321161017055918
chr10	33624207	33624309	102	-	utr5	Clvs2	0.43773380630883	0.942250743199167	0.383806622025615	1	0.543769223912204	0.997924900810215	-0.0743045584285781	0.0457898112934461	0.618300519729369	0.997168279260496	-0.120094369722024
chr10	34019415	34019602	187	-	utr5	Rwdd1	0.411527245462009	0.933927143822999	0.509355509812476	1	0.514039799965455	0.997924900810215	-0.00919092655673701	-0.104431126714547	0.511666806713086	0.997168279260496	0.0952402001578105
chr10	34153706	34153825	119	-	exon	Dse	0.610859233701857	0.967079479761906	0.53280998862194	1	0.676198577024428	0.997924900810215	-0.0253248509006977	0.14954448136292	0.275680297568061	0.997168279260496	-0.174869332263618
chr10	34282203	34282430	227	+	utr5	Tspyl1	0.262398529370295	0.913650585797738	0.472448648199846	1	0.597421801674482	0.997924900810215	0.038514040504219	-0.00212011001139407	0.941243390023761	0.997168279260496	0.0406341505156131
chr10	34282636	34283041	405	+	exon	Tspyl1	0.2473108553557	0.90726164251736	0.518344157412016	1	0.627182986264302	0.997924900810215	0.0998037011223138	-0.00212011001139407	0.941243390023761	0.997168279260496	0.101923811133708
chr10	34283227	34283795	568	+	utr3	Tspyl1	0.66801831943609	0.973228785394669	0.990547974328649	1	0.970806774827732	0.997924900810215	-0.00634670654376292	-0.00212011001139407	0.941243390023761	0.997168279260496	-0.00422659653236886
chr10	34297441	34297587	146	+	utr5	Tspyl4	0.58208851530138	0.963332288492131	0.381935368183441	1	0.369886779323848	0.997924900810215	-0.0460559283693843	0.0395077409410672	0.155177357461362	0.997168279260496	-0.0855636693104515
chr10	34299103	34299267	164	+	utr3	Tspyl4	0.787421424351486	0.979798640427446	0.532830840768453	1	0.507981503623867	0.997924900810215	0.0356147078404317	0.0395077409410672	0.155177357461362	0.997168279260496	-0.00389303310063546
chr10	36506969	36507062	93	+	utr5	Hs3st5	0.134244406658594	0.858134030061318	0.114425877310269	1	0.174967789117931	0.997924900810215	-0.20082140968455	0.0532840440110205	0.632093731784753	0.997168279260496	-0.25410545369557
chr10	36507280	36507406	126	+	utr5	Hs3st5	0.203337955021131	0.893024043162921	0.168478161533801	1	0.254319793665909	0.997924900810215	-0.102858787156768	0.0532840440110205	0.632093731784753	0.997168279260496	-0.156142831167788
chr10	36833051	36833167	116	+	exon	Hs3st5	0.255899633680875	0.907934614840822	0.196864177508933	1	0.262720476950756	0.997924900810215	-0.0810881027981328	0.0532840440110205	0.632093731784753	0.997168279260496	-0.134372146809153
chr10	36974498	36974660	162	+	utr5	Hdac2	0.516159579580279	0.957749714320181	0.611849533975195	1	0.574680886972789	0.997924900810215	-0.0700838897066217	-0.031461429516552	0.596339207603831	0.997168279260496	-0.0386224601900697
chr10	37136074	37136211	137	-	utr3	Marcks	0.865138636935631	0.988962169284289	0.866484576408562	1	0.688070248471008	0.997924900810215	0.0416193255684522	0.0152181200545995	0.77904070528741	0.997168279260496	0.0264012055138527
chr10	37136270	37136521	251	-	exon	Marcks	0.333229095873872	0.924966115852238	0.472500585652589	1	0.496550351123166	0.997924900810215	0.10029082543361	0.0152181200545995	0.77904070528741	0.997168279260496	0.0850727053790104
chr10	37138653	37138928	275	-	utr5	Marcks	0.854469194729196	0.988128525770582	0.679819952266085	1	0.556564286901341	0.997924900810215	-0.0265458684960316	0.0152181200545995	0.77904070528741	0.997168279260496	-0.0417639885506311
chr10	39132341	39132434	93	-	utr5	Fam229b	0.367802090502418	0.929920474322038	0.304443972657504	1	0.438556378015208	0.997924900810215	-0.0623341080010159	0.0611507385037628	0.688885562502664	0.997168279260496	-0.123484846504779
chr10	39369774	39369998	224	+	utr5	Fyn	0.915464948633186	0.993885612278226	0.671586064318506	1	0.607207727243615	0.997924900810215	0.0170212221676536	-0.00910049782374169	0.741797983413061	0.997168279260496	0.0261217199913953
chr10	39563795	39564219	424	+	utr3	Fyn	0.18822654288822	0.888544544175447	0.362549965883734	1	0.407239143838071	0.997924900810215	0.0324965885996402	-0.00910049782374169	0.741797983413061	0.997168279260496	0.0415970864233819
chr10	39622073	39622167	94	-	exon	E130307A14Rik	0.656952643153703	0.972676766491245	0.738743163595609	1	0.988144522585987	0.997924900810215	0.110070683285851	-0.0302057174912283	0.6788492478885	0.997168279260496	0.140276400777079
chr10	39622343	39622634	291	-	exon	E130307A14Rik	0.606477392940111	0.966314859783475	0.741176696902371	1	0.840549005690766	0.997924900810215	0.0178711837226332	-0.0302057174912283	0.6788492478885	0.997168279260496	0.0480769012138615
chr10	39645803	39645899	96	-	exon	E130307A14Rik	0.334694782416555	0.924966115852238	0.286637051466965	1	0.402770328725828	0.997924900810215	-0.0131821640445901	-0.0302057174912283	0.6788492478885	0.997168279260496	0.0170235534466382
chr10	39646302	39646399	97	-	intron	E130307A14Rik	0.528857093827835	0.958671456667968	0.452222121145967	1	0.371164153687507	0.997924900810215	-0.0138291126461496	-0.0302057174912283	0.6788492478885	0.997168279260496	0.0163766048450786
chr10	39652024	39652126	102	-	intron	E130307A14Rik	0.465957725104826	0.949692776516454	0.398965520816018	1	0.617517810409987	0.997924900810215	0.0346967760210089	-0.0302057174912283	0.6788492478885	0.997168279260496	0.0649024935122372
chr10	39731829	39731939	110	-	exon	E130307A14Rik	0.483226939599351	0.95340146201157	0.52894684823326	1	0.532925635499389	0.997924900810215	-0.126433844502734	-0.0302057174912283	0.6788492478885	0.997168279260496	-0.0962281270115061
chr10	39732127	39732284	157	+	utr5	Rev3l	0.903005044464951	0.992627501387636	0.998523937918336	1	0.989265575010256	0.997924900810215	0.0189454450784502	0.00362610935228432	0.954529076783912	0.997168279260496	0.0153193357261659
chr10	39732397	39732518	121	+	utr5	Rev3l	0.324506034426493	0.924966115852238	0.275009280928871	1	0.331138697246174	0.997924900810215	-0.127092562393327	0.00362610935228432	0.954529076783912	0.997168279260496	-0.130718671745611
chr10	39824780	39824905	125	+	utr3	Rev3l	0.414781010921577	0.935393882646557	0.35015354542843	1	0.452687365282297	0.997924900810215	-0.0491941040064979	0.00362610935228432	0.954529076783912	0.997168279260496	-0.0528202133587823
chr10	39891268	39891362	94	-	utr3	Mfsd4b4	0.0559949500717764	0.800441774459559	0.0370068683169062	1	0.158889511585108	0.997924900810215	0.0400012407959296	0.0300045062509694	0.798966342857275	0.997168279260496	0.00999673454496021
chr10	39891646	39891964	318	-	utr3	Mfsd4b4	0.371484066658512	0.929920474322038	0.302738853433564	1	0.387713837386139	0.997924900810215	0.0639746318299035	0.0300045062509694	0.798966342857275	0.997168279260496	0.0339701255789341
chr10	39892164	39892266	102	-	exon	Mfsd4b4	0.471450690300076	0.951656041173661	0.511398368986748	1	0.609142221688519	0.997924900810215	0.00666921242869991	0.0300045062509694	0.798966342857275	0.997168279260496	-0.0233352938222695
chr10	40349318	40349661	343	+	utr5	Cdk19	0.672338002141574	0.973598803655632	0.852973343883556	1	0.95183621847535	0.997924900810215	0.0184391476673316	0.000337471495053196	0.992887186189365	0.999595984951929	0.0181016761722784
chr10	40479706	40480042	336	+	utr3	Cdk19	0.720803561368451	0.975133911080931	0.929317201693081	1	0.840684392361567	0.997924900810215	-0.0492614032316344	0.000337471495053196	0.992887186189365	0.999595984951929	-0.0495988747266876
chr10	40480195	40480397	202	+	utr3	Cdk19	0.70687981952451	0.974034086349008	0.834517537434627	1	0.916553574045738	0.997924900810215	-0.0834251330841795	0.000337471495053196	0.992887186189365	0.999595984951929	-0.0837626045792327
chr10	40646013	40646424	411	+	intron	Ddo	0.714431721730754	0.974913878510058	0.763348978208786	1	0.714902210898561	0.997924900810215	0.00155381240293688	-0.220954275963109	0.203483056925927	0.997168279260496	0.222508088366045
chr10	40646499	40647007	508	+	intron	Ddo	0.117069236542119	0.851433193270769	0.156595370457454	1	0.208223304185314	0.997924900810215	0.259325633736155	-0.220954275963109	0.203483056925927	0.997168279260496	0.480279909699263
chr10	40832592	40832716	124	-	utr3	Cdc40	0.398209670508674	0.933166293627368	0.251423126277574	1	0.389249026136615	0.997924900810215	-0.103270119828262	0.0188077184017186	0.599914041922892	0.997168279260496	-0.122077838229981
chr10	40882978	40883073	95	-	exon	Cdc40	0.795773258932412	0.981275355359152	0.858604223850773	1	0.876592188687584	0.997924900810215	-0.209073831644268	0.0188077184017186	0.599914041922892	0.997168279260496	-0.227881550045987
chr10	40883476	40883954	478	+	utr5	Wasf1	0.248155676983819	0.90726164251736	0.319171827123858	1	0.372777924969115	0.997924900810215	-0.0487410502085207	-0.0225520069368757	0.449242989782275	0.997168279260496	-0.026189043271645
chr10	40936113	40936617	504	+	exon	Wasf1	0.649204877786951	0.972606898415417	0.925652570164863	1	0.958495706838383	0.997924900810215	-0.00986029165660218	-0.0225520069368757	0.449242989782275	0.997168279260496	0.0126917152802736
[truncated: 24,155 more rows]
