# Supplementary material for: Limits in the detection of m6A changes using MeRIP/m6A-seq
Source: Sci Rep. 2020 Apr 20;10:6590. doi: 10.1038/s41598-020-63355-3 (PMC7170965; doi:10.1038/s41598-020-63355-3)
Supplement: Supplementary file 3 — Supplementary information 3. [file 41598_2020_63355_MOESM3_ESM.zip › additional_file4_v2/macs2_deq_results/liu_endometrialtumours_2018_deq_results.counts.txt]

control_input	control_input.1	control_input.2	control_input.3	control_input.4	control_IP	control_IP.1	control_IP.2	control_IP.3	control_IP.4	treatment_input	treatment_input.1	treatment_input.2	treatment_input.3	treatment_input.4	treatment_IP	treatment_IP.1	treatment_IP.2	treatment_IP.3	treatment_IP.4
peak1	7	0	0	0	0	179	4	7	1	2	8	0	0	0	0	247	4	13	17	1
peak2	0	0	0	0	0	3	3	2	3	1	0	0	0	1	0	9	5	13	126	2
peak3	6	1	2	0	0	116	30	86	7	0	11	2	0	0	0	53	37	90	8	0
peak4	2	4	6	1	0	3	17	17	18	11	6	4	0	2	0	6	16	14	85	13
peak5	8	1	0	0	0	49	15	23	8	20	16	4	0	0	0	84	17	23	33	17
peak6	4	0	4	0	0	67	19	27	19	29	24	2	0	2	0	123	37	37	127	34
peak7	5	3	4	0	0	47	15	5	16	5	14	10	0	16	0	35	10	19	185	10
peak8	3	1	2	4	0	26	18	18	10	21	36	9	0	38	0	74	9	4	230	18
peak9	0	0	1	2	0	18	12	18	11	21	1	8	0	22	0	17	20	11	204	19
peak10	3	4	0	3	0	1	3	8	12	9	6	8	1	15	0	12	2	10	175	10
peak11	17	8	17	35	0	89	71	96	272	110	16	19	3	28	0	32	91	134	850	144
peak12	8	14	22	18	0	55	55	79	95	92	20	15	3	14	0	228	66	94	406	74
peak13	16	3	1	7	0	66	40	71	147	39	2	1	0	4	0	5	39	52	117	51
peak14	8	4	9	9	0	17	42	50	91	50	1	6	3	1	0	3	31	95	103	84
peak15	14	2	18	6	0	85	92	123	185	103	1	5	3	4	0	7	69	133	130	101
peak16	24	7	6	0	0	59	43	42	22	31	5	11	1	0	0	0	28	41	11	28
peak17	28	0	1	1	0	182	10	11	27	10	5	0	1	1	0	28	6	13	72	5
peak18	18	3	5	2	0	117	20	19	6	9	5	0	1	0	0	5	23	21	10	12
peak19	7	0	0	0	0	4	4	0	54	3	0	0	0	0	0	0	0	11	18	0
peak20	61	21	28	39	0	253	189	252	694	172	37	39	13	20	0	43	213	335	617	203
peak21	91	57	81	108	0	155	269	399	881	253	19	81	28	54	22	16	299	467	900	285
peak22	221	66	84	242	489	1185	463	459	2412	458	633	80	78	242	50	457	420	1017	4739	481
peak23	44	46	46	178	0	173	127	113	1124	68	156	63	48	123	68	413	149	268	2278	56
peak24	24	46	71	103	1	94	283	343	239	149	44	65	69	78	50	106	332	476	350	176
peak25	11	39	86	96	0	34	402	488	689	249	30	77	91	106	65	28	531	559	948	257
peak26	22	32	24	67	86	26	103	110	242	87	30	57	31	36	86	9	130	111	142	66
peak27	46	24	16	37	0	141	116	129	218	163	25	30	7	6	0	66	110	120	134	150
peak28	30	59	68	71	3	130	718	935	538	438	56	65	68	47	53	79	1143	1174	444	493
peak29	15	18	17	8	0	9	101	108	118	52	8	14	18	4	0	26	128	188	44	56
peak30	5	9	15	17	0	7	17	9	16	18	27	22	11	47	0	13	13	19	81	17
peak31	12	7	2	0	0	12	1	4	13	3	19	4	4	11	0	0	1	8	93	10
peak32	96	10	14	12	1	939	147	180	175	157	198	45	10	143	0	2952	245	262	3252	174
peak33	33	34	14	93	0	45	62	51	163	55	11	15	8	10	0	2	38	38	43	64
peak34	10	6	4	35	0	59	23	25	86	31	0	2	3	5	0	10	29	31	38	42
peak35	14	1	0	16	0	5	3	3	57	8	1	1	0	1	0	0	2	0	14	2
peak36	46	1	0	10	0	15	4	2	206	4	13	0	0	15	0	11	8	2	140	3
peak37	36	27	18	72	0	23	84	61	423	60	9	21	32	35	22	3	83	111	297	48
peak38	36	1	2	9	0	86	24	13	589	18	4	1	0	0	0	34	22	45	181	18
peak39	141	33	60	263	180	426	840	721	2027	435	1845	154	307	4520	41	2335	1053	3069	38356	437
peak40	21	20	50	2	0	26	199	209	30	109	57	85	79	9	93	130	244	371	40	125
peak41	21	5	2	0	0	88	21	28	3	15	28	6	2	2	0	77	34	34	7	37
peak42	30	6	9	1	0	11	54	55	15	14	52	18	20	3	0	4	57	87	16	21
peak43	65	9	19	9	0	134	198	171	127	90	123	25	27	9	0	151	262	422	133	107
peak44	28	16	22	25	0	46	104	152	26	61	54	39	37	21	26	14	125	230	19	52
peak45	47	21	25	20	563	32	129	112	20	50	87	60	41	5	3	22	185	173	23	66
peak46	41	13	24	19	1	37	58	67	31	27	56	67	42	11	40	45	52	110	38	38
peak47	28	7	23	22	223	44	31	36	45	18	66	41	35	18	43	43	35	110	63	22
peak48	27	13	19	17	0	34	92	86	16	51	39	38	28	9	0	25	111	164	45	42
peak49	27	20	61	29	0	26	108	149	44	92	33	88	86	10	36	36	151	208	89	125
peak50	46	4	13	11	0	103	48	59	134	42	72	23	17	3	0	186	100	173	186	30
peak51	26	2	4	16	8	19	86	60	77	39	53	11	9	6	12	50	94	169	85	34
peak52	36	6	1	10	0	33	32	23	74	16	68	8	6	4	7	62	36	67	96	1
peak53	31	8	9	32	3	59	154	153	210	87	61	16	21	26	22	51	219	398	241	82
peak54	20	3	1	19	547	48	25	16	51	17	70	13	4	13	17	47	52	78	146	18
peak55	42	32	63	108	593	36	182	155	176	123	98	100	114	122	53	28	219	314	346	106
peak56	24	12	17	34	0	31	39	30	88	18	44	16	15	26	0	30	78	122	210	12
peak57	36	10	13	13	0	23	7	8	66	5	33	9	7	12	5	113	13	32	108	2
peak58	51	66	96	118	1	267	439	375	1266	396	128	165	138	164	159	496	522	1436	4636	342
peak59	57	43	56	135	263	149	313	313	671	332	107	100	132	251	130	365	349	1127	3966	406
peak60	29	102	140	246	339	33	170	259	144	113	159	301	458	1130	142	29	194	366	832	119
peak61	0	0	0	0	0	1	4	7	0	3	0	3	1	1	0	19	5	5	64	8
peak62	4	0	0	0	0	45	11	34	15	7	2	4	0	1	0	30	18	22	327	10
peak63	2	3	2	2	0	39	3	20	13	7	6	1	0	4	0	40	21	29	217	8
peak64	1	19	24	13	0	6	48	80	31	19	11	37	21	94	32	7	58	51	673	30
peak65	8	7	9	0	0	16	76	94	6	13	50	2	30	11	0	40	93	168	149	11
peak66	0	0	1	0	0	6	44	49	4	6	19	1	4	1	0	8	66	192	22	8
peak67	93	27	28	108	209	368	251	239	2023	180	211	66	15	85	0	656	274	550	3881	148
peak68	5	2	1	0	0	32	14	12	3	5	9	1	0	0	0	78	11	35	2	3
peak69	12	1	5	1	0	85	20	24	16	16	33	5	4	1	0	30	19	41	24	29
peak70	10	7	4	1	0	49	43	44	24	22	12	7	3	1	0	38	25	61	40	21
peak71	0	2	6	2	0	16	39	66	34	40	1	16	6	0	0	7	49	64	91	61
peak72	0	0	0	0	0	0	0	0	3	0	6	0	0	0	0	47	0	0	185	0
peak73	0	0	0	0	0	2	3	2	18	6	21	4	1	10	0	49	4	11	186	4
peak74	0	0	0	0	0	0	3	1	1	15	4	1	2	16	0	4	0	16	125	3
peak75	2	0	0	4	0	5	15	16	23	64	2	5	6	40	0	34	17	62	1156	72
peak76	0	1	0	2	0	4	2	4	5	13	5	4	2	46	0	32	2	15	320	23
peak77	0	0	0	0	0	12	2	3	5	11	10	0	0	0	0	17	5	11	82	10
peak78	5	2	0	1	0	7	1	4	1	3	9	2	1	13	0	17	2	1	132	3
peak79	0	0	0	1	0	0	2	0	6	1	3	0	0	1	0	7	2	3	54	1
peak80	2	2	1	1	0	11	6	4	15	1	12	0	0	3	0	18	4	16	627	6
peak81	10	2	1	0	0	73	26	21	19	20	40	7	0	2	0	160	27	47	52	16
peak82	13	2	0	0	0	34	14	6	11	11	58	10	0	3	0	72	13	21	51	11
peak83	51	13	16	18	1	80	70	66	193	121	143	124	14	136	0	190	99	162	4493	141
peak84	8	0	1	1	0	71	34	37	8	10	23	0	5	0	0	92	42	219	21	13
peak85	13	0	4	2	0	35	32	36	11	7	14	2	3	0	0	107	39	254	23	9
peak86	5	0	0	0	0	48	2	4	4	1	14	1	4	0	0	144	9	53	19	2
peak87	10	0	1	1	0	49	22	23	9	4	17	4	5	1	0	35	50	236	33	1
peak88	0	0	0	0	0	2	6	2	14	1	0	0	0	0	0	41	4	17	63	0
peak89	30	1	3	9	0	78	28	23	77	17	215	7	3	56	0	1086	30	20	2330	18
peak90	2	0	2	3	0	5	5	12	3	2	17	5	1	12	0	42	11	3	92	11
peak91	18	0	2	6	0	11	4	17	52	11	4	3	1	14	0	2	18	24	89	20
peak92	7	0	3	1	0	18	15	29	18	5	4	0	0	0	0	7	30	13	128	1
peak93	73	112	204	520	1178	110	540	677	2653	471	118	324	186	380	91	83	552	1228	1877	501
peak94	65	150	349	562	1099	136	1336	1730	2960	1072	110	381	337	189	173	67	1771	2331	1512	1335
peak95	19	53	142	264	307	19	121	211	759	146	31	146	174	98	49	25	161	291	166	138
peak96	29	99	193	256	2	86	727	1039	2133	638	48	188	283	117	95	44	877	1776	491	657
peak97	115	60	165	213	6	409	1671	2088	4222	1268	151	196	171	41	70	263	2126	3907	791	1501
peak98	1	0	3	4	1	6	11	20	482	11	3	6	0	0	0	31	24	27	184	6
peak99	2	3	1	5	0	10	4	2	163	1	10	3	3	3	0	18	4	14	147	3
peak100	4	21	30	40	0	12	23	43	73	34	13	18	28	32	0	8	48	71	62	39
peak101	19	45	96	205	1	134	510	741	2069	485	85	56	119	159	27	205	647	1334	3180	460
peak102	1	2	0	0	0	40	1	0	2	0	9	0	0	0	0	62	0	0	7	0
peak103	12	0	0	3	0	75	3	1	6	3	28	3	0	2	0	94	5	4	10	2
peak104	6	3	2	39	0	13	4	3	72	1	6	6	2	21	1	6	7	4	126	6
peak105	96	76	126	235	0	178	246	299	2649	188	190	128	97	167	30	338	306	488	2042	189
peak106	16	2	1	8	0	67	19	10	63	15	9	5	2	2	0	17	17	23	20	9
peak107	4	0	0	0	0	36	0	4	183	6	3	0	0	0	0	50	1	5	11	0
peak108	10	0	0	8	0	58	11	16	215	23	4	2	0	1	0	45	14	14	33	27
peak109	17	8	21	19	0	86	58	118	461	86	18	7	3	1	0	7	53	58	80	101
peak110	10	1	6	19	0	30	20	40	154	29	6	5	1	9	0	10	33	36	57	40
peak111	18	2	6	17	0	45	9	28	112	19	18	2	0	0	0	19	15	26	26	19
peak112	7	2	1	3	0	219	19	29	98	26	22	3	0	0	0	170	18	50	46	23
peak113	13	0	2	2	0	88	8	1	52	4	23	0	0	0	0	19	2	7	10	7
peak114	18	1	1	18	0	83	8	6	159	5	6	2	0	0	0	31	4	10	30	4
peak115	29	2	2	28	1	98	24	16	466	16	23	1	2	4	0	204	27	13	350	21
peak116	114	10	7	39	0	54	3	8	31	5	103	12	6	22	0	44	5	18	66	6
peak117	37	0	0	7	0	28	1	2	132	1	11	1	1	8	0	5	2	7	75	1
peak118	26	0	0	1	0	30	1	0	168	0	8	1	0	6	0	25	2	8	80	1
peak119	24	2	3	6	0	76	11	18	176	11	16	2	3	1	0	48	17	23	60	10
peak120	46	2	3	26	0	140	13	22	244	9	20	1	0	12	0	59	19	21	104	6
peak121	71	4	5	40	0	86	22	23	229	18	28	7	1	18	0	26	22	35	129	9
peak122	30	3	7	23	0	42	5	18	120	17	32	3	0	5	0	7	10	10	49	6
peak123	78	9	22	51	2	119	13	32	247	14	43	13	4	10	0	39	11	16	98	24
peak124	60	3	3	47	0	53	20	17	387	18	24	1	2	11	0	16	12	9	118	9
peak125	41	1	9	32	0	129	25	24	252	36	16	0	5	6	30	38	17	44	105	25
peak126	76	13	27	57	0	129	44	41	219	33	39	10	3	7	56	47	30	64	139	41
peak127	46	7	11	25	0	118	15	20	36	18	27	3	1	6	0	4	13	16	13	23
peak128	32	6	20	32	0	65	26	38	94	24	12	10	8	1	0	0	34	54	29	49
peak129	29	5	13	24	0	64	39	51	250	38	18	18	4	9	0	39	29	49	192	32
peak130	31	34	48	70	2	96	89	162	779	89	15	37	19	14	2	46	85	111	392	99
peak131	27	19	34	26	0	14	35	82	239	37	14	22	13	12	0	0	43	55	58	48
peak132	48	3	8	15	0	249	33	41	61	16	29	8	0	2	0	38	29	42	21	20
peak133	204	65	88	474	0	459	108	148	1166	141	205	72	113	284	0	192	121	323	1511	123
peak134	354	186	257	1024	1054	938	842	902	7610	839	253	258	198	230	53	319	872	1496	3026	815
peak135	92	41	65	229	304	164	88	79	501	99	52	64	30	51	0	51	96	101	170	107
peak136	59	37	29	93	0	83	105	139	354	128	20	43	17	12	19	46	125	203	143	179
peak137	108	78	157	351	0	235	185	253	1086	279	76	95	55	67	73	262	165	302	591	310
peak138	86	61	97	196	0	32	36	57	109	90	43	89	26	22	22	61	50	105	101	67
peak139	20	52	78	218	0	3	35	61	200	64	11	82	26	128	0	15	40	82	635	85
peak140	308	123	220	344	2	1841	551	796	2958	707	137	166	118	41	41	421	541	870	1224	706
peak141	63	29	58	97	0	34	90	143	389	128	31	50	33	9	0	21	98	137	57	110
peak142	146	21	35	60	0	202	164	219	650	195	56	29	21	3	0	60	187	310	115	162
peak143	45	6	4	17	0	125	34	39	273	53	21	6	2	1	0	8	21	34	10	57
peak144	5	0	0	0	0	36	7	10	12	6	3	1	0	0	0	16	0	5	2	3
peak145	4	8	16	14	0	11	4	2	42	11	11	10	15	8	0	75	6	12	237	3
peak146	81	39	58	229	352	534	697	825	5908	454	169	73	84	211	0	833	729	1871	9428	544
peak147	17	0	0	2	0	87	0	2	32	2	12	0	0	1	0	98	4	3	37	1
peak148	30	3	0	0	0	368	15	10	112	12	19	0	1	1	0	325	19	21	118	7
peak149	14	0	0	6	0	13	3	3	20	4	15	1	0	8	0	7	2	8	143	2
peak150	21	2	2	4	0	10	4	2	8	2	18	4	1	14	0	9	5	15	326	2
peak151	61	34	42	241	295	113	108	141	387	115	86	48	48	194	31	74	137	235	1409	129
peak152	117	32	37	249	0	337	106	115	1340	104	92	42	31	104	0	258	116	205	1602	101
peak153	26	16	22	92	1	15	47	64	466	42	29	39	14	35	1	5	65	108	238	45
peak154	41	22	24	72	1	40	111	91	622	80	30	41	15	21	6	14	75	164	325	108
peak155	10	5	0	17	0	22	1	5	173	4	17	3	2	2	0	3	3	17	30	2
peak156	6	11	30	34	0	2	11	24	91	14	7	16	11	14	17	0	19	22	35	18
peak157	18	14	17	23	0	5	8	5	183	17	10	17	14	5	0	0	3	10	55	8
peak158	19	9	14	26	0	12	26	27	245	30	8	11	3	3	0	0	16	60	96	23
peak159	35	5	3	16	0	129	25	27	363	32	16	9	1	3	7	48	21	35	129	10
peak160	33	5	1	30	0	104	30	25	450	15	25	10	2	7	0	15	33	45	125	19
peak161	20	11	9	31	0	45	69	81	399	73	21	21	15	8	0	14	74	132	95	64
peak162	72	3	4	11	0	253	33	54	113	63	108	4	3	4	1	328	59	67	143	76
peak163	53	15	18	25	0	248	122	165	330	249	124	26	12	6	41	330	137	191	192	315
peak164	491	485	1082	4106	701	679	1084	2238	5797	1863	92	89	320	899	272	60	1242	1713	2935	2021
peak165	54	69	109	328	0	87	42	55	266	88	66	6	21	19	20	73	50	62	80	111
peak166	38	24	48	146	0	33	12	19	173	25	18	4	6	14	3	14	10	12	35	30
peak167	36	16	27	81	0	24	22	34	627	29	5	1	3	5	2	6	18	21	34	33
peak168	18	3	18	46	0	30	24	32	332	29	10	0	1	3	0	16	21	39	11	34
peak169	29	13	15	64	1	23	21	36	300	30	2	1	3	1	0	6	15	46	24	31
peak170	14	26	45	22	0	48	53	80	116	81	20	12	5	2	0	33	52	102	8	93
peak171	17	1	5	13	0	6	7	20	98	33	53	14	2	8	0	38	9	14	89	25
peak172	2	1	0	2	0	91	9	3	91	15	26	1	2	2	0	373	4	13	104	17
peak173	177	98	148	533	1037	449	1626	1789	4037	916	578	328	348	676	263	568	1924	3416	5997	961
peak174	0	21	46	70	0	1	61	100	114	65	0	45	21	29	0	4	54	106	164	85
peak175	78	164	264	810	266	230	635	894	3048	755	40	334	93	381	0	81	663	1237	2886	884
peak176	67	178	262	496	0	175	249	362	1885	375	28	335	126	218	27	23	279	456	1849	425
peak177	93	130	194	379	0	364	838	1145	2198	1076	44	230	113	140	0	101	946	1298	1448	1191
peak178	43	142	239	367	1	64	290	453	1084	473	9	251	71	78	0	0	302	515	597	461
peak179	8	8	18	18	491	7	44	90	167	51	2	18	1	4	1	1	72	69	25	64
peak180	1	0	0	6	0	15	22	35	120	23	9	6	0	0	0	11	26	74	48	19
peak181	14	5	15	17	0	34	57	76	163	68	19	22	10	7	0	18	76	113	103	101
peak182	23	93	90	145	0	44	402	556	736	434	56	110	99	56	44	63	508	1043	665	498
peak183	11	159	179	709	1	9	117	147	503	150	46	242	307	596	82	18	175	288	349	216
peak184	7	42	72	248	0	4	62	75	458	72	14	99	39	69	38	8	91	127	145	80
peak185	9	7	10	36	305	18	45	30	459	38	5	16	4	11	0	12	53	55	136	42
peak186	0	7	16	62	1	9	288	354	1143	77	1	11	87	22	17	12	448	1871	642	79
peak187	9	0	6	10	1	11	534	557	119	27	0	5	130	6	8	4	827	3709	408	23
peak188	0	3	7	7	0	0	50	53	194	15	0	0	7	4	0	0	38	79	52	32
peak189	2	0	0	0	0	3	1	1	8	0	0	2	0	0	0	21	1	3	58	0
peak190	32	8	8	38	0	193	172	200	1188	199	2	20	28	48	0	74	227	555	2293	216
peak191	4	4	10	15	0	51	19	40	62	44	1	10	1	4	0	0	23	89	63	60
peak192	7	0	1	9	0	66	25	33	348	53	0	9	1	2	0	25	44	82	123	39
peak193	18	25	57	89	661	41	423	408	601	266	6	160	56	18	18	6	552	759	190	273
peak194	11	10	15	63	658	64	223	240	1220	164	5	60	9	8	1	2	317	484	578	146
peak195	59	120	212	544	2454	345	2751	3150	6886	1832	56	694	223	567	282	158	3313	5517	11605	2006
peak196	7	8	4	2	0	11	60	52	23	65	3	20	1	3	30	0	43	42	92	72
peak197	6	9	8	2	0	25	111	106	80	169	1	31	3	9	0	26	130	92	336	174
peak198	9	27	18	20	291	67	267	269	182	362	25	61	7	69	1	38	315	312	1586	430
peak199	13	0	3	11	0	13	14	17	10	8	6	3	2	24	0	25	10	19	122	8
peak200	9	26	26	55	1	4	33	43	105	24	8	47	12	45	17	13	29	26	211	17
peak201	47	10	12	64	0	58	19	15	149	11	93	25	15	51	0	44	10	59	251	12
peak202	51	17	9	56	0	85	32	32	185	31	169	30	9	138	0	157	38	61	1069	36
peak203	31	4	3	14	0	13	6	7	27	8	31	5	2	8	0	56	6	10	221	4
peak204	15	0	0	4	0	19	10	5	15	1	20	0	0	2	0	26	4	4	77	4
peak205	27	14	25	30	0	24	69	56	85	41	36	44	30	24	52	20	83	61	190	39
peak206	18	3	3	10	0	30	2	8	21	2	35	6	0	2	0	59	2	11	144	8
peak207	25	2	3	12	0	47	23	20	89	12	73	8	5	2	0	52	20	23	87	9
peak208	75	16	4	58	0	85	51	44	157	16	296	40	25	125	0	92	69	92	500	17
peak209	6	1	5	42	0	22	6	7	578	12	3	0	0	2	1	0	17	6	43	22
peak210	3	0	0	0	0	32	1	2	51	2	3	1	0	0	0	45	2	1	73	1
peak211	9	1	0	5	0	42	5	7	39	5	6	1	0	0	0	39	9	17	39	3
peak212	29	125	206	478	308	92	626	786	3740	694	53	221	238	247	64	106	790	1215	2775	696
peak213	7	0	1	2	0	75	1	4	46	3	14	4	0	2	0	14	0	2	16	7
peak214	27	6	4	23	0	60	16	36	170	27	27	7	0	2	0	35	35	31	71	36
peak215	18	85	162	243	0	14	269	426	835	405	24	187	241	93	79	13	424	492	341	369
peak216	18	6	1	2	0	69	9	6	20	5	25	6	0	2	0	9	2	0	47	11
peak217	7	54	84	102	0	4	148	163	503	95	8	141	115	21	77	22	150	245	178	128
peak218	11	4	11	14	0	81	64	87	162	29	291	16	21	275	0	808	53	172	4345	30
peak219	1	0	0	1	0	5	8	8	12	4	13	1	0	3	0	40	10	23	123	5
peak220	0	0	0	0	0	0	3	8	3	0	9	0	0	10	0	5	5	20	100	3
peak221	2	15	39	42	0	5	53	70	75	54	1	16	23	8	20	6	72	157	13	88
peak222	7	3	9	8	0	18	16	27	230	17	6	2	13	6	0	13	23	33	43	19
peak223	5	0	0	7	0	89	17	14	821	4	7	0	1	1	0	58	29	45	67	5
peak224	25	1	0	8	0	42	9	9	387	5	16	2	3	1	0	62	16	26	38	5
peak225	49	0	3	4	0	151	7	15	602	7	35	4	0	2	0	268	13	27	64	5
peak226	34	2	14	23	0	69	49	50	430	35	33	9	1	2	26	26	39	84	59	38
peak227	103	22	37	117	0	195	126	178	576	121	87	34	21	27	5	83	167	419	130	132
peak228	91	12	21	55	0	192	96	134	826	83	61	16	16	13	0	52	145	231	259	83
peak229	322	23	27	181	0	460	139	157	1961	118	265	21	23	37	0	213	147	365	740	105
peak230	85	1	3	5	0	90	14	5	324	8	73	0	2	2	0	96	9	29	110	4
peak231	331	21	34	117	663	424	72	106	1051	110	273	27	22	43	0	144	90	200	516	104
peak232	33	0	1	3	0	6	1	2	105	0	21	0	0	0	0	9	2	0	59	0
peak233	14	0	1	2	0	2	0	3	57	1	5	1	1	0	0	17	1	1	22	0
peak234	33	1	4	8	0	72	20	8	271	4	11	0	0	1	0	92	28	39	187	12
peak235	115	2	6	22	0	67	13	11	392	8	60	2	4	21	0	263	12	13	248	5
peak236	10	19	31	72	0	6	49	78	233	40	16	54	31	27	59	3	49	53	71	48
peak237	2	5	10	49	0	9	36	35	197	38	15	14	7	24	0	23	32	42	150	42
peak238	3	32	73	53	0	27	102	163	228	137	13	46	39	16	0	7	100	182	89	125
peak239	0	0	3	6	0	0	12	7	81	13	0	0	2	14	0	0	7	24	155	7
peak240	54	38	37	65	0	165	77	125	113	85	39	65	51	72	0	28	112	171	83	113
peak241	88	82	161	248	1	1111	1478	2127	5330	1874	52	241	96	42	59	415	1549	3138	2668	1916
peak242	10	14	49	38	0	0	5	13	7	4	6	48	17	8	0	0	6	12	63	8
peak243	5	11	19	12	0	37	71	165	102	102	0	19	12	3	0	18	100	145	62	129
peak244	31	2	0	19	41	189	19	9	105	12	23	2	0	12	0	103	18	30	203	2
peak245	19	23	46	25	0	111	88	153	131	149	22	40	22	17	0	59	115	152	129	150
peak246	26	70	116	146	0	43	189	296	156	121	33	94	95	84	14	57	159	392	130	157
peak247	37	29	60	43	596	28	57	98	135	71	31	51	49	21	27	6	100	169	67	85
peak248	7	16	47	29	0	11	51	71	42	45	13	30	35	11	0	5	41	41	49	43
peak249	29	7	5	8	0	127	53	47	56	53	12	12	3	1	0	124	46	61	50	48
peak250	20	241	583	316	0	17	187	263	272	189	13	334	324	61	128	3	211	304	73	214
peak251	9	108	240	156	1	4	243	501	191	230	8	220	121	29	190	1	292	396	32	298
peak252	8	135	322	114	0	8	273	469	210	189	12	211	137	27	24	10	317	396	58	271
peak253	20	29	54	31	0	20	62	103	31	46	16	43	24	49	16	18	67	72	99	46
peak254	49	9	5	0	0	264	48	48	25	38	37	13	5	25	0	152	56	35	396	41
peak255	54	0	0	5	0	1425	5	9	53	12	176	1	1	3	0	4688	5	5	228	12
peak256	1	1	0	0	0	2	7	20	1	10	0	0	22	1	0	0	33	136	18	2
peak257	0	0	1	0	0	2	21	23	5	7	1	0	8	0	0	0	26	127	35	2
peak258	0	0	0	0	0	3	25	33	9	5	0	0	18	1	0	0	31	182	112	0
peak259	12	1	2	0	0	9	3	8	1	1	29	3	0	16	0	134	4	22	138	5
peak260	1	2	3	1	0	8	6	11	2	6	7	6	3	6	0	8	9	8	68	4
peak261	1	3	3	2	0	5	63	90	72	37	6	6	6	3	0	22	77	139	92	53
peak262	6	5	13	18	0	22	17	10	25	14	9	8	1	7	0	3	8	35	105	18
peak263	1	6	10	19	0	21	22	27	274	30	6	4	5	6	0	13	15	40	154	18
peak264	10	6	9	17	0	23	20	57	208	44	12	9	6	5	0	17	15	50	58	35
peak265	19	38	83	140	3	122	224	352	1403	159	29	107	148	88	44	195	267	587	1225	186
peak266	44	14	21	71	0	223	47	47	552	24	176	33	32	38	0	1319	48	156	2539	21
peak267	6	10	8	29	0	13	3	9	189	5	1	11	3	22	0	4	3	6	337	6
peak268	42	3	2	9	0	65	5	7	3	5	97	4	1	19	0	146	3	1	26	2
peak269	25	16	7	31	0	83	24	32	81	14	11	15	3	7	0	69	21	42	77	16
peak270	344	11	10	96	0	298	79	92	1053	48	839	32	17	62	0	707	62	175	564	50
peak271	115	21	39	86	0	315	178	228	857	175	127	46	28	17	0	198	149	354	511	215
peak272	6	9	3	41	0	12	10	22	115	23	21	7	7	7	0	50	20	32	227	31
peak273	11	7	15	26	0	28	59	78	91	98	21	25	13	4	0	34	71	102	76	97
peak274	206	15	22	91	0	341	182	263	1774	99	372	42	26	22	26	374	239	461	576	141
peak275	31	6	4	10	0	59	27	26	144	17	31	11	1	5	0	130	56	60	52	18
peak276	23	7	8	6	0	26	7	9	13	9	80	2	2	25	0	130	6	15	174	2
peak277	20	0	3	7	0	89	11	13	118	21	18	1	0	3	0	90	22	21	62	11
peak278	25	1	1	6	0	150	19	25	80	27	7	7	1	0	0	25	19	53	23	15
peak279	40	0	1	10	0	93	6	5	20	1	11	4	0	0	0	17	5	20	16	4
peak280	32	7	6	48	0	187	25	57	367	29	36	7	8	8	0	109	32	103	131	53
peak281	15	2	3	9	0	57	8	20	172	11	1	2	4	0	0	12	14	31	14	17
peak282	25	3	4	8	0	66	23	21	129	13	22	5	0	1	0	0	13	23	10	15
peak283	7	0	1	12	0	9	2	4	204	3	5	0	0	0	0	27	8	2	17	1
peak284	62	42	52	94	1	282	397	376	1522	323	32	39	26	8	0	84	356	552	167	287
peak285	56	10	17	22	0	489	92	114	87	47	13	18	4	3	0	108	91	84	98	42
peak286	32	20	13	5	1	90	93	99	149	61	16	12	5	6	0	31	105	103	140	63
peak287	57	6	18	21	1	1471	259	523	1806	321	18	9	5	2	0	398	405	647	2661	289
peak288	28	6	19	11	2	342	158	193	145	32	15	19	6	10	0	49	222	219	330	44
peak289	28	5	3	11	0	54	22	27	54	11	9	6	1	3	0	5	14	33	46	17
peak290	42	11	7	10	0	87	67	87	36	34	10	17	1	5	0	54	71	75	37	40
peak291	42	5	3	0	0	142	23	24	11	10	5	2	1	1	0	18	14	28	8	6
peak292	34	39	65	95	0	39	67	137	322	78	16	38	14	4	14	13	67	75	21	86
peak293	80	33	59	70	0	120	147	189	762	111	61	28	6	3	0	64	209	208	68	138
peak294	55	35	55	59	0	63	114	176	408	86	42	34	7	5	0	37	139	125	53	111
peak295	85	15	31	81	0	81	193	217	1068	108	49	20	5	13	1	20	214	213	168	197
peak296	29	0	1	7	0	29	7	9	368	4	16	1	1	1	0	79	13	3	64	3
peak297	55	58	84	139	0	199	288	393	1518	209	24	49	11	15	39	124	260	324	225	232
peak298	5	96	228	247	1	17	248	333	254	274	2	49	30	18	0	1	273	258	63	244
peak299	2	104	140	284	308	38	354	612	1010	430	2	53	27	36	18	5	440	518	290	474
peak300	19	21	48	204	326	68	35	43	505	33	16	20	8	38	0	33	58	69	190	43
peak301	5	0	1	0	0	52	2	0	3	5	2	0	0	0	0	7	4	0	22	2
peak302	0	1	1	1	0	8	10	22	54	4	4	2	3	3	0	17	18	34	84	17
peak303	23	3	3	6	0	24	3	6	24	5	4	2	1	1	0	8	2	5	184	8
peak304	7	1	4	2	0	54	4	13	37	4	3	0	0	2	0	6	6	11	338	6
peak305	71	3	9	44	1	245	17	27	336	22	15	1	2	19	0	31	24	31	609	35
peak306	13	0	0	6	0	36	2	2	82	1	0	1	0	1	0	2	4	3	12	3
peak307	15	0	1	7	0	33	2	7	92	16	0	1	0	1	0	0	10	10	22	2
peak308	42	2	8	14	0	114	11	15	253	20	6	3	0	3	0	0	10	11	52	13
peak309	18	0	3	19	0	138	9	10	185	12	1	1	0	2	0	7	3	16	89	15
peak310	7	0	0	0	0	10	1	2	15	8	2	0	0	1	0	0	1	6	66	2
peak311	31	1	3	2	0	558	27	52	52	47	7	4	4	13	0	117	41	56	370	55
peak312	15	3	2	0	0	94	16	20	20	19	1	3	1	0	0	0	15	23	14	31
peak313	9	4	5	5	0	74	23	44	73	28	0	2	1	9	1	11	21	58	371	27
peak314	4	3	6	13	0	42	77	103	252	69	1	15	19	16	0	23	92	217	628	56
peak315	16	11	17	24	0	104	177	206	699	103	17	19	36	43	0	54	204	729	1647	131
peak316	0	3	12	14	0	10	60	100	98	38	0	11	21	16	0	3	78	201	141	62
peak317	1	5	4	9	0	24	86	106	73	73	1	12	20	2	0	4	77	271	77	67
peak318	2	8	4	11	0	0	48	74	75	20	1	16	18	8	0	0	65	146	58	38
peak319	5	9	23	16	0	3	46	59	63	45	9	12	19	4	0	2	51	139	14	29
peak320	1	0	1	1	0	0	5	2	11	8	2	0	0	1	0	5	14	22	63	2
peak321	2	2	6	0	0	14	36	46	15	21	3	2	7	2	0	3	36	189	63	13
peak322	5	3	4	2	0	21	39	48	7	22	0	6	13	1	0	15	47	104	30	24
peak323	4	2	1	1	0	3	33	32	13	10	2	9	5	2	0	0	28	85	25	14
peak324	1	2	2	1	0	15	20	33	15	8	4	0	4	3	0	33	33	115	18	13
peak325	4	2	3	2	0	20	59	80	26	58	11	10	17	10	0	50	70	201	40	56
peak326	6	0	2	2	0	37	2	9	5	4	27	1	0	42	0	31	4	2	252	5
peak327	1	0	0	0	0	8	0	0	4	2	1	1	0	0	0	3	2	2	62	1
peak328	37	55	62	48	0	387	375	615	540	558	21	98	16	36	0	67	457	567	728	644
peak329	22	15	12	10	0	31	30	37	66	46	0	22	7	10	0	20	52	44	30	46
peak330	10	20	11	22	0	56	41	55	57	55	7	29	1	6	0	2	36	44	41	50
peak331	21	11	12	7	0	136	8	13	5	9	58	8	2	1	0	146	7	12	9	12
peak332	16	7	6	4	0	13	5	6	7	5	18	15	1	3	0	19	2	19	63	10
peak333	27	8	5	15	0	34	56	52	101	65	8	15	2	9	0	11	51	54	51	54
peak334	12	100	216	341	431	4	146	209	324	169	19	174	177	253	134	6	191	270	206	170
peak335	12	41	50	114	368	7	51	72	1142	56	10	57	29	60	0	18	39	109	597	46
peak336	10	41	57	153	633	8	39	62	107	41	5	78	65	78	2	2	57	144	70	38
peak337	21	23	62	161	0	25	31	47	242	37	22	54	44	75	43	17	51	94	210	37
peak338	41	38	73	196	0	69	68	104	635	39	45	58	52	95	0	80	85	167	991	47
peak339	1	26	64	42	1	0	53	57	130	25	3	43	54	17	3	5	56	123	108	32
peak340	4	5	11	8	0	12	18	34	128	14	2	8	4	1	0	7	15	33	38	29
peak341	14	4	2	6	0	7	5	13	10	5	15	3	3	58	0	31	10	1	107	16
peak342	5	0	0	0	0	7	1	0	19	9	0	1	0	2	0	2	2	0	102	2
peak343	15	2	1	2	0	56	17	10	114	35	7	4	2	34	0	20	13	25	2023	29
peak344	17	0	0	3	0	143	18	22	53	8	2	0	0	0	0	26	18	34	52	26
peak345	5	5	0	2	0	62	10	6	22	6	2	1	2	0	0	19	6	10	8	7
peak346	8	3	0	3	0	83	28	51	89	33	2	2	0	0	0	16	32	40	50	36
peak347	11	3	6	23	0	24	13	15	217	11	4	10	2	9	0	0	18	17	132	11
peak348	0	4	9	1	0	4	100	203	74	92	4	9	0	1	20	3	112	192	5	148
peak349	5	1	0	3	0	24	7	4	165	17	15	2	4	1	0	78	6	30	300	9
peak350	5	9	7	6	0	46	49	64	176	90	5	13	9	3	0	50	81	175	758	94
peak351	2	0	0	3	0	28	2	3	61	3	9	0	0	3	0	57	3	5	184	2
peak352	13	0	2	12	0	84	47	41	42	68	39	3	4	1	0	91	43	68	54	56
peak353	101	38	52	118	0	165	123	164	348	129	104	78	44	17	12	74	140	258	460	146
peak354	298	63	96	255	0	589	273	348	2203	605	137	123	62	52	1	125	291	483	1083	549
peak355	55	12	29	33	0	51	26	43	197	34	42	36	11	10	0	41	37	23	107	47
peak356	61	30	66	116	66	78	43	63	271	60	72	77	45	41	11	12	48	98	131	79
peak357	262	82	142	569	393	1038	679	895	3819	1025	283	169	127	416	54	1130	796	1803	6462	1119
peak358	7	5	10	18	0	8	38	29	39	39	24	15	19	13	0	15	31	59	56	40
peak359	3	9	19	24	0	5	33	54	26	42	2	21	18	3	24	2	53	68	27	49
peak360	3	10	10	27	239	0	20	21	36	21	3	14	35	28	0	0	12	64	118	17
peak361	4	0	0	0	0	123	0	1	3	0	5	0	0	0	0	128	1	0	16	0
peak362	3	0	0	0	0	7	0	2	6	3	8	0	0	0	0	126	2	1	4	0
peak363	0	0	0	0	0	8	1	5	3	7	7	0	0	0	0	101	2	4	1	2
peak364	15	0	0	0	0	198	0	4	3	0	104	0	0	1	0	1955	1	3	7	3
peak365	2	0	0	3	0	78	14	16	24	48	17	0	0	0	0	215	8	4	15	18
peak366	1	1	2	0	0	39	14	23	22	35	1	0	0	0	0	248	9	22	13	36
peak367	3	0	1	3	0	107	14	29	32	54	28	1	0	0	0	364	19	20	39	55
peak368	3	0	1	2	0	81	8	8	5	15	17	0	0	0	0	215	14	14	7	23
peak369	4	0	0	0	0	13	4	4	0	1	8	1	0	0	0	90	2	1	4	2
peak370	13	6	9	7	0	41	168	169	47	80	23	39	10	15	0	34	221	396	217	97
peak371	5	12	7	3	630	17	124	130	17	43	11	39	29	6	0	29	171	202	134	74
peak372	3	8	9	4	0	12	95	141	16	54	6	16	15	10	0	9	136	260	172	59
peak373	3	3	8	1	543	8	49	57	17	22	4	48	11	8	24	0	66	124	109	19
peak374	13	10	10	9	0	10	51	61	25	34	16	61	29	14	0	27	64	134	386	27
peak375	9	3	10	3	0	20	47	51	55	31	47	23	10	37	0	101	70	108	1516	33
peak376	11	13	7	7	0	22	91	118	87	53	56	54	21	60	0	88	122	299	1695	68
peak377	1	0	0	0	0	7	3	1	6	0	17	1	0	1	0	76	3	2	96	1
peak378	1	1	0	0	0	0	0	2	4	2	3	1	0	2	0	25	0	0	57	2
peak379	5	5	0	1	0	11	3	6	21	20	18	2	0	6	0	94	4	1	287	21
peak380	0	2	4	0	1	0	3	3	1	5	0	6	0	6	0	1	1	0	83	2
peak381	12	11	40	45	1	124	73	180	302	138	39	26	5	85	0	176	124	140	3042	154
peak382	34	17	19	54	0	224	140	157	1379	181	94	24	4	107	0	392	142	222	8197	135
peak383	20	0	0	0	0	253	14	29	18	12	52	0	0	1	0	763	19	31	156	2
peak384	4	28	37	141	0	2	40	104	76	48	0	43	32	17	20	0	55	103	11	78
peak385	37	52	123	402	648	4	150	252	457	251	22	92	87	37	63	3	172	345	68	211
peak386	3	8	14	41	0	2	38	38	76	24	8	23	2	15	20	4	25	29	121	28
peak387	3	2	0	3	0	17	69	54	22	8	6	6	4	3	0	13	65	419	143	11
peak388	1	0	6	2	0	0	35	28	4	2	1	8	39	12	0	0	41	161	69	3
peak389	0	2	2	24	0	0	25	35	288	35	0	6	0	7	0	3	24	62	189	39
peak390	6	56	125	226	0	34	267	412	998	370	16	76	31	25	0	56	326	480	290	431
peak391	6	31	46	63	0	4	67	131	100	98	2	21	15	8	0	2	85	103	18	121
peak392	5	16	33	31	0	7	36	68	115	61	6	23	13	6	0	18	62	70	15	67
peak393	2	19	20	31	0	2	46	85	271	64	1	15	4	4	0	10	60	112	43	81
peak394	16	42	65	116	1	52	223	378	954	355	14	52	28	16	0	14	294	465	219	382
peak395	11	14	44	41	0	48	120	181	485	183	15	30	17	1	0	38	153	231	47	175
peak396	0	0	0	0	0	4	0	1	1	0	0	0	0	0	0	78	0	1	2	0
peak397	13	0	5	7	0	56	3	4	31	4	53	2	0	5	0	227	6	0	65	6
peak398	5	1	0	5	0	43	1	3	8	6	23	0	0	1	0	110	2	0	8	3
peak399	7	3	1	7	0	3	6	10	137	5	3	2	1	0	0	23	6	19	60	9
peak400	5	2	3	2	0	22	19	10	152	31	1	1	0	1	0	20	21	40	116	21
peak401	5	5	2	10	0	17	8	19	126	28	3	2	0	0	0	0	10	16	36	17
peak402	15	45	72	194	0	73	157	279	442	175	67	58	46	29	19	87	204	394	107	189
peak403	5	10	18	53	0	38	115	153	836	97	15	16	13	13	0	21	161	198	146	90
peak404	5	23	26	84	0	30	261	279	1117	190	14	25	10	15	0	24	310	443	151	253
peak405	33	47	68	208	361	116	632	880	1342	607	69	80	53	32	10	177	794	1306	408	706
peak406	4	2	5	10	0	4	48	54	195	50	17	9	1	0	0	5	72	115	10	31
peak407	4	8	15	21	0	4	105	110	236	62	5	26	9	14	58	11	103	204	363	84
peak408	0	15	19	19	0	2	83	102	153	107	3	13	21	10	38	0	95	170	129	106
peak409	2	18	41	6	0	3	55	76	53	46	5	22	23	10	16	0	85	83	48	59
peak410	1	21	39	12	0	2	81	74	93	51	5	33	35	14	0	0	66	68	105	47
peak411	2	30	46	61	0	0	40	74	138	73	1	43	32	10	6	0	69	96	47	72
peak412	5	64	76	68	1	11	611	808	1072	636	2	95	56	13	21	23	549	822	434	637
peak413	0	1	0	0	0	7	12	21	26	4	1	0	0	0	0	0	7	15	57	9
peak414	1	0	0	1	0	4	1	1	0	0	3	0	0	9	0	0	4	0	54	2
peak415	8	0	0	0	0	214	0	2	5	5	7	0	1	0	0	327	3	7	21	2
peak416	2	0	0	0	0	51	0	1	2	0	0	0	0	0	0	65	2	0	2	0
peak417	0	0	0	0	0	35	0	1	1	2	1	0	0	0	0	18	0	0	65	0
peak418	6	0	0	0	0	95	1	1	7	1	4	0	0	0	0	145	3	0	14	1
peak419	7	20	21	50	0	19	87	126	288	103	3	31	23	18	0	5	133	192	247	91
peak420	1	0	1	1	0	0	0	3	12	4	3	1	0	6	0	18	0	3	54	6
peak421	3	0	1	0	0	14	0	2	10	1	25	1	0	2	0	159	1	12	32	1
peak422	7	0	1	1	0	20	2	4	4	9	51	1	1	12	0	160	3	1	80	11
peak423	10	0	0	5	0	81	8	10	17	8	31	4	0	18	0	493	11	2	84	10
peak424	1	2	3	3	0	11	10	23	25	9	8	6	1	10	0	26	18	11	187	15
peak425	0	0	1	0	0	3	2	1	5	4	2	3	0	5	0	0	4	3	66	0
peak426	8	19	54	39	0	17	130	265	180	204	6	41	20	16	0	8	147	238	179	230
peak427	6	4	4	15	0	12	24	20	81	28	3	14	1	16	0	3	25	43	112	35
peak428	8	4	22	52	0	2	23	26	36	27	8	18	13	102	10	16	22	23	157	27
peak429	8	301	565	674	4	0	220	408	207	209	3	191	263	21	180	0	256	340	6	257
peak430	4	23	21	11	2	36	142	215	104	155	6	41	12	6	0	1	133	255	91	153
peak431	14	12	18	8	0	47	75	111	62	50	6	30	6	10	0	33	77	111	45	42
peak432	1	20	27	29	0	0	18	22	32	28	0	14	8	30	0	0	20	33	121	16
peak433	7	31	49	31	0	4	191	327	307	253	10	45	24	14	0	4	210	265	179	343
peak434	3	19	29	75	4	0	50	78	156	78	0	25	23	38	47	2	73	70	151	63
peak435	3	80	166	111	0	9	390	547	187	438	6	163	143	24	133	2	510	735	108	551
peak436	8	13	32	32	1	61	133	225	425	96	4	5	11	7	0	10	162	233	81	89
peak437	3	0	2	3	0	1	0	3	82	4	1	0	0	0	0	4	1	3	18	1
peak438	9	1	2	12	0	15	14	34	54	11	0	1	2	0	0	4	15	50	13	14
peak439	2	0	5	5	0	17	19	28	76	4	8	0	1	0	0	1	15	15	16	7
peak440	4	4	18	12	0	3	44	88	41	27	1	1	10	0	0	0	59	56	3	37
peak441	10	11	15	15	0	40	75	112	122	34	1	3	2	2	0	3	66	150	77	57
peak442	6	8	15	70	0	9	95	94	196	49	10	18	6	30	4	8	93	135	129	63
peak443	2	0	1	1	0	0	33	21	0	31	0	11	19	7	0	4	53	78	70	30
peak444	4	0	2	0	0	2	83	88	6	78	7	4	12	5	28	19	148	531	553	102
peak445	1	0	0	0	0	7	1	2	3	6	37	1	0	18	0	84	1	5	96	1
peak446	1	0	0	0	0	0	1	0	1	1	24	0	0	2	0	16	0	3	99	1
peak447	0	0	0	1	0	2	0	0	0	9	83	3	5	28	0	309	1	15	207	1
peak448	3	0	0	0	0	1	0	0	1	1	22	1	1	8	0	80	1	1	96	3
peak449	6	0	1	0	0	6	16	18	11	7	17	0	5	2	0	15	22	130	52	13
peak450	17	1	3	6	0	29	147	103	49	74	53	30	44	23	3	136	218	748	706	66
peak451	2	0	0	0	0	5	14	12	11	9	9	3	3	4	0	41	21	42	417	13
peak452	2	0	1	0	0	2	21	28	12	16	17	3	10	18	0	29	27	92	636	12
peak453	5	1	1	1	0	13	69	32	6	51	21	4	13	4	0	74	106	352	204	59
peak454	12	2	5	7	9	62	479	461	110	352	91	57	123	50	77	530	626	1960	3424	407
peak455	29	9	16	73	0	64	60	47	325	35	58	74	18	91	0	117	56	91	982	52
peak456	1	11	5	12	0	21	57	79	62	37	11	22	11	21	0	22	77	77	205	70
peak457	29	10	18	47	0	25	25	33	43	37	80	46	13	69	0	36	38	42	304	37
peak458	14	32	41	32	1	23	55	117	58	71	56	70	40	11	15	26	88	169	28	65
peak459	19	14	21	33	0	55	49	57	93	45	26	37	18	20	10	45	50	89	157	34
peak460	67	41	64	102	715	287	235	302	928	185	107	115	37	27	22	194	264	548	967	166
peak461	21	33	47	53	697	227	277	360	135	215	63	77	31	21	34	283	271	432	205	221
peak462	8	17	32	17	0	29	38	83	98	39	18	44	20	3	0	0	54	79	53	52
peak463	12	8	10	10	0	43	95	102	199	93	25	13	8	4	0	52	126	184	174	99
peak464	9	4	2	12	0	14	18	20	95	14	10	18	9	0	0	8	23	24	32	21
peak465	11	13	13	26	0	0	34	48	152	30	20	23	8	4	0	0	55	83	24	18
peak466	19	2	3	5	0	20	4	12	82	9	15	8	2	0	2	9	5	15	12	5
peak467	9	9	20	9	1	36	118	160	123	83	9	27	19	2	0	24	143	246	33	113
peak468	24	9	21	8	0	75	161	234	204	110	33	31	11	1	0	52	215	349	58	107
peak469	3	43	51	86	0	19	85	148	175	91	5	38	36	19	0	6	95	195	59	112
peak470	28	0	0	0	0	249	3	4	2	7	14	0	1	5	0	105	13	14	56	9
peak471	0	1	0	0	0	1	41	30	3	3	0	3	18	0	0	3	62	290	7	1
peak472	0	0	1	1	0	2	11	10	4	1	5	4	15	2	0	18	21	133	17	1
peak473	40	52	82	128	1	149	457	673	876	435	46	86	70	41	7	116	537	1049	479	505
peak474	14	10	7	31	0	47	21	29	97	20	23	17	8	13	0	12	36	42	62	38
peak475	4	4	18	50	0	6	16	22	112	26	12	19	15	41	28	3	29	30	132	20
peak476	51	23	37	167	0	641	294	352	3456	283	184	39	45	121	17	1552	279	593	6328	259
peak477	35	113	258	389	577	76	723	1213	2524	1140	45	108	72	51	98	41	804	1166	618	1435
peak478	10	12	36	46	1	41	232	255	643	366	16	19	3	9	19	17	191	356	65	326
peak479	0	0	1	3	0	9	16	17	161	10	2	0	0	0	0	5	15	28	14	13
peak480	33	63	113	46	1	140	336	645	243	345	25	39	43	7	12	66	526	536	52	394
peak481	16	74	131	98	399	46	335	452	499	346	13	68	41	5	78	18	357	626	86	383
peak482	5	5	14	36	0	2	28	55	175	50	1	15	4	8	20	1	28	58	15	53
peak483	34	37	78	195	1	143	278	393	2475	382	25	70	49	110	15	63	334	675	1800	441
peak484	37	50	45	241	21	98	227	281	1712	222	51	95	52	179	0	66	240	582	2743	211
peak485	12	16	29	83	0	55	227	255	715	219	54	63	36	61	0	79	237	524	917	209
peak486	4	21	35	63	1640	6	116	116	161	99	10	51	45	35	0	29	148	130	94	148
peak487	171	3	7	12	0	143	6	9	19	11	476	11	8	112	0	126	7	8	132	7
peak488	43	8	7	4	0	253	46	63	21	48	118	7	2	8	0	431	47	47	80	69
peak489	11	31	53	21	1	108	233	342	155	244	36	51	33	31	12	184	316	547	93	255
peak490	1	46	62	17	1	2	111	157	76	90	8	58	48	6	59	9	132	182	27	158
peak491	0	0	0	0	0	23	4	5	2	5	8	0	0	0	0	84	4	12	4	7
peak492	1	3	1	0	0	66	5	6	9	2	8	0	3	1	0	110	6	38	37	3
peak493	10	0	0	4	0	148	8	5	12	2	3	0	1	0	0	355	6	0	38	11
peak494	13	13	38	7	0	63	130	219	174	199	14	20	14	5	0	68	146	121	51	182
peak495	1	95	175	445	0	0	77	100	43	77	2	88	47	53	73	0	86	101	5	64
peak496	8	9	3	8	0	38	22	22	220	25	5	6	2	0	0	4	24	25	20	25
peak497	4	0	0	0	0	102	0	0	1	3	11	0	0	0	0	90	3	2	15	0
peak498	1	0	0	0	0	2	1	1	4	2	0	0	0	27	0	2	1	3	149	0
peak499	0	0	0	0	0	0	0	0	1	0	2	0	0	1	0	14	0	0	98	0
peak500	15	246	468	975	264	26	574	959	1392	800	26	465	500	360	286	2	843	1223	921	713
peak501	203	4	3	4	0	5148	89	127	197	140	306	0	3	4	0	8407	164	234	545	107
peak502	0	2	10	4	0	0	58	56	44	21	1	5	3	0	0	0	61	55	27	35
peak503	9	9	3	10	0	61	7	14	15	9	5	15	0	10	0	5	16	12	26	9
peak504	2	200	292	175	0	0	172	227	112	66	1	116	48	16	382	0	205	123	1	47
peak505	4	0	0	0	0	144	2	1	2	0	1	1	0	0	0	48	8	9	12	0
peak506	5	0	3	5	0	29	8	23	130	19	0	0	0	1	0	0	10	21	0	16
peak507	8	2	3	22	0	9	31	38	80	35	1	0	0	1	0	0	36	40	3	29
peak508	12	3	8	19	0	25	34	44	199	29	1	0	0	0	0	0	31	29	4	32
peak509	4	10	12	23	0	36	103	117	432	80	1	0	0	0	0	2	78	91	28	97
peak510	18	0	3	15	0	60	8	7	109	7	1	1	0	1	0	6	8	2	20	20
peak511	9	4	10	35	0	15	38	29	227	16	1	2	2	8	0	0	28	46	108	38
peak512	87	44	91	199	0	141	107	156	714	131	29	64	25	39	16	19	74	196	174	153
peak513	402	76	184	463	659	2435	1178	1764	6829	1595	137	158	80	76	64	559	1266	2249	1534	1667
peak514	115	71	135	131	2	1284	1079	1790	1292	1277	78	88	59	73	57	515	1350	1947	866	1249
peak515	125	18	46	85	0	196	112	176	647	144	53	42	13	11	10	6	118	207	169	169
peak516	133	28	61	111	325	230	77	146	279	107	49	55	26	30	1	23	85	186	81	106
peak517	252	105	249	242	653	720	1032	1737	3146	1406	76	152	70	55	69	191	961	1893	835	1664
peak518	56	70	169	145	773	36	138	248	181	182	25	101	51	16	82	0	102	207	15	204
peak519	37	107	256	147	0	65	163	291	197	222	16	125	78	22	58	0	149	271	18	260
peak520	0	3	13	9	0	4	10	32	25	23	0	27	1	37	0	0	10	20	285	20
peak521	18	67	127	25	0	96	442	930	341	617	45	144	115	66	65	168	595	978	488	606
peak522	0	11	22	5	0	13	43	88	10	48	7	25	13	6	0	14	58	105	13	58
peak523	283	28	41	38	0	311	82	125	139	54	378	32	69	152	0	140	97	165	210	73
peak524	226	8	10	19	0	921	8	12	336	11	477	9	7	41	0	2124	12	38	547	6
peak525	10	0	1	0	0	131	1	5	3	2	11	1	0	4	0	218	7	16	86	4
peak526	135	160	344	702	0	35	197	279	467	148	499	933	749	824	358	24	191	570	378	169
peak527	80	240	599	555	1407	44	1878	2566	988	1616	235	1096	1534	501	657	71	2835	4633	1441	1851
peak528	54	408	945	633	2935	13	1024	1551	559	910	116	1317	2756	431	942	25	1672	2414	492	1051
peak529	22	321	698	384	467	7	233	365	59	259	55	1056	1253	215	882	27	311	467	41	304
peak530	24	360	789	432	1680	0	198	293	110	166	45	1219	1225	327	964	0	276	327	83	178
peak531	6	192	375	94	1	0	285	444	68	285	4	407	456	32	208	0	360	535	15	363
peak532	5	114	238	30	193	0	783	1065	132	637	11	417	278	12	207	10	939	1361	37	810
peak533	25	16	17	16	234	42	47	42	15	49	183	27	15	25	24	197	73	107	52	56
peak534	0	4	7	8	0	0	48	51	67	37	4	16	4	0	0	2	59	88	41	40
peak535	1	1	1	3	0	12	2	2	2	1	3	1	0	3	0	25	0	2	65	2
peak536	5	23	17	26	0	5	82	130	164	171	0	50	20	3	0	5	107	197	82	191
peak537	6	7	3	20	0	49	67	54	57	55	0	33	8	27	0	14	73	139	110	42
peak538	0	2	7	5	0	0	45	52	64	50	5	20	7	1	0	9	62	106	72	39
peak539	5	0	1	1	0	141	1	3	8	6	15	0	1	0	0	477	2	3	24	4
peak540	2	0	0	0	0	47	1	0	1	1	3	0	0	0	0	161	4	0	12	0
peak541	9	102	229	81	258	88	743	1075	509	846	9	159	74	11	93	25	805	965	68	952
peak542	16	28	77	36	0	5	78	84	185	60	4	33	15	6	50	0	68	84	18	57
peak543	28	30	73	51	0	222	165	196	393	164	8	28	16	3	0	17	160	274	111	167
peak544	22	68	130	86	485	80	367	456	600	387	12	77	29	2	79	29	375	496	58	366
peak545	79	157	335	282	658	202	857	1400	2414	1175	23	171	126	39	57	14	874	1271	257	1384
peak546	41	11	28	143	0	47	57	62	114	39	8	20	5	16	47	0	55	93	26	57
peak547	9	56	140	123	0	2	85	153	121	149	1	61	48	51	39	0	75	185	99	181
peak548	328	33	85	164	0	262	75	109	195	121	462	56	52	627	0	129	72	74	729	104
peak549	28	129	272	422	654	173	701	1244	3140	1207	3	154	75	53	75	26	777	1143	686	1214
peak550	15	144	289	407	3	20	716	1186	2396	973	7	145	88	59	47	4	798	969	626	1048
peak551	12	103	205	514	250	45	431	718	1567	687	15	130	81	156	100	12	536	809	1052	783
peak552	60	5	10	3	0	174	14	23	16	29	1	3	0	1	0	9	17	33	5	11
peak553	43	9	39	4	0	63	52	131	13	50	2	9	0	14	0	0	71	98	13	43
peak554	33	10	40	9	0	53	32	92	18	40	1	9	2	3	0	0	44	82	2	42
peak555	18	11	31	6	0	98	52	73	22	17	0	3	0	1	0	0	59	44	16	35
peak556	12	4	21	5	1	500	114	216	21	66	0	6	0	0	0	3	159	203	34	83
peak557	26	4	26	7	0	114	44	114	14	37	2	6	1	1	0	0	42	59	4	40
peak558	48	187	946	380	815	186	2290	5361	3988	1735	1	154	185	61	161	8	3197	3774	1407	1917
peak559	15	5	26	16	0	47	43	83	43	35	0	9	2	34	0	7	57	56	75	37
peak560	7	5	32	11	0	25	17	68	19	21	0	9	4	6	0	0	25	25	26	15
peak561	12	30	180	164	448	30	216	404	1923	99	2	46	30	62	20	2	222	327	687	123
peak562	14	63	354	194	0	17	193	497	133	91	1	55	62	21	54	1	240	333	18	116
peak563	7	42	291	178	90	38	328	731	194	151	3	37	57	32	70	0	404	542	88	148
peak564	69	0	2	2	0	1063	10	21	82	6	14	0	0	6	0	124	14	17	209	5
peak565	38	1	1	2	0	1142	2	12	15	4	15	0	0	1	0	155	7	17	8	3
peak566	23	0	1	0	0	308	0	1	1	1	2	0	0	0	0	95	1	0	24	1
peak567	0	4	7	14	0	0	21	44	126	37	0	2	0	0	0	0	31	34	7	37
peak568	52	0	0	0	0	1764	0	1	5	1	9	0	0	0	0	658	0	12	20	1
peak569	0	0	0	0	0	8	0	2	0	0	2	0	0	0	0	42	0	0	2	0
peak570	22	0	0	2	0	9	0	0	3	0	20	0	0	6	0	250	0	0	16	0
peak571	10	10	12	26	0	23	79	74	260	57	5	19	11	7	11	14	64	141	169	63
peak572	17	10	12	26	1	55	57	58	143	42	9	20	7	9	3	32	41	94	75	39
peak573	2	1	0	0	0	48	0	4	12	7	0	0	0	1	0	12	2	3	16	1
peak574	3	0	1	0	0	3	2	2	3	3	6	0	0	8	0	15	0	0	169	2
peak575	6	0	9	13	0	11	48	77	60	34	1	3	3	3	0	6	50	49	31	50
peak576	1	11	25	32	0	17	35	91	118	63	0	14	6	17	0	0	57	91	92	55
peak577	0	6	18	33	0	10	19	15	97	17	1	8	4	13	0	0	21	22	70	17
peak578	0	7	27	69	0	2	27	58	98	19	2	14	3	89	34	5	26	35	183	23
peak579	23	217	427	1067	417	26	352	618	1085	363	9	274	319	331	154	7	434	801	484	530
peak580	21	106	269	400	0	32	167	213	423	172	9	119	134	38	119	9	184	274	90	173
peak581	165	213	513	1288	693	1148	3413	5211	19026	4182	86	302	343	366	108	532	4246	8059	8205	4397
peak582	29	114	277	422	412	64	578	1051	1770	803	10	149	185	69	115	7	674	964	248	893
peak583	27	75	163	294	1	4	142	202	454	163	9	74	130	35	31	0	119	216	59	198
peak584	39	165	337	470	109	91	1203	1888	3885	1612	8	142	233	80	62	11	1454	2509	621	1728
peak585	6	163	340	292	0	20	580	936	1274	788	15	142	291	25	44	0	805	962	149	754
peak586	5	123	251	197	0	6	89	150	47	92	4	106	188	22	94	0	110	200	34	73
peak587	33	85	216	205	918	130	867	987	2852	872	17	95	87	36	74	61	1134	2019	385	789
peak588	9	164	382	240	834	12	181	304	195	287	7	194	155	31	114	0	165	248	23	304
peak589	39	1	2	7	0	453	15	19	139	35	22	0	0	1	0	66	24	41	84	29
peak590	41	9	18	24	0	209	10	10	12	9	22	6	2	4	0	46	4	10	6	14
peak591	1	0	0	0	0	54	0	0	2	1	0	0	0	0	0	15	0	6	21	1
peak592	5	12	30	14	0	4	102	139	43	78	0	68	46	4	5	5	152	186	42	65
peak593	18	47	95	43	0	87	147	269	152	177	14	51	47	16	19	23	196	268	67	232
peak594	2	17	49	118	2	16	146	243	369	175	3	49	19	11	0	8	149	227	55	165
peak595	8	62	115	216	2	16	298	466	1248	453	9	76	60	41	0	23	383	448	320	474
peak596	10	49	70	14	0	33	161	226	59	221	5	30	15	11	0	6	149	150	8	302
peak597	0	38	44	35	0	0	57	92	57	101	0	9	1	4	0	0	47	42	12	97
peak598	1	26	55	27	0	0	103	180	145	148	2	54	37	7	0	4	122	212	46	146
peak599	34	13	22	34	0	87	29	45	75	49	32	24	11	7	0	53	32	68	27	43
peak600	3	34	59	18	0	1	112	168	21	89	19	114	117	78	37	14	147	266	10	89
peak601	7	54	73	43	518	4	158	243	68	130	27	215	189	73	65	4	185	354	46	137
peak602	0	4	5	10	0	5	17	29	72	12	2	4	1	7	0	8	23	29	216	18
peak603	8	61	104	236	0	21	109	180	1126	205	20	91	83	109	28	17	126	257	617	179
peak604	3	42	66	128	0	0	89	135	239	71	12	69	63	54	12	7	116	230	140	90
peak605	3	14	53	36	0	0	82	125	412	88	13	33	32	15	0	1	86	159	271	76
peak606	0	6	15	31	0	0	44	45	59	42	3	8	7	2	42	1	33	72	21	35
peak607	1	13	44	17	0	6	223	419	379	304	2	17	21	6	0	2	207	489	123	286
peak608	38	30	70	206	2	195	514	543	3692	347	38	118	52	136	79	91	558	1186	4111	331
peak609	34	32	64	62	0	56	158	229	175	172	16	128	68	89	0	44	161	228	570	185
peak610	33	0	5	0	0	84	34	36	129	21	9	15	3	1	6	22	46	59	117	17
peak611	4	0	0	1	0	36	6	12	96	14	1	0	0	0	0	16	18	20	64	7
peak612	7	1	1	1	2	122	55	53	160	28	4	8	1	2	3	117	100	158	59	47
peak613	6	7	6	13	458	33	68	81	263	35	5	32	2	3	0	35	72	157	102	54
peak614	3	14	17	16	0	25	107	152	119	124	5	50	13	2	0	8	158	224	36	144
peak615	11	32	37	17	0	24	51	101	17	52	4	108	33	3	0	6	65	96	1	50
peak616	13	13	20	9	0	42	31	38	29	30	5	25	8	2	0	4	36	53	6	20
peak617	64	29	57	23	0	201	150	191	185	110	8	97	35	1	51	33	154	242	77	170
peak618	178	10	13	4	0	386	24	25	8	19	172	33	7	12	0	115	20	41	14	12
peak619	18	12	24	2	0	39	36	73	54	50	7	64	6	0	0	0	48	107	11	46
peak620	34	0	4	2	0	203	21	21	8	17	7	17	3	0	0	25	31	50	7	7
peak621	55	8	14	9	0	231	124	131	273	72	8	30	3	1	0	54	115	207	64	83
peak622	17	2	6	1	0	79	26	31	5	15	6	10	1	0	0	20	20	8	8	16
peak623	14	0	1	0	0	113	4	4	2	0	3	3	0	0	0	10	0	7	1	2
peak624	22	2	12	1	0	105	18	52	11	50	22	14	4	15	10	24	51	39	61	21
peak625	46	14	20	6	0	86	60	93	35	61	48	28	11	29	0	59	86	127	149	47
peak626	29	17	40	10	0	49	103	201	42	92	6	82	13	3	23	7	125	133	5	86
peak627	57	6	6	9	0	482	29	46	46	25	32	13	3	16	0	436	49	63	83	23
peak628	172	11	20	10	1	3313	253	350	231	224	176	51	19	24	0	3419	366	469	561	260
peak629	0	0	0	0	0	7	1	0	2	0	0	0	0	0	0	61	0	0	9	0
peak630	2	0	0	0	0	24	0	0	3	0	3	0	0	0	0	53	0	0	4	0
peak631	0	0	0	0	0	0	6	5	31	8	0	3	0	5	0	0	7	19	332	17
peak632	2	0	0	0	0	67	0	1	8	1	4	0	0	0	0	97	1	9	31	5
peak633	0	0	1	0	0	0	1	2	1	4	1	0	0	7	0	12	1	2	77	2
peak634	9	154	273	366	650	25	201	441	389	275	9	205	116	117	153	20	364	473	161	285
peak635	35	25	42	149	133	54	25	26	213	14	86	62	44	299	50	40	17	45	443	4
peak636	146	17	43	154	1	119	49	98	55	61	336	46	25	134	31	236	73	128	186	69
peak637	5	12	35	60	0	1	100	115	141	57	9	33	18	22	18	1	124	128	88	59
peak638	4	69	95	185	2	15	286	558	1182	422	2	81	48	59	39	11	277	504	286	411
peak639	2	70	69	99	630	0	173	204	248	217	1	226	64	47	76	0	167	187	203	197
peak640	0	26	18	9	0	5	55	82	12	49	0	78	37	2	0	0	78	65	8	43
peak641	46	6	17	46	0	259	41	55	53	12	94	30	11	62	0	500	43	117	1064	15
peak642	0	0	0	0	0	0	30	24	0	0	0	10	21	0	0	3	40	127	0	1
peak643	0	0	5	0	0	3	12	23	8	2	0	10	2	2	0	0	33	134	12	4
peak644	3	0	0	1	0	76	1	0	1	0	9	0	0	2	0	38	1	3	11	0
peak645	3	0	1	12	0	3	19	20	48	8	12	0	13	18	0	8	31	83	118	10
peak646	0	0	2	3	0	0	16	24	13	5	0	1	15	7	0	5	28	112	60	7
peak647	0	0	0	1	0	1	19	18	94	11	1	0	3	0	0	47	47	188	174	7
peak648	0	0	2	2	0	0	15	29	83	26	2	0	2	2	0	13	29	49	90	10
peak649	1	6	17	17	68	6	34	78	230	45	0	27	14	9	0	0	67	81	81	40
peak650	2	19	46	34	0	1	57	128	58	69	7	31	58	8	0	0	113	127	39	66
peak651	128	63	160	351	1	121	160	259	845	202	157	143	159	166	0	88	188	406	1250	218
peak652	0	7	8	9	0	1	14	13	59	15	1	11	11	2	0	1	19	17	84	12
peak653	3	12	20	36	0	6	32	21	35	19	11	57	32	69	0	9	28	31	156	19
peak654	0	0	0	1	0	4	5	14	4	2	33	1	4	13	0	166	11	13	286	1
peak655	5	6	14	32	0	8	24	31	56	36	5	13	20	15	0	0	34	53	64	23
peak656	24	18	69	139	929	33	153	182	271	128	53	123	91	121	84	23	117	199	450	137
peak657	24	18	50	132	0	7	45	62	84	58	109	117	116	651	27	25	79	130	307	56
peak658	1	0	0	0	0	6	0	0	3	0	3	0	0	0	0	14	0	0	73	0
peak659	2	5	1	16	0	0	8	14	50	16	4	6	2	7	0	14	14	10	103	12
peak660	12	7	9	19	0	28	58	44	156	65	5	9	1	6	0	13	42	54	171	73
peak661	5	12	14	35	1	31	67	102	178	103	12	37	10	9	0	1	71	72	260	111
peak662	7	9	9	22	0	1	8	6	36	6	10	14	6	29	0	17	6	7	354	9
peak663	33	32	45	92	0	186	331	458	1186	621	19	58	25	63	0	69	339	531	1179	703
peak664	1	3	2	2	0	16	15	8	89	11	2	4	3	0	0	5	14	32	23	14
peak665	3	10	19	8	3	11	129	242	58	212	3	24	5	0	0	9	151	201	145	227
peak666	2	9	27	11	0	19	31	58	24	39	0	15	8	3	0	0	31	40	6	39
peak667	8	33	75	149	0	17	158	243	376	150	16	66	163	182	33	17	199	415	446	160
peak668	7	10	29	38	0	7	79	108	329	69	3	39	30	18	0	19	76	299	277	96
peak669	4	24	31	88	0	3	175	231	287	246	7	42	35	13	42	14	274	402	123	300
peak670	2	22	50	76	1	9	278	452	680	273	4	62	61	21	0	29	290	637	197	302
peak671	5	10	43	51	2	9	336	512	596	286	4	35	39	15	1	23	398	766	160	298
peak672	4	31	80	46	2	6	266	434	104	204	17	131	162	27	0	15	410	659	93	250
peak673	7	47	138	48	2	26	385	565	292	295	11	101	191	16	14	12	475	965	208	297
peak674	4	42	195	67	0	4	147	211	43	89	6	182	200	18	60	2	163	265	7	109
peak675	7	52	136	57	0	23	67	118	46	49	6	138	139	6	33	0	94	167	25	46
peak676	11	31	67	72	0	0	24	48	62	23	12	109	70	18	29	0	43	135	7	22
peak677	4	37	91	42	0	3	97	160	61	73	5	99	110	15	37	0	114	224	14	73
peak678	9	12	42	54	1	12	159	181	108	114	11	71	31	18	0	5	134	367	20	113
peak679	3	45	85	53	1	3	100	104	87	66	5	105	96	10	60	0	98	189	35	79
peak680	14	65	195	103	0	5	174	274	93	121	17	181	202	46	78	0	244	392	39	130
peak681	4	70	213	123	0	0	116	140	71	73	5	231	254	49	28	0	130	179	36	84
peak682	171	368	1019	1207	1006	569	2430	3787	5905	1812	483	1110	1776	1725	500	652	3471	7607	15248	2112
peak683	2	42	88	71	0	4	72	105	71	104	7	71	47	14	0	4	110	97	20	104
peak684	5	28	73	60	0	7	61	90	77	74	13	61	46	11	35	4	88	76	15	96
peak685	19	106	196	260	544	9	267	367	1011	393	9	127	92	40	50	5	312	406	304	471
peak686	27	2	3	21	0	99	140	112	311	75	22	8	2	6	1	72	138	229	216	83
peak687	46	22	26	84	605	279	249	258	1012	195	60	33	13	11	0	156	297	546	556	177
peak688	16	17	32	77	0	38	46	69	166	48	13	47	31	24	0	0	56	98	88	59
peak689	23	1	2	16	0	16	5	9	93	2	24	2	2	3	0	4	5	8	53	4
peak690	84	15	16	108	10	206	46	73	235	53	162	29	25	115	0	144	47	143	447	24
peak691	1	0	0	2	0	17	4	3	57	4	1	0	0	1	0	3	5	4	10	7
peak692	9	6	5	13	0	87	93	131	193	42	3	3	28	6	38	4	126	364	211	74
peak693	0	3	2	10	0	7	28	46	79	17	0	2	9	11	0	0	24	92	82	11
peak694	8	4	15	0	0	41	39	79	2	22	2	1	1	3	0	3	45	64	6	30
peak695	6	2	6	2	0	64	32	52	17	2	4	2	0	4	0	4	28	67	130	13
peak696	10	11	42	4	0	53	25	44	22	10	3	14	13	1	0	9	36	25	43	15
peak697	25	38	112	22	0	28	55	119	22	57	2	53	30	4	123	0	64	85	7	39
peak698	13	3	22	12	0	9	89	116	99	73	1	5	3	10	6	1	87	138	54	52
peak699	24	49	156	93	3	95	333	644	526	310	3	45	46	26	44	22	503	624	343	307
peak700	22	38	119	51	0	113	493	1022	352	382	3	33	46	32	0	15	682	1071	476	415
peak701	63	33	96	24	0	104	152	295	67	128	21	31	40	25	6	6	152	209	52	153
peak702	91	118	382	282	3	470	1136	2103	2000	1291	26	115	166	446	92	114	1552	2168	8349	1384
peak703	2	4	2	0	0	56	6	4	1	2	6	5	1	1	0	18	2	6	2	0
peak704	8	2	1	0	0	67	4	3	1	0	23	2	1	1	0	765	10	9	8	1
peak705	9	47	85	129	1	30	428	597	700	449	3	108	53	178	27	7	556	884	1846	558
peak706	0	1	1	1	0	6	43	28	0	9	0	1	23	3	0	10	47	185	24	4
peak707	1	0	0	1	0	93	6	11	1	7	3	1	5	3	0	57	20	64	25	2
peak708	44	172	439	432	515	103	1527	2166	2873	670	33	372	1474	209	168	89	1987	5941	3502	798
peak709	17	51	185	173	334	0	148	273	387	63	9	164	580	54	77	0	170	503	146	64
peak710	2	5	27	10	0	5	22	56	26	33	1	17	28	4	0	7	60	66	14	42
peak711	7	38	81	63	0	10	59	80	55	19	17	63	225	12	42	8	63	244	19	37
peak712	9	23	98	38	0	20	44	54	459	16	29	88	251	11	56	84	79	147	167	9
peak713	2	9	32	1	0	1	37	44	40	97	5	28	23	3	0	0	6	11	36	93
peak714	33	10	34	4	0	39	41	95	23	49	12	35	35	1	0	42	32	69	21	59
peak715	31	4	12	7	0	164	7	23	12	7	78	10	9	29	0	247	19	50	73	10
peak716	7	18	79	6	0	21	61	183	11	44	22	33	44	10	0	22	79	211	48	61
peak717	36	10	59	14	0	129	38	86	7	20	117	55	83	45	0	40	46	154	31	13
peak718	9	10	42	6	0	1	26	81	17	14	6	15	33	3	0	3	41	102	14	17
peak719	15	12	21	28	1	28	116	112	236	43	65	30	45	12	25	58	174	537	112	26
peak720	20	24	89	30	1	168	355	531	348	129	103	56	175	31	78	671	502	1160	593	145
peak721	12	0	0	1	0	185	2	1	2	7	19	0	0	0	0	191	4	10	30	3
peak722	4	0	0	0	0	82	0	0	0	2	6	0	1	5	0	77	0	1	2	1
peak723	1	0	0	0	0	26	0	0	1	2	8	0	0	1	0	157	1	5	1	1
peak724	77	71	154	45	530	96	281	458	82	299	48	167	137	94	31	84	266	561	156	376
peak725	8	26	73	19	0	30	43	61	14	30	34	64	44	12	0	30	28	45	10	22
peak726	1	56	93	40	0	1	80	111	64	84	4	68	57	11	49	4	81	124	11	116
peak727	1	28	76	45	303	0	65	107	66	55	3	50	26	8	0	0	81	126	16	70
peak728	6	0	0	2	0	35	11	10	5	6	32	1	3	15	0	325	9	4	133	2
peak729	6	0	2	1	0	6	0	1	2	0	16	6	3	199	0	90	1	1	33	0
peak730	3	0	2	0	0	41	8	7	6	10	50	3	2	54	0	216	6	21	347	6
peak731	17	3	1	3	0	26	6	9	18	5	60	8	11	93	0	254	5	18	590	7
peak732	0	5	6	1	0	10	15	37	11	21	3	22	12	49	0	0	17	34	270	30
peak733	2	2	0	2	0	3	2	0	0	0	18	3	0	67	0	0	2	0	116	0
peak734	2	1	2	1	0	6	0	2	3	2	18	5	0	53	0	1	0	0	114	0
peak735	0	1	0	3	0	0	1	5	1	0	6	8	1	138	0	0	2	2	233	0
peak736	0	0	0	3	0	3	0	0	4	2	14	2	0	194	0	2	0	0	493	1
peak737	7	10	7	2	0	18	24	55	3	65	4	9	2	40	0	6	28	47	202	74
peak738	4	11	11	2	0	5	34	40	6	81	0	12	1	55	0	0	31	32	194	63
peak739	1	7	14	0	0	0	24	59	6	61	0	6	2	28	0	9	29	23	153	51
peak740	0	8	16	6	0	20	45	68	25	75	0	10	4	10	0	3	38	41	446	69
peak741	1	8	8	2	0	4	24	22	6	35	0	10	1	19	0	0	17	37	78	43
peak742	5	3	0	1	0	19	4	2	2	12	17	3	1	85	0	22	5	8	335	6
peak743	53	0	7	8	0	859	19	32	128	63	132	3	1	141	0	3117	20	56	7933	41
peak744	8	0	0	4	0	15	2	13	25	13	25	1	3	85	0	8	6	7	362	14
peak745	10	6	6	2	0	21	64	88	16	98	10	5	7	4	0	1	58	153	139	106
peak746	0	1	7	0	0	6	15	29	6	28	0	3	1	8	0	0	17	14	73	19
peak747	7	9	15	0	0	39	46	81	22	86	4	6	11	6	6	0	57	112	73	119
peak748	5	5	5	4	0	14	55	65	43	74	13	8	8	13	0	8	71	136	174	71
peak749	2	6	2	3	0	0	7	20	2	13	0	8	6	60	2	0	15	14	285	19
peak750	3	3	5	2	68	6	32	44	28	40	1	9	6	7	1	6	32	76	94	56
peak751	8	0	3	0	0	2	0	0	4	0	14	0	0	0	0	4	0	8	82	1
peak752	1	2	8	1	0	9	8	14	33	23	1	4	1	2	0	7	22	36	119	24
peak753	7	14	35	25	0	8	108	156	278	159	2	36	7	63	0	27	99	163	1658	156
peak754	515	1	1	2	0	5339	85	96	88	146	1002	15	9	208	0	9304	145	297	3973	135
peak755	21	3	6	8	0	3	8	7	23	10	21	15	4	172	44	11	7	11	598	6
peak756	2	10	2	4	0	0	80	103	78	76	1	19	5	6	1	0	120	171	77	88
peak757	3	46	63	56	1	11	517	627	437	375	8	148	95	82	37	9	597	735	810	484
peak758	10	19	22	36	1	21	77	74	171	90	0	40	27	182	67	4	141	178	2180	73
peak759	1	0	0	0	0	2	1	0	1	3	0	0	2	2	0	9	3	14	97	7
peak760	0	2	6	0	0	6	65	105	1	24	0	5	101	11	1	0	124	432	45	27
peak761	1	1	6	0	0	0	44	66	3	9	0	4	82	3	0	0	74	261	5	21
peak762	0	2	5	1	0	0	123	174	8	40	0	9	92	3	0	1	213	713	46	36
peak763	0	4	5	1	0	0	64	65	4	8	0	10	91	5	0	6	96	401	41	9
peak764	1	1	3	0	0	7	11	5	0	13	0	0	5	14	0	8	16	55	107	10
peak765	4	0	3	1	0	14	26	15	2	7	11	1	36	38	0	30	52	179	277	12
peak766	0	0	5	0	0	0	55	75	5	6	0	4	81	14	0	0	68	338	24	6
peak767	25	12	13	37	697	35	24	38	133	32	12	13	9	41	18	3	47	32	156	24
peak768	50	26	38	108	395	124	245	314	858	227	29	57	31	200	52	55	353	356	1541	235
peak769	83	58	112	232	356	147	243	283	765	163	58	88	39	123	83	32	277	387	1013	188
peak770	14	61	66	218	0	41	157	195	600	211	4	43	57	53	0	5	143	204	147	239
peak771	36	36	34	68	0	52	54	43	315	71	8	28	24	6	0	0	70	60	38	55
peak772	30	1	0	12	0	147	14	9	49	11	4	0	0	0	0	7	5	12	10	6
peak773	2	32	63	10	0	3	45	78	45	55	0	40	19	2	0	0	62	59	11	37
peak774	98	29	68	122	0	138	214	344	623	196	45	63	33	23	21	60	216	397	146	237
peak775	79	31	62	125	201	430	602	800	1584	523	33	60	46	30	42	133	596	1171	505	539
peak776	67	37	86	161	1	353	539	838	970	593	24	64	58	29	118	99	693	1190	422	653
peak777	19	23	40	46	160	75	118	185	247	110	14	19	12	3	0	24	106	166	59	132
peak778	32	10	20	66	0	17	49	65	119	57	7	19	10	16	31	8	74	108	42	56
peak779	118	104	171	558	427	227	279	375	1947	281	97	161	89	298	138	31	286	505	1884	313
peak780	13	4	0	7	0	15	11	7	74	5	2	1	0	0	0	0	5	20	9	7
peak781	2	5	3	40	0	14	7	11	102	16	12	2	3	14	0	7	6	28	74	26
peak782	10	24	83	33	0	10	70	174	166	61	8	70	35	6	53	0	109	130	34	77
peak783	24	28	85	33	645	16	72	119	187	51	15	46	28	8	39	6	66	94	32	43
peak784	10	36	93	70	0	7	202	232	147	131	8	68	23	11	0	13	226	333	43	119
peak785	21	30	63	82	0	7	97	136	187	61	4	56	10	27	27	8	99	154	68	52
peak786	28	12	36	18	0	124	33	38	41	42	21	34	8	57	1	97	15	40	293	32
peak787	40	178	503	274	344	57	396	1014	423	380	29	244	166	93	55	5	632	853	205	373
peak788	21	122	266	243	320	22	190	367	311	88	9	151	62	85	117	0	253	354	227	101
peak789	13	250	462	519	1084	26	2182	3130	1578	1890	16	421	435	194	335	20	4292	3234	1401	2305
peak790	139	17	37	85	0	219	33	48	47	35	188	21	62	37	28	239	51	94	18	31
peak791	9	5	23	30	0	32	39	78	147	41	14	14	14	1	0	27	54	93	25	65
peak792	1	6	6	28	127	89	151	212	877	223	25	8	11	0	0	94	160	409	155	233
peak793	4	18	52	6	0	20	162	199	36	165	13	49	29	2	0	2	193	219	11	189
peak794	0	43	62	4	0	5	68	91	5	74	2	42	18	0	45	4	57	94	3	74
peak795	12	81	98	5	2	40	205	253	26	229	16	79	43	3	0	102	248	333	12	280
peak796	16	172	243	16	515	98	575	663	71	687	62	245	146	15	0	207	627	749	31	634
peak797	4	108	144	17	3	32	354	474	38	379	15	138	92	2	28	36	432	497	13	394
peak798	2	55	52	6	1	3	44	76	1	50	2	47	20	1	0	0	55	25	0	29
peak799	0	37	46	4	0	0	56	77	12	72	4	54	13	1	0	0	58	109	1	49
peak800	70	139	225	34	176	134	373	459	136	461	53	223	176	19	126	97	403	483	31	410
peak801	80	235	340	98	1	250	738	1133	491	816	142	291	201	15	86	268	855	1247	116	916
peak802	2	32	51	24	0	8	79	96	31	91	6	50	23	0	53	18	65	81	2	117
peak803	19	127	225	50	164	11	210	230	43	156	11	211	103	3	29	19	225	263	4	190
peak804	14	82	114	39	390	4	129	247	70	173	15	114	49	3	57	5	145	235	3	199
peak805	8	44	86	43	0	0	59	64	62	61	10	69	39	2	0	5	64	63	2	50
peak806	8	62	85	40	0	6	90	131	78	68	6	83	35	0	0	19	97	190	7	99
peak807	38	92	156	144	0	31	173	312	173	195	14	194	78	5	46	4	158	305	10	225
peak808	5	10	13	18	0	33	21	39	63	17	7	13	4	0	0	11	25	54	0	21
peak809	19	82	114	106	1	85	181	311	373	195	31	136	63	11	46	5	163	305	37	239
peak810	18	138	182	386	276	17	393	490	742	396	10	169	85	53	52	19	390	678	170	405
peak811	51	42	50	139	536	136	103	188	691	92	72	62	85	59	27	305	134	251	649	113
peak812	6	17	26	58	0	8	29	23	97	14	11	24	36	28	21	0	20	15	52	20
peak813	10	5	14	26	0	38	26	26	154	18	7	15	6	5	0	21	20	38	60	11
peak814	23	12	25	39	1	45	218	216	501	131	18	26	21	13	8	19	241	366	229	157
peak815	16	7	9	27	1	30	57	93	632	37	12	29	8	6	0	8	82	151	203	55
peak816	4	4	8	13	0	42	65	53	455	49	10	15	6	3	0	28	61	131	244	45
peak817	23	8	12	32	0	292	291	465	1102	271	26	29	22	13	0	167	391	769	616	308
peak818	12	4	6	22	0	101	40	26	532	57	6	12	6	4	0	60	75	176	198	54
peak819	18	8	17	36	0	149	162	201	735	133	14	22	21	8	0	63	202	432	293	139
peak820	10	28	33	37	0	2	74	116	220	57	9	35	28	15	0	3	95	157	50	57
peak821	0	1	2	0	1	10	136	146	4	1	0	33	36	0	0	0	215	671	4	6
peak822	0	8	7	1	0	10	263	226	36	13	0	93	132	3	27	0	295	1513	35	5
peak823	2	2	3	0	0	9	70	115	7	2	0	37	49	0	0	0	131	563	0	1
peak824	29	83	257	505	3	74	199	449	880	335	0	7	4	6	33	5	199	280	7	322
peak825	18	39	89	124	0	12	16	48	197	26	3	4	4	3	0	0	8	14	4	34
peak826	22	6	25	50	0	46	12	58	302	17	4	0	1	0	0	0	17	40	9	28
peak827	4	71	54	110	126	5	60	103	96	53	2	70	28	90	115	0	79	65	88	59
peak828	23	87	58	159	630	47	297	371	591	159	6	52	10	72	124	3	389	324	477	184
peak829	12	23	34	61	0	28	72	68	118	28	8	31	7	14	27	0	59	28	64	43
peak830	23	18	18	28	0	17	52	41	32	28	5	16	3	8	9	8	61	100	21	34
peak831	10	57	46	71	1	23	256	273	146	98	3	46	16	14	71	2	312	208	46	124
peak832	45	17	12	23	0	47	85	79	89	38	1	9	6	3	8	5	85	76	33	32
peak833	17	1	2	3	0	219	0	5	0	0	32	0	0	0	0	958	2	11	12	0
peak834	22	15	15	42	507	68	174	224	207	75	2	17	7	3	20	0	195	173	50	93
peak835	11	8	7	14	0	39	79	53	40	41	0	15	1	8	2	0	87	94	22	52
peak836	16	74	51	31	1	12	253	269	171	168	4	43	14	4	95	0	330	180	32	159
peak837	3	2	1	3	0	105	15	22	26	21	2	3	3	0	0	9	21	6	12	15
peak838	4	0	1	0	0	63	0	2	0	2	3	1	0	0	0	26	2	3	17	1
peak839	9	29	57	120	0	20	103	116	223	50	24	179	95	41	28	1	162	264	189	82
peak840	8	4	15	27	0	4	57	56	112	30	12	34	13	10	0	9	57	142	45	25
peak841	1	2	2	0	0	5	29	38	5	11	4	30	16	0	0	6	34	93	7	11
peak842	4	3	1	0	1	5	51	68	5	14	0	15	3	1	0	0	74	112	23	12
peak843	3	3	5	0	1	3	109	120	10	14	6	58	20	1	0	10	122	406	20	20
peak844	2	1	4	19	0	3	28	32	38	18	7	17	6	11	0	11	26	98	18	35
peak845	2	5	8	35	0	2	49	71	155	59	14	25	13	2	0	18	86	182	51	71
peak846	8	8	11	42	1	37	99	160	619	171	11	25	15	6	0	36	116	330	141	179
peak847	11	131	283	285	2	23	386	688	956	464	6	210	129	74	171	9	495	727	384	476
peak848	5	46	98	25	0	5	72	172	39	76	1	99	53	6	37	2	139	174	10	69
peak849	5	5	6	3	0	2	19	20	5	3	2	7	11	0	0	1	35	114	5	3
peak850	13	66	155	166	0	35	570	790	921	525	21	160	107	22	140	32	591	945	255	595
peak851	33	113	331	336	0	71	731	983	1245	765	27	229	156	91	154	53	756	1275	586	735
peak852	39	82	202	257	0	59	87	120	89	81	31	98	107	48	57	8	104	153	30	85
peak853	0	0	0	0	0	0	14	15	3	0	0	0	6	0	0	0	24	151	5	0
peak854	1	10	20	29	0	0	120	153	164	89	1	25	7	3	0	1	124	116	31	92
peak855	0	27	43	50	0	0	89	141	178	85	2	54	26	6	5	0	98	81	51	98
peak856	4	25	62	45	0	13	34	53	125	30	10	45	28	12	10	4	39	37	27	36
peak857	10	144	289	423	0	24	493	849	1270	821	9	249	193	81	217	24	628	944	311	779
peak858	9	76	138	275	239	15	121	187	281	127	13	108	97	148	20	6	181	238	228	169
peak859	3	16	23	27	0	10	27	33	93	68	0	5	7	4	0	9	27	45	8	66
peak860	4	9	20	14	0	1	24	56	49	44	6	5	6	2	0	0	29	63	36	41
peak861	5	17	20	79	0	17	26	57	143	49	12	20	10	26	0	12	31	61	53	76
peak862	34	7	1	17	0	119	17	23	439	24	15	4	2	2	0	33	20	17	67	13
peak863	32	1	3	11	0	252	40	30	681	26	0	4	0	4	0	43	31	56	153	24
peak864	14	0	0	9	0	36	19	24	175	18	5	0	0	1	0	9	13	31	24	15
peak865	15	3	4	7	0	30	10	12	167	21	3	3	1	0	0	1	18	17	39	13
peak866	10	4	10	14	0	58	38	50	154	44	4	5	5	2	0	0	54	67	38	59
peak867	10	5	5	11	0	30	48	65	124	43	1	6	1	0	0	0	39	50	35	57
peak868	24	5	5	12	0	93	27	29	292	26	9	4	1	1	0	28	21	68	80	27
peak869	18	11	18	28	1	92	106	116	389	165	3	19	9	2	0	4	105	166	88	151
peak870	30	10	22	21	1	162	9	14	22	23	23	10	1	1	0	28	7	15	2	19
peak871	631	8	11	31	0	988	15	22	44	15	339	4	5	76	0	463	11	23	189	15
peak872	25	14	30	51	0	38	18	42	84	36	4	15	6	42	0	8	32	33	45	20
peak873	3	18	23	16	0	5	41	97	53	56	2	34	19	6	0	10	46	98	10	50
peak874	36	23	66	91	0	111	123	141	472	115	26	63	48	42	0	21	139	303	265	106
peak875	26	6	11	15	0	51	41	45	241	35	7	5	8	11	0	33	41	128	121	29
peak876	59	3	5	12	2	62	5	10	14	9	239	15	6	77	0	72	11	13	253	8
peak877	50	8	14	41	0	95	35	46	178	38	46	39	15	9	8	124	45	67	71	21
peak878	53	7	13	32	0	174	42	60	588	41	50	29	10	15	0	164	58	130	407	44
peak879	11	1	4	10	0	87	26	23	237	19	18	5	1	7	0	29	38	66	199	14
peak880	56	6	12	19	0	396	58	73	525	62	54	18	5	14	0	296	105	126	521	51
peak881	16	1	8	9	0	44	17	23	211	9	36	10	3	3	0	75	25	55	199	19
peak882	17	6	11	11	0	42	46	94	168	45	8	13	8	3	0	45	62	133	255	53
peak883	6	8	17	13	0	54	37	79	133	32	5	21	11	8	0	13	67	110	188	57
peak884	46	7	21	23	0	358	146	210	492	149	41	29	27	57	0	243	216	539	1184	131
peak885	29	11	35	22	0	31	47	77	114	40	45	35	24	75	0	21	53	110	394	68
peak886	9	5	15	8	0	33	31	39	50	30	6	19	7	8	0	15	34	62	91	29
peak887	1	0	2	9	0	0	5	4	162	7	0	0	0	3	0	0	3	6	35	7
peak888	17	0	2	6	0	25	11	9	59	3	4	1	0	0	0	0	12	81	8	6
peak889	25	7	18	12	1	78	199	221	252	138	5	5	29	1	38	24	206	809	79	130
peak890	21	1	2	5	0	265	36	55	351	31	5	5	10	1	0	43	73	251	87	19
peak891	1	0	3	3	2	46	49	81	85	23	6	2	11	4	0	13	93	219	42	38
peak892	15	3	4	0	0	24	36	23	96	13	9	1	7	1	0	2	38	101	10	19
peak893	13	0	0	3	0	41	18	23	94	9	6	2	5	0	0	12	34	107	15	12
peak894	26	0	3	2	0	142	12	10	268	5	8	0	0	1	0	108	23	87	66	7
peak895	32	3	2	10	0	142	53	43	392	23	6	1	9	1	0	23	49	242	166	29
peak896	22	6	3	4	0	34	5	4	176	3	11	17	9	4	0	33	9	47	44	3
peak897	22	1	3	24	0	41	37	37	209	32	4	4	16	4	0	25	53	175	46	24
peak898	19	11	8	15	0	20	26	67	155	16	4	14	38	7	0	1	39	132	73	22
peak899	12	1	1	9	0	38	30	32	185	13	5	2	5	2	0	14	31	101	86	12
peak900	25	1	1	7	0	115	37	33	449	13	1	1	8	1	0	59	55	126	130	13
peak901	28	1	7	8	0	136	101	143	397	99	7	5	24	2	0	74	174	476	135	85
peak902	11	3	5	22	0	108	12	10	364	14	4	6	3	4	0	48	10	89	83	4
peak903	12	0	1	3	0	79	22	11	285	16	3	0	1	0	0	22	18	124	155	6
peak904	22	13	12	21	0	58	186	200	659	91	8	32	37	8	9	11	216	450	239	107
peak905	34	8	17	44	0	172	251	267	1123	129	21	19	18	10	0	48	285	760	445	143
peak906	31	3	5	33	0	158	66	77	952	34	16	11	3	7	0	39	102	266	255	47
peak907	26	7	5	22	0	49	67	87	980	27	3	13	7	7	0	19	94	200	274	40
peak908	19	7	20	45	0	110	116	165	1588	88	12	16	22	10	0	29	126	451	479	94
peak909	19	12	8	58	0	41	123	129	792	67	4	11	30	10	0	5	128	430	345	71
peak910	31	9	4	48	0	93	30	15	1826	11	20	5	15	5	0	27	36	124	788	19
peak911	12	2	9	42	1	155	69	41	730	34	3	1	12	7	0	57	65	248	227	36
peak912	30	5	8	38	0	161	39	39	1751	19	9	9	5	9	0	33	45	156	659	19
peak913	38	30	34	132	0	98	118	148	1086	95	16	50	51	39	7	10	103	387	718	98
peak914	18	5	6	45	0	18	27	52	63	28	2	15	1	7	0	2	30	34	20	46
peak915	33	13	15	36	0	36	31	49	125	28	67	89	41	71	32	34	29	55	302	31
peak916	26	8	10	17	0	163	8	13	97	13	11	49	17	9	0	17	14	11	59	15
peak917	11	1	6	8	0	74	7	13	23	19	1	20	4	2	0	0	5	13	8	11
peak918	12	9	7	11	0	15	47	88	29	59	3	13	3	9	0	1	59	67	72	59
peak919	8	6	4	20	0	15	16	19	184	32	3	22	7	3	0	0	15	34	38	27
peak920	0	8	4	1	0	4	49	42	6	50	1	60	2	12	0	0	63	45	84	47
peak921	0	0	0	0	0	17	1	0	4	2	0	0	0	7	0	51	4	4	431	2
peak922	0	0	1	0	0	14	5	3	0	4	1	0	0	7	0	0	1	8	81	1
peak923	1	1	0	0	0	0	2	0	1	0	0	0	0	13	0	0	1	0	61	0
peak924	4	101	233	159	892	2	108	135	199	85	48	401	251	225	124	9	142	230	488	107
peak925	5	31	55	41	0	3	57	62	35	65	10	104	32	17	2	0	66	99	29	55
peak926	4	55	75	42	2	7	179	279	249	126	5	172	80	32	229	4	269	291	308	159
peak927	7	130	264	110	582	4	389	566	165	242	49	431	283	54	107	28	491	677	112	253
peak928	8	37	66	23	582	0	165	248	49	120	18	147	66	10	7	15	189	255	37	108
peak929	29	7	15	17	0	36	49	96	14	58	30	38	6	56	0	59	80	91	288	65
peak930	5	0	1	0	0	12	1	3	3	2	37	6	2	6	0	173	3	7	22	2
peak931	12	10	16	6	0	13	45	77	59	47	1	13	22	4	0	0	52	76	14	71
peak932	13	1	8	8	0	64	50	74	180	75	2	8	4	1	0	14	65	132	15	55
peak933	8	2	9	6	1	52	70	84	165	66	7	15	8	3	0	4	72	149	46	70
peak934	8	3	4	7	0	11	4	5	14	7	4	3	7	30	0	0	8	3	113	1
peak935	9	0	2	4	0	102	26	71	11	26	1	4	5	3	0	15	39	85	23	24
peak936	10	7	10	17	1	12	34	45	162	43	1	14	8	11	0	6	46	61	74	53
peak937	7	11	12	19	0	3	35	30	170	29	4	8	21	15	6	6	42	76	124	29
peak938	24	19	57	172	4	64	250	288	1380	337	10	46	53	98	0	38	331	666	1764	392
peak939	5	0	0	0	0	110	0	1	4	7	9	0	0	0	0	154	4	3	10	0
peak940	4	0	0	1	0	86	1	0	0	0	3	0	0	0	0	97	0	3	4	0
peak941	4	0	1	0	0	64	0	3	4	1	25	0	0	1	0	897	1	2	58	2
peak942	35	0	0	2	0	607	7	6	9	14	13	0	0	1	0	189	12	7	107	12
peak943	1	0	1	0	0	0	26	35	1	29	3	5	3	0	0	0	39	116	5	40
peak944	0	0	2	0	0	0	19	22	4	26	0	6	7	0	0	0	30	105	6	50
peak945	1	1	7	0	1	3	60	71	6	124	0	20	22	4	0	0	110	287	33	97
peak946	52	0	1	3	0	294	3	3	7	2	45	0	4	18	0	491	8	15	134	5
peak947	39	23	48	37	1	197	177	270	451	99	9	12	12	8	11	32	184	359	185	119
peak948	1	1	0	0	0	55	1	3	3	22	7	0	1	9	0	158	3	6	176	6
peak949	4	0	0	0	0	138	2	0	8	1	0	0	0	1	0	73	1	0	8	2
peak950	1	0	0	0	0	48	3	1	2	0	0	0	0	1	0	109	1	1	18	0
peak951	4	54	82	157	0	1	70	95	179	73	3	70	37	38	20	0	67	103	22	74
peak952	9	40	61	79	0	18	151	238	348	161	4	39	37	14	10	8	186	271	82	168
peak953	12	45	102	155	2	16	233	332	515	272	9	71	55	29	45	19	236	337	111	304
peak954	6	59	115	84	0	12	106	235	118	158	2	57	53	8	0	3	127	214	37	176
peak955	36	45	62	14	611	53	285	487	76	322	8	67	46	17	2	35	348	563	64	374
peak956	21	24	39	7	0	11	74	122	34	55	3	35	22	10	11	2	96	141	26	96
peak957	20	14	17	2	0	37	103	84	40	98	2	23	12	6	11	6	89	169	36	101
peak958	14	42	87	13	1	23	109	193	24	141	6	58	41	6	19	21	144	244	29	157
peak959	28	1	6	2	0	115	0	1	2	1	4	2	2	0	0	28	1	4	34	3
peak960	11	35	65	8	0	10	55	101	8	78	2	43	39	5	0	7	83	86	9	66
peak961	5	24	27	7	0	15	84	103	11	97	5	26	24	0	20	5	78	86	7	113
peak962	4	58	107	153	2	4	216	259	208	232	14	98	72	80	43	11	284	329	156	232
peak963	10	1	0	0	0	88	1	2	3	1	16	1	1	2	0	137	3	2	4	3
peak964	16	32	43	27	0	1	41	78	146	34	18	33	32	8	0	0	46	82	43	46
peak965	5	31	61	11	0	1	73	137	43	83	6	37	46	2	0	0	96	166	4	66
peak966	0	0	2	0	0	10	14	12	55	10	1	1	0	0	0	17	7	25	15	6
peak967	8	20	22	55	0	7	70	108	323	43	19	22	28	21	4	12	83	143	161	67
peak968	16	48	71	163	10	167	537	749	1234	450	46	84	115	79	0	311	627	1396	1153	507
peak969	15	43	58	172	104	7	70	76	131	24	13	66	64	18	0	0	45	82	18	50
peak970	2	0	4	9	0	7	21	13	86	14	9	4	4	4	3	19	7	29	23	8
peak971	3	10	4	16	0	6	15	35	133	16	7	5	0	3	0	0	22	22	221	44
peak972	19	22	43	76	0	125	274	326	1153	255	51	35	32	42	0	193	229	533	1580	348
peak973	1	4	5	5	0	14	36	72	66	49	1	0	3	2	0	6	46	108	65	57
peak974	35	190	455	670	260	23	249	362	255	200	25	253	327	282	246	0	309	276	107	160
peak975	47	18	13	35	0	111	47	57	30	38	15	12	2	2	0	4	25	63	3	34
peak976	22	13	34	27	0	137	81	116	78	61	6	10	2	0	0	13	62	95	8	78
peak977	73	22	32	27	0	243	37	48	13	34	8	21	3	1	13	30	31	62	11	36
peak978	31	139	434	360	4	26	696	1117	261	739	2	212	291	124	134	2	931	1216	109	840
peak979	30	11	30	7	1	54	57	99	42	68	10	21	5	6	0	9	57	105	26	49
peak980	56	22	43	13	0	97	68	55	19	63	3	32	11	1	0	17	51	61	6	42
peak981	10	5	7	15	0	91	66	75	83	69	3	12	3	8	0	8	70	114	117	74
peak982	9	13	7	17	0	10	63	94	29	37	2	6	3	5	0	6	60	78	24	35
peak983	28	12	24	18	0	57	20	45	12	25	6	13	3	76	0	6	27	42	135	26
peak984	12	97	276	227	752	13	149	241	580	117	7	151	188	40	58	1	185	261	143	164
peak985	20	38	75	68	1	30	323	523	443	252	5	52	43	6	19	14	320	515	121	300
peak986	8	28	34	9	0	2	160	172	46	74	12	63	35	5	1	3	212	312	84	126
peak987	14	111	143	316	919	26	99	102	94	74	4	116	112	93	51	3	88	116	69	73
peak988	0	1	2	7	0	8	12	38	215	19	0	0	1	0	0	0	17	24	28	11
peak989	36	5	18	8	0	21	19	12	94	9	0	2	1	2	0	0	15	39	10	19
peak990	31	29	46	13	0	46	85	135	74	134	0	2	4	0	0	0	89	151	4	122
peak991	46	75	232	142	283	41	222	413	674	163	0	15	94	14	99	0	225	427	69	157
peak992	102	155	536	464	1704	412	820	1981	4528	772	2	21	236	45	40	1	956	1917	459	783
peak993	631	492	1570	2118	1605	4100	5496	11833	28101	4946	17	48	756	247	325	85	7152	15227	5560	5740
peak994	2100	777	2408	5411	918	2512	1821	3122	10078	1325	89	101	1164	1267	438	65	1858	3503	3082	1558
peak995	177	2	3	8	0	2639	10	12	28	11	7	0	1	6	0	85	22	28	22	13
peak996	3	0	0	0	0	84	1	1	0	0	5	0	0	2	0	90	1	5	20	0
peak997	5	9	45	95	0	0	58	95	200	82	3	75	35	104	0	0	77	165	344	68
peak998	27	45	75	184	741	188	655	859	3227	723	29	112	68	78	37	100	745	1327	2451	834
peak999	130	1	2	3	0	2351	12	7	13	14	102	3	2	9	0	1886	26	34	225	15
peak1000	1	32	70	20	1	7	104	245	35	105	5	46	15	2	31	13	151	251	5	131
peak1001	107	0	3	1	0	100	1	7	17	3	83	2	2	16	0	255	2	10	38	3
peak1002	0	11	33	7	0	0	55	70	3	11	0	56	50	0	35	0	55	117	0	23
peak1003	11	82	230	107	981	9	915	1255	429	371	4	325	562	15	54	1	1180	3268	130	404
peak1004	0	12	24	10	1	3	185	252	21	81	2	56	74	1	0	0	305	727	19	79
peak1005	0	8	20	1	0	0	45	58	11	21	0	31	37	1	0	0	52	116	0	13
peak1006	109	9	8	4	0	944	128	136	18	48	79	31	57	3	13	576	140	492	100	43
peak1007	3	2	3	1	0	79	57	91	19	92	0	27	0	0	0	7	77	41	23	90
peak1008	157	52	127	151	0	762	40	126	155	149	28	247	22	14	48	24	65	64	18	213
peak1009	23	194	334	520	3	43	1134	1559	2710	1251	34	208	271	49	111	15	1257	2287	518	1331
peak1010	1	0	0	0	0	0	0	0	0	1	1	0	0	2	0	129	1	1	0	0
peak1011	3	46	112	104	3	1	150	250	147	252	8	72	69	9	38	0	175	231	13	257
peak1012	4	43	87	139	0	4	92	187	171	177	4	65	43	11	10	0	110	182	11	193
peak1013	6	54	101	154	0	1	145	165	341	222	2	93	25	7	0	0	106	152	23	261
peak1014	20	134	175	425	1	44	505	690	1771	505	23	309	157	55	35	31	582	1060	502	609
peak1015	22	155	307	758	614	22	433	819	2451	823	48	287	247	156	177	14	595	1130	881	868
peak1016	8	18	29	98	0	0	92	87	99	52	17	94	38	5	26	8	96	274	9	70
peak1017	0	1	5	10	0	1	22	27	116	20	1	2	5	1	0	0	12	44	42	23
peak1018	27	228	431	320	347	21	349	662	542	585	65	254	199	61	108	27	376	553	72	596
peak1019	17	130	357	174	4	16	374	673	424	541	36	162	160	41	94	0	437	532	56	603
peak1020	189	147	271	87	1	200	146	323	146	209	65	166	222	63	40	18	241	269	35	250
peak1021	12	26	80	58	0	18	48	111	33	58	0	60	39	21	0	2	62	121	16	74
peak1022	3	80	197	33	1	6	179	369	31	234	21	115	138	16	0	3	284	412	10	289
peak1023	2	48	86	13	1	9	129	207	16	201	17	78	63	3	90	19	166	244	2	198
peak1024	9	86	195	25	0	31	170	305	35	222	17	143	114	15	40	19	167	348	21	216
peak1025	12	14	13	7	2	45	124	150	40	78	13	35	19	0	0	21	120	184	29	114
peak1026	45	49	74	354	1393	30	100	116	292	143	36	46	55	286	52	6	115	180	579	145
peak1027	125	156	330	791	3	381	1373	2062	4730	2012	46	199	169	196	86	79	1673	2807	3470	2391
peak1028	97	56	125	141	0	231	180	327	358	304	31	51	78	66	145	20	232	310	137	295
peak1029	99	216	425	634	244	131	915	1379	1594	1170	31	177	202	105	212	18	993	1597	553	1311
peak1030	55	145	254	477	6	366	1654	2451	5092	2141	29	121	132	111	165	95	1785	3474	2276	2368
peak1031	12	25	18	14	0	12	54	79	17	112	1	12	4	9	18	0	44	85	6	101
peak1032	9	13	15	1	1	26	35	59	79	80	0	3	2	7	0	0	43	50	111	70
peak1033	27	86	175	186	76	10	56	101	154	104	7	84	75	44	111	0	82	91	130	113
peak1034	32	2	8	7	0	91	6	13	20	13	20	0	2	15	0	8	5	6	65	17
peak1035	114	8	18	20	349	172	18	34	24	23	51	2	2	50	0	33	19	29	64	35
peak1036	47	16	14	25	0	50	28	32	14	35	12	7	3	36	0	0	28	27	213	46
peak1037	8	10	10	7	0	9	56	62	41	57	0	8	4	0	0	0	32	45	23	97
peak1038	12	97	153	125	0	33	305	413	151	399	7	66	90	21	142	2	321	449	24	404
peak1039	10	62	120	51	0	5	97	133	67	115	4	60	42	10	40	2	64	110	4	123
peak1040	57	84	184	82	1	8	183	294	231	307	7	66	59	12	70	11	168	236	30	311
peak1041	62	39	52	40	2	135	229	299	296	277	16	18	17	4	10	25	283	358	99	303
peak1042	29	3	3	11	1	67	67	108	155	64	4	1	2	2	0	18	114	104	35	105
peak1043	51	5	9	25	0	53	15	14	144	6	10	1	0	25	0	0	8	6	109	6
peak1044	144	15	20	59	0	205	29	46	95	43	39	5	4	104	0	40	38	45	401	32
peak1045	14	6	9	36	0	52	50	91	77	66	5	3	1	14	0	0	52	55	174	46
peak1046	36	3	6	30	0	35	2	18	17	9	7	1	1	66	0	19	11	8	104	7
peak1047	37	40	25	30	0	162	86	133	287	105	4	4	6	1	0	16	97	95	80	114
peak1048	44	16	6	38	0	184	53	73	79	48	8	7	2	5	0	7	47	74	36	88
peak1049	23	10	7	17	0	48	12	22	111	29	0	0	0	3	0	0	13	37	35	30
peak1050	21	4	13	32	0	18	5	5	138	8	8	3	0	6	0	5	2	2	62	3
peak1051	25	11	27	28	368	81	59	91	120	65	4	9	4	5	0	0	59	58	40	110
peak1052	7	0	1	0	0	83	0	0	5	1	2	0	3	1	0	140	3	6	45	0
peak1053	2	15	24	10	0	2	102	82	10	12	14	6	73	2	77	4	119	401	8	13
peak1054	8	0	0	3	0	92	27	17	13	6	39	0	1	11	0	396	24	52	112	6
peak1055	4	30	52	41	1	11	418	453	142	59	13	10	231	9	47	21	516	1381	86	76
peak1056	9	35	58	24	202	3	202	282	78	19	13	9	347	36	170	0	249	621	112	20
peak1057	12	43	59	69	0	6	75	83	37	12	49	17	405	103	62	8	85	291	72	4
peak1058	7	17	13	9	1	19	140	137	77	169	17	84	60	14	27	13	191	342	485	193
peak1059	11	11	4	4	0	23	154	151	136	169	3	24	18	4	0	0	165	304	495	186
peak1060	19	8	12	59	0	29	39	59	477	79	1	0	0	1	0	0	50	88	6	73
peak1061	479	171	563	974	616	3156	2844	5256	5341	2880	418	319	205	874	91	1515	4022	5063	16353	3532
peak1062	232	182	518	1102	1073	277	190	383	2083	233	124	316	126	379	191	41	158	375	1438	251
peak1063	126	108	356	521	1	342	816	1605	1703	854	60	154	108	130	148	86	985	1438	1249	976
peak1064	158	19	40	170	936	355	70	91	2450	74	62	17	10	22	0	71	110	166	545	74
peak1065	83	22	53	112	330	165	226	299	659	149	38	21	35	22	1	9	231	409	216	180
peak1066	120	83	188	454	0	210	465	710	2130	365	50	101	45	92	46	30	578	770	691	398
peak1067	47	40	118	224	0	26	122	153	280	75	31	36	37	36	69	3	163	166	52	108
peak1068	111	83	194	233	1	39	289	363	229	226	23	101	61	36	4	5	277	422	21	176
peak1069	56	80	277	208	0	39	183	268	146	322	16	105	47	19	56	0	206	279	20	267
peak1070	127	12	35	124	734	30	54	80	326	39	22	22	10	13	18	7	47	93	55	47
peak1071	199	25	98	205	341	103	171	218	389	133	43	69	12	17	43	7	168	267	59	127
peak1072	118	6	17	45	341	133	25	24	269	21	21	12	1	4	2	20	30	61	45	11
peak1073	104	14	34	88	0	193	126	148	186	114	27	15	11	4	3	22	190	211	40	87
peak1074	55	70	208	169	0	8	132	182	111	113	12	94	47	13	39	1	145	191	21	117
peak1075	102	34	119	216	2	62	147	196	345	125	47	94	17	17	42	10	131	275	31	130
peak1076	21	5	9	7	0	104	22	37	7	25	10	4	5	1	0	10	25	14	8	39
peak1077	73	65	216	176	1	79	183	320	154	142	24	123	44	16	12	8	172	300	20	185
peak1078	66	62	232	190	295	20	85	150	174	89	15	102	43	24	114	0	100	133	11	132
peak1079	31	49	172	140	987	22	173	302	237	163	9	102	34	13	88	0	180	209	26	205
peak1080	104	138	294	276	974	34	437	697	504	454	14	174	66	22	51	4	421	611	67	528
peak1081	127	55	142	102	1	114	263	334	498	233	26	73	46	17	81	1	284	455	74	235
peak1082	71	17	60	69	0	65	79	92	158	53	11	50	14	6	8	4	76	133	19	56
peak1083	156	51	165	104	1212	148	156	201	444	102	28	106	18	9	20	6	143	232	33	102
peak1084	53	85	203	123	1154	22	90	122	87	79	8	119	27	6	50	0	99	105	9	93
peak1085	73	64	154	66	243	111	94	119	94	59	11	75	18	7	59	0	68	101	4	81
peak1086	119	28	75	57	0	49	40	76	111	36	22	53	11	5	0	0	35	82	6	39
peak1087	158	52	170	92	654	258	188	266	208	122	16	97	24	3	67	12	191	270	26	174
peak1088	81	25	71	45	0	209	129	164	179	77	5	39	7	5	15	22	147	229	13	120
peak1089	79	60	152	97	40	60	59	152	88	71	17	93	32	9	9	0	86	165	5	93
peak1090	81	63	175	78	0	76	116	236	58	102	14	114	31	8	69	0	121	162	8	118
peak1091	118	49	115	101	0	105	123	212	101	82	18	66	26	3	58	0	101	150	11	93
peak1092	106	33	81	56	0	122	81	129	101	57	21	58	8	5	0	4	83	138	11	71
peak1093	69	39	100	34	0	82	99	148	43	101	7	50	19	2	0	9	118	177	4	104
peak1094	70	48	130	46	0	103	100	163	117	77	15	85	22	0	50	6	133	113	18	90
peak1095	110	22	47	26	336	283	297	486	142	237	12	55	16	4	0	15	312	425	37	205
peak1096	91	1	15	13	99	153	103	136	115	63	12	18	4	1	0	8	107	166	12	39
peak1097	62	1	4	6	0	72	17	26	71	9	3	6	1	3	0	4	27	42	13	6
peak1098	47	74	209	38	1	52	139	193	26	124	10	110	42	1	97	0	116	166	8	150
peak1099	58	41	139	41	1	105	66	128	58	68	8	76	27	3	0	0	64	99	10	66
peak1100	33	30	54	17	282	23	61	110	33	91	6	19	19	5	0	9	89	142	6	69
peak1101	73	49	77	50	282	11	179	309	63	154	15	74	21	9	23	0	174	266	8	162
peak1102	48	11	23	10	341	66	75	117	51	42	6	19	2	1	0	10	64	110	15	38
peak1103	41	9	21	14	0	24	23	18	69	15	5	21	1	0	0	0	42	28	11	22
peak1104	20	4	15	21	0	59	28	63	58	23	6	7	3	3	0	14	35	39	37	28
peak1105	110	44	101	46	0	23	99	171	60	80	7	43	16	8	0	1	104	88	3	92
peak1106	93	11	33	26	0	41	82	106	51	92	3	20	5	1	5	11	129	159	4	98
peak1107	65	12	28	12	0	40	61	119	54	57	14	17	11	0	13	0	86	120	5	52
peak1108	68	13	38	19	44	80	73	135	80	95	17	24	12	0	22	5	107	135	19	80
peak1109	128	47	131	22	678	48	70	117	43	62	12	89	28	5	41	0	75	102	10	67
peak1110	140	28	56	24	0	99	94	126	37	76	20	41	6	6	0	0	86	116	7	102
peak1111	136	75	178	36	359	100	328	520	50	263	14	80	53	7	123	10	365	429	4	326
peak1112	184	49	121	35	96	226	104	169	80	106	15	84	37	1	58	2	96	110	7	107
peak1113	120	80	222	35	590	55	181	275	89	162	31	108	66	6	45	7	169	255	13	177
peak1114	282	100	298	64	2234	365	670	1191	254	612	45	191	102	8	109	38	791	1166	50	703
peak1115	122	65	128	46	1362	60	91	177	54	129	21	83	38	8	26	0	87	108	8	119
peak1116	130	81	193	46	701	33	128	243	66	171	27	83	54	11	38	4	154	191	7	179
peak1117	49	52	177	22	1	68	135	197	27	148	10	59	42	5	33	0	185	191	13	141
peak1118	2	46	100	134	3	4	360	732	758	765	0	49	73	24	20	9	503	953	278	754
peak1119	8	10	22	38	0	10	31	50	117	9	0	2	4	13	0	0	35	53	66	24
peak1120	0	8	12	18	0	5	41	60	70	24	1	1	0	1	0	0	41	48	12	26
peak1121	3	11	11	22	0	0	28	36	141	11	0	4	3	3	0	0	16	25	28	19
peak1122	21	23	27	92	0	33	125	157	1466	46	11	0	10	20	0	0	98	249	623	28
peak1123	3	13	25	32	0	9	25	51	141	8	0	1	11	4	24	0	28	45	26	10
peak1124	3	4	4	39	0	1	11	22	150	4	2	2	4	4	0	0	13	20	30	7
peak1125	23	0	0	0	0	368	4	0	6	0	15	0	0	0	0	284	2	0	8	0
peak1126	0	0	0	0	0	71	1	1	1	0	20	0	0	1	0	462	1	0	4	0
peak1127	2	0	0	0	0	38	1	1	0	0	3	0	0	0	0	44	0	9	5	0
peak1128	6	21	46	8	0	3	67	106	45	77	1	52	25	3	0	0	85	126	19	100
peak1129	2	35	55	27	0	21	282	547	179	511	11	79	28	2	64	0	375	636	82	517
peak1130	1	12	22	12	0	0	39	60	49	36	0	48	24	3	0	0	31	48	5	51
peak1131	10	22	47	48	0	62	186	252	311	201	1	98	10	4	0	2	196	361	169	254
peak1132	3	23	44	24	0	2	82	127	81	127	2	77	21	1	17	8	62	128	44	137
peak1133	6	18	29	47	602	7	82	123	335	111	4	44	6	11	0	0	78	145	138	119
peak1134	0	19	34	28	0	17	67	96	73	130	0	28	21	11	24	7	63	131	29	139
peak1135	9	31	49	67	0	4	90	171	169	167	0	62	27	12	0	0	125	247	59	185
peak1136	0	0	0	1	0	0	0	0	1	0	5	0	0	0	0	150	0	0	4	0
peak1137	30	37	113	70	239	322	1570	2636	867	1674	49	166	47	163	71	320	2432	2709	6513	1933
peak1138	240	118	360	603	3005	433	669	1034	2398	749	598	458	206	2151	319	484	787	950	11363	847
peak1139	2	13	40	20	1259	15	591	754	259	676	1	64	17	23	37	21	794	1031	849	732
peak1140	6	69	232	110	719	9	587	894	639	657	10	365	76	230	167	11	796	1047	2270	695
peak1141	11	52	152	170	229	65	455	743	687	526	29	256	63	582	105	36	507	678	6616	627
peak1142	2	66	185	91	1018	10	281	429	533	304	7	272	62	252	102	0	354	376	1830	332
peak1143	37	89	274	243	1153	47	459	745	220	545	89	419	172	1134	283	30	558	722	1517	629
peak1144	7	0	1	0	0	26	1	0	0	4	10	1	0	13	0	31	0	2	121	0
peak1145	2	0	3	1	0	12	2	1	3	2	3	0	1	24	0	8	1	0	68	0
peak1146	8	0	0	0	0	113	3	2	21	1	13	0	0	7	0	181	8	3	144	0
peak1147	14	2	4	5	0	25	4	13	28	5	24	6	2	47	13	13	7	13	221	17
peak1148	2	3	10	2	0	21	52	84	31	79	1	15	2	11	0	11	61	49	177	83
peak1149	2	8	12	7	0	6	38	65	50	55	4	12	8	67	0	7	77	70	284	68
peak1150	0	2	5	2	0	0	9	17	9	16	0	2	1	11	0	0	16	22	109	13
peak1151	0	0	0	0	0	7	2	2	1	0	1	0	0	1	0	47	0	1	9	1
peak1152	51	44	109	20	0	56	239	447	104	214	16	98	77	12	23	0	283	491	15	281
peak1153	15	17	40	11	0	59	149	263	58	177	4	44	48	6	0	2	166	386	17	183
peak1154	26	61	98	32	0	37	240	333	108	231	14	103	79	11	0	10	254	559	35	238
peak1155	2	29	48	15	0	1	73	125	27	96	0	16	14	3	70	0	64	95	6	99
peak1156	8	67	155	24	1	15	439	823	184	541	2	44	25	14	14	28	462	695	123	675
peak1157	1	59	93	11	1	24	293	606	128	442	1	32	20	1	1	12	386	396	59	514
peak1158	0	25	56	4	1	0	44	61	2	49	0	27	6	3	0	6	28	40	4	48
peak1159	6	94	132	8	2	17	249	440	30	355	4	56	41	12	28	17	264	312	74	397
peak1160	5	32	70	4	183	14	44	77	2	56	4	39	37	9	19	0	50	103	3	58
peak1161	21	37	96	11	1	34	91	147	8	132	18	37	35	16	92	14	128	128	14	133
peak1162	29	236	432	250	461	120	1186	1894	913	1286	39	324	219	110	72	105	1299	1812	956	1452
peak1163	0	26	110	29	0	2	211	520	98	190	0	25	33	6	31	0	309	336	12	179
peak1164	2	49	169	26	0	0	118	270	85	135	0	38	27	4	0	5	151	208	28	132
peak1165	2	46	191	23	1	4	147	228	25	120	2	42	22	3	25	0	188	176	8	149
peak1166	6	20	24	95	0	35	62	76	722	61	10	81	9	14	12	21	59	60	158	85
peak1167	216	19	32	70	1	229	154	194	286	125	64	107	22	19	0	70	208	173	53	114
peak1168	9	3	10	40	8	1	23	26	103	29	6	5	0	13	0	0	5	13	86	20
peak1169	18	21	37	61	0	25	42	97	250	64	7	36	3	18	24	0	63	78	179	94
peak1170	9	1	8	17	0	6	13	28	136	18	1	3	0	1	0	0	22	18	29	9
peak1171	6	12	24	15	198	23	85	155	91	114	2	6	5	2	0	2	118	117	20	127
peak1172	0	0	0	0	0	1	1	0	2	1	8	0	0	9	0	60	3	3	126	0
peak1173	20	387	439	1069	1204	42	601	813	2448	413	13	345	146	187	91	0	673	832	834	405
peak1174	12	184	276	295	306	27	221	219	1252	94	14	209	60	39	76	3	172	217	228	108
peak1175	54	922	1562	3008	2882	11	1028	1324	1317	1104	51	1200	1933	513	1583	1	1370	1521	224	1082
peak1176	146	1467	2954	6841	2370	24	751	1259	1683	701	170	2725	3990	1710	1457	34	964	1283	152	822
peak1177	36	4	22	9	0	55	22	29	23	26	35	15	6	79	0	22	25	47	598	15
peak1178	94	9	16	5	0	170	26	38	19	33	39	13	7	111	0	67	33	46	204	49
peak1179	7	4	2	3	0	67	5	9	16	3	7	1	1	0	0	37	4	8	60	2
peak1180	4	50	125	35	322	3	117	181	37	130	5	91	59	13	121	3	139	181	13	132
peak1181	128	168	329	105	81	177	1412	2046	787	1571	339	290	239	56	187	253	1852	2282	604	1612
peak1182	12	40	69	26	0	5	85	147	22	111	4	53	38	10	0	0	114	146	10	107
peak1183	5	34	104	67	0	21	122	228	87	151	18	67	50	34	0	11	174	297	57	187
peak1184	2	61	100	87	0	5	75	105	67	79	21	90	70	28	0	1	97	133	11	106
peak1185	7	77	92	269	0	8	145	241	492	144	8	96	105	57	16	4	166	355	158	185
peak1186	11	15	13	22	220	2	99	108	58	82	6	36	18	3	24	12	138	240	27	72
peak1187	17	13	22	27	0	23	94	89	143	110	19	59	25	70	21	11	103	149	1128	114
peak1188	3	15	13	12	491	7	29	39	24	20	9	35	17	12	0	17	40	40	79	32
peak1189	13	58	100	203	1	22	184	239	1059	218	19	124	222	228	54	9	194	579	1461	189
peak1190	5	0	0	0	0	117	0	2	5	0	12	0	0	0	0	328	3	3	28	0
peak1191	4	0	0	1	0	14	0	2	1	2	10	0	0	1	0	114	0	0	31	0
peak1192	2	6	16	9	649	25	346	379	173	121	1	38	35	11	0	35	415	718	423	171
peak1193	85	1	2	2	0	991	32	32	35	6	551	7	10	13	0	14180	33	137	685	13
peak1194	2	0	0	0	0	52	0	0	1	0	0	0	1	0	0	25	2	0	7	0
peak1195	0	10	17	45	0	49	358	446	790	255	6	38	37	7	38	33	407	1379	282	289
peak1196	2	1	0	1	0	1	0	1	1	2	10	1	0	2	0	60	4	3	1	0
peak1197	3	6	16	8	0	6	60	85	82	83	2	40	18	7	0	9	55	171	43	55
peak1198	3	0	2	0	0	21	4	13	2	0	0	0	2	0	0	97	16	55	11	1
peak1199	4	0	1	1	0	25	0	0	6	0	67	6	4	6	0	1220	0	6	22	0
peak1200	1	7	32	3	0	8	73	114	12	42	4	39	46	13	0	11	75	228	20	49
peak1201	85	98	143	41	151	57	83	129	6	85	39	119	149	10	45	25	97	136	2	118
peak1202	49	100	151	72	0	197	300	371	75	266	20	166	105	37	57	25	257	364	22	326
peak1203	80	59	83	115	1	162	180	280	248	205	91	119	46	26	44	49	152	332	57	229
peak1204	135	110	153	203	0	245	313	502	748	383	77	161	208	256	113	99	396	503	607	447
peak1205	34	2	26	4	0	130	140	228	598	101	6	5	6	2	0	13	198	236	116	101
peak1206	3	7	18	13	1	9	41	57	39	36	2	24	9	31	35	1	50	33	141	59
peak1207	0	5	16	14	0	0	41	47	30	53	2	25	3	34	12	0	29	54	119	28
peak1208	0	0	0	5	0	8	21	13	42	10	1	0	0	0	0	0	30	41	129	11
peak1209	0	6	0	0	0	0	70	65	18	59	1	9	0	2	0	4	67	85	79	63
peak1210	20	2	0	0	1	335	5	12	12	10	36	2	0	53	0	778	12	11	124	12
peak1211	188	0	0	0	0	4625	4	3	0	13	18	0	0	0	0	185	5	13	0	14
peak1212	167	45	119	132	12	190	81	134	95	118	72	97	104	134	71	22	108	163	40	112
peak1213	4	25	34	36	0	8	75	89	81	57	6	60	12	5	35	0	75	121	15	64
peak1214	18	63	76	81	0	42	150	236	349	216	17	111	26	8	17	5	204	307	106	239
peak1215	27	1	8	17	0	163	15	22	41	21	31	5	4	10	0	121	14	27	77	15
peak1216	6	6	14	7	0	15	40	84	95	63	3	10	7	4	0	10	43	92	31	83
peak1217	0	1	1	0	0	5	8	11	73	6	0	1	0	0	0	2	11	10	14	10
peak1218	4	57	131	73	542	0	100	199	86	204	3	63	65	20	23	10	153	202	36	200
peak1219	7	4	15	28	0	46	87	141	236	122	2	16	5	6	0	9	121	192	106	95
peak1220	20	16	25	72	0	17	56	86	287	115	16	35	15	13	1	0	88	130	96	81
peak1221	2	14	33	36	0	31	53	114	143	89	6	54	15	7	53	12	90	150	42	114
peak1222	13	2	4	4	0	72	0	7	8	10	18	2	0	4	0	47	0	3	9	2
peak1223	44	0	3	1	0	1004	4	23	53	5	5	0	0	0	0	38	20	28	61	14
peak1224	7	0	8	10	0	32	26	41	482	28	2	4	0	3	0	7	28	42	20	42
peak1225	0	22	98	156	0	6	108	230	1010	136	0	24	16	20	0	0	113	153	304	158
peak1226	38	26	64	22	0	198	156	219	175	193	46	71	8	7	6	73	150	178	110	223
peak1227	21	60	117	69	0	18	82	112	92	39	39	264	46	3	15	4	64	108	14	72
peak1228	14	15	26	19	0	59	10	8	17	5	7	50	11	1	0	9	12	10	2	6
peak1229	11	5	5	2	0	32	49	77	46	64	5	9	4	0	0	18	41	62	8	66
peak1230	13	1	1	5	0	103	36	62	41	46	4	5	1	0	5	34	46	60	27	53
peak1231	22	57	115	81	1	7	171	217	115	107	15	144	63	10	38	4	267	244	12	148
peak1232	10	54	87	54	621	12	208	203	90	164	8	116	24	3	0	11	261	243	13	166
peak1233	40	86	209	81	1	26	266	372	236	212	21	268	115	5	50	12	294	361	70	214
peak1234	4	2	5	6	0	48	37	43	12	19	3	9	2	0	0	12	34	65	10	27
peak1235	57	159	332	286	752	147	1040	1604	1096	850	44	549	164	38	362	92	1197	1869	216	905
peak1236	9	72	139	184	440	17	75	179	81	83	7	276	55	12	26	0	67	143	18	93
peak1237	5	4	3	2	642	32	23	27	110	21	3	11	1	1	0	18	23	50	43	15
peak1238	4	25	36	38	0	20	138	267	218	240	2	41	26	5	17	0	141	326	13	290
peak1239	6	39	90	176	24	6	37	48	75	61	4	34	30	31	0	7	54	43	20	56
peak1240	11	43	107	192	1	37	225	353	560	214	11	53	125	99	57	22	311	528	462	252
peak1241	20	21	53	94	1	39	159	243	210	141	5	22	55	21	60	24	156	456	84	174
peak1242	5	0	2	2	0	71	11	9	20	13	9	3	1	1	0	20	12	46	84	14
peak1243	17	171	303	412	359	31	392	525	468	259	84	512	138	117	234	88	465	406	139	347
peak1244	10	268	446	319	554	7	215	362	216	173	37	678	181	150	384	13	336	307	39	221
peak1245	9	164	384	272	0	5	429	673	485	386	19	355	121	56	127	6	456	453	94	352
peak1246	5	22	43	65	0	16	167	210	519	154	6	43	32	34	34	34	168	340	668	217
peak1247	5	0	0	0	0	165	0	1	2	0	30	0	0	0	0	896	1	1	16	0
peak1248	3	4	0	8	0	38	18	29	100	13	0	0	1	6	0	0	17	18	137	11
peak1249	0	1	1	5	0	0	3	6	145	12	0	0	0	1	0	0	0	0	9	14
peak1250	5	14	15	98	0	10	37	71	1314	91	0	5	0	4	27	0	52	59	83	95
peak1251	3	6	9	60	25	6	61	74	499	115	0	5	3	8	0	0	53	58	131	131
peak1252	20	3	1	23	0	28	18	22	647	10	19	5	2	6	0	15	30	49	288	9
peak1253	159	53	67	211	3	1513	783	909	3050	535	406	122	118	218	106	1777	958	1901	4016	544
peak1254	7	6	2	4	0	70	78	79	91	49	4	2	0	2	0	9	59	59	18	65
peak1255	3	12	11	5	0	7	124	122	14	54	3	24	6	8	0	22	181	237	93	63
peak1256	6	11	19	15	0	11	109	137	61	37	1	44	20	26	4	5	137	181	300	73
peak1257	7	7	11	24	161	20	112	130	166	48	17	47	19	46	0	9	114	189	524	56
peak1258	16	27	32	34	0	87	180	199	265	102	23	85	47	103	42	60	185	309	1955	122
peak1259	4	50	137	155	345	2	500	675	479	389	14	217	103	231	188	3	757	717	944	531
peak1260	30	126	392	418	957	82	883	1282	1358	867	30	597	314	1291	396	84	926	1589	4113	937
peak1261	157	17	33	130	0	199	43	69	503	38	483	56	79	147	0	128	43	232	592	38
peak1262	44	28	44	115	50	160	220	262	454	143	85	60	101	84	7	129	241	733	777	162
peak1263	18	14	28	72	0	14	74	75	223	43	29	52	56	47	0	20	64	251	262	66
peak1264	29	21	35	99	0	37	76	57	249	81	38	52	41	26	0	38	63	139	87	106
peak1265	4	12	12	43	0	21	45	50	156	36	14	24	56	7	0	0	56	181	94	49
peak1266	11	16	13	32	1	16	78	92	523	99	12	27	57	15	0	9	125	333	275	69
peak1267	8	8	21	40	2	12	82	71	126	69	14	36	94	8	0	0	73	232	73	71
peak1268	43	29	52	112	0	203	330	425	1533	294	86	72	42	51	51	331	368	822	2232	371
peak1269	4	10	6	18	0	6	4	2	55	9	0	10	2	6	0	0	6	11	19	19
peak1270	7	11	24	68	0	7	126	176	1341	119	21	41	8	4	45	5	122	214	61	94
peak1271	0	15	20	2	1	4	137	149	19	40	4	51	29	1	23	0	140	192	40	57
peak1272	5	29	36	1	0	0	55	47	7	23	4	60	65	18	70	0	73	50	37	32
peak1273	7	31	55	55	1	45	716	819	356	468	20	118	74	127	98	66	877	1823	2733	633
peak1274	21	26	26	30	1	39	119	172	39	78	110	74	120	309	50	142	186	439	527	101
peak1275	2	1	4	2	1	51	84	112	42	68	8	9	0	1	9	37	124	246	17	50
peak1276	3	0	4	0	0	11	10	23	9	9	5	1	0	0	0	37	21	31	19	1
peak1277	14	3	5	1	0	32	16	23	52	7	10	11	1	1	0	85	18	26	30	7
peak1278	12	1	0	0	0	37	5	17	62	7	12	2	0	0	0	31	12	32	24	12
peak1279	77	1	1	10	0	219	7	14	11	15	164	9	2	9	0	128	11	16	164	9
peak1280	7	59	124	17	0	10	65	102	10	53	21	81	119	16	33	9	68	128	7	66
peak1281	62	64	177	101	0	35	136	230	46	124	64	99	182	78	37	10	176	368	60	157
peak1282	50	487	894	743	290	195	3321	5458	5151	2876	50	742	668	321	223	217	3700	7169	2983	3140
peak1283	15	0	1	0	0	466	7	9	33	15	11	0	2	4	0	289	9	15	46	12
peak1284	19	0	2	0	0	110	3	3	1	7	4	0	0	0	0	43	2	8	22	5
peak1285	4	9	29	42	0	9	60	101	107	54	1	29	18	9	0	9	57	188	47	51
peak1286	4	18	35	82	0	22	95	140	166	76	5	36	16	19	25	5	137	210	138	75
peak1287	7	23	28	89	0	8	57	107	163	36	5	29	21	50	68	10	77	82	289	37
peak1288	130	127	63	28	1751	260	3210	2821	315	861	344	1225	211	693	530	397	3938	3607	5147	844
peak1289	8	0	0	0	0	156	1	0	8	5	12	1	0	3	0	496	3	3	15	3
peak1290	9	49	100	98	213	10	175	305	317	191	21	99	62	66	10	20	216	323	162	219
peak1291	4	6	8	25	0	20	41	36	262	23	9	22	1	4	0	30	49	82	49	43
peak1292	25	13	29	61	0	162	81	106	295	118	118	13	23	78	0	180	137	271	603	127
peak1293	0	15	34	64	0	5	98	152	241	126	5	11	31	26	11	16	119	144	118	144
peak1294	9	17	15	31	0	38	63	116	265	73	22	22	12	16	0	2	102	175	92	99
peak1295	11	12	32	42	0	14	86	163	361	126	3	39	35	8	38	8	125	196	101	126
peak1296	4	2	6	32	0	3	137	105	512	74	4	21	7	8	0	19	172	518	127	52
peak1297	2	15	36	34	0	9	89	108	674	66	7	45	49	8	0	5	130	240	202	61
peak1298	15	46	91	111	1	150	394	498	4440	299	22	93	121	28	7	240	538	1191	1479	220
peak1299	6	46	64	77	0	65	795	1309	2010	991	21	78	122	26	1	69	1189	2277	1153	1004
peak1300	20	103	157	257	807	79	1440	2077	4066	1552	80	188	314	90	52	121	1893	3732	2503	1600
peak1301	17	78	124	333	0	29	238	365	1048	199	68	152	255	110	34	15	403	676	422	248
peak1302	96	101	160	528	1	88	301	387	2660	286	185	244	491	357	57	52	336	784	1213	290
peak1303	0	23	12	4	127	0	84	90	6	43	2	58	33	15	0	2	122	257	79	49
peak1304	1	4	1	0	0	6	102	80	15	23	7	28	8	3	0	13	116	309	59	38
peak1305	6	9	24	50	0	20	75	103	470	117	10	35	32	42	4	11	117	226	787	118
peak1306	5	14	14	30	0	7	68	87	350	115	8	29	6	10	10	15	86	180	142	85
peak1307	14	27	45	92	0	23	67	130	185	95	11	56	43	33	29	5	85	160	190	104
peak1308	31	29	65	134	1	170	324	478	1565	378	22	88	60	40	0	79	376	944	709	398
peak1309	6	14	22	23	0	6	56	88	108	60	10	11	15	6	0	0	62	84	35	51
peak1310	3	8	29	31	0	14	154	212	172	147	7	20	23	5	16	5	150	289	73	179
peak1311	135	1	3	11	277	428	6	29	26	20	158	12	2	90	0	277	15	30	246	14
peak1312	26	38	74	185	0	33	218	356	474	233	10	75	91	22	21	7	260	556	100	234
peak1313	12	42	108	206	311	14	67	115	254	72	11	66	76	29	7	14	107	219	77	112
peak1314	30	69	126	254	2	74	474	653	575	404	22	133	137	57	75	52	548	1198	270	442
peak1315	135	42	82	262	0	154	152	197	476	106	241	115	93	183	91	100	149	323	742	140
peak1316	5	0	0	3	0	40	1	0	6	0	57	0	0	3	0	139	1	4	28	2
peak1317	4	6	7	3	0	18	52	71	16	65	19	30	17	3	0	16	84	158	49	65
peak1318	3	7	4	1	0	9	25	30	25	20	9	18	7	0	23	4	42	53	76	17
peak1319	15	3	1	6	2	50	35	25	47	18	16	7	10	1	0	29	37	116	202	20
peak1320	4	8	4	6	342	6	53	44	18	21	7	16	38	12	0	5	51	203	78	36
peak1321	8	3	7	6	231	4	36	32	42	32	14	17	20	9	0	8	63	154	304	18
peak1322	13	1	1	0	0	21	4	15	3	6	15	7	2	6	0	15	13	34	84	3
peak1323	6	2	3	5	0	28	67	62	79	41	7	19	21	11	0	8	123	368	362	28
peak1324	10	3	1	1	0	17	23	20	38	14	16	17	5	2	0	13	28	92	235	15
peak1325	6	17	4	7	0	17	31	37	12	7	9	48	28	20	35	14	33	61	94	18
peak1326	7	5	1	15	0	34	48	49	33	23	35	37	44	36	0	14	78	134	170	24
peak1327	8	1	0	6	0	23	11	2	21	4	6	11	4	18	0	26	16	29	116	7
peak1328	39	54	116	206	2	104	208	376	1097	338	23	95	42	173	0	108	241	414	1745	410
peak1329	47	12	36	84	0	86	94	139	553	93	5	20	3	25	4	3	117	158	330	152
peak1330	34	16	19	30	0	28	41	88	252	58	12	15	2	6	3	3	55	84	88	84
peak1331	18	8	8	23	0	9	21	22	286	7	2	6	0	2	0	5	11	37	55	12
peak1332	21	3	5	37	0	30	34	30	220	17	2	5	0	5	0	19	17	56	53	21
peak1333	17	10	18	29	0	71	39	87	244	62	5	19	5	4	0	0	57	33	42	75
peak1334	17	9	22	50	0	30	29	56	123	32	14	22	4	13	8	0	27	27	17	46
peak1335	4	14	34	17	1	28	139	252	203	140	0	29	3	2	0	14	129	172	31	189
peak1336	2	0	0	0	0	2	19	20	0	0	0	3	26	3	0	0	26	141	1	2
peak1337	26	60	145	498	2	24	122	199	372	207	6	87	47	90	31	11	153	261	214	194
peak1338	7	28	53	95	0	20	31	91	302	61	6	23	18	17	60	2	37	81	74	76
peak1339	46	12	32	116	0	243	123	127	1585	174	34	12	7	23	0	111	104	301	317	120
peak1340	62	97	220	382	0	144	513	857	2694	755	51	89	61	27	9	70	505	970	470	819
peak1341	351	88	219	307	227	1497	1249	1853	5855	1580	133	111	84	31	11	534	1331	2745	940	1636
peak1342	13	2	13	9	0	37	5	8	71	5	3	4	0	1	0	0	5	20	7	4
peak1343	17	9	13	16	0	6	22	18	152	34	7	3	3	1	0	10	16	18	5	14
peak1344	18	31	75	31	1	12	73	157	59	79	13	29	25	4	0	5	115	131	6	137
peak1345	14	6	19	9	313	66	94	82	333	107	8	9	3	0	0	68	144	169	45	106
peak1346	6	5	14	2	0	53	47	72	17	42	9	23	5	3	0	8	49	93	28	56
peak1347	15	1	1	2	0	118	2	3	2	3	11	1	3	0	0	12	7	29	18	2
peak1348	27	0	0	6	0	112	3	7	252	1	19	0	1	1	0	150	14	11	55	3
peak1349	15	13	18	4	0	136	74	162	64	77	16	10	8	1	0	188	127	182	86	83
peak1350	4	1	1	4	0	9	15	7	44	8	0	0	0	2	0	0	7	1	20	6
peak1351	69	168	427	553	1455	101	3527	4561	642	489	1604	3294	5782	8974	416	1010	5928	19933	2461	501
peak1352	13	4	7	51	0	4	10	17	109	3	287	46	77	140	0	106	15	47	558	2
peak1353	326	4	8	7	0	573	10	10	23	16	96	5	0	20	27	99	4	29	107	12
peak1354	358	3	3	5	0	7767	37	55	127	27	118	2	1	8	65	2277	56	85	460	33
peak1355	2	41	102	59	0	1	90	163	158	77	3	67	51	3	0	2	106	147	14	83
peak1356	7	72	105	145	1	3	212	411	607	243	6	115	88	25	28	11	236	458	81	287
peak1357	3	0	7	3	0	38	15	25	21	26	3	5	0	9	0	9	27	25	73	37
peak1358	35	8	5	12	0	103	38	37	27	46	102	6	5	84	0	141	14	17	769	49
peak1359	25	28	63	48	3	302	380	583	587	794	46	46	19	63	54	179	542	748	2776	895
peak1360	7	32	63	80	0	11	197	189	281	339	10	64	21	107	61	0	249	212	765	319
peak1361	1	16	38	62	1	2	31	51	268	47	0	27	12	6	12	0	29	61	13	54
peak1362	1	0	0	0	0	2	0	1	2	0	6	0	0	0	0	87	0	0	1	0
peak1363	1	3	17	3	0	5	150	181	21	86	3	20	20	2	0	6	163	184	69	82
peak1364	2	6	17	3	0	0	114	141	20	66	6	41	27	9	5	0	106	149	106	35
peak1365	2	6	16	6	0	4	153	206	96	89	9	79	17	74	0	24	171	272	675	86
peak1366	1	15	23	41	1	0	82	112	209	94	0	25	18	20	20	0	85	156	218	138
peak1367	3	3	9	14	0	0	43	61	63	65	0	13	14	35	0	0	47	59	334	102
peak1368	54	53	112	227	1	78	212	252	434	273	46	69	43	46	36	34	260	277	151	336
peak1369	5	36	55	128	256	51	409	423	3145	416	28	236	122	90	56	44	676	1481	1682	412
peak1370	2	91	144	226	0	2	108	125	238	96	11	428	291	201	2	0	125	272	162	94
peak1371	5	1	2	5	0	9	35	24	259	21	1	3	1	0	0	2	51	46	9	34
peak1372	5	2	0	2	0	100	15	17	13	73	3	5	1	9	0	23	28	52	41	87
peak1373	0	12	16	33	0	2	60	61	66	80	0	26	11	2	32	0	89	102	1	99
peak1374	4	20	24	60	0	1	238	291	551	257	0	45	36	8	30	17	303	462	167	322
peak1375	160	4	6	8	0	2104	30	34	24	57	1368	13	4	65	0	24943	40	95	332	57
peak1376	31	9	19	32	0	154	10	34	52	6	38	25	35	133	0	80	10	73	87	15
peak1377	92	3	8	10	0	175	18	32	13	22	173	10	5	54	0	158	23	28	130	26
peak1378	190	20	14	19	0	1717	39	58	56	51	121	24	9	74	0	1251	87	91	235	47
peak1379	5	78	129	66	0	13	106	171	56	112	13	178	108	20	23	4	125	198	18	100
peak1380	3	66	129	83	0	11	52	98	62	53	7	146	73	25	95	5	69	77	27	65
peak1381	8	1	3	3	0	17	8	4	3	9	17	0	0	3	0	40	9	3	75	13
peak1382	5	42	82	89	1	0	74	95	57	59	8	108	53	29	46	5	79	112	16	72
peak1383	1	51	95	104	0	0	85	109	37	59	0	48	37	23	0	11	81	114	45	51
peak1384	1	38	42	29	295	4	157	179	85	95	20	46	48	12	1	13	194	231	70	79
peak1385	1	36	40	31	646	0	58	56	46	32	23	71	55	19	0	2	69	101	25	39
peak1386	8	43	50	30	0	4	150	170	137	81	17	79	62	53	15	24	143	272	183	82
peak1387	1	53	102	86	0	4	115	151	117	87	4	131	69	177	39	0	112	184	401	94
peak1388	91	8	11	24	0	99	7	14	29	15	88	12	7	83	0	37	16	20	293	12
peak1389	5	30	41	100	0	0	55	62	125	64	6	54	81	70	32	0	73	85	121	74
peak1390	0	1	1	1	0	0	0	4	13	3	0	0	0	8	0	0	4	2	127	2
peak1391	0	1	7	10	202	0	34	50	30	20	0	6	4	51	0	0	43	70	414	23
peak1392	7	3	2	6	185	47	27	33	35	12	71	2	6	313	0	408	25	62	6176	15
peak1393	0	1	7	7	0	7	18	19	10	6	17	5	12	160	19	6	30	52	375	14
peak1394	7	7	8	13	0	22	77	63	67	71	14	6	3	10	0	10	88	74	152	97
peak1395	6	29	33	36	142	6	162	235	418	166	1	39	22	13	37	1	170	239	162	222
peak1396	1	46	74	97	0	10	342	579	885	424	6	71	58	48	109	26	502	679	1041	491
peak1397	4	84	142	105	299	7	342	529	210	369	0	121	55	22	34	5	440	500	103	398
peak1398	0	40	63	58	0	3	207	242	111	207	2	69	36	26	109	13	259	208	71	244
peak1399	6	1	0	0	0	67	0	3	1	10	7	7	0	1	0	31	3	5	2	0
peak1400	6	64	113	18	189	5	378	540	160	530	20	67	89	17	44	52	604	623	268	598
peak1401	21	31	43	31	0	28	87	132	37	90	15	41	41	7	11	15	102	134	6	114
peak1402	6	39	56	112	0	6	116	211	42	11	8	52	97	29	10	22	123	438	16	22
peak1403	18	56	135	449	0	6	55	86	214	73	1	16	55	28	74	10	69	71	61	80
peak1404	122	141	362	785	1	462	709	1320	5263	1344	1	2	50	18	71	0	654	1044	116	1422
peak1405	59	3	6	17	0	144	9	20	477	13	0	0	0	1	0	0	12	20	6	9
peak1406	55	8	10	14	0	122	30	33	210	30	0	0	0	1	0	1	39	49	5	34
peak1407	289	11	16	64	0	1260	92	119	3072	153	1	1	1	5	0	7	83	125	30	210
peak1408	49	10	4	25	0	599	23	29	1013	42	0	2	0	0	0	0	24	32	17	43
peak1409	87	2	12	53	0	171	7	23	245	21	0	1	1	1	0	0	13	12	1	18
peak1410	28	19	45	128	0	59	28	61	369	101	0	1	3	4	0	0	38	64	5	140
peak1411	26	9	17	77	0	241	55	76	513	113	0	0	9	0	10	1	51	47	11	121
peak1412	23	0	0	14	0	68	2	6	142	5	0	0	0	0	0	0	3	11	3	10
peak1413	38	6	13	69	0	248	40	99	307	97	0	0	1	3	0	0	50	38	8	128
peak1414	543	3	5	27	0	14580	35	58	145	42	0	0	1	8	0	97	43	59	20	75
peak1415	1052	3	7	22	1	23372	40	118	360	76	10	0	2	2	0	372	101	117	70	92
peak1416	32	15	7	54	0	174	38	46	848	56	0	2	8	0	0	7	44	114	37	64
peak1417	263	3	3	20	0	657	8	15	60	8	24	0	5	4	0	44	5	20	3	17
peak1418	147	425	862	1168	245	1665	4402	6693	33398	5917	90	678	478	353	292	805	4490	8747	16186	6841
peak1419	9	53	82	61	1	1	78	96	135	108	8	51	12	10	0	7	68	76	22	109
peak1420	2	35	44	52	0	11	97	120	76	199	3	51	22	9	0	9	88	97	15	192
peak1421	3	15	20	26	0	7	94	163	245	97	0	19	6	18	0	0	127	202	151	110
peak1422	15	35	65	112	0	52	102	151	114	92	76	119	95	53	40	84	112	231	66	77
peak1423	3	33	53	45	0	1	60	149	82	86	3	54	35	16	45	4	123	161	24	72
peak1424	8	0	1	4	0	72	6	4	1	9	57	2	2	12	0	219	5	1	25	1
peak1425	11	22	42	12	0	6	67	126	59	90	8	33	27	3	0	16	77	90	19	77
peak1426	7	10	45	23	0	19	92	143	97	104	10	34	16	7	0	0	106	112	36	78
peak1427	15	8	11	40	0	8	12	11	66	16	4	19	6	17	0	1	8	21	61	17
peak1428	21	22	46	72	269	16	46	64	76	48	23	33	23	45	0	9	43	78	82	44
peak1429	55	36	70	122	337	19	60	101	201	71	100	60	65	66	51	37	59	137	238	87
peak1430	1	0	0	0	0	1	0	0	3	0	1	0	0	6	0	42	0	0	312	0
peak1431	3	0	0	0	0	66	0	1	3	1	1	0	0	1	0	70	0	4	4	0
peak1432	1	0	0	0	0	57	1	0	17	6	2	0	0	0	0	191	0	6	64	1
peak1433	1	0	0	0	0	1	0	2	4	1	3	0	0	0	0	65	0	0	2	0
peak1434	1	0	1	0	0	38	0	0	1	0	3	1	0	1	0	120	0	3	16	1
peak1435	4	3	1	3	0	72	18	25	349	36	1	0	1	0	0	29	24	47	51	14
peak1436	4	4	3	10	0	19	49	57	209	54	0	4	0	1	0	2	49	60	39	63
peak1437	54	43	109	235	0	48	75	130	117	117	73	181	70	2085	33	31	137	135	1309	147
peak1438	3	7	16	0	1	1	51	108	12	67	1	47	6	1	9	5	75	83	15	80
peak1439	0	1	8	0	0	1	34	64	72	23	0	1	0	0	0	0	21	33	0	26
peak1440	33	160	385	376	2	73	313	476	1181	215	16	170	58	163	123	27	331	488	1090	258
peak1441	24	62	147	174	0	33	254	397	375	162	7	67	26	46	51	1	264	346	178	162
peak1442	68	166	508	154	717	143	1362	2625	1376	1265	15	197	78	54	158	88	1562	2200	823	1464
peak1443	51	80	201	79	650	321	1534	2810	1668	1305	16	80	27	15	107	72	1733	2237	655	1343
peak1444	18	10	40	25	2	154	225	421	520	170	13	31	4	3	11	37	287	412	142	180
peak1445	48	80	172	83	1	44	218	315	99	135	12	99	22	13	12	0	162	220	15	124
peak1446	3	57	113	9	0	0	94	169	14	122	0	55	71	28	0	3	142	214	16	114
peak1447	18	156	348	51	375	25	659	1143	201	839	20	225	188	74	82	11	746	1062	149	779
peak1448	4	0	0	0	0	23	0	0	3	1	29	0	0	0	0	532	2	0	11	1
peak1449	0	6	12	13	0	6	21	70	56	21	3	3	7	1	0	0	31	67	10	9
peak1450	53	34	71	74	259	96	117	116	270	128	36	99	119	106	0	46	116	159	169	108
peak1451	1	38	88	88	0	13	72	105	174	81	0	43	58	37	59	0	87	141	133	78
peak1452	10	11	5	0	0	18	5	8	2	7	31	37	34	6	0	31	6	26	141	2
peak1453	6	49	69	15	708	3	18	13	4	3	9	260	181	31	88	0	6	27	141	5
peak1454	1	5	1	0	0	2	0	0	2	0	6	14	9	59	1	0	2	1	122	3
peak1455	21	72	117	51	313	6	131	157	20	32	66	406	482	90	151	13	153	324	42	45
peak1456	84	148	164	99	1698	66	383	457	101	98	374	951	959	622	360	69	480	1251	487	104
peak1457	2	6	2	4	0	6	3	4	7	0	2	19	3	41	0	11	3	17	384	0
peak1458	1	0	0	1	0	27	10	12	5	13	3	5	5	56	0	31	17	38	486	7
peak1459	0	0	0	1	0	6	1	0	0	1	8	0	0	1	0	108	9	4	12	1
peak1460	0	0	1	0	0	0	21	28	1	0	0	0	28	0	0	0	29	205	0	0
peak1461	1	0	0	0	0	5	17	5	9	0	0	0	3	5	0	0	11	35	85	1
peak1462	153	69	73	88	0	445	231	303	806	274	16	57	17	9	33	40	241	284	32	286
peak1463	59	115	176	168	0	51	82	127	181	87	1	70	48	2	66	6	80	85	3	102
peak1464	46	25	27	59	1	113	56	77	149	50	0	21	5	1	0	0	59	65	5	77
peak1465	41	134	151	240	0	41	177	294	216	204	1	107	47	12	95	2	222	265	20	259
peak1466	158	135	159	440	0	475	716	910	3865	660	22	124	39	57	33	66	754	1031	557	687
peak1467	21	206	385	685	342	21	361	497	905	465	6	205	250	174	280	14	420	712	269	399
peak1468	3	48	71	146	426	3	118	221	223	178	0	52	26	9	116	0	119	208	32	160
peak1469	94	41	174	452	0	28	55	125	399	63	15	7	40	118	0	6	50	115	314	59
peak1470	83	31	129	212	0	41	57	174	843	77	5	4	15	69	0	0	80	150	299	77
peak1471	159	34	123	220	0	362	238	490	1721	249	10	12	24	76	0	11	261	431	1139	252
peak1472	9	12	28	43	0	28	34	84	158	19	0	0	5	14	0	0	33	29	104	22
peak1473	29	20	67	107	0	33	45	122	432	62	0	5	9	16	0	0	59	89	193	79
peak1474	125	6	29	100	0	538	51	76	1742	57	8	2	6	20	0	8	72	121	1200	40
peak1475	47	6	33	63	0	359	58	90	992	64	6	0	8	8	0	12	79	151	673	45
peak1476	52	10	32	76	0	282	95	161	645	107	2	0	10	14	0	21	104	239	308	82
peak1477	102	6	41	92	0	114	41	83	1146	42	6	0	6	13	0	1	59	92	605	32
peak1478	85	3	24	102	0	63	46	69	1648	44	3	2	6	21	0	0	63	108	691	45
peak1479	40	0	17	52	0	26	40	57	822	30	1	2	1	10	0	0	33	60	324	33
peak1480	47	1	26	26	0	109	52	93	242	82	1	0	10	2	0	0	68	103	98	59
peak1481	35	4	20	24	0	109	47	66	201	37	1	0	4	2	0	0	54	50	91	30
peak1482	90	16	48	105	0	558	163	255	1572	133	2	3	6	18	0	4	176	378	464	143
peak1483	25	14	55	16	0	48	62	77	35	25	18	5	48	6	25	157	107	314	56	33
peak1484	90	19	84	58	0	146	87	226	209	71	38	2	44	5	0	66	116	365	111	62
peak1485	46	19	53	133	0	183	72	238	785	68	1	2	3	22	0	0	116	185	184	105
peak1486	32	12	46	40	0	66	80	159	348	89	3	4	1	8	0	0	97	155	55	98
peak1487	86	31	72	118	1	507	261	494	1348	284	0	4	2	18	0	12	255	436	354	260
peak1488	118	9	36	78	0	615	204	406	1351	228	6	0	2	10	0	12	258	407	361	209
peak1489	56	6	32	37	0	443	134	257	754	152	0	1	4	8	0	7	187	250	306	102
peak1490	95	12	24	65	0	454	89	185	972	113	2	2	2	7	0	6	93	274	307	95
peak1491	147	20	65	64	0	363	235	397	930	235	6	5	5	11	0	3	230	319	330	263
peak1492	112	17	53	61	0	126	97	246	336	73	0	2	5	25	0	3	108	174	86	120
peak1493	31	12	39	21	0	62	9	50	26	6	0	1	3	0	0	11	6	14	1	16
peak1494	58	13	11	25	0	167	44	63	224	41	0	1	1	3	0	0	45	103	79	22
peak1495	62	24	49	71	0	311	159	298	650	141	0	1	3	8	0	1	155	206	283	155
peak1496	43	24	99	33	0	86	145	355	371	163	3	2	6	5	0	0	175	221	65	133
peak1497	64	33	106	53	0	24	12	48	121	19	0	3	6	3	2	0	14	27	36	24
peak1498	18	24	103	54	0	13	25	60	180	23	1	3	10	6	0	0	13	24	9	25
peak1499	28	15	39	31	0	65	84	214	115	99	0	1	5	1	0	0	114	152	6	146
peak1500	29	15	39	22	0	81	195	541	200	190	1	4	2	1	0	0	225	354	8	290
peak1501	23	1	4	2	0	93	9	8	37	9	37	3	4	20	0	50	4	31	354	8
peak1502	3	2	8	8	0	2	11	24	37	19	2	1	0	7	0	8	16	29	110	9
peak1503	6	0	4	1	0	63	3	7	1	15	0	1	0	26	0	6	4	10	80	4
peak1504	74	2	4	7	0	158	19	14	23	32	47	3	1	67	0	115	19	27	287	37
peak1505	10	2	3	10	0	17	3	1	116	0	12	3	2	2	0	1	4	5	23	4
peak1506	4	24	69	28	0	1	22	41	80	32	2	55	39	4	49	2	47	59	17	17
peak1507	27	148	259	245	1	42	778	1422	764	865	13	213	87	35	136	27	803	1239	77	980
peak1508	10	24	46	138	1	17	115	170	303	166	9	34	31	94	0	20	121	215	574	126
peak1509	11	64	117	63	205	49	593	896	403	528	18	99	68	26	94	51	671	1189	365	621
peak1510	140	49	125	244	200	40	77	142	86	68	139	92	115	251	55	37	95	218	123	98
peak1511	4	38	90	27	357	8	323	521	565	343	5	93	45	3	0	2	352	578	97	379
peak1512	28	89	125	81	2	97	432	633	520	417	23	153	94	24	72	45	518	813	143	510
peak1513	15	53	92	49	1	19	233	328	354	258	10	59	56	10	32	26	223	430	72	176
peak1514	9	37	57	40	1	39	222	330	386	215	15	80	51	12	0	45	235	500	123	198
peak1515	5	56	80	48	1	15	107	202	102	110	3	78	52	12	0	1	157	167	34	130
peak1516	26	70	136	134	1047	137	1261	1680	2407	1267	27	142	89	34	37	149	1269	2404	977	1446
peak1517	14	79	154	123	0	16	63	115	63	65	17	121	126	72	0	0	82	145	51	71
peak1518	20	100	198	183	1	49	56	87	148	105	38	177	197	100	94	83	54	138	577	89
peak1519	18	18	10	18	0	15	70	98	147	26	3	13	12	3	0	17	73	159	83	34
peak1520	18	31	33	41	0	23	51	101	132	52	30	71	27	25	0	4	63	133	82	64
peak1521	9	4	8	18	302	15	11	13	48	7	46	12	8	7	24	12	14	23	67	11
peak1522	17	11	22	22	1	8	58	87	155	66	10	28	35	7	38	14	78	203	49	54
peak1523	4	21	23	21	0	4	34	52	44	32	0	36	19	6	0	11	58	138	22	50
peak1524	8	30	33	47	0	5	82	112	106	97	9	54	36	10	0	8	121	291	75	83
peak1525	2	12	12	12	0	1	35	21	14	17	2	22	15	3	0	0	27	95	4	22
peak1526	53	11	3	8	0	296	32	39	26	43	8	22	7	8	0	45	52	40	73	51
peak1527	17	58	88	92	581	85	434	651	819	481	9	120	108	81	1	41	630	1006	1113	528
peak1528	6	5	12	9	0	13	81	111	43	105	3	16	11	0	6	0	109	179	12	136
peak1529	5	88	174	212	0	2	50	72	207	55	7	173	149	29	180	0	78	57	45	66
peak1530	328	76	133	370	282	1660	1017	1463	3517	1019	595	232	277	468	97	1802	1356	2187	7079	1003
peak1531	22	43	70	212	1	40	121	210	735	170	2	34	26	47	0	7	131	200	165	185
peak1532	3	18	39	87	0	0	31	49	237	45	0	18	12	12	56	0	22	83	45	54
peak1533	14	18	29	61	0	4	9	34	169	26	0	22	12	4	38	0	14	32	34	28
peak1534	15	11	28	91	0	28	39	62	243	81	1	18	16	8	0	5	49	76	23	53
peak1535	9	6	17	41	0	6	8	25	171	18	4	12	5	2	0	0	17	14	22	27
peak1536	13	15	15	64	0	35	20	44	258	26	1	12	2	4	28	3	33	30	29	23
peak1537	12	2	5	19	0	11	2	6	67	1	0	1	0	1	0	5	2	2	3	6
peak1538	17	19	22	56	0	83	64	128	324	84	4	7	1	0	0	9	70	133	56	123
peak1539	26	14	27	45	1	31	69	82	240	50	1	22	11	7	0	4	63	113	90	81
peak1540	26	2	5	8	0	905	18	35	34	13	51	8	1	11	0	1415	48	54	97	22
peak1541	20	16	36	80	0	37	108	210	707	190	4	12	14	19	0	4	139	275	549	187
peak1542	34	13	18	51	338	70	67	109	793	57	12	10	9	45	0	60	63	116	703	84
peak1543	7	0	0	0	0	87	5	4	8	8	18	2	0	3	0	177	3	7	113	8
peak1544	3	4	6	4	0	5	23	47	14	39	4	13	3	19	0	16	32	35	93	21
peak1545	8	0	0	1	0	43	0	0	1	1	8	0	0	3	0	223	1	6	3	0
peak1546	0	1	3	14	2	1	45	51	58	42	1	20	3	73	36	2	67	72	427	59
peak1547	29	0	2	1	0	512	9	20	6	26	52	5	6	41	0	702	23	65	94	25
peak1548	0	12	23	23	0	0	38	57	33	51	4	16	15	3	0	1	26	39	13	71
peak1549	27	80	163	224	2	93	813	1414	1760	1125	19	223	121	117	0	49	1136	1438	971	1280
peak1550	7	35	61	50	1	66	456	791	728	785	6	78	49	41	1	20	716	786	558	841
peak1551	28	59	79	134	4	496	838	1033	472	1007	32	130	82	54	0	124	1045	1942	565	1186
peak1552	46	392	931	550	1944	360	5216	6993	7696	3236	553	1175	851	187	634	3100	6734	14008	6085	3373
peak1553	1	6	4	12	212	9	30	36	308	6	23	18	5	2	0	28	42	82	64	10
peak1554	40	8	8	13	0	293	3	6	32	18	59	3	8	4	0	66	0	3	39	9
peak1555	11	0	0	4	0	18	2	1	94	0	6	8	0	1	0	18	1	0	49	0
peak1556	3	0	0	1	0	20	2	4	135	3	4	6	1	2	0	3	2	12	72	3
peak1557	7	0	0	2	0	4	3	1	87	3	4	1	1	1	0	8	2	3	57	2
peak1558	6	26	51	114	0	19	137	233	270	184	2	55	16	13	0	5	165	197	66	210
peak1559	24	121	211	500	183	8	130	204	192	130	14	178	141	207	106	6	171	222	134	120
peak1560	30	135	258	326	297	82	512	900	1817	575	16	211	126	32	102	25	523	1109	260	653
peak1561	32	55	134	141	237	47	225	385	503	283	18	104	58	25	0	25	278	445	133	327
peak1562	81	157	278	302	5	216	905	1183	2179	918	41	257	153	27	274	88	894	1543	578	1024
peak1563	4	52	106	139	0	3	55	81	144	59	7	82	50	22	0	0	45	99	23	81
peak1564	22	1	3	6	0	60	12	8	3	8	28	3	4	27	0	75	1	7	69	8
peak1565	0	3	1	4	0	6	14	19	98	21	0	2	0	3	0	0	21	16	78	16
peak1566	3	4	2	4	0	1	11	14	59	6	0	5	1	2	0	0	9	19	24	7
peak1567	6	10	20	11	1	17	73	156	247	80	2	1	1	4	0	0	76	129	48	81
peak1568	3	10	33	23	1	2	28	96	84	62	0	0	2	2	0	0	49	55	9	44
peak1569	2	12	53	22	0	34	78	181	159	87	0	1	7	9	0	0	113	137	25	113
peak1570	32	0	0	1	0	412	2	7	2	3	10	0	0	1	0	179	3	0	10	2
peak1571	10	0	0	0	0	31	0	2	0	0	28	0	1	2	0	817	1	2	14	2
peak1572	9	6	14	19	0	19	29	44	37	26	9	41	14	2	0	3	42	86	18	43
peak1573	30	6	22	23	0	38	60	53	17	60	19	52	28	19	0	12	72	139	19	48
peak1574	30	27	42	35	1	47	406	514	327	324	24	117	79	19	53	30	483	941	220	429
peak1575	8	43	70	55	0	48	370	562	566	361	6	95	85	28	0	35	474	993	620	444
peak1576	20	43	69	101	0	5	128	138	69	95	17	157	138	64	107	3	204	263	150	117
peak1577	8	49	99	66	0	1	150	228	139	167	11	124	111	33	44	12	161	163	46	223
peak1578	4	40	57	50	0	6	167	278	144	174	9	81	61	17	69	12	158	190	55	193
peak1579	13	3	3	6	0	71	104	138	88	102	13	18	10	4	0	11	121	145	103	112
peak1580	3	28	55	18	0	0	62	92	18	87	0	42	14	4	27	10	53	73	8	63
peak1581	9	14	13	18	0	17	11	37	148	38	3	1	0	0	0	5	23	36	15	34
peak1582	4	6	17	17	0	25	136	223	563	181	0	5	4	3	1	2	127	116	83	226
peak1583	45	23	48	210	0	94	110	165	827	169	80	43	10	123	32	68	116	160	1260	212
peak1584	10	89	122	272	3	68	746	1108	1665	721	15	124	86	52	125	41	877	1293	298	827
peak1585	23	1	4	1	0	185	4	3	4	12	25	3	0	2	0	170	9	5	20	14
peak1586	0	28	27	53	0	15	84	108	434	190	0	26	12	35	49	5	81	131	785	167
peak1587	20	2	1	1	0	149	13	11	2	16	8	4	3	15	0	70	12	19	217	11
peak1588	6	0	1	0	0	176	15	5	2	10	19	2	0	0	0	637	8	22	11	4
peak1589	1	3	21	62	0	8	30	42	103	17	2	3	4	14	0	0	32	33	45	33
peak1590	29	1	0	7	0	84	3	8	10	8	76	0	1	19	0	108	8	24	70	6
peak1591	153	4	5	8	0	3256	44	55	237	41	188	3	2	34	0	5784	85	177	1580	47
peak1592	6	2	6	13	0	8	42	54	44	52	1	5	3	1	0	0	42	90	32	28
peak1593	61	1	0	1	0	1430	18	16	14	28	151	2	2	1	0	4380	38	123	47	32
peak1594	19	18	27	41	0	20	52	50	82	29	9	45	17	5	0	6	32	55	19	42
peak1595	17	42	115	177	0	65	232	483	985	277	57	125	75	40	34	148	354	612	463	329
peak1596	48	87	187	305	0	265	955	1552	3547	1006	89	187	105	110	11	280	1161	2420	2469	1019
peak1597	35	195	580	638	4	36	398	682	460	329	51	238	343	278	43	3	490	645	271	360
peak1598	47	148	388	440	2	160	1588	2611	4490	1375	28	185	203	108	98	62	2038	3725	3019	1509
peak1599	5	64	195	127	703	0	88	183	87	69	7	91	90	24	107	0	120	131	19	94
peak1600	2	83	241	99	0	11	98	199	72	94	9	91	102	26	30	0	139	111	12	92
peak1601	10	37	129	42	0	4	36	97	39	33	1	52	34	3	49	0	42	83	9	46
peak1602	4	7	30	8	0	25	35	94	22	28	4	1	2	3	0	3	53	76	12	27
peak1603	2	2	8	0	0	2	49	90	27	89	0	0	4	0	0	1	54	126	24	72
peak1604	1	1	9	9	0	21	42	83	56	33	0	0	5	1	0	7	53	77	25	74
peak1605	1	3	8	4	0	4	36	81	31	41	0	3	5	1	0	17	37	108	39	60
peak1606	3	0	1	0	0	8	1	0	0	0	4	0	0	0	0	46	0	0	5	0
peak1607	28	0	7	0	0	933	21	22	1	6	176	0	6	0	0	6277	40	132	35	10
peak1608	0	0	0	0	0	0	11	29	2	10	0	2	17	1	0	1	24	145	2	6
peak1609	0	5	1	2	0	0	68	61	12	41	0	6	0	0	0	2	93	97	52	33
peak1610	45	326	968	414	913	187	1391	2774	3186	835	6	39	200	54	0	0	1515	2204	461	867
peak1611	7	0	4	0	0	48	3	2	6	3	3	2	1	0	0	11	0	5	3	0
peak1612	13	0	0	1	0	182	1	3	6	2	3	1	3	0	0	46	1	4	6	5
peak1613	2	37	68	81	2	8	100	157	144	88	10	59	64	18	78	10	155	194	55	101
peak1614	7	64	87	96	154	31	547	828	929	598	9	107	74	20	50	26	703	898	485	654
peak1615	0	0	0	3	0	0	1	5	6	3	0	0	0	2	0	5	6	1	87	7
peak1616	6	3	13	22	0	38	19	15	146	34	0	9	0	0	0	0	19	22	66	17
peak1617	4	0	0	0	0	73	0	0	8	0	18	0	0	5	0	574	1	2	286	0
peak1618	26	170	220	225	503	22	129	156	100	97	48	236	175	105	180	4	125	181	39	97
peak1619	15	270	387	282	31	9	200	290	64	134	41	470	281	196	443	13	297	274	37	126
peak1620	79	21	31	13	0	92	45	61	372	25	31	45	21	5	9	48	67	85	58	29
peak1621	4	1	0	0	0	7	0	0	2	0	17	0	0	2	0	153	0	0	4	0
peak1622	1	0	1	1	0	12	0	0	1	0	0	0	0	0	0	77	1	0	2	0
peak1623	14	0	1	0	0	365	34	50	14	54	33	6	5	6	0	830	62	65	233	62
peak1624	1	41	76	56	0	1	74	149	89	60	0	42	28	23	0	0	70	87	51	20
peak1625	16	47	76	114	0	8	82	92	36	61	43	131	186	167	56	20	146	249	117	95
peak1626	285	53	69	260	2	532	257	325	336	167	732	163	174	789	126	830	292	921	2029	182
peak1627	47	17	31	64	0	86	83	89	314	64	95	52	67	70	0	36	74	206	765	73
peak1628	45	58	99	214	0	49	131	151	389	78	111	140	186	104	48	6	140	344	319	91
peak1629	3	20	39	63	0	1	45	95	185	74	3	34	18	14	0	0	50	71	135	71
peak1630	28	21	36	89	1	61	48	109	160	76	24	34	16	48	0	41	77	105	96	100
peak1631	5	43	68	46	0	1	85	110	48	87	3	62	81	9	50	8	119	230	13	59
peak1632	2	107	154	36	0	19	707	952	236	570	6	173	176	11	58	19	885	1506	121	673
peak1633	7	5	21	20	0	19	58	103	93	49	6	5	14	5	26	5	79	168	5	61
peak1634	9	21	45	51	0	13	121	188	211	94	7	35	37	5	51	9	135	323	35	101
peak1635	31	15	40	67	0	58	189	198	520	105	39	38	30	9	14	80	227	482	84	98
peak1636	8	16	28	40	0	17	55	56	44	34	15	25	28	2	27	0	57	111	8	25
peak1637	9	63	109	141	0	3	143	192	82	130	3	138	62	12	51	3	132	226	15	146
peak1638	6	29	50	56	160	15	137	252	549	233	1	26	5	0	0	4	174	223	52	228
peak1639	273	2	13	15	1	7536	78	138	176	112	120	7	10	50	0	4221	130	182	971	133
peak1640	114	3	6	11	0	3112	45	69	81	56	47	6	8	32	0	1259	70	129	265	69
peak1641	56	12	14	14	0	396	23	56	48	60	15	4	4	20	0	111	42	51	264	52
peak1642	0	19	60	27	687	0	28	100	39	98	0	34	12	19	0	0	58	68	12	57
peak1643	4	33	74	43	0	1	95	206	59	198	0	27	40	16	40	19	136	224	37	211
peak1644	1	29	53	34	0	61	147	292	458	231	3	30	26	18	32	85	146	345	139	288
peak1645	5	8	18	1	0	0	116	198	25	113	1	17	22	1	0	13	113	195	6	125
peak1646	5	55	146	42	1	9	134	241	63	142	36	94	108	12	23	10	182	330	10	148
peak1647	22	0	3	2	0	84	3	5	4	0	18	3	0	6	0	116	6	8	6	7
peak1648	161	1	3	4	0	350	6	14	8	8	212	5	2	10	0	150	8	18	37	2
peak1649	1	2	12	2	0	0	78	73	31	13	0	16	37	5	0	9	71	358	44	30
peak1650	1	4	10	3	0	2	18	21	5	7	6	14	41	12	0	26	23	63	84	7
peak1651	1	1	1	1	0	13	2	13	2	2	16	1	4	6	0	55	8	15	76	7
peak1652	2	4	5	2	0	0	27	25	3	4	0	10	61	5	0	0	46	178	20	5
peak1653	0	4	10	7	0	1	27	46	28	8	0	19	45	10	0	0	42	110	67	11
peak1654	1	6	20	6	0	0	101	151	26	35	2	17	79	1	35	0	166	378	44	40
peak1655	1	0	1	4	0	8	15	16	30	4	11	3	17	3	19	5	11	94	94	3
peak1656	6	8	15	37	0	0	21	15	103	8	1	20	10	18	3	4	19	56	80	23
peak1657	13	78	154	230	0	65	555	775	1412	348	22	162	195	164	125	80	721	1368	1959	395
peak1658	2	5	4	14	0	24	34	70	205	47	20	1	2	0	0	26	74	77	106	58
peak1659	2	3	0	6	0	3	23	24	68	12	14	1	0	0	0	19	34	19	25	10
peak1660	8	102	230	299	6	36	1097	1469	2334	1894	10	214	191	106	198	11	1284	2005	1627	1896
peak1661	25	5	4	3	0	42	6	19	6	9	37	4	5	46	0	27	2	18	205	9
peak1662	2	0	1	0	0	10	0	1	87	0	2	0	1	0	0	4	5	5	12	0
peak1663	25	48	128	120	1	33	541	904	1224	329	21	100	49	16	2	8	630	771	239	430
peak1664	17	23	84	56	2	158	931	1509	1441	699	12	51	16	23	88	18	1223	1356	703	845
peak1665	18	17	59	65	577	37	177	237	609	118	8	29	13	10	34	23	271	287	141	130
peak1666	14	20	44	38	1	23	123	135	326	92	12	25	17	9	8	1	126	185	56	105
peak1667	13	11	28	28	0	4	25	35	116	21	1	16	8	2	0	3	35	55	16	23
peak1668	17	0	14	9	0	84	84	69	625	26	13	9	1	4	0	62	72	84	102	37
peak1669	59	6	28	87	2	419	546	718	7209	459	32	22	11	27	5	219	781	1280	1860	396
peak1670	86	20	33	86	0	835	751	1014	8408	520	58	41	13	47	13	743	1085	1383	3793	606
peak1671	24	12	47	48	1	49	284	412	1832	283	14	26	20	20	0	55	324	471	1097	228
peak1672	22	22	82	73	3	123	627	902	1938	545	17	47	28	24	26	29	765	894	1017	522
peak1673	34	73	208	237	0	104	457	805	2756	411	16	99	63	72	173	41	593	799	1458	442
peak1674	25	77	218	239	0	22	126	219	741	98	9	78	85	67	152	1	134	166	509	114
peak1675	8	0	0	0	0	112	3	7	9	0	6	0	6	0	0	116	11	96	28	0
peak1676	6	126	254	74	0	15	141	270	87	194	2	198	166	13	91	0	193	285	8	235
peak1677	6	73	114	56	1	4	122	180	99	128	5	146	75	5	12	0	105	225	17	117
peak1678	123	308	626	211	9	516	2342	3713	2634	3000	91	555	532	103	195	294	2987	4130	1208	3109
peak1679	26	27	20	26	0	167	6	7	10	6	21	32	15	22	0	73	9	27	13	12
peak1680	17	123	312	191	492	49	999	1834	1509	1367	20	247	238	54	123	49	1347	1932	532	1487
peak1681	10	114	240	182	1	11	167	261	231	178	11	255	227	52	20	8	213	371	60	281
peak1682	31	206	474	557	635	95	1138	1951	2174	1322	57	447	359	151	120	90	1554	2939	1064	1562
peak1683	47	57	129	88	1	599	722	1193	969	945	77	302	69	50	0	612	875	1192	742	1023
peak1684	22	5	6	25	0	145	81	106	406	75	28	18	9	12	0	174	78	176	688	76
peak1685	204	31	74	207	2	807	497	692	5772	380	128	40	42	165	1	421	547	1313	3583	335
peak1686	49	4	9	31	0	76	18	32	454	16	16	5	1	4	0	28	24	63	192	18
peak1687	8	3	6	1	0	35	9	12	61	12	8	5	0	5	0	55	8	4	69	15
peak1688	13	17	26	29	0	21	72	104	82	48	5	32	6	16	0	22	96	82	100	64
peak1689	16	31	45	40	0	39	52	101	36	43	6	45	9	10	0	9	75	100	21	42
peak1690	8	34	71	97	0	1	44	73	99	49	19	67	88	53	29	20	58	112	74	54
peak1691	7	11	26	28	0	4	68	93	65	47	2	33	22	7	0	0	71	117	13	85
peak1692	2	33	35	32	0	2	65	97	55	47	1	41	31	0	33	0	68	73	2	63
peak1693	5	36	55	39	352	10	89	124	57	65	6	56	45	7	45	0	119	117	11	76
peak1694	4	32	45	33	0	4	81	117	85	88	5	43	38	11	44	0	113	159	28	106
peak1695	1	16	42	22	0	4	121	155	144	89	8	35	31	1	0	12	172	198	42	104
peak1696	6	9	9	18	0	23	10	10	13	9	2	16	3	35	0	4	13	18	92	14
peak1697	13	81	107	233	2	12	523	700	2781	676	6	159	97	99	87	12	573	808	1604	745
peak1698	6	0	0	1	0	44	1	0	8	10	9	0	0	1	0	188	4	2	115	6
peak1699	10	0	0	0	0	27	0	0	0	0	6	0	0	15	0	49	2	1	30	0
peak1700	13	0	0	1	0	334	0	1	13	0	16	0	0	4	0	382	6	2	137	1
peak1701	0	0	0	0	0	6	0	0	3	0	0	0	0	1	0	1	0	0	54	0
peak1702	4	1	1	4	0	22	4	11	56	12	1	2	0	36	0	4	7	7	1006	13
peak1703	3	2	2	1	0	3	1	2	9	8	2	0	1	41	0	0	6	0	248	6
peak1704	2	4	6	27	0	14	58	67	291	93	5	20	9	64	0	20	65	155	733	125
peak1705	4	1	0	1	118	4	18	18	29	42	12	2	2	7	0	8	36	23	171	38
peak1706	10	21	44	23	1	39	470	531	601	673	9	63	16	33	2	6	621	584	928	681
peak1707	10	9	21	8	0	19	50	90	6	143	1	24	7	10	0	10	95	73	41	203
peak1708	7	14	36	10	707	15	157	222	167	196	4	56	11	14	19	0	230	228	386	189
peak1709	4	21	44	27	704	0	85	107	94	105	0	51	13	28	35	0	123	91	216	97
peak1710	25	66	97	104	921	23	400	428	287	736	11	151	22	181	34	5	447	401	1248	739
peak1711	1	17	37	39	1	7	89	166	149	190	0	18	17	12	16	0	153	140	20	215
peak1712	4	40	80	50	477	53	438	648	536	471	11	55	42	14	17	47	411	547	259	593
peak1713	16	0	3	0	1	41	27	55	219	37	11	7	4	2	0	67	67	60	56	35
peak1714	0	7	18	3	0	0	90	162	79	64	0	27	38	0	0	2	143	447	6	82
peak1715	3	27	45	49	1	2	304	508	1038	235	3	160	240	8	0	7	398	1356	245	268
peak1716	0	14	16	31	0	0	85	109	334	47	0	69	189	5	13	0	125	303	81	45
peak1717	7	10	34	76	2	21	463	535	902	332	11	103	185	31	0	30	562	2034	274	390
peak1718	7	26	32	56	3	29	430	554	606	309	25	199	325	19	35	55	596	1814	244	363
peak1719	5	50	63	92	398	1	89	135	252	79	3	100	53	93	45	0	131	116	193	113
peak1720	3	21	39	10	0	0	68	135	42	66	0	28	14	4	18	0	84	90	4	88
peak1721	2	22	44	6	0	0	133	233	37	101	2	31	13	1	18	0	137	144	7	160
peak1722	5	66	160	278	5	84	654	1520	5393	1794	0	1	0	20	29	0	717	744	253	1832
peak1723	9	45	89	216	1	121	358	696	3171	799	0	2	0	6	8	0	323	440	71	862
peak1724	4	14	15	122	0	7	37	75	440	63	0	0	0	1	0	0	26	46	3	59
peak1725	1	24	47	76	0	5	52	90	373	69	0	0	0	0	0	0	36	62	5	98
peak1726	15	23	65	96	0	7	47	71	281	94	0	0	0	0	0	0	41	40	6	78
peak1727	0	0	0	2	0	4	0	4	130	1	0	0	0	0	0	0	1	1	0	2
peak1728	3	0	0	0	0	47	0	1	1	0	27	3	0	17	0	78	0	1	28	2
peak1729	0	5	12	5	0	0	72	93	17	61	2	8	24	2	0	1	64	131	6	54
peak1730	3	0	2	2	0	3	33	30	80	18	3	6	4	6	0	12	62	47	122	15
peak1731	11	1	0	3	0	0	14	16	140	10	10	1	3	5	0	27	31	32	165	6
peak1732	16	16	41	37	0	32	160	207	1608	106	46	44	72	16	32	55	179	319	586	123
peak1733	1	28	35	61	0	39	172	169	354	174	5	38	44	24	23	21	128	320	251	131
peak1734	1	33	34	10	0	6	136	211	60	173	3	37	36	4	0	6	141	190	14	138
peak1735	21	4	13	5	0	261	14	21	21	17	2	3	8	14	0	39	22	21	7	28
peak1736	92	3	5	7	0	188	4	13	9	12	20	2	1	14	0	38	9	10	42	10
peak1737	3	86	159	125	0	2	171	258	116	157	4	113	66	26	67	8	187	226	10	194
peak1738	5	31	74	19	0	16	111	202	94	125	4	64	20	8	8	3	175	192	23	118
peak1739	17	61	154	226	0	22	43	122	101	43	1	30	30	25	0	0	56	70	16	55
peak1740	22	76	144	167	315	23	125	232	227	103	4	31	15	21	30	2	120	179	49	137
peak1741	3	7	11	12	0	10	29	39	90	19	0	1	0	0	0	0	21	22	19	17
peak1742	5	5	9	4	0	63	44	54	93	39	0	5	0	0	0	5	58	72	6	60
peak1743	3	23	17	2	0	19	79	86	45	63	6	21	14	0	3	0	88	163	11	98
peak1744	0	0	0	0	0	18	0	0	0	0	3	0	0	0	0	56	0	0	2	0
peak1745	27	39	55	95	0	32	40	85	76	65	70	38	38	87	24	77	49	122	68	66
peak1746	11	0	1	3	0	67	3	4	4	3	59	0	2	19	0	163	4	1	37	4
peak1747	10	190	448	925	0	8	220	330	418	356	7	434	407	228	317	0	311	487	131	382
peak1748	162	6	12	76	0	2875	85	110	277	146	457	10	12	60	0	13404	143	348	656	147
peak1749	72	4	3	7	0	1210	18	27	51	21	62	2	0	11	0	497	26	39	90	25
peak1750	87	12	7	44	0	227	14	25	119	14	18	9	5	31	0	32	17	37	117	26
peak1751	57	6	11	17	0	1000	26	38	97	22	22	11	2	20	0	275	37	39	265	27
peak1752	32	0	0	1	0	305	3	1	17	7	2	0	1	1	0	35	4	2	25	3
peak1753	47	9	18	8	0	319	4	8	4	10	42	3	7	5	0	90	2	22	11	2
peak1754	30	6	6	1	0	209	1	5	3	1	15	5	4	1	0	176	0	8	2	4
peak1755	8	41	103	19	0	3	64	166	22	90	1	10	10	1	0	0	70	101	5	98
peak1756	8	28	48	5	0	17	60	115	20	82	0	16	6	3	0	19	56	68	7	71
peak1757	949	1	12	11	0	25890	19	36	131	27	175	5	2	12	0	7090	20	41	264	24
peak1758	9	112	197	16	239	6	211	391	18	260	5	78	78	18	71	5	274	324	20	236
peak1759	20	119	188	12	562	10	171	218	24	218	7	78	70	6	20	5	191	234	26	284
peak1760	8	25	61	10	0	17	7	15	0	12	9	8	4	7	93	102	13	15	5	13
peak1761	10	94	161	22	0	18	137	215	15	190	0	27	13	6	0	0	143	118	5	155
peak1762	2	67	129	13	1	8	79	108	13	126	0	22	10	10	0	0	77	77	5	65
peak1763	12	190	334	26	1	19	481	843	56	840	3	32	27	9	69	0	536	448	19	655
peak1764	87	9	14	25	2	311	39	39	56	21	5	6	8	23	0	43	24	33	135	32
peak1765	1	44	82	5	0	0	79	114	13	116	0	18	7	2	0	0	79	79	6	120
peak1766	7	101	191	7	0	13	104	177	22	157	1	78	62	6	60	0	110	149	9	156
peak1767	10	140	289	9	0	17	299	462	52	370	8	135	87	17	20	0	388	385	39	374
peak1768	15	153	266	12	0	9	154	268	24	189	14	101	91	24	91	0	179	160	32	181
peak1769	20	257	528	46	307	65	624	1019	134	764	10	213	156	25	42	6	675	747	72	699
peak1770	1	83	131	20	2	6	112	221	16	110	0	80	37	10	79	0	102	151	3	158
peak1771	13	103	169	30	0	13	145	185	16	168	1	73	50	10	46	3	145	146	12	143
peak1772	6	112	230	11	0	8	138	197	8	209	3	61	53	4	92	0	132	147	5	182
peak1773	17	106	182	11	0	25	82	150	5	92	4	85	65	6	101	0	115	97	8	118
peak1774	15	284	574	21	874	34	699	1304	105	908	7	204	141	11	31	8	794	1001	56	954
peak1775	1	63	140	4	0	0	97	152	19	142	0	42	33	1	0	0	96	113	16	132
peak1776	12	170	332	15	0	5	209	280	23	280	4	99	99	9	81	0	241	195	12	265
peak1777	20	115	233	19	536	17	161	232	35	203	2	60	79	8	60	0	192	188	24	161
peak1778	52	357	715	71	614	113	1233	1936	351	1682	19	262	220	37	143	32	1567	1630	353	1589
peak1779	6865	24	56	68	2	170983	733	926	1364	957	523	22	39	104	0	14131	915	1863	4202	976
peak1780	9	53	106	13	0	6	104	220	11	54	6	27	24	4	7	0	112	186	1	90
peak1781	5	51	90	19	0	16	122	199	27	115	3	29	22	6	46	0	134	189	53	101
peak1782	32	175	383	33	1	177	788	1538	152	959	12	91	87	19	92	112	1077	1361	177	968
peak1783	1	86	160	17	0	19	145	301	51	164	2	34	23	8	0	23	198	166	42	178
peak1784	11	95	213	21	0	35	325	604	73	378	15	36	36	13	0	13	419	468	71	416
peak1785	12	47	96	4	0	7	78	142	8	41	2	24	24	2	0	4	91	130	3	66
peak1786	7	34	67	9	0	11	36	75	12	29	1	19	10	2	23	1	60	33	4	36
peak1787	57	19	46	4	0	147	74	125	34	44	11	12	10	2	0	7	83	157	8	26
peak1788	120	12	21	1	0	183	72	87	27	52	16	15	1	0	0	0	72	71	4	63
peak1789	11	217	424	22	566	16	177	263	15	181	8	98	117	19	188	0	221	255	6	156
peak1790	8	177	410	46	0	10	68	168	14	121	9	108	109	26	46	0	102	124	4	140
peak1791	8	163	337	85	0	4	160	352	89	250	3	58	70	17	1	0	201	282	14	259
peak1792	12	169	432	106	2	15	290	500	104	358	3	81	106	11	54	4	297	434	21	394
peak1793	14	151	485	166	304	0	142	255	89	204	0	101	81	12	31	1	159	191	1	217
peak1794	274	13	44	55	1	475	58	94	79	80	35	17	2	71	0	42	40	62	82	70
peak1795	4	39	60	111	0	3	41	68	139	30	0	25	23	27	0	0	40	27	36	42
peak1796	23	214	544	501	0	30	352	593	890	363	6	168	78	70	11	3	323	498	128	454
peak1797	5	0	1	15	0	9	11	12	314	8	0	0	0	1	0	0	12	10	89	5
peak1798	9	6	11	75	0	46	7	12	274	12	6	3	4	22	0	4	13	10	247	10
peak1799	2	13	18	24	0	6	22	44	173	32	0	18	6	11	0	0	22	32	62	51
peak1800	4	21	36	9	0	7	40	110	28	29	1	7	7	2	0	0	59	50	12	52
peak1801	4	88	167	219	0	10	106	138	63	143	7	129	76	31	87	0	120	114	3	141
peak1802	1128	42	56	180	0	1164	57	77	235	44	1845	86	45	507	12	962	72	95	777	75
peak1803	9	0	5	6	0	74	3	3	9	3	0	0	1	0	0	1	4	1	3	4
peak1804	5	6	7	11	0	20	17	38	139	19	0	0	5	1	0	0	19	46	27	21
peak1805	10	3	17	11	0	152	74	101	409	57	0	0	1	0	0	5	52	95	105	64
peak1806	1	6	14	11	0	17	32	57	49	35	0	0	2	1	0	0	30	53	9	37
peak1807	165	16	21	45	0	258	7	22	52	17	3	3	1	7	0	2	8	23	22	25
peak1808	147	9	27	72	0	359	48	81	143	65	14	1	8	14	0	24	38	88	81	71
peak1809	29	38	66	99	0	87	85	192	330	170	0	4	5	1	0	1	81	150	33	126
peak1810	23	108	160	314	1	29	165	304	371	222	2	19	60	19	0	1	150	242	23	256
peak1811	62	452	904	1025	1	473	1957	3647	8189	2956	6	61	222	57	74	3	1900	2850	456	3206
peak1812	10	60	66	102	0	32	37	101	55	58	1	7	29	4	0	0	35	80	1	53
peak1813	8	30	55	47	0	26	46	59	48	26	2	2	6	5	0	4	39	46	3	55
peak1814	8	60	81	108	1	11	115	144	323	152	0	8	22	9	54	0	118	108	20	138
peak1815	7	7	12	7	0	26	21	30	296	34	0	0	1	0	0	0	28	36	7	16
peak1816	0	7	13	8	0	0	54	68	47	88	0	1	1	0	0	0	53	41	16	65
peak1817	12	43	61	190	0	24	99	141	434	120	39	52	65	77	0	31	124	216	532	146
peak1818	9	13	28	76	0	31	63	33	225	92	7	13	20	32	23	27	51	96	143	37
peak1819	0	3	1	20	0	21	70	77	659	45	3	0	0	2	0	11	51	72	145	35
peak1820	0	0	0	0	0	8	0	0	1	0	6	0	0	2	0	81	0	0	7	0
peak1821	1	0	0	1	0	50	0	0	1	0	49	0	0	2	0	1420	1	0	26	1
peak1822	19	1	3	0	0	66	3	5	2	4	11	4	4	1	0	33	1	2	4	0
peak1823	0	1	9	2	0	1	38	61	86	15	4	3	7	2	0	8	39	106	147	15
peak1824	0	0	2	2	0	0	9	26	23	2	0	3	8	3	0	0	15	45	56	10
peak1825	0	1	10	1	0	0	26	39	8	21	2	0	12	4	0	9	46	121	14	14
peak1826	0	0	0	0	0	2	0	0	0	0	1	0	0	0	0	73	0	0	5	0
peak1827	2	0	0	0	0	320	0	1	0	0	2	0	0	0	0	73	0	4	21	0
peak1828	5	0	5	1	0	22	10	16	8	2	0	0	0	2	0	8	8	29	99	0
peak1829	1	7	12	1	0	19	19	42	22	3	0	6	0	1	0	24	34	33	71	14
peak1830	13	31	76	31	2	43	203	334	132	96	3	55	21	170	0	0	302	328	1562	99
peak1831	5	89	290	47	0	7	378	753	123	389	2	102	52	7	25	0	446	574	8	534
peak1832	6	79	248	112	114	3	147	224	72	176	3	109	60	21	26	0	156	142	8	181
peak1833	4	73	226	121	0	5	95	183	62	136	8	97	47	22	85	0	97	117	7	119
peak1834	67	2	3	8	0	1352	24	35	45	34	174	2	3	14	0	4315	39	73	702	41
peak1835	3	10	33	26	0	16	107	204	218	191	0	8	15	7	0	8	147	276	65	225
peak1836	9	8	27	18	0	17	59	69	89	75	9	13	11	1	0	0	65	113	19	51
peak1837	28	40	68	89	0	51	355	504	684	350	10	265	170	61	19	40	597	1085	1114	377
peak1838	5	3	3	19	0	32	43	38	192	27	2	21	12	7	10	8	47	120	149	18
peak1839	9	0	0	11	0	58	25	24	350	10	5	12	0	0	0	95	50	86	230	9
peak1840	14	0	4	23	0	41	92	96	459	53	9	25	8	10	0	21	154	353	340	20
peak1841	7	2	10	3	0	13	56	83	123	54	3	24	30	8	0	9	105	238	138	51
peak1842	3	4	16	7	1	15	99	120	247	46	8	27	30	2	10	0	153	334	159	55
peak1843	4	0	0	2	0	0	9	8	54	8	0	0	0	3	0	2	9	33	53	2
peak1844	4	1	6	5	0	3	9	3	57	6	2	9	1	4	3	1	15	6	72	2
peak1845	2	23	52	56	1	1	30	39	33	56	0	52	34	47	57	1	56	71	23	35
peak1846	98	2	5	2	0	2563	21	38	16	19	471	8	6	15	0	15735	33	103	380	20
peak1847	59	1	1	4	0	176	4	1	17	5	62	0	1	11	0	125	3	0	35	4
peak1848	77	2	2	12	0	1640	7	26	98	21	157	0	2	37	1	2883	14	47	353	17
peak1849	7	1	2	6	459	19	19	22	94	27	2	2	0	0	0	4	14	27	9	19
peak1850	3	26	71	106	0	0	108	188	287	163	2	55	32	18	37	0	124	146	99	182
peak1851	8	13	35	71	0	34	34	57	134	35	3	49	20	24	28	0	41	86	37	49
peak1852	12	54	71	251	0	35	95	120	948	114	13	73	37	55	16	18	81	204	264	124
peak1853	8	1	3	10	0	6	9	11	61	23	7	0	5	1	0	0	7	5	1	19
peak1854	16	2	5	24	1	66	42	58	622	107	8	2	0	0	0	16	33	35	29	104
peak1855	6	3	3	21	0	12	8	19	300	27	2	0	6	0	0	0	13	15	14	21
peak1856	8	7	12	72	0	21	23	27	131	34	3	1	1	4	0	5	20	67	22	46
peak1857	248	220	188	669	669	596	688	735	3075	447	638	820	228	515	368	569	669	970	1478	540
peak1858	21	8	1	9	0	16	29	21	187	13	9	16	0	2	0	22	24	25	25	2
peak1859	2	0	0	1	0	102	0	2	5	4	16	0	0	2	0	410	2	4	38	0
peak1860	1	1	0	0	0	91	18	16	3	7	32	12	1	8	0	794	77	35	61	0
peak1861	4	3	0	0	2	55	2	3	6	1	40	7	1	4	0	603	14	6	109	0
peak1862	6	0	1	0	0	52	0	1	1	1	3	0	0	0	0	12	1	0	0	1
peak1863	4	1	0	6	0	9	4	1	64	1	2	0	0	0	0	0	6	4	1	0
peak1864	13	88	157	164	0	27	151	268	503	174	12	49	20	21	0	5	194	159	40	208
peak1865	57	14	24	16	0	82	36	43	58	23	8	13	5	4	0	0	25	30	36	18
peak1866	131	25	31	38	0	176	59	124	257	43	23	17	2	5	0	13	69	107	77	46
peak1867	38	12	21	16	0	59	9	2	11	1	32	6	0	15	0	25	5	10	62	6
peak1868	86	26	51	21	0	135	60	149	43	46	14	20	4	0	37	15	73	88	7	69
peak1869	14	14	41	10	0	21	37	92	20	35	0	4	10	3	0	0	31	40	4	25
peak1870	30	42	98	134	0	10	56	65	88	50	5	63	56	13	0	0	35	93	18	37
peak1871	10	40	80	91	0	9	69	116	170	119	5	83	34	7	0	0	58	90	9	151
peak1872	32	3	9	17	0	152	16	31	48	29	8	6	1	32	0	30	16	11	160	21
peak1873	1	0	6	0	0	9	3	6	0	0	20	4	0	1	0	148	1	4	6	1
peak1874	18	6	6	12	0	83	18	38	86	17	2	5	0	1	0	3	12	17	6	24
peak1875	10	4	8	41	0	56	65	76	629	93	3	10	1	1	0	17	50	77	37	79
peak1876	4	0	2	2	0	30	16	15	230	18	1	3	0	1	0	11	12	12	15	19
peak1877	0	15	3	14	2	1	132	136	106	94	2	27	14	123	0	0	160	179	1586	108
peak1878	8	3	4	3	0	48	28	66	171	29	6	15	2	10	0	55	50	36	499	29
peak1879	2	7	9	0	0	23	40	85	76	31	4	5	1	3	0	5	41	35	117	33
peak1880	4	3	4	4	3	100	138	240	193	101	0	8	1	1	0	44	184	197	477	119
peak1881	101	3	6	4	0	2642	84	113	42	76	105	17	2	51	0	2930	195	151	1954	76
peak1882	2	3	13	2	0	13	39	74	17	37	6	19	0	2	39	9	44	44	13	41
peak1883	6	13	13	1	0	46	73	148	20	58	4	29	1	2	0	24	104	69	33	62
peak1884	3	4	11	2	0	8	64	107	22	46	3	18	5	0	0	1	76	50	29	36
peak1885	1	4	10	1	1	4	50	101	5	41	1	17	5	1	0	3	95	71	11	62
peak1886	3	6	14	1	0	2	35	69	4	28	1	10	1	2	13	20	46	47	2	21
peak1887	12	1	1	1	0	176	18	28	7	19	6	4	1	9	0	33	15	15	27	22
peak1888	0	38	109	30	0	0	63	124	37	94	2	53	28	5	24	7	58	114	10	90
peak1889	8	0	0	0	0	14	0	1	0	0	24	1	1	5	0	85	1	7	6	0
peak1890	22	9	17	71	0	47	257	253	4552	223	23	43	6	21	1	58	247	388	570	127
peak1891	14	173	377	372	1	9	536	868	605	558	19	325	243	88	235	6	722	1074	122	617
peak1892	20	32	113	218	0	59	387	692	1328	462	10	101	79	187	0	26	507	868	2068	432
peak1893	4	24	54	48	0	4	99	175	140	114	8	56	23	17	48	0	110	148	62	84
peak1894	3	3	1	7	0	1	33	37	167	34	6	5	0	0	0	10	32	71	17	18
peak1895	0	0	0	0	0	0	6	3	105	4	0	2	0	0	0	0	4	7	24	3
peak1896	5	24	30	67	0	31	122	171	266	133	32	64	46	52	26	37	126	320	124	158
peak1897	6	19	64	131	0	7	101	192	361	150	1	35	60	16	0	6	122	206	87	142
peak1898	4	21	48	19	153	5	30	61	40	46	2	27	27	3	0	0	68	54	3	63
peak1899	2	23	42	51	0	13	182	310	526	320	5	35	24	20	0	31	244	372	239	357
peak1900	2	49	82	158	520	22	127	236	413	154	4	57	40	37	44	27	139	230	119	181
peak1901	7	113	358	90	1696	6	730	1189	317	710	7	116	278	42	284	21	802	1257	192	851
peak1902	14	44	228	52	0	16	403	606	52	287	35	72	106	13	114	22	487	679	30	365
peak1903	13	48	222	11	2	6	245	360	110	127	19	91	123	12	10	0	304	294	23	181
peak1904	1	6	83	0	0	0	39	109	3	24	2	17	14	2	28	0	41	73	1	13
peak1905	3	6	84	0	3	13	126	395	5	53	9	16	28	6	38	3	229	361	45	90
peak1906	0	4	70	0	0	3	51	111	0	36	0	16	20	4	0	6	83	120	6	47
peak1907	0	11	130	4	0	2	84	261	6	124	2	33	39	16	21	0	134	180	20	126
peak1908	3	6	118	2	627	11	310	398	72	152	9	26	41	6	0	27	399	513	35	200
peak1909	12	3	21	7	1	46	443	552	278	428	15	8	13	3	0	201	584	1222	215	384
peak1910	0	3	2	2	0	4	82	99	29	5	0	20	102	1	0	0	119	373	47	11
peak1911	2	47	65	83	0	0	150	195	89	147	3	105	77	27	70	4	252	263	39	128
peak1912	7	30	67	72	674	0	81	114	187	74	13	81	55	11	23	0	92	119	22	61
peak1913	0	0	2	0	2	0	39	71	4	4	0	2	51	2	8	0	75	279	11	4
peak1914	0	1	3	1	0	0	41	36	1	6	0	1	62	1	0	0	69	208	2	4
peak1915	0	2	5	5	0	0	100	158	20	13	0	18	221	18	0	0	149	578	111	15
peak1916	3	18	10	4	0	0	82	102	17	52	2	37	64	10	0	4	138	296	58	65
peak1917	0	4	14	2	1	12	136	129	20	73	11	21	46	9	0	31	178	423	88	74
peak1918	3	6	6	3	695	0	52	55	25	20	12	26	31	8	3	6	37	132	80	13
peak1919	7	27	20	19	0	10	128	128	32	63	23	76	243	102	69	14	135	321	240	53
peak1920	1	6	23	4	0	1	72	72	15	61	5	43	36	9	33	25	108	148	98	77
peak1921	2	13	25	11	0	25	76	142	53	137	1	3	1	2	0	0	94	104	3	140
peak1922	17	8	4	21	0	3	13	2	142	13	2	0	0	3	0	0	3	19	13	9
peak1923	3	10	17	36	0	2	16	25	65	33	1	6	1	8	11	0	27	21	11	51
peak1924	7	8	5	13	0	5	65	45	14	27	83	37	44	407	0	46	69	139	745	31
peak1925	16	73	151	180	0	15	143	225	76	139	10	109	106	108	58	6	134	250	95	156
peak1926	4	4	3	2	0	24	26	59	17	33	3	12	3	4	0	26	34	48	56	39
peak1927	2	34	73	70	0	0	78	137	171	101	6	71	44	14	46	1	121	129	67	117
peak1928	20	29	39	68	0	24	47	89	67	69	0	51	12	4	0	0	40	57	14	58
peak1929	18	11	6	35	0	27	24	35	77	29	5	19	6	4	0	23	19	26	50	33
peak1930	24	4	6	30	0	30	5	5	138	6	10	10	2	9	0	0	6	24	59	9
peak1931	9	21	23	37	0	3	27	51	74	53	22	18	9	10	0	2	33	16	38	40
peak1932	37	146	238	510	175	218	365	565	1282	551	73	245	158	288	55	104	416	662	1513	639
peak1933	34	51	104	255	0	51	89	126	508	148	48	130	72	38	73	20	94	109	97	129
peak1934	42	45	97	200	0	291	255	460	2094	398	39	98	45	46	23	116	300	463	630	462
peak1935	26	3	12	27	0	53	55	56	222	40	20	17	9	5	0	33	71	80	45	40
peak1936	4	0	3	3	0	22	11	8	25	7	6	1	0	2	0	20	10	23	78	5
peak1937	31	25	24	16	0	12	98	104	40	58	55	104	51	4	0	9	124	200	1	75
peak1938	16	31	72	10	0	9	106	120	21	92	43	131	140	3	128	0	147	236	11	89
peak1939	26	46	82	27	1	9	142	127	31	104	31	182	130	8	84	15	165	207	12	88
peak1940	21	41	66	27	0	24	159	182	45	139	10	215	124	5	33	8	200	336	4	124
peak1941	16	14	35	17	0	44	53	69	46	82	15	46	18	3	0	15	74	86	26	80
peak1942	39	15	26	25	219	68	111	137	84	66	53	80	36	4	12	26	157	284	5	73
peak1943	17	32	49	38	429	31	96	109	42	54	14	184	59	5	150	8	74	162	6	68
peak1944	30	76	126	116	940	144	945	1184	957	828	27	406	209	9	153	81	1077	2185	332	797
peak1945	22	35	45	60	1076	0	55	46	75	35	35	121	63	1	111	3	63	96	8	33
peak1946	14	41	52	71	252	15	137	141	116	114	26	210	84	7	37	5	174	266	21	102
peak1947	17	52	81	61	57	15	88	111	46	69	27	280	181	6	33	6	98	152	16	90
peak1948	5	53	65	85	1	2	200	212	48	102	12	207	115	10	61	1	215	387	9	145
peak1949	6	41	74	65	0	0	110	115	27	78	9	135	112	4	48	0	123	211	3	103
peak1950	5	38	64	109	564	0	51	106	47	32	12	171	107	9	22	0	105	149	10	46
peak1951	11	29	45	83	1	5	159	145	134	103	12	173	72	6	34	0	174	195	23	84
peak1952	6	40	55	69	0	1	71	70	225	68	2	223	84	11	62	1	92	74	23	60
peak1953	6	40	49	77	0	1	205	212	59	144	4	176	85	9	65	6	252	188	13	132
peak1954	12	86	124	182	503	9	261	309	170	162	13	336	194	31	160	6	254	301	45	193
peak1955	8	29	35	88	366	16	117	132	118	66	11	117	45	18	77	3	113	230	37	54
peak1956	20	118	147	351	0	59	584	764	574	480	61	525	285	71	148	57	679	1277	277	515
peak1957	267	120	162	415	228	62	212	252	128	206	449	603	568	939	176	29	262	513	200	228
peak1958	7	39	69	21	0	46	191	297	70	155	10	96	94	7	37	42	292	505	22	222
peak1959	8	23	44	23	0	46	64	89	38	67	7	70	52	9	0	19	79	164	17	58
peak1960	7	45	78	46	364	17	122	195	102	125	23	104	113	5	0	0	161	251	32	134
peak1961	1	16	66	30	0	1	43	72	29	39	3	76	87	5	68	0	38	56	9	39
peak1962	1	9	16	7	0	10	80	125	37	87	0	30	13	2	38	0	88	152	40	63
peak1963	42	55	114	135	0	65	164	233	184	141	35	199	114	38	13	32	176	440	37	135
peak1964	11	1	5	4	0	209	4	10	5	12	7	4	0	0	0	89	15	23	13	8
peak1965	10	2	5	2	0	208	8	7	3	9	31	6	1	1	0	298	13	13	20	11
peak1966	19	3	9	4	0	109	28	38	32	27	8	8	1	0	0	28	14	39	3	40
peak1967	69	15	27	17	0	435	27	39	25	28	88	28	7	6	0	201	24	21	10	29
peak1968	17	1	3	7	0	97	9	5	8	5	12	11	4	1	0	39	2	9	0	7
peak1969	7	6	7	5	0	97	1	12	0	7	11	9	2	0	0	60	1	8	1	11
peak1970	17	3	6	2	0	103	3	7	3	3	22	3	1	3	0	48	4	12	4	7
peak1971	3	21	35	110	1	21	244	321	2208	335	2	13	6	17	0	17	223	383	540	308
peak1972	39	20	45	109	0	210	86	113	479	107	49	18	33	23	0	171	96	144	297	147
peak1973	7	7	13	17	1	38	242	289	150	193	4	59	9	9	20	30	341	377	423	279
peak1974	11	11	24	15	0	47	190	257	209	148	14	46	29	5	0	33	215	374	35	195
peak1975	4	27	43	45	680	5	190	256	279	192	0	56	57	3	45	8	230	437	41	193
peak1976	1	11	13	12	682	16	125	179	112	113	1	9	17	4	1	0	154	254	31	122
peak1977	5	12	22	13	1	2	85	112	146	81	4	8	23	2	13	0	73	155	32	82
peak1978	4	10	20	18	1	31	192	244	371	133	13	26	17	4	0	12	205	336	92	168
peak1979	5	23	41	53	0	11	175	220	123	96	15	55	33	24	0	20	235	248	113	131
peak1980	20	88	161	225	1	53	636	887	861	392	45	113	184	84	104	80	776	1560	666	458
peak1981	3	3	1	3	0	2	39	34	67	22	6	3	3	2	0	0	54	113	17	22
peak1982	17	1	2	5	0	49	16	16	150	11	13	4	1	0	0	15	18	54	55	3
peak1983	14	10	7	18	1	36	70	99	117	45	10	22	22	4	0	18	97	200	50	71
peak1984	7	0	1	2	0	45	1	4	0	2	20	3	0	2	0	71	0	2	4	3
peak1985	120	1	6	8	0	812	2	12	31	6	7	0	0	0	0	7	6	4	4	6
peak1986	12	1	3	3	0	117	7	24	85	24	0	0	0	0	0	0	17	9	0	17
peak1987	30	14	14	9	0	209	56	108	27	64	0	0	0	0	0	4	51	49	0	58
peak1988	1	0	0	0	0	20	0	0	0	0	2	0	0	0	0	69	0	0	2	0
peak1989	5	14	17	31	0	11	58	87	104	58	5	16	16	3	18	5	68	160	20	60
peak1990	14	58	65	103	0	19	113	194	189	139	9	64	34	32	0	1	120	210	110	169
peak1991	16	28	45	103	0	67	257	305	1378	247	10	59	36	29	0	40	244	370	495	289
peak1992	3	17	26	50	1	39	119	133	536	109	2	25	22	11	0	7	112	178	481	94
peak1993	8	20	53	92	1	29	116	174	1016	111	8	47	44	28	0	30	151	241	573	115
peak1994	19	30	32	94	1	18	59	79	617	51	12	44	33	42	0	18	77	137	441	62
peak1995	44	5	10	44	0	27	5	7	279	10	45	17	7	21	0	29	17	19	157	4
peak1996	32	16	29	81	0	21	9	19	236	20	45	28	30	101	0	12	21	26	265	23
peak1997	63	65	128	360	0	131	208	236	347	164	147	140	119	88	200	52	181	365	115	210
peak1998	5	16	12	7	0	14	47	74	18	73	4	13	8	1	0	11	78	120	20	68
peak1999	2	17	25	22	0	1	63	120	102	49	14	37	31	8	0	11	73	123	31	67
[truncated: 47,471 more rows]
