# Supplementary material for: Limits in the detection of m6A changes using MeRIP/m6A-seq
Source: Sci Rep. 2020 Apr 20;10:6590. doi: 10.1038/s41598-020-63355-3 (PMC7170965; doi:10.1038/s41598-020-63355-3)
Supplement: Supplementary file 3 — Supplementary information 3. [file 41598_2020_63355_MOESM3_ESM.zip › additional_file4_v2/macs2_deq_results/li_ythdf2_2018_deq_results.txt]

seqnames	start	end	width	strand	annot	main.gene	deseq2.p	deseq2.padj	edger.p	edger.padj	qnb.p	qnb.padj	peak.l2fc	gene.l2fc	gene.p	gene.padj	diff.l2fc
chr1	4781434	4781713	279	-	utr3	Mrpl15	0.823836105348908	1	0.84544784987243	1	0.913492932484668	0.998174113355237	-0.169372648899223	0.0875664754171127	0.817931672390643	0.999982858284046	-0.256939124316335
chr1	4781799	4782106	307	-	utr3	Mrpl15	0.532611061907866	1	0.545230293983173	1	0.670805876533768	0.998174113355237	-0.224570929781368	0.0875664754171127	0.817931672390643	0.999982858284046	-0.31213740519848
chr1	4784031	4784143	112	-	exon	Mrpl15	0.623723726172645	1	0.617665619374795	1	0.637100646920042	0.998174113355237	-0.121111889810347	0.0875664754171127	0.817931672390643	0.999982858284046	-0.20867836522746
chr1	4857412	4857550	138	+	intron	Gm37988	0.420175147040867	1	0.394487920239662	1	0.62127673009045	0.998174113355237	0.052885993409555	NA	NA	NA	NA
chr1	4910332	4910551	219	-	utr3	Rgs20	0.89967709636248	1	0.927394810504768	1	0.921897813385641	0.998174113355237	-0.224312867445966	-0.343519254964731	0.175966736780576	0.999982858284046	0.119206387518765
chr1	4983731	4984019	288	-	intron	Rgs20	0.0476079127259031	1	0.0427647558719189	1	0.0540954916991278	0.998174113355237	-1.466120890352	-0.343519254964731	0.175966736780576	0.999982858284046	-1.12260163538727
chr1	6240046	6240359	313	+	exon	Rb1cc1	0.301667689951613	1	0.310137212440957	1	0.310343302325123	0.998174113355237	-0.268846587777922	0.00133377142350819	0.996352787076784	0.999982858284046	-0.27018035920143
chr1	6244105	6244205	100	+	exon	Rb1cc1	0.713542384772673	1	0.721018914417476	1	0.70584391094435	0.998174113355237	-0.518257080745154	0.00133377142350819	0.996352787076784	0.999982858284046	-0.519590852168662
chr1	6248332	6249084	752	+	exon	Rb1cc1	0.704555704864479	1	0.733358558083069	1	0.696668220316452	0.998174113355237	-0.294999354284321	0.00133377142350819	0.996352787076784	0.999982858284046	-0.29633312570783
chr1	6249492	6250120	628	+	exon	Rb1cc1	0.887043655158763	1	0.84347580848792	1	0.843084238232754	0.998174113355237	-0.00052404813094095	0.00133377142350819	0.996352787076784	0.999982858284046	-0.00185781955444914
chr1	6251245	6251622	377	+	exon	Rb1cc1	0.898682343381119	1	0.861245787086839	1	0.881348557173683	0.998174113355237	-0.882185481314147	0.00133377142350819	0.996352787076784	0.999982858284046	-0.883519252737656
chr1	7120269	7120555	286	+	utr5	Pcmtd1	0.858773624810251	1	0.894282830635428	1	0.889835354120508	0.998174113355237	0.00262036563172298	0.0563670024318785	0.856350110556896	0.999982858284046	-0.0537466368001555
chr1	7169507	7169990	483	+	utr3	Pcmtd1	0.989173535957021	1	0.945433301898254	1	0.94048813895835	0.998174113355237	0.0619414104370073	0.0563670024318785	0.856350110556896	0.999982858284046	0.00557440800512875
chr1	9545198	9545380	182	+	utr5*	Rrs1	0.866046032342689	1	0.872741881515522	1	0.764866325544677	0.998174113355237	-0.509999139666007	0.143638857586615	0.665603159556919	0.999982858284046	-0.653637997252622
chr1	9545490	9545667	177	+	utr5	Rrs1	0.270962027315441	1	0.269372048943731	1	0.327501376592003	0.998174113355237	-0.540155871797884	0.143638857586615	0.665603159556919	0.999982858284046	-0.683794729384499
chr1	9545901	9546264	363	+	exon	Rrs1	0.949747517237791	1	0.95405366236344	1	0.991715128772357	0.998174113355237	0.092126274719423	0.143638857586615	0.665603159556919	0.999982858284046	-0.0515125828671923
chr1	9546319	9546877	558	+	utr3	Rrs1	0.857157002637138	1	0.859290466030737	1	0.849017839664937	0.998174113355237	-0.0535127407580286	0.143638857586615	0.665603159556919	0.999982858284046	-0.197151598344644
chr1	9601222	9601599	377	+	utr5	Vxn	0.786716566000095	1	0.817060172367909	1	0.629223544212377	0.998174113355237	-3.13105029591259	-3.07680798978412	NA	NA	-0.0542423061284785
chr1	9624803	9625117	314	+	utr3	Vxn	NA	NA	0.644272255982909	1	0.157166251419741	0.998174113355237	-2.55976408944965	-3.07680798978412	NA	NA	0.517043900334461
chr1	9724386	9725376	990	-	utr3	Vcpip1	0.611924778795866	1	0.737008912550982	1	0.794634478629711	0.998174113355237	0.132444767941573	0.269001525879442	0.226312423882872	0.999982858284046	-0.13655675793787
chr1	9745667	9746277	610	-	exon	Vcpip1	0.381822160738824	1	0.472894004569409	1	0.518155684813639	0.998174113355237	0.0112549648662939	0.269001525879442	0.226312423882872	0.999982858284046	-0.257746561013148
chr1	9746340	9747913	1573	+	exon	1700034P13Rik	0.64623402292411	1	0.73100507162288	1	0.755668284316994	0.998174113355237	0.0241179380281612	1.13244370209044	0.320252971281547	0.999982858284046	-1.10832576406227
chr1	9748108	9748358	250	-	utr5	Vcpip1	0.293330927266736	1	0.30922703561057	1	0.469580906731966	0.998174113355237	0.0911304762405592	0.269001525879442	0.226312423882872	0.999982858284046	-0.177871049638883
chr1	9898819	9898988	169	+	utr3	Sgk3	0.0825457021900269	1	0.109522410460847	1	0.313382207504676	0.998174113355237	0.32451034257611	0.0351264205282113	0.840005251492676	0.999982858284046	0.289383922047899
chr1	10035105	10035226	121	-	utr3	Cops5	0.534159904881492	1	0.580430836911586	1	0.634329168207854	0.998174113355237	-0.0532797848957678	-0.20049805946727	0.232181603717324	0.999982858284046	0.147218274571502
chr1	10037738	10037900	162	-	utr5	Cops5	0.440606591730274	1	0.48659628062473	1	0.558261648159299	0.998174113355237	0.0457038518506426	-0.20049805946727	0.232181603717324	0.999982858284046	0.246201911317912
chr1	10066443	10066757	314	+	exon	Cspp1	0.874707330669671	1	0.880965176018384	1	0.924022877966854	0.998174113355237	-0.15003485469011	-0.136706766093123	0.601446459702429	0.999982858284046	-0.0133280885969868
chr1	12858917	12859421	504	+	utr3	Sulf1	0.396453556675193	1	0.419971697253808	1	0.319036666459455	0.998174113355237	0.243258714550162	0.273272323197456	0.618162773806717	0.999982858284046	-0.030013608647294
chr1	12871673	12872137	464	-	utr3	Slco5a1	0.818771266142879	1	0.788614587366245	1	0.831252414747036	0.998174113355237	-0.409611291278944	-0.92737249690799	0.0302933253918285	0.999982858284046	0.517761205629046
chr1	13166986	13167179	193	-	exon	Ncoa2	0.511451302817174	1	0.540305742967509	1	0.666930423560425	0.998174113355237	-0.117820424325405	0.0282422141192393	0.915788843404398	0.999982858284046	-0.146062638444644
chr1	13174101	13174873	772	-	exon	Ncoa2	0.683004592312846	1	0.657390183431277	1	0.616385468959247	0.998174113355237	0.036547582150278	0.0282422141192393	0.915788843404398	0.999982858284046	0.00830536803103871
chr1	13175005	13175163	158	-	exon	Ncoa2	0.311541381414586	1	0.316257175185465	1	0.550599240146247	0.998174113355237	-0.0709323281379682	0.0282422141192393	0.915788843404398	0.999982858284046	-0.0991745422572074
chr1	14170187	14170959	772	-	utr3	Eya1	0.361323304918314	1	0.426297311995604	1	0.465046942671019	0.998174113355237	0.510599192652101	0.569751943266701	0.013538699116816	0.894337372237272	-0.0591527506146001
chr1	15805719	15805858	139	+	exon	Terf1	0.646829896524028	1	0.661239593038351	1	0.761046231428302	0.998174113355237	0.0706752809630119	0.0689623222582145	0.828239868935613	0.999982858284046	0.00171295870479742
chr1	16105912	16106061	149	+	utr5	Rdh10	0.933920982139316	1	0.933621376128823	1	0.880520762696177	0.998174113355237	-0.372444322595276	-0.222674757567591	0.389190063009611	0.999982858284046	-0.149769565027684
chr1	16344570	16344934	364	-	utr3	Stau2	0.470796006108308	1	0.554913959839585	1	0.709075083886471	0.998174113355237	-0.224648200371637	-0.200521440904158	0.273263235819751	0.999982858284046	-0.0241267594674792
chr1	16645781	16645908	127	-	exon	Eloc	0.683249830914407	1	0.718253967141846	1	0.761662766528923	0.998174113355237	-0.121977532796558	-0.120136704078469	0.566889723166651	0.999982858284046	-0.00184082871808852
chr1	16677292	16677413	121	+	exon	Tmem70	0.71234281432451	1	0.724755537692417	1	0.687946130595982	0.998174113355237	0.232711266450453	0.205261040383485	0.615469814973489	0.999982858284046	0.0274502260669676
chr1	20803144	20803391	247	-	utr3	Mcm3	0.906839343352103	1	0.923902738965417	1	0.721286438864725	0.998174113355237	-0.134117690399095	-0.0752828210389719	0.931613760320205	0.999982858284046	-0.0588348693601228
chr1	20932062	20932162	100	+	utr5	Paqr8	0.602193276921906	1	0.626662514330381	1	0.753261194892008	0.998174113355237	0.130060139904089	0.517202790127054	0.0786582425227615	0.999982858284046	-0.387142650222965
chr1	20934584	20935115	531	+	utr5	Paqr8	0.822735832530358	1	0.837410460750182	1	0.826536775753451	0.998174113355237	0.527823933039395	0.517202790127054	0.0786582425227615	0.999982858284046	0.0106211429123417
chr1	20935395	20935935	540	+	utr3	Paqr8	0.556663082317663	1	0.604830862222292	1	0.70880199739857	0.998174113355237	0.328488860230473	0.517202790127054	0.0786582425227615	0.999982858284046	-0.188713929896581
chr1	20936073	20938454	2381	+	utr3	Paqr8	0.856148360999471	1	0.875088270457213	1	0.952191639901656	0.998174113355237	0.398195195783948	0.517202790127054	0.0786582425227615	0.999982858284046	-0.119007594343106
chr1	21000597	21000944	347	-	utr3	Tram2	0.644318163027704	1	0.665453710052502	1	0.79987478265805	0.998174113355237	-0.404304196621247	0.152188809330892	0.5963037348577	0.999982858284046	-0.55649300595214
chr1	21218692	21218803	111	+	utr5	Tmem14a	0.958349036452986	1	0.94521066892049	1	0.967703048251384	0.998174113355237	0.60268819830718	0.362673504669466	0.15261937896278	0.999982858284046	0.240014693637714
chr1	21399394	21399719	325	-	utr3	Kcnq5	0.585603916329015	1	0.58294214652198	1	0.512185634485976	0.998174113355237	0.928726312273669	0.820293220252791	0.13515391776994	0.999982858284046	0.108433092020878
chr1	21402123	21402402	279	-	utr3	Kcnq5	0.588115428599532	1	0.603798450666612	1	0.538218938261216	0.998174113355237	0.676040751479578	0.820293220252791	0.13515391776994	0.999982858284046	-0.144252468773214
chr1	21402748	21402908	160	-	utr3	Kcnq5	0.669269965251353	1	0.676095353874474	1	0.673526239590325	0.998174113355237	0.782614700671924	0.820293220252791	0.13515391776994	0.999982858284046	-0.0376785195808672
chr1	23369396	23370326	930	-	utr3	Ogfrl1	0.646381930891681	1	0.673424161507507	1	0.605633259062389	0.998174113355237	0.315118373334686	0.430704369179558	0.130790753927607	0.999982858284046	-0.115585995844872
chr1	23845082	23845402	320	+	utr3	B3gat2	0.790259721671041	1	0.743503887595706	1	0.775328799559273	0.998174113355237	-0.137155203623923	-0.186885274402864	0.699765097280872	0.999982858284046	0.0497300707789413
chr1	24028285	24029337	1052	-	utr3	Fam135a	0.690190435539495	1	0.742392441653441	1	0.769848764418396	0.998174113355237	-0.204965419774033	-0.0130466118462106	0.958057242583655	0.999982858284046	-0.191918807927822
chr1	24029430	24029847	417	-	utr3	Fam135a	0.758935328991206	1	0.814887304662395	1	0.853622926403348	0.998174113355237	-0.183622287010415	-0.0130466118462106	0.958057242583655	0.999982858284046	-0.170575675164205
chr1	24237090	24237213	123	+	exon	Col9a1	0.914524430774129	1	0.94380464855908	1	0.939065089986237	0.998174113355237	-2.37094333851302	-2.8582130874228	NA	NA	0.487269748909777
chr1	24762753	24762861	108	+	utr3	Lmbrd1	0.78775374430528	1	0.769581982862746	1	0.816080848482797	0.998174113355237	0.19563443512603	0.0614366110854302	0.761652655641381	0.999982858284046	0.1341978240406
chr1	24763304	24763730	426	+	utr3	Lmbrd1	0.564050303461008	1	0.545508009213247	1	0.648168568387336	0.998174113355237	0.0712313752753864	0.0614366110854302	0.761652655641381	0.999982858284046	0.00979476418995616
chr1	24765499	24765666	167	+	utr3	Lmbrd1	0.0782947484040337	1	0.110275205524389	1	0.258225305062781	0.998174113355237	0.508258718806911	0.0614366110854302	0.761652655641381	0.999982858284046	0.446822107721481
chr1	25067886	25068264	378	-	utr3	Adgrb3	0.401179023300447	1	0.449786617286258	1	0.478857981621299	0.998174113355237	-0.00422767059362499	0.0693202749315753	0.742818484538669	0.999982858284046	-0.0735479455252003
chr1	25074758	25074861	103	-	exon	Adgrb3	0.892717402024549	1	0.886085433380001	1	0.924731785282967	0.998174113355237	-0.115835110239937	0.0693202749315753	0.742818484538669	0.999982858284046	-0.185155385171512
chr1	25093796	25094271	475	-	exon	Adgrb3	0.903332883120392	1	0.915701522325751	1	0.889463292176733	0.998174113355237	0.00586761331354322	0.0693202749315753	0.742818484538669	0.999982858284046	-0.0634526616180321
chr1	25802966	25803146	180	-	intron	Adgrb3	0.943754886577784	1	0.946085689160458	1	0.963334887554025	0.998174113355237	-0.120579231701397	0.0693202749315753	0.742818484538669	0.999982858284046	-0.189899506632973
chr1	25826080	25826781	701	-	utr5	Adgrb3	0.804913206443449	1	0.841240902166708	1	0.90325384877464	0.998174113355237	0.108364985551358	0.0693202749315753	0.742818484538669	0.999982858284046	0.0390447106197825
chr1	30803655	30804566	911	-	utr3	Phf3	0.845198338148025	1	0.863233640917768	1	0.922446105128997	0.998174113355237	0.0783332580741622	0.138196924698531	0.537925774822473	0.999982858284046	-0.0598636666243686
chr1	30804717	30805860	1143	-	utr3	Phf3	0.997253728993665	1	0.971421815229641	1	0.995763632432301	0.998174113355237	0.0795450071304329	0.138196924698531	0.537925774822473	0.999982858284046	-0.0586519175680979
chr1	30829572	30831243	1671	-	exon	Phf3	0.832476913127091	1	0.857515478782953	1	0.933252524887135	0.998174113355237	0.114613654253833	0.138196924698531	0.537925774822473	0.999982858284046	-0.0235832704446978
chr1	33668919	33669066	147	-	utr5	Prim2	0.146907346070159	1	0.156482186057773	1	0.0901745350463774	0.998174113355237	0.733887720714009	-0.0370748710859177	0.936387868076739	0.999982858284046	0.770962591799927
chr1	33739325	33740282	957	+	utr3	Rab23	0.827778137959456	1	0.857832184362994	1	0.871832775840973	0.998174113355237	-0.0305983069943064	0.0283634901781417	0.894084014877568	0.999982858284046	-0.0589617971724481
chr1	33746122	33746480	358	-	utr3	Bag2	0.608000849405586	1	0.625320959726492	1	0.736898455915554	0.998174113355237	-0.200400140127647	-0.203885320963885	0.439178385628931	0.999982858284046	0.00348518083623775
chr1	33776440	33777369	929	-	utr3	Zfp451	0.658101220824475	1	0.744390668219027	1	0.798739698056296	0.998174113355237	-0.119369857192617	-0.209810297199847	0.42989523071652	0.999982858284046	0.09044044000723
chr1	33777425	33777751	326	-	utr3	Zfp451	0.573403249339289	1	0.618452812145879	1	0.752393486664046	0.998174113355237	-0.0987342179229664	-0.209810297199847	0.42989523071652	0.999982858284046	0.111076079276881
chr1	33800728	33803428	2700	-	utr3	Zfp451	0.925950095502683	1	0.966037464755459	1	0.950646776840881	0.998174113355237	-0.462361754744518	-0.209810297199847	0.42989523071652	0.999982858284046	-0.252551457544671
chr1	33853152	33853313	161	-	utr3	Bend6	0.643513320277475	1	0.648903693428214	1	0.781356526243339	0.998174113355237	0.169493318175093	0.140330631960002	0.599840876491877	0.999982858284046	0.0291626862150915
chr1	34180274	34180425	151	+	exon	Dst	0.195575408820747	1	0.0887130690992669	1	0.596221738209425	0.998174113355237	-0.483693850751826	0.0597997000282856	0.843239636424369	0.999982858284046	-0.543493550780111
chr1	34188100	34188368	268	+	exon	Dst	0.793586341378725	1	0.824220996489517	1	0.884850142998342	0.998174113355237	0.130165504932058	0.0597997000282856	0.843239636424369	0.999982858284046	0.0703658049037724
chr1	34188443	34189068	625	+	exon	Dst	0.846084113811582	1	0.877084642854218	1	0.903145055052687	0.998174113355237	0.149974278421643	0.0597997000282856	0.843239636424369	0.999982858284046	0.0901745783933571
chr1	34189370	34189657	287	+	exon	Dst	0.843404297553824	1	0.878007939822387	1	0.87502961564508	0.998174113355237	0.0627274803947026	0.0597997000282856	0.843239636424369	0.999982858284046	0.00292778036641691
chr1	34190242	34190672	430	+	exon	Dst	0.636409092436605	1	0.624273276061406	1	0.731675976034325	0.998174113355237	0.365590717905651	0.0597997000282856	0.843239636424369	0.999982858284046	0.305791017877366
chr1	34191785	34192249	464	+	exon	Dst	0.742683627013361	1	0.710714708840913	1	0.730081175558562	0.998174113355237	0.394294014140501	0.0597997000282856	0.843239636424369	0.999982858284046	0.334494314112215
chr1	34192642	34193051	409	+	exon	Dst	0.368397614020415	1	0.379664841089598	1	0.437187251251063	0.998174113355237	0.263797626415014	0.0597997000282856	0.843239636424369	0.999982858284046	0.203997926386728
chr1	34199270	34199418	148	+	exon	Dst	0.664271903991337	1	0.647364573600194	1	0.757242830000679	0.998174113355237	0.301425628698022	0.0597997000282856	0.843239636424369	0.999982858284046	0.241625928669737
chr1	34201082	34201347	265	+	exon	Dst	0.454223739192289	1	0.427081444600596	1	0.552454483502586	0.998174113355237	0.115019808482486	0.0597997000282856	0.843239636424369	0.999982858284046	0.0552201084542006
chr1	34225624	34225891	267	+	exon	Dst	0.444419847256891	1	0.438340360028663	1	0.570326095595599	0.998174113355237	0.259897210301508	0.0597997000282856	0.843239636424369	0.999982858284046	0.200097510273222
chr1	34227729	34228363	634	+	exon	Dst	0.730449606503783	1	0.71233523447906	1	0.767235430493077	0.998174113355237	0.15458921448203	0.0597997000282856	0.843239636424369	0.999982858284046	0.0947895144537441
chr1	34228428	34228907	479	+	exon	Dst	0.857409333356912	1	0.896214090013358	1	0.892945927991927	0.998174113355237	0.0544169569965874	0.0597997000282856	0.843239636424369	0.999982858284046	-0.00538274303169829
chr1	34228969	34229166	197	+	exon	Dst	0.523629060439977	1	0.519500412468323	1	0.672862569456886	0.998174113355237	0.232465145580147	0.0597997000282856	0.843239636424369	0.999982858284046	0.172665445551862
chr1	34237677	34237829	152	+	exon	Dst	0.235863321225432	1	0.218552084519341	1	0.466322524368457	0.998174113355237	-0.753498154046329	0.0597997000282856	0.843239636424369	0.999982858284046	-0.813297854074614
chr1	34307420	34307618	198	+	utr3	Dst	0.89945079048343	1	0.909875234007928	1	0.947713055831516	0.998174113355237	0.0462457079047308	0.0597997000282856	0.843239636424369	0.999982858284046	-0.0135539921235548
chr1	34721685	34722525	840	+	exon	Arhgef4	0.884526793822798	1	0.901462623209786	1	0.915870797711387	0.998174113355237	-0.0786664056974412	-0.0353687995733152	0.871591121232997	0.999982858284046	-0.043297606124126
chr1	34723202	34725026	1824	+	exon	Arhgef4	0.932833769230908	1	0.919341205626134	1	0.923570987073598	0.998174113355237	-0.0801015748088803	-0.0353687995733152	0.871591121232997	0.999982858284046	-0.0447327752355651
chr1	34803094	34803317	223	+	intron	Arhgef4	0.439447043196652	1	0.430760276074471	1	0.563205546210168	0.998174113355237	0.35878901221129	-0.0353687995733152	0.871591121232997	0.999982858284046	0.394157811784605
chr1	34811771	34812247	476	+	utr3	Arhgef4	0.797786199711018	1	0.842950566757954	1	0.894645343412728	0.998174113355237	-0.171610545175054	-0.0353687995733152	0.871591121232997	0.999982858284046	-0.136241745601739
chr1	34812563	34812668	105	+	utr3	Arhgef4	0.785760551294286	1	0.81910995967148	1	0.886857425536324	0.998174113355237	-0.115941646378774	-0.0353687995733152	0.871591121232997	0.999982858284046	-0.0805728468054584
chr1	34816697	34817373	676	-	utr3	Fam168b	0.359267095231784	1	0.521157023204039	1	0.758890556382501	0.998174113355237	0.000980234438756476	-0.0940702538767125	0.612399396889831	0.999982858284046	0.095050488315469
chr1	36103493	36104668	1175	+	utr3	Hs6st1	0.999383234953708	1	0.992321468102205	1	0.986635473251092	0.998174113355237	0.00692479881463805	0.172570820810864	0.338006333658736	0.999982858284046	-0.165646021996226
chr1	36105981	36106373	392	+	utr3	Hs6st1	0.276793143535678	1	0.45355962700729	1	0.610900829084827	0.998174113355237	0.0689356899922878	0.172570820810864	0.338006333658736	0.999982858284046	-0.103635130818576
chr1	36143791	36144305	514	-	utr3	Uggt1	0.674711457067011	1	0.670553471710962	1	0.609249515485437	0.998174113355237	-0.170281808934966	0.0168353011464108	0.949662929724794	0.999982858284046	-0.187117110081376
chr1	36316204	36316307	103	+	exon	Arid5a	0.236568345639909	1	0.225355023776312	1	0.433790508817014	0.998174113355237	-0.653621477544158	-0.790597709451827	0.0330798645792607	0.999982858284046	0.136976231907669
chr1	36319056	36319629	573	+	utr3	Arid5a	0.991928763286743	1	0.969811759918785	1	0.985647501540685	0.998174113355237	-0.635316315006719	-0.790597709451827	0.0330798645792607	0.999982858284046	0.155281394445107
chr1	36319720	36321111	1391	+	utr3	Arid5a	0.500564901485177	1	0.53232765340836	1	0.624368542085795	0.998174113355237	-0.440874148840942	-0.790597709451827	0.0330798645792607	0.999982858284046	0.349723560610885
chr1	36335787	36336303	516	-	utr3	Kansl3	0.673364969306554	1	0.760341490404024	1	0.82992269100242	0.998174113355237	-0.198869267883095	-0.0922434039649956	0.6331819313613	0.999982858284046	-0.106625863918099
chr1	36367846	36367949	103	-	utr5	Kansl3	0.780316175064447	1	0.760628405518368	1	0.900454951527344	0.998174113355237	0.184983516759001	-0.0922434039649956	0.6331819313613	0.999982858284046	0.277226920723997
chr1	36420359	36420739	380	+	utr3	Fer1l5	0.690912720623084	1	0.718308666759934	1	0.723422439260254	0.998174113355237	-0.52942007992935	-0.2635927079502	0.517113564687466	0.999982858284046	-0.265827371979151
chr1	36423351	36423690	339	-	utr3	Lman2l	0.996624053698388	1	0.979122748562284	1	0.978247574879894	0.998174113355237	-0.0787250046001522	-0.15206943745389	0.614949104196657	0.999982858284046	0.0733444328537374
chr1	36423719	36424355	636	-	utr3	Lman2l	0.793271361939852	1	0.775211823413782	1	0.826664001623014	0.998174113355237	-0.136853625298961	-0.15206943745389	0.614949104196657	0.999982858284046	0.0152158121549284
chr1	36472692	36472944	252	+	exon	Cnnm4	0.4572878317137	1	0.460184982178582	1	0.660202246084682	0.998174113355237	-0.529239749581879	0.249552895877595	0.416181532631953	0.999982858284046	-0.778792645459473
chr1	36511934	36512180	246	+	exon	Cnnm3	0.46532206926842	1	0.451542274003784	1	0.825635150422126	0.998174113355237	-0.368017762849103	0.0620827582745489	0.796147403567479	0.999982858284046	-0.430100521123652
chr1	36512844	36513139	295	+	exon	Cnnm3	0.137102753561516	1	0.164116758969475	1	0.231147217992602	0.998174113355237	0.0439667342611809	0.0620827582745489	0.796147403567479	0.999982858284046	-0.018116024013368
chr1	36518891	36519005	114	+	exon	Cnnm3	0.561969878773667	1	0.584835652470057	1	0.693275845738412	0.998174113355237	0.238714457703487	0.0620827582745489	0.796147403567479	0.999982858284046	0.176631699428938
chr1	36520343	36520563	220	+	exon	Cnnm3	0.449506819632977	1	0.460887299814833	1	0.535859506092674	0.998174113355237	-0.468628974576227	0.0620827582745489	0.796147403567479	0.999982858284046	-0.530711732850776
chr1	36525139	36525548	409	+	utr3	Cnnm3	0.718033839259693	1	0.772430819356127	1	0.861650493155372	0.998174113355237	-0.0539867160298797	0.0620827582745489	0.796147403567479	0.999982858284046	-0.116069474304429
chr1	36526859	36527139	280	+	utr3	Cnnm3	0.559794540036475	1	0.625071780739404	1	0.721741683202562	0.998174113355237	-0.0485031945053828	0.0620827582745489	0.796147403567479	0.999982858284046	-0.110585952779932
chr1	36549136	36550265	1129	-	utr3	Sema4c	0.570351721533233	1	0.604076084741112	1	0.594631851106149	0.998174113355237	-0.0735621388803265	0.0335902659251796	0.886203645726461	0.999982858284046	-0.107152404805506
chr1	36559028	36559152	124	+	exon	D430040D24Rik	0.550688670963102	1	0.547812280209797	1	0.755077314805929	0.998174113355237	-0.131187464063342	0.682820515357223	0.227856958549555	0.999982858284046	-0.814007979420565
chr1	36804551	36804715	164	-	exon	Tmem131	0.990967780123286	1	0.986953030164418	1	0.99115320686017	0.998174113355237	0.117642418428403	0.117104885758324	0.580513727857467	0.999982858284046	0.000537532670078888
chr1	36807909	36808353	444	-	exon	Tmem131	0.895157043210621	1	0.933078110706117	1	0.919912799544852	0.998174113355237	0.0368207179036423	0.117104885758324	0.580513727857467	0.999982858284046	-0.0802841678546815
chr1	37420173	37420503	330	-	utr3	Coa5	0.837403098458198	1	0.846184875773506	1	0.797963829762579	0.998174113355237	0.0599404904055458	0.00351413151152343	0.990229329456428	0.999982858284046	0.0564263588940224
chr1	37431255	37431528	273	+	utr5	Unc50	0.381048123354194	1	0.429760494655967	1	0.548182494677365	0.998174113355237	-0.481697073473971	-0.153679108725266	0.48051040617143	0.999982858284046	-0.328017964748705
chr1	37444419	37444539	120	-	utr3	Mgat4a	0.529565192307473	1	0.52138597541414	1	0.652928905330558	0.998174113355237	0.00144530145770733	-0.0934714567482025	0.67618942229387	0.999982858284046	0.0949167582059098
chr1	37875605	37876164	559	+	utr3	Lipt1	0.356613264250199	1	0.403147306743084	1	0.519337908956584	0.998174113355237	0.239020176434092	0.0401818340162604	0.918287988934419	0.999982858284046	0.198838342417832
chr1	37878984	37879130	146	-	utr3	Mitd1	0.863517257660555	1	0.877384856880939	1	0.921809239334346	0.998174113355237	0.206851525814626	0.0956723558353102	0.696779313072174	0.999982858284046	0.111179169979316
chr1	37986188	37986384	196	-	utr3	Txndc9	0.497277818053778	1	0.505109483557237	1	0.703469752685205	0.998174113355237	0.242317890313204	-0.117380523485722	0.54366370025838	0.999982858284046	0.359698413798926
chr1	37986727	37986954	227	-	utr3	Txndc9	0.377001046747467	1	0.411093886605026	1	0.547114675779435	0.998174113355237	-0.0680185968456184	-0.117380523485722	0.54366370025838	0.999982858284046	0.0493619266401036
chr1	37994083	37994184	101	-	exon	Txndc9	0.956095672843491	1	0.977154698939921	1	0.97746896624322	0.998174113355237	-0.174409943950426	-0.117380523485722	0.54366370025838	0.999982858284046	-0.0570294204647037
chr1	37995644	37995897	253	-	utr5	Txndc9	0.860449164033951	1	0.859029325879721	1	0.901974240319111	0.998174113355237	-0.232221021546082	-0.117380523485722	0.54366370025838	0.999982858284046	-0.11484049806036
chr1	38018944	38019459	515	+	exon	Eif5b	0.239640484252877	1	0.259833744186935	1	0.395030884259292	0.998174113355237	0.153666732133558	-0.148047496189011	0.558761411712025	0.999982858284046	0.301714228322569
chr1	38035958	38036242	284	+	exon	Eif5b	0.383278628125395	1	0.420654730820666	1	0.559520538445811	0.998174113355237	-0.0775286660262458	-0.148047496189011	0.558761411712025	0.999982858284046	0.070518830162765
chr1	38051696	38051901	205	+	utr3	Eif5b	0.901073642426769	1	0.877480943175186	1	0.915282849642392	0.998174113355237	-0.003051835107446	-0.148047496189011	0.558761411712025	0.999982858284046	0.144995661081565
chr1	38085591	38085701	110	-	exon	Rev1	0.709789394096353	1	0.73549821437256	1	0.857732240661335	0.998174113355237	-0.390545732101497	-0.206699051437101	0.316549481263233	0.999982858284046	-0.183846680664396
chr1	38087995	38088668	673	-	exon	Rev1	0.540872890926104	1	0.587725366674196	1	0.574356282881947	0.998174113355237	-0.27474313036903	-0.206699051437101	0.316549481263233	0.999982858284046	-0.068044078931929
chr1	38797343	38798020	677	-	utr3	Lonrf2	0.981633933026019	1	0.962250532181436	1	0.970539124239427	0.998174113355237	0.113900857070546	0.194640943642049	0.481968630376494	0.999982858284046	-0.0807400865715032
chr1	38863925	38864209	284	-	utr3	Chst10	0.724028029283075	1	0.720170752070854	1	0.676453681084775	0.998174113355237	0.203899545936173	0.0943198922708212	0.761411607568756	0.999982858284046	0.109579653665352
chr1	38864386	38866009	1623	-	utr3	Chst10	0.791973586984001	1	0.78538104528198	1	0.764609651934007	0.998174113355237	0.0581174885154097	0.0943198922708212	0.761411607568756	0.999982858284046	-0.0362024037554115
chr1	38991232	38991335	103	+	utr3	Pdcl3	0.934522002216496	1	0.959912546624902	1	0.989761907820056	0.998174113355237	-0.0449068353888016	0.0222342343919287	0.925928379356143	0.999982858284046	-0.0671410697807303
chr1	38994838	38994955	117	+	utr3	Pdcl3	0.99107710322814	1	0.991216411258912	1	0.994762730244216	0.998174113355237	-0.0589213024984205	0.0222342343919287	0.925928379356143	0.999982858284046	-0.0811555368903492
chr1	38995159	38995301	142	+	exon	Pdcl3	0.265816806051965	1	0.322292544108648	1	0.491901459532071	0.998174113355237	-0.139396674815598	0.0222342343919287	0.925928379356143	0.999982858284046	-0.161630909207526
chr1	39372081	39372743	662	-	utr3	Tbc1d8	0.577062623859984	1	0.643643841353091	1	0.706457105010705	0.998174113355237	0.0083926686334783	0.285414154149616	0.199662224505991	0.999982858284046	-0.277021485516138
chr1	39546495	39546702	207	+	utr3	Cnot11	0.825322296432178	1	0.825090477829264	1	0.877435055663957	0.998174113355237	-0.0191229468895861	0.0807992345589536	0.702632097098842	0.999982858284046	-0.0999221814485396
chr1	39622768	39622975	207	-	utr3	Creg2	0.830284377462044	1	0.846074246746509	1	0.955334739036827	0.998174113355237	-0.426798158880723	-0.231246484940344	0.624254069601912	0.999982858284046	-0.195551673940379
chr1	39996954	39997064	110	+	exon	Map4k4	0.421719028645509	1	0.416549781721696	1	0.572027984648636	0.998174113355237	-0.00758630323186454	-0.205381301698126	0.560731616250672	0.999982858284046	0.197794998466261
chr1	40000478	40000666	188	+	exon	Map4k4	0.635533795757997	1	0.620077794090358	1	0.697351754172804	0.998174113355237	-0.124049650586608	-0.205381301698126	0.560731616250672	0.999982858284046	0.0813316511115175
chr1	40024609	40025192	583	+	utr3	Map4k4	0.855980430269855	1	0.895572346582464	1	0.915677435299966	0.998174113355237	-0.299539042475042	-0.205381301698126	0.560731616250672	0.999982858284046	-0.0941577407769167
chr1	40313267	40313772	505	+	utr3	Il1r1	0.451586165991341	1	0.452150455929539	1	0.517180253550984	0.998174113355237	-1.21999368329768	-1.38982809093088	0.00231135421718382	0.398355681198086	0.169834407633197
chr1	40772336	40772655	319	-	utr3	Mfsd9	0.991589666371688	1	0.996276046854061	1	0.95904501827472	0.998174113355237	0.315978198591597	0.420685449453014	0.429341667202478	0.999982858284046	-0.104707250861417
chr1	40774223	40774391	168	-	utr3	Mfsd9	0.434037958075899	1	0.425659679161174	1	0.648408732447811	0.998174113355237	0.721317760070096	0.420685449453014	0.429341667202478	0.999982858284046	0.300632310617083
chr1	42590793	42591016	223	-	exon	Pantr1	0.41661062080253	1	0.405741774997781	1	0.537484135368013	0.998174113355237	0.220282091188622	0.0834825595520336	0.787823259227625	0.999982858284046	0.136799531636588
chr1	42591192	42591317	125	-	exon	Pantr1	0.984568689104271	1	0.971412718770751	1	0.91211084251318	0.998174113355237	0.0208320443964765	0.0834825595520336	0.787823259227625	0.999982858284046	-0.0626505151555571
chr1	42629849	42630160	311	-	intron	Pantr1	0.987932281338573	1	0.98393675622415	1	0.898897008074481	0.998174113355237	-0.108227224578537	0.0834825595520336	0.787823259227625	0.999982858284046	-0.191709784130571
chr1	42694740	42694848	108	-	exon	Pantr1	0.588822664053637	1	0.598292622202523	1	0.59460664398862	0.998174113355237	-0.340317542289427	0.0834825595520336	0.787823259227625	0.999982858284046	-0.42380010184146
chr1	42694989	42695153	164	+	exon	Gm20646	0.0818669790931777	1	0.0854370946111384	1	0.316179188092133	0.998174113355237	-0.476071534952186	-0.387369089947408	0.409756300883038	0.999982858284046	-0.0887024450047771
chr1	42695763	42696897	1134	+	utr5	Pou3f3	0.925396731920402	1	0.95112227846011	1	0.948317780716589	0.998174113355237	-0.163022488652975	-0.0261225199135648	0.871606198601149	0.999982858284046	-0.13689996873941
chr1	42697916	42698653	737	+	utr3	Pou3f3	0.0813822411056656	1	0.194626955520981	1	0.357110298361549	0.998174113355237	-0.371012640956864	-0.0261225199135648	0.871606198601149	0.999982858284046	-0.344890121043299
chr1	42698848	42700125	1277	+	utr3	Pou3f3	0.651998659808328	1	0.800333796031092	1	0.869202482481507	0.998174113355237	-0.136778749193956	-0.0261225199135648	0.871606198601149	0.999982858284046	-0.110656229280392
chr1	42744284	42744418	134	+	exon	Gm20646	0.601494291481127	1	0.565442663854168	1	0.685570510199295	0.998174113355237	-0.588149112234008	-0.387369089947408	0.409756300883038	0.999982858284046	-0.200780022286599
chr1	42898594	42899025	431	+	exon	Mrps9	0.936261404659496	1	0.961873308842999	1	0.978052570200621	0.998174113355237	-0.200339707691759	0.0882210397856119	0.774235388680257	0.999982858284046	-0.288560747477371
chr1	43049377	43049898	521	-	utr3	Tgfbrap1	0.769629738405301	1	0.806136955286303	1	0.825379037768372	0.998174113355237	-0.0763025496430801	0.0758162923471627	0.755863537253992	0.999982858284046	-0.152118841990243
chr1	43051615	43051912	297	-	exon	Tgfbrap1	0.543973008416018	1	0.556976606401454	1	0.741103141292879	0.998174113355237	0.0488718814236767	0.0758162923471627	0.755863537253992	0.999982858284046	-0.026944410923486
chr1	43071547	43071731	184	-	utr5	Tgfbrap1	0.287643789400821	1	0.271602335330645	1	0.46120535678899	0.998174113355237	0.176936312850712	0.0758162923471627	0.755863537253992	0.999982858284046	0.10112002050355
chr1	43075263	43075905	642	-	exon	Tgfbrap1	0.861038453225249	1	0.908198511675631	1	0.914415763355662	0.998174113355237	-0.0455076917210282	0.0758162923471627	0.755863537253992	0.999982858284046	-0.121323984068191
chr1	43098400	43098587	187	-	utr5	Tgfbrap1	0.394345418196656	1	0.391379967866085	1	0.565764833949833	0.998174113355237	-0.372820103697375	0.0758162923471627	0.755863537253992	0.999982858284046	-0.448636396044538
chr1	43554174	43554497	323	+	exon	Nck2	0.576449805521493	1	0.614281325812161	1	0.723747409499063	0.998174113355237	0.182361109462764	0.227095840993606	0.41028016202157	0.999982858284046	-0.0447347315308422
chr1	43569095	43569341	246	+	utr3	Nck2	0.441259549825342	1	0.461205792388186	1	0.585226384203219	0.998174113355237	0.155694998005372	0.227095840993606	0.41028016202157	0.999982858284046	-0.071400842988234
chr1	43738494	43738662	168	+	exon	1500015O10Rik	0.928908470793372	1	0.964324951154384	1	0.970326499682447	0.998174113355237	-0.290859177001935	0.00428407578998499	0.994860076296067	0.999982858284046	-0.29514325279192
chr1	44118375	44118760	385	-	utr5	Kdelc1	0.887740518023801	1	0.883482207748305	1	0.921058692159276	0.998174113355237	-0.0473384772039781	-0.0690872949583862	0.835206809394211	0.999982858284046	0.0217488177544082
chr1	44119060	44119282	222	+	utr5	Bivm	0.994183090256027	1	0.984631678761073	1	0.960917863925406	0.998174113355237	0.577185373352514	0.3478147757393	0.0664091832034543	0.999982858284046	0.229370597613214
chr1	44126388	44126683	295	+	utr5	Bivm	0.766355436492126	1	0.7943327926089	1	0.873515448372223	0.998174113355237	0.135118086230158	0.3478147757393	0.0664091832034543	0.999982858284046	-0.212696689509142
chr1	44142809	44143433	624	+	utr3	Bivm	0.244590338935511	1	0.405621455509463	1	0.460487861728796	0.998174113355237	0.210950256256528	0.3478147757393	0.0664091832034543	0.999982858284046	-0.136864519482772
chr1	44166935	44167819	884	+	exon	Ercc5	0.816844397999738	1	0.812850881111807	1	0.808294312186617	0.998174113355237	0.0355163317954902	0.147914646195861	0.502351562552885	0.999982858284046	-0.112398314400371
chr1	44180615	44181094	479	+	utr3	Ercc5	0.249587763785497	1	0.426975387422151	1	0.620098673218551	0.998174113355237	0.159136283114413	0.147914646195861	0.502351562552885	0.999982858284046	0.0112216369185513
chr1	45375851	45376128	277	-	utr3	Col5a2	0.940916831248871	1	0.913724479126192	1	0.847327832860853	0.998174113355237	0.888343054677549	1.07698301426404	0.0146797523588828	0.951241582928826	-0.188639959586493
chr1	46819150	46819331	181	-	exon	Slc39a10	0.335377125700499	1	0.431089877791377	1	0.634122919489346	0.998174113355237	-0.172699116197097	-0.0938987207764208	0.600361984424661	0.999982858284046	-0.0788003954206758
chr1	46832622	46832828	206	-	exon	Slc39a10	0.855851866440818	1	0.865197021824527	1	0.896580508843339	0.998174113355237	-0.0746997326528328	-0.0938987207764208	0.600361984424661	0.999982858284046	0.0191989881235881
chr1	46835181	46836157	976	-	utr5	Slc39a10	0.529589259018007	1	0.647823932925859	1	0.735365903903131	0.998174113355237	-0.140727741220663	-0.0938987207764208	0.600361984424661	0.999982858284046	-0.0468290204442425
chr1	46852276	46852416	140	-	intron	Slc39a10	0.542863333528342	1	0.552436185419314	1	0.581194732026849	0.998174113355237	-0.680162582727577	-0.0938987207764208	0.600361984424661	0.999982858284046	-0.586263861951157
chr1	50925003	50925388	385	+	utr5	Tmeff2	0.218315458289118	1	0.210015285558701	1	0.0606136085396854	0.998174113355237	-0.997029922618331	-1.08945457775468	0.146250843381213	0.999982858284046	0.0924246551363518
chr1	50925443	50925570	127	+	utr5	Tmeff2	0.707416266672073	1	0.701085964529151	1	0.881733914099596	0.998174113355237	-0.797852438331511	-1.08945457775468	0.146250843381213	0.999982858284046	0.291602139423171
chr1	50925847	50926001	154	+	intron	Tmeff2	0.682267376651858	1	0.666888747877409	1	0.833053669826094	0.998174113355237	-1.02201446086994	-1.08945457775468	0.146250843381213	0.999982858284046	0.0674401168847396
chr1	50926588	50926757	169	+	intron	Tmeff2	0.731966005367417	1	0.72774528139268	1	0.792834089552737	0.998174113355237	-0.529284759609257	-1.08945457775468	0.146250843381213	0.999982858284046	0.560169818145425
chr1	50927577	50927836	259	+	utr5	Tmeff2	0.837466299152421	1	0.860588175044975	1	0.725363003513013	0.998174113355237	-0.787907495528254	-1.08945457775468	0.146250843381213	0.999982858284046	0.301547082226428
chr1	50927921	50928095	174	+	utr5	Tmeff2	NA	NA	0.870924392406517	1	0.758115043800789	0.998174113355237	-0.845249112133538	-1.08945457775468	0.146250843381213	0.999982858284046	0.244205465621145
chr1	50930763	50930961	198	+	intron	Tmeff2	NA	NA	0.644514729689033	1	0.583825569830731	0.998174113355237	-3.17876216283197	-1.08945457775468	0.146250843381213	0.999982858284046	-2.08930758507729
chr1	51301319	51301677	358	+	utr3	Cavin2	0.244412779945178	1	0.250247428525293	1	0.344749257933919	0.998174113355237	-0.507781890171421	-0.260394500839716	0.402294993627049	0.999982858284046	-0.247387389331705
chr1	52108599	52108850	251	-	exon	Gm31812	0.801670270771483	1	0.800704035713875	1	0.919708887063136	0.998174113355237	0.533880234273042	0.640925230784305	0.331802771385471	0.999982858284046	-0.107044996511263
chr1	52159439	52159891	452	+	utr3	Stat1	0.811383576427953	1	0.840917823379811	1	0.888165598406656	0.998174113355237	0.118022931260856	-0.0993027293350048	0.701134168575686	0.999982858284046	0.217325660595861
chr1	52187640	52187865	225	-	utr3	Gls	0.110901440424661	1	0.166657735786469	1	0.342060945181752	0.998174113355237	0.128896418116599	-0.0751809969774125	0.740458260294705	0.999982858284046	0.204077415094011
chr1	52458871	52459189	318	-	utr3	Nab1	0.863247243110191	1	0.845176647680961	1	0.801711975947984	0.998174113355237	0.0566536062638442	0.0488724714469726	0.908619806705736	0.999982858284046	0.00778113481687157
chr1	52489990	52490636	646	-	exon	Nab1	0.97934430595702	1	0.957429239517678	1	0.994187902181273	0.998174113355237	0.0059311946015461	0.0488724714469726	0.908619806705736	0.999982858284046	-0.0429412768454265
chr1	52649814	52650256	442	+	utr3	Nemp2	0.762843003704241	1	0.788744437090443	1	0.793389287648547	0.998174113355237	0.156065467998042	0.170399443866332	0.621864045882497	0.999982858284046	-0.01433397586829
chr1	52656708	52656880	172	-	utr3	Mfsd6	0.380204563724743	1	0.375824481982456	1	0.346501378917115	0.998174113355237	0.107561837351849	0.52293102470129	0.202766145276552	0.999982858284046	-0.415369187349442
chr1	52658106	52658461	355	-	utr3	Mfsd6	0.282003331891502	1	0.301083208184317	1	0.403460406083167	0.998174113355237	0.225163210921366	0.52293102470129	0.202766145276552	0.999982858284046	-0.297767813779925
chr1	52708256	52708435	179	-	exon	Mfsd6	0.684217272272389	1	0.664044605783463	1	0.623952041977362	0.998174113355237	0.410870741315415	0.52293102470129	0.202766145276552	0.999982858284046	-0.112060283385876
chr1	52708903	52709626	723	-	exon	Mfsd6	0.899487745175976	1	0.879845561780852	1	0.837508345824056	0.998174113355237	0.332860009669216	0.52293102470129	0.202766145276552	0.999982858284046	-0.190071015032074
chr1	52789470	52790204	734	-	utr3	Inpp1	0.59858836848591	1	0.643077762113854	1	0.685241185039667	0.998174113355237	0.332531918805423	0.477593589761979	0.0380955829498936	0.999982858284046	-0.145061670956556
chr1	52920481	52920699	218	+	utr3	Hibch	0.700602674928595	1	0.698313045995276	1	0.721212728398245	0.998174113355237	0.315814049061029	0.356096036934858	0.344213936192672	0.999982858284046	-0.0402819878738292
chr1	53197039	53197306	267	-	exon	Pms1	0.701058201889314	1	0.722596351344314	1	0.816921811515252	0.998174113355237	0.114688385720137	0.180281233081084	0.505446926251898	0.999982858284046	-0.0655928473609471
chr1	53206634	53207083	449	-	exon	Pms1	0.771338004774865	1	0.807088193274518	1	0.861125012248124	0.998174113355237	-0.0437786376187984	0.180281233081084	0.505446926251898	0.999982858284046	-0.224059870699883
chr1	53298971	53299075	104	+	utr5	Gm28778	0.314480517671633	1	0.349742893907853	1	0.483610806847011	0.998174113355237	-0.869143140191164	NA	NA	NA	NA
chr1	53319997	53320221	224	+	utr3	Osgepl1	0.583346171599261	1	0.615398986211869	1	0.725512134180907	0.998174113355237	0.306190423343198	0.0919002490770699	0.774321728166859	0.999982858284046	0.214290174266128
chr1	53346641	53346836	195	-	exon	Gm28551	0.336674288262153	1	0.338778289196658	1	0.337575287786675	0.998174113355237	-0.205970374278006	0.30369248994531	0.786035920884144	NA	-0.509662864223316
chr1	53347042	53347316	274	-	exon	Gm28551	0.731323066055675	1	0.758899683244802	1	0.652465325046172	0.998174113355237	0.200665209258618	0.30369248994531	0.786035920884144	NA	-0.103027280686692
chr1	53347517	53347698	181	-	exon	Gm28551	0.878406735485476	1	0.864350702951871	1	0.930791142823955	0.998174113355237	0.141921074612292	0.30369248994531	0.786035920884144	NA	-0.161771415333018
chr1	53347985	53348085	100	-	utr3	Asnsd1	0.521479187148001	1	0.514215475013388	1	0.522542342903598	0.998174113355237	-0.0453340974567503	0.0325993181594083	0.92696381202477	0.999982858284046	-0.0779334156161586
chr1	53348188	53348319	131	-	utr3	Asnsd1	0.824856271710957	1	0.842979066896974	1	0.922004754742947	0.998174113355237	0.307348698614192	0.0325993181594083	0.92696381202477	0.999982858284046	0.274749380454783
chr1	53812856	53813238	382	-	utr3	Hecw2	0.658732300728531	1	0.668097408600597	1	0.77554458307341	0.998174113355237	0.0607946280813283	-0.159342178645225	0.681787672727067	0.999982858284046	0.220136806726553
chr1	53925721	53925847	126	-	exon	Hecw2	0.613434544080817	1	0.613629196113309	1	0.740397159725322	0.998174113355237	-0.380845565306959	-0.159342178645225	0.681787672727067	0.999982858284046	-0.221503386661734
chr1	53926142	53926355	213	-	exon	Hecw2	0.15968489175538	1	0.142227785240718	1	0.234160501012785	0.998174113355237	-0.21732812272489	-0.159342178645225	0.681787672727067	0.999982858284046	-0.0579859440796656
chr1	54480428	54480593	165	-	utr3	Pgap1	0.300396196554772	1	0.316606669090601	1	0.349664097854905	0.998174113355237	0.438956214219015	-0.00370125500312306	0.991374642032591	0.999982858284046	0.442657469222138
chr1	55019332	55019445	113	-	exon	Sf3b1	0.68274388791964	1	0.741123868809593	1	0.861926037883061	0.998174113355237	0.105188755528849	-0.110391402083895	0.53114400517196	0.999982858284046	0.215580157612744
chr1	55170217	55170380	163	-	utr3	Rftn2	0.43726244761363	1	0.415099912189425	1	0.457395934560871	0.998174113355237	0.266653769367044	-0.100379235333208	0.776676416139166	0.999982858284046	0.367033004700252
chr1	55171759	55171952	193	-	utr3	Rftn2	0.968713311154832	1	0.938654866868765	1	0.965555297707075	0.998174113355237	0.0643812753094918	-0.100379235333208	0.776676416139166	0.999982858284046	0.1647605106427
chr1	55226183	55226729	546	-	utr5	Rftn2	0.927846664040707	1	0.892972358861794	1	0.913788626728588	0.998174113355237	-0.0715374949806075	-0.100379235333208	0.776676416139166	0.999982858284046	0.0288417403526005
chr1	55235118	55235481	363	+	exon	Gm10561	0.497764350184647	1	0.471678415909241	1	0.392610598159332	0.998174113355237	-0.0491284834516325	-0.52877460164135	0.339411314299945	0.999982858284046	0.479646118189717
chr1	55237894	55239272	1378	+	utr3	Mars2	0.750463360652234	1	0.786206372002553	1	0.767659179255062	0.998174113355237	0.0138291252827181	0.112359024110431	0.737233105426448	0.999982858284046	-0.0985298988277128
chr1	55695911	55696237	326	+	exon	Plcl1	0.791430287300411	1	0.764161978059514	1	0.711319185152906	0.998174113355237	-0.059976534936523	-0.0265912199398207	0.952825042954438	0.999982858284046	-0.0333853149967022
chr1	55696400	55696552	152	+	exon	Plcl1	0.807893162797341	1	0.790020437061849	1	0.749102737983366	0.998174113355237	0.229427725445333	-0.0265912199398207	0.952825042954438	0.999982858284046	0.256018945385153
chr1	55697225	55697526	301	+	exon	Plcl1	0.608657863780932	1	0.586352835767301	1	0.554797417389862	0.998174113355237	0.106048518361767	-0.0265912199398207	0.952825042954438	0.999982858284046	0.132639738301587
chr1	55697621	55698122	501	+	exon	Plcl1	0.99342236896435	1	0.983833048508758	1	0.935243773361323	0.998174113355237	-0.0720549182253346	-0.0265912199398207	0.952825042954438	0.999982858284046	-0.0454636982855138
chr1	55751274	55751404	130	+	exon	Plcl1	0.69101243421644	1	0.666788302742141	1	0.647992939393749	0.998174113355237	0.328482229636902	-0.0265912199398207	0.952825042954438	0.999982858284046	0.355073449576723
chr1	56796250	56796594	344	-	utr3	Satb2	0.306021767280871	1	0.293551473205833	1	0.477394826935671	0.998174113355237	0.352192497559752	0.529627994686511	0.0570470287682189	0.999982858284046	-0.17743549712676
chr1	56796790	56796923	133	-	exon	Satb2	0.266478052740869	1	0.255507394260617	1	0.573134709175257	0.998174113355237	0.689038739677509	0.529627994686511	0.0570470287682189	0.999982858284046	0.159410744990998
chr1	57382907	57383267	360	+	exon	1700066M21Rik	0.721036616014346	1	0.805837727343036	1	0.840200755147534	0.998174113355237	0.304310322514234	0.396153908082797	0.0428666079591259	0.999982858284046	-0.0918435855685622
chr1	57383381	57383662	281	+	utr3	1700066M21Rik	0.439062072666154	1	0.520005190111963	1	0.589165078409726	0.998174113355237	0.354568510568125	0.396153908082797	0.0428666079591259	0.999982858284046	-0.0415853975146719
chr1	57388398	57388622	224	-	utr3	Tyw5	0.428247123119906	1	0.526963199354805	1	0.685262521709752	0.998174113355237	0.271393372526839	0.141181153712475	0.506576481909289	0.999982858284046	0.130212218814364
chr1	57406316	57407212	896	-	utr5	Tyw5	0.278715639701529	1	0.330732904545159	1	0.400596319979283	0.998174113355237	0.144822463154705	0.141181153712475	0.506576481909289	0.999982858284046	0.00364130944222954
chr1	57956244	57956361	117	-	utr3	Kctd18	0.758095266870011	1	0.753015436615867	1	0.877757865217813	0.998174113355237	0.072665751398121	-0.0843151083315883	0.757489585743469	0.999982858284046	0.156980859729709
chr1	57956541	57956805	264	-	utr3	Kctd18	0.856323452780401	1	0.886682031253517	1	0.933588965446163	0.998174113355237	0.104022488302017	-0.0843151083315883	0.757489585743469	0.999982858284046	0.188337596633605
chr1	58015643	58016062	419	-	utr5	Kctd18	0.920038597540591	1	0.902789385606506	1	0.760206519926778	0.998174113355237	0.609914049981387	-0.0843151083315883	0.757489585743469	0.999982858284046	0.694229158312975
chr1	58016306	58017032	726	-	utr5	Kctd18	0.911490688929068	1	0.933037292178548	1	0.852396189580028	0.998174113355237	0.683712922110566	-0.0843151083315883	0.757489585743469	0.999982858284046	0.768028030442154
chr1	58017269	58017941	672	-	utr5	Kctd18	0.940723284578159	1	0.964024110748336	1	0.925242265821838	0.998174113355237	0.405782753069337	-0.0843151083315883	0.757489585743469	0.999982858284046	0.490097861400925
chr1	58384832	58384954	122	-	exon	Gm37607	0.611011058127647	1	0.604042388446506	1	0.769081516194525	0.998174113355237	-0.173285859849556	-0.370639420453818	0.506391370277919	0.999982858284046	0.197353560604262
chr1	58385168	58385301	133	-	exon	Gm37607	0.769769503610269	1	0.770027008579981	1	0.835238097234731	0.998174113355237	-0.144417232954994	-0.370639420453818	0.506391370277919	0.999982858284046	0.226222187498824
chr1	58386704	58386861	157	+	intergenic	NA	0.236812382410395	1	0.223471223859181	1	0.342956914337078	0.998174113355237	-0.685569049472418	NA	NA	NA	NA
chr1	58421854	58421986	132	-	exon	Clk1	0.313103334456998	1	0.371826275401521	1	0.514947740542252	0.998174113355237	0.483811232124603	0.0630516114979986	0.815884349132452	0.999982858284046	0.420759620626604
chr1	58431079	58431225	146	-	utr3	Ppil3	0.60994093265854	1	0.635820639428808	1	0.621922701227878	0.998174113355237	-0.0350201197123486	-0.112150753616945	0.678675437016731	0.999982858284046	0.0771306339045963
chr1	58447604	58447984	380	+	utr5	Nif3l1	0.22904595648506	1	0.331260733436296	1	0.472362125113395	0.998174113355237	-0.266339079982632	0.0664809464963329	0.713741192618629	0.999982858284046	-0.332820026478964
chr1	58461262	58462162	900	+	utr3	Nif3l1	0.680547816774721	1	0.761258689964376	1	0.83389460425138	0.998174113355237	0.0628795157123643	0.0664809464963329	0.713741192618629	0.999982858284046	-0.00360143078396856
chr1	58463551	58464260	709	-	utr3	Orc2	0.885185802641904	1	0.894488597831211	1	0.951360540593756	0.998174113355237	-0.213198431493376	-0.0122697052911703	0.966305575914105	0.999982858284046	-0.200928726202206
chr1	58529762	58530154	392	-	utr3	Fam126b	0.818048228114502	1	0.825362731500876	1	0.888221501831384	0.998174113355237	0.123987347880155	0.262700158167243	0.193509671220198	0.999982858284046	-0.138712810287088
chr1	58591073	58591175	102	+	utr5	Ndufb3	0.880133646576613	1	0.900981606672095	1	0.923071907436125	0.998174113355237	-0.00547369502711118	-0.0614256111426792	0.806308885461668	0.999982858284046	0.055951916115568
chr1	58713378	58713502	124	+	utr5	Cflar	0.115710351498187	1	0.111999485447599	1	0.349242273487226	0.998174113355237	0.456373473508438	0.17471281290642	0.450335018523974	0.999982858284046	0.281660660602017
chr1	58752506	58752818	312	+	exon	Cflar	0.517768141777448	1	0.574866505602854	1	0.70548750915919	0.998174113355237	0.242079024925979	0.17471281290642	0.450335018523974	0.999982858284046	0.067366212019559
chr1	58753720	58753906	186	+	exon	Cflar	0.627746032697249	1	0.623229857482427	1	0.78720047428093	0.998174113355237	0.0486243707605472	0.17471281290642	0.450335018523974	0.999982858284046	-0.126088442145873
chr1	58902778	58903892	1114	-	utr3	Trak2	0.874761660680808	1	0.873725796119108	1	0.830977551070933	0.998174113355237	0.404100439890517	0.343591821818594	0.228348318385555	0.999982858284046	0.0605086180719233
chr1	58903894	58904155	261	-	utr3	Trak2	0.389307855242092	1	0.421265348905957	1	0.500508958476526	0.998174113355237	0.522292808641563	0.343591821818594	0.228348318385555	0.999982858284046	0.178700986822969
chr1	59162892	59163448	556	-	utr3	Als2	0.823751051004029	1	0.879844984190574	1	0.910775093429582	0.998174113355237	0.198054872099587	0.268442096490801	0.103858779262296	0.999982858284046	-0.0703872243912138
chr1	59163696	59164187	491	-	utr3	Als2	0.518504733228934	1	0.656393865149686	1	0.800491124670406	0.998174113355237	0.225711120559362	0.268442096490801	0.103858779262296	0.999982858284046	-0.0427309759314388
chr1	59215146	59215402	256	-	exon	Als2	0.812231328915188	1	0.809439983729779	1	0.838883502765437	0.998174113355237	0.361384511142289	0.268442096490801	0.103858779262296	0.999982858284046	0.0929424146514886
chr1	59215451	59216070	619	-	utr5	Als2	0.689533320452916	1	0.742437593740011	1	0.83038612799101	0.998174113355237	0.412177417435449	0.268442096490801	0.103858779262296	0.999982858284046	0.143735320944649
chr1	59482325	59482508	183	+	utr5	Fzd7	0.74713703400659	1	0.742186788411794	1	0.821487901969248	0.998174113355237	0.552913746017556	0.505773310954462	0.0401151956451386	0.999982858284046	0.0471404350630943
chr1	59483580	59484196	616	+	exon	Fzd7	0.82377950792389	1	0.842999782090237	1	0.900964508052873	0.998174113355237	0.482360506536082	0.505773310954462	0.0401151956451386	0.999982858284046	-0.0234128044183794
chr1	59484354	59485090	736	+	utr3	Fzd7	0.519923433334365	1	0.553313163771402	1	0.611334425942693	0.998174113355237	0.384006819362535	0.505773310954462	0.0401151956451386	0.999982858284046	-0.121766491591927
chr1	59516080	59516240	160	+	utr5*	Gm973	0.81343163484634	1	0.829418313744361	1	0.944137992406293	0.998174113355237	-0.200660811495311	-0.14982766985633	0.675435607861304	0.999982858284046	-0.050833141638981
chr1	59524416	59524652	236	+	utr5	Gm973	0.846020159606367	1	0.880283620217329	1	0.951894373635412	0.998174113355237	-0.169374369443214	-0.14982766985633	0.675435607861304	0.999982858284046	-0.0195466995868837
chr1	59633953	59634204	251	+	exon	Gm973	0.613088501399082	1	0.632096817174364	1	0.715310460459188	0.998174113355237	-0.520398355315002	-0.14982766985633	0.675435607861304	0.999982858284046	-0.370570685458672
chr1	59636074	59636249	175	+	utr3	Gm973	0.562461498134714	1	0.578454152671623	1	0.653677676887522	0.998174113355237	-0.379329280093077	-0.14982766985633	0.675435607861304	0.999982858284046	-0.229501610236747
chr1	59639777	59639883	106	-	utr3	Sumo1	0.264036288330342	1	0.286981331388147	1	0.35528169977597	0.998174113355237	0.0171209813687283	-0.0492891086277916	0.827660730781579	0.999982858284046	0.0664100899965199
chr1	59764045	59764166	121	+	utr5	Bmpr2	0.546020907956377	1	0.553646846042419	1	0.773759175235031	0.998174113355237	0.314251469083649	0.31822473042353	0.15279033553849	0.999982858284046	-0.00397326133988113
chr1	59764364	59764604	240	+	utr5	Bmpr2	0.6655225967359	1	0.655993633123076	1	0.830384628086817	0.998174113355237	0.49270374619697	0.31822473042353	0.15279033553849	0.999982858284046	0.17447901577344
chr1	59867540	59868513	973	+	exon	Bmpr2	0.984095933280512	1	0.968347726043148	1	0.986537117255515	0.998174113355237	0.304595024975558	0.31822473042353	0.15279033553849	0.999982858284046	-0.0136297054479718
chr1	59870443	59870627	184	+	utr3	Bmpr2	0.832236132861104	1	0.863321714735649	1	0.909558778184905	0.998174113355237	0.416766961174966	0.31822473042353	0.15279033553849	0.999982858284046	0.0985422307514359
chr1	59981631	59982333	702	+	utr3	Fam117b	0.600451169648979	1	0.634842406444797	1	0.647273247381215	0.998174113355237	-0.212441537692542	-0.118085926704884	0.584774375135197	0.999982858284046	-0.0943556109876573
chr1	59982736	59982897	161	+	utr3	Fam117b	0.622778072820571	1	0.647364659093653	1	0.776903846265506	0.998174113355237	-0.0873854358383698	-0.118085926704884	0.584774375135197	0.999982858284046	0.0307004908665145
chr1	60147923	60148168	245	+	utr3	Carf	0.797184841572963	1	0.77983874789807	1	0.884879647603223	0.998174113355237	0.084339188485685	0.055613947836848	0.832901992583148	0.999982858284046	0.028725240648837
chr1	60150539	60150724	185	+	utr3	Carf	0.139338891629519	1	0.115753741371354	1	0.182998800349581	0.998174113355237	0.628560480596361	0.055613947836848	0.832901992583148	0.999982858284046	0.572946532759514
chr1	60434182	60434282	100	+	exon	Abi2	0.3494345778885	1	0.346609155565765	1	0.298334272280233	0.998174113355237	0.533878863519543	0.168241836399435	0.554808066859241	0.999982858284046	0.365637027120108
chr1	60476796	60477434	638	+	utr3	Abi2	0.87505093956688	1	0.8690981680441	1	0.83439849205357	0.998174113355237	0.21666338353925	0.168241836399435	0.554808066859241	0.999982858284046	0.0484215471398147
chr1	60488165	60488709	544	-	utr3	Raph1	0.0998693144117992	1	0.125135201371566	1	0.225643435786785	0.998174113355237	-0.083731902963841	-0.00510934458234429	0.980709285642006	0.999982858284046	-0.0786225583814968
chr1	60525675	60525886	211	-	exon	Raph1	0.703083335806321	1	0.701483932796601	1	0.86337733160451	0.998174113355237	-0.380472708408865	-0.00510934458234429	0.980709285642006	0.999982858284046	-0.375363363826521
chr1	62637933	62638187	254	+	utr3	Pard3b	0.873270154097557	1	0.901302556499695	1	0.968532879084156	0.998174113355237	-0.455804571274697	-0.136605585023607	0.668779318917324	0.999982858284046	-0.319198986251091
chr1	62639247	62639473	226	+	utr3	Pard3b	0.340721667531312	1	0.352538084821568	1	0.547682498407788	0.998174113355237	-0.201422395931039	-0.136605585023607	0.668779318917324	0.999982858284046	-0.0648168109074321
chr1	62703599	62703777	178	+	utr5	Nrp2	0.554431981161045	1	0.531102527035888	1	0.588767035009601	0.998174113355237	0.764601133559282	0.819369494027531	0.0460793583641023	0.999982858284046	-0.0547683604682495
chr1	62703973	62704227	254	+	utr5	Nrp2	0.795490965943761	1	0.829681578754986	1	0.862862138713546	0.998174113355237	0.846764223276613	0.819369494027531	0.0460793583641023	0.999982858284046	0.0273947292490818
chr1	62815676	62816043	367	+	utr3	Nrp2	0.707886264053056	1	0.688472309862338	1	0.570239328627918	0.998174113355237	0.647056652412744	0.819369494027531	0.0460793583641023	0.999982858284046	-0.172312841614788
chr1	63057863	63059067	1204	-	utr3	Ino80d	0.619262642861472	1	0.652720415112178	1	0.6590096128456	0.998174113355237	-0.0789029849946211	0.0818857673055219	0.769322181130373	0.999982858284046	-0.160788752300143
chr1	63085934	63086331	397	-	utr5	Ino80d	0.70672105864662	1	0.702101202051493	1	0.86097650163284	0.998174113355237	0.131944183884142	0.0818857673055219	0.769322181130373	0.999982858284046	0.0500584165786203
chr1	63114485	63114910	425	-	utr5	Ino80d	0.54942271988637	1	0.567665457319644	1	0.675198897882566	0.998174113355237	-0.822089141911398	0.0818857673055219	0.769322181130373	0.999982858284046	-0.90397490921692
chr1	63156946	63157112	166	-	exon	Ndufs1	0.873443314095431	1	0.886210392995647	1	0.950594917948261	0.998174113355237	-0.782143511363644	0.0936938690006855	0.789815340936795	0.999982858284046	-0.87583738036433
chr1	63157462	63157775	313	+	exon	Ino80dos	0.675502534349968	1	0.69713341143201	1	0.698658453505291	0.998174113355237	-0.633442194884234	-0.268049691580596	0.49312949417901	0.999982858284046	-0.365392503303638
chr1	63176483	63176654	171	-	utr5	Ndufs1	0.717509339025256	1	0.727409160659762	1	0.734046954875505	0.998174113355237	0.10167966588215	0.0936938690006855	0.789815340936795	0.999982858284046	0.00798579688146399
chr1	63176953	63177211	258	+	utr5	Eef1b2	0.659973832158185	1	0.633730052365742	1	0.558877971997933	0.998174113355237	-0.222270477126985	-0.0291147941067899	0.915499885097912	0.999982858284046	-0.193155683020195
chr1	63592670	63593157	487	+	utr3	Adam23	0.552544578993894	1	0.575552396620331	1	0.396511388075662	0.998174113355237	-1.8319657424022	-1.4306557846114	0.0438067330232816	0.999982858284046	-0.401309957790794
chr1	63593235	63593384	149	+	utr3	Adam23	0.373895586514905	1	0.353483222848643	1	0.457906260092784	0.998174113355237	-1.50241411876624	-1.4306557846114	0.0438067330232816	0.999982858284046	-0.0717583341548391
chr1	63731403	63731591	188	+	utr5	Fastkd2	0.919212298621385	1	0.910360781948986	1	0.974288958308766	0.998174113355237	-0.234676585170197	-0.113177741435158	0.675005963658634	0.999982858284046	-0.121498843735039
chr1	63731692	63732180	488	+	exon	Fastkd2	0.538352396356955	1	0.575382085846943	1	0.594950537105794	0.998174113355237	-0.19923200798068	-0.113177741435158	0.675005963658634	0.999982858284046	-0.0860542665455218
chr1	64032971	64033214	243	-	utr3	Klf7	0.535317934531478	1	0.552471247228042	1	0.670639208927131	0.998174113355237	0.139072614550501	-0.0314061735993225	0.907429815199599	0.999982858284046	0.170478788149824
chr1	64034510	64034640	130	-	utr3	Klf7	0.840686279308041	1	0.863451745545361	1	0.888975782078199	0.998174113355237	0.222436182800505	-0.0314061735993225	0.907429815199599	0.999982858284046	0.253842356399827
chr1	64034814	64035169	355	-	utr3	Klf7	0.48405666536517	1	0.454285337794263	1	0.584456039694921	0.998174113355237	0.0229525129885474	-0.0314061735993225	0.907429815199599	0.999982858284046	0.0543586865878699
chr1	64035302	64035792	490	-	utr3	Klf7	0.668756773817962	1	0.662441445427172	1	0.750267589135621	0.998174113355237	0.0855703166202081	-0.0314061735993225	0.907429815199599	0.999982858284046	0.116976490219531
chr1	64042386	64042494	108	-	exon	Mir6899	0.298606433304882	1	0.309955612387711	1	0.457531530637673	0.998174113355237	-0.470664826001179	NA	NA	NA	NA
chr1	64078725	64079391	666	-	exon	Klf7	0.844875373772257	1	0.837944945485782	1	0.859414058278955	0.998174113355237	0.103748231482858	-0.0314061735993225	0.907429815199599	0.999982858284046	0.135154405082181
chr1	64120963	64121290	327	-	utr5	Klf7	0.618373965154651	1	0.600530462217487	1	0.729480652266124	0.998174113355237	-0.0279394819721468	-0.0314061735993225	0.907429815199599	0.999982858284046	0.00346669162717567
chr1	64597195	64597783	588	+	utr3	Creb1	0.894464064026488	1	0.905945968169395	1	0.927033129777166	0.998174113355237	0.0362122098683878	0.172913416333458	0.37443543940189	0.999982858284046	-0.13670120646507
chr1	64607522	64608003	481	-	utr3	Mettl21a	0.592396138803604	1	0.659964833917685	1	0.72130884056022	0.998174113355237	0.263713695134156	0.198455639993083	0.370953085120109	0.999982858284046	0.0652580551410727
chr1	64679917	64680164	247	-	exon	2810408I11Rik	0.670364639042109	1	0.686920853394045	1	0.369459535559114	0.998174113355237	0.494838225114809	0.161151225044786	0.879250542386898	0.999982858284046	0.333687000070023
chr1	64723787	64723986	199	+	utr3	Ccnyl1	0.940005220212717	1	0.915315224761925	1	0.90660548381523	0.998174113355237	-0.0698653860480947	0.139199057291115	0.759476072552152	0.999982858284046	-0.20906444333921
chr1	64730800	64730907	107	-	utr3	Fzd5	0.590960953565638	1	0.592391881313427	1	0.76428456445588	0.998174113355237	0.490838132969351	0.00707065729690598	0.978469282583105	0.999982858284046	0.483767475672445
chr1	64734780	64735617	837	-	utr3	Fzd5	0.34587880396245	1	0.384563062702321	1	0.565012154428994	0.998174113355237	-0.108651712888372	0.00707065729690598	0.978469282583105	0.999982858284046	-0.115722370185278
chr1	64794154	64794815	661	-	utr3	Plekhm3	0.51431099273271	1	0.47787499475397	1	0.467127887559031	0.998174113355237	0.0709699664920175	0.222049666384003	0.570846326132429	0.999982858284046	-0.151079699891985
chr1	64921805	64922291	486	-	exon	Plekhm3	0.373774543500124	1	0.377826441662918	1	0.325956428462313	0.998174113355237	-0.151144502936154	0.222049666384003	0.570846326132429	0.999982858284046	-0.373194169320156
chr1	64937766	64938291	525	-	exon	Plekhm3	0.718194222742526	1	0.726913721420483	1	0.690678769326965	0.998174113355237	0.0920040927286424	0.222049666384003	0.570846326132429	0.999982858284046	-0.13004557365536
chr1	65208952	65209052	100	+	exon	Pikfyve	0.860803475657635	1	0.858285946138722	1	0.903080838903774	0.998174113355237	-0.065497670595865	0.192251078933201	0.307464656089932	0.999982858284046	-0.257748749529066
chr1	65246355	65247185	830	+	utr3	Pikfyve	0.395279677681987	1	0.508597351014505	1	0.600034688193571	0.998174113355237	0.121597338043404	0.192251078933201	0.307464656089932	0.999982858284046	-0.070653740889797
chr1	65250115	65250218	103	+	exon	Pikfyve	0.669986798531963	1	0.677521716953022	1	0.807465339234156	0.998174113355237	0.223627639624113	0.192251078933201	0.307464656089932	0.999982858284046	0.0313765606909127
chr1	65273634	65273897	263	+	utr3	Pikfyve	0.816091765155761	1	0.812975489080477	1	0.832712903056637	0.998174113355237	0.121857551668515	0.192251078933201	0.307464656089932	0.999982858284046	-0.0703935272646854
chr1	66321866	66322056	190	+	utr5	Map2	0.730417439145037	1	0.752252617011073	1	0.803365231952228	0.998174113355237	0.249006994180134	-0.010358546267316	0.960208215562799	0.999982858284046	0.25936554044745
chr1	66399325	66399427	102	+	utr5	Map2	0.62672860782984	1	0.679074185271392	1	0.742184731711223	0.998174113355237	-0.129703282081186	-0.010358546267316	0.960208215562799	0.999982858284046	-0.11934473581387
chr1	66406393	66406588	195	+	exon	Map2	0.371426863941475	1	0.37385563606947	1	0.293539202636787	0.998174113355237	-1.28549420724531	-0.010358546267316	0.960208215562799	0.999982858284046	-1.275135660978
chr1	66412549	66412964	415	+	exon	Map2	0.86622402593416	1	0.881415003834572	1	0.809367185601533	0.998174113355237	-0.131246005135901	-0.010358546267316	0.960208215562799	0.999982858284046	-0.120887458868585
chr1	66413473	66413824	351	+	exon	Map2	0.805338970901536	1	0.825000615703888	1	0.759510994910448	0.998174113355237	-0.105384030686403	-0.010358546267316	0.960208215562799	0.999982858284046	-0.0950254844190875
chr1	66413983	66414131	148	+	exon	Map2	0.279581016208383	1	0.307665135387095	1	0.407406289878285	0.998174113355237	-0.357975729320662	-0.010358546267316	0.960208215562799	0.999982858284046	-0.347617183053346
chr1	66414770	66415356	586	+	exon	Map2	0.484429055959916	1	0.51938649136259	1	0.584693318457318	0.998174113355237	-0.184295972076794	-0.010358546267316	0.960208215562799	0.999982858284046	-0.173937425809478
chr1	66415708	66416075	367	+	exon	Map2	0.886642496450679	1	0.91519995016437	1	0.869824980144652	0.998174113355237	-0.0323239415382464	-0.010358546267316	0.960208215562799	0.999982858284046	-0.0219653952709303
chr1	66701251	66701551	300	+	utr3	Rpe	0.366401018804691	1	0.363493893021214	1	0.466314147599553	0.998174113355237	-0.640076939557472	-0.0969798387321725	0.729485141243166	0.999982858284046	-0.543097100825299
chr1	66801092	66802072	980	-	exon	Kansl1l	0.601581399085132	1	0.605488294260367	1	0.685855689872181	0.998174113355237	0.0504887767867276	0.0936598131903025	0.677465548954193	0.999982858284046	-0.0431710364035749
chr1	66857459	66857595	136	-	exon	Acadl	0.466273163010869	1	0.471278702882036	1	0.552001163438818	0.998174113355237	-0.226941792353531	0.306121958067775	0.2471906552626	0.999982858284046	-0.533063750421305
chr1	66862319	66862832	513	-	intron	Acadl	0.80621312668174	1	0.799130971920081	1	0.878708281474892	0.998174113355237	-0.0824328896119896	0.306121958067775	0.2471906552626	0.999982858284046	-0.388554847679764
chr1	68038544	68038809	265	-	utr3	Erbb4	0.920588853623779	1	0.877356461586406	1	0.83317393900052	0.998174113355237	-0.336638867278661	-0.200300784785978	0.703301075341845	0.999982858284046	-0.136338082492683
chr1	68039986	68040353	367	-	utr3	Erbb4	0.848052717533257	1	0.797866932438938	1	0.696386672976097	0.998174113355237	-0.0833377719355481	-0.200300784785978	0.703301075341845	0.999982858284046	0.11696301285043
chr1	69108175	69108302	127	-	utr5*	Erbb4	0.651737471418452	1	0.613363950147104	1	0.615520905062243	0.998174113355237	-0.285229081266605	-0.200300784785978	0.703301075341845	0.999982858284046	-0.0849282964806266
chr1	69538495	69539131	636	-	utr3	Ikzf2	0.645658277507538	1	0.670056859673451	1	0.666036738296264	0.998174113355237	0.259608714569812	0.220803053436111	0.530545385445061	0.999982858284046	0.0388056611337012
chr1	71030386	71030567	181	-	utr3	Bard1	0.99826013228493	1	0.976134394170786	1	0.952016575156643	0.998174113355237	0.435775308888761	0.433927911051741	0.604192911871604	0.999982858284046	0.00184739783701954
chr1	71074822	71075279	457	-	exon	Bard1	0.898121574792903	1	0.910847657811458	1	0.857843233507134	0.998174113355237	0.33098689141836	0.433927911051741	0.604192911871604	0.999982858284046	-0.102941019633381
chr1	72159931	72160031	100	-	utr3	Mreg	0.642545600672786	1	0.627473356347951	1	0.720792774659333	0.998174113355237	0.486748407321878	0.156062338143154	0.778753272219629	0.999982858284046	0.330686069178724
chr1	72160438	72160731	293	-	utr3	Mreg	0.998132886254547	1	0.977159940677708	1	0.973869997757932	0.998174113355237	-0.0832903010958026	0.156062338143154	0.778753272219629	0.999982858284046	-0.239352639238956
chr1	72301173	72301613	440	+	utr3	Tmem169	0.879409175836687	1	0.852164052121496	1	0.883136709122845	0.998174113355237	-0.584548947366242	-0.382224381683483	0.669252464630784	0.999982858284046	-0.202324565682759
chr1	72428812	72428945	133	-	exon	March4	0.99295478180179	1	0.989085505122469	1	0.91873311606948	0.998174113355237	-0.873637921722344	-0.766206433499181	0.181845378655614	0.999982858284046	-0.107431488223162
chr1	72586111	72586388	277	+	exon	Smarcal1	0.88416047948404	1	0.906570279832838	1	0.971753816593136	0.998174113355237	0.103606555737153	-0.0547865474495651	0.778798631144585	0.999982858284046	0.158393103186718
chr1	72591004	72591110	106	+	exon	Smarcal1	0.371475545822576	1	0.376775122393542	1	0.479600002141446	0.998174113355237	-0.453576929243301	-0.0547865474495651	0.778798631144585	0.999982858284046	-0.398790381793735
chr1	72824182	72824313	131	+	utr5*	Igfbp2	0.814601645481541	1	0.821884282855008	1	0.768291208789635	0.998174113355237	0.53512998258334	0.26169152418548	0.860499300639247	0.999982858284046	0.273438458397861
chr1	72824501	72824689	188	+	utr5	Igfbp2	0.904734771689437	1	0.875748331660569	1	0.652762055424127	0.998174113355237	-0.2108710551859	0.26169152418548	0.860499300639247	0.999982858284046	-0.47256257937138
chr1	72858785	72859226	441	-	utr3	Igfbp5	0.882949696769829	1	0.911832611840095	1	0.759388238506677	0.998174113355237	-1.44075285357339	-1.3222977170972	0.045331179070283	0.999982858284046	-0.118455136476186
chr1	72859460	72859620	160	-	utr3	Igfbp5	0.943728248965584	1	0.915169480232703	1	0.913695414097258	0.998174113355237	-1.17767184444599	-1.3222977170972	0.045331179070283	0.999982858284046	0.14462587265121
chr1	72859824	72860683	859	-	utr3	Igfbp5	0.971218080341482	1	0.9996715407644	1	0.946887112506394	0.998174113355237	-1.43199640250762	-1.3222977170972	0.045331179070283	0.999982858284046	-0.109698685410419
chr1	72861976	72862229	253	-	utr3	Igfbp5	0.798932876291108	1	0.766404202715996	1	0.558348266178894	0.998174113355237	-1.16638977730048	-1.3222977170972	0.045331179070283	0.999982858284046	0.155907939796723
chr1	72874698	72874798	100	-	utr5	Igfbp5	0.928574775688049	1	0.950211703256883	1	0.807433347652111	0.998174113355237	-1.21138600846699	-1.3222977170972	0.045331179070283	0.999982858284046	0.11091170863021
chr1	72950287	72950424	137	+	intergenic	NA	0.0606884783608657	1	0.0250206669483249	1	0.14583214157415	0.998174113355237	-1.26284689839377	NA	NA	NA	NA
chr1	73616165	73616285	120	+	intergenic	NA	0.946188264839079	1	0.97794501047737	1	0.955624838430147	0.998174113355237	-0.274154507371895	NA	NA	NA	NA
chr1	73616543	73616856	313	+	intergenic	NA	0.942503331878964	1	0.974701366210755	1	0.973211416352783	0.998174113355237	-0.266730219320696	NA	NA	NA	NA
chr1	73617554	73618556	1002	-	exon	6030407O03Rik	0.7800825345084	1	0.818052226892739	1	0.643056509986024	0.998174113355237	-0.19806173026564	0.0264309513828939	0.975639518537899	0.999982858284046	-0.224492681648533
chr1	73913950	73914444	494	-	utr3	Tns1	0.975842827716045	1	0.988890694144005	1	0.977351077774437	0.998174113355237	-0.246536378668134	-0.294476317277019	0.556348578913391	0.999982858284046	0.0479399386088856
chr1	73924745	73925118	373	-	exon	Tns1	0.852062692796887	1	0.817872315791276	1	0.806010699420597	0.998174113355237	-0.261564926323697	-0.294476317277019	0.556348578913391	0.999982858284046	0.0329113909533221
chr1	73953147	73953987	840	-	utr5	Tns1	0.889088220348758	1	0.856653878069632	1	0.8775415443286	0.998174113355237	-0.214004079768748	-0.294476317277019	0.556348578913391	0.999982858284046	0.0804722375082713
chr1	74283993	74284109	116	-	exon	Aamp	0.9769422636358	1	0.978979625451728	1	0.988311533200006	0.998174113355237	-0.223905852923558	-0.22485916608795	0.254877843811873	0.999982858284046	0.000953313164391734
chr1	74295272	74295451	179	-	utr5	Tmbim1	0.925437905794585	1	0.929217026433603	1	0.976329703364233	0.998174113355237	-0.679651042689734	-0.593434424277961	0.196503242163256	0.999982858284046	-0.0862166184117734
chr1	74352379	74352778	399	+	utr3	Pnkd	0.247512417600107	1	0.304616668713868	1	0.454265746281542	0.998174113355237	0.370481526304372	0.151221449621614	0.533190783808714	0.999982858284046	0.219260076682758
chr1	74369054	74369243	189	+	utr3	Catip	0.27513836290755	1	0.248162040167398	1	0.368760944918405	0.998174113355237	-0.674491060662831	0.469943314223551	0.477187041997968	0.999982858284046	-1.14443437488638
chr1	74437778	74437944	166	-	utr3	Usp37	0.675369893732091	1	0.717040597504426	1	0.857552629265909	0.998174113355237	-0.0627437787740101	0.0592961068966804	0.751404369333696	0.999982858284046	-0.12203988567069
chr1	74506135	74506245	110	+	utr5	Cnot9	0.896445285474723	1	0.906003143689749	1	0.975117012273554	0.998174113355237	-0.424223945131293	-0.0415125885311733	0.863562788826812	0.999982858284046	-0.38271135660012
chr1	74528892	74529195	303	+	utr3	Cnot9	0.432408390393611	1	0.472172923127049	1	0.490585496417774	0.998174113355237	0.299161536193586	-0.0415125885311733	0.863562788826812	0.999982858284046	0.340674124724759
chr1	74548035	74548176	141	+	exon	Plcd4	0.666758570177539	1	0.66057352642223	1	0.72858119413953	0.998174113355237	0.0996587298032116	0.210280776730541	0.40694062947238	0.999982858284046	-0.11062204692733
chr1	74549139	74549554	415	+	exon	Plcd4	0.994053235644797	1	0.987661417598023	1	0.977723881988627	0.998174113355237	0.129660608038226	0.210280776730541	0.40694062947238	0.999982858284046	-0.0806201686923152
chr1	74550940	74551061	121	+	exon	Plcd4	0.960513467347328	1	0.971128850251257	1	0.992698339274411	0.998174113355237	0.335022461187301	0.210280776730541	0.40694062947238	0.999982858284046	0.12474168445676
chr1	74561836	74561938	102	+	exon	Plcd4	0.525595113989794	1	0.529705910031562	1	0.691059968322786	0.998174113355237	-0.0647373461787124	0.210280776730541	0.40694062947238	0.999982858284046	-0.275018122909254
chr1	74566545	74567185	640	+	utr3	Plcd4	0.981962674149637	1	0.955578841034909	1	0.92565474286277	0.998174113355237	0.14536136137135	0.210280776730541	0.40694062947238	0.999982858284046	-0.0649194153591914
chr1	74568602	74568731	129	-	utr3	Zfp142	0.383481866407423	1	0.402650795161033	1	0.481385437062577	0.998174113355237	0.079840512853732	0.321948854808597	0.262141816414299	0.999982858284046	-0.242108341954865
chr1	74569696	74570135	439	-	utr3	Zfp142	0.68876558607951	1	0.715398667344726	1	0.717600529471767	0.998174113355237	0.132545292997885	0.321948854808597	0.262141816414299	0.999982858284046	-0.189403561810711
chr1	74570305	74570478	173	-	utr3	Zfp142	0.788120632716501	1	0.777958503911551	1	0.827693001836753	0.998174113355237	-0.0249136444761596	0.321948854808597	0.262141816414299	0.999982858284046	-0.346862499284756
chr1	74570601	74571124	523	-	utr3	Zfp142	0.632590418625129	1	0.616274617548123	1	0.687145672786924	0.998174113355237	0.276752034437951	0.321948854808597	0.262141816414299	0.999982858284046	-0.0451968203706459
chr1	74571535	74572362	827	-	utr3	Zfp142	0.945325640066547	1	0.915214557445454	1	0.890134783066863	0.998174113355237	0.338163555694006	0.321948854808597	0.262141816414299	0.999982858284046	0.0162147008854089
chr1	74575885	74576019	134	-	utr3	Zfp142	0.725547960423389	1	0.699444058168753	1	0.82340698296715	0.998174113355237	0.302172496113193	0.321948854808597	0.262141816414299	0.999982858284046	-0.0197763586954033
chr1	74585500	74585721	221	-	utr5	Zfp142	0.179195864481736	1	0.1981361383289	1	0.435622447587426	0.998174113355237	0.136583191842562	0.321948854808597	0.262141816414299	0.999982858284046	-0.185365662966035
chr1	74587623	74588039	416	-	utr5	Zfp142	0.86450955937309	1	0.872752949029918	1	0.94362899706445	0.998174113355237	0.0429283547656998	0.321948854808597	0.262141816414299	0.999982858284046	-0.279020500042897
chr1	74588202	74588437	235	-	utr5	Zfp142	0.887758050186509	1	0.88221774589191	1	0.879779800777988	0.998174113355237	0.336785295773687	0.321948854808597	0.262141816414299	0.999982858284046	0.0148364409650901
chr1	74589246	74589382	136	+	intron	Bcs1l	0.827569397510325	1	0.821157450403489	1	0.867498519619133	0.998174113355237	0.132520450896059	0.177116051494332	0.544514278546302	0.999982858284046	-0.0445956005982727
chr1	74589417	74589729	312	+	utr5	Bcs1l	0.94829876073953	1	0.954146993398072	1	0.944115435005603	0.998174113355237	0.0973641333391193	0.177116051494332	0.544514278546302	0.999982858284046	-0.0797519181552127
chr1	74593821	74594168	347	-	utr3	Rnf25	0.877254500759156	1	0.923675288228849	1	0.929367210445256	0.998174113355237	0.019022724233396	0.0660362022263351	0.77029740434839	0.999982858284046	-0.0470134779929391
chr1	74634265	74634683	418	+	exon	Stk36	0.617162198486976	1	0.613437053768062	1	0.41344598342365	0.998174113355237	0.173233974523431	0.12347661910108	0.828580210065058	0.999982858284046	0.0497573554223506
chr1	74635908	74636135	227	+	utr3	Stk36	0.741595026205344	1	0.735377131542711	1	0.864875046231791	0.998174113355237	-0.0813436271256977	0.12347661910108	0.828580210065058	0.999982858284046	-0.204820246226778
chr1	74678973	74679374	401	+	utr5	Ttll4	0.779866905447217	1	0.796190116250374	1	0.841998309037963	0.998174113355237	0.0272322298873671	-0.107026135955029	0.704138088211006	0.999982858284046	0.134258365842396
chr1	74679638	74680425	787	+	exon	Ttll4	0.335850846584068	1	0.333509252549696	1	0.258810756825442	0.998174113355237	-0.254291529271516	-0.107026135955029	0.704138088211006	0.999982858284046	-0.147265393316487
chr1	74697654	74697807	153	+	utr3	Ttll4	0.763723534159422	1	0.754060719234265	1	0.835610053122323	0.998174113355237	-0.153099001695024	-0.107026135955029	0.704138088211006	0.999982858284046	-0.0460728657399946
chr1	74784540	74784781	241	+	utr3	Wnt6	0.96362987699918	1	0.957426357623032	1	0.915307289079632	0.998174113355237	0.68383154723266	1.34410676643108	0.0334555650892617	0.999982858284046	-0.660275219198415
chr1	74967379	74967613	234	-	utr3	Nhej1	0.516853609761003	1	0.513518624330889	1	0.683760595635963	0.998174113355237	0.0328855364924862	0.634087887713199	0.0755100538852609	0.999982858284046	-0.601202351220712
chr1	75142228	75142554	326	-	utr5	Cnppd1	0.890516034264664	1	0.86314469803859	1	0.940602611403212	0.998174113355237	-0.131043893807044	-0.018039707122536	0.95792918367739	0.999982858284046	-0.113004186684508
chr1	75146551	75147042	491	+	utr3	Retreg2	0.825909900086154	1	0.864597816438498	1	0.890531575974616	0.998174113355237	0.207623374900002	0.140476909467267	0.380976240132904	0.999982858284046	0.0671464654327351
chr1	75171764	75171873	109	-	utr3	Abcb6	0.988399216676211	1	0.970338127186532	1	0.986544630732876	0.998174113355237	-0.147226183293076	-0.0780216540501431	0.864084463655102	0.999982858284046	-0.0692045292429333
chr1	75179607	75179767	160	-	exon	Gm29253	0.88916408764044	1	0.871878383583188	1	0.901333265349183	0.998174113355237	-0.185964571733641	NA	NA	NA	NA
chr1	75179879	75180319	440	-	utr5	Abcb6	0.70915237376866	1	0.69253411034946	1	0.686901085410426	0.998174113355237	-0.448400392245554	-0.0780216540501431	0.864084463655102	0.999982858284046	-0.370378738195411
chr1	75181423	75181826	403	-	utr3	Atg9a	0.538075515414102	1	0.543727669328079	1	0.638333155681284	0.998174113355237	0.100786372728767	0.102985282336632	0.708386465151946	0.999982858284046	-0.00219890960786495
chr1	75192260	75192477	217	+	utr5	Ankzf1	0.959512700765025	1	0.945698015424702	1	0.973440446980451	0.998174113355237	0.253514717732638	-0.0275095852878727	0.92150722093046	0.999982858284046	0.281024303020511
chr1	75197584	75198098	514	+	utr3	Ankzf1	0.533763852358276	1	0.559777545844535	1	0.597905206257327	0.998174113355237	-0.347664834528587	-0.0275095852878727	0.92150722093046	0.999982858284046	-0.320155249240714
chr1	75198619	75198962	343	+	utr3	Ankzf1	0.351947609212172	1	0.352505867470961	1	0.581630686346803	0.998174113355237	0.0911233728416986	-0.0275095852878727	0.92150722093046	0.999982858284046	0.118632958129571
chr1	75199319	75199732	413	+	utr3	Ankzf1	0.739031311979573	1	0.769065819648613	1	0.799548475859273	0.998174113355237	-0.211330876713539	-0.0275095852878727	0.92150722093046	0.999982858284046	-0.183821291425666
chr1	75211208	75211359	151	+	utr5	Stk16	0.661713373458178	1	0.68853745859004	1	0.775601910929943	0.998174113355237	-0.105764239536917	0.24047747796373	0.255806024101074	0.999982858284046	-0.346241717500647
chr1	75211766	75212081	315	+	exon	Stk16	0.500267776120964	1	0.574685655419817	1	0.701324090984011	0.998174113355237	-0.0439387287375921	0.24047747796373	0.255806024101074	0.999982858284046	-0.284416206701322
chr1	75214027	75214229	202	-	utr3	Tuba4a	0.392942985139482	1	0.395578531766943	1	0.485149259850839	0.998174113355237	-0.0604446620006056	0.174171705257379	0.713178377347019	0.999982858284046	-0.234616367257985
chr1	75215047	75215421	374	-	utr3	Tuba4a	0.723529613706052	1	0.700835437498184	1	0.64881362797172	0.998174113355237	0.585771095447498	0.174171705257379	0.713178377347019	0.999982858284046	0.411599390190119
chr1	75215481	75216074	593	-	utr3	Tuba4a	0.919252843588716	1	0.95007145162822	1	0.96784731029566	0.998174113355237	0.0658227075227958	0.174171705257379	0.713178377347019	0.999982858284046	-0.108348997734583
chr1	75216100	75216497	397	-	utr3	Tuba4a	0.949745920714815	1	0.915706996380025	1	0.800027395659717	0.998174113355237	-0.0409083964554423	0.174171705257379	0.713178377347019	0.999982858284046	-0.215080101712821
chr1	75217304	75217414	110	-	utr5	Tuba4a	0.908330630860768	1	0.881807098303368	1	0.875380345256305	0.998174113355237	0.184770222025616	0.174171705257379	0.713178377347019	0.999982858284046	0.010598516768237
chr1	75388660	75389076	416	+	exon	Speg	0.471131143641263	1	0.454903579648422	1	0.533454908646781	0.998174113355237	0.486762167529577	0.515893873245318	0.00424626053220716	0.52620713851057	-0.029131705715741
chr1	75390947	75391050	103	+	utr3	Speg	0.338939040349062	1	0.323283836986256	1	0.549515801869855	0.998174113355237	0.1730748001791	0.515893873245318	0.00424626053220716	0.52620713851057	-0.342819073066218
chr1	75421748	75421981	233	+	exon	Speg	0.376806185253742	1	0.365151901486583	1	0.55628145809323	0.998174113355237	0.738191553250609	0.515893873245318	0.00424626053220716	0.52620713851057	0.222297680005291
chr1	75431488	75431875	387	+	utr3	Speg	0.844551493743974	1	0.84375978900029	1	0.954156828315487	0.998174113355237	0.868761774456417	0.515893873245318	0.00424626053220716	0.52620713851057	0.3528679012111
chr1	75436063	75436250	187	+	utr5	Gmppa	0.178567247045628	1	0.191763810296596	1	0.32878591504493	0.998174113355237	-0.105456734709064	0.19904241669759	0.317689767881036	0.999982858284046	-0.304499151406654
chr1	75474635	75476133	1498	-	utr3	Chpf	0.96426988786376	1	0.969015658590456	1	0.998257857387468	0.998458270528882	0.117369639205119	0.175685427460748	0.454407101193181	0.999982858284046	-0.058315788255629
chr1	75476640	75476817	177	-	utr3	Chpf	0.896925652437159	1	0.902253016910225	1	0.939507141577766	0.998174113355237	0.054574631526539	0.175685427460748	0.454407101193181	0.999982858284046	-0.121110795934209
chr1	75477271	75477844	573	-	utr3	Chpf	0.395657967926154	1	0.479715866988925	1	0.440608027940391	0.998174113355237	-0.0744878289055455	0.175685427460748	0.454407101193181	0.999982858284046	-0.250173256366294
chr1	75490766	75491081	315	-	utr3	Obsl1	0.445547940378922	1	0.459896541214945	1	0.632685727511173	0.998174113355237	0.0746647906720216	0.159350704627738	0.409573982891888	0.999982858284046	-0.0846859139557166
chr1	75505655	75505874	219	-	exon	Obsl1	0.211827897668758	1	0.215301382588691	1	0.431862785249282	0.998174113355237	-0.0583721541566997	0.159350704627738	0.409573982891888	0.999982858284046	-0.217722858784438
chr1	75506176	75506889	713	-	utr5	Obsl1	0.525226579095518	1	0.534241799834227	1	0.484831653116753	0.998174113355237	-0.645058381676084	0.159350704627738	0.409573982891888	0.999982858284046	-0.804409086303822
chr1	77368512	77368721	209	-	utr3	Epha4	0.286512822065492	1	0.294911706039203	1	0.235368540181776	0.998174113355237	-0.0479807138931295	0.480556776931944	0.350787037538827	0.999982858284046	-0.528537490825074
chr1	77369063	77369463	400	-	utr3	Epha4	0.741382075487093	1	0.781789888463651	1	0.737120411520246	0.998174113355237	0.196913288017798	0.480556776931944	0.350787037538827	0.999982858284046	-0.283643488914146
chr1	77369564	77369717	153	-	utr3	Epha4	0.842705088901161	1	0.871601611273487	1	0.854326098431743	0.998174113355237	0.353437123950355	0.480556776931944	0.350787037538827	0.999982858284046	-0.127119652981589
chr1	77372938	77373815	877	-	utr3	Epha4	0.747215184793655	1	0.78934256641977	1	0.619395413765088	0.998174113355237	0.291583642107667	0.480556776931944	0.350787037538827	0.999982858284046	-0.188973134824277
chr1	77506749	77507227	478	-	utr3	Epha4	0.655799450752131	1	0.689954672082122	1	0.697661867718575	0.998174113355237	0.191124066941339	0.480556776931944	0.350787037538827	0.999982858284046	-0.289432709990605
chr1	78480029	78480176	147	-	utr5	Farsb	0.940013434591377	1	0.931661579888405	1	0.978121580441923	0.998174113355237	-0.386334610524651	-0.271361674491086	0.312541873803508	0.999982858284046	-0.114972936033565
chr1	78657940	78658040	100	+	utr5	Utp14b	0.426404426057947	1	0.381147415291025	1	0.56541185361091	0.998174113355237	-0.402850452368197	-0.286123472800423	0.5841099389099	0.999982858284046	-0.116726979567774
chr1	78664379	78664619	240	+	utr5	Utp14b	0.991163480374219	1	0.964834424277095	1	0.940612697789083	0.998174113355237	-0.490622491434858	-0.286123472800423	0.5841099389099	0.999982858284046	-0.204499018634435
chr1	78664893	78666834	1941	+	utr3	Utp14b	0.92817988062248	1	0.978747493870664	1	0.995775404349094	0.998174113355237	-0.399970040486683	-0.286123472800423	0.5841099389099	0.999982858284046	-0.11384656768626
chr1	78667637	78667947	310	+	utr3	Utp14b	0.579610622762883	1	0.605305752436016	1	0.592880894360104	0.998174113355237	-0.42520918032213	-0.286123472800423	0.5841099389099	0.999982858284046	-0.139085707521707
chr1	78706552	78706730	178	+	utr3	Acsl3	0.830864745217943	1	0.781297546429489	1	0.643956485895147	0.998174113355237	0.167876118544829	0.0536924596714368	0.903320199185347	0.999982858284046	0.114183658873392
chr1	79435107	79435355	248	-	utr3	Scg2	0.886352792032472	1	0.924958027716255	1	0.953374662738565	0.998174113355237	-1.94382753524176	-2.05350892107402	0.00836767937045697	0.69246027905242	0.109681385832254
chr1	79436111	79436333	222	-	exon	Scg2	0.28022040065956	1	0.251917418581174	1	0.0040141020812096	0.998174113355237	-1.70457779726226	-2.05350892107402	0.00836767937045697	0.69246027905242	0.348931123811761
chr1	79777898	79778243	345	+	exon	Mrpl44	0.710903287531665	1	0.730252767816916	1	0.785795704221042	0.998174113355237	0.074898232396796	0.195445793063169	0.495581794905254	0.999982858284046	-0.120547560666373
chr1	79821371	79821600	229	-	utr5	Serpine2	0.728827041399643	1	0.716848470499731	1	0.825861860732671	0.998174113355237	0.00129982972542059	0.239348575594113	0.641123003329311	0.999982858284046	-0.238048745868692
chr1	80239593	80239830	237	+	intergenic	NA	0.68411984494331	1	0.665437968034098	1	0.711130589138841	0.998174113355237	1.14046978390781	NA	NA	NA	NA
chr1	80240018	80240364	346	+	intergenic	NA	0.748016456868561	1	0.738001117189542	1	0.814140707818717	0.998174113355237	1.0792036207377	NA	NA	NA	NA
chr1	80266912	80267307	395	-	utr3	Cul3	0.131613301442327	1	0.268901994769163	1	0.509261693312493	0.998174113355237	0.124354421877658	0.0435026074479728	0.796270240826083	0.999982858284046	0.0808518144296853
chr1	80502271	80503251	980	-	utr3	Dock10	0.829588933588828	1	0.842168812482588	1	0.822813442134077	0.998174113355237	-0.0107092736150237	0.140830368198085	0.62408160892411	0.999982858284046	-0.151539641813109
chr1	82237186	82237670	484	-	utr3	Irs1	0.979666763828392	1	0.968910032392132	1	0.98961924952875	0.998174113355237	0.26600541835586	0.396615275348926	0.332641784803971	0.999982858284046	-0.130609856993067
chr1	82286809	82287816	1007	-	exon	Irs1	0.747715671352153	1	0.757135029411721	1	0.67247799705746	0.998174113355237	0.240406306411357	0.396615275348926	0.332641784803971	0.999982858284046	-0.156208968937569
chr1	82288204	82288552	348	-	exon	Irs1	0.939519104562822	1	0.93052961422271	1	0.864763893815264	0.998174113355237	0.415878305762593	0.396615275348926	0.332641784803971	0.999982858284046	0.0192630304136663
chr1	82289173	82290243	1070	-	exon	Irs1	0.819327781129952	1	0.82505149078538	1	0.848669255931083	0.998174113355237	0.188250236196234	0.396615275348926	0.332641784803971	0.999982858284046	-0.208365039152692
chr1	82290553	82290973	420	-	utr5	Irs1	0.772168189267762	1	0.795872423133559	1	0.861490588993436	0.998174113355237	0.263935663448065	0.396615275348926	0.332641784803971	0.999982858284046	-0.132679611900861
chr1	82340350	82340773	423	+	utr5	Rhbdd1	0.417088918134071	1	0.449962325501708	1	0.524757351821386	0.998174113355237	0.157712645625928	0.305117446458569	0.326680576032986	0.999982858284046	-0.147404800832641
chr1	82362223	82362346	123	+	intron	Rhbdd1	0.703227460537269	1	0.706611739813049	1	0.871206431652114	0.998174113355237	-1.19586273387028	0.305117446458569	0.326680576032986	0.999982858284046	-1.50098018032885
chr1	84036836	84038213	1377	-	utr3	Pid1	0.860156972795045	1	0.877074785797369	1	0.836642701792943	0.998174113355237	0.0291698037281418	0.16106610474108	0.62896359998407	0.999982858284046	-0.131896301012938
chr1	84695684	84695784	100	-	utr5	Dner	0.141132799712011	1	0.116894518212518	1	0.31669366683269	0.998174113355237	-0.0259910556261777	0.0333361448354974	0.884634178297815	0.999982858284046	-0.0593272004616751
chr1	84695968	84696133	165	-	utr5	Dner	0.156161923798908	1	0.155817698219548	1	0.330374181943363	0.998174113355237	-0.150855632289854	0.0333361448354974	0.884634178297815	0.999982858284046	-0.184191777125351
chr1	84724483	84724799	316	-	utr3	Trip12	0.681048788184025	1	0.767808877062184	1	0.883387054632055	0.998174113355237	0.094336620469229	0.0452471914701397	0.79063208290174	0.999982858284046	0.0490894289990893
chr1	84793594	84794339	745	-	exon	Trip12	0.817468547624733	1	0.850646223927623	1	0.865600669881312	0.998174113355237	-0.0525750352887981	0.0452471914701397	0.79063208290174	0.999982858284046	-0.0978222267589378
chr1	84881051	84881164	113	+	exon	Fbxo36	0.683419032356615	1	0.695002831035562	1	0.828226293611877	0.998174113355237	0.124466690294024	0.0583132599272238	0.844835154280276	0.999982858284046	0.0661534303668005
chr1	85849330	85849728	398	+	utr3	Cab39	0.943894283201713	1	0.955046881154732	1	0.966992724858319	0.998174113355237	0.0221541769923807	-0.0255543960222889	0.864624415756073	0.999982858284046	0.0477085730146696
chr1	85890450	85890655	205	+	intergenic	NA	0.963744824207778	1	0.995438702394603	1	0.938992702258328	0.998174113355237	-0.250984384562512	NA	NA	NA	NA
chr1	85893091	85893245	154	+	utr5*	Itm2c	0.616419482296456	1	0.62044759728766	1	0.774110471087218	0.998174113355237	-0.341919767819771	-0.00410170109111831	0.984614742282678	0.999982858284046	-0.337818066728653
chr1	85894607	85894739	132	+	utr5	Itm2c	0.466433033270043	1	0.45068407806044	1	0.460775408429657	0.998174113355237	0.0376018884676367	-0.00410170109111831	0.984614742282678	0.999982858284046	0.041703589558755
chr1	85902956	85903069	113	+	exon	Itm2c	0.338938340304338	1	0.341106207327653	1	0.297190729806087	0.998174113355237	0.0246660893623959	-0.00410170109111831	0.984614742282678	0.999982858284046	0.0287677904535142
chr1	85928777	85928880	103	+	utr5	4933407L21Rik	0.98320778694018	1	0.951563338670902	1	0.93906179708572	0.998174113355237	-0.377413216353731	-0.251852727980265	0.532332976229721	0.999982858284046	-0.125560488373466
chr1	85940495	85942181	1686	+	utr3	4933407L21Rik	0.906998069173554	1	0.955713977648775	1	0.97202358381417	0.998174113355237	-0.900636064654195	-0.251852727980265	0.532332976229721	0.999982858284046	-0.64878333667393
chr1	86046588	86046691	103	+	intron	2810459M11Rik	0.289857609696529	1	0.24493452136697	1	0.333415556670032	0.998174113355237	-0.42386609203087	-0.367578383867973	0.44244583174024	0.999982858284046	-0.0562877081628967
chr1	86052921	86053880	959	+	utr3	2810459M11Rik	0.851020635634354	1	0.81234530880355	1	0.73592153717032	0.998174113355237	-0.237155950659574	-0.367578383867973	0.44244583174024	0.999982858284046	0.130422433208399
chr1	86064526	86064765	239	+	utr5	Psmd1	0.84819447859364	1	0.862709043009015	1	0.933934662479333	0.998174113355237	-0.0753351207054473	-0.122148293196367	0.485200234568863	0.999982858284046	0.0468131724909197
chr1	86350303	86350737	434	-	utr3	Ncl	0.947854550601689	1	0.954177200296927	1	0.947162371535284	0.998174113355237	-0.0378475384092345	-0.0125210631754289	0.959779101136873	0.999982858284046	-0.0253264752338057
chr1	86358199	86358301	102	-	utr5	Ncl	0.729643121035607	1	0.731895261991807	1	0.846230293749224	0.998174113355237	-0.00618125054218827	-0.0125210631754289	0.959779101136873	0.999982858284046	0.00633981263324062
chr1	86359278	86359707	429	-	utr5	Ncl	0.436929963259327	1	0.446081358943712	1	0.541204321802866	0.998174113355237	-0.271748982923764	-0.0125210631754289	0.959779101136873	0.999982858284046	-0.259227919748335
chr1	86526780	86526890	110	+	utr5	Ptma	0.739259341721986	1	0.756259592914261	1	0.768239848077744	0.998174113355237	-0.47933257889061	-0.687414842694103	0.00517842398267281	0.570912315772466	0.208082263803493
chr1	86543218	86543475	257	-	utr3	Pde6d	0.391776303088838	1	0.527268038904499	1	0.714637296413115	0.998174113355237	0.0308759110337894	0.0304602505110268	0.871090081944155	0.999982858284046	0.00041566052276262
chr1	86582340	86582493	153	-	utr5	Pde6d	0.627683203450628	1	0.613521321028426	1	0.652518403043905	0.998174113355237	-0.470474927736401	0.0304602505110268	0.871090081944155	0.999982858284046	-0.500935178247428
chr1	87220849	87220982	133	+	exon	Eif4e2	0.892117733382535	1	0.911029390651336	1	0.939384810301886	0.998174113355237	-0.0280004054082062	-0.10881908121202	0.580183823676635	0.999982858284046	0.0808186758038142
chr1	87237982	87238237	255	+	utr3	Eif4e2	0.721341627183112	1	0.746257352801661	1	0.810569219932534	0.998174113355237	-0.182950098303658	-0.10881908121202	0.580183823676635	0.999982858284046	-0.0741310170916376
chr1	87238476	87239222	746	+	utr3	Eif4e2	0.587695744227421	1	0.671098492471236	1	0.805512696594407	0.998174113355237	-0.149165999941821	-0.10881908121202	0.580183823676635	0.999982858284046	-0.0403469187298006
chr1	87264405	87264707	302	+	utr5	Efhd1	0.848713704740024	1	0.877000988496572	1	0.917493211734492	0.998174113355237	-0.322692039936644	-0.190190925335577	0.644232509110558	0.999982858284046	-0.132501114601067
chr1	87289407	87289526	119	+	exon	Efhd1	0.340924775300201	1	0.353473422332584	1	0.389207787466395	0.998174113355237	-0.736156158730547	-0.190190925335577	0.644232509110558	0.999982858284046	-0.54596523339497
chr1	87428500	87428640	140	+	exon	Gigyf2	0.586043515134188	1	0.59994557392367	1	0.723046244373243	0.998174113355237	-0.00616234314263644	0.00463084487250166	0.981419773880592	0.999982858284046	-0.0107931880151381
chr1	87433618	87433771	153	+	exon	Gigyf2	0.638158633428573	1	0.634528534812026	1	0.757577312292701	0.998174113355237	0.171894195957684	0.00463084487250166	0.981419773880592	0.999982858284046	0.167263351085182
chr1	87449124	87449395	271	+	utr3	Gigyf2	0.373599903042352	1	0.444392912510583	1	0.654245766378082	0.998174113355237	0.00886616481691847	0.00463084487250166	0.981419773880592	0.999982858284046	0.00423531994441681
chr1	87449611	87449868	257	+	utr3	Gigyf2	0.897475241549125	1	0.885678825654003	1	0.945493019182369	0.998174113355237	0.194411057091627	0.00463084487250166	0.981419773880592	0.999982858284046	0.189780212219126
chr1	87450170	87450569	399	+	utr3	Gigyf2	0.684394325734365	1	0.680155524068923	1	0.775768476286921	0.998174113355237	-0.103510884473	0.00463084487250166	0.981419773880592	0.999982858284046	-0.108141729345502
chr1	87791376	87791619	243	+	utr3	Atg16l1	0.986678667819335	1	0.997790667976127	1	0.979539772207713	0.998174113355237	-0.030419476356498	-0.104414238830202	0.540231595648901	0.999982858284046	0.073994762473704
chr1	87946057	87946202	145	-	utr3	Usp40	0.248204375274207	1	0.323689991540343	1	0.509106105582657	0.998174113355237	0.0759271107673435	0.0762664569764902	0.69316060071488	0.999982858284046	-0.000339346209146649
chr1	87946250	87946525	275	-	utr3	Usp40	0.712666752907566	1	0.759866800274801	1	0.84500559289362	0.998174113355237	0.24431732144919	0.0762664569764902	0.69316060071488	0.999982858284046	0.1680508644727
chr1	88138652	88138851	199	+	exon	Ugt1a7c	0.151477052135637	1	0.135155767271262	1	0.131595378229518	0.998174113355237	-0.427210052417783	-1.97920224445115	0.623650480562872	NA	1.55199219203337
chr1	88139025	88139132	107	+	exon	Ugt1a7c	0.982320335832612	1	0.990726574252992	1	0.943338625711673	0.998174113355237	-0.362975850921592	-1.97920224445115	0.623650480562872	NA	1.61622639352956
chr1	88258901	88259401	500	+	exon	Mroh2a	0.92460397070314	1	0.958934646049535	1	0.985394550306438	0.998174113355237	0.368987580269845	0.269142170904866	0.568492258590663	0.999982858284046	0.0998454093649785
chr1	88259671	88259992	321	+	exon	Mroh2a	0.835951404350141	1	0.809170186075966	1	0.802708347731632	0.998174113355237	0.220120277157576	0.269142170904866	0.568492258590663	0.999982858284046	-0.0490218937472903
chr1	88264977	88265686	709	-	utr3	Hjurp	0.977135178475841	1	0.993784210997401	1	0.981579208715113	0.998174113355237	0.128881405749698	0.2317795090816	0.540900250934809	0.999982858284046	-0.102898103331902
chr1	88265770	88266505	735	-	utr3	Hjurp	0.918904473795063	1	0.891363445721491	1	0.849620615367358	0.998174113355237	0.150963814311569	0.2317795090816	0.540900250934809	0.999982858284046	-0.0808156947700312
chr1	88700188	88701578	1390	-	utr3	Arl4c	0.751371465000376	1	0.773128942301772	1	0.76280026668299	0.998174113355237	0.0596551549584303	0.15250822934425	0.4432820015072	0.999982858284046	-0.0928530743858193
chr1	88701799	88702132	333	-	utr5	Arl4c	0.986151403648242	1	0.99581184703371	1	0.923499074300774	0.998174113355237	0.119507619088487	0.15250822934425	0.4432820015072	0.999982858284046	-0.0330006102557624
chr1	89137543	89137670	127	+	utr5	Sh3bp4	0.61820409010077	1	0.631645771168607	1	0.383172178568326	0.998174113355237	-0.759116793686034	-0.258320832634202	0.712358851577215	0.999982858284046	-0.500795961051832
chr1	89143531	89144044	513	+	exon	Sh3bp4	0.989022514539977	1	0.990531966845587	1	0.923460971995997	0.998174113355237	-0.442810632276575	-0.258320832634202	0.712358851577215	0.999982858284046	-0.184489799642373
chr1	89144110	89145289	1179	+	exon	Sh3bp4	0.787042388614191	1	0.810243330046742	1	0.522786590671084	0.998174113355237	-0.523234018308245	-0.258320832634202	0.712358851577215	0.999982858284046	-0.264913185674043
chr1	89145351	89145893	542	+	exon	Sh3bp4	0.904331786979148	1	0.930159358210501	1	0.759631892811721	0.998174113355237	-0.366068298742267	-0.258320832634202	0.712358851577215	0.999982858284046	-0.107747466108066
chr1	89152124	89152307	183	+	exon	Sh3bp4	0.964965355544822	1	0.987650387317936	1	0.947813706901166	0.998174113355237	-0.23046116977666	-0.258320832634202	0.712358851577215	0.999982858284046	0.0278596628575423
chr1	89153087	89153697	610	+	utr3	Sh3bp4	0.901426219595989	1	0.926458360372449	1	0.731950224583442	0.998174113355237	-0.389062982935762	-0.258320832634202	0.712358851577215	0.999982858284046	-0.13074215030156
chr1	89888727	89888887	160	+	exon	Agap1	0.924634445656743	1	0.909738707815856	1	0.980799730868822	0.998174113355237	0.0334123576493704	0.259693821324192	0.257313131264602	0.999982858284046	-0.226281463674821
chr1	89888911	89889336	425	+	utr3	Agap1	0.871962194180605	1	0.914030384531308	1	0.907305606876192	0.998174113355237	0.0570967573184791	0.259693821324192	0.257313131264602	0.999982858284046	-0.202597064005713
chr1	89890396	89891030	634	+	utr3	Agap1	0.895914098845131	1	0.926222267692027	1	0.957006011668819	0.998174113355237	0.268000836268471	0.259693821324192	0.257313131264602	0.999982858284046	0.00830701494427927
chr1	89928234	89928661	427	-	utr3	Gbx2	0.966970024313712	1	0.962296045496598	1	0.957405249354753	0.998174113355237	-0.261527436574902	-0.193005783616435	0.775426232512834	0.999982858284046	-0.0685216529584674
chr1	89930633	89930911	278	-	utr5	Gbx2	0.0776981023671778	1	0.0716008623687514	1	0.156221249934616	0.998174113355237	-0.215185344539875	-0.193005783616435	0.775426232512834	0.999982858284046	-0.0221795609234404
chr1	89931318	89931694	376	+	exon	D130058E05Rik	0.865644308105615	1	0.855426390578307	1	0.874707490596035	0.998174113355237	0.129280335608492	0.190878648320753	0.708853143620327	0.999982858284046	-0.0615983127122611
chr1	90213766	90214270	504	+	utr5	Ackr3	0.696234549660966	1	0.669031056930175	1	0.453738552632805	0.998174113355237	0.484309931573732	0.70260617724067	0.20235357242801	0.999982858284046	-0.218296245666938
chr1	90214727	90215399	672	+	utr3	Ackr3	0.908228818335954	1	0.8795218998425	1	0.710961062131701	0.998174113355237	0.48548375811065	0.70260617724067	0.20235357242801	0.999982858284046	-0.21712241913002
chr1	90612424	90613078	654	+	utr3	Cops8	0.973179281541784	1	0.986467715518139	1	0.991396655154986	0.998174113355237	-0.0790788828780257	-0.0272473759601424	0.880557258012954	0.999982858284046	-0.0518315069178833
chr1	91053529	91053651	122	+	utr5	Lrrfip1	0.994133923949796	1	0.990023646824192	1	0.972147080944209	0.998174113355237	-0.381862929904977	0.26543447052079	0.612125526125759	0.999982858284046	-0.647297400425766
chr1	91114572	91115789	1217	+	exon	Lrrfip1	0.810282508922703	1	0.823100446028812	1	0.57984078864839	0.998174113355237	0.223288147236972	0.26543447052079	0.612125526125759	0.999982858284046	-0.0421463232838178
chr1	91115923	91116183	260	+	utr3	Lrrfip1	0.803921890906549	1	0.817140876257516	1	0.632809438031307	0.998174113355237	0.261700800385271	0.26543447052079	0.612125526125759	0.999982858284046	-0.00373367013551901
chr1	91128105	91128819	714	+	utr3	Lrrfip1	0.904555702158723	1	0.918837930396108	1	0.841959737177974	0.998174113355237	0.276119699613189	0.26543447052079	0.612125526125759	0.999982858284046	0.0106852290923994
chr1	91196719	91196865	146	+	exon	Ramp1	0.809918573051655	1	0.804916079529448	1	0.833545621684948	0.998174113355237	-0.770879964886069	-0.621444546545513	0.0393322263431834	0.999982858284046	-0.149435418340556
chr1	91223975	91224077	102	+	utr3	Ramp1	0.616474639575121	1	0.618611664450016	1	0.820293863894962	0.998174113355237	-0.728638983325571	-0.621444546545513	0.0393322263431834	0.999982858284046	-0.107194436780058
chr1	91224409	91224808	399	+	utr3	Ramp1	0.83846252630409	1	0.851270858482296	1	0.872122237771073	0.998174113355237	-0.742401540466617	-0.621444546545513	0.0393322263431834	0.999982858284046	-0.120956993921104
chr1	91285596	91285849	253	+	utr3	Ube2f	0.585589014628416	1	0.590626514114164	1	0.489037989095176	0.998174113355237	0.187693168391369	0.105882855918223	0.648289462917348	0.999982858284046	0.0818103124731454
chr1	91411600	91411761	161	-	utr3	Hes6	0.844778816753471	1	0.824846855331583	1	0.869459710397884	0.998174113355237	-0.0362928760224985	0.206895391950671	0.436896553746071	0.999982858284046	-0.243188267973169
chr1	91412134	91412235	101	-	exon	Hes6	0.686914996586767	1	0.674578533491678	1	0.758046736651815	0.998174113355237	-0.0820100440867769	0.206895391950671	0.436896553746071	0.999982858284046	-0.288905436037448
chr1	91412744	91412855	111	-	exon	Hes6	0.678144491157125	1	0.66416236281289	1	0.729211527137828	0.998174113355237	-0.386323723796908	0.206895391950671	0.436896553746071	0.999982858284046	-0.593219115747579
chr1	91412912	91413189	277	-	utr5	Hes6	0.534116905857801	1	0.536199423096251	1	0.425610997062911	0.998174113355237	0.0710857336280347	0.206895391950671	0.436896553746071	0.999982858284046	-0.135809658322636
chr1	91416441	91417228	787	-	utr3	Per2	0.776779476801843	1	0.78836512770591	1	0.752147643957954	0.998174113355237	0.365511186098872	0.221013477253593	0.524970218535854	0.999982858284046	0.144497708845279
chr1	91417392	91417826	434	-	utr3	Per2	0.714443074355434	1	0.716009058980472	1	0.747072607678898	0.998174113355237	0.35030833389163	0.221013477253593	0.524970218535854	0.999982858284046	0.129294856638037
chr1	91424344	91424472	128	-	exon	Per2	0.53737754193558	1	0.525527682637151	1	0.664587571505803	0.998174113355237	0.610573422467186	0.221013477253593	0.524970218535854	0.999982858284046	0.389559945213592
chr1	91501028	91501365	337	+	exon	Traf3ip1	0.636387506121	1	0.63417529167452	1	0.688737866140286	0.998174113355237	0.303119052619109	0.211521158470128	0.370858207908017	0.999982858284046	0.0915978941489806
chr1	91527587	91527936	349	+	utr3	Traf3ip1	0.89798375276922	1	0.914963315680658	1	0.901417997312786	0.998174113355237	0.165580604529681	0.211521158470128	0.370858207908017	0.999982858284046	-0.0459405539404469
chr1	91546904	91547171	267	+	utr5	Asb1	0.543939950885678	1	0.568046688392233	1	0.720128464803374	0.998174113355237	-0.044191137966106	0.0412237365692928	0.830869517039796	0.999982858284046	-0.0854148745353988
chr1	91554856	91555194	338	+	utr3	Asb1	0.459411802248066	1	0.551017167912146	1	0.736866554750941	0.998174113355237	-0.0927082653006052	0.0412237365692928	0.830869517039796	0.999982858284046	-0.133932001869898
chr1	91932388	91933209	821	-	utr3	Hdac4	0.800952027107759	1	0.803273216531583	1	0.866928148055136	0.998174113355237	0.045470900620374	0.12198024381871	0.604154979546465	0.999982858284046	-0.0765093431983357
chr1	92854843	92855208	365	+	exon	Gpc1	0.823217083084269	1	0.799708436723215	1	0.750012686143664	0.998174113355237	0.385945445287808	0.535116240575564	0.124474856911126	0.999982858284046	-0.149170795287756
chr1	92858512	92858971	459	+	utr3	Gpc1	0.96367980196339	1	0.934921068528028	1	0.884847953946793	0.998174113355237	0.39860927852195	0.535116240575564	0.124474856911126	0.999982858284046	-0.136506962053614
chr1	92911557	92911692	135	+	exon	Rnpepl1	0.297879180764039	1	0.27462066799549	1	0.51806843084322	0.998174113355237	-0.813965645585729	0.184622393986753	0.374167884669526	0.999982858284046	-0.998588039572483
chr1	92911869	92912088	219	+	exon	Rnpepl1	0.452641016913482	1	0.440267314225063	1	0.617250876424577	0.998174113355237	-0.311415115672495	0.184622393986753	0.374167884669526	0.999982858284046	-0.496037509659248
chr1	92919589	92920536	947	+	utr3	Rnpepl1	0.515833260490679	1	0.620300848725531	1	0.675735278535617	0.998174113355237	-0.0555476607490865	0.184622393986753	0.374167884669526	0.999982858284046	-0.24017005473584
chr1	93082406	93082523	117	-	utr5	Kif1a	0.971602089317589	1	0.996555511460834	1	0.991668007639523	0.998174113355237	0.0301643708860498	-0.0963987758304509	0.787048797523452	0.999982858284046	0.126563146716501
chr1	93276719	93276830	111	+	intron	Sned1	0.643144408727222	1	0.620712542706961	1	0.860483359430549	0.998174113355237	0.906092662052208	0.225122984492216	0.71276593580137	0.999982858284046	0.680969677559992
chr1	93296361	93297411	1050	+	utr3	Sned1	0.945747805297229	1	0.926130933115615	1	0.917390685146748	0.998174113355237	0.100318427084561	0.225122984492216	0.71276593580137	0.999982858284046	-0.124804557407655
chr1	93297958	93298094	136	+	utr3	Sned1	0.921542388679817	1	0.89729491555933	1	0.950892017634592	0.998174113355237	-0.204770850726914	0.225122984492216	0.71276593580137	0.999982858284046	-0.42989383521913
chr1	93298183	93298654	471	+	utr3	Sned1	0.522170634038972	1	0.531982293968805	1	0.248116397084203	0.998174113355237	-0.296280484256424	0.225122984492216	0.71276593580137	0.999982858284046	-0.52140346874864
chr1	93298941	93299180	239	+	utr3	Sned1	0.965058596280875	1	0.98168231199743	1	0.884396330105147	0.998174113355237	0.0162599183409309	0.225122984492216	0.71276593580137	0.999982858284046	-0.208863066151285
chr1	93299271	93299992	721	-	utr3	Mterf4	0.957200710663992	1	0.977366210125029	1	0.871292495284054	0.998174113355237	0.0360053494791844	0.142114527882223	0.518286284715769	0.999982858284046	-0.106109178403039
chr1	93301384	93301833	449	-	utr3	Mterf4	0.984781518116332	1	0.97448806504001	1	0.974360067023133	0.998174113355237	0.131987547263344	0.142114527882223	0.518286284715769	0.999982858284046	-0.0101269806188789
chr1	93302817	93302917	100	-	exon	Mterf4	0.696403166460827	1	0.707439970372509	1	0.76277876464054	0.998174113355237	0.0548481198960332	0.142114527882223	0.518286284715769	0.999982858284046	-0.0872664079861901
chr1	93304765	93304896	131	-	exon	Mterf4	0.753351921973624	1	0.769090397578715	1	0.832914137534595	0.998174113355237	-0.000719345337241453	0.142114527882223	0.518286284715769	0.999982858284046	-0.142833873219465
chr1	93320836	93321299	463	-	exon	Pask	0.760989802457489	1	0.73592554291665	1	0.631505324629626	0.998174113355237	0.144756077019255	0.118909743185766	0.8013204130071	0.999982858284046	0.0258463338334884
chr1	93321364	93321796	432	-	exon	Pask	0.456514672539977	1	0.435586601116505	1	0.410156817562162	0.998174113355237	0.0190911095502284	0.118909743185766	0.8013204130071	0.999982858284046	-0.099818633635538
chr1	93346112	93346258	146	+	exon	Mir6902	0.699134655890964	1	0.730820044791609	1	0.814510998113264	0.998174113355237	0.123451234636446	1.69200631100182	0.675845872071866	NA	-1.56855507636538
chr1	93365205	93365400	195	+	utr3	Ppp1r7	0.597810497079989	1	0.617995665637896	1	0.747181094044549	0.998174113355237	0.0228997386582922	-0.0171592783651593	0.913415201353648	0.999982858284046	0.0400590170234516
chr1	93365965	93366478	513	+	utr3	Ppp1r7	0.682356559238751	1	0.739387510714515	1	0.865943213523729	0.998174113355237	0.137523070663767	-0.0171592783651593	0.913415201353648	0.999982858284046	0.154682349028926
chr1	93372896	93373137	241	+	utr3	Ppp1r7	0.942173546678067	1	0.932792888785669	1	0.964300883832252	0.998174113355237	-0.436990994551104	-0.0171592783651593	0.913415201353648	0.999982858284046	-0.419831716185944
chr1	93621321	93621685	364	+	utr3	Farp2	0.868686132193862	1	0.832899271126262	1	0.852165043924689	0.998174113355237	-0.177412209154022	-0.301392143719385	0.386637239198738	0.999982858284046	0.123979934565363
chr1	93622116	93622430	314	-	utr3	Stk25	0.801778609317447	1	0.879484935225248	1	0.922963746121722	0.998174113355237	-0.118585932204685	-0.0355552290127088	0.827671369351211	0.999982858284046	-0.083030703191976
chr1	93629127	93629327	200	-	exon	Stk25	0.170890817938707	1	0.196947542721762	1	0.255121961136617	0.998174113355237	-0.466362789844282	-0.0355552290127088	0.827671369351211	0.999982858284046	-0.430807560831574
chr1	93635331	93635431	100	-	utr5	Stk25	0.373600709954643	1	0.36421759133562	1	0.357234605825452	0.998174113355237	-0.253259863117682	-0.0355552290127088	0.827671369351211	0.999982858284046	-0.217704634104973
chr1	93750197	93750516	319	+	exon	Gm10550	0.502527433426263	1	0.530977461228244	1	0.577330950025549	0.998174113355237	0.086005704496774	-1.03401348291697	0.799955025951018	NA	1.12001918741374
chr1	93750612	93750987	375	+	exon	Gm10550	0.36059021666081	1	0.406661248585945	1	0.524581765046153	0.998174113355237	-0.367832838878573	-1.03401348291697	0.799955025951018	NA	0.666180644038397
chr1	93787817	93788111	294	+	utr3	Atg4b	0.524981835276239	1	0.614703641472434	1	0.759435149259134	0.998174113355237	0.216239643754081	-0.0377252408649259	0.838348532589284	0.999982858284046	0.253964884619007
chr1	93800700	93800972	272	-	utr3	Dtymk	0.979307914660407	1	0.996547410283638	1	0.983222345796415	0.998174113355237	-0.0942642370720026	-0.0260411315575199	0.931267235979681	0.999982858284046	-0.0682231055144826
chr1	93801740	93801873	133	-	utr5	Dtymk	0.892418506969454	1	0.906531582721053	1	0.956380179968935	0.998174113355237	-0.0473252238480412	-0.0260411315575199	0.931267235979681	0.999982858284046	-0.0212840922905213
chr1	93818475	93819194	719	+	utr3	Ing5	0.6856107317498	1	0.684331419861834	1	0.71509913897313	0.998174113355237	-0.289372400062834	-0.312200758616128	0.321122563280201	0.999982858284046	0.022828358553294
chr1	93851779	93852016	237	+	utr3	D2hgdh	0.904146578124487	1	0.92249501195846	1	0.935827021210748	0.998174113355237	0.284586683690391	0.401807759964261	0.22986304174989	0.999982858284046	-0.11722107627387
chr1	95591473	95591722	249	-	utr3	St8sia4	0.443081297607311	1	0.418999164291006	1	0.468495255691421	0.998174113355237	-0.255318341776321	0.0539968588758841	0.908995907750161	0.999982858284046	-0.309315200652206
chr1	97645405	97646300	895	-	utr3	D1Ertd622e	0.437851165252212	1	0.542427192438767	1	0.600721252265368	0.998174113355237	-0.715369147539093	-0.663526333286406	0.020943199054416	0.999982858284046	-0.0518428142526868
chr1	97792349	97792527	178	+	utr3	Gin1	0.372627701662746	1	0.405041066168307	1	0.614072071822987	0.998174113355237	0.148856039540431	0.287157722786555	0.331378635799691	0.999982858284046	-0.138301683246124
chr1	98765071	98765684	613	+	exon	Gm29460	0.942217379638358	1	0.958825416654039	1	0.97738211817284	0.998174113355237	1.21163867469538	1.32419994330397	0.000603230383123735	0.168496734099332	-0.112561268608593
chr1	104768478	104768888	410	+	utr5	Cdh20	0.895189464157477	1	0.876940902500319	1	0.826339008917398	0.998174113355237	0.00825696075245483	0.13082545210105	0.719969066518948	0.999982858284046	-0.122568491348595
chr1	104933920	104934316	396	+	utr5	Cdh20	0.752160473124063	1	0.767439755153658	1	0.633284827207913	0.998174113355237	0.184172561064794	0.13082545210105	0.719969066518948	0.999982858284046	0.0533471089637449
chr1	104940959	104941120	161	+	exon	Cdh20	0.93811698439757	1	0.920117016986426	1	0.981525242435606	0.998174113355237	0.0302578430516089	0.13082545210105	0.719969066518948	0.999982858284046	-0.100567609049441
chr1	104994005	104994709	704	+	utr3	Cdh20	0.590158658259235	1	0.590029769844591	1	0.44259780688028	0.998174113355237	-0.0622384242270899	0.13082545210105	0.719969066518948	0.999982858284046	-0.193063876328139
chr1	105284018	105284185	167	-	utr3	Rnf152	0.397490978146286	1	0.395027954530622	1	0.599950399145601	0.998174113355237	0.528737369782865	0.388496364086751	0.314036341849156	0.999982858284046	0.140241005696114
chr1	105521305	105521496	191	-	utr3	Pign	0.0496351897118979	1	0.0787240978728857	1	0.318027649235856	0.998174113355237	0.262705703660324	-0.12572481280665	0.530683112489841	0.999982858284046	0.388430516466974
chr1	105521708	105521940	232	-	utr3	Pign	0.35084475661953	1	0.383824359347277	1	0.600365609254273	0.998174113355237	0.0977314343456685	-0.12572481280665	0.530683112489841	0.999982858284046	0.223456247152319
chr1	105663957	105664209	252	+	utr5	Relch	0.394676974653789	1	0.408718847372598	1	0.517465754441621	0.998174113355237	-0.260121081372742	-0.0477514139066003	0.847899788238501	0.999982858284046	-0.212369667466142
chr1	105989823	105990180	357	-	exon	Gm7160	0.591841069075368	1	0.589713014418287	1	0.70668666771235	0.998174113355237	-0.20563773307509	-0.0804373424517953	0.881409903084185	0.999982858284046	-0.125200390623295
chr1	105991139	105991338	199	+	exon	Zcchc2	0.639599175580723	1	0.63163458863527	1	0.800228909335496	0.998174113355237	-0.186732204886556	0.0203392587305086	0.905672345959442	0.999982858284046	-0.207071463617065
chr1	106030138	106031327	1189	+	utr3	Zcchc2	0.702425014360922	1	0.783880117249466	1	0.848389405475794	0.998174113355237	-0.134029670081874	0.0203392587305086	0.905672345959442	0.999982858284046	-0.154368928812382
chr1	106032024	106032212	188	+	utr3	Zcchc2	0.0445164345597834	1	0.06226216610597	1	0.16742460363194	0.998174113355237	-0.404813369473772	0.0203392587305086	0.905672345959442	0.999982858284046	-0.425152628204281
chr1	106032796	106032990	194	+	utr3	Zcchc2	0.225733893433035	1	0.271645220007054	1	0.449385865408364	0.998174113355237	0.149900668937293	0.0203392587305086	0.905672345959442	0.999982858284046	0.129561410206785
chr1	106172473	106172705	232	+	exon	Phlpp1	0.55519553430215	1	0.542210458154674	1	0.7214345715704	0.998174113355237	-0.226646246493599	0.16042208373805	0.599208641759171	0.999982858284046	-0.387068330231649
chr1	106173100	106173406	306	+	exon	Phlpp1	0.880833213772523	1	0.91429047436713	1	0.980701396408632	0.998174113355237	0.165061138046466	0.16042208373805	0.599208641759171	0.999982858284046	0.00463905430841588
chr1	106281293	106281410	117	+	exon	Phlpp1	0.973200637622353	1	0.998206723911226	1	0.989359561247374	0.998174113355237	0.195978249427753	0.16042208373805	0.599208641759171	0.999982858284046	0.0355561656897024
chr1	106392197	106393590	1393	+	utr3	Phlpp1	0.970280168054057	1	0.98709330780942	1	0.966563544617763	0.998174113355237	0.0673738411589076	0.16042208373805	0.599208641759171	0.999982858284046	-0.0930482425791427
chr1	106541708	106542881	1173	-	utr3	Bcl2	0.563173004973215	1	0.553867135867158	1	0.448365848421528	0.998174113355237	0.0766826788525891	0.319824467089998	0.392282676688208	0.999982858284046	-0.243141788237409
chr1	106543262	106543430	168	-	utr3	Bcl2	0.880581289444554	1	0.871961769591142	1	0.965255462768712	0.998174113355237	-0.106107611790602	0.319824467089998	0.392282676688208	0.999982858284046	-0.425932078880601
chr1	106712317	106712900	583	-	utr5	Bcl2	0.0114156124247432	1	0.0202111857149529	1	0.0702892134562728	0.998174113355237	0.203409436099659	0.319824467089998	0.392282676688208	0.999982858284046	-0.116415030990339
chr1	106713497	106713778	281	-	utr5	Bcl2	0.83586770292045	1	0.842688608702363	1	0.898692396238935	0.998174113355237	-0.254976613444106	0.319824467089998	0.392282676688208	0.999982858284046	-0.574801080534104
chr1	106724616	106724976	360	-	utr3	Kdsr	0.108547603894689	1	0.206770604120241	1	0.299501656463324	0.998174113355237	0.14347594604984	0.0230824520878646	0.900770907080211	0.999982858284046	0.120393493961976
chr1	107607330	107607507	177	+	utr3	Serpinb8	0.51164765129041	1	0.489982315509516	1	0.547880227371678	0.998174113355237	0.35546111213752	0.327209979500749	0.553237284902364	0.999982858284046	0.0282511326367714
chr1	110889440	110890101	661	-	utr3	Cdh19	0.61063259044635	1	0.594545583352122	1	0.37070650885503	0.998174113355237	0.527467734951903	0.232017058295209	0.617352878951336	0.999982858284046	0.295450676656695
chr1	110949177	110949440	263	-	exon	Cdh19	0.915343198553209	1	0.908236114310473	1	0.979253261164008	0.998174113355237	0.0110605767529171	0.232017058295209	0.617352878951336	0.999982858284046	-0.220956481542292
chr1	110954639	110954739	100	-	exon	Cdh19	0.888118498770456	1	0.88594983149142	1	0.963502332365871	0.998174113355237	-0.0841111913155957	0.232017058295209	0.617352878951336	0.999982858284046	-0.316128249610805
chr1	110977375	110977529	154	-	exon	Cdh19	0.96708868038974	1	0.981899260064225	1	0.957491808532571	0.998174113355237	0.44313438041042	0.232017058295209	0.617352878951336	0.999982858284046	0.211117322115211
chr1	111859066	111859312	246	-	utr3	Dsel	0.701680427020169	1	0.712044112080504	1	0.818157727172562	0.998174113355237	-0.458772502561023	-0.0933678367528258	0.685787354648147	0.999982858284046	-0.365404665808197
chr1	111859625	111860244	619	-	exon	Dsel	0.438121590710353	1	0.442244004597319	1	0.642212587812606	0.998174113355237	-0.183881573260213	-0.0933678367528258	0.685787354648147	0.999982858284046	-0.090513736507387
chr1	111861156	111861636	480	-	exon	Dsel	0.593587515099257	1	0.619774097059446	1	0.738223333975399	0.998174113355237	-0.0492426632599292	-0.0933678367528258	0.685787354648147	0.999982858284046	0.0441251734928967
chr1	111863205	111863601	396	-	utr5	Dsel	0.824111617753852	1	0.798668410563542	1	0.877307163001859	0.998174113355237	-0.295166697898191	-0.0933678367528258	0.685787354648147	0.999982858284046	-0.201798861145365
chr1	118332953	118333140	187	+	utr3	Nifk	0.637462313367236	1	0.649272195844819	1	0.73323687925911	0.998174113355237	-0.264717535141831	-0.221806051124799	0.412858073094227	0.999982858284046	-0.042911484017033
chr1	118419414	118419900	486	+	utr5	Clasp1	0.372094393468791	1	0.480410234716617	1	0.545500601041962	0.998174113355237	-0.173329887842718	0.0400908878262612	0.827580902112756	0.999982858284046	-0.213420775668979
chr1	118459725	118459851	126	+	exon	Clasp1	0.564431921071242	1	0.594883035518899	1	0.735766846402479	0.998174113355237	-0.394067601557349	0.0400908878262612	0.827580902112756	0.999982858284046	-0.434158489383611
chr1	118608749	118609300	551	+	utr3	Clasp1	0.969021412005696	1	0.962353248177925	1	0.99604655846567	0.998174113355237	-0.0405804349546562	0.0400908878262612	0.827580902112756	0.999982858284046	-0.0806713227809174
chr1	118834203	118836356	2153	-	utr3	Gli2	0.850213785237676	1	0.79056320951367	1	0.574147846929762	0.998174113355237	-0.20961139573204	-0.282015315536846	0.591374143224502	0.999982858284046	0.0724039198048063
chr1	118837013	118837390	377	-	exon	Gli2	0.753367114173078	1	0.711916239238969	1	0.700080086968867	0.998174113355237	-0.294079164189883	-0.282015315536846	0.591374143224502	0.999982858284046	-0.0120638486530362
chr1	118837784	118838010	226	-	exon	Gli2	0.562104382044832	1	0.516662082617865	1	0.62937717328376	0.998174113355237	-0.280009959040108	-0.282015315536846	0.591374143224502	0.999982858284046	0.00200535649673877
chr1	119338063	119338420	357	+	exon	Gm29455	0.948135228543284	1	0.953875488028557	1	0.918943317550969	0.998174113355237	-0.00111930623230975	0.0669846223170879	0.941281577675289	0.999982858284046	-0.0681039285493977
chr1	119416590	119418050	1460	-	utr3	Inhbb	0.953894622565969	1	0.948415088786358	1	0.941172217057811	0.998174113355237	-0.147329702742836	-0.0559171611342367	0.821400237843196	0.999982858284046	-0.091412541608599
chr1	119471310	119471710	400	-	utr3	Ralb	0.769132356335487	1	0.761845813274222	1	0.793297972354102	0.998174113355237	-0.0574204134787949	0.239992949715218	0.514977851992697	0.999982858284046	-0.297413363194013
chr1	119526467	119526567	100	+	utr5	Tmem185b	0.620880627784891	1	0.601650077920585	1	0.768772295990626	0.998174113355237	-0.0424371458299381	0.156951094049799	0.610985241203846	0.999982858284046	-0.199388239879737
chr1	119526974	119527896	922	+	utr3	Tmem185b	0.820636751056185	1	0.817412921913828	1	0.788461463732862	0.998174113355237	0.0500477230951279	0.156951094049799	0.610985241203846	0.999982858284046	-0.106903370954671
chr1	119548504	119549052	548	-	utr3	Epb41l5	0.214755285606632	1	0.225800228058149	1	0.368436585270828	0.998174113355237	0.198763469016649	-0.0398537781951819	0.878357072480617	0.999982858284046	0.238617247211831
chr1	119659119	119659880	761	-	utr3	Ptpn4	0.925677645496224	1	0.889688882232037	1	0.923740902344203	0.998174113355237	0.0937394444527672	0.214169521297268	0.271872621536988	0.999982858284046	-0.120430076844501
chr1	119909725	119911099	1374	-	utr3	Tmem177	0.706173757600272	1	0.737307934247397	1	0.711822237260625	0.998174113355237	0.222626641284028	0.138410763233008	0.635538565843354	0.999982858284046	0.0842158780510199
chr1	120067564	120067771	207	-	utr3	Tmem37	0.57135975628317	1	0.547432099214055	1	0.415526891081253	0.998174113355237	-0.771354410213941	0.0708055071802205	0.951246187621165	0.999982858284046	-0.842159917394161
chr1	120120482	120120774	292	-	exon	Dbi	0.312714755828201	1	0.310685307262049	1	0.342785594705311	0.998174113355237	0.058016518139892	-0.143773996182265	0.54976304538476	0.999982858284046	0.201790514322157
chr1	120243981	120244127	146	-	exon	Steap3	0.439222682283102	1	0.426609440681855	1	0.642653163474883	0.998174113355237	0.147812958557921	-0.232502636849488	0.60673953273641	0.999982858284046	0.380315595407409
chr1	120607259	120607486	227	+	utr3	En1	0.193366869840439	1	0.182135530859263	1	0.316397563077323	0.998174113355237	-1.39090325987948	-0.69022766954293	0.414324523725068	0.999982858284046	-0.700675590336551
chr1	121113691	121113811	120	+	exon	Celrr	0.946810010647943	1	0.970228956566226	1	0.962862874681116	0.998174113355237	0.302181608464229	0.205132962342261	0.577964157628295	0.999982858284046	0.0970486461219676
chr1	121117253	121118390	1137	+	exon	Celrr	0.935982968915722	1	0.918508366023	1	0.900817671050327	0.998174113355237	0.137014047189804	0.205132962342261	0.577964157628295	0.999982858284046	-0.068118915152457
chr1	121119803	121120110	307	+	exon	Celrr	0.907659653451409	1	0.900232436390871	1	0.956214610349192	0.998174113355237	0.113263188828512	0.205132962342261	0.577964157628295	0.999982858284046	-0.0918697735137489
chr1	121121608	121121867	259	+	intron	Celrr	0.91204701722466	1	0.911059456441046	1	0.912852282037099	0.998174113355237	0.183887850936875	0.205132962342261	0.577964157628295	0.999982858284046	-0.0212451114053866
chr1	121137163	121137392	229	+	exon	Celrr	0.64241785147606	1	0.649231015356185	1	0.769593486364215	0.998174113355237	-0.295361693288563	0.205132962342261	0.577964157628295	0.999982858284046	-0.500494655630824
chr1	121304920	121305059	139	-	utr3	Insig2	0.726338131570931	1	0.743998091681654	1	0.760220065508638	0.998174113355237	-0.121180630459674	0.0232615971840289	0.918384580763051	0.999982858284046	-0.144442227643703
chr1	121319741	121319968	227	-	utr5	Insig2	0.433440401417638	1	0.458367878689427	1	0.606717786703091	0.998174113355237	-0.216677070234108	0.0232615971840289	0.918384580763051	0.999982858284046	-0.239938667418137
chr1	121501199	121501700	501	+	utr3	Ccdc93	0.75255354530144	1	0.813628033889366	1	0.851497586886516	0.998174113355237	-0.00971906307617214	-0.0370726296669516	0.832682842399533	0.999982858284046	0.0273535665907795
chr1	121566068	121566240	172	-	exon	Ddx18	0.961160157380727	1	0.949505638339926	1	0.983705220164678	0.998174113355237	-0.301061961728499	-0.193512165568621	0.548276402374796	0.999982858284046	-0.107549796159878
chr1	123334014	123334309	295	-	utr3	Dpp10	0.907679049351897	1	0.885544541190569	1	0.831755882879238	0.998174113355237	-0.305087107701017	-0.343330095420826	0.641011275266405	0.999982858284046	0.0382429877198086
chr1	125435345	125435540	195	-	utr5	Actr3	0.313349439518197	1	0.307929644908835	1	0.440205137770808	0.998174113355237	0.16253523078413	-0.17652878515293	0.557156479780592	0.999982858284046	0.33906401593706
chr1	125868639	125868783	144	-	utr3	Lypd1	0.526255495047477	1	0.527944016979147	1	0.652210219666019	0.998174113355237	0.468102702628388	0.99061359451065	0.0792778452350699	0.999982858284046	-0.522510891882262
chr1	125872277	125873242	965	-	utr3	Lypd1	0.932632868875184	1	0.938747648496391	1	0.963121518596576	0.998174113355237	0.79109845538926	0.99061359451065	0.0792778452350699	0.999982858284046	-0.19951513912139
chr1	125914495	125914943	448	-	utr3	Nckap5	0.756199870325907	1	0.791926264531855	1	0.737896906564641	0.998174113355237	-0.482035261275967	-0.311665987081355	0.411942782320811	0.999982858284046	-0.170369274194613
chr1	126024338	126024513	175	-	exon	Nckap5	0.407710169825795	1	0.377187254757738	1	0.354710799562031	0.998174113355237	-0.139073377351005	-0.311665987081355	0.411942782320811	0.999982858284046	0.172592609730349
chr1	126024706	126024821	115	-	exon	Nckap5	0.148299651686004	1	0.149829623076928	1	0.198328991156826	0.998174113355237	-0.678471448155619	-0.311665987081355	0.411942782320811	0.999982858284046	-0.366805461074264
chr1	126025271	126025512	241	-	exon	Nckap5	0.757452427291765	1	0.718516405307264	1	0.743676376910769	0.998174113355237	-0.248292679048248	-0.311665987081355	0.411942782320811	0.999982858284046	0.0633733080331061
chr1	126025695	126026020	325	-	exon	Nckap5	0.83054333726205	1	0.786701304226036	1	0.8113160654834	0.998174113355237	-0.314056065970177	-0.311665987081355	0.411942782320811	0.999982858284046	-0.00239007888882231
chr1	126026622	126027274	652	-	exon	Nckap5	0.849796841418972	1	0.822255125283562	1	0.898037631016056	0.998174113355237	-0.227673694149174	-0.311665987081355	0.411942782320811	0.999982858284046	0.0839922929321806
chr1	126027562	126027718	156	-	exon	Nckap5	0.663233241265888	1	0.680945676650876	1	0.794755748728366	0.998174113355237	-0.531692510763839	-0.311665987081355	0.411942782320811	0.999982858284046	-0.220026523682484
chr1	126830562	126830685	123	-	utr5	Nckap5	0.253300866627624	1	0.231100618363337	1	0.546335036733573	0.998174113355237	-0.472125963332116	-0.311665987081355	0.411942782320811	0.999982858284046	-0.160459976250761
chr1	127306786	127306953	167	+	exon	Mgat5	0.955387855591154	1	0.931299308817259	1	0.975030308323119	0.998174113355237	-0.478881856919755	-0.719891768536771	0.0926168403520448	0.999982858284046	0.241009911617016
chr1	127482597	127483040	443	+	utr3	Mgat5	0.926323224160955	1	0.968443079225126	1	0.952516546460103	0.998174113355237	-0.755504319029709	-0.719891768536771	0.0926168403520448	0.999982858284046	-0.035612550492938
chr1	127802261	127803140	879	+	exon	Ccnt2	0.831838285521218	1	0.882267564683993	1	0.905150967897108	0.998174113355237	-0.122601509270397	0.0205411918612175	0.934661851837674	0.999982858284046	-0.143142701131614
chr1	127803318	127803959	641	+	utr3	Ccnt2	0.448270080054765	1	0.502490339829769	1	0.440037561864313	0.998174113355237	-0.329612440865744	0.0205411918612175	0.934661851837674	0.999982858284046	-0.350153632726961
chr1	127817424	127817567	143	-	exon	Map3k19	0.420219764109168	1	0.406206372290082	1	0.599812942113706	0.998174113355237	-0.816101821472476	0.0480520756959039	0.927758634289431	0.999982858284046	-0.86415389716838
chr1	127942574	127942730	156	+	utr3	Rab3gap1	0.509161930890929	1	0.538391386127134	1	0.727193267364746	0.998174113355237	-0.226195413654634	-0.009327527330115	0.966884851487094	0.999982858284046	-0.216867886324519
chr1	127976290	127976533	243	-	exon	Zranb3	0.190713878280041	1	0.227975040768162	1	0.406102649087095	0.998174113355237	0.303973828660837	0.120156448401208	0.62335008455942	0.999982858284046	0.183817380259629
chr1	128236795	128236941	146	+	utr3	R3hdm1	0.647439336328118	1	0.636958247802038	1	0.751694724411284	0.998174113355237	-0.000716713760571571	-0.0780177651825461	0.738212483351978	0.999982858284046	0.0773010514219745
chr1	128244182	128244488	306	+	utr5	Ubxn4	0.843547025965682	1	0.855589122988581	1	0.87559035433527	0.998174113355237	-0.148322935380831	-0.233335269303586	0.201901273497479	0.999982858284046	0.0850123339227546
chr1	128276945	128277170	225	+	utr3	Ubxn4	0.0558870801245713	1	0.144791976937767	1	0.41529120327611	0.998174113355237	0.163445617813271	-0.233335269303586	0.201901273497479	0.999982858284046	0.396780887116857
chr1	128331666	128331997	331	-	utr3	Mcm6	0.957565207882735	1	0.978802647723934	1	0.900234672660428	0.998174113355237	-0.173050185854592	-0.17960871392331	0.79515719421283	0.999982858284046	0.00655852806871801
chr1	128417205	128417312	107	-	utr5	Dars	0.789669670233932	1	0.808474715837007	1	0.883700326727475	0.998174113355237	-0.0164064988476143	-0.164396207438866	0.48467037565429	0.999982858284046	0.147989708591251
chr1	128588767	128589061	294	-	utr3	Cxcr4	0.921437887524602	1	0.96206717564154	1	0.98514144915013	0.998174113355237	-1.08692343519017	-0.967153790933883	0.217943715320106	0.999982858284046	-0.119769644256289
chr1	128589189	128589894	705	-	exon	Cxcr4	0.992234502237222	1	0.962395641168346	1	0.910686874230358	0.998174113355237	-1.02192519906505	-0.967153790933883	0.217943715320106	0.999982858284046	-0.0547714081311629
chr1	130690229	130691197	968	-	utr3	Pfkfb2	0.997552859277918	1	0.952854783067804	1	0.926975855217473	0.998174113355237	-0.219606896071011	-0.130500398217856	0.669205655968119	0.999982858284046	-0.0891064978531557
chr1	130716580	130717159	579	-	utr5	Pfkfb2	0.424889435964783	1	0.450687935681506	1	0.591264440990025	0.998174113355237	-0.0676489500896423	-0.130500398217856	0.669205655968119	0.999982858284046	0.0628514481282133
chr1	130718891	130719905	1014	+	utr3	Yod1	0.300540592544764	1	0.410102861585479	1	0.535782872797814	0.998174113355237	-0.218257775869172	-0.0224451916099005	0.916225781984486	0.999982858284046	-0.195812584259272
chr1	130743411	130743678	267	+	exon	AA986860	0.375460903428844	1	0.379554869088173	1	0.586218057227597	0.998174113355237	0.516744700613334	0.744796438129236	0.0155645518311331	0.97574480616664	-0.228051737515902
chr1	130743703	130743900	197	+	utr3	AA986860	0.0826072288142856	1	0.0851384068530258	1	0.353137235565095	0.998174113355237	0.822929034267776	0.744796438129236	0.0155645518311331	0.97574480616664	0.07813259613854
chr1	130744239	130744345	106	+	utr3	AA986860	0.955907157101708	1	0.958739589659007	1	0.939458866863784	0.998174113355237	0.842261260376837	0.744796438129236	0.0155645518311331	0.97574480616664	0.0974648222476009
chr1	131128488	131129313	825	-	utr3	Dyrk3	0.971110216331602	1	0.953075344035293	1	0.919316800654608	0.998174113355237	-0.142540844405982	0.0747303995279477	0.85188204413518	0.999982858284046	-0.21727124393393
chr1	131129402	131129901	499	-	exon	Dyrk3	0.28391864619874	1	0.310527021234686	1	0.401170784876536	0.998174113355237	-0.0358794048044241	0.0747303995279477	0.85188204413518	0.999982858284046	-0.110609804332372
chr1	131179557	131179962	405	+	utr3	Eif2d	0.62445757738464	1	0.641276256687567	1	0.758743885317412	0.998174113355237	-0.281685840277824	0.0619599817301729	0.753514806041669	0.999982858284046	-0.343645822007996
chr1	131286573	131286910	337	-	utr3	Srgap2	0.953807897206333	1	0.964834175910602	1	0.913695005202396	0.998174113355237	-0.0141461184610473	0.140260949353304	0.675734745006135	0.999982858284046	-0.154407067814352
chr1	131289138	131289765	627	-	utr3	Srgap2	0.704488003809917	1	0.722124671782977	1	0.717588303283544	0.998174113355237	0.111236180032459	0.140260949353304	0.675734745006135	0.999982858284046	-0.0290247693208453
chr1	131295267	131295494	227	-	utr3	Srgap2	0.651036219647217	1	0.666955717503632	1	0.631421360665078	0.998174113355237	0.37314867656727	0.140260949353304	0.675734745006135	0.999982858284046	0.232887727213966
chr1	131296689	131297120	431	-	utr3	Srgap2	0.930615110951457	1	0.945725324408731	1	0.972560471930362	0.998174113355237	0.156081575782197	0.140260949353304	0.675734745006135	0.999982858284046	0.0158206264288931
chr1	131525101	131525643	542	-	utr5	Srgap2	0.674483096825444	1	0.696156175730683	1	0.680034372241272	0.998174113355237	0.195754464951762	0.140260949353304	0.675734745006135	0.999982858284046	0.0554935155984572
chr1	131527976	131528754	778	+	utr5	Fam72a	0.917992370966594	1	0.93523291531521	1	0.83607946182542	0.998174113355237	-0.436058522525361	-0.34829847344388	0.633322089648882	0.999982858284046	-0.0877600490814812
chr1	131711883	131712171	288	+	utr3	Rab7b	0.595685278071298	1	0.593874884868851	1	0.701995333003193	0.998174113355237	-0.786655934345763	-0.231205158045282	0.714741920861491	0.999982858284046	-0.555450776300481
chr1	131712320	131712725	405	+	utr3	Rab7b	0.792166716876428	1	0.813087351028739	1	0.921770400310518	0.998174113355237	-0.714848949208791	-0.231205158045282	0.714741920861491	0.999982858284046	-0.483643791163508
chr1	131828088	131828354	266	+	utr5	Slc41a1	0.649956996255084	1	0.679563568116518	1	0.786258748739233	0.998174113355237	-0.118517303027663	0.0339405043706863	0.904608605370073	0.999982858284046	-0.15245780739835
chr1	131829964	131830480	516	+	utr5	Slc41a1	0.306720822771565	1	0.374368268264032	1	0.574841360323266	0.998174113355237	-0.15070655236043	0.0339405043706863	0.904608605370073	0.999982858284046	-0.184647056731116
chr1	131830565	131830962	397	+	utr5	Slc41a1	0.816458511893511	1	0.798943301336835	1	0.808724369514194	0.998174113355237	0.0224762483121144	0.0339405043706863	0.904608605370073	0.999982858284046	-0.0114642560585719
chr1	131839038	131839173	135	+	exon	Slc41a1	0.510560205435411	1	0.542709960017647	1	0.704149775270501	0.998174113355237	-0.089315892049457	0.0339405043706863	0.904608605370073	0.999982858284046	-0.123256396420143
chr1	131846614	131846829	215	+	utr3	Slc41a1	0.456864221175165	1	0.478024744163175	1	0.594004870944671	0.998174113355237	0.454957977503002	0.0339405043706863	0.904608605370073	0.999982858284046	0.421017473132316
chr1	131848393	131848607	214	+	utr3	Slc41a1	0.889278102946636	1	0.880622853665278	1	0.839355983813335	0.998174113355237	-0.0549361281663681	0.0339405043706863	0.904608605370073	0.999982858284046	-0.0888766325370544
chr1	131867564	131867664	100	+	utr5	Rab29	0.75139616457802	1	0.765882152106458	1	0.849008782243156	0.998174113355237	0.10581211697289	0.0931068113875757	0.727655930931919	0.999982858284046	0.0127053055853139
chr1	131872720	131872820	100	+	utr3	Rab29	0.48434522225955	1	0.50515380551711	1	0.645991924724453	0.998174113355237	0.436640500793709	0.0931068113875757	0.727655930931919	0.999982858284046	0.343533689406134
chr1	132017633	132017923	290	+	exon	Elk4	0.497776017955231	1	0.544758684713598	1	0.739905331265558	0.998174113355237	0.0699738686813208	0.272258370500831	0.202292543923297	0.999982858284046	-0.20228450181951
chr1	132018041	132018444	403	+	exon	Elk4	0.544673552720809	1	0.649742469553336	1	0.726208082824027	0.998174113355237	0.0121239764597709	0.272258370500831	0.202292543923297	0.999982858284046	-0.26013439404106
chr1	132019273	132019434	161	+	exon	Elk4	0.0966037540232185	1	0.125380607745174	1	0.335025862881102	0.998174113355237	-0.313712866337505	0.272258370500831	0.202292543923297	0.999982858284046	-0.585971236838335
chr1	132023555	132023817	262	-	utr3	Mfsd4a	0.0262618773315883	1	0.0670464136490582	1	0.280173925653412	0.998174113355237	0.0467837566887653	0.489141511439664	0.0484893459968073	0.999982858284046	-0.442357754750898
chr1	132204630	132204925	295	+	exon	Lemd1	0.140873346945285	1	0.136050055255706	1	0.24551014099295	0.998174113355237	1.2190840306577	1.08576897816761	0.0208897997028374	0.999982858284046	0.133315052490093
chr1	132299440	132299561	121	+	exon	Klhdc8a	0.620013925633715	1	0.595225298786434	1	0.725647164405757	0.998174113355237	0.237719935275175	0.622095797362124	0.145873941676185	0.999982858284046	-0.384375862086949
chr1	132332016	132332928	912	+	utr3	Nuak2	0.952984128119349	1	0.986372962160288	1	0.98913885267819	0.998174113355237	-0.0920339331950034	-0.156974900683255	0.719940663624093	0.999982858284046	0.0649409674882517
chr1	132357064	132357367	303	-	utr3	Tmcc2	0.981664862537676	1	0.955617371549079	1	0.988307931454591	0.998174113355237	-0.948476389405304	-0.957006923951456	0.0925363415889807	0.999982858284046	0.00853053454615205
chr1	132357759	132357882	123	-	exon	Tmcc2	0.532229499399292	1	0.534078955555533	1	0.538950396629079	0.998174113355237	-1.00527688920741	-0.957006923951456	0.0925363415889807	0.999982858284046	-0.0482699652559536
chr1	132358935	132359128	193	-	exon	Tmcc2	0.975511706194484	1	0.949954116783835	1	0.982486817955418	0.998174113355237	-0.980414422694849	-0.957006923951456	0.0925363415889807	0.999982858284046	-0.0234074987433931
chr1	132359623	132361209	1586	-	exon	Tmcc2	0.98758313417973	1	0.979720509567961	1	0.992836008452731	0.998174113355237	-0.945429537842661	-0.957006923951456	0.0925363415889807	0.999982858284046	0.0115773861087946
chr1	132380702	132380821	119	-	exon	Tmcc2	0.688558506218146	1	0.680173381719696	1	0.824071468651595	0.998174113355237	-0.919663918952672	-0.957006923951456	0.0925363415889807	0.999982858284046	0.0373430049987836
chr1	132391163	132391322	159	-	utr5	Tmcc2	0.877415210916435	1	0.89248130490967	1	0.877531532071213	0.998174113355237	-0.634528369177257	-0.957006923951456	0.0925363415889807	0.999982858284046	0.322478554774199
chr1	132434239	132434438	199	+	exon	Dstyk	0.445624716883278	1	0.485250352790295	1	0.677850627169826	0.998174113355237	-0.273953491872223	0.163281082619244	0.388416073054581	0.999982858284046	-0.437234574491467
chr1	132449244	132449905	661	+	exon	Dstyk	0.576243707982657	1	0.643163840462368	1	0.734414779688497	0.998174113355237	0.0484830870387404	0.163281082619244	0.388416073054581	0.999982858284046	-0.114797995580503
chr1	132463422	132463552	130	+	utr3	Dstyk	0.425687658779081	1	0.455115564454394	1	0.628834420494883	0.998174113355237	0.334267544837931	0.163281082619244	0.388416073054581	0.999982858284046	0.170986462218687
chr1	132503886	132504401	515	+	utr3	Rbbp5	0.51087530676159	1	0.6004606126983	1	0.758481733910552	0.998174113355237	-0.118159568362075	-0.129945648178544	0.541611747749703	0.999982858284046	0.0117860798164689
chr1	132504577	132504779	202	+	utr3	Rbbp5	0.907606985314316	1	0.920585205055392	1	0.965829354938688	0.998174113355237	-0.0405626869453493	-0.129945648178544	0.541611747749703	0.999982858284046	0.0893829612331945
chr1	132507405	132507650	245	+	utr5	Tmem81	0.741643242528313	1	0.734960735633965	1	0.878508644684547	0.998174113355237	-0.697928230945882	0.0238709067694159	0.948482352027033	0.999982858284046	-0.721799137715297
chr1	132507950	132508158	208	+	exon	Tmem81	0.378450047360289	1	0.376908533562443	1	0.580103759062193	0.998174113355237	-0.389257557582565	0.0238709067694159	0.948482352027033	0.999982858284046	-0.413128464351981
chr1	132515117	132515217	100	-	utr3	Cntn2	0.417655898474809	1	0.407149221151384	1	0.781263113110403	0.998174113355237	-2.23672922055665	-0.347522501111095	0.72490740327677	0.999982858284046	-1.88920671944555
chr1	132564757	132564891	134	-	utr3	Nfasc	NA	NA	0.731552574326808	1	0.221623848540879	0.998174113355237	-2.75484372099602	-2.4310457516632	NA	NA	-0.323797969332821
chr1	132569143	132569881	738	-	utr3	Nfasc	NA	NA	0.845532793415604	1	0.420249235114396	0.998174113355237	-2.36253915016583	-2.4310457516632	NA	NA	0.0685066014973672
chr1	132570258	132570641	383	-	utr3	Nfasc	NA	NA	0.818604340664523	1	0.547813877894773	0.998174113355237	-1.72023654339641	-2.4310457516632	NA	NA	0.710809208266788
chr1	132598335	132598462	127	-	intron	Nfasc	0.982878290706416	1	0.960887561541772	1	0.935719656129407	0.998174113355237	-0.434351438171242	-2.4310457516632	NA	NA	1.99669431349195
chr1	132598701	132598892	191	-	intron	Nfasc	0.513955079461815	1	0.484080684082737	1	0.537370990385112	0.998174113355237	-0.565734760904452	-2.4310457516632	NA	NA	1.86531099075874
chr1	132630044	132630265	221	-	intron	Nfasc	0.416642363922746	1	0.386839415250845	1	0.397407532676305	0.998174113355237	-2.74727599793612	-2.4310457516632	NA	NA	-0.316230246272928
chr1	132936959	132939921	2962	+	utr3	Lrrn2	0.604558791970615	1	0.732735177594897	1	0.824772717277418	0.998174113355237	0.390116669882993	0.560655766345022	0.0114322594387213	0.808655307023885	-0.17053909646203
chr1	132940591	132940821	230	+	utr3*	Lrrn2	0.618293299190656	1	0.62486882257919	1	0.815486620129171	0.998174113355237	-1.24520290789384	0.560655766345022	0.0114322594387213	0.808655307023885	-1.80585867423886
chr1	132991690	132992181	491	-	utr3	Mdm4	0.428340215127931	1	0.485590599093214	1	0.582649344860734	0.998174113355237	-0.186184769474933	-0.180622266121038	0.367085134393528	0.999982858284046	-0.00556250335389588
chr1	133066428	133067195	767	+	exon	Pik3c2b	0.731499729730183	1	0.711739338284482	1	0.722614046193212	0.998174113355237	0.52544859350767	0.661291196849605	0.197768518756423	0.999982858284046	-0.135842603341935
chr1	133131819	133132706	887	+	exon	Ppp1r15b	0.492981379948672	1	0.596059398147535	1	0.695562578631559	0.998174113355237	0.136769566410504	0.143110895179061	0.468121710277086	0.999982858284046	-0.00634132876855717
chr1	133132776	133133551	775	+	exon	Ppp1r15b	0.613459505295357	1	0.741943254079944	1	0.771599276706649	0.998174113355237	0.00379523066957322	0.143110895179061	0.468121710277086	0.999982858284046	-0.139315664509488
chr1	133136632	133137057	425	+	utr3	Ppp1r15b	0.424551512763048	1	0.502083263623076	1	0.634011862647098	0.998174113355237	0.301892474035163	0.143110895179061	0.468121710277086	0.999982858284046	0.158781578856102
chr1	133272227	133272622	395	+	exon	Plekha6	0.898332083652625	1	0.866602623096865	1	0.844170375016299	0.998174113355237	-1.3651665338064	-2.05463594844514	NA	NA	0.689469414638743
chr1	133299955	133300199	244	+	utr3	Plekha6	0.787638583765766	1	0.806548804463323	1	0.690549617886763	0.998174113355237	-1.74239188526456	-2.05463594844514	NA	NA	0.312244063180585
chr1	133300253	133300359	106	+	utr3	Plekha6	0.715834172551286	1	0.705107555919357	1	0.273436410743445	0.998174113355237	-1.77322630877172	-2.05463594844514	NA	NA	0.281409639673422
chr1	133300921	133301451	530	+	utr3	Plekha6	NA	NA	0.905834513119571	1	0.869445661631984	0.998174113355237	-1.97192737601381	-2.05463594844514	NA	NA	0.0827085724313332
chr1	133383203	133383816	613	-	utr3	Sox13	0.850790847213136	1	0.853554420947108	1	0.890472065971943	0.998174113355237	-0.34187572484227	0.0083559806026953	0.979512187120051	0.999982858284046	-0.350231705444966
chr1	133620016	133620423	407	-	utr3	Gm38394	0.476599381417117	1	0.609324040082913	1	0.678243111056977	0.998174113355237	-0.159638685400868	-0.186775560146032	0.766761237649844	0.999982858284046	0.0271368747451647
chr1	133621204	133621704	500	-	utr3	Gm38394	0.829191234268539	1	0.815277818110478	1	0.832731161341903	0.998174113355237	-0.098909298864802	-0.186775560146032	0.766761237649844	0.999982858284046	0.0878662612812304
chr1	133626791	133627123	332	-	utr3	Gm38394	0.435671532954461	1	0.44410164724878	1	0.599041072423588	0.998174113355237	-0.07144970724661	-0.186775560146032	0.766761237649844	0.999982858284046	0.115325852899422
chr1	133657211	133657666	455	-	utr5	Zc3h11a	0.690553622055266	1	0.731575393163583	1	0.785647005026173	0.998174113355237	-0.281700309588761	-0.246071155781177	0.440029189712314	0.999982858284046	-0.0356291538075844
chr1	133657842	133658243	401	-	exon	Zbed6	0.596137539288101	1	0.575430789165496	1	0.666485240785776	0.998174113355237	-0.133285843328956	NA	NA	NA	NA
chr1	133658480	133658681	201	-	exon	Zbed6	0.722288450930072	1	0.751791219941328	1	0.802814181808061	0.998174113355237	-0.272134225323377	NA	NA	NA	NA
chr1	133658827	133659109	282	-	exon	Zbed6	0.989949739925183	1	0.960815749034418	1	0.988312696231706	0.998174113355237	-0.161186076204142	NA	NA	NA	NA
chr1	133659284	133660110	826	-	utr5	Zbed6	0.941653027600014	1	0.980986068824476	1	0.955732017830618	0.998174113355237	-0.369357415629561	NA	NA	NA	NA
chr1	133706393	133706952	559	-	utr3	Atp2b4	0.825192050886491	1	0.858986532165908	1	0.878563645678746	0.998174113355237	-0.0280105043763604	0.0621627586862755	0.863381995156962	0.999982858284046	-0.0901732630626358
chr1	133740009	133740176	167	-	exon	Atp2b4	0.622976696118892	1	0.587332234389523	1	0.667350616768993	0.998174113355237	0.174888372821456	0.0621627586862755	0.863381995156962	0.999982858284046	0.112725614135181
chr1	133753115	133753598	483	-	utr5	Atp2b4	0.394998812437579	1	0.402819484802658	1	0.319698330884616	0.998174113355237	-0.0659129829098651	0.0621627586862755	0.863381995156962	0.999982858284046	-0.128075741596141
chr1	133911756	133911900	144	-	utr3	Prelp	0.948772475088378	1	0.946897551184068	1	0.900090923648711	0.998174113355237	-0.126845134803613	-0.0764113853844311	0.926876147601251	0.999982858284046	-0.0504337494191818
chr1	133912069	133912521	452	-	utr3	Prelp	0.883717172359349	1	0.88277957083542	1	0.959569172386407	0.998174113355237	0.010468223530393	-0.0764113853844311	0.926876147601251	0.999982858284046	0.0868796089148241
chr1	133914505	133914679	174	+	exon	Gm15851	0.505452222699975	1	0.502893101964982	1	0.441454854263724	0.998174113355237	-0.0408615730342765	NA	NA	NA	NA
chr1	133914851	133915433	582	-	utr5	Prelp	0.96054743750614	1	0.959683855307078	1	0.967327778604157	0.998174113355237	0.031723926395682	-0.0764113853844311	0.926876147601251	0.999982858284046	0.108135311780113
chr1	134076548	134076667	119	-	utr3	Btg2	0.595062781533489	1	0.60453471165415	1	0.549315515365681	0.998174113355237	0.166639245167635	-0.123363428944765	0.843277648778722	0.999982858284046	0.2900026741124
chr1	134076993	134077185	192	-	utr3	Btg2	0.908537884597614	1	0.924224158322241	1	0.964987526039999	0.998174113355237	0.0933849187797251	-0.123363428944765	0.843277648778722	0.999982858284046	0.21674834772449
chr1	134077310	134077768	458	-	utr3	Btg2	0.862391940015782	1	0.870619967842801	1	0.95008456323419	0.998174113355237	0.0206452700175341	-0.123363428944765	0.843277648778722	0.999982858284046	0.144008698962299
chr1	134078952	134079093	141	-	utr5	Btg2	0.758724569077344	1	0.768126909115798	1	0.794571776446884	0.998174113355237	0.123533596236815	-0.123363428944765	0.843277648778722	0.999982858284046	0.24689702518158
chr1	134199298	134199645	347	-	utr3	Adora1	0.744146908711763	1	0.746999927135234	1	0.737903014490742	0.998174113355237	-0.218933273426687	-0.282639332146326	0.283941088705536	0.999982858284046	0.063706058719639
chr1	134201599	134202479	880	-	utr3	Adora1	0.831874569555589	1	0.844770032223857	1	0.832797716057103	0.998174113355237	-0.359834616204571	-0.282639332146326	0.283941088705536	0.999982858284046	-0.0771952840582448
chr1	134202521	134203229	708	-	utr3	Adora1	0.742378478436422	1	0.739427600481138	1	0.751504068757284	0.998174113355237	-0.168848636965517	-0.282639332146326	0.283941088705536	0.999982858284046	0.113790695180809
chr1	134234104	134234911	807	-	utr5	Adora1	0.810208900677864	1	0.850332648227306	1	0.923044359499122	0.998174113355237	-0.31312686589561	-0.282639332146326	0.283941088705536	0.999982858284046	-0.0304875337492838
chr1	134235138	134235263	125	-	utr5	Adora1	0.285947535677363	1	0.26931767960541	1	0.386323883453209	0.998174113355237	-0.417294530716288	-0.282639332146326	0.283941088705536	0.999982858284046	-0.134655198569962
chr1	134489424	134489669	245	+	utr3	Klhl12	0.154725256643418	1	0.169101725563823	1	0.409519514989482	0.998174113355237	0.457970305756059	0.0568052023461064	0.78842963010188	0.999982858284046	0.401165103409952
chr1	134490126	134490232	106	+	utr3	Klhl12	0.783425570670487	1	0.808353348402862	1	0.909578829787899	0.998174113355237	0.0644234413213024	0.0568052023461064	0.78842963010188	0.999982858284046	0.00761823897519607
chr1	134506019	134506676	657	+	utr3	Rabif	0.967540419081924	1	0.980906281206212	1	0.994442514898328	0.998174113355237	-0.0130806299545801	0.0503265147689124	0.822413920998139	0.999982858284046	-0.0634071447234924
chr1	134617888	134617988	100	+	exon	Kdm5b	0.696283719784814	1	0.663339146355402	1	0.704727683023844	0.998174113355237	0.270871067978879	-0.0188049037071401	0.964028816431179	0.999982858284046	0.289675971686019
chr1	134619507	134619619	112	+	exon	Kdm5b	0.435021577977537	1	0.396996390489442	1	0.516115753160947	0.998174113355237	0.482834003453768	-0.0188049037071401	0.964028816431179	0.999982858284046	0.501638907160909
chr1	134624990	134625174	184	+	exon	Kdm5b	0.987654634944454	1	0.974462854836481	1	0.989566341770823	0.998174113355237	0.13174265614068	-0.0188049037071401	0.964028816431179	0.999982858284046	0.15054755984782
chr1	134630519	134630806	287	+	exon	Kdm5b	0.875320480585745	1	0.914085140039558	1	0.900156795660662	0.998174113355237	-0.0676105094746273	-0.0188049037071401	0.964028816431179	0.999982858284046	-0.0488056057674872
chr1	134631025	134631761	736	+	utr3	Kdm5b	0.81952568948604	1	0.77924805792296	1	0.632097627271347	0.998174113355237	-0.0266806730945616	-0.0188049037071401	0.964028816431179	0.999982858284046	-0.00787576938742145
chr1	134755148	134755596	448	-	utr3	Ppp1r12b	0.184961890451585	1	0.284597189786723	1	0.52505773497346	0.998174113355237	-0.179315261307298	0.100465431506896	0.586602891491055	0.999982858284046	-0.279780692814194
chr1	134755619	134755872	253	-	utr3	Ppp1r12b	0.0854670087847835	1	0.116535724535488	1	0.284855841419957	0.998174113355237	0.32013247227697	0.100465431506896	0.586602891491055	0.999982858284046	0.219667040770074
chr1	134759112	134759270	158	-	utr3	Ppp1r12b	0.121846988294869	1	0.138096624768661	1	0.346356314180656	0.998174113355237	0.372991474876225	0.100465431506896	0.586602891491055	0.999982858284046	0.272526043369329
chr1	134967648	134967841	193	+	utr5	Ube2t	0.993498129199028	1	0.986573467017809	1	0.958416741616755	0.998174113355237	0.00773651748135661	0.0756852707085986	0.927821112858982	0.999982858284046	-0.067948753227242
chr1	135160330	135160570	240	-	utr3	Gpr37l1	0.652814362410738	1	0.684187701076604	1	0.835491419123997	0.998174113355237	-0.0760953803870346	0.0860510115678378	0.791168701498115	0.999982858284046	-0.162146391954872
chr1	135160777	135161552	775	-	utr3	Gpr37l1	0.752934509114563	1	0.785111179077765	1	0.856792355088439	0.998174113355237	-0.132881810762406	0.0860510115678378	0.791168701498115	0.999982858284046	-0.218932822330244
chr1	135167023	135167523	500	-	utr5	Gpr37l1	0.853833143730857	1	0.833089511088897	1	0.781584921143424	0.998174113355237	0.0822729071706707	0.0860510115678378	0.791168701498115	0.999982858284046	-0.00377810439716711
chr1	135294921	135295091	170	-	utr3*	Timm17a	0.218702874361084	1	0.208922411759961	1	0.32292880344566	0.998174113355237	-0.460178726028892	-0.0203926278667957	0.953453675044051	0.999982858284046	-0.439786098162097
chr1	135301628	135301896	268	-	utr3	Timm17a	0.823171703485829	1	0.830794295072828	1	0.758629621400149	0.998174113355237	0.0772636988030977	-0.0203926278667957	0.953453675044051	0.999982858284046	0.0976563266698934
chr1	135370839	135371481	642	-	utr3	Shisa4	0.842445894484566	1	0.890140586669638	1	0.885080362446312	0.998174113355237	0.117048750930775	0.333169792828248	0.331399149531702	0.999982858284046	-0.216121041897473
chr1	135371577	135371678	101	-	utr3	Shisa4	0.956418180349191	1	0.997918360884814	1	0.987707055123731	0.998174113355237	0.383384839660521	0.333169792828248	0.331399149531702	0.999982858284046	0.0502150468322722
chr1	135373275	135373382	107	-	exon	Shisa4	0.0394465553646268	1	0.0468326824954544	1	0.158206260592145	0.998174113355237	-0.232769423231145	0.333169792828248	0.331399149531702	0.999982858284046	-0.565939216059393
chr1	135374168	135374483	315	-	exon	Shisa4	0.660531392066199	1	0.685783073596077	1	0.632979062459691	0.998174113355237	-0.242477745590592	0.333169792828248	0.331399149531702	0.999982858284046	-0.57564753841884
chr1	135383112	135383375	263	-	utr3	Ipo9	0.446079204441259	1	0.477231817896402	1	0.469197380033807	0.998174113355237	0.0669686620675324	0.0559651443352	0.762771925898658	0.999982858284046	0.0110035177323324
chr1	135384980	135385385	405	-	utr3	Ipo9	0.454474236267665	1	0.573325187383579	1	0.687830531306328	0.998174113355237	0.116427316320861	0.0559651443352	0.762771925898658	0.999982858284046	0.0604621719856612
chr1	135438435	135439455	1020	-	utr3	Nav1	0.689855748397999	1	0.726831645098941	1	0.72768969942946	0.998174113355237	-0.0404071296879877	0.285489398835275	0.293129348508915	0.999982858284046	-0.325896528523263
chr1	135440462	135440572	110	-	utr3	Nav1	0.934811249095556	1	0.964484041700127	1	0.920300455808548	0.998174113355237	0.287512528196646	0.285489398835275	0.293129348508915	0.999982858284046	0.00202312936137111
chr1	135440907	135441695	788	-	utr3	Nav1	0.556213916802157	1	0.61165602009344	1	0.68304458575953	0.998174113355237	0.170960782269058	0.285489398835275	0.293129348508915	0.999982858284046	-0.114528616566217
chr1	135469940	135470133	193	-	exon	Nav1	0.225600093829135	1	0.273735079334573	1	0.492802177861703	0.998174113355237	0.081773152694556	0.285489398835275	0.293129348508915	0.999982858284046	-0.203716246140719
chr1	135470495	135470832	337	-	exon	Nav1	0.57676709398587	1	0.625861264656115	1	0.685049277856917	0.998174113355237	0.305707356588238	0.285489398835275	0.293129348508915	0.999982858284046	0.0202179577529629
chr1	135537227	135537377	150	-	exon	Nav1	0.817094648157407	1	0.833398746592396	1	0.903096621252582	0.998174113355237	0.0056449089953952	0.285489398835275	0.293129348508915	0.999982858284046	-0.27984448983988
chr1	135584576	135585085	509	+	exon	Gm4793	0.50346220803054	1	0.586541731006151	1	0.608519156549838	0.998174113355237	0.179476924172627	-0.258152234548775	0.696823063894707	0.999982858284046	0.437629158721402
chr1	135607330	135607678	348	-	exon	Gm38399	0.359940752153973	1	0.393168190908142	1	0.448967024785027	0.998174113355237	0.807220266786764	0.170190610101702	0.712502899484329	0.999982858284046	0.637029656685062
chr1	135745184	135745349	165	+	exon	Csrp1	0.900739424518733	1	0.866374218155762	1	0.775649443977234	0.998174113355237	-0.129194843371369	0.0562529588474954	0.845282178834452	0.999982858284046	-0.185447802218864
chr1	135766204	135766839	635	+	utr3	Phlda3	0.919502322542213	1	0.948168739833598	1	0.908859192994145	0.998174113355237	-0.0274412266054748	0.0227154255905582	0.96440669045366	0.999982858284046	-0.050156652196033
chr1	135768445	135769043	598	+	utr3	Phlda3	0.961437551721427	1	0.940518073423556	1	0.902081542656852	0.998174113355237	-0.0772894378520756	0.0227154255905582	0.96440669045366	0.999982858284046	-0.100004863442634
chr1	136175304	136176257	953	+	utr3	Kif21b	0.786601621911122	1	0.774076392821623	1	0.849631431515504	0.998174113355237	0.158867146940577	0.17329671221126	0.501263151218033	0.999982858284046	-0.0144295652706837
chr1	136176894	136177346	452	+	utr3	Kif21b	0.990487327143644	1	0.956409486677953	1	0.930228387509001	0.998174113355237	0.10130672513498	0.17329671221126	0.501263151218033	0.999982858284046	-0.0719899870762805
chr1	136214354	136214480	126	-	exon	Inava	0.57725512583339	1	0.590454114315096	1	0.332680531576936	0.998174113355237	-1.51606300586318	-0.75162673333281	0.350834102731859	0.999982858284046	-0.764436272530375
chr1	136215837	136216061	224	-	exon	Inava	0.726278072643467	1	0.745582873584456	1	0.563388966294375	0.998174113355237	-0.862059628177245	-0.75162673333281	0.350834102731859	0.999982858284046	-0.110432894844435
chr1	136270408	136271150	742	-	utr3	Camsap2	0.844541403221423	1	0.884961599011054	1	0.791531491622151	0.998174113355237	-0.606296382027348	-0.524754361969797	0.243504210983257	0.999982858284046	-0.0815420200575502
chr1	136277282	136277400	118	-	exon	Camsap2	0.939315888338687	1	0.893560025779995	1	0.876488677118521	0.998174113355237	-0.668257709351894	-0.524754361969797	0.243504210983257	0.999982858284046	-0.143503347382096
chr1	136280355	136280889	534	-	exon	Camsap2	0.701028382235579	1	0.731729052723171	1	0.498679332813341	0.998174113355237	-0.745305382469049	-0.524754361969797	0.243504210983257	0.999982858284046	-0.220551020499251
chr1	136281167	136281374	207	-	exon	Camsap2	0.970887441453934	1	0.92830332827208	1	0.920180019143127	0.998174113355237	-0.462857880849893	-0.524754361969797	0.243504210983257	0.999982858284046	0.0618964811199044
chr1	136282114	136282331	217	-	exon	Camsap2	0.616979636477917	1	0.644185196053467	1	0.602356006638189	0.998174113355237	-0.511721962725586	-0.524754361969797	0.243504210983257	0.999982858284046	0.0130323992442114
chr1	136345920	136346036	116	-	utr5	Camsap2	0.713178795700402	1	0.705945168962496	1	0.868324645834992	0.998174113355237	-0.231192579084904	-0.524754361969797	0.243504210983257	0.999982858284046	0.293561782884893
chr1	136416761	136417435	674	+	exon	Ddx59	0.847146027173811	1	0.894490743011136	1	0.93436779910759	0.998174113355237	0.0181869170229853	0.0363661098819714	0.859667430050009	0.999982858284046	-0.0181791928589862
chr1	136419342	136419516	174	+	exon	Ddx59	0.398945270423444	1	0.435040436567384	1	0.657992998334536	0.998174113355237	0.101256800347986	0.0363661098819714	0.859667430050009	0.999982858284046	0.0648906904660144
chr1	136468135	136469109	974	+	exon	Kif14	0.995934640730843	1	0.973603586856822	1	0.937209625962221	0.998174113355237	0.395661574361068	0.520179477402139	0.548768565824067	0.999982858284046	-0.124517903041071
chr1	136527247	136527790	543	+	utr3	Kif14	0.98153065513636	1	0.952405957398778	1	0.851122517700604	0.998174113355237	0.608825783767367	0.520179477402139	0.548768565824067	0.999982858284046	0.0886463063652276
chr1	136625548	136625927	379	+	exon	Zfp281	0.310791171144939	1	0.310562346477341	1	0.499124261013678	0.998174113355237	-0.193259177187038	-0.300966568277853	0.266269955078031	0.999982858284046	0.107707391090814
chr1	136626093	136628026	1933	+	utr3	Zfp281	0.836845447728012	1	0.817800603960736	1	0.849809898942655	0.998174113355237	-0.323676678694065	-0.300966568277853	0.266269955078031	0.999982858284046	-0.0227101104162118
chr1	138486583	138486796	213	-	utr3	Nek7	0.247312066361835	1	0.301631009614665	1	0.430304749222045	0.998174113355237	0.179082764139884	-0.0962751293402658	0.68553449538943	0.999982858284046	0.275357893480149
chr1	139169944	139170471	527	+	utr3	Dennd1b	0.887588165192246	1	0.893667858361069	1	0.946435958644826	0.998174113355237	0.149570104674422	-0.0979209859651904	0.580935902521281	0.999982858284046	0.247491090639613
chr1	139237296	139237424	128	-	exon	Crb1	0.785723793862251	1	0.777481574988008	1	0.833216923581721	0.998174113355237	-0.320211462067207	-0.528029392114136	0.0698273535094533	0.999982858284046	0.207817930046929
chr1	139337243	139337384	141	-	exon	Crb1	0.9297636002747	1	0.933546390325187	1	0.852580562155333	0.998174113355237	-1.63571555548786	-0.528029392114136	0.0698273535094533	0.999982858284046	-1.10768616337372
chr1	139423241	139423387	146	+	exon	Zbtb41	0.88484161846053	1	0.896198660039606	1	0.977138268068616	0.998174113355237	-0.0108989227209855	-0.135698947513539	0.495176894748193	0.999982858284046	0.124800024792553
chr1	139423572	139424239	667	+	exon	Zbtb41	0.386016727401323	1	0.466419256757206	1	0.547274470940742	0.998174113355237	-0.182801716642845	-0.135698947513539	0.495176894748193	0.999982858284046	-0.0471027691293063
chr1	139429059	139429163	104	+	exon	Zbtb41	0.533460760226101	1	0.526373279467432	1	0.717842794104197	0.998174113355237	0.192410740226811	-0.135698947513539	0.495176894748193	0.999982858284046	0.328109687740349
chr1	139446880	139447648	768	+	utr3	Zbtb41	0.445453282856513	1	0.517352622381836	1	0.584535438304746	0.998174113355237	-0.310644553661962	-0.135698947513539	0.495176894748193	0.999982858284046	-0.174945606148423
chr1	139451764	139452028	264	+	utr3	Zbtb41	0.378054540011976	1	0.401332537486116	1	0.615591670544353	0.998174113355237	0.0477408103479682	-0.135698947513539	0.495176894748193	0.999982858284046	0.183439757861507
chr1	139457066	139457605	539	+	exon	Aspm	0.945005051893628	1	0.953136369482983	1	0.880119112777313	0.998174113355237	0.716429555568286	0.661407584419075	0.58665358727327	0.999982858284046	0.0550219711492103
chr1	139457698	139457942	244	+	exon	Aspm	0.964394803096664	1	0.943930325541363	1	0.824895094479342	0.998174113355237	0.502631330313203	0.661407584419075	0.58665358727327	0.999982858284046	-0.158776254105872
chr1	139458202	139458390	188	+	exon	Aspm	0.957353410446977	1	0.934271825785964	1	0.854044787651188	0.998174113355237	0.341455237384741	0.661407584419075	0.58665358727327	0.999982858284046	-0.319952347034334
chr1	139477761	139478000	239	+	exon	Aspm	0.835442311562135	1	0.855387218005684	1	0.692010856046298	0.998174113355237	0.763917209417844	0.661407584419075	0.58665358727327	0.999982858284046	0.102509624998768
chr1	139478261	139478597	336	+	exon	Aspm	0.74108710485941	1	0.765919364508893	1	0.451468216004991	0.998174113355237	1.10952351518966	0.661407584419075	0.58665358727327	0.999982858284046	0.44811593077059
chr1	139478842	139478983	141	+	exon	Aspm	0.670754537403046	1	0.690184853153802	1	0.443863120528295	0.998174113355237	1.0796213997463	0.661407584419075	0.58665358727327	0.999982858284046	0.418213815327225
chr1	139479748	139480500	752	+	exon	Aspm	0.902516681644208	1	0.90990225115166	1	0.646722839280595	0.998174113355237	0.6646624053287	0.661407584419075	0.58665358727327	0.999982858284046	0.0032548209096247
chr1	139480688	139481060	372	+	exon	Aspm	0.907104300000685	1	0.914698602743044	1	0.702524834738596	0.998174113355237	0.672539013563015	0.661407584419075	0.58665358727327	0.999982858284046	0.0111314291439398
chr1	143641055	143641314	259	+	utr5	B3galt2	0.764673669135524	1	0.773793803406155	1	0.810815420328728	0.998174113355237	-0.336942561023023	-0.242287164581325	0.512203819522027	0.999982858284046	-0.0946553964416979
chr1	143645936	143646138	202	+	utr5	B3galt2	0.76797500174508	1	0.783205646809214	1	0.83546147082031	0.998174113355237	-0.434834543192268	-0.242287164581325	0.512203819522027	0.999982858284046	-0.192547378610943
chr1	143646267	143647074	807	+	exon	B3galt2	0.877996046954388	1	0.88536928647459	1	0.870580961512923	0.998174113355237	-0.320633345772587	-0.242287164581325	0.512203819522027	0.999982858284046	-0.0783461811912616
chr1	143757459	143757694	235	-	utr3	Trove2	0.986671582965902	1	0.994574371037017	1	0.958942592631462	0.998174113355237	-0.0627608416707459	-0.136957164630086	0.637959531799706	0.999982858284046	0.0741963229593405
chr1	143770485	143770931	446	-	exon	Trove2	0.631994219618327	1	0.623680412489041	1	0.70770442970841	0.998174113355237	-0.116411751982052	-0.136957164630086	0.637959531799706	0.999982858284046	0.0205454126480339
chr1	144001386	144001830	444	-	utr3	Rgs2	0.817111764470296	1	0.810734828756316	1	0.824678555293404	0.998174113355237	-0.293524715212602	-0.323652639623638	0.31811690576247	0.999982858284046	0.0301279244110357
chr1	146495805	146496009	204	+	utr5	Brinp3	0.495341863992306	1	0.508254616439032	1	0.704926111539494	0.998174113355237	1.36541829649775	0.782584214327483	0.00173411186632842	0.338709039865033	0.582834082170264
chr1	146514609	146514876	267	+	utr5	Brinp3	0.386503918307226	1	0.418337306247955	1	0.54788184548327	0.998174113355237	0.399215123854047	0.782584214327483	0.00173411186632842	0.338709039865033	-0.383369090473436
chr1	146901127	146902257	1130	+	utr3	Brinp3	0.940083990843836	1	0.942146085235703	1	0.951288880064935	0.998174113355237	0.663942165187305	0.782584214327483	0.00173411186632842	0.338709039865033	-0.118642049140178
chr1	151343895	151344168	273	-	exon	Gm10138	0.773283343037041	1	0.739692048953424	1	0.797356881009665	0.998174113355237	-0.306319542029452	-0.642161842058052	0.334670060335406	0.999982858284046	0.3358423000286
chr1	151349303	151349511	208	+	utr5	Ivns1abp	0.591667394073804	1	0.574911632015213	1	0.680059113684546	0.998174113355237	-0.412819228977582	-0.47458550421343	0.0389146128582794	0.999982858284046	0.0617662752358479
chr1	151471136	151471270	134	-	utr3	Rnf2	0.207929949668568	1	0.282096363760905	1	0.53132601890136	0.998174113355237	0.0171888523621065	-0.230359415705838	0.243243544086962	0.999982858284046	0.247548268067945
chr1	151717596	151717901	305	+	utr3	Fam129a	0.725607190083373	1	0.737787843916304	1	0.318910491189618	0.998174113355237	-2.30680097202585	-2.21453097521268	0.189560908898119	0.999982858284046	-0.0922699968131733
chr1	151749666	151749988	322	-	exon	2810414N06Rik	0.260646222191416	1	0.242582760469098	1	0.284412788543109	0.998174113355237	0.0947160748015636	0.0208334937572192	0.962594629058926	0.999982858284046	0.0738825810443445
chr1	151818363	151819384	1021	+	utr3	Edem3	0.940160214409982	1	0.956269209866292	1	0.963023280463389	0.998174113355237	-0.0324443199361816	0.00261567854376745	0.990732443318581	0.999982858284046	-0.0350599984799491
chr1	151891192	151891473	281	-	utr3	1700025G04Rik	0.374960158072309	1	0.395292330023228	1	0.431761144726998	0.998174113355237	-0.179824705826721	0.189977367565734	0.577728939974094	0.999982858284046	-0.369802073392455
chr1	151891529	151891751	222	-	utr3	1700025G04Rik	0.948773102102757	1	0.972376129775943	1	0.897452977281211	0.998174113355237	-0.0991148018868843	0.189977367565734	0.577728939974094	0.999982858284046	-0.289092169452618
chr1	151892705	151892810	105	-	utr3	1700025G04Rik	0.341541810029607	1	0.375384250161313	1	0.51969492821134	0.998174113355237	0.399337414821879	0.189977367565734	0.577728939974094	0.999982858284046	0.209360047256145
chr1	151892954	151893352	398	-	utr3	1700025G04Rik	0.77152381760948	1	0.767466410169295	1	0.8700750895334	0.998174113355237	0.144841139284024	0.189977367565734	0.577728939974094	0.999982858284046	-0.0451362282817105
chr1	152006693	152006793	100	-	utr5	1700025G04Rik	0.0543586563486371	1	0.0676520572318843	1	0.25616753814198	0.998174113355237	0.0364102429295571	0.189977367565734	0.577728939974094	0.999982858284046	-0.153567124636177
chr1	152399917	152400041	124	+	utr5	Colgalt2	0.946145360207859	1	0.950468435864317	1	0.937113363122255	0.998174113355237	-0.475210761434198	-0.413965785087014	0.0804216308517284	0.999982858284046	-0.0612449763471835
chr1	152508502	152509397	895	+	utr3	Colgalt2	0.696571318580978	1	0.717902152538256	1	0.695099517739683	0.998174113355237	-0.295665100094247	-0.413965785087014	0.0804216308517284	0.999982858284046	0.118300684992767
chr1	152517970	152519248	1278	-	utr3	Rgl1	0.865393696600492	1	0.916884888664834	1	0.924166883164027	0.998174113355237	-0.442287662886411	-0.35294049871301	0.173063493008737	0.999982858284046	-0.0893471641734011
chr1	152766640	152766820	180	+	utr5	Arpc5	0.144034766411906	1	0.151576107821778	1	0.138553452117308	0.998174113355237	-0.643567268433967	-0.350581333163523	0.0423087971639163	0.999982858284046	-0.292985935270444
chr1	152768779	152768904	125	+	exon	Arpc5	0.835371356368656	1	0.848353143285846	1	0.821120384984346	0.998174113355237	-0.618552144041425	-0.350581333163523	0.0423087971639163	0.999982858284046	-0.267970810877902
chr1	152771278	152771437	159	+	exon	Arpc5	0.415579143765293	1	0.429373195442025	1	0.414763551269729	0.998174113355237	-0.736819215132337	-0.350581333163523	0.0423087971639163	0.999982858284046	-0.386237881968814
chr1	152839106	152839215	109	-	utr3	Smg7	0.798463066075239	1	0.816694091717438	1	0.898720130489811	0.998174113355237	0.153535600504981	0.00610401597443517	0.972377716738512	0.999982858284046	0.147431584530546
chr1	152848647	152848758	111	-	exon	Smg7	0.454600254107548	1	0.491948172422092	1	0.613356219594807	0.998174113355237	0.00818073222117162	0.00610401597443517	0.972377716738512	0.999982858284046	0.00207671624673645
chr1	153219514	153219691	177	-	utr3	Lamc1	0.879049304598835	1	0.896553313463905	1	0.88909092864719	0.998174113355237	0.083976729221146	0.110302360619368	0.610044233826196	0.999982858284046	-0.0263256313982216
chr1	153220865	153221751	886	-	utr3	Lamc1	0.717011692263175	1	0.774805164947237	1	0.848352055253153	0.998174113355237	0.115969747770546	0.110302360619368	0.610044233826196	0.999982858284046	0.00566738715117818
chr1	153743699	153744387	688	+	utr3	Rgs16	0.963492365653765	1	0.996872743449502	1	0.872853674040536	0.998174113355237	-0.849355512883981	-0.911083689821753	0.263416723313805	0.999982858284046	0.061728176937772
chr1	153744847	153745027	180	+	utr3	Rgs16	0.624798038211819	1	0.652717385054756	1	0.429206682634392	0.998174113355237	-0.880864114528734	-0.911083689821753	0.263416723313805	0.999982858284046	0.0302195752930189
chr1	153753920	153754068	148	+	exon	Rnasel	0.546109488385105	1	0.529617857185675	1	0.479105644900107	0.998174113355237	-0.779769594300399	-0.706776827438944	0.425084865090705	0.999982858284046	-0.0729927668614551
chr1	153754831	153755119	288	+	exon	Rnasel	0.715987532710873	1	0.689856904576177	1	0.556043737337459	0.998174113355237	-0.474129723936974	-0.706776827438944	0.425084865090705	0.999982858284046	0.23264710350197
chr1	153899932	153900048	116	-	utr5	Teddm2	0.471694794645504	1	0.486401703656314	1	0.326380045475955	0.998174113355237	-0.363104401153589	-0.211410105630587	0.789447239513561	0.999982858284046	-0.151694295523002
chr1	153902854	153903005	151	+	utr5	Glul	0.566188296652413	1	0.581817052227185	1	0.686604038384496	0.998174113355237	0.151036146221283	0.480865916120428	0.219987835980047	0.999982858284046	-0.329829769899144
chr1	153907878	153908011	133	+	exon	Glul	0.749524924672749	1	0.728850205325396	1	0.692677099803854	0.998174113355237	0.534088708446432	0.480865916120428	0.219987835980047	0.999982858284046	0.0532227923260041
chr1	153908156	153908289	133	+	utr3	Glul	0.681580541339883	1	0.65309380302987	1	0.566553847609398	0.998174113355237	0.719595780919194	0.480865916120428	0.219987835980047	0.999982858284046	0.238729864798766
chr1	155097607	155098785	1178	-	utr3	Ier5	0.963234471450331	1	0.961730770236771	1	0.973742829744641	0.998174113355237	-0.145145696025103	-0.0441461497390637	0.859359063606874	0.999982858284046	-0.10099954628604
chr1	155099270	155099580	310	-	utr5	Ier5	0.253240829601924	1	0.305136839134384	1	0.484432990336978	0.998174113355237	-0.365978699552984	-0.0441461497390637	0.859359063606874	0.999982858284046	-0.32183254981392
chr1	155202076	155202813	737	+	utr3	Stx6	0.584040289003438	1	0.757154399454329	1	0.837749024694151	0.998174113355237	-0.0876457725090192	0.034990362249405	0.826352964085286	0.999982858284046	-0.122636134758424
chr1	155207358	155207509	151	+	utr3	Stx6	0.377014969210098	1	0.368239078604803	1	0.532671204343632	0.998174113355237	-0.719372986891626	0.034990362249405	0.826352964085286	0.999982858284046	-0.754363349141031
chr1	155225493	155226150	657	-	exon	BC034090	0.978183872546476	1	0.959549331372756	1	0.959720500390648	0.998174113355237	0.214620620788849	0.190472466177879	0.66441108446246	0.999982858284046	0.0241481546109699
chr1	155241462	155241708	246	-	exon	BC034090	0.634630297611535	1	0.645681549603151	1	0.696530010460071	0.998174113355237	-0.247485321869973	0.190472466177879	0.66441108446246	0.999982858284046	-0.437957788047852
chr1	155241861	155241986	125	-	exon	BC034090	0.639781699478572	1	0.631160339862598	1	0.789679876553997	0.998174113355237	-0.00802892867103533	0.190472466177879	0.66441108446246	0.999982858284046	-0.198501394848915
chr1	155276480	155276615	135	-	utr3	Xpr1	0.414489563816356	1	0.370262227052541	1	0.42698885700902	0.998174113355237	0.570018629668134	0.114168688826625	0.717164699132747	0.999982858284046	0.455849940841509
chr1	155280465	155280838	373	-	utr3	Xpr1	0.714778806690413	1	0.667537709042208	1	0.580149367227668	0.998174113355237	0.0426645793564849	0.114168688826625	0.717164699132747	0.999982858284046	-0.07150410947014
chr1	155558465	155558766	301	+	utr5	Acbd6	0.90664927788512	1	0.898662167813601	1	0.931776382621559	0.998174113355237	-0.116749668274781	-0.0403869705595994	0.826595346737824	0.999982858284046	-0.0763626977151821
chr1	155779351	155779905	554	-	exon	Qsox1	0.651345317058689	1	0.713182558074149	1	0.830573959658654	0.998174113355237	0.444874283393612	0.581412315858141	0.0275351314163594	0.999982858284046	-0.136538032464529
chr1	155846713	155847478	765	-	utr3	Cep350	0.704018221824845	1	0.765460830571521	1	0.808214549416923	0.998174113355237	-0.0460628179307842	0.151935723743336	0.479100628442059	0.999982858284046	-0.197998541674121
chr1	155847683	155848652	969	-	utr3	Cep350	0.610818579394819	1	0.688307013407458	1	0.760293819829385	0.998174113355237	-0.0176164140691428	0.151935723743336	0.479100628442059	0.999982858284046	-0.169552137812479
chr1	155861788	155861897	109	-	exon	Cep350	0.695862757413549	1	0.724106050219249	1	0.824462386688368	0.998174113355237	0.154337483635642	0.151935723743336	0.479100628442059	0.999982858284046	0.00240175989230526
chr1	155862264	155862682	418	-	exon	Cep350	0.98384380547158	1	0.986238568734108	1	0.988474452065292	0.998174113355237	0.166461261169351	0.151935723743336	0.479100628442059	0.999982858284046	0.0145255374260144
chr1	155862845	155862980	135	-	exon	Cep350	0.147461881590726	1	0.146554479065056	1	0.360332215730508	0.998174113355237	-0.0190664422199719	0.151935723743336	0.479100628442059	0.999982858284046	-0.171002165963308
chr1	155863038	155863163	125	-	exon	Cep350	0.413889632344589	1	0.401350535999504	1	0.61451455141496	0.998174113355237	0.43765799876377	0.151935723743336	0.479100628442059	0.999982858284046	0.285722275020434
chr1	155928168	155928283	115	-	exon	Cep350	0.898843120566389	1	0.897609957042638	1	0.967473078341723	0.998174113355237	0.319402087925757	0.151935723743336	0.479100628442059	0.999982858284046	0.16746636418242
chr1	155928530	155929036	506	-	exon	Cep350	0.574752852901066	1	0.620361433670249	1	0.782617269204669	0.998174113355237	0.235627095421907	0.151935723743336	0.479100628442059	0.999982858284046	0.0836913716785701
chr1	155932841	155932981	140	-	exon	Cep350	0.869037647510932	1	0.862938843249829	1	0.91625564378979	0.998174113355237	-0.0364939109414528	0.151935723743336	0.479100628442059	0.999982858284046	-0.188429634684789
chr1	155933103	155933341	238	-	exon	Cep350	0.549661131176086	1	0.573404253249432	1	0.750834226086163	0.998174113355237	0.123539504129061	0.151935723743336	0.479100628442059	0.999982858284046	-0.0283962196142759
chr1	155944139	155944281	142	-	exon	Cep350	0.978452635623569	1	0.964953444101086	1	0.970708039122333	0.998174113355237	0.0249495440403251	0.151935723743336	0.479100628442059	0.999982858284046	-0.126986179703011
chr1	155953178	155953582	404	-	exon	Cep350	0.824221824867222	1	0.816173279945638	1	0.859429129685767	0.998174113355237	0.150779695298431	0.151935723743336	0.479100628442059	0.999982858284046	-0.00115602844490506
chr1	156006782	156007755	973	-	utr3	Tor1aip1	0.668398182142147	1	0.78153430478832	1	0.827698859703994	0.998174113355237	-0.019808375949962	0.102916205578526	0.629409180319118	0.999982858284046	-0.122724581528488
chr1	156035810	156035990	180	+	utr5	Tor1aip2	0.247795145709445	1	0.297653847807991	1	0.510468516311438	0.998174113355237	-0.307101112025524	0.207157368556998	0.320484619005035	0.999982858284046	-0.514258480582523
chr1	156036100	156036398	298	+	utr5	Tor1aip2	0.906937468128272	1	0.896045506772124	1	0.857443215539552	0.998174113355237	-0.135151048460434	0.207157368556998	0.320484619005035	0.999982858284046	-0.342308417017433
chr1	156051235	156051962	727	+	utr5	Tor1aip2	0.640339305416137	1	0.739953728011614	1	0.761868130059384	0.998174113355237	-0.245276394357716	0.207157368556998	0.320484619005035	0.999982858284046	-0.452433762914714
chr1	156059383	156059500	117	+	utr5	Tor1aip2	0.729120742854542	1	0.719214083885784	1	0.798514432160254	0.998174113355237	0.388141975336938	0.207157368556998	0.320484619005035	0.999982858284046	0.18098460677994
chr1	156061774	156062099	325	+	exon	Tor1aip2	0.906724909904358	1	0.930013363488692	1	0.954615677305948	0.998174113355237	0.519645343778189	0.207157368556998	0.320484619005035	0.999982858284046	0.312487975221191
chr1	156064927	156066078	1151	+	utr3	Tor1aip2	0.932940237001693	1	0.956091238573684	1	0.941055197343394	0.998174113355237	0.365282421857901	0.207157368556998	0.320484619005035	0.999982858284046	0.158125053300902
chr1	156641145	156641372	227	+	exon	Abl2	0.555723905670293	1	0.590309682960239	1	0.766587123968772	0.998174113355237	-0.109619965604306	-0.00103174468336825	0.996007741223488	0.999982858284046	-0.108588220920938
chr1	156641434	156642926	1492	+	utr3	Abl2	0.604265555510026	1	0.660230178952591	1	0.69986735734634	0.998174113355237	-0.111220469420865	-0.00103174468336825	0.996007741223488	0.999982858284046	-0.110188724737497
chr1	156653668	156653985	317	-	utr3	Tor3a	0.854267165233058	1	0.862313344755676	1	0.964329167711499	0.998174113355237	0.257916059714487	0.169701648341742	0.563522168468274	0.999982858284046	0.088214411372745
chr1	156655059	156655747	688	-	utr3	Tor3a	0.790441193021032	1	0.800478571274875	1	0.77093988359683	0.998174113355237	0.251768402625684	0.169701648341742	0.563522168468274	0.999982858284046	0.0820667542839421
chr1	156681067	156681646	579	-	utr3	Fam20b	0.795950415774647	1	0.819855841524317	1	0.838027870715329	0.998174113355237	-0.0301734443321231	0.143395207925688	0.585831309467258	0.999982858284046	-0.173568652257811
chr1	156698797	156698899	102	-	exon	Fam20b	0.513625493802834	1	0.519627569503531	1	0.552373455608476	0.998174113355237	-0.186895998284027	0.143395207925688	0.585831309467258	0.999982858284046	-0.330291206209715
chr1	156702447	156702562	115	-	exon	Fam20b	0.738669349386603	1	0.752990469426569	1	0.798813642819197	0.998174113355237	-0.0280772127907412	0.143395207925688	0.585831309467258	0.999982858284046	-0.171472420716429
chr1	156705696	156706037	341	-	exon	Fam20b	0.355875348981143	1	0.398598865251442	1	0.380706607106859	0.998174113355237	-0.18323863416392	0.143395207925688	0.585831309467258	0.999982858284046	-0.326633842089608
chr1	156808839	156809196	357	-	utr3	Ralgps2	0.774294165575549	1	0.81524799805317	1	0.865736072064132	0.998174113355237	0.2017896737349	0.13519829247249	0.541974668577456	0.999982858284046	0.06659138126241
chr1	157139897	157140182	285	-	utr3	Rasal2	0.705366636428259	1	0.729056007696329	1	0.857526369890591	0.998174113355237	-0.0451492386683766	-0.0153998996048631	0.940845950968426	0.999982858284046	-0.0297493390635136
chr1	157140517	157140908	391	-	utr3	Rasal2	0.0749439782078194	1	0.149477217865574	1	0.372607491542824	0.998174113355237	-0.0272544524892036	-0.0153998996048631	0.940845950968426	0.999982858284046	-0.0118545528843406
chr1	157156959	157157250	291	-	exon	Rasal2	0.630424857342292	1	0.669179172297348	1	0.726499693427677	0.998174113355237	-0.0633978544281489	-0.0153998996048631	0.940845950968426	0.999982858284046	-0.0479979548232858
chr1	157157417	157157694	277	-	exon	Rasal2	0.804373337811186	1	0.837734809546532	1	0.889366312706992	0.998174113355237	0.0872158454460717	-0.0153998996048631	0.940845950968426	0.999982858284046	0.102615745050935
chr1	157175775	157176176	401	-	exon	Rasal2	0.872136262282138	1	0.886904739335864	1	0.977804995238696	0.998174113355237	0.127925389162669	-0.0153998996048631	0.940845950968426	0.999982858284046	0.143325288767532
chr1	157244237	157244387	150	-	utr5	Rasal2	0.571584916197736	1	0.557056268910323	1	0.62431413985435	0.998174113355237	-3.04468079516447	-0.0153998996048631	0.940845950968426	0.999982858284046	-3.02928089555961
chr1	157412723	157412927	204	+	exon	2810025M15Rik	0.769615534223501	1	0.740666358185338	1	0.679641538602286	0.998174113355237	-0.277643143884535	-0.178098044822684	0.733161636070745	0.999982858284046	-0.0995450990618507
chr1	158245722	158247162	1440	-	utr3	Brinp2	0.581084283793541	1	0.676687332935065	1	0.757335264759239	0.998174113355237	0.35060705850617	0.550499556405573	0.00978419607776842	0.755604630430947	-0.199892497899403
chr1	158295483	158295853	370	-	utr5	Brinp2	0.159441114178484	1	0.206517966678416	1	0.307913664076029	0.998174113355237	0.0539847336351954	0.550499556405573	0.00978419607776842	0.755604630430947	-0.496514822770378
chr1	158355526	158355810	284	-	utr5	Brinp2	0.299690507428471	1	0.365557957584506	1	0.415144176529458	0.998174113355237	0.149484820803152	0.550499556405573	0.00978419607776842	0.755604630430947	-0.401014735602421
chr1	158355873	158356280	407	-	utr5	Brinp2	0.345699435624762	1	0.347245699294942	1	0.301791894642194	0.998174113355237	0.167331092094397	0.550499556405573	0.00978419607776842	0.755604630430947	-0.383168464311176
chr1	158362274	158362426	152	+	utr5	Astn1	0.623038221344234	1	0.611016147448804	1	0.780588533191134	0.998174113355237	0.729102004971995	0.513124351206985	0.0304416547107391	0.999982858284046	0.21597765376501
chr1	158520893	158521052	159	+	exon	Astn1	0.708078229307313	1	0.690584874555647	1	0.828499844351901	0.998174113355237	0.209064119103398	0.513124351206985	0.0304416547107391	0.999982858284046	-0.304060232103587
chr1	158613588	158613831	243	+	intron	Astn1	0.484671959432582	1	0.469624225488836	1	0.519312787984259	0.998174113355237	-0.621008608411148	0.513124351206985	0.0304416547107391	0.999982858284046	-1.13413295961813
chr1	158688459	158688948	489	+	utr3	Astn1	0.70945834255359	1	0.756463237218422	1	0.753766768461006	0.998174113355237	0.440368163339501	0.513124351206985	0.0304416547107391	0.999982858284046	-0.0727561878674834
chr1	158689175	158689520	345	+	utr3	Astn1	0.858034996605416	1	0.838265002044866	1	0.874280086125311	0.998174113355237	0.388553741258025	0.513124351206985	0.0304416547107391	0.999982858284046	-0.12457060994896
chr1	158689893	158690186	293	+	utr3	Astn1	0.925504176793843	1	0.955775916701242	1	0.996532752739002	0.998174113355237	0.420169751144594	0.513124351206985	0.0304416547107391	0.999982858284046	-0.0929546000623904
chr1	159345041	159345192	151	+	utr3	Cop1	0.958900406503478	1	0.985617361439663	1	0.986956406356211	0.998174113355237	-0.290631987163513	-0.345862246599736	0.155533737063461	0.999982858284046	0.0552302594362235
chr1	159523805	159524141	336	+	utr5	Tnr	NA	NA	0.944251198531299	1	0.743275486899236	0.998174113355237	-2.402289451977	-1.86151145985677	0.163856785323978	0.999982858284046	-0.540777992120233
chr1	159556440	159556753	313	+	intron	Tnr	0.854027534525023	1	0.89285175551957	1	0.93668665623489	0.998174113355237	-1.898968391002	-1.86151145985677	0.163856785323978	0.999982858284046	-0.0374569311452311
chr1	159614902	159615048	146	+	exon	Gm10530	0.955127114259804	1	0.402955256107985	1	0.714101109256364	0.998174113355237	-5.27068836933794	-2.72104156369326	0.115963508253617	0.999982858284046	-2.54964680564468
chr1	159690537	159690658	121	+	intron	Tnr	0.621460309099823	1	0.593610193057074	1	0.795081613824855	0.998174113355237	0.572567690374958	-1.86151145985677	0.163856785323978	0.999982858284046	2.43407915023173
chr1	159773784	159774211	427	+	utr5	Tnr	NA	NA	0.813726605762915	1	0.565218516919287	0.998174113355237	-1.10916951602728	-1.86151145985677	0.163856785323978	0.999982858284046	0.752341943829491
chr1	159850069	159850511	442	+	exon	Tnr	0.981077732943185	1	0.940289445854172	1	0.746462041550056	0.998174113355237	-1.43500844271388	-1.86151145985677	0.163856785323978	0.999982858284046	0.426503017142888
chr1	159851889	159852423	534	+	exon	Tnr	0.90982103277657	1	0.932721329805328	1	0.724608411456217	0.998174113355237	-1.59128567920629	-1.86151145985677	0.163856785323978	0.999982858284046	0.27022578065048
chr1	159855826	159855973	147	+	intron	Tnr	0.346053072361016	1	0.328511876723852	1	0.415436012241876	0.998174113355237	-2.50282258301038	-1.86151145985677	0.163856785323978	0.999982858284046	-0.641311123153612
chr1	159858095	159858351	256	+	exon	Tnr	0.955442168317902	1	0.913269674916183	1	0.643616387678999	0.998174113355237	-1.65063604530129	-1.86151145985677	0.163856785323978	0.999982858284046	0.210875414555482
chr1	159926183	159926407	224	+	utr3	Tnr	0.63399053031655	1	0.602901428749874	1	0.0352314887161753	0.998174113355237	-1.44255136755309	-1.86151145985677	0.163856785323978	0.999982858284046	0.41896009230368
chr1	159926826	159927499	673	+	utr3	Tnr	0.906095791009018	1	0.851072520623345	1	0.378818651349488	0.998174113355237	-1.83570368672597	-1.86151145985677	0.163856785323978	0.999982858284046	0.0258077731307991
chr1	160223996	160224443	447	-	utr3	Rabgap1l	0.411055028324705	1	0.457598534774968	1	0.616016911197701	0.998174113355237	0.267329857667447	0.239595689927981	0.237217262589661	0.999982858284046	0.0277341677394665
chr1	160226511	160226683	172	-	exon	Rabgap1l	0.885912704109205	1	0.882139485284054	1	0.981114962190183	0.998174113355237	0.420487230283482	0.239595689927981	0.237217262589661	0.999982858284046	0.180891540355501
chr1	161019492	161020111	619	-	utr3	Zbtb37	0.935174893645768	1	0.971932003742145	1	0.98300962498726	0.998174113355237	-0.252622762728668	-0.0640287876486559	0.842755305267945	0.999982858284046	-0.188593975080012
chr1	161031873	161032675	802	-	exon	Zbtb37	0.960005457635249	1	0.992988326452259	1	0.984356898389274	0.998174113355237	-0.209885859506969	-0.0640287876486559	0.842755305267945	0.999982858284046	-0.145857071858313
chr1	161070060	161070575	515	-	utr5	Dars2	0.881109088185916	1	0.861861856782454	1	0.867236840333908	0.998174113355237	0.165304740792394	0.12729771014879	0.719782576029731	0.999982858284046	0.0380070306436045
chr1	161070955	161071279	324	+	utr5	Cenpl	0.936002569003104	1	0.964914391761625	1	0.950836021401833	0.998174113355237	0.214502246216766	0.186299260860667	0.748330480413629	0.999982858284046	0.0282029853560992
chr1	161078300	161078448	148	+	utr3	Cenpl	0.803110745216818	1	0.828174992117778	1	0.809020599465807	0.998174113355237	0.428106931845866	0.186299260860667	0.748330480413629	0.999982858284046	0.2418076709852
chr1	161082841	161083406	565	+	utr3	Cenpl	0.800419729293076	1	0.825886276360778	1	0.652668899624809	0.998174113355237	0.327206294606486	0.186299260860667	0.748330480413629	0.999982858284046	0.140907033745819
chr1	161085969	161086271	302	+	utr3	Cenpl	0.497692168617129	1	0.5181188002861	1	0.268487863194033	0.998174113355237	0.486960305328985	0.186299260860667	0.748330480413629	0.999982858284046	0.300661044468318
chr1	161088739	161089043	304	-	utr3	Klhl20	0.640566821765438	1	0.627315652909556	1	0.746378945744356	0.998174113355237	0.164127618571037	0.103248407183432	0.574139798741297	0.999982858284046	0.0608792113876046
chr1	161109272	161109531	259	-	exon	Klhl20	0.838910109323373	1	0.845904212865301	1	0.863269532592607	0.998174113355237	-0.203771394169054	0.103248407183432	0.574139798741297	0.999982858284046	-0.307019801352486
chr1	161818301	161818653	352	-	utr3	Suco	0.30458272148522	1	0.482018292210624	1	0.624230445410792	0.998174113355237	0.0184672619594631	0.122037432584291	0.463201039458973	0.999982858284046	-0.103570170624828
chr1	161834122	161835089	967	-	exon	Suco	0.565560301408609	1	0.640678778216942	1	0.690922244800073	0.998174113355237	-0.108849116324548	0.122037432584291	0.463201039458973	0.999982858284046	-0.230886548908839
chr1	161970235	161971572	1337	+	utr3	Pigc	0.815282540023438	1	0.875203811981757	1	0.923494542181139	0.998174113355237	0.189045434227674	0.240418243189195	0.234762413528967	0.999982858284046	-0.0513728089615218
chr1	162477710	162477910	200	-	utr5	Dnm3	NA	NA	0.881954043393001	1	0.793625490973695	0.998174113355237	-1.70848189719006	-1.67717561136381	NA	NA	-0.0313062858262496
chr1	162533699	162533995	296	-	utr3	Mettl13	0.952554833091852	1	0.950054807397724	1	0.970755396142555	0.998174113355237	0.233654263362625	-0.0184001018845013	0.922123128977103	0.999982858284046	0.252054365247126
chr1	162534050	162534420	370	-	utr3	Mettl13	0.65957625889972	1	0.717269573944804	1	0.76676407863709	0.998174113355237	0.0377834587278911	-0.0184001018845013	0.922123128977103	0.999982858284046	0.0561835606123924
chr1	162544310	162544451	141	-	exon	Mettl13	0.602873292291698	1	0.60906746366946	1	0.77511349113999	0.998174113355237	-0.391118181236238	-0.0184001018845013	0.922123128977103	0.999982858284046	-0.372718079351737
chr1	162545794	162546365	571	-	exon	Mettl13	0.38237991216764	1	0.462160316123168	1	0.557358377959618	0.998174113355237	-0.265295090950598	-0.0184001018845013	0.922123128977103	0.999982858284046	-0.246894989066096
chr1	162673333	162673499	166	-	utr3	Prrc2c	0.464903430317917	1	0.570890509867643	1	0.716373771397942	0.998174113355237	0.236065290806376	0.00828980544703243	0.96016218617451	0.999982858284046	0.227775485359343
chr1	162705023	162705739	716	-	exon	Prrc2c	0.391343075572804	1	0.525268501479056	1	0.725781329464744	0.998174113355237	0.0437105371584224	0.00828980544703243	0.96016218617451	0.999982858284046	0.03542073171139
chr1	162706039	162706317	278	-	exon	Prrc2c	0.588385793637641	1	0.681487093418162	1	0.814674738263912	0.998174113355237	0.0488604595917384	0.00828980544703243	0.96016218617451	0.999982858284046	0.0405706541447059
chr1	162706361	162706613	252	-	exon	Prrc2c	0.611328780822529	1	0.658389082721982	1	0.826313873037104	0.998174113355237	0.0527066710154984	0.00828980544703243	0.96016218617451	0.999982858284046	0.044416865568466
chr1	162710372	162710576	204	-	exon	Prrc2c	0.413658384641679	1	0.482304107951229	1	0.664901015857294	0.998174113355237	0.316781945930795	0.00828980544703243	0.96016218617451	0.999982858284046	0.308492140483762
chr1	163247951	163248398	447	-	utr3	Prrx1	0.537159080088359	1	0.522641659762392	1	0.553923365701074	0.998174113355237	-0.207660254890524	-0.219928792220248	0.526867323346448	0.999982858284046	0.012268537329724
chr1	163257299	163257849	550	-	utr3	Prrx1	0.772833926652786	1	0.808629327365523	1	0.8253589116021	0.998174113355237	-0.362626729348744	-0.219928792220248	0.526867323346448	0.999982858284046	-0.142697937128496
chr1	163312452	163312574	122	-	exon	Prrx1	0.623227410654973	1	0.63783683483345	1	0.756760198199366	0.998174113355237	-0.10232709571502	-0.219928792220248	0.526867323346448	0.999982858284046	0.117601696505228
chr1	163312691	163312919	228	-	utr5	Prrx1	0.854849031254391	1	0.886946839003	1	0.962078615528805	0.998174113355237	-0.111292816778724	-0.219928792220248	0.526867323346448	0.999982858284046	0.108635975441524
chr1	163313089	163313594	505	-	utr5	Prrx1	0.132342083631054	1	0.135325416241758	1	0.0714825169032285	0.998174113355237	-0.344901900759882	-0.219928792220248	0.526867323346448	0.999982858284046	-0.124973108539634
chr1	163386135	163386571	436	-	utr3	Gorab	0.583338029955903	1	0.604142511251466	1	0.677107438735247	0.998174113355237	-0.0315933620260578	-0.00847280106990197	0.971345998274232	0.999982858284046	-0.0231205609561559
chr1	163952039	163952580	541	+	utr3	Scyl3	0.804549366676829	1	0.852238091455643	1	0.854037182571929	0.998174113355237	-0.18631544881848	-0.0388640901500251	0.873741592810741	0.999982858284046	-0.147451358668455
chr1	163953300	163953797	497	-	utr3	BC055324	0.933461486367148	1	0.967514573386763	1	0.987385867953468	0.998174113355237	-0.13201050734719	0.181253656397697	0.783848366508583	0.999982858284046	-0.313264163744887
chr1	163996074	163996377	303	+	utr5	Mettl18	0.767542950077983	1	0.792442092991849	1	0.891712300534788	0.998174113355237	0.450384936317466	0.399814965892786	0.274010231815902	0.999982858284046	0.0505699704246803
chr1	163996527	163997207	680	+	utr3	Mettl18	0.641700403862825	1	0.63795755732053	1	0.6267673110927	0.998174113355237	0.232302642368947	0.399814965892786	0.274010231815902	0.999982858284046	-0.167512323523839
chr1	164227630	164227730	100	+	intergenic	NA	0.413215321097637	1	0.38139773594585	1	0.503659859286256	0.998174113355237	1.6745291829968	NA	NA	NA	NA
chr1	164228353	164228657	304	+	intergenic	NA	0.649378951098022	1	0.675356079850671	1	0.548112944323728	0.998174113355237	1.67829937885365	NA	NA	NA	NA
chr1	164263683	164263975	292	+	utr3	Slc19a2	0.855024182498778	1	0.840230196050856	1	0.856216943498166	0.998174113355237	-0.280348731062351	0.00609614263257372	0.989139924225553	0.999982858284046	-0.286444873694925
chr1	164264819	164264930	111	+	utr3	Slc19a2	0.360806747106483	1	0.377327843576681	1	0.314924553777733	0.998174113355237	0.221774187588951	0.00609614263257372	0.989139924225553	0.999982858284046	0.215678044956377
chr1	164279838	164280643	805	+	exon	Ccdc181	0.684866399053242	1	0.713259095096982	1	0.794750927856566	0.998174113355237	-0.0559409809296855	6.11199869999612e-05	0.999803379710737	0.999998072685528	-0.0560021009166854
chr1	164302377	164302481	104	-	exon	Blzf1	0.83744952273266	1	0.857229432321133	1	0.907073462530445	0.998174113355237	-0.0533881543208459	0.0190241896840307	0.931961809162089	0.999982858284046	-0.0724123440048766
chr1	164438255	164438365	110	-	utr3	Atp1b1	0.861021790028862	1	0.873101307837604	1	0.827872482622982	0.998174113355237	0.195401107165619	0.0220487699124089	0.942620334009421	0.999982858284046	0.17335233725321
chr1	164870747	164871193	446	+	exon	Gm20743	0.824745032565564	1	0.819426708154353	1	0.77367538911385	0.998174113355237	-0.866277711437966	-0.535001001120561	0.44483508477601	0.999982858284046	-0.331276710317405
chr1	165178585	165178817	232	-	utr3	Sft2d2	0.391712162679037	1	0.437120863079748	1	0.540344670390239	0.998174113355237	0.0985548110491823	-0.329610577531658	0.132696772228881	0.999982858284046	0.42816538858084
chr1	165178892	165179036	144	-	utr3	Sft2d2	0.626517517457292	1	0.647336135619759	1	0.797379847384698	0.998174113355237	-0.0331052706538733	-0.329610577531658	0.132696772228881	0.999982858284046	0.296505306877785
chr1	165215317	165215824	507	-	utr3	Tiprl	0.799115648459383	1	0.830592895781336	1	0.866204571731116	0.998174113355237	-0.141879694425708	-0.13715145649258	0.574459661780893	0.999982858284046	-0.00472823793312799
chr1	165310678	165310980	302	+	exon	Gpr161	0.84664243429997	1	0.819930954607838	1	0.876018772084901	0.998174113355237	-0.25969897192503	-0.192747003184492	0.597241602045993	0.999982858284046	-0.0669519687405379
chr1	165317172	165317314	142	+	exon	Gpr161	0.47806042251948	1	0.448484274199234	1	0.476790993397501	0.998174113355237	-0.398613499141769	-0.192747003184492	0.597241602045993	0.999982858284046	-0.205866495957277
chr1	165318677	165318777	100	+	exon	Gpr161	0.71819160305275	1	0.737962218323138	1	0.728534615785249	0.998174113355237	-0.624583179886079	-0.192747003184492	0.597241602045993	0.999982858284046	-0.431836176701587
chr1	165321379	165322185	806	+	utr3	Gpr161	0.839745571704824	1	0.86630683405314	1	0.775852124124439	0.998174113355237	-0.24740899811321	-0.192747003184492	0.597241602045993	0.999982858284046	-0.0546619949287175
chr1	165322541	165322786	245	+	utr3	Gpr161	0.878546046238395	1	0.857566938372957	1	0.940748119344906	0.998174113355237	-0.278789231507509	-0.192747003184492	0.597241602045993	0.999982858284046	-0.0860422283230163
chr1	165350942	165351243	301	-	exon	Dcaf6	0.775196536904095	1	0.828727794801075	1	0.887801779090003	0.998174113355237	0.0585064355396053	0.072856140859515	0.780531119430674	0.999982858284046	-0.0143497053199096
chr1	165461294	165461464	170	+	utr5	Mpc2	0.983459608831159	1	0.983175684877384	1	0.975971636771929	0.998174113355237	-0.412431347039264	-0.133254208786939	0.598435643648383	0.999982858284046	-0.279177138252325
chr1	165552723	165552977	254	+	intron	Adcy10	0.392291616338552	1	0.359425907279553	1	0.486561868015798	0.998174113355237	-0.39317187881841	-1.19333221446686	0.204279596960835	0.999982858284046	0.800160335648455
chr1	165592398	165592762	364	-	utr3	Mpzl1	0.72972196560327	1	0.690482382037642	1	0.703888373280782	0.998174113355237	-0.289070102032457	-0.466734882662661	0.149456089829355	0.999982858284046	0.177664780630204
chr1	165593378	165593673	295	-	utr3	Mpzl1	0.368231013568443	1	0.344985305689288	1	0.376572442717197	0.998174113355237	-0.231498826927327	-0.466734882662661	0.149456089829355	0.999982858284046	0.235236055735334
chr1	165634376	165634480	104	-	utr5	Mpzl1	0.913528252286864	1	0.894334093684793	1	0.948610649687223	0.998174113355237	-0.347372649595216	-0.466734882662661	0.149456089829355	0.999982858284046	0.119362233067445
chr1	165875362	165875652	290	-	utr3	Pou2f1	0.528525285327732	1	0.504786688432578	1	0.608616722523076	0.998174113355237	-0.130357924147053	-0.156469975169283	0.608494525962376	0.999982858284046	0.02611205102223
chr1	165875730	165875906	176	-	utr3	Pou2f1	0.500657126322386	1	0.496738696862352	1	0.724745846399195	0.998174113355237	-0.0452900312891202	-0.156469975169283	0.608494525962376	0.999982858284046	0.111179943880163
chr1	166048364	166048564	200	+	intergenic	NA	0.79194698226338	1	0.769993715496662	1	0.713831620332161	0.998174113355237	-0.599007229590253	NA	NA	NA	NA
chr1	166310969	166311693	724	+	utr3	Ildr2	0.717503446586077	1	0.732651694788189	1	0.480448448096531	0.998174113355237	0.932161440468108	0.839939185257541	0.152469244704058	0.999982858284046	0.0922222552105675
chr1	166311812	166312568	756	+	utr3	Ildr2	0.916367692811776	1	0.936133999922239	1	0.835479226450567	0.998174113355237	0.759149623331866	0.839939185257541	0.152469244704058	0.999982858284046	-0.0807895619256749
chr1	166378547	166378668	121	-	exon	Gm15853	0.65772448554967	1	0.638493056915266	1	0.862220641049176	0.998174113355237	0.268843750021308	0.148851725864661	0.784142792911467	0.999982858284046	0.119992024156647
chr1	166379882	166380058	176	-	exon	Gm15853	0.410857151715649	1	0.401626525760934	1	0.600143366915482	0.998174113355237	0.374983088470276	0.148851725864661	0.784142792911467	0.999982858284046	0.226131362605614
chr1	166390214	166390376	162	-	intron	Pogk	0.638687539880391	1	0.615764348441691	1	0.775488288444736	0.998174113355237	-0.337557609135975	-0.167658193118089	0.524514054752557	0.999982858284046	-0.169899416017886
chr1	166390822	166391316	494	-	intron	Pogk	0.720268397027341	1	0.694408440672444	1	0.7572305026546	0.998174113355237	-0.369161042676059	-0.167658193118089	0.524514054752557	0.999982858284046	-0.201502849557971
chr1	166396526	166396695	169	-	utr3	Pogk	0.782214354249871	1	0.742699187968839	1	0.815642079258102	0.998174113355237	0.0337185090838341	-0.167658193118089	0.524514054752557	0.999982858284046	0.201376702201923
chr1	166398451	166400172	1721	-	utr3	Pogk	0.919875838562921	1	0.968780848635074	1	0.960883528446275	0.998174113355237	-0.273412102655318	-0.167658193118089	0.524514054752557	0.999982858284046	-0.10575390953723
chr1	167078535	167079688	1153	+	utr3	Fam78b	0.729604254548253	1	0.726653924594745	1	0.682422323487361	0.998174113355237	-0.07612037625054	0.136739369122222	0.65905557781449	0.999982858284046	-0.212859745372762
chr1	167225994	167226319	325	-	utr3	Uck2	0.585249100923917	1	0.64991764985236	1	0.763785818023449	0.998174113355237	-0.231379896210819	-0.18709677563213	0.326611779266527	0.999982858284046	-0.0442831205786894
chr1	168121235	168121478	243	-	utr3	Pbx1	0.222639730507775	1	0.262005816815674	1	0.551192427797243	0.998174113355237	0.382526994858703	0.0287183658073318	0.922072290053111	0.999982858284046	0.353808629051372
chr1	168209537	168209656	119	-	exon	Pbx1	0.745882942892204	1	0.79138671540153	1	0.856174206097438	0.998174113355237	0.0569867631398273	0.0287183658073318	0.922072290053111	0.999982858284046	0.0282683973324955
chr1	168431399	168431585	186	-	utr5	Pbx1	0.832898428700858	1	0.87021158146925	1	0.880148169930669	0.998174113355237	0.0972342167250916	0.0287183658073318	0.922072290053111	0.999982858284046	0.0685158509177598
chr1	169929924	169930066	142	+	utr5	Ccdc190	0.774645488064741	1	0.726171028007143	1	0.571873513480665	0.998174113355237	-1.1361371718754	-1.04007848294156	0.00728808870895541	0.66195216373789	-0.0960586889338451
chr1	169933918	169934474	556	+	utr3	Ccdc190	0.999496707855597	1	0.96786791450291	1	0.85990188375636	0.998174113355237	-1.18805262088297	-1.04007848294156	0.00728808870895541	0.66195216373789	-0.14797413794141
chr1	169936515	169936642	127	+	utr3*	Ccdc190	0.231695402443774	1	0.216945864661318	1	0.419161692871295	0.998174113355237	-2.34220558236139	-1.04007848294156	0.00728808870895541	0.66195216373789	-1.30212709941983
chr1	169936886	169936999	113	+	intergenic	NA	0.630157894699298	1	0.642476120204718	1	0.808852616820132	0.998174113355237	-2.67505252336478	NA	NA	NA	NA
chr1	169952650	169953015	365	-	utr3	Hsd17b7	0.907854412610697	1	0.903210387271933	1	0.925778464172645	0.998174113355237	0.136643310874283	0.225694428476858	0.524652662319623	0.999982858284046	-0.0890511176025747
chr1	169971988	169972380	392	-	utr3	Ddr2	0.658617932356463	1	0.641004379594438	1	0.691039794911819	0.998174113355237	0.16801094212129	1.68992626888699	0.00340508700571774	0.457426225826923	-1.5219153267657
chr1	169972457	169972619	162	-	utr3	Ddr2	0.38700250685975	1	0.382006578741472	1	0.569878495190937	0.998174113355237	1.88268070418777	1.68992626888699	0.00340508700571774	0.457426225826923	0.19275443530078
chr1	169973159	169973431	272	-	utr3	Ddr2	0.364265714356543	1	0.361171073267425	1	0.254617597032495	0.998174113355237	2.26614933685993	1.68992626888699	0.00340508700571774	0.457426225826923	0.576223067972942
chr1	170142211	170142482	271	-	utr3	Uap1	0.95737074537454	1	0.956478411344287	1	0.98800793823281	0.998174113355237	-0.1047596892446	-0.0165774275579373	0.956058580541576	0.999982858284046	-0.0881822616866631
chr1	170166648	170166871	223	-	exon	Uap1	0.250808748397574	1	0.272144033226105	1	0.395029579746619	0.998174113355237	0.168013102373281	-0.0165774275579373	0.956058580541576	0.999982858284046	0.184590529931218
chr1	170300335	170300687	352	-	utr3	Gm7694	0.698557361420079	1	0.65074110267715	1	0.724078561246238	0.998174113355237	-0.0240589401040407	0.120398052050999	0.7730252639766	0.999982858284046	-0.14445699215504
chr1	170300995	170301470	475	-	utr3	Gm7694	0.623232613742135	1	0.584942592856568	1	0.633967688907038	0.998174113355237	0.0942034819167597	0.120398052050999	0.7730252639766	0.999982858284046	-0.0261945701342397
chr1	170668946	170669239	293	+	exon	Olfml2b	0.488616325518904	1	0.492059994358384	1	0.575540699825936	0.998174113355237	-0.601205329483359	-0.449652535862174	0.12825525460126	0.999982858284046	-0.151552793621186
chr1	170681935	170682391	456	+	utr3	Olfml2b	0.266782534921843	1	0.297251837313327	1	0.324320615573354	0.998174113355237	-0.766711120823328	-0.449652535862174	0.12825525460126	0.999982858284046	-0.317058584961154
chr1	170709608	170710024	416	-	utr3	Atf6	0.854937392422041	1	0.892348368335595	1	0.94479779106252	0.998174113355237	-0.0650144175654924	-0.0353628045356822	0.84725730368072	0.999982858284046	-0.0296516130298102
chr1	171196037	171196202	165	-	utr5	Pcp4l1	0.9502908580202	1	0.964513903589952	1	0.96888910424272	0.998174113355237	-0.681638009679675	-0.504586872702693	0.480670647123796	0.999982858284046	-0.177051136976982
chr1	171217877	171218200	323	-	utr3	Tomm40l	0.68263500193973	1	0.682363730067017	1	0.62270232903018	0.998174113355237	0.0214430768384698	0.26032339387722	0.542076421605508	0.999982858284046	-0.23888031703875
chr1	171218771	171218919	148	+	utr3	Nr1i3	0.893298614860171	1	0.892000412042652	1	0.94607849835303	0.998174113355237	-0.151488109046605	-0.100364677145015	0.960857237423607	NA	-0.0511234319015894
chr1	171219248	171219502	254	+	utr3	Nr1i3	0.968248394191958	1	0.983696921710199	1	0.922929269790168	0.998174113355237	0.122114234267904	-0.100364677145015	0.960857237423607	NA	0.22247891141292
chr1	171221998	171222195	197	-	utr5	Tomm40l	0.951803404588029	1	0.937401768635011	1	0.984398059877063	0.998174113355237	0.364578490459238	0.26032339387722	0.542076421605508	0.999982858284046	0.104255096582018
chr1	171241074	171241200	126	-	utr5	Ndufs2	0.999853885203198	1	0.979229774712147	1	0.995065512747697	0.998174113355237	-0.0723479613454943	0.179914255431007	0.57843569275207	0.999982858284046	-0.252262216776501
chr1	171246113	171246260	147	-	exon	Ndufs2	0.990109509295949	1	0.990712154077315	1	0.9884444543094	0.998174113355237	-0.0655340216893218	0.179914255431007	0.57843569275207	0.999982858284046	-0.245448277120328
chr1	171247188	171247680	492	-	intron	Ndufs2	0.57382455631728	1	0.553239629563573	1	0.418998423103958	0.998174113355237	-0.0543318636113475	0.179914255431007	0.57843569275207	0.999982858284046	-0.234246119042354
chr1	171250466	171250597	131	+	utr5	Adamts4	0.489215135833748	1	0.485157406434988	1	0.570731998062673	0.998174113355237	-0.177570224846519	-0.816917130031877	0.121594596050777	0.999982858284046	0.639346905185357
chr1	171251151	171251251	100	-	utr5	Ndufs2	0.912835460337986	1	0.90579066420754	1	0.848802585860759	0.998174113355237	-0.545783727498276	0.179914255431007	0.57843569275207	0.999982858284046	-0.725697982929282
chr1	171258914	171259443	529	+	utr3	Adamts4	0.824414153443984	1	0.825536215000232	1	0.826814104163166	0.998174113355237	-0.678370403696909	-0.816917130031877	0.121594596050777	0.999982858284046	0.138546726334968
chr1	171260454	171260636	182	+	utr3	Adamts4	0.740862351184708	1	0.737890135752604	1	0.763971446690958	0.998174113355237	-0.687175902243606	-0.816917130031877	0.121594596050777	0.999982858284046	0.129741227788271
chr1	171276333	171276589	256	+	utr3	B4galt3	0.744773392342839	1	0.771276646645151	1	0.859184125134026	0.998174113355237	0.310251004562219	0.113211956581819	0.64376076479492	0.999982858284046	0.1970390479804
chr1	171280932	171281118	186	-	utr5	Ppox	0.604589462125	1	0.639874926371731	1	0.737893799238705	0.998174113355237	0.0460663946360296	0.139608158161671	0.534413587599103	0.999982858284046	-0.0935417635256417
chr1	171286407	171287003	596	-	utr5	Usp21	0.598066166260416	1	0.613993501299049	1	0.712347330951051	0.998174113355237	-0.0323188672681391	0.0590000116863399	0.759380874820855	0.999982858284046	-0.0913188789544789
chr1	171294705	171294815	110	-	utr5	Ufc1	0.796646577015375	1	0.786075160696536	1	0.823831035116794	0.998174113355237	0.0573065488145611	0.129342267381482	0.620344692850639	0.999982858284046	-0.0720357185669211
chr1	171338349	171338548	199	-	utr3	Nit1	0.998916629228432	1	0.990595334864906	1	0.988656966817409	0.998174113355237	0.119143907002655	0.161567748448072	0.50141182546547	0.999982858284046	-0.0424238414454174
chr1	171340641	171341293	652	-	utr3	Nit1	0.271667067334345	1	0.470423693236257	1	0.584389229729403	0.998174113355237	-0.153727137546488	0.161567748448072	0.50141182546547	0.999982858284046	-0.31529488599456
chr1	171341808	171342528	720	+	utr3	Dedd	0.844471452037059	1	0.875159085536565	1	0.879837827109012	0.998174113355237	0.0302662743671633	-0.12703938640237	0.665756422402658	0.999982858284046	0.157305660769534
chr1	171356471	171356573	102	+	exon	Pfdn2	0.746808261469167	1	0.772982568809777	1	0.873620685004985	0.998174113355237	-0.149109411675143	-0.319859606690808	0.0718301032843964	0.999982858284046	0.170750195015665
chr1	171356631	171356778	147	+	exon	Pfdn2	0.387095211910352	1	0.439553712237891	1	0.547242010734223	0.998174113355237	-0.0930317735034822	-0.319859606690808	0.0718301032843964	0.999982858284046	0.226827833187325
chr1	171357794	171357906	112	+	exon	Pfdn2	0.298637984605927	1	0.431396919017341	1	0.623803457978677	0.998174113355237	-0.145829832023783	-0.319859606690808	0.0718301032843964	0.999982858284046	0.174029774667025
chr1	171414360	171414471	111	+	utr5	Usf1	0.675666092030073	1	0.72316682976623	1	0.812017619068476	0.998174113355237	0.0817130712659031	0.112097857800011	0.605905521706704	0.999982858284046	-0.0303847865341078
chr1	171415637	171415751	114	+	exon	Usf1	0.114651470118239	1	0.133107008942738	1	0.162270294156012	0.998174113355237	-0.101287745532952	0.112097857800011	0.605905521706704	0.999982858284046	-0.213385603332963
chr1	171417996	171418637	641	+	utr3	Usf1	0.873384376837251	1	0.888601457413385	1	0.88916728047662	0.998174113355237	0.0169870957110645	0.112097857800011	0.605905521706704	0.999982858284046	-0.0951107620889463
chr1	171503561	171504400	839	+	utr3	Alyref2	0.940526997140433	1	0.929751116048115	1	0.943080993846019	0.998174113355237	0.327443541605844	0.201750922583477	0.631157267939643	0.999982858284046	0.125692619022368
chr1	172004507	172004898	391	-	utr3	Vangl2	0.599039120268717	1	0.636978042082473	1	0.646499016829573	0.998174113355237	0.0221613925149982	0.0513623239830693	0.859345553406956	0.999982858284046	-0.0292009314680712
chr1	172009858	172009973	115	-	exon	Vangl2	0.964591497155294	1	0.992574990096577	1	0.982202069193196	0.998174113355237	-0.0429745623487546	0.0513623239830693	0.859345553406956	0.999982858284046	-0.094336886331824
chr1	172066337	172066676	339	-	utr3	Ncstn	0.915112451926975	1	0.909753740550387	1	0.896226380985396	0.998174113355237	0.246087464028666	0.200177869888008	0.330367463601435	0.999982858284046	0.0459095941406586
chr1	172135959	172136137	178	+	utr3	Pex19	0.995946079593528	1	0.974504122386266	1	0.980368966563358	0.998174113355237	-0.0509324068296374	0.00509356904276297	0.975605396932317	0.999982858284046	-0.0560259758724004
chr1	172172296	172172912	616	+	exon	Dcaf8	0.557891562963044	1	0.647150401288427	1	0.685379524211491	0.998174113355237	-0.00839332211231097	0.163993489283407	0.459766593839859	0.999982858284046	-0.172386811395718
chr1	172173869	172173997	128	+	exon	Dcaf8	0.0257459809376883	1	0.0348239655133423	1	0.104964136993826	0.998174113355237	-0.766542415277162	0.163993489283407	0.459766593839859	0.999982858284046	-0.930535904560569
chr1	172194739	172195003	264	+	utr3	Dcaf8	0.578525324249932	1	0.664670314206127	1	0.797593703609778	0.998174113355237	0.219919002506876	0.163993489283407	0.459766593839859	0.999982858284046	0.0559255132234693
chr1	172199203	172199315	112	-	exon	Pea15a	0.999578465492124	1	0.997717090408588	1	0.977155043138011	0.998174113355237	-0.0551818622274652	-0.0187091300731767	0.922757870098349	0.999982858284046	-0.0364727321542885
chr1	172200461	172200639	178	-	utr5	Pea15a	0.35311142615852	1	0.431346279348734	1	0.615378568799819	0.998174113355237	-0.246112454507883	-0.0187091300731767	0.922757870098349	0.999982858284046	-0.227403324434706
chr1	172206390	172206490	100	-	intron	Pea15a	0.386925002700919	1	0.330324636319747	1	0.615764271980625	0.998174113355237	-1.75057784947036	-0.0187091300731767	0.922757870098349	0.999982858284046	-1.73186871939718
chr1	172206613	172206729	116	-	utr5	Pea15a	0.803211030321358	1	0.840288437421864	1	0.831651635872503	0.998174113355237	-0.0918320985859607	-0.0187091300731767	0.922757870098349	0.999982858284046	-0.073122968512784
chr1	172317454	172317755	301	+	exon	Igsf8	0.764898230625084	1	0.75996578335662	1	0.830221882380786	0.998174113355237	0.00534382146763379	-0.156912610803734	0.665714271034421	0.999982858284046	0.162256432271368
chr1	172317983	172318388	405	+	exon	Igsf8	0.573821793107844	1	0.5572405066198	1	0.532938772112402	0.998174113355237	-0.114591002253851	-0.156912610803734	0.665714271034421	0.999982858284046	0.0423216085498827
chr1	172321064	172321495	431	-	utr3	Kcnj9	0.292189291434467	1	0.292373211555126	1	0.42811534980713	0.998174113355237	-0.155716869372364	0.043397267710731	0.910446381117829	0.999982858284046	-0.199114137083095
chr1	172322682	172322892	210	-	utr3	Kcnj9	0.953763983773348	1	0.968664286552767	1	0.95328312620878	0.998174113355237	0.341139414839295	0.043397267710731	0.910446381117829	0.999982858284046	0.297742147128564
chr1	172340732	172340896	164	+	utr5*	Kcnj10	0.450719736041118	1	0.435876715039574	1	0.640758756035771	0.998174113355237	0.487333558620939	0.299758266676427	0.204517649029474	0.999982858284046	0.187575291944513
chr1	172368994	172369385	391	+	exon	Kcnj10	0.671210959503386	1	0.703167323158561	1	0.788231065388532	0.998174113355237	0.355569811755009	0.299758266676427	0.204517649029474	0.999982858284046	0.0558115450785822
chr1	172369525	172369948	423	+	exon	Kcnj10	0.790920973677387	1	0.8029386449772	1	0.878163750592966	0.998174113355237	0.236561580275998	0.299758266676427	0.204517649029474	0.999982858284046	-0.0631966864004287
chr1	172370185	172370869	684	+	utr3	Kcnj10	0.828952128460327	1	0.869590265513747	1	0.895274864154219	0.998174113355237	0.200643018077179	0.299758266676427	0.204517649029474	0.999982858284046	-0.0991152485992475
chr1	172371684	172372164	480	+	utr3	Kcnj10	0.722032906494901	1	0.759984888392514	1	0.795935240470782	0.998174113355237	0.194093642339322	0.299758266676427	0.204517649029474	0.999982858284046	-0.105664624337105
chr1	172376577	172377050	473	+	utr5	Pigm	0.85943642045942	1	0.879790102349527	1	0.925932563105088	0.998174113355237	-0.143624619429189	0.034083729239239	0.864277587827266	0.999982858284046	-0.177708348668428
chr1	172377454	172378257	803	+	utr3	Pigm	0.906149075413828	1	0.941926512023736	1	0.973628051505187	0.998174113355237	0.00404341361508534	0.034083729239239	0.864277587827266	0.999982858284046	-0.0300403156241537
chr1	172505091	172505225	134	+	utr5	Tagln2	0.796582088422803	1	0.76780062344324	1	0.461306945959244	0.998174113355237	-0.685807057536622	-0.462288767314541	0.512302695121747	0.999982858284046	-0.223518290222081
chr1	172631203	172631585	382	-	utr3	Dusp23	0.79109917408471	1	0.798638274055241	1	0.86541189766857	0.998174113355237	0.150711426357578	0.191301649803708	0.596715270325578	0.999982858284046	-0.0405902234461307
chr1	173332216	173332498	282	-	utr3	Ackr1	NA	NA	0.953782814926106	1	0.809835699290203	0.998174113355237	-3.82013113349824	-3.26585362921646	0.0386390880640329	0.999982858284046	-0.554277504281779
chr1	173336058	173336241	183	-	utr3	Cadm3	0.883159938616649	1	0.919705291704351	1	0.956949164081671	0.998174113355237	-1.61043312115446	-1.43615301363885	NA	NA	-0.17428010751561
chr1	174501882	174503641	1759	+	utr5	Fmn2	0.776297758744051	1	0.811741373478505	1	0.763565356396236	0.998174113355237	-0.0875540718066704	0.0121149597588411	0.974488845893099	0.999982858284046	-0.0996690315655115
chr1	174537002	174537153	151	+	exon	Fmn2	0.506699921285543	1	0.480643546876704	1	0.592687368401885	0.998174113355237	0.156650049455811	0.0121149597588411	0.974488845893099	0.999982858284046	0.14453508969697
chr1	174608393	174609247	854	+	exon	Fmn2	0.873800209159457	1	0.917381091923935	1	0.93584829793709	0.998174113355237	-0.0869111485279413	0.0121149597588411	0.974488845893099	0.999982858284046	-0.0990261082867824
chr1	175059564	175059726	162	-	utr3	Rgs7	0.677850717774468	1	0.687923060352198	1	0.625598320100086	0.998174113355237	0.121231265160647	-0.0175400470996811	0.960755037492342	0.999982858284046	0.138771312260328
chr1	175619122	175619252	130	-	utr3	Fh1	0.66971429240689	1	0.654299753543876	1	0.60286100577964	0.998174113355237	-0.196833819546398	0.105444428317606	0.83964477072739	0.999982858284046	-0.302278247864004
chr1	175662514	175662843	329	-	utr3	Opn3	0.426369132807533	1	0.44469034006246	1	0.458845947708926	0.998174113355237	0.28653645725353	0.184781960698834	0.685678811132653	0.999982858284046	0.101754496554696
chr1	175686109	175686807	698	-	utr3	Chml	0.241951361599601	1	0.32242767995288	1	0.481817489488273	0.998174113355237	0.0923731082560536	-0.174575599495986	0.356621562793495	0.999982858284046	0.26694870775204
chr1	175686939	175687108	169	-	utr3	Chml	0.780954666495951	1	0.784300696890061	1	0.869744234765993	0.998174113355237	-0.298192625995952	-0.174575599495986	0.356621562793495	0.999982858284046	-0.123617026499966
chr1	175687545	175687858	313	-	utr3	Chml	0.42778379198593	1	0.462484271253984	1	0.670521227913023	0.998174113355237	-0.215137630487744	-0.174575599495986	0.356621562793495	0.999982858284046	-0.0405620309917584
chr1	175688109	175688347	238	-	utr3	Chml	0.952957016820751	1	0.944603531827855	1	0.971185099499161	0.998174113355237	-0.312327932746293	-0.174575599495986	0.356621562793495	0.999982858284046	-0.137752333250306
chr1	175900907	175901388	481	+	exon	Exo1	0.981401625954509	1	0.960441555210352	1	0.907142740561199	0.998174113355237	-0.111312634141247	0.134162668341981	0.919935584015998	0.999982858284046	-0.245475302483228
chr1	175908777	175908895	118	+	utr3	Exo1	0.979129995778207	1	0.962293992534339	1	0.880997650742463	0.998174113355237	0.132490335549325	0.134162668341981	0.919935584015998	0.999982858284046	-0.00167233279265572
chr1	175909150	175909391	241	+	utr3	Exo1	0.892985065786217	1	0.902604374553458	1	0.855743180578412	0.998174113355237	0.346698881710249	0.134162668341981	0.919935584015998	0.999982858284046	0.212536213368268
chr1	176750082	176750211	129	-	utr3	Cep170	0.453362563988731	1	0.489927587956192	1	0.703851516650438	0.998174113355237	0.201210270012525	0.0183998743420072	0.938399295570394	0.999982858284046	0.182810395670518
chr1	176755208	176755734	526	-	utr3	Cep170	0.595711772729663	1	0.670506369272442	1	0.752575013683019	0.998174113355237	-0.103376686362879	0.0183998743420072	0.938399295570394	0.999982858284046	-0.121776560704886
chr1	176756010	176756336	326	-	utr3	Cep170	0.822772207035248	1	0.85757074238056	1	0.962972147704504	0.998174113355237	0.0571360190658295	0.0183998743420072	0.938399295570394	0.999982858284046	0.0387361447238223
chr1	176756415	176756666	251	-	utr3	Cep170	0.552359883852289	1	0.654506628241887	1	0.804735731702538	0.998174113355237	0.124117148653324	0.0183998743420072	0.938399295570394	0.999982858284046	0.105717274311316
chr1	176769375	176769531	156	-	utr3	Cep170	0.843342967316031	1	0.852276115554684	1	0.962879837825996	0.998174113355237	-0.0442405792078772	0.0183998743420072	0.938399295570394	0.999982858284046	-0.0626404535498844
chr1	176769794	176769922	128	-	utr3	Cep170	0.878358736055755	1	0.890774874993149	1	0.867451472365943	0.998174113355237	-0.133957155531996	0.0183998743420072	0.938399295570394	0.999982858284046	-0.152357029874004
chr1	176774501	176774813	312	-	utr3	Cep170	0.920377921175074	1	0.937272849140831	1	0.915633943169915	0.998174113355237	-0.123801687469292	0.0183998743420072	0.938399295570394	0.999982858284046	-0.142201561811299
chr1	177447063	177448646	1583	+	utr3	Zbtb18	0.947554236812708	1	0.978403062487663	1	0.972341325933	0.998174113355237	0.107544544038124	0.170759936462047	0.305463186187392	0.999982858284046	-0.0632153924239232
chr1	177449998	177450101	103	+	utr3	Zbtb18	0.181343702426687	1	0.236741109115922	1	0.433330357906619	0.998174113355237	0.312175565329035	0.170759936462047	0.305463186187392	0.999982858284046	0.141415628866988
chr1	177764017	177764295	278	-	utr3	Adss	0.828816794287346	1	0.846257120967972	1	0.897359833949079	0.998174113355237	0.116054703601444	-0.0748327651653189	0.782656520466041	0.999982858284046	0.190887468766763
chr1	177984311	177984639	328	+	intron	Catspere2	0.822601316507174	1	0.82890311458424	1	0.891587952848291	0.998174113355237	-0.354233088540972	1.36293941155992	0.10447091865441	0.999982858284046	-1.71717250010089
chr1	178249355	178249746	391	+	utr3	Desi2	0.735305169674563	1	0.76993789498876	1	0.844072843487783	0.998174113355237	0.238579319201911	0.14573618615711	0.562033276500515	0.999982858284046	0.092843133044801
chr1	178318375	178318563	188	-	exon	B230369F24Rik	0.819202749258101	1	0.798764418657534	1	0.888730390224443	0.998174113355237	0.147588911339378	0.071105147056344	0.87100716131969	0.999982858284046	0.0764837642830336
chr1	178318944	178319099	155	+	utr5*	Cox20	0.708819239024224	1	0.700973585185527	1	0.837742007251169	0.998174113355237	0.183576562716407	0.899301048923285	0.799453214562752	NA	-0.715724486206878
chr1	178329308	178329445	137	-	utr3	Hnrnpu	0.772112959752391	1	0.795352306464976	1	0.800364387629616	0.998174113355237	0.0703087151879399	0.000700897303329117	0.997450742995325	0.999982858284046	0.0696078178846108
chr1	178337048	178337744	696	-	utr5	Hnrnpu	0.704228523016165	1	0.696174885688742	1	0.638963298672166	0.998174113355237	-0.150025959949376	0.000700897303329117	0.997450742995325	0.999982858284046	-0.150726857252705
chr1	178340717	178341041	324	+	exon	Gm38300	0.00282520051811591	1	0.00144094776948908	1	0.0440780710735408	0.998174113355237	0.367558660219985	1.19910422754834	0.109915885963823	0.999982858284046	-0.831545567328358
chr1	179545960	179546116	156	-	exon	Tfb2m	0.0708141818078425	1	0.0673848521129279	1	0.12351199179952	0.998174113355237	-0.00349379813908441	-0.392199502775587	0.216629051004222	0.999982858284046	0.388705704636502
chr1	179609806	179610620	814	+	exon	Cnst	0.89082341500711	1	0.933538276882533	1	0.943146552529813	0.998174113355237	-0.0591509641339806	0.160664907336241	0.397607167479271	0.999982858284046	-0.219815871470221
chr1	179625006	179625543	537	+	utr3	Cnst	0.697865871623643	1	0.773819567420559	1	0.839511167215686	0.998174113355237	-0.0506170769970424	0.160664907336241	0.397607167479271	0.999982858284046	-0.211281984333283
chr1	179625773	179626043	270	+	utr3	Cnst	0.940772301565862	1	0.931980884686722	1	0.98334250529456	0.998174113355237	0.24239478771451	0.160664907336241	0.397607167479271	0.999982858284046	0.0817298803782692
chr1	179748619	179748766	147	-	exon	Ahctf1	0.537463702456259	1	0.58273737571438	1	0.753182776609582	0.998174113355237	-0.193821112453393	-0.128575547213836	0.516880237694387	0.999982858284046	-0.0652455652395561
chr1	179752347	179752519	172	-	exon	Ahctf1	0.561653422541867	1	0.622707511440844	1	0.720460517223676	0.998174113355237	-0.295366456657442	-0.128575547213836	0.516880237694387	0.999982858284046	-0.166790909443606
chr1	179752696	179754028	1332	-	utr3	Ahctf1	0.967031998111879	1	0.969967837123935	1	0.991021036008512	0.998174113355237	-0.178934336537024	-0.128575547213836	0.516880237694387	0.999982858284046	-0.0503587893231871
chr1	179762638	179762781	143	-	utr3	Ahctf1	0.567384301567315	1	0.606583342305281	1	0.693308293446908	0.998174113355237	-0.129748434954887	-0.128575547213836	0.516880237694387	0.999982858284046	-0.00117288774105032
chr1	180144447	180144959	512	+	exon	Cdc42bpa	0.863733581126475	1	0.865755117170647	1	0.955653661386816	0.998174113355237	0.273527554000848	0.144996382914233	0.455132399226344	0.999982858284046	0.128531171086615
chr1	180162021	180162413	392	+	utr3	Cdc42bpa	0.219642909518457	1	0.27975112812625	1	0.4475596106367	0.998174113355237	0.269291960728345	0.144996382914233	0.455132399226344	0.999982858284046	0.124295577814113
chr1	180166687	180167034	347	-	utr3	Coq8a	0.322183039366759	1	0.321753468502045	1	0.329719246783679	0.998174113355237	-0.221742953790118	0.501620993194353	0.308679301556759	0.999982858284046	-0.723363946984471
chr1	180227401	180227683	282	-	utr3	Psen2	0.932439769015811	1	0.893815889619025	1	0.898299553131697	0.998174113355237	-0.400257661641091	-0.221510508067701	0.622165693310202	0.999982858284046	-0.178747153573389
chr1	180240861	180240963	102	-	exon	Psen2	0.618410902248672	1	0.57421517745191	1	0.736616178857003	0.998174113355237	0.0350854451584022	-0.221510508067701	0.622165693310202	0.999982858284046	0.256595953226104
chr1	180327039	180327223	184	-	exon	Gm5069	0.994523631471161	1	0.96364247452494	1	0.930966072082765	0.998174113355237	-0.41621189461351	-0.356551155071627	0.573192452509728	0.999982858284046	-0.0596607395418836
chr1	180330505	180330868	363	+	utr5	Itpkb	0.875011904232183	1	0.823104342403481	1	0.732275746373517	0.998174113355237	-0.555895796378414	-0.412767290372868	0.40066460079962	0.999982858284046	-0.143128506005545
chr1	180332109	180332454	345	+	utr5	Itpkb	0.907314467842705	1	0.865577459394136	1	0.855796559271118	0.998174113355237	-0.636160899541267	-0.412767290372868	0.40066460079962	0.999982858284046	-0.223393609168399
chr1	180332869	180334166	1297	+	exon	Itpkb	0.771702118516419	1	0.816495617759292	1	0.699865547193276	0.998174113355237	-0.520498726113887	-0.412767290372868	0.40066460079962	0.999982858284046	-0.107731435741019
chr1	180437183	180437431	248	-	utr3	Stum	0.283277761389449	1	0.275344315189413	1	0.463517892225174	0.998174113355237	-1.29074185351898	-0.853163407066302	0.303571469927795	0.999982858284046	-0.437578446452679
chr1	180568983	180569129	146	+	utr5	Parp1	0.944615554823673	1	0.951312614483163	1	0.975876092507348	0.998174113355237	-0.304878719337987	-0.1680700678033	0.379132907157161	0.999982858284046	-0.136808651534687
chr1	180573584	180573741	157	+	utr5	Parp1	0.152021023917801	1	0.176557678783138	1	0.307878151985863	0.998174113355237	-0.838719120397338	-0.1680700678033	0.379132907157161	0.999982858284046	-0.670649052594039
chr1	180689353	180690112	759	+	utr3	Lin9	0.829165911197285	1	0.808471172340423	1	0.823881469051134	0.998174113355237	0.123431523353106	0.0337715543665302	0.927350919214755	0.999982858284046	0.0896599689865754
chr1	180746795	180747061	266	+	exon	Acbd3	0.771733379268128	1	0.775199572893317	1	0.79873683275299	0.998174113355237	-0.136043868341995	0.0190084353442135	0.93177237104747	0.999982858284046	-0.155052303686209
chr1	180752077	180752762	685	+	utr3	Acbd3	0.96079668873503	1	0.993195451124981	1	0.995312446307016	0.998174113355237	-0.077763030322691	0.0190084353442135	0.93177237104747	0.999982858284046	-0.0967714656669045
chr1	180862325	180862807	482	+	exon	Sde2	0.755784022291725	1	0.824174204599607	1	0.878186931289231	0.998174113355237	-0.019259308912071	0.0951681181880056	0.630247106485098	0.999982858284046	-0.114427427100077
chr1	180866002	180866363	361	+	utr3	Sde2	0.98502717810405	1	0.989512855112053	1	0.96764430743801	0.998174113355237	0.0936112335807592	0.0951681181880056	0.630247106485098	0.999982858284046	-0.00155688460724646
chr1	180999818	180999978	160	-	exon	Ephx1	0.951666630260273	1	0.971163379333174	1	0.876270791710337	0.998174113355237	0.219444166809505	0.233848540361403	0.733716757336543	0.999982858284046	-0.0144043735518975
chr1	181001856	181002061	205	-	utr5	Ephx1	0.926348489670757	1	0.944150810143589	1	0.837130981415557	0.998174113355237	0.311851314769599	0.233848540361403	0.733716757336543	0.999982858284046	0.0780027744081965
chr1	181014050	181014176	126	-	intron	Ephx1	0.823348266297498	1	0.833372605526846	1	0.847823622463153	0.998174113355237	0.60272204147657	0.233848540361403	0.733716757336543	0.999982858284046	0.368873501115167
chr1	181090871	181091416	545	-	utr3	Nvl	0.30426739235405	1	0.318426640903067	1	0.359874494365287	0.998174113355237	-0.251515611899055	0.00914913240893752	0.955741029076346	0.999982858284046	-0.260664744307992
chr1	181091523	181091633	110	-	utr3	Nvl	0.221261573104388	1	0.216356716760352	1	0.349682484877657	0.998174113355237	-0.439493150947931	0.00914913240893752	0.955741029076346	0.999982858284046	-0.448642283356869
chr1	181091718	181092097	379	-	utr3	Nvl	0.677681011473277	1	0.698757241276676	1	0.742621029091231	0.998174113355237	-0.288738908224152	0.00914913240893752	0.955741029076346	0.999982858284046	-0.29788804063309
chr1	181144372	181144557	185	+	utr5*	Cnih4	0.587794012582259	1	0.577861461960961	1	0.718704719010068	0.998174113355237	-0.102681148858541	-0.06110165302921	0.796079497367242	0.999982858284046	-0.0415794958293308
chr1	181177375	181177865	490	-	utr3	Wdr26	0.749088189275216	1	0.784574079154333	1	0.837009916772496	0.998174113355237	0.0378126970815584	0.0608847630743361	0.70620524221919	0.999982858284046	-0.0230720659927778
chr1	181459456	181460052	596	+	utr3	Cnih3	0.957992315377347	1	0.927994445855224	1	0.947512827789714	0.998174113355237	-1.07068475381999	-1.0226102409281	0.025022286382878	0.999982858284046	-0.0480745128918978
chr1	181896444	181896752	308	-	utr3	Enah	0.49590787787276	1	0.474219634419523	1	0.587522914789644	0.998174113355237	0.233707661606216	0.0677013195639096	0.802193022416604	0.999982858284046	0.166006342042306
chr1	181896922	181897103	181	-	utr3	Enah	0.801363749096458	1	0.816159368497701	1	0.871215783903523	0.998174113355237	0.00856076116856021	0.0677013195639096	0.802193022416604	0.999982858284046	-0.0591405583953494
chr1	181903018	181903455	437	-	utr3	Enah	0.657302528373555	1	0.663553870300095	1	0.773852322117718	0.998174113355237	0.115507611429805	0.0677013195639096	0.802193022416604	0.999982858284046	0.0478062918658957
chr1	181905540	181905939	399	-	utr3	Enah	0.721017888781005	1	0.802789234379741	1	0.884084217473474	0.998174113355237	0.0273517243299282	0.0677013195639096	0.802193022416604	0.999982858284046	-0.0403495952339814
chr1	181919488	181919660	172	-	exon	Enah	0.68174196610529	1	0.665732988669739	1	0.771405208473673	0.998174113355237	-0.000839764886248711	0.0677013195639096	0.802193022416604	0.999982858284046	-0.0685410844501583
chr1	181921970	181922493	523	-	exon	Enah	0.854391802326026	1	0.825790455618747	1	0.875474760058855	0.998174113355237	-0.0596482368079343	0.0677013195639096	0.802193022416604	0.999982858284046	-0.127349556371844
chr1	182029391	182029607	216	+	intergenic	NA	0.873390725640282	1	0.858912377785076	1	0.966125535194137	0.998174113355237	0.0411637587987794	NA	NA	NA	NA
chr1	182131970	182132250	280	+	utr3	Srp9	0.699567170950472	1	0.746994685424019	1	0.792406049152971	0.998174113355237	0.106343563344063	-0.0747346237976824	0.708828299452939	0.999982858284046	0.181078187141746
chr1	182276810	182276958	148	-	exon	Degs1	0.615377230135646	1	0.646004654459152	1	0.739472227083533	0.998174113355237	-0.0853589548277456	-0.0113572445562257	0.962626033423831	0.999982858284046	-0.07400171027152
chr1	182279044	182279196	152	-	exon	Degs1	0.72425762976379	1	0.744342118918073	1	0.763403704169366	0.998174113355237	0.00381874228548199	-0.0113572445562257	0.962626033423831	0.999982858284046	0.0151759868417076
chr1	182279469	182279733	264	-	utr5	Degs1	0.468143292530238	1	0.497136824213091	1	0.614430213451495	0.998174113355237	-0.345000085818022	-0.0113572445562257	0.962626033423831	0.999982858284046	-0.333642841261796
chr1	182316558	182317198	640	-	utr3	Fbxo28	0.659187338958976	1	0.767467624113089	1	0.820462821340081	0.998174113355237	-0.0422447988983063	0.13423665510273	0.448511329308092	0.999982858284046	-0.176481454001037
chr1	182448367	182449114	747	+	exon	Trp53bp2	0.952613772389965	1	0.906540603815576	1	0.877065432171466	0.998174113355237	-0.214108915769508	-0.0296557700858431	0.942006927281338	0.999982858284046	-0.184453145683665
chr1	182461764	182462207	443	+	utr3	Trp53bp2	0.922378849061056	1	0.967457697470853	1	0.992640509853029	0.998174113355237	-0.162696807386663	-0.0296557700858431	0.942006927281338	0.999982858284046	-0.13304103730082
chr1	182467670	182467796	126	-	utr3	Capn2	0.326388427532387	1	0.42253459444569	1	0.620222082604513	0.998174113355237	0.0682653143358527	-0.142893488035101	0.521181162119957	0.999982858284046	0.211158802370954
chr1	182467983	182468104	121	-	utr3	Capn2	0.0856204467006385	1	0.156513938842146	1	0.421075151170911	0.998174113355237	0.166519040576914	-0.142893488035101	0.521181162119957	0.999982858284046	0.309412528612015
chr1	182490039	182490880	841	+	exon	Gm37885	NA	NA	0.559579157960333	1	0.248250562962919	0.998174113355237	-1.22436469155849	-1.67401676740945	0.283442793780275	NA	0.449652075850965
chr1	182492602	182492733	131	-	intron	Capn2	0.856183067292122	1	0.875667804141885	1	0.905058382790615	0.998174113355237	-1.22870678570725	-0.142893488035101	0.521181162119957	0.999982858284046	-1.08581329767215
chr1	182492987	182493306	319	-	intron	Capn2	0.98245840494995	1	0.972682110410176	1	0.859417052307092	0.998174113355237	-1.16358454386128	-0.142893488035101	0.521181162119957	0.999982858284046	-1.02069105582618
chr1	182493602	182493802	200	-	intron	Capn2	0.569358921076485	1	0.586215037821413	1	0.631695599193751	0.998174113355237	-1.37232363654271	-0.142893488035101	0.521181162119957	0.999982858284046	-1.2294301485076
chr1	182895188	182896000	812	+	utr3	Susd4	0.680943673317697	1	0.717455533279494	1	0.585532855675657	0.998174113355237	0.0236877984098585	0.202666936847708	0.624434281185213	0.999982858284046	-0.17897913843785
chr1	183086283	183086747	464	-	utr3	Disp1	0.880905882747617	1	0.899864978247301	1	0.942861221645513	0.998174113355237	0.375149477284133	0.367630682329198	0.0713595647887248	0.999982858284046	0.00751879495493551
chr1	183086902	183087138	236	-	exon	Disp1	0.297623789419036	1	0.296360373891533	1	0.487249860217324	0.998174113355237	0.574039019052031	0.367630682329198	0.0713595647887248	0.999982858284046	0.206408336722834
chr1	183088166	183088388	222	-	exon	Disp1	0.219577065240607	1	0.209513930453066	1	0.460425529102971	0.998174113355237	0.782572260470906	0.367630682329198	0.0713595647887248	0.999982858284046	0.414941578141708
chr1	183089388	183089613	225	-	exon	Disp1	0.807997969306013	1	0.810784317229005	1	0.891328893035307	0.998174113355237	0.529210167483396	0.367630682329198	0.0713595647887248	0.999982858284046	0.161579485154199
chr1	183322562	183322730	168	+	utr3	Aida	0.610062378761005	1	0.637099063649417	1	0.641777961661234	0.998174113355237	-0.083356538258584	-0.148685598954363	0.560172617806347	0.999982858284046	0.0653290606957792
chr1	183323035	183323342	307	+	utr3	Aida	0.678264715633258	1	0.720221060130161	1	0.725124177200323	0.998174113355237	-0.11194000237728	-0.148685598954363	0.560172617806347	0.999982858284046	0.0367455965770827
chr1	183356382	183357139	757	+	intergenic	NA	0.941066956274288	1	0.981358897905418	1	0.973366793494931	0.998174113355237	0.00259712098905502	NA	NA	NA	NA
chr1	183357277	183358103	826	+	intergenic	NA	0.974881510141782	1	0.986250078529841	1	0.996952924331238	0.998174113355237	0.0662135789996855	NA	NA	NA	NA
chr1	183358369	183359005	636	-	exon	Mia3	0.903199353510139	1	0.940870388641284	1	0.962604230320226	0.998174113355237	0.0160253369818626	0.206220577872401	0.232318419057221	0.999982858284046	-0.190195240890538
chr1	183388311	183388600	289	+	utr5*	Taf1a	0.827634694075053	1	0.811794427580299	1	0.919827691373603	0.998174113355237	-0.128329095484964	-0.0300840938509143	0.897761280972985	0.999982858284046	-0.09824500163405
chr1	183414188	183414543	355	+	exon	Gm37986	0.481800733299316	1	0.4735643569824	1	0.609449778188463	0.998174113355237	-0.324326817592254	-2.60920580339235	0.04894919443205	NA	2.28487898580009
chr1	184036790	184036989	199	+	utr5	Dusp10	0.94654141586463	1	0.910437437366771	1	0.8943276455522	0.998174113355237	0.269499755947018	0.388236476707189	0.449744801573518	0.999982858284046	-0.118736720760171
chr1	184037053	184037617	564	+	exon	Dusp10	0.681338032219339	1	0.644559490914032	1	0.466245661304252	0.998174113355237	0.260605118725897	0.388236476707189	0.449744801573518	0.999982858284046	-0.127631357981292
chr1	184068795	184069005	210	+	exon	Dusp10	0.653132921247527	1	0.617538093244521	1	0.524121883824708	0.998174113355237	0.191169526356134	0.388236476707189	0.449744801573518	0.999982858284046	-0.197066950351055
chr1	184074274	184074571	297	+	utr3	Dusp10	0.904202694274937	1	0.865664902017504	1	0.726910605280416	0.998174113355237	0.137248027951454	0.388236476707189	0.449744801573518	0.999982858284046	-0.250988448755735
chr1	184074934	184075339	405	+	utr3	Dusp10	0.616695823650009	1	0.648455284438067	1	0.477330586623114	0.998174113355237	0.486263938712601	0.388236476707189	0.449744801573518	0.999982858284046	0.0980274620054125
chr1	184727273	184727946	673	-	utr3	Hlx	0.630247450479765	1	0.625650284384081	1	0.517459499703016	0.998174113355237	0.646419831346037	1.08158975987572	0.0192921157710147	0.999982858284046	-0.435169928529679
chr1	184897574	184897832	258	-	utr3	Mark1	0.401866658221419	1	0.414325419113824	1	0.637733366086911	0.998174113355237	-0.184043029980932	-0.249787216503474	0.236564520258918	0.999982858284046	0.0657441865225411
chr1	184898440	184898887	447	-	utr3	Mark1	0.85296940098435	1	0.86630613884635	1	0.867601821132552	0.998174113355237	-0.122166239415266	-0.249787216503474	0.236564520258918	0.999982858284046	0.127620977088207
chr1	185341146	185341258	112	+	utr5	Bpnt1	0.691838089525726	1	0.685034962624932	1	0.766319770955138	0.998174113355237	-0.204623868454103	0.00190025152852545	0.994335827423784	0.999982858284046	-0.206524119982628
chr1	185345243	185345356	113	+	exon	Bpnt1	0.620729241355497	1	0.623640562162447	1	0.680240284750666	0.998174113355237	-0.0734785980363644	0.00190025152852545	0.994335827423784	0.999982858284046	-0.0753788495648898
chr1	185401376	185401633	257	+	exon	Eprs	0.812323374274645	1	0.790448515930906	1	0.779776853857077	0.998174113355237	0.092522462793899	-0.0457007778722935	0.855038193263137	0.999982858284046	0.138223240666193
chr1	185406896	185407118	222	+	exon	Eprs	0.40658192185447	1	0.436128548738001	1	0.550098602852453	0.998174113355237	0.142755779325865	-0.0457007778722935	0.855038193263137	0.999982858284046	0.188456557198159
chr1	185407469	185407733	264	+	exon	Eprs	0.71201025308161	1	0.719088369097379	1	0.765090484666325	0.998174113355237	0.00607234127205185	-0.0457007778722935	0.855038193263137	0.999982858284046	0.0517731191443454
chr1	185411087	185411217	130	+	exon	Eprs	0.52701515028716	1	0.544435966686929	1	0.587566446385248	0.998174113355237	-0.092900735910871	-0.0457007778722935	0.855038193263137	0.999982858284046	-0.0471999580385775
chr1	185429556	185430825	1269	-	exon	9630028B13Rik	0.817658855450947	1	0.861233296050417	1	0.709388063622475	0.998174113355237	0.138503954686403	0.411415879724404	0.573516555360206	0.999982858284046	-0.272911925038001
chr1	185431797	185432657	860	-	exon	9630028B13Rik	0.980849776972865	1	0.978708125875576	1	0.947935601756009	0.998174113355237	0.263527678346909	0.411415879724404	0.573516555360206	0.999982858284046	-0.147888201377495
chr1	185448410	185449188	778	-	exon	Gm2061	0.583039321704877	1	0.620074623006826	1	0.351954739874028	0.998174113355237	-0.93098416115563	-0.329043863092226	0.645490261245875	0.999982858284046	-0.601940298063404
chr1	185455115	185455215	100	-	exon	Gm2061	0.408634967824024	1	0.39095905256197	1	0.632516232734002	0.998174113355237	-1.10528117803968	-0.329043863092226	0.645490261245875	0.999982858284046	-0.776237314947454
chr1	185464152	185465143	991	+	utr3	Slc30a10	0.914786507304816	1	0.958036231863397	1	0.94937613163243	0.998174113355237	-0.75317230330621	-0.74827113599628	0.356633462604915	0.999982858284046	-0.00490116730992995
chr1	186624493	186625490	997	-	utr3	Tgfb2	0.965614595345868	1	0.987509725054398	1	0.989070552243894	0.998174113355237	-0.570429142181846	-0.446400254974722	0.209935017958259	0.999982858284046	-0.124028887207124
chr1	186705713	186705943	230	-	utr5	Tgfb2	0.979114944701803	1	0.987399407685356	1	0.97215534466237	0.998174113355237	-0.869626907524673	-0.446400254974722	0.209935017958259	0.999982858284046	-0.423226652549952
chr1	186721155	186721565	410	-	utr3	Rrp15	0.83126560082383	1	0.82657520081735	1	0.834960406353623	0.998174113355237	-0.165979639330988	-0.184163311222825	0.600832404959391	0.999982858284046	0.0181836718918372
chr1	186737648	186737753	105	-	exon	Rrp15	0.623877890362959	1	0.644092876300268	1	0.602603968031309	0.998174113355237	-0.323467645043754	-0.184163311222825	0.600832404959391	0.999982858284046	-0.139304333820929
chr1	186739634	186739938	304	-	exon	Rrp15	0.602911925651325	1	0.62754629961832	1	0.59872908147814	0.998174113355237	-0.190461469849316	-0.184163311222825	0.600832404959391	0.999982858284046	-0.00629815862649044
chr1	186752429	186752698	269	+	exon	A430105J06Rik	0.121557321130106	1	0.113532467759076	1	0.276266400311602	0.998174113355237	-0.104793555848219	-0.47120423128997	0.451267612533915	0.999982858284046	0.366410675441751
chr1	187225690	187226174	484	+	exon	Gpatch2	0.681970003611552	1	0.72958043030617	1	0.784082869300218	0.998174113355237	0.175341877829459	0.148694810674956	0.426803409670258	0.999982858284046	0.026647067154503
chr1	187348364	187348941	577	+	utr3	Gpatch2	0.278347810032644	1	0.378348984383915	1	0.574971225790876	0.998174113355237	0.14753672822977	0.148694810674956	0.426803409670258	0.999982858284046	-0.00115808244518631
chr1	187349884	187350534	650	+	utr3	Gpatch2	0.178589250567862	1	0.322022512193228	1	0.513506503587234	0.998174113355237	-0.029122332100605	0.148694810674956	0.426803409670258	0.999982858284046	-0.177817142775561
chr1	188972157	188972722	565	-	utr3	Kctd3	0.668237006941523	1	0.724599426103348	1	0.764724690497739	0.998174113355237	0.0863707760123043	-0.0287572025943359	0.87473133770175	0.999982858284046	0.11512797860664
chr1	189208551	189208913	362	-	utr3	Kcnk2	0.971157058559565	1	0.981145178258123	1	0.861803386477138	0.998174113355237	-0.387040249350947	-0.456720191406666	0.511718775025832	0.999982858284046	0.0696799420557192
chr1	189209543	189210094	551	-	utr3	Kcnk2	0.977986093590248	1	0.971589051330241	1	0.8288222273906	0.998174113355237	-0.560410969974961	-0.456720191406666	0.511718775025832	0.999982858284046	-0.103690778568295
chr1	189340011	189340144	133	-	exon	Kcnk2	0.733778850640739	1	0.76491229332551	1	0.731179135448496	0.998174113355237	-0.458728771295542	-0.456720191406666	0.511718775025832	0.999982858284046	-0.00200857988887598
chr1	189344241	189344774	533	+	exon	A430027H14Rik	0.569112886556598	1	0.591918224001375	1	0.430254087171966	0.998174113355237	-0.315348882056724	0.11892932739186	0.896200876617062	0.999982858284046	-0.434278209448584
chr1	189642375	189642696	321	-	utr3	Cenpf	0.983353927038267	1	0.994658178324286	1	0.980080636437527	0.998174113355237	0.565702652418784	0.484926377513809	0.584486886054069	0.999982858284046	0.080776274904975
chr1	189646888	189647052	164	-	exon	Cenpf	0.738444727472342	1	0.756970643031179	1	0.563134395743391	0.998174113355237	0.70891982652057	0.484926377513809	0.584486886054069	0.999982858284046	0.223993449006761
chr1	189648646	189649126	480	-	exon	Cenpf	0.939464902138452	1	0.923574456206263	1	0.828902333504532	0.998174113355237	0.479234831267765	0.484926377513809	0.584486886054069	0.999982858284046	-0.0056915462460444
chr1	189651255	189651362	107	-	exon	Cenpf	0.963797333980078	1	0.947354042211559	1	0.906966387591031	0.998174113355237	0.443338111170946	0.484926377513809	0.584486886054069	0.999982858284046	-0.041588266342863
chr1	189652321	189653097	776	-	exon	Cenpf	0.900128254266668	1	0.903647571198318	1	0.697835752576743	0.998174113355237	0.533412259169218	0.484926377513809	0.584486886054069	0.999982858284046	0.0484858816554085
chr1	189653246	189653529	283	-	exon	Cenpf	0.921820236647651	1	0.926401126107599	1	0.745467338980801	0.998174113355237	0.529903616682271	0.484926377513809	0.584486886054069	0.999982858284046	0.0449772391684617
chr1	189653646	189654445	799	-	exon	Cenpf	0.949396652419837	1	0.957354363837657	1	0.833953720720415	0.998174113355237	0.548499779132868	0.484926377513809	0.584486886054069	0.999982858284046	0.063573401619059
chr1	189654568	189655103	535	-	exon	Cenpf	0.971186804747777	1	0.981067159517261	1	0.911138180101431	0.998174113355237	0.645824364024513	0.484926377513809	0.584486886054069	0.999982858284046	0.160897986510704
chr1	189656737	189658355	1618	-	exon	Cenpf	0.894918729672703	1	0.89469842034901	1	0.612126974876631	0.998174113355237	0.505732607930727	0.484926377513809	0.584486886054069	0.999982858284046	0.0208062304169173
chr1	189659178	189659802	624	-	exon	Cenpf	0.926906879229976	1	0.945045222308625	1	0.831308800118701	0.998174113355237	0.562546737258201	0.484926377513809	0.584486886054069	0.999982858284046	0.0776203597443915
chr1	189659854	189660007	153	-	exon	Cenpf	0.805483256243008	1	0.820773361762752	1	0.61108351200622	0.998174113355237	0.96227555749493	0.484926377513809	0.584486886054069	0.999982858284046	0.477349179981121
chr1	189683817	189683994	177	-	utr3	Cenpf	0.879610588367446	1	0.898407374235275	1	0.768474782128878	0.998174113355237	0.563765355114014	0.484926377513809	0.584486886054069	0.999982858284046	0.0788389776002048
chr1	189850396	189850838	442	+	exon	Ptpn14	0.35011746457067	1	0.387122223912678	1	0.588035465609396	0.998174113355237	-0.268183540199009	-0.152121523247963	0.458214281613552	0.999982858284046	-0.116062016951045
chr1	189851214	189851411	197	+	exon	Ptpn14	0.649841748762617	1	0.643983767189099	1	0.771306561280665	0.998174113355237	0.0615455173319374	-0.152121523247963	0.458214281613552	0.999982858284046	0.213667040579901
chr1	189880558	189880890	332	-	utr3	Smyd2	0.850883672502658	1	0.858775064020918	1	0.927209841166205	0.998174113355237	-0.0531172667952279	0.103649848885791	0.679356679937199	0.999982858284046	-0.156767115681019
chr1	190122511	190122626	115	-	utr3	Prox1	0.650908674579504	1	0.648972167139126	1	0.666034801414292	0.998174113355237	0.338221790476534	0.298102383074264	0.365450510125036	0.999982858284046	0.0401194074022701
chr1	190122857	190122978	121	-	utr3	Prox1	0.471620078209456	1	0.463437194154382	1	0.492389231886363	0.998174113355237	0.140702355319382	0.298102383074264	0.365450510125036	0.999982858284046	-0.157400027754883
chr1	190160601	190160736	135	-	exon	Prox1	0.612988305493181	1	0.618445569118755	1	0.770574668678209	0.998174113355237	0.354048218309564	0.298102383074264	0.365450510125036	0.999982858284046	0.0559458352352995
chr1	190160815	190161489	674	-	exon	Prox1	0.885301720437743	1	0.879593304122655	1	0.964512000524231	0.998174113355237	0.122613902539678	0.298102383074264	0.365450510125036	0.999982858284046	-0.175488480534586
chr1	190161714	190162299	585	-	utr5	Prox1	0.74837721224029	1	0.759322909056615	1	0.860477031015606	0.998174113355237	0.270688340963492	0.298102383074264	0.365450510125036	0.999982858284046	-0.0274140421107722
chr1	190216789	190217051	262	+	exon	Prox1os	0.517200686946555	1	0.501428640690179	1	0.601245126178786	0.998174113355237	-0.0726332890730275	0.328243351613861	0.629498680583063	0.999982858284046	-0.400876640686889
chr1	190772941	190773588	647	-	utr3	Rps6kc1	0.170733895720795	1	0.3218430725935	1	0.478082625491417	0.998174113355237	-0.0860046050194578	0.152481279230343	0.455644271114072	0.999982858284046	-0.238485884249801
chr1	190799346	190800312	966	-	utr3	Rps6kc1	0.371663148214999	1	0.513040969819952	1	0.592292403567587	0.998174113355237	0.129730990889995	0.152481279230343	0.455644271114072	0.999982858284046	-0.0227502883403485
chr1	190932922	190933098	176	+	exon	Angel2	0.73134272855275	1	0.754314269822047	1	0.801655667504754	0.998174113355237	0.0534426507513645	0.119761920627188	0.459745109065646	0.999982858284046	-0.0663192698758236
chr1	190940923	190941194	271	+	exon	Angel2	0.497268716643387	1	0.543771989481763	1	0.713623467739988	0.998174113355237	-0.107199998797905	0.119761920627188	0.459745109065646	0.999982858284046	-0.226961919425093
chr1	190944949	190945115	166	+	utr3	Angel2	0.469819456864092	1	0.506302071519538	1	0.732642927425674	0.998174113355237	0.356468390069694	0.119761920627188	0.459745109065646	0.999982858284046	0.236706469442506
chr1	190947906	190949130	1224	-	utr3	Vash2	0.31416170346986	1	0.388777448895748	1	0.543998789047258	0.998174113355237	-0.0751585893564029	0.244190424569129	0.320861390449107	0.999982858284046	-0.319349013925532
chr1	190949764	190950267	503	-	utr3	Vash2	0.507998225895605	1	0.521975580563269	1	0.574396875159523	0.998174113355237	0.0546860632846386	0.244190424569129	0.320861390449107	0.999982858284046	-0.18950436128449
chr1	190960118	190960472	354	-	exon	Vash2	0.597011309452114	1	0.627618432382408	1	0.676926593832854	0.998174113355237	0.0412165517565595	0.244190424569129	0.320861390449107	0.999982858284046	-0.202973872812569
chr1	191025062	191025794	732	-	utr3	Flvcr1	0.330562307043012	1	0.33646730268372	1	0.137730852051502	0.998174113355237	-1.34480425850346	-0.931016175406895	0.00311706199106843	0.439781433820539	-0.413788083096563
chr1	191045305	191045464	159	-	utr3*	Tatdn3	0.849287551675619	1	0.867098566342481	1	0.924726727532848	0.998174113355237	-0.57473006436844	-0.090595472084139	0.735255946447458	0.999982858284046	-0.484134592284301
chr1	191045889	191046055	166	-	utr3	Tatdn3	0.700356184393588	1	0.681669471680583	1	0.757030484057606	0.998174113355237	0.107131026015866	-0.090595472084139	0.735255946447458	0.999982858284046	0.197726498100005
chr1	191063091	191063212	121	+	exon	Nsl1	0.904128066742399	1	0.880913677262348	1	0.892862293081106	0.998174113355237	0.169128061942711	0.0606301934027514	0.944214178318016	0.999982858284046	0.10849786853996
chr1	191170390	191171479	1089	-	utr3	Atf3	0.977556663103539	1	0.992977358902726	1	0.924103445812744	0.998174113355237	-2.03741210147279	-2.13966937113226	0.00344344617071477	0.458724420708719	0.102257269659472
chr1	191349854	191350232	378	+	utr3	Tmem206	0.517436562327379	1	0.600785804843742	1	0.747376929657341	0.998174113355237	0.0552752769407487	0.163397651996401	0.442567112851178	0.999982858284046	-0.108122375055653
chr1	191352727	191352863	136	-	utr3	Ppp2r5a	0.374736017087798	1	0.349063981994537	1	0.372971354436758	0.998174113355237	0.161461506530197	0.0237372274521954	0.941546693087866	0.999982858284046	0.137724279078002
chr1	191372459	191372665	206	-	exon	Ppp2r5a	0.952465992521703	1	0.925215437849277	1	0.904399514859294	0.998174113355237	0.0408211295989768	0.0237372274521954	0.941546693087866	0.999982858284046	0.0170839021467814
chr1	191396862	191396977	115	-	utr5	Ppp2r5a	0.33547216053381	1	0.325513218926493	1	0.497186009459693	0.998174113355237	-0.651797970181271	0.0237372274521954	0.941546693087866	0.999982858284046	-0.675535197633466
chr1	191539191	191539418	227	-	utr3	Dtl	0.797634738418806	1	0.818992843042533	1	0.636180965330202	0.998174113355237	0.33582360379347	0.207339635553346	0.798641790619255	0.999982858284046	0.128483968240124
chr1	191540731	191541055	324	-	utr3	Dtl	0.784914977572298	1	0.805271472416389	1	0.51871503466129	0.998174113355237	0.288092329869382	0.207339635553346	0.798641790619255	0.999982858284046	0.0807526943160365
chr1	191621242	191621525	283	+	utr3	Ints7	0.492044675948361	1	0.556830459812564	1	0.697247581743041	0.998174113355237	-0.179542669310292	0.114304221819957	0.600703385452967	0.999982858284046	-0.293846891130249
chr1	191622471	191622593	122	+	utr3	Ints7	0.640913006507697	1	0.661368020434792	1	0.706380489834058	0.998174113355237	0.148788961115696	0.114304221819957	0.600703385452967	0.999982858284046	0.0344847392957387
chr1	191778763	191778971	208	+	utr3	Lpgat1	0.923258047950707	1	0.921854710420932	1	0.90686394223856	0.998174113355237	-0.85492824082687	-0.770895848523268	0.00521905023765683	0.571450254103987	-0.0840323923036023
chr1	191781522	191781624	102	+	utr3	Lpgat1	0.670516290233935	1	0.663398007163171	1	0.691848409728567	0.998174113355237	-0.77519326737807	-0.770895848523268	0.00521905023765683	0.571450254103987	-0.00429741885480206
chr1	191908923	191910020	1097	+	utr3	Slc30a1	0.303734664715729	1	0.394925065176636	1	0.467048899882088	0.998174113355237	0.11242931212287	0.260929079767268	0.338257053347474	0.999982858284046	-0.148499767644398
chr1	191985671	191985857	186	+	utr3	Rd3	0.940550501739844	1	0.903342897366733	1	0.911883212668343	0.998174113355237	-0.437801773140296	-0.550695796436944	0.395838175115512	0.999982858284046	0.112894023296648
chr1	191992610	191992771	161	+	intergenic	NA	0.890933204006285	1	0.915781757881539	1	0.890670644044139	0.998174113355237	-1.29650932024809	NA	NA	NA	NA
chr1	191997350	191997682	332	-	utr3	Traf5	0.85256290353425	1	0.87215014034659	1	0.938436023199281	0.998174113355237	-0.147971439744494	0.138321271340709	0.736722921972134	0.999982858284046	-0.286292711085202
chr1	192100650	192100982	332	-	utr3	Rcor3	0.958549295026136	1	0.999715035072289	1	0.987083187429093	0.998174113355237	-0.131497151934976	-0.280525637589582	0.361870931110999	0.999982858284046	0.149028485654606
chr1	192846340	192846571	231	-	utr3	Sertad4	0.986960700811921	1	0.996472976003797	1	0.941434327297148	0.998174113355237	-1.22507666117725	-1.61325223660062	0.00401133143910081	0.506694695577582	0.388175575423368
chr1	192897154	192897519	365	-	utr3	Syt14	0.736129138671654	1	0.734959334626087	1	0.679452425331716	0.998174113355237	-0.353683613992358	-0.155618529583631	0.801497541154471	0.999982858284046	-0.198065084408726
chr1	193104656	193104775	119	-	utr3	Diexf	0.579364905377632	1	0.537610651525917	1	0.709478903584345	0.998174113355237	-0.182520960846355	-0.20673259191435	0.352058855970463	0.999982858284046	0.0242116310679941
chr1	193107320	193107718	398	-	utr3	Diexf	0.855052141567137	1	0.891505361949794	1	0.962063874162192	0.998174113355237	-0.427573132336395	-0.20673259191435	0.352058855970463	0.999982858284046	-0.220840540422045
chr1	193120380	193120587	207	-	exon	Diexf	0.880775325813718	1	0.880558686230879	1	0.914596194750847	0.998174113355237	-0.300020694879949	-0.20673259191435	0.352058855970463	0.999982858284046	-0.0932881029655996
chr1	193174188	193175212	1024	+	utr3	A130010J15Rik	0.585030092023939	1	0.616311384364956	1	0.567197339659533	0.998174113355237	0.288533459628682	0.091098213879838	0.757331303528541	0.999982858284046	0.197435245748844
chr1	193272248	193272870	622	-	utr3	G0s2	0.744250178061465	1	0.727203257726233	1	0.620907504410455	0.998174113355237	0.598338002817162	0.850081876243564	0.0316242636388867	0.999982858284046	-0.251743873426402
chr1	193280575	193280760	185	+	utr5	Lamb3	0.124858162780675	1	0.0594028005234434	1	0.436804720522738	0.998174113355237	0.472349634108307	0.967746110642238	0.222482429007188	0.999982858284046	-0.495396476533931
chr1	194619951	194620375	424	+	utr5	Plxna2	0.597134111747834	1	0.625066520416302	1	0.727587839788264	0.998174113355237	-0.28367594703654	-0.155384075835884	0.488409849799828	0.999982858284046	-0.128291871200655
chr1	194643617	194644375	758	+	utr5	Plxna2	0.118934480527015	1	0.144207362155605	1	0.202387758602805	0.998174113355237	-0.189405475127712	-0.155384075835884	0.488409849799828	0.999982858284046	-0.0340213992918275
chr1	194812134	194812616	482	+	utr3	Plxna2	0.222108733933192	1	0.324099151704038	1	0.397631510377174	0.998174113355237	-0.338737223895954	-0.155384075835884	0.488409849799828	0.999982858284046	-0.18335314806007
chr1	194812673	194812986	313	+	utr3	Plxna2	0.597454263912861	1	0.598854007956496	1	0.676744777658247	0.998174113355237	-0.198584037754312	-0.155384075835884	0.488409849799828	0.999982858284046	-0.0431999619184274
chr1	194813021	194813249	228	+	utr3	Plxna2	0.573840264950177	1	0.589903927570401	1	0.733902002203451	0.998174113355237	-0.0843430451874847	-0.155384075835884	0.488409849799828	0.999982858284046	0.0710410306483995
chr1	194813657	194813935	278	+	utr3	Plxna2	0.674388108475564	1	0.680835010003648	1	0.751048339227274	0.998174113355237	-0.200213580602831	-0.155384075835884	0.488409849799828	0.999982858284046	-0.0448295047669466
chr1	194814178	194814392	214	+	utr3	Plxna2	0.926198349852896	1	0.9579289231467	1	0.979002659037694	0.998174113355237	-0.238758172707182	-0.155384075835884	0.488409849799828	0.999982858284046	-0.0833740968712974
chr1	195096796	195097023	227	-	utr3*	Cr1l	0.402504490192256	1	0.408464343319003	1	0.612473441903123	0.998174113355237	-0.0165098853083195	0.0698776251279647	0.74082413853338	0.999982858284046	-0.0863875104362842
chr1	195097099	195097238	139	-	utr3*	Cr1l	0.928324140568179	1	0.951026777765817	1	0.96170857024984	0.998174113355237	-0.638275810818267	0.0698776251279647	0.74082413853338	0.999982858284046	-0.708153435946232
chr1	195098356	195098638	282	-	utr3	Cr1l	0.816001303062337	1	0.811309120930076	1	0.883524074833579	0.998174113355237	-0.309229097550824	0.0698776251279647	0.74082413853338	0.999982858284046	-0.379106722678789
chr10	3366221	3366535	314	+	utr5	Ppp1r14c	0.562578909369421	1	0.598597531661904	1	0.766795660897085	0.998174113355237	0.247503685877577	0.0859762800013547	0.717458102789737	0.999982858284046	0.161527405876222
chr10	3873083	3873391	308	+	exon	Plekhg1	0.767920150157686	1	0.744188482353716	1	0.767119715742342	0.998174113355237	-0.597929888557502	-0.387812210737622	0.307378248431495	0.999982858284046	-0.210117677819879
chr10	3956924	3958137	1213	+	exon	Plekhg1	0.639247143132979	1	0.665178324184981	1	0.60664505003445	0.998174113355237	-0.590702967764779	-0.387812210737622	0.307378248431495	0.999982858284046	-0.202890757027156
chr10	3963396	3964498	1102	+	utr3	Plekhg1	0.678263517540954	1	0.704642514267224	1	0.547361394386878	0.998174113355237	-0.550884810309805	-0.387812210737622	0.307378248431495	0.999982858284046	-0.163072599572183
chr10	3972989	3973135	146	+	utr5	Mthfd1l	0.118568656193227	1	0.108059808430075	1	0.288670270819205	0.998174113355237	0.460832673261832	0.0953870296914996	0.881830649308042	0.999982858284046	0.365445643570333
chr10	4354889	4355061	172	+	exon	Akap12	0.85898780196275	1	0.873304308738642	1	0.624226391911984	0.998174113355237	-0.705125506050969	-0.811721590972772	0.242230931766223	0.999982858284046	0.106596084921803
chr10	4355156	4355804	648	+	exon	Akap12	0.884770989493404	1	0.901484752669974	1	0.723832439378066	0.998174113355237	-0.84277647368062	-0.811721590972772	0.242230931766223	0.999982858284046	-0.031054882707848
chr10	4355835	4356868	1033	+	exon	Akap12	0.774094288685137	1	0.788307598202709	1	0.419085498800946	0.998174113355237	-0.671340865342862	-0.811721590972772	0.242230931766223	0.999982858284046	0.14038072562991
chr10	4357136	4357259	123	+	exon	Akap12	0.463342739112235	1	0.478427961602681	1	0.123168619792499	0.998174113355237	-0.426435202211743	-0.811721590972772	0.242230931766223	0.999982858284046	0.385286388761029
chr10	4357496	4357852	356	+	exon	Akap12	0.622674999973634	1	0.636421060003073	1	0.275350431708741	0.998174113355237	-0.553647403479161	-0.811721590972772	0.242230931766223	0.999982858284046	0.258074187493611
chr10	4358459	4358711	252	+	utr3	Akap12	0.840389562062874	1	0.820089162051122	1	0.764852187312349	0.998174113355237	-0.744386320930896	-0.811721590972772	0.242230931766223	0.999982858284046	0.0673352700418758
chr10	4368283	4368967	684	-	utr3	Zbtb2	0.73832431103112	1	0.784024471722141	1	0.80484505532427	0.998174113355237	-0.179845650018793	-0.13548256853071	0.561319661233449	0.999982858284046	-0.0443630814880824
chr10	4369195	4369518	323	-	exon	Zbtb2	0.44229239933934	1	0.49366122119295	1	0.65721499486047	0.998174113355237	-0.0701482588467015	-0.13548256853071	0.561319661233449	0.999982858284046	0.0653343096840086
chr10	4403197	4403330	133	-	utr3	Rmnd1	0.99323782138729	1	0.98583834680608	1	0.989182680957898	0.998174113355237	0.284078692805269	0.244043082980509	0.288859501798625	0.999982858284046	0.0400356098247598
chr10	4427218	4427433	215	-	exon	Rmnd1	0.40958272954619	1	0.47537282370101	1	0.669237989083285	0.998174113355237	0.297560122102431	0.244043082980509	0.288859501798625	0.999982858284046	0.0535170391219214
chr10	4453693	4454229	536	+	utr3	Armt1	0.95596019015173	1	0.931666850153491	1	0.928645483141423	0.998174113355237	0.183005175554407	0.339572766740094	0.35034350539699	0.999982858284046	-0.156567591185687
chr10	4454799	4455045	246	+	utr3	Armt1	0.967253103879219	1	0.986878479914955	1	0.954544366695331	0.998174113355237	0.421542412045088	0.339572766740094	0.35034350539699	0.999982858284046	0.0819696453049938
chr10	5020547	5020686	139	-	utr3*	Syne1	0.862455768789453	1	0.878758047035401	1	0.949165587388836	0.998174113355237	-0.108152758735612	0.241657676723757	0.532491894714046	0.999982858284046	-0.349810435459369
chr10	5021079	5021815	736	-	utr3	Syne1	0.767830247904717	1	0.795406711637946	1	0.787704196095984	0.998174113355237	-0.178250652357546	0.241657676723757	0.532491894714046	0.999982858284046	-0.419908329081303
chr10	5227610	5227988	378	-	exon	Syne1	0.522694642661057	1	0.535402807398976	1	0.569433592777256	0.998174113355237	-0.15088848003055	0.241657676723757	0.532491894714046	0.999982858284046	-0.392546156754308
chr10	5228685	5229102	417	-	exon	Syne1	0.821967045606366	1	0.793592897986601	1	0.750979077379705	0.998174113355237	0.222450859463349	0.241657676723757	0.532491894714046	0.999982858284046	-0.0192068172604082
chr10	5229206	5229725	519	-	exon	Syne1	0.585470117829573	1	0.551805600106434	1	0.447299795559573	0.998174113355237	0.111566090526692	0.241657676723757	0.532491894714046	0.999982858284046	-0.130091586197065
chr10	5302024	5302148	124	-	exon	Syne1	0.178018536170768	1	0.16540469845256	1	0.386231376766075	0.998174113355237	-1.12536426905494	0.241657676723757	0.532491894714046	0.999982858284046	-1.36702194577869
chr10	5799367	5799698	331	-	utr3	Fbxo5	0.885078000730504	1	0.909172962145781	1	0.770185967934073	0.998174113355237	0.375449187768161	0.285650328524199	0.656913494889141	0.999982858284046	0.0897988592439614
chr10	5801903	5802468	565	-	exon	Fbxo5	0.905806711840106	1	0.879128988111249	1	0.788828189579336	0.998174113355237	0.123499668381756	0.285650328524199	0.656913494889141	0.999982858284046	-0.162150660142444
chr10	5805546	5805884	338	-	utr5	Fbxo5	0.72843914943754	1	0.719393099876482	1	0.772152685039767	0.998174113355237	-0.320830835774066	0.285650328524199	0.656913494889141	0.999982858284046	-0.606481164298265
chr10	5813061	5813412	351	-	utr3	Mtrf1l	0.776753706161703	1	0.797804854730411	1	0.888207609473114	0.998174113355237	-0.186704227435321	-0.104388130625762	0.656564623046874	0.999982858284046	-0.0823160968095587
chr10	5832636	5832956	320	-	utr3	Rgs17	0.59601338606639	1	0.621433943073391	1	0.686840139879081	0.998174113355237	-1.18386289424689	-0.993907468582323	0.057470091154817	0.999982858284046	-0.189955425664571
chr10	7119696	7120399	703	-	utr3	Cnksr3	0.871273159481464	1	0.91644155772657	1	0.894170697052025	0.998174113355237	-0.419098145598631	-0.714878332510488	0.0268709236895864	0.999982858284046	0.295780186911856
chr10	7160667	7160867	200	-	exon	Cnksr3	0.87280866782675	1	0.8452351747126	1	0.894417388739255	0.998174113355237	-0.728770728157063	-0.714878332510488	0.0268709236895864	0.999982858284046	-0.0138923956465756
chr10	7211633	7211906	273	-	utr5	Cnksr3	0.156848707655215	1	0.149522951585332	1	0.236778114404324	0.998174113355237	-0.677736187344872	-0.714878332510488	0.0268709236895864	0.999982858284046	0.0371421451656158
chr10	7623800	7624111	311	+	utr3	Lrp11	0.688397720280169	1	0.695624006947588	1	0.771865004403742	0.998174113355237	-0.24968367566457	-0.33476901236815	0.112547164539606	0.999982858284046	0.0850853367035802
chr10	7649127	7649232	105	-	utr5	Pcmt1	0.800235320135788	1	0.82131309786046	1	0.803966118175571	0.998174113355237	-0.334135001591083	-0.227039695931383	0.332794049589741	0.999982858284046	-0.1070953056597
chr10	7663122	7663245	123	-	exon	Pcmt1	0.231923137331748	1	0.246186412514476	1	0.332330188114174	0.998174113355237	-0.00944824622206968	-0.227039695931383	0.332794049589741	0.999982858284046	0.217591449709313
chr10	7664045	7664268	223	-	intron	Pcmt1	0.193985401051006	1	0.19883328486282	1	0.352322361815185	0.998174113355237	0.000992104524163873	-0.227039695931383	0.332794049589741	0.999982858284046	0.228031800455547
chr10	7680730	7680911	181	-	utr5	Pcmt1	0.509546345112182	1	0.495903428550266	1	0.632229159784825	0.998174113355237	-0.75180770261992	-0.227039695931383	0.332794049589741	0.999982858284046	-0.524768006688537
chr10	7691423	7691634	211	+	utr5	Lats1	0.690487270769283	1	0.718317095714581	1	0.803986056389805	0.998174113355237	-0.118223135251274	-0.026534542954995	0.907564694397008	0.999982858284046	-0.0916885922962794
chr10	7701850	7702068	218	+	exon	Lats1	0.455181611504551	1	0.479936907120557	1	0.695067160148369	0.998174113355237	0.146154545669718	-0.026534542954995	0.907564694397008	0.999982858284046	0.172689088624713
chr10	7702149	7702421	272	+	exon	Lats1	0.841402262261644	1	0.837356418990981	1	0.931136973664243	0.998174113355237	0.153000424310882	-0.026534542954995	0.907564694397008	0.999982858284046	0.179534967265877
chr10	7702632	7703071	439	+	exon	Lats1	0.637209996008002	1	0.618184627462561	1	0.72012742685186	0.998174113355237	0.138256689202962	-0.026534542954995	0.907564694397008	0.999982858284046	0.164791232157957
chr10	7705441	7706081	640	+	exon	Lats1	0.569170885589865	1	0.638581730264424	1	0.665273649175004	0.998174113355237	-0.1727359229513	-0.026534542954995	0.907564694397008	0.999982858284046	-0.146201379996305
chr10	7710398	7710577	179	+	exon	Lats1	0.431947013324252	1	0.464998839920837	1	0.598154984539153	0.998174113355237	-0.182208494435096	-0.026534542954995	0.907564694397008	0.999982858284046	-0.155673951480101
chr10	7712501	7713042	541	+	utr3	Lats1	0.68116209602556	1	0.733238119014909	1	0.80497234038493	0.998174113355237	-0.0937222312567761	-0.026534542954995	0.907564694397008	0.999982858284046	-0.0671876883017812
chr10	7768090	7768458	368	-	utr3	Ginm1	0.60233028481303	1	0.628359097234449	1	0.746763331757591	0.998174113355237	0.149867393396268	0.0581069152382796	0.74649122210779	0.999982858284046	0.0917604781579879
chr10	7820979	7821341	362	+	utr3	Ppil4	0.448318199696515	1	0.530120021915148	1	0.669377731849142	0.998174113355237	0.123677246164221	-0.141563411187806	0.407775748670359	0.999982858284046	0.265240657352027
chr10	7906238	7906591	353	-	utr3	Tab2	0.894934448668241	1	0.85849986350198	1	0.828626492171987	0.998174113355237	-0.20758710506171	-0.274960776454057	0.426627030191854	0.999982858284046	0.0673736713923469
chr10	7906920	7907486	566	-	utr3	Tab2	0.918123257300753	1	0.962069643569407	1	0.997644629754716	0.998174113355237	-0.244931614309263	-0.274960776454057	0.426627030191854	0.999982858284046	0.0300291621447938
chr10	7911452	7911631	179	-	exon	Tab2	0.997460571505335	1	0.957626505531985	1	0.945954056434675	0.998174113355237	-0.458266633343033	-0.274960776454057	0.426627030191854	0.999982858284046	-0.183305856888975
chr10	7919161	7919748	587	-	exon	Tab2	0.940330127773361	1	0.979135393801482	1	0.963306879068036	0.998174113355237	-0.329606933500535	-0.274960776454057	0.426627030191854	0.999982858284046	-0.0546461570464777
chr10	7919794	7920515	721	-	utr5	Tab2	0.962215635407656	1	0.918218764462811	1	0.898122722365441	0.998174113355237	-0.382691616000281	-0.274960776454057	0.426627030191854	0.999982858284046	-0.107730839546224
chr10	8205321	8205520	199	-	utr3	Ust	0.849950151310728	1	0.882316613318695	1	0.85157260788707	0.998174113355237	-0.517660718673227	-0.36386484065977	0.394306930669911	0.999982858284046	-0.153795878013458
chr10	8724877	8724996	119	-	utr3	Sash1	0.130561363937502	1	0.224089592562244	1	0.470387126605814	0.998174113355237	0.327087031028183	0.222348400962315	0.364130113178765	0.999982858284046	0.104738630065868
chr10	8725034	8725800	766	-	utr3	Sash1	0.946569881559374	1	0.921146386617155	1	0.932608743270717	0.998174113355237	0.293181878461578	0.222348400962315	0.364130113178765	0.999982858284046	0.0708334774992631
chr10	8727922	8728057	135	-	exon	Sash1	0.855459675541216	1	0.855104694436145	1	0.908198127868646	0.998174113355237	0.356647314865728	0.222348400962315	0.364130113178765	0.999982858284046	0.134298913903414
chr10	8729375	8730458	1083	-	exon	Sash1	0.796527753338408	1	0.846288800119364	1	0.851139844084069	0.998174113355237	0.123219737906449	0.222348400962315	0.364130113178765	0.999982858284046	-0.0991286630558655
chr10	8762172	8762317	145	-	utr5	Sash1	0.64430676209332	1	0.672155723753616	1	0.82331967522664	0.998174113355237	0.546964673796343	0.222348400962315	0.364130113178765	0.999982858284046	0.324616272834028
chr10	9624606	9624718	112	-	utr3	Samd5	0.854792109363088	1	0.874550364752217	1	0.88956524332543	0.998174113355237	-1.32902331993052	-1.02247112142815	0.137657502026853	0.999982858284046	-0.306552198502372
chr10	9628597	9629018	421	-	utr3	Samd5	NA	NA	0.837539493411707	1	0.788234759758268	0.998174113355237	-1.09259744338796	-1.02247112142815	0.137657502026853	0.999982858284046	-0.0701263219598138
chr10	9760201	9760901	700	-	utr3	Stxbp5	0.604795476543367	1	0.639375028389697	1	0.652874101947135	0.998174113355237	0.101454028752721	0.216316211613875	0.278165345058931	0.999982858284046	-0.114862182861154
chr10	10546074	10546298	224	-	utr3	Rab32	0.730070566490647	1	0.709812381668203	1	0.798853705190516	0.998174113355237	0.730054727990553	0.559687729371876	0.040998062527596	0.999982858284046	0.170366998618677
chr10	11151627	11152142	515	+	utr5	Shprh	0.406124990901014	1	0.454387101663716	1	0.626162937238464	0.998174113355237	-0.11559755051991	0.0608560097580784	0.787541642581721	0.999982858284046	-0.176453560277988
chr10	11164452	11164730	278	+	exon	Shprh	0.961811459195848	1	0.983308893640629	1	0.987642089440566	0.998174113355237	0.119564922441524	0.0608560097580784	0.787541642581721	0.999982858284046	0.0587089126834458
chr10	11170243	11170447	204	+	exon	Shprh	0.695817168363912	1	0.670108264497245	1	0.757874836758194	0.998174113355237	-0.0176689539257652	0.0608560097580784	0.787541642581721	0.999982858284046	-0.0785249636838436
chr10	11289513	11289839	326	+	utr5	Fbxo30	0.273566833390213	1	0.28160381371594	1	0.509793993017958	0.998174113355237	0.117954119472023	0.100885455110101	0.680938904945622	0.999982858284046	0.0170686643619227
chr10	11289928	11290440	512	+	exon	Fbxo30	0.211964748067402	1	0.236192369408591	1	0.275611013185482	0.998174113355237	-0.186439229789907	0.100885455110101	0.680938904945622	0.999982858284046	-0.287324684900008
chr10	11290540	11291539	999	+	exon	Fbxo30	0.765011743272089	1	0.732916297584187	1	0.762204223422412	0.998174113355237	0.00877735137196287	0.100885455110101	0.680938904945622	0.999982858284046	-0.0921081037381377
chr10	11295158	11295517	359	+	utr3	Fbxo30	0.314134447489604	1	0.351083390874643	1	0.519542766489534	0.998174113355237	-0.107548463512496	0.100885455110101	0.680938904945622	0.999982858284046	-0.208433918622596
chr10	11457311	11457667	356	+	utr3	Epm2a	0.915859807907525	1	0.951819087120466	1	0.977077007065002	0.998174113355237	-0.0342541990287366	0.0720165202233789	0.834810774515653	0.999982858284046	-0.106270719252116
chr10	13008501	13009130	629	+	utr3	Sf3b5	0.753637988163469	1	0.742802888524077	1	0.633025326233111	0.998174113355237	0.0336280173559858	0.273961536673741	0.432608740600671	0.999982858284046	-0.240333519317755
chr10	13127484	13127740	256	+	exon	Plagl1	0.459391815187063	1	0.41753723216887	1	0.473660694890101	0.998174113355237	-0.750652667177522	-1.05935473039637	0.00766044329297893	0.670746111094032	0.308702063218848
chr10	13128762	13129058	296	+	exon	Plagl1	0.111926512825964	1	0.103927561306106	1	0.228186553008367	0.998174113355237	-0.548057259611402	-1.05935473039637	0.00766044329297893	0.670746111094032	0.511297470784968
chr10	13129842	13129969	127	+	utr3	Plagl1	0.683866595516131	1	0.692611079779306	1	0.761735698990441	0.998174113355237	-1.43997143470781	-1.05935473039637	0.00766044329297893	0.670746111094032	-0.380616704311436
chr10	13213702	13214253	551	-	utr3	Phactr2	0.462637114118505	1	0.50489800621101	1	0.583134248557622	0.998174113355237	-0.00323284376660005	0.0676031058161352	0.794199027963787	0.999982858284046	-0.0708359495827352
chr10	13253433	13253646	213	-	exon	Phactr2	0.823820535166047	1	0.83740971801818	1	0.912423650825188	0.998174113355237	-0.130968964028784	0.0676031058161352	0.794199027963787	0.999982858284046	-0.198572069844919
chr10	13515181	13515586	405	+	utr3	Fuca2	0.343858128573205	1	0.378131623857236	1	0.366518694197224	0.998174113355237	-0.0751140793674686	0.372479089400236	0.235157078501225	0.999982858284046	-0.447593168767705
chr10	13524442	13524542	100	-	utr3	Pex3	0.914175235065981	1	0.932730425813558	1	0.967816559564998	0.998174113355237	-0.0238953040934816	0.106424133295462	0.582657922458748	0.999982858284046	-0.130319437388944
chr10	14127378	14127841	463	+	utr5	Hivep2	0.777076675262371	1	0.742646565321764	1	0.779667839025921	0.998174113355237	-0.169133814151519	0.072159622562742	0.828692104392968	0.999982858284046	-0.241293436714261
chr10	14128739	14128989	250	+	exon	Hivep2	0.672945303990672	1	0.689320675875028	1	0.726585802718746	0.998174113355237	-0.0146103655483924	0.072159622562742	0.828692104392968	0.999982858284046	-0.0867699881111344
chr10	14130123	14130251	128	+	exon	Hivep2	0.529792062249607	1	0.482745177432905	1	0.627886053886675	0.998174113355237	0.221676401966494	0.072159622562742	0.828692104392968	0.999982858284046	0.149516779403752
chr10	14131349	14131477	128	+	exon	Hivep2	0.916455464896285	1	0.889549259563554	1	0.933845317807039	0.998174113355237	0.000639461931391465	0.072159622562742	0.828692104392968	0.999982858284046	-0.0715201606313505
chr10	14131667	14131887	220	+	exon	Hivep2	0.405064327641146	1	0.415907243365322	1	0.637271887409501	0.998174113355237	-0.11059412774136	0.072159622562742	0.828692104392968	0.999982858284046	-0.182753750304102
chr10	14143311	14143687	376	+	exon	Hivep2	0.886540873738684	1	0.861101308684825	1	0.87189702534685	0.998174113355237	0.10179465967373	0.072159622562742	0.828692104392968	0.999982858284046	0.0296350371109881
chr10	14149264	14149832	568	+	utr3	Hivep2	0.461473068951385	1	0.483621087496759	1	0.407523043264576	0.998174113355237	-0.168749535341518	0.072159622562742	0.828692104392968	0.999982858284046	-0.24090915790426
chr10	14150772	14151017	245	+	utr3	Hivep2	0.286782993544547	1	0.276799184581913	1	0.419891415993733	0.998174113355237	0.210820847940717	0.072159622562742	0.828692104392968	0.999982858284046	0.138661225377975
chr10	14404822	14405281	459	-	utr3	Adgrg6	0.7446637542873	1	0.758973124819945	1	0.631973199916932	0.998174113355237	0.486972936909848	0.507472902071786	0.292912957338419	0.999982858284046	-0.020499965161938
chr10	14467175	14467683	508	-	exon	Adgrg6	0.861590020963394	1	0.838907533174894	1	0.757919986407323	0.998174113355237	0.42639537562642	0.507472902071786	0.292912957338419	0.999982858284046	-0.081077526445366
chr10	14551024	14551232	208	+	exon	Gm46212	0.684950138390245	1	0.666788207476336	1	0.728699573551265	0.998174113355237	0.279555623876792	0.512888631892549	0.813399491638754	NA	-0.233333008015757
chr10	17723911	17724419	508	+	utr5	Cited2	0.943174571706154	1	0.964026382280589	1	0.965326833329375	0.998174113355237	0.285867794988142	0.463603990486992	0.138327719278058	0.999982858284046	-0.17773619549885
chr10	17724611	17724996	385	+	utr3	Cited2	0.398107199801039	1	0.453001485975088	1	0.586561910551076	0.998174113355237	0.32027284437044	0.463603990486992	0.138327719278058	0.999982858284046	-0.143331146116552
chr10	17725190	17725424	234	+	utr3	Cited2	0.816468680526567	1	0.780542874629576	1	0.893178017769852	0.998174113355237	0.393107660145677	0.463603990486992	0.138327719278058	0.999982858284046	-0.0704963303413149
chr10	17908098	17908240	142	-	exon	Heca	0.819585423573922	1	0.804448263010938	1	0.857861385629648	0.998174113355237	0.115865014436853	0.131129192541577	0.63038307139311	0.999982858284046	-0.0152641781047239
chr10	17915030	17915909	879	-	exon	Heca	0.613150162872022	1	0.645563639954349	1	0.561365165003048	0.998174113355237	-0.0421314024195975	0.131129192541577	0.63038307139311	0.999982858284046	-0.173260594961175
chr10	18524012	18525143	1131	+	exon	Nhsl1	0.858788019388479	1	0.88846291620428	1	0.928428378681517	0.998174113355237	0.136452162687403	0.318319464086339	0.143474937775663	0.999982858284046	-0.181867301398936
chr10	18525325	18525646	321	+	exon	Nhsl1	0.454320586565949	1	0.494300284805601	1	0.599051187605751	0.998174113355237	0.0731185750572031	0.318319464086339	0.143474937775663	0.999982858284046	-0.245200889029136
chr10	18526104	18526933	829	+	exon	Nhsl1	0.455841003042962	1	0.502398427441757	1	0.625899810748058	0.998174113355237	0.183083597704518	0.318319464086339	0.143474937775663	0.999982858284046	-0.135235866381821
chr10	18531293	18532127	834	+	utr3	Nhsl1	0.993891427393092	1	0.999679864174241	1	0.987100304573131	0.998174113355237	0.115726149779927	0.318319464086339	0.143474937775663	0.999982858284046	-0.202593314306412
chr10	18533401	18533675	274	+	utr3	Nhsl1	0.618225572423787	1	0.642340360797263	1	0.739414010467483	0.998174113355237	0.0954938648439381	0.318319464086339	0.143474937775663	0.999982858284046	-0.222825599242401
chr10	19609376	19609963	587	+	utr3	Ifngr1	0.777267727345638	1	0.816864562426104	1	0.812886498858871	0.998174113355237	0.133135789116074	0.203287460159993	0.482206781737349	0.999982858284046	-0.0701516710439186
chr10	19849029	19849227	198	-	exon	Slc35d3	0.332116145259048	1	0.33117454748435	1	0.359095917479232	0.998174113355237	-2.44330499187021	-1.13223721720573	0.270308327333097	0.999982858284046	-1.31106777466448
chr10	19858588	19859043	455	-	utr3	Pex7	0.971444935440238	1	0.938272027757622	1	0.935176411582947	0.998174113355237	-0.424983951329922	-0.187854152155083	0.441449655134129	0.999982858284046	-0.237129799174839
chr10	20141648	20142136	488	+	utr3	Map3k5	0.880754596416873	1	0.830136693388436	1	0.701224992028612	0.998174113355237	-0.292055316515056	-0.488749748759705	0.492995098192184	0.999982858284046	0.196694432244649
chr10	20325284	20325691	407	+	exon	Bclaf1	0.826932004182409	1	0.872093383991137	1	0.914947443208262	0.998174113355237	-0.0961368464060315	-0.129957235745478	0.416450373619301	0.999982858284046	0.0338203893394464
chr10	20340695	20340856	161	+	utr3	Bclaf1	0.198145199695354	1	0.182362639714582	1	0.285046998826161	0.998174113355237	0.438440858511126	-0.129957235745478	0.416450373619301	0.999982858284046	0.568398094256603
chr10	20357473	20357634	161	+	exon	Mtfr2	0.534131486823073	1	0.55836294690474	1	0.43804093611668	0.998174113355237	0.414815835021819	0.202785456005862	0.791055459342733	0.999982858284046	0.212030379015957
chr10	20361082	20361183	101	+	utr3	Mtfr2	0.81024002476437	1	0.828114421020676	1	0.867181468996765	0.998174113355237	-0.0633594075278858	0.202785456005862	0.791055459342733	0.999982858284046	-0.266144863533748
chr10	20398198	20398429	231	-	utr3	Pde7b	0.736353093500138	1	0.743604899712183	1	0.871357009691363	0.998174113355237	0.502291240278083	0.66214254882701	0.0503990197200873	0.999982858284046	-0.159851308548926
chr10	20399666	20400150	484	-	utr3	Pde7b	0.673667898494417	1	0.673699437527859	1	0.706151044634247	0.998174113355237	0.550486866099344	0.66214254882701	0.0503990197200873	0.999982858284046	-0.111655682727665
chr10	20400374	20400495	121	-	utr3	Pde7b	0.499104983337898	1	0.490785718667709	1	0.692116056205494	0.998174113355237	-0.0971143955478512	0.66214254882701	0.0503990197200873	0.999982858284046	-0.759256944374861
chr10	20959680	20959945	265	+	utr5	Ahi1	0.871749078300629	1	0.902087396155848	1	0.928405594907871	0.998174113355237	-0.075374345169236	-0.0946897766103662	0.683533449098093	0.999982858284046	0.0193154314411302
chr10	21368368	21368696	328	+	utr3	Hbs1l	0.30602242178638	1	0.470081934378653	1	0.633680754618667	0.998174113355237	0.0110564862553204	-0.0645469533762948	0.689147333891662	0.999982858284046	0.0756034396316152
chr10	21998911	21999014	103	+	utr3	Sgk1	0.481498684962505	1	0.493231942102865	1	0.584423184698219	0.998174113355237	-0.59052283344563	-0.388115311395315	0.271601863472192	0.999982858284046	-0.202407522050314
chr10	22288792	22288997	205	+	utr3	H60b	0.378221014134792	1	0.38586006105532	1	0.154164555161796	0.998174113355237	-0.279607650436115	-1.01911021265299	0.217875610344554	0.999982858284046	0.739502562216878
chr10	22664496	22664957	461	+	exon	Slc2a12	0.561699594990242	1	0.575285180062557	1	0.653714989939305	0.998174113355237	0.696211923124024	1.03547076662863	0.00022239054409007	0.0925003862582421	-0.339258843504607
chr10	22665043	22665418	375	+	exon	Slc2a12	0.825532449725122	1	0.838656273838393	1	0.917917260900201	0.998174113355237	1.01089656801415	1.03547076662863	0.00022239054409007	0.0925003862582421	-0.024574198614485
chr10	22665498	22665635	137	+	exon	Slc2a12	0.23883806654898	1	0.237984445549006	1	0.472590465800345	0.998174113355237	0.614945886362515	1.03547076662863	0.00022239054409007	0.0925003862582421	-0.420524880266116
chr10	22705518	22706199	681	-	utr3	Tbpl1	0.899787296363015	1	0.882467099838405	1	0.919320793096165	0.998174113355237	-0.362363451905951	-0.201344098768808	0.366297216658951	0.999982858284046	-0.161019353137143
chr10	23105655	23105941	286	-	utr3	Eya4	0.211905497457143	1	0.206605340531199	1	0.368950982680271	0.998174113355237	0.367051242755356	0.0872755814990702	0.775189171798103	0.999982858284046	0.279775661256286
chr10	24155213	24155341	128	+	utr5	Stx7	0.655132143006932	1	0.702212843182024	1	0.836107669910651	0.998174113355237	-0.132375595453904	-0.023807204099555	0.876941624979312	0.999982858284046	-0.108568391354349
chr10	25170323	25170443	120	-	utr3	Akap7	0.992146309308478	1	0.99490857744133	1	0.921541617833664	0.998174113355237	0.538642595325448	0.482262661564662	0.120120870887733	0.999982858284046	0.0563799337607854
chr10	25170585	25171291	706	-	utr3	Akap7	0.90858630295341	1	0.901448808017465	1	0.840979905166912	0.998174113355237	0.499920188999005	0.482262661564662	0.120120870887733	0.999982858284046	0.0176575274343423
chr10	25441546	25441840	294	+	utr5	Epb41l2	0.631984070039127	1	0.66273264292127	1	0.582916442824438	0.998174113355237	-0.863709021077083	-0.711483987763482	0.153722781246352	0.999982858284046	-0.152225033313601
chr10	25501940	25502316	376	+	exon	Epb41l2	0.639106710525764	1	0.58845195828999	1	0.506396345136474	0.998174113355237	-0.432213178981883	-0.711483987763482	0.153722781246352	0.999982858284046	0.279270808781599
chr10	25992902	25993787	885	-	exon	Tmem200a	0.710299520000287	1	0.705988404720766	1	0.730859522841906	0.998174113355237	0.531775480913745	0.64285553481135	0.069428332189546	0.999982858284046	-0.111080053897605
chr10	26274676	26274787	111	-	utr3	L3mbtl3	0.802795073520197	1	0.796785607343527	1	0.819959841174684	0.998174113355237	0.178690844888371	-0.0150782924501409	0.94887464962901	0.999982858284046	0.193769137338511
chr10	26274885	26276245	1360	-	utr3	L3mbtl3	0.630742017712281	1	0.644322748433202	1	0.703886623114964	0.998174113355237	-0.0425769891136026	-0.0150782924501409	0.94887464962901	0.999982858284046	-0.0274986966634618
chr10	29143698	29143965	267	+	utr5	Soga3	0.675255363775771	1	0.664838639962833	1	0.72449793297787	0.998174113355237	0.00748490576453486	-0.00607356977434779	0.986846863041609	0.999982858284046	0.0135584755388826
chr10	29144035	29144387	352	+	utr5	Soga3	0.519137811692091	1	0.51375574365882	1	0.609635754156559	0.998174113355237	-0.047036541635028	-0.00607356977434779	0.986846863041609	0.999982858284046	-0.0409629718606802
chr10	29146490	29147102	612	+	utr5	Soga3	0.680275482780446	1	0.669365510780093	1	0.444076804240378	0.998174113355237	0.0137523587394038	-0.00607356977434779	0.986846863041609	0.999982858284046	0.0198259285137516
chr10	29147295	29147529	234	+	exon	Soga3	0.238450111590568	1	0.233645364741948	1	0.37827846869528	0.998174113355237	0.112366744711632	-0.00607356977434779	0.986846863041609	0.999982858284046	0.118440314485979
chr10	29196260	29196754	494	+	exon	Soga3	0.964054443986118	1	0.950364725095675	1	0.988862939960233	0.998174113355237	-0.0838898347266238	-0.00607356977434779	0.986846863041609	0.999982858284046	-0.077816264952276
chr10	29196897	29197409	512	+	exon	Soga3	0.818065837894519	1	0.835625400289518	1	0.789650135597324	0.998174113355237	0.0226402258420482	-0.00607356977434779	0.986846863041609	0.999982858284046	0.028713795616396
chr10	29199178	29199352	174	+	utr3	Gm49353	0.765536282675173	1	0.727141050286654	1	0.79595178311782	0.998174113355237	0.127929811350827	NA	NA	NA	NA
chr10	29217980	29218207	227	+	utr3	Gm49353	0.27007964603948	1	0.331294092320603	1	0.498194734670544	0.998174113355237	0.467091542785962	NA	NA	NA	NA
chr10	29224309	29225276	967	+	utr3	9330159F19Rik	0.913413435849883	1	0.917497671303359	1	0.967550478574259	0.998174113355237	0.149056775109274	0.168107528296512	0.522602845407816	0.999982858284046	-0.0190507531872383
chr10	29227236	29227637	401	+	utr3	9330159F19Rik	0.615741578190705	1	0.637639189623721	1	0.775308804812909	0.998174113355237	0.173219316545067	0.168107528296512	0.522602845407816	0.999982858284046	0.00511178824855449
chr10	29287705	29287830	125	+	intergenic	NA	0.200405706530407	1	0.177219228854843	1	0.330791143916769	0.998174113355237	-0.530228910273841	NA	NA	NA	NA
chr10	29317466	29317613	147	+	utr5	Echdc1	0.430647906292923	1	0.467809052542693	1	0.607906486267335	0.998174113355237	0.305476746274737	0.06123822744661	0.806378993157757	0.999982858284046	0.244238518828127
chr10	29344473	29344788	315	-	utr3	Rnf146	0.135811446536053	1	0.182947150687367	1	0.389570871171433	0.998174113355237	0.502861087964789	-0.0152007179311419	0.951763152695833	0.999982858284046	0.518061805895931
chr10	29346728	29347429	701	-	utr3	Rnf146	0.764151227935227	1	0.808879807479721	1	0.832830505050212	0.998174113355237	0.1416637936455	-0.0152007179311419	0.951763152695833	0.999982858284046	0.156864511576642
chr10	29347526	29347872	346	-	exon	Rnf146	0.865906251504466	1	0.852846013631584	1	0.925351790141262	0.998174113355237	0.0218543611023869	-0.0152007179311419	0.951763152695833	0.999982858284046	0.0370550790335288
chr10	30647320	30647602	282	-	utr3	Ncoa7	0.720767393509581	1	0.727949455505524	1	0.808762266453916	0.998174113355237	-0.204720815569052	-0.359715269320859	0.306852656333021	0.999982858284046	0.154994453751806
chr10	30690867	30691066	199	-	exon	Ncoa7	0.269411654206957	1	0.24688185445747	1	0.397042981790543	0.998174113355237	-0.202603998651604	-0.359715269320859	0.306852656333021	0.999982858284046	0.157111270669254
chr10	30691117	30691217	100	-	exon	Ncoa7	0.294979913448373	1	0.280352607320339	1	0.522426138118634	0.998174113355237	0.0885005329493405	-0.359715269320859	0.306852656333021	0.999982858284046	0.448215802270199
chr10	30691226	30691517	291	-	exon	Ncoa7	0.489288121461665	1	0.479895059322199	1	0.648616186127961	0.998174113355237	-0.16754111896326	-0.359715269320859	0.306852656333021	0.999982858284046	0.192174150357598
chr10	30833002	30833156	154	-	utr3	Hey2	0.501780435621733	1	0.471945171682973	1	0.650980553559283	0.998174113355237	0.624170958620221	-0.0151549871474927	0.974918641623847	0.999982858284046	0.639325945767714
chr10	30833294	30833746	452	-	utr3	Hey2	0.267446787138271	1	0.248244255120424	1	0.304346359386893	0.998174113355237	0.372806183936275	-0.0151549871474927	0.974918641623847	0.999982858284046	0.387961171083767
chr10	31502221	31502594	373	-	utr3	Rnf217	0.163579943240507	1	0.177789026804811	1	0.28512622749121	0.998174113355237	-0.363252570379291	-0.140066683458	0.633628794446623	0.999982858284046	-0.223185886921291
chr10	31690798	31691107	309	-	utr3	Nkain2	0.850886527280254	1	0.801312961978914	1	0.412858431632675	0.998174113355237	-2.41785389818286	-2.45034397796343	NA	NA	0.0324900797805707
chr10	32677253	32677470	217	-	intron	Nkain2	1	1	0.373417929273824	1	0.691784622191365	0.998174113355237	-3.37899273830092	-2.45034397796343	NA	NA	-0.928648760337487
chr10	32890707	32890820	113	-	utr5*	Nkain2	0.939479466493	1	0.921394406175227	1	0.921237399277514	0.998174113355237	-0.65427084444933	-2.45034397796343	NA	NA	1.7960731335141
chr10	32891165	32891550	385	-	utr5*	Nkain2	0.992706077541896	1	0.989549129904107	1	0.919760255571923	0.998174113355237	-0.478055388235071	-2.45034397796343	NA	NA	1.97228858972836
chr10	33921989	33922228	239	-	intron	Zup1	0.330183820111765	1	0.330939978159791	1	0.412072158635333	0.998174113355237	-0.495686557390904	-0.187916176778769	0.532142122267389	0.999982858284046	-0.307770380612135
chr10	33925996	33926228	232	-	utr3	Zup1	0.338136818460513	1	0.294868106052856	1	0.299049217075552	0.998174113355237	-0.458670987741128	-0.187916176778769	0.532142122267389	0.999982858284046	-0.27075481096236
chr10	33948980	33949512	532	-	utr5	Zup1	0.512587984936035	1	0.542851169147936	1	0.661842954930508	0.998174113355237	0.0512819951563084	-0.187916176778769	0.532142122267389	0.999982858284046	0.239198171935077
chr10	34152281	34152522	241	-	exon	Dse	0.418569730274221	1	0.404155641528183	1	0.612955974428633	0.998174113355237	0.343609170316398	0.1572576731827	0.72053401983188	0.999982858284046	0.186351497133699
chr10	34152679	34152830	151	-	exon	Dse	0.682150987725929	1	0.667477008276497	1	0.780880703216825	0.998174113355237	0.368619185024068	0.1572576731827	0.72053401983188	0.999982858284046	0.211361511841368
chr10	34153551	34153863	312	-	exon	Dse	0.532855729291957	1	0.514414089272159	1	0.537581161446473	0.998174113355237	0.181031702348121	0.1572576731827	0.72053401983188	0.999982858284046	0.023774029165422
chr10	34282552	34283821	1269	+	utr3	Tspyl1	0.82627064079019	1	0.860115747061536	1	0.823496622945614	0.998174113355237	0.175678498977261	0.313447842090004	0.260459948033113	0.999982858284046	-0.137769343112743
chr10	34297525	34297752	227	-	exon	Gm47512	0.753163837612408	1	0.720967405493291	1	0.762101594705934	0.998174113355237	-0.13210912585074	-0.490171983733873	0.728955713564633	NA	0.358062857883134
chr10	34298048	34298324	276	-	exon	Gm47512	0.24788786305268	1	0.238105210460831	1	0.316282324844504	0.998174113355237	0.217929573932858	-0.490171983733873	0.728955713564633	NA	0.708101557666732
chr10	34298909	34299382	473	+	utr3	Tspyl4	0.779494881324298	1	0.804122281004729	1	0.702123597374993	0.998174113355237	-0.202817935456148	-0.0588667496472559	0.891187119098329	0.999982858284046	-0.143951185808892
chr10	34608448	34608796	348	+	utr3	Frk	0.368265950426588	1	0.35274747689376	1	0.224506162144882	0.998174113355237	1.85618009583977	1.68227376193747	0.0942003033693188	0.999982858284046	0.173906333902299
chr10	37133615	37133804	189	-	utr3	Marcks	0.2158509006729	1	0.321217670585546	1	0.671319391926019	0.998174113355237	0.617610272869482	0.377036219592843	0.216248897484349	0.999982858284046	0.240574053276639
chr10	37135923	37136135	212	-	utr3	Marcks	0.497791210608335	1	0.505881734870729	1	0.599482771644545	0.998174113355237	0.588133208812202	0.377036219592843	0.216248897484349	0.999982858284046	0.211096989219358
chr10	37136474	37136599	125	-	exon	Marcks	0.943783361056227	1	0.932259666905495	1	0.975435877274583	0.998174113355237	0.41897516757725	0.377036219592843	0.216248897484349	0.999982858284046	0.0419389479844063
chr10	37138666	37138852	186	-	utr5	Marcks	0.873623648049456	1	0.903032028806076	1	0.838096281633617	0.998174113355237	0.36160639571288	0.377036219592843	0.216248897484349	0.999982858284046	-0.0154298238799632
chr10	37139559	37140848	1289	+	exon	5930403N24Rik	0.956362705024457	1	0.977375677272711	1	0.889579378452582	0.998174113355237	0.0200968254313525	0.0744209004079392	0.900004220203116	0.999982858284046	-0.0543240749765867
chr10	37359464	37359611	147	+	intron	Gm26535	0.926298140345596	1	0.939187897991976	1	0.908393217710051	0.998174113355237	2.00593039938015	3.26792011358472	0.399480416281161	NA	-1.26198971420456
chr10	39369812	39370053	241	+	utr5	Fyn	0.956136521270555	1	0.956771666540949	1	0.943237096171302	0.998174113355237	-0.311271985791503	-0.0790078790137769	0.689850894529385	0.999982858284046	-0.232264106777726
chr10	39563752	39564254	502	+	utr3	Fyn	0.846729125299516	1	0.879795332858513	1	0.945937322261638	0.998174113355237	-0.118539799071906	-0.0790078790137769	0.689850894529385	0.999982858284046	-0.0395319200581293
chr10	39564553	39564845	292	+	utr3	Fyn	0.950193650122706	1	0.989769784147342	1	0.987681325774741	0.998174113355237	-0.218686021782134	-0.0790078790137769	0.689850894529385	0.999982858284046	-0.139678142768357
chr10	39621920	39622634	714	-	exon	E130307A14Rik	0.995084106508467	1	0.978101325972208	1	0.980089213114397	0.998174113355237	-0.15511830663124	-0.119576817741531	0.622207744701831	0.999982858284046	-0.0355414888897091
chr10	39645721	39645880	159	-	exon	E130307A14Rik	0.445522369783019	1	0.446861310243207	1	0.549468464244088	0.998174113355237	-0.551424443984028	-0.119576817741531	0.622207744701831	0.999982858284046	-0.431847626242497
chr10	39646292	39646543	251	-	intron	E130307A14Rik	0.580234745540979	1	0.547051280437497	1	0.684302675354179	0.998174113355237	-0.591460271760896	-0.119576817741531	0.622207744701831	0.999982858284046	-0.471883454019364
chr10	39651966	39652123	157	-	intron	E130307A14Rik	0.326518250812239	1	0.325743747149483	1	0.498206977414227	0.998174113355237	-0.959969925295264	-0.119576817741531	0.622207744701831	0.999982858284046	-0.840393107553733
chr10	39654392	39654697	305	+	utr3	Traf3ip2	0.423136903519483	1	0.435694443410051	1	0.528072261101894	0.998174113355237	-0.410541783212507	-0.181039421455987	0.54482368962813	0.999982858284046	-0.229502361756519
chr10	39821512	39821925	413	+	utr3	Rev3l	0.567511680312215	1	0.610191597549617	1	0.711511183891283	0.998174113355237	0.192788758718357	0.215228129436111	0.325935913250493	0.999982858284046	-0.0224393707177543
chr10	39822002	39822400	398	+	utr3	Rev3l	0.836461696905654	1	0.854543946619133	1	0.9039789517853	0.998174113355237	0.229168711215735	0.215228129436111	0.325935913250493	0.999982858284046	0.0139405817796242
chr10	39822649	39822900	251	+	utr3	Rev3l	0.267857355725855	1	0.291471098903285	1	0.423426972745377	0.998174113355237	0.413381986286675	0.215228129436111	0.325935913250493	0.999982858284046	0.198153856850564
chr10	39823655	39823839	184	+	utr3	Rev3l	0.921336065967949	1	0.929315607469547	1	0.889333992255069	0.998174113355237	0.192108215297044	0.215228129436111	0.325935913250493	0.999982858284046	-0.0231199141390669
chr10	39824185	39824300	115	+	utr3	Rev3l	0.959677591337766	1	0.959470339114539	1	0.936394862732769	0.998174113355237	0.0791705295425424	0.215228129436111	0.325935913250493	0.999982858284046	-0.136057599893568
chr10	39824667	39825165	498	+	utr3	Rev3l	0.811062267643275	1	0.841053302567958	1	0.894334441761768	0.998174113355237	0.219396461971589	0.215228129436111	0.325935913250493	0.999982858284046	0.00416833253547774
chr10	39827679	39828548	869	+	utr3	Rev3l	0.756911951964997	1	0.8034296165981	1	0.880808182912715	0.998174113355237	0.237897047191986	0.215228129436111	0.325935913250493	0.999982858284046	0.022668917755875
chr10	39891211	39892034	823	-	utr3	Mfsd4b4	0.977866440490383	1	0.971809320732486	1	0.981096783636209	0.998174113355237	-0.112450153426285	0.0596873775053216	0.872062318288479	0.999982858284046	-0.172137530931607
chr10	40223611	40223915	304	-	utr3	Rpf2	0.604611194903433	1	0.623283241424933	1	0.625292764330527	0.998174113355237	-0.117074362136631	-0.341367074248714	0.224434535777877	0.999982858284046	0.224292712112083
chr10	40249221	40249620	399	-	utr3	Gtf3c6	0.409780878660904	1	0.559997052599246	1	0.730033632820026	0.998174113355237	-0.199735477217418	-0.0527045044966196	0.751959636963973	0.999982858284046	-0.147030972720798
chr10	40283579	40283832	253	+	intergenic	NA	0.822515457639235	1	0.795896714171008	1	0.869964671968576	0.998174113355237	-0.0331869505420504	NA	NA	NA	NA
chr10	40479715	40480437	722	+	utr3	Cdk19	0.860934241431074	1	0.8876916658925	1	0.788445887030356	0.998174113355237	-0.250578670129468	-0.105245609698346	0.808845321886662	0.999982858284046	-0.145333060431122
chr10	40937732	40937976	244	+	utr3	Wasf1	0.941029356421165	1	0.96717877541935	1	0.903839448621234	0.998174113355237	-0.382204863796917	-0.387958671360244	0.384779614054815	0.999982858284046	0.00575380756332672
chr10	41188461	41188564	103	-	utr3	Fig4	0.864951339995149	1	0.856193839406969	1	0.934506799572937	0.998174113355237	0.0547875916522088	0.0396988168224207	0.874525854664442	0.999982858284046	0.0150887748297881
chr10	41451093	41451357	264	+	utr5	Zbtb24	0.383886235172367	1	0.383718663971703	1	0.579857886442176	0.998174113355237	0.028889881254297	-0.0182508366320413	0.944072997944444	0.999982858284046	0.0471407178863383
chr10	41451432	41452167	735	+	exon	Zbtb24	0.473383054199653	1	0.546060928494626	1	0.578429876586073	0.998174113355237	-0.166717677727783	-0.0182508366320413	0.944072997944444	0.999982858284046	-0.148466841095742
chr10	41455010	41455114	104	+	exon	Zbtb24	0.436126578898413	1	0.429990843437312	1	0.656602396499185	0.998174113355237	-0.0278604068795306	-0.0182508366320413	0.944072997944444	0.999982858284046	-0.0096095702474893
chr10	41464475	41465120	645	+	utr3	Zbtb24	0.903124369470067	1	0.92709112288608	1	0.98880330136678	0.998174113355237	-0.0355333088358102	-0.0182508366320413	0.944072997944444	0.999982858284046	-0.0172824722037689
chr10	41470615	41470877	262	+	intergenic	NA	0.835991251817955	1	0.840695052254689	1	0.916624662775351	0.998174113355237	-0.512685900003423	NA	NA	NA	NA
chr10	41471121	41471432	311	+	intergenic	NA	0.741022808376858	1	0.717137266184581	1	0.737418768454019	0.998174113355237	-0.51859360162035	NA	NA	NA	NA
chr10	41472116	41472298	182	+	intergenic	NA	0.702866980527043	1	0.681754423399162	1	0.794235701519451	0.998174113355237	-0.51778767727221	NA	NA	NA	NA
chr10	41489516	41489623	107	-	exon	Smpd2	0.578054041763871	1	0.591254237461607	1	0.674253153317487	0.998174113355237	-0.443642051344732	0.0163863844290713	0.929678939932063	0.999982858284046	-0.460028435773803
chr10	41490007	41490342	335	-	utr5	Smpd2	0.758022464089737	1	0.797077182892796	1	0.82675040154863	0.998174113355237	-0.0523072676008688	0.0163863844290713	0.929678939932063	0.999982858284046	-0.0686936520299401
chr10	41519532	41519672	140	+	utr5	Cd164	0.337812077405642	1	0.34120221917725	1	0.416920662668004	0.998174113355237	-0.047943813659506	0.0985410676257761	0.710652612010685	0.999982858284046	-0.146484881285282
chr10	41521853	41521959	106	+	exon	Cd164	0.258779313847671	1	0.269806245064499	1	0.398502005820771	0.998174113355237	-0.175902225359965	0.0985410676257761	0.710652612010685	0.999982858284046	-0.274443292985741
chr10	41528758	41529066	308	+	utr3	Cd164	0.629050009630324	1	0.667368679145805	1	0.680274924062049	0.998174113355237	0.200604287406621	0.0985410676257761	0.710652612010685	0.999982858284046	0.102063219780845
chr10	41719299	41719909	610	-	utr3	Cep57l1	0.813826175101391	1	0.849155819904022	1	0.883993680575752	0.998174113355237	0.225933827792855	0.091773809279562	0.733246404827092	0.999982858284046	0.134160018513293
chr10	41810307	41810416	109	+	utr5	Sesn1	0.32305281420032	1	0.306483762895769	1	0.607288302174938	0.998174113355237	0.562494381180169	0.0346802109536955	0.887199879997486	0.999982858284046	0.527814170226474
chr10	41810926	41811279	353	+	utr5	Sesn1	0.423183831950676	1	0.449461722779427	1	0.549183198508159	0.998174113355237	-0.0855580710978574	0.0346802109536955	0.887199879997486	0.999982858284046	-0.120238282051553
chr10	41894768	41894868	100	+	exon	Sesn1	0.273179098973106	1	0.287297173746945	1	0.448676694725537	0.998174113355237	-0.0770145642640994	0.0346802109536955	0.887199879997486	0.999982858284046	-0.111694775217795
chr10	41907482	41907879	397	+	utr3	Sesn1	0.590324322751808	1	0.609757324306329	1	0.698598529870644	0.998174113355237	0.0667175748230884	0.0346802109536955	0.887199879997486	0.999982858284046	0.0320373638693929
chr10	41908046	41908163	117	+	utr3	Sesn1	0.803542904381514	1	0.791599557480648	1	0.845006276664189	0.998174113355237	0.0630197630332356	0.0346802109536955	0.887199879997486	0.999982858284046	0.0283395520795401
chr10	42185910	42186373	463	-	utr3	Foxo3	0.785734045474338	1	0.816976407802183	1	0.796001977289632	0.998174113355237	-0.0374558609873574	0.168858581613173	0.522063518878527	0.999982858284046	-0.206314442600531
chr10	42196465	42197042	577	-	utr3	Foxo3	0.816803163393203	1	0.857197237441799	1	0.850375007774072	0.998174113355237	-0.00891579119250846	0.168858581613173	0.522063518878527	0.999982858284046	-0.177774372805682
chr10	42197151	42197513	362	-	exon	Foxo3	0.827376564112942	1	0.861498465951573	1	0.916082286470257	0.998174113355237	0.1040496852843	0.168858581613173	0.522063518878527	0.999982858284046	-0.0648088963288729
chr10	42274915	42275289	374	-	exon	Foxo3	0.931490361076802	1	0.930173366259945	1	0.935468832120977	0.998174113355237	0.155671378939823	0.168858581613173	0.522063518878527	0.999982858284046	-0.0131872026733502
chr10	42276240	42276431	191	-	intron	Foxo3	0.0464681410159484	1	0.0391570834810905	1	0.0776233270395299	0.998174113355237	-0.612276222345871	0.168858581613173	0.522063518878527	0.999982858284046	-0.781134803959045
chr10	42277244	42277511	267	-	utr5*	Foxo3	0.69182165323839	1	0.670747298464121	1	0.728279438743463	0.998174113355237	-0.111685680692219	0.168858581613173	0.522063518878527	0.999982858284046	-0.280544262305392
chr10	42277939	42278121	182	-	utr5*	Foxo3	0.33459410912869	1	0.315360025257356	1	0.603232890321769	0.998174113355237	-0.336631078773045	0.168858581613173	0.522063518878527	0.999982858284046	-0.505489660386218
chr10	42313166	42313538	372	-	utr3	Afg1l	0.477545444086427	1	0.522902873846995	1	0.595356127857246	0.998174113355237	0.301373647821203	0.243254185182753	0.445732517021956	0.999982858284046	0.0581194626384493
chr10	42502303	42502435	132	+	utr5	Snx3	0.817531821655211	1	0.819161652401139	1	0.842297152623118	0.998174113355237	-0.213296674956001	-0.0523694023330343	0.82088080263254	0.999982858284046	-0.160927272622967
chr10	42562208	42562416	208	-	utr3	Nr2e1	0.324620105719596	1	0.316433232226623	1	0.435561804967634	0.998174113355237	0.238270963676768	-0.00373318554034603	0.98839228019222	0.999982858284046	0.242004149217114
chr10	42562959	42563457	498	-	utr3	Nr2e1	0.973333336011406	1	0.986300058661241	1	0.987447361405353	0.998174113355237	-0.179264194616763	-0.00373318554034603	0.98839228019222	0.999982858284046	-0.175531009076417
chr10	42583057	42583585	528	-	utr5	Nr2e1	0.816617046334876	1	0.863304388656638	1	0.928112661275427	0.998174113355237	0.00114801048076906	-0.00373318554034603	0.98839228019222	0.999982858284046	0.00488119602111509
chr10	42584840	42584988	148	+	intron	Ostm1	0.633230382761772	1	0.589909668242622	1	0.725339075354325	0.998174113355237	-0.348188372839026	0.11645659836248	0.553844050014071	0.999982858284046	-0.464644971201505
chr10	42585208	42585787	579	+	intron	Ostm1	0.948531806054131	1	0.940673605666522	1	0.975728138396159	0.998174113355237	0.0800877395054291	0.11645659836248	0.553844050014071	0.999982858284046	-0.0363688588570504
chr10	42957750	42958184	434	+	utr3	Scml4	0.924228447008652	1	0.941115366826331	1	0.915321972134587	0.998174113355237	-0.14855063002308	-0.213600252976326	0.780329577099878	0.999982858284046	0.0650496229532456
chr10	42958280	42958669	389	+	utr3	Scml4	0.869776110936529	1	0.885824096384812	1	0.855098357924442	0.998174113355237	-0.251633468977445	-0.213600252976326	0.780329577099878	0.999982858284046	-0.0380332160011188
chr10	43002774	43003597	823	-	utr3	Sobp	0.79641005502511	1	0.828224770508165	1	0.66246521186316	0.998174113355237	-0.498158090582565	-0.383497267467739	0.453062239247499	0.999982858284046	-0.114660823114827
chr10	43003802	43004260	458	-	utr3	Sobp	0.742100519658631	1	0.696125985893154	1	0.532196426312991	0.998174113355237	-0.362778424534488	-0.383497267467739	0.453062239247499	0.999982858284046	0.0207188429332502
chr10	43004339	43004469	130	-	utr3	Sobp	0.853421138757677	1	0.869883458611411	1	0.816732540453791	0.998174113355237	-0.223065106624024	-0.383497267467739	0.453062239247499	0.999982858284046	0.160432160843715
chr10	43021022	43021338	316	-	exon	Sobp	0.62802950864932	1	0.580014405834088	1	0.51137889546781	0.998174113355237	-0.263406478999365	-0.383497267467739	0.453062239247499	0.999982858284046	0.120090788468373
chr10	43021730	43022105	375	-	exon	Sobp	0.956397028013271	1	0.929985100532503	1	0.957580527806746	0.998174113355237	-0.340231894378621	-0.383497267467739	0.453062239247499	0.999982858284046	0.0432653730891172
chr10	43022446	43022921	475	-	exon	Sobp	0.21961038233836	1	0.195096551652719	1	0.201838536148816	0.998174113355237	-0.0432160908955987	-0.383497267467739	0.453062239247499	0.999982858284046	0.34028117657214
chr10	43345848	43346066	218	+	exon	Pdss2	0.546421591536223	1	0.540740384401636	1	0.750836035493267	0.998174113355237	-0.307874032516157	0.184105212337444	0.557019804784505	0.999982858284046	-0.491979244853601
chr10	43439924	43440489	565	+	utr3	Pdss2	0.637662654411611	1	0.659831043672327	1	0.694074260641283	0.998174113355237	0.105844773428587	0.184105212337444	0.557019804784505	0.999982858284046	-0.0782604389088568
chr10	43510620	43510794	174	+	exon	Bend3	0.0263932415549783	1	0.0237390429366178	1	0.2194805551682	0.998174113355237	-0.68575122339275	-0.21648565374875	0.478510530143576	0.999982858284046	-0.469265569644
chr10	43511447	43512282	835	+	utr3	Bend3	0.459608639304279	1	0.469521653808427	1	0.549407806942943	0.998174113355237	-0.407513626795314	-0.21648565374875	0.478510530143576	0.999982858284046	-0.191027973046564
chr10	43532743	43533189	446	-	utr5	1700021F05Rik	0.977491635137155	1	0.968251756559853	1	0.991688199430611	0.998174113355237	0.218112023950599	0.235947107251215	0.47087093178151	0.999982858284046	-0.0178350833006168
chr10	43582950	43583280	330	+	utr3	Cd24a	0.866172265751827	1	0.889103536865343	1	0.936955843512282	0.998174113355237	-0.0267958265696538	-0.0729072209042754	0.863140066294717	0.999982858284046	0.0461113943346217
chr10	43901914	43902111	197	+	utr5	Rtn4ip1	0.500391745277085	1	0.50207834964379	1	0.504888315102208	0.998174113355237	0.251848825062114	0.340120816368544	0.474655662815531	0.999982858284046	-0.08827199130643
chr10	44363040	44363404	364	+	utr3	Atg5	0.56696143951191	1	0.656886539759719	1	0.80790011389431	0.998174113355237	-0.0895340036009791	-0.0289847188827252	0.891341759552241	0.999982858284046	-0.0605492847182539
chr10	44441771	44441965	194	-	exon	Prdm1	0.605555882726216	1	0.595587674553823	1	0.774885414267501	0.998174113355237	-0.462327574206063	-0.0940155169250007	0.903229902261673	0.999982858284046	-0.368312057281062
chr10	45066535	45066896	361	+	utr5*	Prep	0.454278020875766	1	0.485888647211556	1	0.617655343440207	0.998174113355237	0.133388982312123	0.0949942797147354	0.77208056940319	0.999982858284046	0.038394702597388
chr10	45158474	45158772	298	+	utr3	Prep	0.979245302094404	1	0.989433469766775	1	0.984585527130758	0.998174113355237	0.135584727292498	0.0949942797147354	0.77208056940319	0.999982858284046	0.0405904475777628
chr10	45159190	45159347	157	+	utr3	Prep	0.678314281705347	1	0.682590946359443	1	0.838649304338585	0.998174113355237	-0.00451884162871526	0.0949942797147354	0.77208056940319	0.999982858284046	-0.0995131213434507
chr10	45159414	45159729	315	+	utr3	Prep	0.749260458528316	1	0.761914828094611	1	0.876320270081316	0.998174113355237	-0.433770208688355	0.0949942797147354	0.77208056940319	0.999982858284046	-0.528764488403091
chr10	47034170	47034322	152	-	intron	Gm35552	0.783520646117624	1	0.799354236416016	1	0.89413165659644	0.998174113355237	-1.69918229172012	-0.677528053319316	0.576225214284077	0.999982858284046	-1.02165423840081
chr10	49100076	49100227	151	-	utr3	Grik2	0.488298429592038	1	0.445500330975899	1	0.331420218973391	0.998174113355237	0.306172064462051	0.301744231572985	0.510369556516534	0.999982858284046	0.00442783288906584
chr10	49100647	49101104	457	-	utr3	Grik2	0.675185242447785	1	0.71105624275774	1	0.544243265234398	0.998174113355237	0.0979901745866806	0.301744231572985	0.510369556516534	0.999982858284046	-0.203754056986305
chr10	49783262	49783550	288	-	utr5	Grik2	0.438807167516632	1	0.443531078667132	1	0.492938012051795	0.998174113355237	-0.0907575078293568	0.301744231572985	0.510369556516534	0.999982858284046	-0.392501739402342
chr10	50617760	50617869	109	+	utr3	Ascc3	0.643280455054226	1	0.633051349983605	1	0.808849957891189	0.998174113355237	-0.598701612913525	0.0179136762250763	0.935999214000259	0.999982858284046	-0.616615289138601
chr10	50617918	50618195	277	+	utr3	Ascc3	0.832640823023009	1	0.829255394085501	1	0.902421215051949	0.998174113355237	-0.37729626913155	0.0179136762250763	0.935999214000259	0.999982858284046	-0.395209945356627
chr10	50850522	50850695	173	+	utr3	Ascc3	0.431023332693708	1	0.457319224992599	1	0.626997768926919	0.998174113355237	-0.442217098488194	0.0179136762250763	0.935999214000259	0.999982858284046	-0.46013077471327
chr10	52319458	52320279	821	+	utr3	Dcbld1	0.668627496239288	1	0.727483070928584	1	0.773388854120827	0.998174113355237	0.123040765209298	0.153717693963477	0.452898878155463	0.999982858284046	-0.0306769287541794
chr10	52339535	52339762	227	-	utr3	Gopc	0.569200947616384	1	0.585928812553326	1	0.694996976691884	0.998174113355237	0.28233047293993	0.0302572464092823	0.905349195768432	0.999982858284046	0.252073226530648
chr10	52436569	52436892	323	+	utr3	Nus1	0.931111936523293	1	0.917277510419001	1	0.871683133196247	0.998174113355237	-0.214080654590493	-0.210382316015834	0.451889249175891	0.999982858284046	-0.00369833857465843
chr10	52438381	52438739	358	+	utr3	Nus1	0.45729047623361	1	0.476424548229542	1	0.531753865042992	0.998174113355237	-0.0204109561379295	-0.210382316015834	0.451889249175891	0.999982858284046	0.189971359877905
chr10	52690543	52690839	296	+	utr5	Slc35f1	0.886827898572533	1	0.880817431304841	1	0.903872560587434	0.998174113355237	-1.01033913823042	-0.601900787670477	0.0700432630635308	0.999982858284046	-0.40843835055994
chr10	53108313	53108534	221	+	utr3	Slc35f1	0.805454887117449	1	0.792796754802359	1	0.808716458109521	0.998174113355237	-0.627929719388158	-0.601900787670477	0.0700432630635308	0.999982858284046	-0.0260289317176813
chr10	53277981	53278293	312	-	utr3	Cep85l	0.866104050217667	1	0.896925913025417	1	0.927453536270637	0.998174113355237	0.0755893199708199	0.131488629285641	0.70791644924203	0.999982858284046	-0.0558993093148212
chr10	53281391	53281545	154	-	exon	Cep85l	0.872631349961728	1	0.890711705682986	1	0.946238555935792	0.998174113355237	-0.183451587752983	0.131488629285641	0.70791644924203	0.999982858284046	-0.314940217038624
chr10	53348494	53349139	645	-	exon	Cep85l	0.651889087251946	1	0.670908849330344	1	0.680293009854856	0.998174113355237	-0.0641775817794961	0.131488629285641	0.70791644924203	0.999982858284046	-0.195666211065137
chr10	53536677	53536827	150	-	utr3	Mcm9	0.897943398855639	1	0.919118857623494	1	0.972412721438816	0.998174113355237	-0.156445582266249	-0.132081226302609	0.602738829827107	0.999982858284046	-0.0243643559636401
chr10	53537243	53538121	878	-	utr3	Mcm9	0.527497483338743	1	0.601180969970798	1	0.699956658015762	0.998174113355237	-0.149850486953303	-0.132081226302609	0.602738829827107	0.999982858284046	-0.0177692606506941
chr10	53538255	53538678	423	-	exon	Mcm9	0.453846810551157	1	0.470713021012031	1	0.66421093853071	0.998174113355237	-0.14204919809472	-0.132081226302609	0.602738829827107	0.999982858284046	-0.00996797179211084
chr10	53607786	53607973	187	+	utr3	Asf1a	0.438429901224315	1	0.52714745149842	1	0.660799418969995	0.998174113355237	0.0534761765416245	-0.00541023570794162	0.980835797955967	0.999982858284046	0.0588864122495661
chr10	53698628	53698909	281	-	exon	Fam184a	0.412443645217903	1	0.390162897972442	1	0.370606461268539	0.998174113355237	-0.24096677690725	-0.385156917520173	0.435605679304074	0.999982858284046	0.144190140612923
chr10	54074487	54074641	154	-	exon	Man1a	0.810900332406489	1	0.809426098612013	1	0.906166906556598	0.998174113355237	-0.945223899495657	-0.303346448560935	0.267945573009195	0.999982858284046	-0.641877450934722
chr10	56377311	56377420	109	+	utr5	Gja1	0.808293316868162	1	0.850049841541908	1	0.884693355423828	0.998174113355237	0.0189184010622053	-0.00878588837147836	0.98979876594606	0.999982858284046	0.0277042894336837
chr10	56387506	56387874	368	+	utr5	Gja1	0.86688171031677	1	0.916647515872491	1	0.985620658095097	0.998174113355237	-0.230508345288404	-0.00878588837147836	0.98979876594606	0.999982858284046	-0.221722456916926
chr10	56388276	56388889	613	+	utr3	Gja1	0.915573439606047	1	0.866963137829153	1	0.691568941348492	0.998174113355237	0.0178539858589343	-0.00878588837147836	0.98979876594606	0.999982858284046	0.0266398742304127
chr10	56390037	56390334	297	+	utr3	Gja1	0.855702946484075	1	0.807726874269757	1	0.632881816588454	0.998174113355237	0.224040729646182	-0.00878588837147836	0.98979876594606	0.999982858284046	0.23282661801766
chr10	57527752	57527899	147	-	exon	Serinc1	0.355484467580594	1	0.388518745168676	1	0.565550061599816	0.998174113355237	0.0765649670054908	-0.124699141322085	0.463220925154723	0.999982858284046	0.201264108327576
chr10	58270022	58270263	241	+	exon	Gcc2	0.945211247675681	1	0.962602624653279	1	0.949377365697262	0.998174113355237	-0.0211525682219329	-0.0441977837055305	0.869085831375418	0.999982858284046	0.0230452154835976
chr10	58270723	58271038	315	+	exon	Gcc2	0.690218192650276	1	0.700848630242148	1	0.841198460195672	0.998174113355237	0.0640104721480463	-0.0441977837055305	0.869085831375418	0.999982858284046	0.108208255853577
chr10	58398996	58399097	101	+	exon	Lims1	0.15995133067784	1	0.163055418102258	1	0.380467337925614	0.998174113355237	0.13542159424461	0.0787525933234369	0.823140024490141	0.999982858284046	0.0566690009211727
chr10	58476633	58476943	310	+	exon	Ranbp2	0.347251004170877	1	0.409207540785537	1	0.605368240184815	0.998174113355237	-0.142880290357819	-0.0826238808974166	0.584477135632217	0.999982858284046	-0.0602564094604024
chr10	58477246	58477730	484	+	exon	Ranbp2	0.977318531892222	1	0.954628195623863	1	0.980906201472226	0.998174113355237	0.0201971037035307	-0.0826238808974166	0.584477135632217	0.999982858284046	0.102820984600947
chr10	58478045	58478304	259	+	exon	Ranbp2	0.57120379108541	1	0.556546035503086	1	0.692792339597072	0.998174113355237	0.122288374692061	-0.0826238808974166	0.584477135632217	0.999982858284046	0.204912255589477
chr10	58478913	58479233	320	+	exon	Ranbp2	0.485792510801344	1	0.562222537198374	1	0.715852837795445	0.998174113355237	-0.0109299147900306	-0.0826238808974166	0.584477135632217	0.999982858284046	0.071693966107386
chr10	58479917	58480423	506	+	exon	Ranbp2	0.669567855041082	1	0.720367341851569	1	0.811088221413256	0.998174113355237	-0.0484409292605353	-0.0826238808974166	0.584477135632217	0.999982858284046	0.0341829516368813
chr10	58480624	58480764	140	+	exon	Ranbp2	0.609461707155618	1	0.655768776219978	1	0.816101129436279	0.998174113355237	-0.0146568072309725	-0.0826238808974166	0.584477135632217	0.999982858284046	0.0679670736664441
chr10	58482958	58483117	159	+	exon	Ranbp2	0.290260974407754	1	0.333835109026058	1	0.496418178184284	0.998174113355237	0.283881775500989	-0.0826238808974166	0.584477135632217	0.999982858284046	0.366505656398406
chr10	58492809	58493015	206	+	exon	Ranbp2	0.996542968461339	1	0.992361202251826	1	0.978628021734453	0.998174113355237	-0.108358722245593	-0.0826238808974166	0.584477135632217	0.999982858284046	-0.0257348413481765
chr10	58493604	58493957	353	+	exon	Ranbp2	0.465459434272411	1	0.599621870862617	1	0.743746286048102	0.998174113355237	-0.0510159780028234	-0.0826238808974166	0.584477135632217	0.999982858284046	0.0316079028945932
chr10	58813736	58813886	150	+	exon	Sh3rf3	0.866270686636481	1	0.857720847970183	1	0.876710208438223	0.998174113355237	0.193139793383133	0.206451102227457	0.711178170097138	0.999982858284046	-0.0133113088443245
chr10	59136216	59136326	110	+	utr3	Sh3rf3	0.684082695627811	1	0.663481555304216	1	0.830173160566911	0.998174113355237	0.596842003615557	0.206451102227457	0.711178170097138	0.999982858284046	0.3903909013881
chr10	59202308	59202423	115	-	intron	Sept10	0.900863852007848	1	0.897217285582662	1	0.890964783995625	0.998174113355237	-0.816854370000451	-0.0523293914508047	0.865236551143124	0.999982858284046	-0.764524978549647
chr10	59221976	59224021	2045	+	utr3	Sowahc	0.897807794886451	1	0.936196177325692	1	0.902495503502183	0.998174113355237	-0.422742175119002	-0.415187741333984	0.227306684941708	0.999982858284046	-0.00755443378501808
chr10	59517025	59517322	297	-	intron	Mcu	0.231735505295333	1	0.229181772104825	1	0.40856255231925	0.998174113355237	-0.0650308455936675	0.186251875701772	0.647437427170888	0.999982858284046	-0.25128272129544
chr10	59863245	59863476	231	+	utr3	Micu1	0.653150694002696	1	0.661417059247871	1	0.64558711209346	0.998174113355237	0.268840851534674	0.200244996974869	0.4826599561612	0.999982858284046	0.068595854559805
chr10	59894031	59894557	526	+	utr3	Dnajb12	0.613970813759944	1	0.63340014684455	1	0.798744571754126	0.998174113355237	0.400743568152019	0.239287221349983	0.162826568436188	0.999982858284046	0.161456346802036
chr10	59897436	59897878	442	+	utr3	Dnajb12	0.896151625494295	1	0.917342498515084	1	0.919823533031207	0.998174113355237	0.104601055951804	0.239287221349983	0.162826568436188	0.999982858284046	-0.134686165398179
chr10	59950267	59951025	758	-	utr3	Ddit4	0.916189157454174	1	0.942757185746305	1	0.990786287282259	0.998174113355237	0.835725113248359	0.858388709371774	0.0159935102976963	0.983354829303742	-0.0226635961234148
chr10	59951419	59951641	222	-	utr5	Ddit4	0.794981609676593	1	0.776317238607135	1	0.715681334160105	0.998174113355237	0.720825747868367	0.858388709371774	0.0159935102976963	0.983354829303742	-0.137562961503407
chr10	59994300	59994400	100	-	intron	Anapc16	0.954964801411208	1	0.953007661673877	1	0.932266796277034	0.998174113355237	-0.424403202075662	-0.0556448658226958	0.753017099101492	0.999982858284046	-0.368758336252966
chr10	60131493	60131683	190	+	utr3	Spock2	0.380485417100673	1	0.361776514800107	1	0.375724762825737	0.998174113355237	0.833863081565351	0.383928270390147	0.258783612763534	0.999982858284046	0.449934811175204
chr10	60133231	60133494	263	+	utr3	Spock2	0.85228197229105	1	0.871883461569972	1	0.95826051465649	0.998174113355237	0.188003074190678	0.383928270390147	0.258783612763534	0.999982858284046	-0.195925196199469
chr10	60183337	60183547	210	-	utr3	Chst3	0.748012374453513	1	0.748648863319673	1	0.483024413844532	0.998174113355237	-0.873228066605629	-0.725376284905333	0.254009744383162	0.999982858284046	-0.147851781700297
chr10	60183607	60184084	477	-	utr3	Chst3	0.98111792650878	1	0.973303079949533	1	0.986942533160175	0.998174113355237	-0.809294198506283	-0.725376284905333	0.254009744383162	0.999982858284046	-0.0839179136009507
chr10	60184336	60184451	115	-	utr3	Chst3	0.905708262994479	1	0.90828809872343	1	0.968852357267158	0.998174113355237	-0.827393430142332	-0.725376284905333	0.254009744383162	0.999982858284046	-0.102017145236999
chr10	60185263	60186444	1181	-	utr3	Chst3	0.951267719247285	1	0.951537659583297	1	0.757464454632539	0.998174113355237	-0.839967473815694	-0.725376284905333	0.254009744383162	0.999982858284046	-0.114591188910361
chr10	60219768	60219900	132	-	utr5*	Chst3	0.837336572701629	1	0.806358746744044	1	0.843848784293219	0.998174113355237	-0.294289377592596	-0.725376284905333	0.254009744383162	0.999982858284046	0.431086907312737
chr10	60291578	60291704	126	+	exon	Psap	0.603917558735118	1	0.703084603002098	1	0.843822591597333	0.998174113355237	-0.160425524146693	-0.0553544264436004	0.780053520990063	0.999982858284046	-0.105071097703093
chr10	60293272	60293377	105	+	exon	Psap	0.783613460066145	1	0.844416191678969	1	0.957440205421634	0.998174113355237	-0.231326185739886	-0.0553544264436004	0.780053520990063	0.999982858284046	-0.175971759296285
chr10	60369144	60369327	183	+	utr3	Vsir	0.56558023362475	1	0.556325916340482	1	0.816960595806307	0.998174113355237	-0.570264833129394	-0.321552724184382	0.651572376327515	0.999982858284046	-0.248712108945012
chr10	60715967	60716130	163	-	utr3	Slc29a3	0.456640590701757	1	0.455611849280307	1	0.689033197725359	0.998174113355237	0.235102102217027	0.398587109115241	0.220429813443396	0.999982858284046	-0.163485006898214
chr10	61100621	61100954	333	-	utr3	Sgpl1	0.822910020907425	1	0.819838190116302	1	0.846005110464012	0.998174113355237	0.0164595540781124	0.016598941296167	0.932913879011916	0.999982858284046	-0.000139387218054565
chr10	61123387	61123523	136	-	exon	Sgpl1	0.979408475390196	1	0.967256879457469	1	0.987554262836597	0.998174113355237	0.193215494717935	0.016598941296167	0.932913879011916	0.999982858284046	0.176616553421768
chr10	61197218	61197554	336	-	utr3	Adamts14	0.983113957651812	1	0.967280770724113	1	0.980779180535854	0.998174113355237	0.0874054770379263	0.16973485968584	0.909257530937701	0.999982858284046	-0.0823293826479138
chr10	61198325	61198730	405	-	utr3	Adamts14	0.94673233083141	1	0.931235263410909	1	0.868036335865108	0.998174113355237	-0.394218426266193	0.16973485968584	0.909257530937701	0.999982858284046	-0.563953285952033
chr10	61320825	61321189	364	-	utr3	Pald1	0.693007166607918	1	0.712228797426353	1	0.562584816300233	0.998174113355237	0.216989279072004	0.0220455155273556	0.965473413101992	0.999982858284046	0.194943763544648
chr10	61355853	61356023	170	-	utr5	Pald1	0.826255345768903	1	0.846678787026992	1	0.832944920834004	0.998174113355237	-0.0383453251385602	0.0220455155273556	0.965473413101992	0.999982858284046	-0.0603908406659158
chr10	61431305	61431849	544	-	utr3	Eif4ebp2	0.657890759340203	1	0.706639009242631	1	0.705197629942434	0.998174113355237	-0.102310894076653	0.124659693352623	0.475922538551146	0.999982858284046	-0.226970587429276
chr10	61580191	61580486	295	+	utr3	Lrrc20	0.811513768535597	1	0.81212582598328	1	0.880053891103974	0.998174113355237	0.226661380933064	-0.119614931804779	0.580937379610505	0.999982858284046	0.346276312737843
chr10	61580588	61581377	789	+	utr3	Lrrc20	0.569084584265729	1	0.63529031199939	1	0.716992818769379	0.998174113355237	-0.0718088521952576	-0.119614931804779	0.580937379610505	0.999982858284046	0.0478060796095215
chr10	61691252	61691723	471	+	utr3	Sar1a	0.941803806118719	1	0.94469788745258	1	0.974991913206696	0.998174113355237	-0.0418566157604776	0.0324833824743202	0.882414357040287	0.999982858284046	-0.0743399982347978
chr10	61695596	61695867	271	+	exon	Tysnd1	0.348171505183464	1	0.346623182845348	1	0.386107633823499	0.998174113355237	0.0119756465540139	-0.00849274427147759	0.974491441708872	0.999982858284046	0.0204683908254915
chr10	61696801	61696959	158	+	intron	Tysnd1	0.516291229066783	1	0.51049629830725	1	0.619875427258095	0.998174113355237	-0.298250015326832	-0.00849274427147759	0.974491441708872	0.999982858284046	-0.289757271055354
chr10	61702054	61702705	651	+	utr3	Tysnd1	0.704170668125107	1	0.742230803227149	1	0.809051189428846	0.998174113355237	0.0534373801255734	-0.00849274427147759	0.974491441708872	0.999982858284046	0.061930124397051
chr10	61784427	61784757	330	-	utr5*	H2afy2	0.562536913522491	1	0.566781686432195	1	0.696444161175987	0.998174113355237	-0.316404247642839	-0.16259298256554	0.573116535245793	0.999982858284046	-0.153811265077299
chr10	62187784	62188085	301	-	utr3	Tspan15	0.960219418060937	1	0.958969028508207	1	0.85419071347536	0.998174113355237	-0.540256031869467	-0.535179153932238	0.163616676247303	0.999982858284046	-0.00507687793722877
chr10	62269201	62269921	720	-	utr3	Hk1	0.879805881833862	1	0.923158973796353	1	0.976190379748512	0.998174113355237	0.0534069801239689	0.131435984270407	0.566334209722394	0.999982858284046	-0.0780290041464378
chr10	62315460	62315619	159	-	exon	Hk1	0.797054739746638	1	0.832457479388182	1	0.901172333906642	0.998174113355237	-0.0118657886625108	0.131435984270407	0.566334209722394	0.999982858284046	-0.143301772932918
chr10	62363376	62363645	269	-	intron	Hk1	0.634490322163063	1	0.590173122405579	1	0.589930551781659	0.998174113355237	-0.347353464360684	0.131435984270407	0.566334209722394	0.999982858284046	-0.478789448631091
chr10	62429437	62429679	242	-	utr3	Supv3l1	0.781800723865454	1	0.788731950751466	1	0.863766134771255	0.998174113355237	0.00193949023559631	0.0791654872519278	0.804374613171764	0.999982858284046	-0.0772259970163315
chr10	62559122	62559603	481	-	utr3	Kif1bp	0.269868001815498	1	0.335177898264712	1	0.581269659362944	0.998174113355237	0.186372346052587	0.0197053985888223	0.925826967296833	0.999982858284046	0.166666947463765
chr10	62578269	62578375	106	+	exon	4933428P19Rik	0.993761118491023	1	0.995861661617991	1	0.937506495719982	0.998174113355237	-0.281374773010658	-1.03401348291697	0.799955025951018	NA	0.752638709906311
chr10	62582209	62582612	403	-	utr3	Ddx21	0.661105105373707	1	0.665082250004116	1	0.617485473530509	0.998174113355237	-0.100054454753343	-0.190474849391012	0.56901126702159	0.999982858284046	0.0904203946376693
chr10	62598285	62598618	333	-	exon	Ddx21	0.603194805723909	1	0.611717813030789	1	0.486606305661742	0.998174113355237	-0.0577815084823685	-0.190474849391012	0.56901126702159	0.999982858284046	0.132693340908644
chr10	62745363	62745532	169	-	exon	Ccar1	0.557052679056915	1	0.604283268537416	1	0.724493303734244	0.998174113355237	0.10739051901296	-0.157224344917218	0.339157064876182	0.999982858284046	0.264614863930178
chr10	62751807	62751923	116	-	exon	Ccar1	0.649154999890054	1	0.694517221071331	1	0.751471066531038	0.998174113355237	0.0199394060571671	-0.157224344917218	0.339157064876182	0.999982858284046	0.177163750974385
chr10	62753261	62753445	184	-	exon	Ccar1	0.409918561645252	1	0.534532429037613	1	0.727650143249431	0.998174113355237	0.0732442026079321	-0.157224344917218	0.339157064876182	0.999982858284046	0.23046854752515
chr10	62812808	62813372	564	-	utr3	Tet1	0.801536805599743	1	0.764480531743736	1	0.736559162442778	0.998174113355237	-0.00156590833566696	0.0429533137758972	0.901872411841783	0.999982858284046	-0.0445192221115641
chr10	62838211	62838334	123	-	exon	Tet1	0.90920628979494	1	0.924367372813704	1	0.968391939601923	0.998174113355237	-0.0789385331624913	0.0429533137758972	0.901872411841783	0.999982858284046	-0.121891846938388
chr10	62838472	62838672	200	-	exon	Tet1	0.303138287332567	1	0.263418318216009	1	0.29125807907786	0.998174113355237	-0.0315972538642545	0.0429533137758972	0.901872411841783	0.999982858284046	-0.0745505676401517
chr10	62839814	62840000	186	-	exon	Tet1	0.753571412479252	1	0.768115762723831	1	0.812207166574055	0.998174113355237	-0.216590354371131	0.0429533137758972	0.901872411841783	0.999982858284046	-0.259543668147028
chr10	62840212	62840396	184	-	exon	Tet1	0.362905355165129	1	0.360371432817654	1	0.557929713434287	0.998174113355237	0.364795939656862	0.0429533137758972	0.901872411841783	0.999982858284046	0.321842625880965
chr10	63019462	63019593	131	-	utr5	Hnrnph3	0.0378028848687792	1	0.0416964227192438	1	0.0686300563454736	0.998174113355237	-0.795551590878175	-0.175874409169235	0.409037099838482	0.999982858284046	-0.61967718170894
chr10	63245844	63246085	241	+	utr5	Herc4	0.989345480731205	1	0.995346638068692	1	0.988027429376211	0.998174113355237	-0.12495817097181	0.0362763450697421	0.855687342446414	0.999982858284046	-0.161234516041552
chr10	63263984	63264102	118	+	utr3	Herc4	0.988153393096418	1	0.988664183142669	1	0.979291103792809	0.998174113355237	-0.370206555023844	0.0362763450697421	0.855687342446414	0.999982858284046	-0.406482900093587
chr10	63320454	63321010	556	-	utr3	Sirt1	0.661646212300719	1	0.640402992056541	1	0.673864573633098	0.998174113355237	-0.301418972442038	-0.208927165674845	0.412825136804211	0.999982858284046	-0.092491806767193
chr10	63321765	63322205	440	-	utr3	Sirt1	0.888984052173026	1	0.908840302451219	1	0.882083254913597	0.998174113355237	0.0220653935622509	-0.208927165674845	0.412825136804211	0.999982858284046	0.230992559237096
chr10	63929833	63930279	446	-	utr3	Lrrtm3	0.970613039982248	1	0.992777709771923	1	0.98214094875283	0.998174113355237	0.274271386924179	0.429814222266197	0.243921088272932	0.999982858284046	-0.155542835342018
chr10	64087846	64089389	1543	-	exon	Lrrtm3	0.992009606104946	1	0.96400875780121	1	0.98325116005019	0.998174113355237	0.261965119246849	0.429814222266197	0.243921088272932	0.999982858284046	-0.167849103019348
chr10	64089920	64090230	310	-	utr5	Lrrtm3	0.661463107949503	1	0.640628070618921	1	0.644058428097645	0.998174113355237	0.416950741850306	0.429814222266197	0.243921088272932	0.999982858284046	-0.0128634804158907
chr10	66913260	66913712	452	-	exon	1110002J07Rik	0.378627817204436	1	0.380901259291321	1	0.249554614389938	0.998174113355237	-0.609021282738689	-0.193592692346297	0.766456286328894	0.999982858284046	-0.415428590392392
chr10	66914376	66914560	184	-	intron	1110002J07Rik	0.303698445082095	1	0.251951597038763	1	0.357299281896427	0.998174113355237	-0.703146514897473	-0.193592692346297	0.766456286328894	0.999982858284046	-0.509553822551177
chr10	67120162	67120328	166	+	intron	Jmjd1c	0.742967297748741	1	0.709127280336823	1	0.805396275569361	0.998174113355237	-1.49741292482858	-0.351230337645162	0.340816683952357	0.999982858284046	-1.14618258718342
chr10	67125978	67126173	195	+	intron	Jmjd1c	0.515513375255177	1	0.520990784621762	1	0.54271982218819	0.998174113355237	-1.53671753098816	-0.351230337645162	0.340816683952357	0.999982858284046	-1.185487193343
chr10	67152243	67152413	170	+	intron	Jmjd1c	0.496246141553209	1	0.451186633061255	1	0.620349374071576	0.998174113355237	-0.251655540011908	-0.351230337645162	0.340816683952357	0.999982858284046	0.0995747976332546
chr10	67218906	67219717	811	+	exon	Jmjd1c	0.692399573415251	1	0.709989074506927	1	0.494465453405018	0.998174113355237	-0.554203334816035	-0.351230337645162	0.340816683952357	0.999982858284046	-0.202972997170873
chr10	67224795	67225065	270	+	exon	Jmjd1c	0.805072836511987	1	0.830950044382079	1	0.78258623648228	0.998174113355237	-0.617911710045251	-0.351230337645162	0.340816683952357	0.999982858284046	-0.266681372400089
chr10	67226121	67226499	378	+	exon	Jmjd1c	0.898875974530317	1	0.924258615242524	1	0.888993686873142	0.998174113355237	-0.372752011164951	-0.351230337645162	0.340816683952357	0.999982858284046	-0.0215216735197885
chr10	67226632	67226862	230	+	exon	Jmjd1c	0.890319941066838	1	0.856780795943584	1	0.932295535924631	0.998174113355237	-0.41125755656514	-0.351230337645162	0.340816683952357	0.999982858284046	-0.0600272189199781
chr10	67229786	67229902	116	+	exon	Jmjd1c	0.703098122891122	1	0.73043433527389	1	0.660059685295625	0.998174113355237	-0.557757857445063	-0.351230337645162	0.340816683952357	0.999982858284046	-0.206527519799901
chr10	67252279	67253155	876	+	exon	Jmjd1c	0.381027283183063	1	0.388960518812594	1	0.227215033021605	0.998174113355237	-0.915111674358321	-0.351230337645162	0.340816683952357	0.999982858284046	-0.563881336713159
chr10	67267319	67267621	302	-	utr3	Nrbf2	0.621694714980233	1	0.691781609843134	1	0.773859696205858	0.998174113355237	-0.134995076895657	0.18341634204724	0.542266732134219	0.999982858284046	-0.318411418942897
chr10	67537928	67538056	128	+	utr5	Egr2	0.972766924787449	1	0.958653781917555	1	0.98091627660269	0.998174113355237	-0.0431978683668912	-0.0115408242172731	0.980761764606838	0.999982858284046	-0.0316570441496181
chr10	67539885	67541628	1743	+	utr3	Egr2	0.971368367524164	1	0.974431239008226	1	0.885349472924806	0.998174113355237	-0.0725626447686957	-0.0115408242172731	0.980761764606838	0.999982858284046	-0.0610218205514226
chr10	67547593	67548563	970	-	utr3	Ado	0.852369500995059	1	0.921956752225499	1	0.930433442103853	0.998174113355237	-0.147716404199358	-0.0208782144791955	0.934113835919645	0.999982858284046	-0.126838189720162
chr10	67897546	67897687	141	-	exon	Zfp365	0.690025128724238	1	0.71671649571491	1	0.677826043251973	0.998174113355237	0.0921224851411295	0.0230886468782621	0.949190761522747	0.999982858284046	0.0690338382628674
chr10	67909238	67909891	653	-	exon	Zfp365	0.843033364942373	1	0.860518599409125	1	0.832080786481077	0.998174113355237	0.0338829815013532	0.0230886468782621	0.949190761522747	0.999982858284046	0.0107943346230911
chr10	67987257	67987430	173	+	exon	Rtkn2	0.978362039845463	1	0.949738710246165	1	0.915454254937627	0.998174113355237	0.355655984350104	0.577250232587512	0.346669412916527	0.999982858284046	-0.221594248237408
chr10	68041655	68042124	469	+	utr3	Rtkn2	0.667468685543915	1	0.694785894267752	1	0.346259316354588	0.998174113355237	0.684675070624548	0.577250232587512	0.346669412916527	0.999982858284046	0.107424838037036
chr10	68059220	68059516	296	+	utr3	Rtkn2	0.766931701737791	1	0.800953210150858	1	0.835500568961542	0.998174113355237	0.127461190021806	0.577250232587512	0.346669412916527	0.999982858284046	-0.449789042565705
chr10	68095963	68096623	660	-	utr3	Arid5b	0.814936347351134	1	0.798409076393118	1	0.847628560779393	0.998174113355237	0.265641893612955	0.281146389069781	0.473454295096672	0.999982858284046	-0.0155044954568263
chr10	68096704	68097401	697	-	utr3	Arid5b	0.751197647036453	1	0.727607684123478	1	0.665915698432617	0.998174113355237	0.18771187818215	0.281146389069781	0.473454295096672	0.999982858284046	-0.0934345108876308
chr10	68097405	68097702	297	-	utr3	Arid5b	0.627740355012322	1	0.62343979415237	1	0.700001006729984	0.998174113355237	0.381002117336939	0.281146389069781	0.473454295096672	0.999982858284046	0.0998557282671579
chr10	68097896	68098439	543	-	utr3	Arid5b	0.854706968230161	1	0.850201770566963	1	0.91087165567465	0.998174113355237	0.243797255498751	0.281146389069781	0.473454295096672	0.999982858284046	-0.0373491335710303
chr10	69210120	69210460	340	-	utr3	A930033H14Rik	0.805795157561035	1	0.812660322222709	1	0.908447695703231	0.998174113355237	-0.611226748693878	-0.209364229923417	0.708456542593432	0.999982858284046	-0.401862518770462
chr10	69270296	69270784	488	+	utr3	Rhobtb1	0.232298068823765	1	0.23235451993915	1	0.240122641054343	0.998174113355237	-0.466958027417413	-0.466130886944637	0.24651410837658	0.999982858284046	-0.000827140472776322
chr10	69289793	69289893	100	+	utr3	Rhobtb1	0.895295580615507	1	0.890861794221954	1	0.911800729528946	0.998174113355237	-0.429722184972235	-0.466130886944637	0.24651410837658	0.999982858284046	0.0364087019724022
chr10	69533981	69534140	159	+	utr5	Ank3	0.946434536584554	1	0.945696917634163	1	0.966299222469614	0.998174113355237	-0.597995221814132	-0.551967202036404	0.192739251191422	0.999982858284046	-0.0460280197777274
chr10	70024071	70024274	203	+	utr3	Ank3	0.823739093251221	1	0.820271872533141	1	0.918657560922792	0.998174113355237	-0.30025916709522	-0.551967202036404	0.192739251191422	0.999982858284046	0.251708034941184
chr10	70189303	70189580	277	+	utr3	Ccdc6	0.916431679048407	1	0.891190936669502	1	0.938421464158309	0.998174113355237	0.0933786006482858	0.178816749534202	0.416749093046985	0.999982858284046	-0.0854381488859166
chr10	70192772	70193059	287	+	utr3	Ccdc6	0.486124861542981	1	0.572497511700864	1	0.655520275698685	0.998174113355237	0.262812792585589	0.178816749534202	0.416749093046985	0.999982858284046	0.0839960430513871
chr10	70282492	70282664	172	+	exon	Slc16a9	0.797393778799035	1	0.800850931992241	1	0.900008089675578	0.998174113355237	0.0630418462967565	0.4540750605284	0.427488561387191	0.999982858284046	-0.391033214231643
chr10	70284659	70284890	231	+	utr3	Slc16a9	0.391320100824239	1	0.389631007832874	1	0.497894308251212	0.998174113355237	0.165325517100608	0.4540750605284	0.427488561387191	0.999982858284046	-0.288749543427792
chr10	70439389	70439670	281	+	utr5*	Fam13c	0.574308172785703	1	0.579030101717934	1	0.671069069346231	0.998174113355237	0.0404760446478471	-0.207645859408572	0.687359460951391	0.999982858284046	0.248121904056419
chr10	70439881	70440049	168	+	utr5*	Fam13c	0.774110791112796	1	0.759912244152232	1	0.91367061879256	0.998174113355237	0.188549438478886	-0.207645859408572	0.687359460951391	0.999982858284046	0.396195297887458
chr10	70520567	70520681	114	+	intron	Fam13c	0.766360827875455	1	0.739804069126096	1	0.917214039291974	0.998174113355237	0.330982110552101	-0.207645859408572	0.687359460951391	0.999982858284046	0.538627969960673
chr10	70544558	70544679	121	+	exon	Fam13c	0.568265347145169	1	0.529104004697395	1	0.516574474149078	0.998174113355237	-0.362233521663218	-0.207645859408572	0.687359460951391	0.999982858284046	-0.154587662254646
chr10	70559212	70559646	434	-	utr3	Phyhipl	0.968515388613445	1	0.979704510913502	1	0.911840863144598	0.998174113355237	-0.011010381889423	0.0222490078352166	0.956642777073637	0.999982858284046	-0.0332593897246396
chr10	70569656	70570109	453	-	exon	Phyhipl	0.189448471200616	1	0.197002736634334	1	0.0280799305417327	0.998174113355237	-1.61190978921819	0.0222490078352166	0.956642777073637	0.999982858284046	-1.63415879705341
chr10	70600096	70600274	178	-	intron	Phyhipl	0.922458863209465	1	0.942394124002578	1	0.924618312925962	0.998174113355237	-0.571071284333774	0.0222490078352166	0.956642777073637	0.999982858284046	-0.59332029216899
chr10	70923109	70923283	174	-	utr3	Bicc1	0.46327377006419	1	0.457504831959543	1	0.590983119976818	0.998174113355237	0.688896256631169	0.0113573804340062	0.974893350985827	0.999982858284046	0.677538876197163
chr10	70924888	70925114	226	-	utr3	Bicc1	0.683665641196819	1	0.686917777569836	1	0.731999942232656	0.998174113355237	0.329674601653333	0.0113573804340062	0.974893350985827	0.999982858284046	0.318317221219327
chr10	71228102	71228578	476	-	utr3	Tfam	0.954371294025345	1	0.945367188839008	1	0.947091025908322	0.998174113355237	-0.237054415459861	0.00345911152316539	0.989935636052991	0.999982858284046	-0.240513526983026
chr10	71255169	71255901	732	-	utr3	Ube2d1	0.70005575317818	1	0.762069035936823	1	0.817895680764588	0.998174113355237	-0.0982811425901336	0.0811254540241423	0.718571377029574	0.999982858284046	-0.179406596614276
chr10	71331008	71331151	143	-	utr3	Cisd1	0.857097806798534	1	0.840310270036375	1	0.861391508989107	0.998174113355237	0.00440454504663556	0.0916963895465261	0.802666706500668	0.999982858284046	-0.0872918444998906
chr10	71336310	71336448	138	-	exon	Cisd1	0.388916277682674	1	0.380175718217974	1	0.390561028486686	0.998174113355237	-0.529649027115166	0.0916963895465261	0.802666706500668	0.999982858284046	-0.621345416661692
chr10	71381329	71381867	538	+	utr3	Ipmk	0.389322058078979	1	0.401494749850126	1	0.356172988015478	0.998174113355237	0.182148654789246	0.130557491116933	0.679712310252939	0.999982858284046	0.0515911636723131
chr10	71384454	71384571	117	+	utr3	Ipmk	0.68207326591157	1	0.689745378453873	1	0.747523026488057	0.998174113355237	0.611472949857707	0.130557491116933	0.679712310252939	0.999982858284046	0.480915458740774
chr10	72656165	72656286	121	+	exon	Zwint	0.677496413534107	1	0.722451669783164	1	0.776151640260901	0.998174113355237	-0.0899690925493378	-0.122821727704343	0.543370134631863	0.999982858284046	0.0328526351550048
chr10	72668880	72669129	249	+	utr3	Zwint	0.887199982418054	1	0.92244690741998	1	0.95211519752417	0.998174113355237	-0.0311646126810117	-0.122821727704343	0.543370134631863	0.999982858284046	0.091657115023331
chr10	72674522	72674676	154	+	utr3	Zwint	0.292648718528384	1	0.372780341220468	1	0.540753289993739	0.998174113355237	0.11076112735981	-0.122821727704343	0.543370134631863	0.999982858284046	0.233582855064153
chr10	74630664	74631479	815	+	utr3	Pcdh15	0.365997618602185	1	0.389197434082414	1	0.0878919856303534	0.998174113355237	-1.79537249733671	-0.886098588766545	0.117120903189808	0.999982858284046	-0.909273908570164
chr10	74631659	74632035	376	+	utr3	Pcdh15	0.917545115255484	1	0.956423453905092	1	0.94906114137653	0.998174113355237	-2.09859105764954	-0.886098588766545	0.117120903189808	0.999982858284046	-1.21249246888299
chr10	74645568	74646213	645	+	utr3	Pcdh15	0.972059503500864	1	0.929861344235822	1	0.859933334672008	0.998174113355237	-0.719188661060334	-0.886098588766545	0.117120903189808	0.999982858284046	0.166909927706211
chr10	74991026	74991461	435	+	utr5	Gnaz	0.897392784919825	1	0.905610138190813	1	0.972016982351062	0.998174113355237	-0.122811798665228	0.0024765902733662	0.992679611465801	0.999982858284046	-0.125288388938594
chr10	74991566	74992057	491	+	exon	Gnaz	0.64995126992352	1	0.650786301536935	1	0.749422645092816	0.998174113355237	-0.356688020181431	0.0024765902733662	0.992679611465801	0.999982858284046	-0.359164610454797
chr10	75015113	75015321	208	+	utr3	Gnaz	0.796520282004351	1	0.795761299072445	1	0.903673166734848	0.998174113355237	-0.238105300600664	0.0024765902733662	0.992679611465801	0.999982858284046	-0.24058189087403
chr10	75015613	75015960	347	+	utr3	Gnaz	0.0561861408317869	1	0.0743143189762926	1	0.184514506775177	0.998174113355237	-0.29016406905931	0.0024765902733662	0.992679611465801	0.999982858284046	-0.292640659332676
chr10	75052685	75053383	698	+	utr3	Rab36	0.79304220865897	1	0.828914294768367	1	0.880277523943601	0.998174113355237	-0.0909081700262569	0.0469749676309223	0.878266012437644	0.999982858284046	-0.137883137657179
chr10	75061059	75061209	150	+	exon	Bcr	0.829640326998033	1	0.830403118870064	1	0.931427682107031	0.998174113355237	-0.0597112630250195	-0.0579804288107161	0.840014601334668	0.999982858284046	-0.0017308342143034
chr10	75061718	75062217	499	+	exon	Bcr	0.779566299091435	1	0.765311239793558	1	0.844906482830263	0.998174113355237	-0.0583789220549729	-0.0579804288107161	0.840014601334668	0.999982858284046	-0.000398493244256809
chr10	75173765	75174036	271	+	exon	Bcr	0.506400889939608	1	0.512239187621218	1	0.564583267345584	0.998174113355237	-0.812385279833317	-0.0579804288107161	0.840014601334668	0.999982858284046	-0.754404851022601
chr10	75182303	75182724	421	+	utr3	Bcr	0.707760321002095	1	0.667766151036681	1	0.651420358005009	0.998174113355237	-0.11384793287757	-0.0579804288107161	0.840014601334668	0.999982858284046	-0.0558675040668539
chr10	75184673	75184865	192	+	utr3	Bcr	0.770061440424208	1	0.720510603276892	1	0.737747572835385	0.998174113355237	-0.0578511825129343	-0.0579804288107161	0.840014601334668	0.999982858284046	0.00012924629778175
chr10	75245197	75246697	1500	+	exon	Specc1l	0.779695374003722	1	0.777823345057583	1	0.859624660080184	0.998174113355237	-0.206860474680811	-0.198077105829248	0.482004705851108	0.999982858284046	-0.00878336885156339
chr10	75248369	75248553	184	+	exon	Specc1l	0.943257283651027	1	0.973867816728975	1	0.988873541799495	0.998174113355237	0.00820998398895076	-0.198077105829248	0.482004705851108	0.999982858284046	0.206287089818198
chr10	75309788	75310341	553	+	utr3	Specc1l	0.8011391476191	1	0.777176420290591	1	0.783396082325165	0.998174113355237	-0.204159612627524	-0.198077105829248	0.482004705851108	0.999982858284046	-0.00608250679827654
chr10	75310724	75311181	457	+	utr3	Specc1l	0.631184836169821	1	0.685522062739835	1	0.767638389723611	0.998174113355237	-0.276123111500226	-0.198077105829248	0.482004705851108	0.999982858284046	-0.0780460056709782
chr10	75508331	75508945	614	-	utr3	Gucd1	0.375136708838676	1	0.447865551816164	1	0.600972055276571	0.998174113355237	0.0893657701641561	0.0462621775962581	0.845906116605937	0.999982858284046	0.043103592567898
chr10	75519235	75519409	174	+	utr5	Snrpd3	0.855096845650143	1	0.854496959693423	1	0.924838292350353	0.998174113355237	-0.449916446203969	-0.351639428161039	0.101552898449926	0.999982858284046	-0.0982770180429305
chr10	75532105	75532227	122	+	exon	Snrpd3	0.795945270734752	1	0.812325931517249	1	0.748902595619044	0.998174113355237	-0.405236417699721	-0.351639428161039	0.101552898449926	0.999982858284046	-0.053596989538682
chr10	75551872	75552253	381	-	utr3	Lrrc75b	0.969494321819331	1	0.986018153607975	1	0.968321220101526	0.998174113355237	-0.460284766852086	-0.599530945059909	0.33550697201695	0.999982858284046	0.139246178207823
chr10	75553177	75554107	930	-	utr3	Lrrc75b	0.86242519665611	1	0.908691473987059	1	0.872740611392748	0.998174113355237	-0.78845853734174	-0.599530945059909	0.33550697201695	0.999982858284046	-0.188927592281831
chr10	75614950	75615175	225	+	utr3	Ggt5	0.699129643138653	1	0.6751095938577	1	0.732477722654713	0.998174113355237	-0.0232077260818525	0.074135556124203	0.919871644860692	0.999982858284046	-0.0973432822060556
chr10	75656970	75657333	363	-	exon	Cabin1	0.109994255828618	1	0.173737922718102	1	0.32371195009673	0.998174113355237	0.311992464040807	-0.000921571328592743	0.996568145796535	0.999982858284046	0.3129140353694
chr10	75772887	75772988	101	-	utr5	Ddt	0.769215387757598	1	0.748057620932229	1	0.771112630122689	0.998174113355237	-0.0256027260173461	0.0661218566409135	0.867358588283477	0.999982858284046	-0.0917245826582596
chr10	75774658	75774865	207	-	utr3	Gstt3	0.589416344428214	1	0.595226670176351	1	0.582423966896617	0.998174113355237	0.190461171582299	-0.385044742664589	0.624750825258531	0.999982858284046	0.575505914246888
chr10	75892892	75893134	242	+	utr5*	Derl3	0.340281820322317	1	0.330708822016758	1	0.5410035529101	0.998174113355237	-0.576459831930638	-0.253706429864111	0.797617544372645	0.999982858284046	-0.322753402066527
chr10	75921326	75921563	237	-	utr5	Smarcb1	0.121298400823108	1	0.147660975028321	1	0.267331073150263	0.998174113355237	-0.306221704749401	-0.118817688070603	0.454891907557631	0.999982858284046	-0.187404016678797
chr10	76039019	76040017	998	+	utr3	Zfp280b	0.626963315834887	1	0.682814274349775	1	0.758916201124852	0.998174113355237	-0.216535704740452	0.052225514473294	0.860092164658056	0.999982858284046	-0.268761219213746
chr10	76207280	76207444	164	-	utr3	Prmt2	0.20018340953521	1	0.272290893025213	1	0.533527959999928	0.998174113355237	0.251444823675998	0.129451897519025	0.55401858746544	0.999982858284046	0.121992926156973
chr10	76226248	76226352	104	-	exon	Prmt2	0.138912448278202	1	0.181404387096124	1	0.373617457702513	0.998174113355237	-0.177763074123126	0.129451897519025	0.55401858746544	0.999982858284046	-0.30721497164215
chr10	76236754	76236861	107	-	utr5	Prmt2	0.127252604279155	1	0.162249672621249	1	0.387176453975618	0.998174113355237	0.506334104934402	0.129451897519025	0.55401858746544	0.999982858284046	0.376882207415378
chr10	76256995	76257113	118	+	utr5	S100b	0.903074767215093	1	0.889316468577136	1	0.796872430137706	0.998174113355237	0.444552327425371	0.23081727958386	0.57950120822445	0.999982858284046	0.213735047841512
chr10	76259865	76259991	126	+	exon	S100b	0.798763086639389	1	0.780796443623692	1	0.620712623008637	0.998174113355237	0.324638410361336	0.23081727958386	0.57950120822445	0.999982858284046	0.0938211307774763
chr10	76260615	76260931	316	+	utr3	S100b	0.495162583494671	1	0.478363145230479	1	0.343414290541458	0.998174113355237	0.576731678046008	0.23081727958386	0.57950120822445	0.999982858284046	0.345914398462148
chr10	76388916	76389552	636	+	exon	1700094J05Rik	0.853038946419631	1	0.844640223477803	1	0.877297640390866	0.998174113355237	0.255833483464415	NA	NA	NA	NA
chr10	76392260	76392951	691	-	exon	Pcnt	0.323009366631609	1	0.366699898670941	1	0.452715773836439	0.998174113355237	0.0997983303203979	0.172615937292806	0.421928700279301	0.999982858284046	-0.0728176069724085
chr10	76420043	76420560	517	-	exon	Pcnt	0.874404445382871	1	0.875489427574137	1	0.884465544810174	0.998174113355237	0.112825434066531	0.172615937292806	0.421928700279301	0.999982858284046	-0.0597905032262758
chr10	76422823	76423100	277	-	exon	Pcnt	0.923032433920726	1	0.910951296422707	1	0.922594986396587	0.998174113355237	0.120907837502432	0.172615937292806	0.421928700279301	0.999982858284046	-0.051708099790374
chr10	76462315	76462719	404	-	utr3	Ybey	0.661750058942593	1	0.667373233000988	1	0.744270641813782	0.998174113355237	-0.0463617250051388	0.135709167302663	0.73814128272795	0.999982858284046	-0.182070892307801
chr10	76463005	76463285	280	-	utr3	Ybey	0.882656273777853	1	0.893556538481235	1	0.906521427879496	0.998174113355237	0.136807459294851	0.135709167302663	0.73814128272795	0.999982858284046	0.00109829199218803
chr10	76470099	76470359	260	+	exon	Mcm3ap	0.942346133075713	1	0.96510857063939	1	0.986564934079916	0.998174113355237	0.0797075463885416	0.142526754554147	0.462636500735204	0.999982858284046	-0.0628192081656053
chr10	76470958	76471185	227	+	exon	Mcm3ap	0.869758542395287	1	0.894830162660909	1	0.957099013554808	0.998174113355237	0.282711738229063	0.142526754554147	0.462636500735204	0.999982858284046	0.140184983674916
chr10	76471387	76471527	140	+	exon	Mcm3ap	0.83781807267083	1	0.837497795987211	1	0.889537569098028	0.998174113355237	0.300235890641539	0.142526754554147	0.462636500735204	0.999982858284046	0.157709136087392
chr10	76531835	76531967	132	+	exon	Lss	0.918278508405844	1	0.908522878361896	1	0.911919386375106	0.998174113355237	0.330394106300457	0.432264460496445	0.228950141882934	0.999982858284046	-0.101870354195988
chr10	76533431	76533596	165	+	exon	Lss	0.910777893740174	1	0.91616525808214	1	0.948295181702859	0.998174113355237	0.387199270912765	0.432264460496445	0.228950141882934	0.999982858284046	-0.0450651895836798
chr10	76553196	76553490	294	+	utr3	Lss	0.753222310594579	1	0.758391195707579	1	0.796580849508436	0.998174113355237	0.388273533271201	0.432264460496445	0.228950141882934	0.999982858284046	-0.0439909272252442
chr10	76709489	76709678	189	-	utr3	Col6a1	0.941162673645489	1	0.938338339916026	1	0.9189707885865	0.998174113355237	-0.855917818459672	-0.460099058872338	0.324506608413782	0.999982858284046	-0.395818759587333
chr10	77038370	77038494	124	+	utr5	Slc19a1	0.647954104258661	1	0.650366198779142	1	0.803487241094189	0.998174113355237	-0.430581462217924	-0.176506001445667	0.567419832688642	0.999982858284046	-0.254075460772257
chr10	77042149	77042499	350	+	exon	Slc19a1	0.538865932465518	1	0.558292766994512	1	0.667693542086203	0.998174113355237	-0.109458666495997	-0.176506001445667	0.567419832688642	0.999982858284046	0.0670473349496704
chr10	77049991	77050098	107	+	utr3	Slc19a1	0.365424602857843	1	0.373775996537728	1	0.51741195080266	0.998174113355237	-0.96696396507726	-0.176506001445667	0.567419832688642	0.999982858284046	-0.790457963631593
chr10	77088912	77089021	109	-	utr5	Col18a1	0.906148150944549	1	0.890459564914397	1	0.914584331993818	0.998174113355237	-2.41128448316161	-2.00823590909953	0.00591327068390709	0.605958622775248	-0.403048574062074
chr10	77096040	77096541	501	-	exon	Col18a1	0.846676438324622	1	0.82202321419968	1	0.701099803310349	0.998174113355237	-2.58666563924197	-2.00823590909953	0.00591327068390709	0.605958622775248	-0.57842973014244
chr10	77268779	77269456	677	+	utr3	Pofut2	0.981462992031047	1	0.966265235632156	1	0.997382442559656	0.998174113355237	0.118271354753395	0.166263811119881	0.547716288644258	0.999982858284046	-0.0479924563664867
chr10	77294488	77294839	351	-	utr3	Adarb1	0.979521092769748	1	0.967718239987658	1	0.976953622369	0.998174113355237	-0.263173208488834	-0.305260788377848	0.28563704616603	0.999982858284046	0.0420875798890144
chr10	77321821	77322398	577	-	utr3	Adarb1	0.610988365926362	1	0.64990071241061	1	0.79180374633619	0.998174113355237	-0.364458255100964	-0.305260788377848	0.28563704616603	0.999982858284046	-0.0591974667231162
chr10	77487853	77488462	609	-	utr3	Fam207a	0.158911842193969	1	0.275511431169033	1	0.353271293249158	0.998174113355237	-0.294870802298862	0.111867436449376	0.627636439005343	0.999982858284046	-0.406738238748238
chr10	77609761	77609910	149	+	exon	Gm49325	0.350496213467275	1	0.361677989435923	1	0.403757423609693	0.998174113355237	-0.52293708151956	NA	NA	NA	NA
chr10	77644593	77644869	276	+	utr3	Ube2g2	0.629328220588039	1	0.635009855680309	1	0.723519859047719	0.998174113355237	-0.434767082941485	-0.216757518381941	0.371265653207659	0.999982858284046	-0.218009564559544
chr10	78077990	78078269	279	+	utr3	Icosl	0.395453869837483	1	0.386058666748897	1	0.566645412946371	0.998174113355237	-1.14187564918434	-0.668225624525324	0.0589929711984831	0.999982858284046	-0.47365002465902
chr10	78078274	78079032	758	+	utr3	Icosl	0.724847980161452	1	0.75855064760272	1	0.774279893732854	0.998174113355237	-0.963402797507929	-0.668225624525324	0.0589929711984831	0.999982858284046	-0.295177172982605
chr10	78159186	78159323	137	+	intergenic	NA	0.913256944959592	1	0.886727679710192	1	0.9325339372429	0.998174113355237	-0.676417634007175	NA	NA	NA	NA
chr10	78160427	78160592	165	-	utr3*	D10Jhu81e	0.0906133159461793	1	0.0815323736785384	1	0.293720418859532	0.998174113355237	-0.396097540143447	-0.0261890380938446	0.896659806691184	0.999982858284046	-0.369908502049602
chr10	78161505	78161624	119	-	utr3*	D10Jhu81e	0.891060464810635	1	0.907896890665565	1	0.942663008283749	0.998174113355237	-0.379753743984036	-0.0261890380938446	0.896659806691184	0.999982858284046	-0.353564705890191
chr10	78162376	78162748	372	-	utr3	D10Jhu81e	0.915818779421164	1	0.945531872955829	1	0.993951431876987	0.998174113355237	-0.1192812606301	-0.0261890380938446	0.896659806691184	0.999982858284046	-0.0930922225362554
chr10	78171280	78172094	814	-	utr3	Pwp2	0.785318682954094	1	0.811771627386579	1	0.849309486721564	0.998174113355237	-0.379536114187015	-0.21787479575053	0.410242393295492	0.999982858284046	-0.161661318436485
chr10	78187431	78187902	471	-	utr3	Trappc10	0.369824861881775	1	0.455089197364819	1	0.535308255590576	0.998174113355237	0.147582538253764	-0.0010106780198967	0.996008171361951	0.999982858284046	0.148593216273661
chr10	78189327	78189576	249	-	intron	Trappc10	0.46878290440972	1	0.469565955618887	1	0.66818633169939	0.998174113355237	0.101493432742643	-0.0010106780198967	0.996008171361951	0.999982858284046	0.102504110762539
chr10	78269304	78269963	659	-	utr3	Agpat3	0.933429937572195	1	0.904981661115461	1	0.867274883824446	0.998174113355237	0.469912259518435	0.274527078768685	0.395140149983361	0.999982858284046	0.19538518074975
chr10	78273323	78273695	372	-	utr3	Agpat3	0.994958394265732	1	0.969427623253609	1	0.924707533350603	0.998174113355237	0.247369161508681	0.274527078768685	0.395140149983361	0.999982858284046	-0.0271579172600041
chr10	78400474	78400747	273	-	utr3	Rrp1	0.22748643064816	1	0.292935129996506	1	0.51284805783101	0.998174113355237	0.396946273769616	0.031099193514394	0.860928169482601	0.999982858284046	0.365847080255222
chr10	78400900	78401014	114	-	utr3	Rrp1	0.766407794504707	1	0.784859512690108	1	0.898409487547264	0.998174113355237	0.165426319127492	0.031099193514394	0.860928169482601	0.999982858284046	0.134327125613098
chr10	78584243	78584352	109	+	utr3	Ilvbl	0.230206076995464	1	0.230213530601003	1	0.326915148896634	0.998174113355237	0.231772896741619	-0.142883491408361	0.673137775092252	0.999982858284046	0.37465638814998
chr10	78585202	78585794	592	-	utr3	Syde1	0.857549127955842	1	0.876542498079199	1	0.772840876049487	0.998174113355237	0.0674697930487731	0.209998122306303	0.685432223716514	0.999982858284046	-0.14252832925753
chr10	78589252	78589657	405	-	exon	Syde1	0.773050036960086	1	0.78702149521414	1	0.699239605415391	0.998174113355237	0.290372127229928	0.209998122306303	0.685432223716514	0.999982858284046	0.0803740049236253
chr10	79064423	79064818	395	-	utr3	2610008E11Rik	0.964848853289345	1	0.926168456090769	1	0.938252952656504	0.998174113355237	-0.134342330539664	0.0673105853967294	0.852029997176177	0.999982858284046	-0.201652915936394
chr10	79064873	79065582	709	-	utr3	2610008E11Rik	0.454902504251809	1	0.472864170643463	1	0.418991241363726	0.998174113355237	-0.36177622610577	0.0673105853967294	0.852029997176177	0.999982858284046	-0.4290868115025
chr10	79065670	79066220	550	-	utr3	2610008E11Rik	0.338841146870009	1	0.341434464928493	1	0.30115343322972	0.998174113355237	-0.445026511825449	0.0673105853967294	0.852029997176177	0.999982858284046	-0.512337097222178
chr10	79066535	79067216	681	-	exon	2610008E11Rik	0.607173609931932	1	0.621709896603388	1	0.654367601120601	0.998174113355237	-0.159007948192715	0.0673105853967294	0.852029997176177	0.999982858284046	-0.226318533589445
chr10	79067329	79067902	573	-	exon	2610008E11Rik	0.548399193677972	1	0.562912922458974	1	0.512028742696702	0.998174113355237	-0.230562837713471	0.0673105853967294	0.852029997176177	0.999982858284046	-0.297873423110201
chr10	79094494	79094594	100	-	exon	2610008E11Rik	0.477523655490433	1	0.476085652023132	1	0.589282611440506	0.998174113355237	-0.310426618198045	0.0673105853967294	0.852029997176177	0.999982858284046	-0.377737203594775
chr10	79526883	79527068	185	-	utr3	Plpp2	0.262420484083281	1	0.241097270094999	1	0.413338634104478	0.998174113355237	-0.162453500549915	-0.952301293191587	0.164138954169402	0.999982858284046	0.789847792641671
chr10	79540278	79540379	101	-	utr3	Mier2	0.901545808778324	1	0.901094131525723	1	0.919388997552645	0.998174113355237	-0.627952446640074	-0.285470351672408	0.253894156541146	0.999982858284046	-0.342482094967666
chr10	79540585	79540934	349	-	utr3	Mier2	0.423870527238164	1	0.451872047941333	1	0.582388320241555	0.998174113355237	-0.425897516329628	-0.285470351672408	0.253894156541146	0.999982858284046	-0.14042716465722
chr10	79541546	79541974	428	-	utr5	Mier2	0.824681612927287	1	0.813483073837872	1	0.82705363078788	0.998174113355237	-0.351422762114122	-0.285470351672408	0.253894156541146	0.999982858284046	-0.0659524104417141
chr10	79638869	79639100	231	+	exon	Gm47163	0.823576672800459	1	0.80375729557478	1	0.859297757136841	0.998174113355237	-1.3700801726069	-0.531269632366485	0.675178522538695	NA	-0.83881054024042
chr10	79669451	79669751	300	+	exon	Tpgs1	0.566078202269986	1	0.573566664167601	1	0.553100953957895	0.998174113355237	0.0686594933490518	0.143946606009552	0.600112380227478	0.999982858284046	-0.0752871126604998
chr10	79675369	79676099	730	+	utr3	Tpgs1	0.893434004254547	1	0.901584047849905	1	0.926772723827646	0.998174113355237	0.17057975377939	0.143946606009552	0.600112380227478	0.999982858284046	0.0266331477698382
chr10	79687945	79688366	421	+	utr3	Cdc34	0.702176268325161	1	0.697624190203203	1	0.669465567179702	0.998174113355237	-0.44030444697997	-0.200417158037244	0.51803121708705	0.999982858284046	-0.239887288942726
chr10	79688414	79688788	374	+	utr3*	Cdc34	0.400140195349034	1	0.395695040840625	1	0.543580542147208	0.998174113355237	-0.861588416731997	-0.200417158037244	0.51803121708705	0.999982858284046	-0.661171258694754
chr10	79709628	79709750	122	+	utr5	Bsg	0.347480723313164	1	0.357487040628386	1	0.397489895619502	0.998174113355237	-0.582623322142721	-0.0704055924633993	0.707782546230512	0.999982858284046	-0.512217729679321
chr10	79724453	79724713	260	+	exon	Hcn2	0.517009879420472	1	0.51403314487934	1	0.63577872081229	0.998174113355237	-0.0782456415528093	-0.0519635022117301	0.894119042912736	0.999982858284046	-0.0262821393410792
chr10	79738697	79738886	189	-	exon	Polrmt	0.67065198803932	1	0.694527761009148	1	0.75937524631605	0.998174113355237	-0.132127799002831	0.00449375144588983	0.984407931823802	0.999982858284046	-0.136621550448721
chr10	79739114	79739727	613	-	exon	Polrmt	0.914595162611216	1	0.926696705782256	1	0.969131911319531	0.998174113355237	-0.0424606796725391	0.00449375144588983	0.984407931823802	0.999982858284046	-0.0469544311184289
chr10	79743389	79743544	155	-	exon	Polrmt	0.736366942855905	1	0.752025090527718	1	0.809516245945927	0.998174113355237	0.213961887463038	0.00449375144588983	0.984407931823802	0.999982858284046	0.209468136017148
chr10	79758559	79759110	551	+	utr3	Fgf22	0.866365098395386	1	0.87267042582449	1	0.912693147214518	0.998174113355237	-0.215207803679951	-0.5266406419493	0.70686013823763	NA	0.311432838269349
chr10	79819149	79819512	363	+	exon	Palm	0.888949656976006	1	0.861795732043607	1	0.864466192914676	0.998174113355237	-0.188348697968933	-0.337963410763008	0.399872475361003	0.999982858284046	0.149614712794075
chr10	79851388	79851578	190	-	exon	E130317F20Rik	0.188727696736803	1	0.191097510040251	1	0.396718190753927	0.998174113355237	-0.0202812543977382	0.643233710304951	0.0352838129526612	0.999982858284046	-0.663514964702689
chr10	79851617	79851719	102	-	exon	E130317F20Rik	0.581357732721959	1	0.583958070958019	1	0.766042568615429	0.998174113355237	0.368660806943855	0.643233710304951	0.0352838129526612	0.999982858284046	-0.274572903361096
chr10	79852018	79852246	228	-	exon	E130317F20Rik	0.527036189543464	1	0.532798313680567	1	0.723262117089777	0.998174113355237	0.0257475451128935	0.643233710304951	0.0352838129526612	0.999982858284046	-0.617486165192058
chr10	79853594	79854010	416	-	exon	E130317F20Rik	0.113983419862994	1	0.150700727975711	1	0.334274990685394	0.998174113355237	-0.084585981838209	0.643233710304951	0.0352838129526612	0.999982858284046	-0.72781969214316
chr10	79854263	79854393	130	-	exon	E130317F20Rik	0.914755339484802	1	0.901722461337966	1	0.935358291765344	0.998174113355237	0.173163021485892	0.643233710304951	0.0352838129526612	0.999982858284046	-0.470070688819059
chr10	79854482	79854743	261	+	utr5	Ptbp1	0.481347258021683	1	0.489968174766736	1	0.649134737461303	0.998174113355237	0.00860511302849933	-0.186051421507558	0.528257250775696	0.999982858284046	0.194656534536058
chr10	79864850	79865017	167	-	utr3	Plppr3	0.604264425626291	1	0.570737889045287	1	0.110609036310813	0.998174113355237	-1.73576790728196	-1.61816325312669	0.0580317449465795	0.999982858284046	-0.117604654155272
chr10	79865685	79865917	232	-	exon	Plppr3	0.524857635879795	1	0.547627200751308	1	0.267513655833943	0.998174113355237	-2.17123185544622	-1.61816325312669	0.0580317449465795	0.999982858284046	-0.553068602319535
chr10	79931089	79931189	100	+	exon	Arid3a	0.785771293231478	1	0.786485454668529	1	0.826638774353329	0.998174113355237	-0.62355108134102	-1.47294202546648	0.0872886299555786	0.999982858284046	0.849390944125457
chr10	79960196	79960310	114	+	exon	Wdr18	0.725271118676584	1	0.729609363319094	1	0.880070399440108	0.998174113355237	-0.0545985776408061	-0.0687889581855313	0.754123381454041	0.999982858284046	0.0141903805447251
chr10	79977158	79977628	470	-	utr3	Tmem259	0.975075853940502	1	0.973601844774387	1	0.97098631254207	0.998174113355237	-0.0177820629074947	0.00746153097035605	0.966617223137267	0.999982858284046	-0.0252435938778508
chr10	80036037	80036187	150	-	utr3	Polr2e	0.778936237715475	1	0.794662604290642	1	0.922283459651122	0.998174113355237	-0.285311143778832	-0.195738786421996	0.331594284840015	0.999982858284046	-0.089572357356836
chr10	80038516	80038665	149	-	exon	Polr2e	0.320723969543171	1	0.355974573176685	1	0.489245551713333	0.998174113355237	-0.36275153548917	-0.195738786421996	0.331594284840015	0.999982858284046	-0.167012749067174
chr10	80057284	80057651	367	-	utr3	Sbno2	0.375420620713929	1	0.39672034979919	1	0.583508546087913	0.998174113355237	-0.409417441461481	-0.668620947787896	0.016068560103093	0.984183914973353	0.259203506326416
chr10	80080455	80080685	230	-	utr3	Sbno2	0.509823673203789	1	0.514810172489154	1	0.731049967633753	0.998174113355237	-0.654725588073213	-0.668620947787896	0.016068560103093	0.984183914973353	0.0138953597146839
chr10	80116388	80116880	492	+	utr5	Stk11	0.5895089097812	1	0.692918338497519	1	0.746458818340513	0.998174113355237	-0.0168866189971515	-0.0232638817160969	0.890923577856295	0.999982858284046	0.00637726271894547
chr10	80130230	80130461	231	-	utr3	Cbarp	0.702997785073303	1	0.748233450653637	1	0.808087374998981	0.998174113355237	-0.0892398606845728	0.0354339965218998	0.892379810035353	0.999982858284046	-0.124673857206473
chr10	80130501	80132233	1732	-	utr3	Cbarp	0.564835483651691	1	0.64920134840031	1	0.691943415406168	0.998174113355237	-0.177666529793085	0.0354339965218998	0.892379810035353	0.999982858284046	-0.213100526314985
chr10	80142361	80142561	200	+	utr5	Atp5d	0.767500214848725	1	0.759646460759581	1	0.717070990559122	0.998174113355237	-0.0622705075477612	0.0281800144542139	0.922312224409255	0.999982858284046	-0.0904505220019751
chr10	80145412	80145537	125	+	utr3	Atp5d	0.534299136023732	1	0.553445841344617	1	0.709787358473456	0.998174113355237	0.231635460520739	0.0281800144542139	0.922312224409255	0.999982858284046	0.203455446066525
chr10	80149648	80150073	425	+	utr5	Midn	0.517093902109498	1	0.565347588511718	1	0.601805389415219	0.998174113355237	-0.0282441484725193	0.147111144205731	0.500484861393891	0.999982858284046	-0.17535529267825
chr10	80156456	80156906	450	+	utr3	Midn	0.854837519515084	1	0.868078112636919	1	0.947787932066064	0.998174113355237	0.102353486028153	0.147111144205731	0.500484861393891	0.999982858284046	-0.0447576581775781
chr10	80189071	80189475	404	+	utr3	Efna2	0.716882842899026	1	0.742023665733241	1	0.821697846032355	0.998174113355237	-0.0286317814259115	-0.0867525587801397	0.770100404179531	0.999982858284046	0.0581207773542282
chr10	80189684	80189901	217	+	utr3	Efna2	0.617504172775862	1	0.626722443737911	1	0.765005414662783	0.998174113355237	-0.217537395396051	-0.0867525587801397	0.770100404179531	0.999982858284046	-0.130784836615912
chr10	80232528	80233031	503	+	exon	Mum1	0.487133189247013	1	0.532705500065284	1	0.518302022845283	0.998174113355237	-0.0799238142995064	0.128630485207537	0.592132829124009	0.999982858284046	-0.208554299507043
chr10	80234140	80234292	152	+	exon	Mum1	0.189538182027073	1	0.230670101099038	1	0.433758264342237	0.998174113355237	-0.128696386747434	0.128630485207537	0.592132829124009	0.999982858284046	-0.257326871954971
chr10	80236040	80236147	107	+	exon	Mum1	0.71114822509175	1	0.711840050930897	1	0.812546209342194	0.998174113355237	0.0108743490394739	0.128630485207537	0.592132829124009	0.999982858284046	-0.117756136168063
chr10	80258445	80258622	177	-	exon	Gamt	0.619448941334349	1	0.59749615920293	1	0.603516014607514	0.998174113355237	-0.488978235226894	0.211591906375251	0.490720741011991	0.999982858284046	-0.700570141602145
chr10	80274429	80274532	103	+	exon	Dazap1	0.508769390619429	1	0.497327287501062	1	0.493030121098991	0.998174113355237	-0.0317111814768945	0.0545267438654478	0.864307586925929	0.999982858284046	-0.0862379253423423
chr10	80287647	80287921	274	+	utr3	Dazap1	0.718726262417057	1	0.754480316879411	1	0.764817735673041	0.998174113355237	0.144676335280712	0.0545267438654478	0.864307586925929	0.999982858284046	0.090149591415264
chr10	80311133	80315236	4103	+	exon	Apc2	0.860712437966465	1	0.881925070203338	1	0.775646025607142	0.998174113355237	0.350850496518928	0.332482991155974	0.415565670404244	0.999982858284046	0.0183675053629542
chr10	80315343	80315448	105	+	exon	Apc2	0.518081573609194	1	0.517711005950776	1	0.621858946109649	0.998174113355237	-0.216578381528711	0.332482991155974	0.415565670404244	0.999982858284046	-0.549061372684685
chr10	80315595	80317199	1604	+	utr3	Apc2	0.742862609767152	1	0.711612216803864	1	0.653640667122288	0.998174113355237	0.354655653024917	0.332482991155974	0.415565670404244	0.999982858284046	0.0221726618689423
chr10	80317700	80317910	210	+	utr3	Apc2	0.791289454137009	1	0.767240153032909	1	0.875407471352314	0.998174113355237	0.305204597989245	0.332482991155974	0.415565670404244	0.999982858284046	-0.0272783931667294
chr10	80318845	80319325	480	-	utr3	2310011J03Rik	0.558800529923506	1	0.663535179946395	1	0.776150930550312	0.998174113355237	-0.210896754279496	0.00168765941251726	0.99284373284721	0.999982858284046	-0.212584413692013
chr10	80319400	80319623	223	-	exon	2310011J03Rik	0.820741275339018	1	0.841393239948267	1	0.872350865594055	0.998174113355237	-0.0605834204450361	0.00168765941251726	0.99284373284721	0.999982858284046	-0.0622710798575533
chr10	80320224	80320497	273	-	utr5	2310011J03Rik	0.829504585248121	1	0.848412003417937	1	0.896842649547765	0.998174113355237	-0.071377780741388	0.00168765941251726	0.99284373284721	0.999982858284046	-0.0730654401539053
chr10	80335314	80335899	585	+	utr3	Reep6	0.837063746243844	1	0.823908962630161	1	0.82922180501	0.998174113355237	0.19429969088674	0.486490422794858	0.341806065435567	0.999982858284046	-0.292190731908118
chr10	80336079	80336409	330	+	utr3	Reep6	0.784902996170399	1	0.801974327773585	1	0.879798377791453	0.998174113355237	0.280886672554936	0.486490422794858	0.341806065435567	0.999982858284046	-0.205603750239922
chr10	80380811	80381594	783	-	utr3	Mex3d	0.994323583701083	1	0.988899334946692	1	0.942632719850279	0.998174113355237	-0.244976149119542	-0.135307303991713	0.650054600652442	0.999982858284046	-0.109668845127829
chr10	80381653	80382392	739	+	exon	Gm22721	0.426295846244894	1	0.44392046961836	1	0.368776798196053	0.998174113355237	-0.196672230825738	NA	NA	NA	NA
chr10	80386800	80387141	341	-	exon	Mex3d	0.979072703499977	1	0.975514260701176	1	0.966813994427962	0.998174113355237	-0.158534639375687	-0.135307303991713	0.650054600652442	0.999982858284046	-0.0232273353839737
chr10	80392598	80393023	425	-	utr3	Mbd3	0.90245816258219	1	0.93123061593587	1	0.929336862288467	0.998174113355237	-0.0873132911703173	-0.0194623138204468	0.932474660737679	0.999982858284046	-0.0678509773498704
chr10	80400031	80400601	570	-	utr5*	Mbd3	0.310898572572291	1	0.31043525612544	1	0.340959250913876	0.998174113355237	-0.462098367638745	-0.0194623138204468	0.932474660737679	0.999982858284046	-0.442636053818298
chr10	80403081	80403195	114	-	utr3	Uqcr11	0.964345142738882	1	0.943990313838021	1	0.974883858363383	0.998174113355237	0.0551748589407075	0.238880747042207	0.557304273142954	0.999982858284046	-0.1837058881015
chr10	80404235	80404335	100	-	exon	Uqcr11	0.535421603362285	1	0.523002803342394	1	0.338964301479568	0.998174113355237	-0.182574662660054	0.238880747042207	0.557304273142954	0.999982858284046	-0.421455409702261
chr10	80406594	80406704	110	-	exon	Uqcr11	0.478138216755748	1	0.485115536377658	1	0.450790101459476	0.998174113355237	0.551057305595073	0.238880747042207	0.557304273142954	0.999982858284046	0.312176558552866
chr10	80409713	80410279	566	-	utr3	Tcf3	0.83444931358418	1	0.879304701162817	1	0.901411800570481	0.998174113355237	-0.15434026484513	-0.144016548371251	0.537493375986297	0.999982858284046	-0.0103237164738792
chr10	80547884	80548048	164	-	utr3	Rexo1	0.647295368469307	1	0.666415708985535	1	0.757936598118562	0.998174113355237	-0.298868887730668	-0.019951243439406	0.921512424372957	0.999982858284046	-0.278917644291262
chr10	80548489	80548617	128	-	utr3	Rexo1	0.747112920102187	1	0.774140804252077	1	0.881081338444099	0.998174113355237	-0.263701335723303	-0.019951243439406	0.921512424372957	0.999982858284046	-0.243750092283897
chr10	80549217	80550901	1684	-	utr3	Rexo1	0.948893281476467	1	0.95757509183283	1	0.94227967563671	0.998174113355237	-0.0429776716794334	-0.019951243439406	0.921512424372957	0.999982858284046	-0.0230264282400273
chr10	80568604	80568888	284	-	utr3	Klf16	0.967629080567684	1	0.962046611012317	1	0.903819468241634	0.998174113355237	-0.0653901091242062	0.0556178557551631	0.884847622840154	0.999982858284046	-0.121007964879369
chr10	80583728	80583849	121	-	utr3	Abhd17a	0.831879436094588	1	0.835291993646455	1	0.9569001896121	0.998174113355237	0.159621193470394	0.239581817317964	0.32835130643684	0.999982858284046	-0.0799606238475704
chr10	80586546	80587036	490	-	utr5	Abhd17a	0.293488727702968	1	0.298881503547658	1	0.245297276400916	0.998174113355237	-0.0101694101221861	0.239581817317964	0.32835130643684	0.999982858284046	-0.24975122744015
chr10	80606841	80607207	366	+	exon	Gm49322	0.364962729361328	1	0.365858524311454	1	0.459203738758131	0.998174113355237	-0.514811290056458	-0.354259151318766	0.562004721235241	0.999982858284046	-0.160552138737692
chr10	80607400	80607571	171	+	utr3	Gm49322	0.716113778391815	1	0.702235949027068	1	0.809478488956197	0.998174113355237	-0.0250973593707831	-0.354259151318766	0.562004721235241	0.999982858284046	0.329161791947983
chr10	80615048	80615732	684	+	utr3	Gm49322	0.462213874371367	1	0.533759021810065	1	0.523383980223035	0.998174113355237	-0.174597534919336	-0.354259151318766	0.562004721235241	0.999982858284046	0.17966161639943
chr10	80634341	80634601	260	+	utr5	Csnk1g2	0.695240631117203	1	0.717744662102052	1	0.724659703111103	0.998174113355237	0.111018914028672	0.047049805290459	0.859312535119961	0.999982858284046	0.0639691087382133
chr10	80640132	80640336	204	+	utr3	Csnk1g2	0.748185482880855	1	0.747206966714089	1	0.771534754903376	0.998174113355237	-0.159833515261932	0.047049805290459	0.859312535119961	0.999982858284046	-0.206883320552391
chr10	80640448	80640584	136	+	utr3	Csnk1g2	0.539804015511542	1	0.573938728978889	1	0.705815155622216	0.998174113355237	-0.155413466363034	0.047049805290459	0.859312535119961	0.999982858284046	-0.202463271653493
chr10	80643197	80643435	238	-	utr3	Btbd2	0.937352102441552	1	0.938937666966841	1	0.951767777412964	0.998174113355237	-0.0269204521038835	-0.0466666516836124	0.783369683029686	0.999982858284046	0.0197461995797289
chr10	80686606	80687090	484	-	utr3	Mob3a	0.611223801307973	1	0.618238294043947	1	0.721875820647952	0.998174113355237	-0.131768502849267	-0.3159844973413	0.345288501970859	0.999982858284046	0.184215994492033
chr10	80689960	80690092	132	-	exon	Mob3a	0.900236491779452	1	0.900738231001122	1	0.955871602430178	0.998174113355237	-0.330036071740596	-0.3159844973413	0.345288501970859	0.999982858284046	-0.0140515743992967
chr10	80691135	80691556	421	-	utr5	Mob3a	0.235106941823624	1	0.288781141265968	1	0.363024968847237	0.998174113355237	-0.089041184751951	-0.3159844973413	0.345288501970859	0.999982858284046	0.226943312589349
chr10	80704925	80705317	392	+	utr3	Izumo4	0.584608926654223	1	0.54324955183706	1	0.550440680752211	0.998174113355237	-0.139515924315284	-0.213169092605692	0.673078054251032	0.999982858284046	0.0736531682904087
chr10	80719085	80719284	199	-	exon	Ap3d1	0.819039038498023	1	0.846678571003156	1	0.824167311263149	0.998174113355237	-0.26893247367277	-0.0184084894180888	0.935582917908573	0.999982858284046	-0.250523984254681
chr10	80788718	80789044	326	+	utr3	Dot1l	0.94738787173658	1	0.937280226344881	1	0.993520080435952	0.998174113355237	0.0472681251803081	0.163806924530514	0.35374863827476	0.999982858284046	-0.116538799350206
chr10	80790665	80790813	148	+	exon	Dot1l	0.885582609087415	1	0.90688382216835	1	0.947621883194411	0.998174113355237	-0.116724297972316	0.163806924530514	0.35374863827476	0.999982858284046	-0.28053122250283
chr10	80790877	80791538	661	+	exon	Dot1l	0.29976800763443	1	0.414155405468929	1	0.458674664229044	0.998174113355237	-0.17065769048815	0.163806924530514	0.35374863827476	0.999982858284046	-0.334464615018663
chr10	80793629	80794129	500	+	utr3	Dot1l	0.816014588764143	1	0.876295346696939	1	0.948699491637306	0.998174113355237	0.124551242774289	0.163806924530514	0.35374863827476	0.999982858284046	-0.0392556817562247
chr10	80798176	80798496	320	+	utr5	Sf3a2	0.997996783097903	1	0.989619192236912	1	0.983146871145922	0.998174113355237	-0.545770850998053	-0.114742591938996	0.573372803707084	0.999982858284046	-0.431028259059057
chr10	80832987	80833171	184	-	utr3	Lingo3	0.857610870394697	1	0.847959220235371	1	0.906128370095887	0.998174113355237	0.0133246794887139	-0.025936625377859	0.968433395984594	0.999982858284046	0.0392613048665729
chr10	80833351	80833824	473	-	utr3	Lingo3	0.651599656416725	1	0.644998756132271	1	0.619820797130469	0.998174113355237	0.0163845804141463	-0.025936625377859	0.968433395984594	0.999982858284046	0.0423212057920053
chr10	80834493	80834662	169	-	exon	Lingo3	0.428705665493288	1	0.408962734024826	1	0.677509489282053	0.998174113355237	-0.122999581957545	-0.025936625377859	0.968433395984594	0.999982858284046	-0.0970629565796857
chr10	80835310	80835423	113	-	exon	Lingo3	0.308310515666878	1	0.289669836522355	1	0.530959197386419	0.998174113355237	0.420060912848345	-0.025936625377859	0.968433395984594	0.999982858284046	0.445997538226204
chr10	80835553	80835723	170	-	exon	Lingo3	0.783529168263416	1	0.79213057516795	1	0.828891940241506	0.998174113355237	0.315100056462981	-0.025936625377859	0.968433395984594	0.999982858284046	0.34103668184084
chr10	80854941	80855123	182	-	exon	Lsm7	0.918016893667222	1	0.925854820865677	1	0.954863427177446	0.998174113355237	-0.330966458596439	-0.358041305111898	0.280120950224862	0.999982858284046	0.0270748465154586
chr10	80867476	80867942	466	+	utr3	Sppl2b	0.859502321049263	1	0.876876544387194	1	0.840308839053772	0.998174113355237	0.120476361011159	0.189792360332919	0.596381433323759	0.999982858284046	-0.0693159993217599
chr10	80868159	80868653	494	+	utr3	Sppl2b	0.699003163760419	1	0.690872334181162	1	0.633417711878018	0.998174113355237	-0.0501856213037116	0.189792360332919	0.596381433323759	0.999982858284046	-0.23997798163663
chr10	80899962	80900286	324	-	utr3	Timm13	0.933110366848003	1	0.912837105159757	1	0.922892293120518	0.998174113355237	-0.0805036614352488	0.014659080697181	0.960246836681488	0.999982858284046	-0.0951627421324298
chr10	80902072	80902369	297	-	utr3	Lmnb2	0.655531319137189	1	0.637160701421471	1	0.583835673135851	0.998174113355237	-0.384395574884064	-0.103560467689299	0.760188888611078	0.999982858284046	-0.280835107194765
chr10	80902497	80902663	166	-	utr3	Lmnb2	0.519772324803879	1	0.502168200717695	1	0.48158242998308	0.998174113355237	-0.579752338756833	-0.103560467689299	0.760188888611078	0.999982858284046	-0.476191871067534
chr10	80930127	80930312	185	+	utr5	Gadd45b	0.790179471225122	1	0.76805954646552	1	0.697609346122895	0.998174113355237	-0.93957428252896	-1.03330224227584	0.0985800755268704	0.999982858284046	0.0937279597468754
chr10	80931824	80932149	325	+	utr3	Gadd45b	0.464980312613358	1	0.447970994542711	1	0.318638164035762	0.998174113355237	-0.669026876460108	-1.03330224227584	0.0985800755268704	0.999982858284046	0.364275365815728
chr10	81020747	81021101	354	-	utr3	Diras1	0.736868297054055	1	0.727956013396087	1	0.648985814054859	0.998174113355237	-0.289519876785784	-0.153452114198467	0.85854148625691	0.999982858284046	-0.136067762587317
chr10	81030022	81031635	1613	-	utr3	Slc39a3	0.774549287199041	1	0.850423822032917	1	0.932048147866606	0.998174113355237	-0.022124189974935	-0.00613877259580593	0.973648378311122	0.999982858284046	-0.0159854173791291
chr10	81044397	81044974	577	-	utr3	Sgta	0.789653783610977	1	0.862398700147801	1	0.927416804887502	0.998174113355237	0.0891272176795671	0.0439701896901007	0.797017721398906	0.999982858284046	0.0451570279894663
chr10	81143978	81144334	356	+	exon	Zbtb7a	0.860356414815351	1	0.844357741286005	1	0.920866414358839	0.998174113355237	-0.260931264141182	0.0320933126652309	0.89123738207127	0.999982858284046	-0.293024576806413
chr10	81144545	81145138	593	+	exon	Zbtb7a	0.731522895024001	1	0.762502954794865	1	0.786012521561221	0.998174113355237	-0.270152869688276	0.0320933126652309	0.89123738207127	0.999982858284046	-0.302246182353507
chr10	81148265	81148733	468	+	utr3	Zbtb7a	0.132156259995884	1	0.190750036864356	1	0.285481209018568	0.998174113355237	-0.29817691890519	0.0320933126652309	0.89123738207127	0.999982858284046	-0.330270231570421
chr10	81153536	81154055	519	-	utr3	Pias4	0.843635870416995	1	0.840768355431969	1	0.87985774970753	0.998174113355237	-0.0360450895809495	0.16220359860452	0.404744990210759	0.999982858284046	-0.19824868818547
chr10	81163824	81164195	371	-	exon	Pias4	0.694797033077045	1	0.757215231027191	1	0.82358994327232	0.998174113355237	0.072424626291584	0.16220359860452	0.404744990210759	0.999982858284046	-0.0897789723129363
chr10	81182176	81182296	120	+	utr3	Eef2	0.5277437395952	1	0.672046980863111	1	0.856338032885256	0.998174113355237	-0.0563891992324793	0.229298552907931	0.178926256685443	0.999982858284046	-0.28568775214041
chr10	81189867	81189985	118	+	exon	Dapk3	0.8181459546927	1	0.824043336407071	1	0.929405049874125	0.998174113355237	0.0411290461936444	0.13475934258128	0.497992550534853	0.999982858284046	-0.0936302963876354
chr10	81204593	81204760	167	-	utr3	Atcay	0.848448975313072	1	0.869265828739161	1	0.704755440077229	0.998174113355237	-1.41843260446585	-1.47511096212043	0.059089884300505	0.999982858284046	0.0566783576545773
chr10	81204866	81205018	152	-	utr3	Atcay	0.549902543630967	1	0.568707672016327	1	0.215727717872713	0.998174113355237	-1.98367419454721	-1.47511096212043	0.059089884300505	0.999982858284046	-0.50856323242678
chr10	81205927	81206471	544	-	utr3	Atcay	0.946778833822843	1	0.980479790906205	1	0.890566057862973	0.998174113355237	-1.91531577011669	-1.47511096212043	0.059089884300505	0.999982858284046	-0.440204807996264
chr10	81230555	81230729	174	-	utr5	Atcay	0.702411384064937	1	0.676304520793225	1	0.440643595318766	0.998174113355237	-1.41168643495207	-1.47511096212043	0.059089884300505	0.999982858284046	0.0634245271683564
chr10	81265730	81265839	109	-	exon	Mrpl54	0.761732198161777	1	0.772449744480565	1	0.763224027965049	0.998174113355237	-0.246432891420525	-0.0158328441652309	0.959682102877233	0.999982858284046	-0.230600047255294
chr10	81268734	81269317	583	+	utr5	Apba3	0.859841249588689	1	0.907609944521624	1	0.938313462459317	0.998174113355237	0.0829049846369173	0.167765181730934	0.408119718271994	0.999982858284046	-0.0848601970940169
chr10	81317846	81319259	1413	+	utr3	Pip5k1c	0.760054477707494	1	0.814204231510696	1	0.865530893305553	0.998174113355237	0.00608462239432402	-0.0222662917990603	0.914834468046049	0.999982858284046	0.0283509141933843
chr10	81319407	81319661	254	+	utr3	Pip5k1c	0.600400277767841	1	0.667464434659614	1	0.787587723246743	0.998174113355237	-0.0992813378331661	-0.0222662917990603	0.914834468046049	0.999982858284046	-0.0770150460341058
chr10	81322563	81322889	326	+	exon	Cactin	0.548086218256247	1	0.549977805683106	1	0.573241889894766	0.998174113355237	0.239571515828469	0.379029062553344	0.081526304707375	0.999982858284046	-0.139457546724874
chr10	81325590	81326207	617	+	utr3	Cactin	0.472437045377328	1	0.579579516622093	1	0.668995668215767	0.998174113355237	-0.00506269217419173	0.379029062553344	0.081526304707375	0.999982858284046	-0.384091754727535
chr10	81346273	81346386	113	-	utr3	Hmg20b	0.921032301824131	1	0.901686807039747	1	0.874453053413485	0.998174113355237	0.189183847845892	0.155197704819222	0.547499337135898	0.999982858284046	0.0339861430266694
chr10	81346602	81346711	109	-	exon	Hmg20b	0.911654627449904	1	0.896989711144466	1	0.866007234520538	0.998174113355237	-0.07224538364345	0.155197704819222	0.547499337135898	0.999982858284046	-0.227443088462672
chr10	81363736	81364285	549	+	utr3	Mfsd12	0.489359638212785	1	0.517837081710873	1	0.589873190812773	0.998174113355237	-0.0306736011124109	0.0699057382174626	0.767244893211664	0.999982858284046	-0.100579339329873
chr10	81366998	81367417	419	-	utr3	Fzr1	0.962854745383386	1	0.936572412733684	1	0.923063570003569	0.998174113355237	-0.0268524062782698	0.0620497905939281	0.839236549082792	0.999982858284046	-0.0889021968721979
chr10	81387857	81388049	192	+	utr3	Dohh	0.820047652912589	1	0.807243017071526	1	0.835736472085228	0.998174113355237	-0.268169921901817	0.342512703435194	0.231078050281486	0.999982858284046	-0.610682625337011
chr10	81390922	81391360	438	+	utr3	Gm48551	0.434353808614481	1	0.450595772739358	1	0.585481955993254	0.998174113355237	-0.337531024136643	0.150114853421596	0.853380387423475	0.999982858284046	-0.487645877558239
chr10	81400224	81401069	845	-	utr3	Nfic	0.455723079750347	1	0.424005612174403	1	0.296678014197545	0.998174113355237	-0.283555589412556	-0.202235115022419	0.567817648815393	0.999982858284046	-0.081320474390137
chr10	81420383	81420718	335	-	exon	Nfic	0.930755898316132	1	0.894798386767159	1	0.945360006441756	0.998174113355237	-0.208369601294406	-0.202235115022419	0.567817648815393	0.999982858284046	-0.00613448627198718
chr10	81487144	81487267	123	-	utr3	Ncln	0.494410044747549	1	0.503238790542476	1	0.589904809225399	0.998174113355237	-0.160135536438661	-0.0961806294001644	0.670712240164553	0.999982858284046	-0.0639549070384964
chr10	81595921	81596324	403	-	utr3	Tle6	0.977520707284464	1	0.959854996773147	1	0.968936450955295	0.998174113355237	0.430797393513042	0.478107790951932	0.5669284324503	0.999982858284046	-0.0473103974388899
chr10	81597320	81597559	239	-	exon	Tle6	0.873767406750234	1	0.856361948605563	1	0.783497162269207	0.998174113355237	0.267458008199254	0.478107790951932	0.5669284324503	0.999982858284046	-0.210649782752678
chr10	81606433	81606636	203	-	exon	Gm26896	0.449618924122777	1	0.432492793135027	1	0.628164577166699	0.998174113355237	0.0347898169415605	-0.596701908393324	0.348179132993957	0.999982858284046	0.631491725334885
chr10	81608275	81608793	518	+	utr5	BC025920	0.601897061324394	1	0.645294255823913	1	0.800673868418667	0.998174113355237	-0.00961288636805405	0.294506632804498	0.551169288849467	0.999982858284046	-0.304119519172552
chr10	81609148	81609248	100	-	exon	Gm26896	0.503620250827332	1	0.500803170211735	1	0.725987007271513	0.998174113355237	0.332405391589839	-0.596701908393324	0.348179132993957	0.999982858284046	0.929107299983164
chr10	81609327	81609774	447	+	utr3	BC025920	0.69015559222748	1	0.712544886769773	1	0.828200902131218	0.998174113355237	0.0458049987811744	0.294506632804498	0.551169288849467	0.999982858284046	-0.248701634023323
chr10	81642835	81643133	298	+	utr3	Ankrd24	0.606530455988843	1	0.60346415652825	1	0.733100065987307	0.998174113355237	-0.0333949625246556	-0.0422592140662888	0.875775239186967	0.999982858284046	0.00886425154163314
chr10	81643249	81643437	188	+	exon	Ankrd24	0.668273510850817	1	0.649262951395798	1	0.803977174381552	0.998174113355237	-0.185129097158013	-0.0422592140662888	0.875775239186967	0.999982858284046	-0.142869883091724
chr10	82021033	82021273	240	+	exon	Gm8170	0.568337335426688	1	0.555112884549912	1	0.721866882829123	0.998174113355237	0.196665906470582	0.323909508153364	0.68578144916474	0.999982858284046	-0.127243601682782
chr10	82046847	82047463	616	+	utr5*	Zfp873	0.393708049224867	1	0.406429399064964	1	0.542207620058114	0.998174113355237	0.201264661856524	-0.336128092744693	0.255053992899441	0.999982858284046	0.537392754601216
chr10	82060469	82061113	644	+	utr3	Zfp873	0.646502792251329	1	0.685825787734652	1	0.764570164750612	0.998174113355237	-0.364960489860106	-0.336128092744693	0.255053992899441	0.999982858284046	-0.0288323971154136
chr10	82150917	82151165	248	+	exon	AU041133	0.468596364634633	1	0.472503818409252	1	0.483784998655645	0.998174113355237	-0.549497048196884	-0.392508714532975	0.339545123817799	0.999982858284046	-0.15698833366391
chr10	82151627	82151908	281	+	exon	AU041133	0.781727106638735	1	0.745236085582741	1	0.84808400842928	0.998174113355237	-0.462126536355123	-0.392508714532975	0.339545123817799	0.999982858284046	-0.0696178218221482
chr10	82152746	82152854	108	+	utr3	AU041133	0.753441751448305	1	0.759772448570865	1	0.924761919022116	0.998174113355237	-0.85906894511225	-0.392508714532975	0.339545123817799	0.999982858284046	-0.466560230579276
chr10	82154347	82154556	209	+	utr3*	AU041133	0.633768666371405	1	0.63721901186139	1	0.764682352495389	0.998174113355237	-0.373039518044645	-0.392508714532975	0.339545123817799	0.999982858284046	0.0194691964883297
chr10	82377180	82377314	134	+	exon	Gm4924	0.442517504291524	1	0.41401243216975	1	0.526183687058996	0.998174113355237	0.143502030807752	-0.238923461188463	0.468389255800915	0.999982858284046	0.382425491996215
chr10	82377610	82377821	211	+	exon	Gm4924	0.478582831674319	1	0.443912097689432	1	0.553382735952584	0.998174113355237	-0.271839538731726	-0.238923461188463	0.468389255800915	0.999982858284046	-0.0329160775432632
chr10	82379184	82379333	149	+	utr3	Gm4924	0.113441146767846	1	0.108733852275124	1	0.297389459262294	0.998174113355237	-1.06794119710149	-0.238923461188463	0.468389255800915	0.999982858284046	-0.82901773591303
chr10	82739127	82739311	184	+	utr3	Hcfc2	0.490755315332595	1	0.535584073317911	1	0.725329661402178	0.998174113355237	-0.0146845778049299	0.0458072447609491	0.805459490168194	0.999982858284046	-0.060491822565879
chr10	83191481	83191801	320	+	utr3	Chst11	0.994252132417001	1	0.988407081216163	1	0.992991371109339	0.998174113355237	0.256388052121978	0.450744941528507	0.234649557541043	0.999982858284046	-0.194356889406529
chr10	83316238	83316647	409	-	utr5	Slc41a2	0.997215330391139	1	0.984690399255938	1	0.979929858068316	0.998174113355237	0.0232523290693201	0.0512244761898496	0.905990608533613	0.999982858284046	-0.0279721471205295
chr10	83365801	83366288	487	+	utr3	D10Wsu102e	0.936101474536517	1	0.94760465464207	1	0.907782798362591	0.998174113355237	-0.291161556963751	-0.143371709876931	0.589701479961061	0.999982858284046	-0.14778984708682
chr10	83594130	83594762	632	+	utr3	Washc4	0.641981938774275	1	0.731538939479015	1	0.795988940272544	0.998174113355237	0.0198418021248176	0.0377085317278172	0.818469179110066	0.999982858284046	-0.0178667296029995
chr10	83600638	83600952	314	-	utr3	Appl2	0.577380918050498	1	0.547707793228777	1	0.617550912001165	0.998174113355237	0.0696143865456613	-0.109029350855341	0.786029493700767	0.999982858284046	0.178643737401003
chr10	83629736	83629929	193	-	intron	Appl2	0.881020162743473	1	0.922398808004196	1	0.888519957660924	0.998174113355237	-1.26570993113971	-0.109029350855341	0.786029493700767	0.999982858284046	-1.15668058028437
chr10	83762011	83762158	147	+	utr3	1500009L16Rik	0.689914730857524	1	0.72397853894646	1	0.730926037051875	0.998174113355237	0.499487925095352	0.261442155310119	0.593222632535427	0.999982858284046	0.238045769785233
chr10	84373879	84374160	281	-	utr3	Nuak1	0.276138452616718	1	0.247335021772782	1	0.225941808033118	0.998174113355237	0.149063583414052	0.406365801283159	0.420978280179573	0.999982858284046	-0.257302217869107
chr10	84374242	84374385	143	-	utr3	Nuak1	0.418182451843906	1	0.40398386616035	1	0.316160926838156	0.998174113355237	-0.741382891894447	0.406365801283159	0.420978280179573	0.999982858284046	-1.14774869317761
chr10	84374562	84374795	233	-	exon	Nuak1	0.533843912089583	1	0.527732127012305	1	0.634817220988817	0.998174113355237	0.0760676598507002	0.406365801283159	0.420978280179573	0.999982858284046	-0.330298141432459
chr10	84374994	84375210	216	-	exon	Nuak1	0.788312195375035	1	0.777558487524793	1	0.788079147398401	0.998174113355237	0.398954063627509	0.406365801283159	0.420978280179573	0.999982858284046	-0.00741173765565001
chr10	84527308	84528478	1170	-	utr3	Ckap4	0.76813398453612	1	0.823165483322355	1	0.882853777664347	0.998174113355237	0.289373839379207	0.243223883690292	0.232692318624849	0.999982858284046	0.0461499556889145
chr10	84584722	84584881	159	+	utr5	Tcp11l2	0.703326472111812	1	0.672379447674405	1	0.540773346913443	0.998174113355237	0.0170833995825986	-0.377334044435565	0.522026618013893	0.999982858284046	0.394417444018163
chr10	84725827	84726008	181	+	utr3	Polr3b	0.658919681372485	1	0.647344579508724	1	0.781452041743658	0.998174113355237	0.0394807440313911	0.0197559585187083	0.915604963414098	0.999982858284046	0.0197247855126829
chr10	84756131	84756359	228	+	utr5	Rfx4	0.663131853279188	1	0.694907623813097	1	0.746113961537575	0.998174113355237	-0.065016048475371	-0.206867193812707	0.499297406118324	0.999982858284046	0.141851145337336
chr10	84767395	84767691	296	+	intron	Rfx4	0.662417972279791	1	0.6617460804804	1	0.73386195438753	0.998174113355237	-0.399519254183148	-0.206867193812707	0.499297406118324	0.999982858284046	-0.192652060370441
chr10	84905138	84905513	375	+	utr3	Rfx4	0.689647261455292	1	0.726004055254621	1	0.760061007878936	0.998174113355237	-0.17041312127315	-0.206867193812707	0.499297406118324	0.999982858284046	0.0364540725395574
chr10	84947527	84948008	481	+	exon	Ric8b	0.508207472564685	1	0.573014241641121	1	0.621049400384541	0.998174113355237	-0.191167404499915	0.0731145595915493	0.761237090840503	0.999982858284046	-0.264281964091464
chr10	84957944	84958088	144	+	exon	Ric8b	0.610314922002318	1	0.621012877456276	1	0.75499644256154	0.998174113355237	-0.0971974916621302	0.0731145595915493	0.761237090840503	0.999982858284046	-0.17031205125368
chr10	84969795	84969950	155	+	exon	Ric8b	0.25713908658836	1	0.296094471127703	1	0.462845362468723	0.998174113355237	-0.362125644064123	0.0731145595915493	0.761237090840503	0.999982858284046	-0.435240203655672
chr10	85015077	85015754	677	+	utr3	Ric8b	0.609217738364102	1	0.658306381528095	1	0.793912145425226	0.998174113355237	0.106249551144414	0.0731145595915493	0.761237090840503	0.999982858284046	0.033134991552865
chr10	85097999	85098608	609	-	utr3	Fhl4	0.912218465719331	1	0.92708536457416	1	0.945054267180458	0.998174113355237	0.481726263661718	0.233597364996914	0.543972644695046	0.999982858284046	0.248128898664804
chr10	85114427	85115034	607	+	utr3	Tmem263	0.890920157653583	1	0.943239087838696	1	0.935453558657114	0.998174113355237	0.182385490803078	0.182330424942561	0.312508087922566	0.999982858284046	5.50658605175669e-05
chr10	85119470	85120065	595	-	utr3	Mterf2	0.646797122756039	1	0.695425483112645	1	0.779753711963804	0.998174113355237	0.141887858645321	0.238370068185777	0.356694422936743	0.999982858284046	-0.0964822095404559
chr10	85120214	85120893	679	+	utr3	Tmem263	0.916228260671216	1	0.932307040450195	1	0.979387697062585	0.998174113355237	0.0828998933116016	0.182330424942561	0.312508087922566	0.999982858284046	-0.099430531630959
chr10	85387324	85387674	350	+	utr5	Btbd11	0.660424068591609	1	0.664820878255766	1	0.739838064723616	0.998174113355237	-0.308793799908066	-0.0218179821763112	0.942492149183431	0.999982858284046	-0.286975817731755
chr10	85658412	85658887	475	+	utr3	Btbd11	0.847566043569661	1	0.868714435982621	1	0.847445827967302	0.998174113355237	-0.322919511715585	-0.0218179821763112	0.942492149183431	0.999982858284046	-0.301101529539274
chr10	85659994	85660239	245	+	utr3	Btbd11	0.659776541891276	1	0.659030885015352	1	0.797017646362549	0.998174113355237	-0.0708600385232966	-0.0218179821763112	0.942492149183431	0.999982858284046	-0.0490420563469854
chr10	85892044	85892201	157	-	utr3	Prdm4	0.0907094797639072	1	0.109374915975741	1	0.230278401030961	0.998174113355237	-0.0564285729660457	-0.138495213051671	0.434859770558811	0.999982858284046	0.0820666400856249
chr10	85892779	85893296	517	-	utr3	Prdm4	0.904274294324375	1	0.926041412013003	1	0.928730296949591	0.998174113355237	-0.170399296761403	-0.138495213051671	0.434859770558811	0.999982858284046	-0.031904083709732
chr10	85907359	85907996	637	-	utr3	Prdm4	0.841418075100965	1	0.876571018139375	1	0.906513675753674	0.998174113355237	-0.419892822186344	-0.138495213051671	0.434859770558811	0.999982858284046	-0.281397609134673
chr10	85938732	85939047	315	-	utr3	Rtcb	0.252415454036553	1	0.33849445468396	1	0.521668195763099	0.998174113355237	0.240999868937185	0.0637571961866755	0.760455671129503	0.999982858284046	0.17724267275051
chr10	86024519	86024669	150	+	utr3	Fbxo7	0.988033441306932	1	0.954146386279151	1	0.974203025789546	0.998174113355237	-0.182108493272929	-0.113815149104748	0.767894803714861	0.999982858284046	-0.0682933441681817
chr10	86049364	86049916	552	+	utr3	Fbxo7	0.699908209846372	1	0.709078254536716	1	0.576387967856554	0.998174113355237	-0.165903993896282	-0.113815149104748	0.767894803714861	0.999982858284046	-0.0520888447915346
chr10	86050881	86051111	230	+	utr3	Fbxo7	0.868270613055025	1	0.890404525419463	1	0.837736066243859	0.998174113355237	0.0395960093099804	-0.113815149104748	0.767894803714861	0.999982858284046	0.153411158414728
chr10	86051372	86051716	344	+	utr3	Fbxo7	0.456766847007577	1	0.406791678507448	1	0.414883864236817	0.998174113355237	0.104201021967205	-0.113815149104748	0.767894803714861	0.999982858284046	0.218016171071952
chr10	86054236	86054417	181	-	utr3*	Syn3	0.821728818172553	1	0.795424246295108	1	0.856231513263339	0.998174113355237	-0.0411134165293375	0.312607948187995	0.613981921112576	0.999982858284046	-0.353721364717332
chr10	86054759	86055463	704	-	utr3	Syn3	0.702342782423455	1	0.7182396515728	1	0.518442358886711	0.998174113355237	0.197361366104181	0.312607948187995	0.613981921112576	0.999982858284046	-0.115246582083814
chr10	86300587	86300865	278	+	utr5	Timp3	0.830517028182831	1	0.786883402799254	1	0.775554607772464	0.998174113355237	-0.321863582846259	-0.139343798362656	0.702013704833198	0.999982858284046	-0.182519784483603
chr10	86703571	86703682	111	-	exon	Hsp90b1	0.91121659613924	1	0.893126161992537	1	0.959285793443491	0.998174113355237	-0.121798700388623	0.0018897171462027	0.996145630190648	0.999982858284046	-0.123688417534825
chr10	86704346	86704467	121	-	exon	Hsp90b1	0.966644441519773	1	0.986023486555596	1	0.924884651859075	0.998174113355237	-0.0959388808411149	0.0018897171462027	0.996145630190648	0.999982858284046	-0.0978285979873176
chr10	86705348	86705456	108	-	utr5	Hsp90b1	0.94300326532527	1	0.962266610489243	1	0.987808095694266	0.998174113355237	-0.27458839770718	0.0018897171462027	0.996145630190648	0.999982858284046	-0.276478114853383
chr10	86834036	86834176	140	+	exon	Nt5dc3	0.533295035194664	1	0.531848579703634	1	0.65574326511758	0.998174113355237	0.0380218116528063	0.0951090972759079	0.818315477235845	0.999982858284046	-0.0570872856231016
chr10	86834396	86835056	660	+	utr3	Nt5dc3	0.853563609083096	1	0.839746750666801	1	0.786462243524004	0.998174113355237	-0.00356807667274278	0.0951090972759079	0.818315477235845	0.999982858284046	-0.0986771739486506
chr10	87491466	87492001	535	-	utr3	Ascl1	0.876233808549743	1	0.894535075162714	1	0.831193747994872	0.998174113355237	0.257963231510672	0.281876723384613	0.498987163592719	0.999982858284046	-0.0239134918739409
chr10	87492412	87492656	244	-	exon	Ascl1	0.702485216572349	1	0.692074585614716	1	0.671678365869931	0.998174113355237	0.165550730750281	0.281876723384613	0.498987163592719	0.999982858284046	-0.116325992634332
chr10	87493093	87493654	561	-	utr5	Ascl1	0.933502648722903	1	0.949805080576535	1	0.924058727459053	0.998174113355237	0.258703781696742	0.281876723384613	0.498987163592719	0.999982858284046	-0.0231729416878714
chr10	88091943	88092386	443	+	utr3	Pmch	0.836244967731234	1	0.858842700144275	1	0.815568549025976	0.998174113355237	0.784623456293278	1.22849845965989	0.329406456327899	NA	-0.443875003366607
chr10	88092449	88092710	261	-	utr3	Parpbp	0.680182410191054	1	0.704935939114101	1	0.518099248860753	0.998174113355237	0.809788006176526	0.658861190601992	0.44280615505307	0.999982858284046	0.150926815574534
chr10	88092799	88093154	355	-	utr3	Parpbp	0.918040564480042	1	0.893132502746711	1	0.744023775535915	0.998174113355237	0.679233058127224	0.658861190601992	0.44280615505307	0.999982858284046	0.0203718675252319
chr10	88433276	88433993	717	+	utr3	Gnptab	0.912008694745378	1	0.929592226736448	1	0.920535075356707	0.998174113355237	0.0904081915355468	0.0605935473885192	0.736348538544521	0.999982858284046	0.0298146441470276
chr10	88445931	88446269	338	+	utr3	Gnptab	0.564959166327607	1	0.676438433054485	1	0.744495890557622	0.998174113355237	-0.0372929974619599	0.0605935473885192	0.736348538544521	0.999982858284046	-0.0978865448504791
chr10	88746699	88746988	289	-	utr3	Utp20	0.970895037327645	1	0.957034626999476	1	0.964224269830608	0.998174113355237	-0.16561621976054	-0.0943015733785223	0.812433914905119	0.999982858284046	-0.0713146463820181
chr10	89412966	89414392	1426	-	utr3	Gas2l3	0.99114553031412	1	0.986983986811528	1	0.960582377645234	0.998174113355237	0.544435507600181	0.666743426836407	0.458093884543426	0.999982858284046	-0.122307919236226
chr10	89640199	89641101	902	-	utr3	Scyl2	0.484838610592462	1	0.575431162884672	1	0.699791008395315	0.998174113355237	0.171148177907569	0.196796482059317	0.377974267238225	0.999982858284046	-0.0256483041517478
chr10	89728978	89729078	100	-	exon	Actr6	0.507025198604995	1	0.517238454325321	1	0.701249162945621	0.998174113355237	-0.072546263855833	-0.043902271910181	0.839441039731771	0.999982858284046	-0.0286439919456521
chr10	89804809	89805460	651	+	utr3	Uhrf1bp1l	0.619065010196765	1	0.659775037056811	1	0.796536733711607	0.998174113355237	-0.024971481642865	-0.0553641415672481	0.815654551366997	0.999982858284046	0.0303926599243831
chr10	89805744	89806176	432	+	utr3	Uhrf1bp1l	0.593794294450806	1	0.644983906388039	1	0.635667057285012	0.998174113355237	-0.119336479769508	-0.0553641415672481	0.815654551366997	0.999982858284046	-0.0639723382022603
chr10	89818015	89818286	271	+	utr3	Uhrf1bp1l	0.525080772003127	1	0.549997315760746	1	0.562659047088493	0.998174113355237	-0.110077494193707	-0.0553641415672481	0.815654551366997	0.999982858284046	-0.054713352626459
chr10	89819599	89819814	215	+	utr3	Uhrf1bp1l	0.705268435874776	1	0.690898526584944	1	0.801080477910605	0.998174113355237	-0.114184343337241	-0.0553641415672481	0.815654551366997	0.999982858284046	-0.0588202017699928
[truncated: 18,037 more rows]
