# Supplementary material for: Limits in the detection of m6A changes using MeRIP/m6A-seq
Source: Sci Rep. 2020 Apr 20;10:6590. doi: 10.1038/s41598-020-63355-3 (PMC7170965; doi:10.1038/s41598-020-63355-3)
Supplement: Supplementary file 3 — Supplementary information 3. [file 41598_2020_63355_MOESM3_ESM.zip › additional_file4_v2/macs2_deq_results/positive_fustin_circadian_2013_deq_results.txt]

seqnames	start	end	width	strand	annot	main.gene	deseq2.p	deseq2.padj	edger.p	edger.padj	qnb.p	qnb.padj	metdiff.p	metdiff.padj	peak.l2fc	gene.l2fc	gene.p	gene.padj	diff.l2fc
chr1	942603	942809	206	+	utr3	SAMD11	0.905068237068162	NA	0.885275359846578	1	0.94247812666745	0.992245776064375	0.293391750200704	0.368741130031499	-2.53742457028104	-1.93670891956678	1.43578436866105e-44	4.12754615655898e-43	-0.600715650714265
chr1	1020093	1020491	398	+	utr5	AGRN	0.607784870848952	NA	0.570147827368016	1	0.553836740225978	0.974721073680843	0.0163909400087277	0.104236112844101	-0.63752184494532	-0.386961635696437	8.82348939927564e-18	8.23492368509972e-17	-0.250560209248883
chr1	1055015	1055383	368	+	utr3	AGRN	0.537376220280083	0.999066367020832	0.50230119941958	1	0.459458387971987	0.949914077775401	0.0996565955433697	0.185953876318607	-0.551308945594665	-0.386961635696437	8.82348939927564e-18	8.23492368509972e-17	-0.164347309898228
chr1	1055497	1055713	216	+	utr3	AGRN	0.722213334732338	0.999066367020832	0.732259402824367	1	0.740880735511519	0.992245776064375	0.0327516317539058	0.117411046513142	-0.511546574536168	-0.386961635696437	8.82348939927564e-18	8.23492368509972e-17	-0.124584938839731
chr1	1082287	1082888	601	-	utr3	C1orf159	0.446861467125461	0.999066367020832	0.358517286778602	1	0.407716228760318	0.946392067913759	0.277112956563561	0.354194188062327	0.0117682316087119	0.0186224332595464	0.8456494811659	0.905731149454774	-0.00685420165083443
chr1	1217062	1217531	469	-	utr3	SDF4	0.986528340806762	0.999066367020832	0.95115805258141	1	0.908767312202598	0.992245776064375	0.109428404433698	0.195572497823461	-0.163168317343092	0.0799661309248088	0.0980905090761589	0.180626519878585	-0.243134448267901
chr1	1255015	1255305	290	-	utr3	UBE2J2	0.891146496647971	0.999066367020832	0.850722953004859	1	0.886019289761849	0.992245776064375	0.00669390182755958	0.0975883956573337	-0.0817962960096685	0.0351120432548354	0.644184624323558	0.763735504107386	-0.116908339264504
chr1	1294426	1294681	255	-	exon	ACAP3	0.918354420770085	NA	0.926478471275549	1	0.961960784182201	0.992245776064375	0.316508655032939	0.389985241738459	-1.64869577175599	-1.50935018681692	1.01708877529406e-48	3.37976959564449e-47	-0.139345584939065
chr1	1327744	1328020	276	+	utr3	CPTP	0.941605315808748	NA	0.932537680944919	1	0.921399755379659	0.992245776064375	0.0236120296434165	0.109832848952552	0.187236617134241	0.351800474138646	6.42409565751143e-05	0.0002237888078634	-0.164563857004405
chr1	1328196	1328795	599	+	utr3	CPTP	0.17604600566961	0.980553132535712	0.11187942106091	1	0.142223104613146	0.804771255869619	0.00123420642462679	0.0963159710842872	0.116917862414737	0.351800474138646	6.42409565751143e-05	0.0002237888078634	-0.234882611723909
chr1	1336083	1336417	334	-	utr3	DVL1	0.155309562965421	0.971516298253115	0.0899220776676364	1	0.106408665655188	0.779558472158895	0.255998109211179	0.334535856051781	-0.280903173581999	-0.23390185236539	0.000517803177568514	0.00159006930307122	-0.0470013212166083
chr1	1386869	1387404	535	-	utr3	CCNL2	0.978960730155215	0.999066367020832	0.964247882877244	1	0.988173831722759	0.992245776064375	0.0843088370761883	0.170621203134459	-0.0436879138786026	0.260398481264139	0.000662944916951656	0.00200504065741418	-0.304086395142742
chr1	1400672	1401446	774	+	exon	RP4-758J18.2	0.636410040172619	0.999066367020832	0.586397203553052	1	0.605162897790463	0.982680660961251	0.166208965459086	0.250066964554301	-0.0931844410645134	0.0638095969421149	0.552713704648158	0.689268142245469	-0.156994038006628
chr1	1665056	1665865	809	-	utr3	SLC35E2B	0.183049059811549	0.980733253329022	0.10725409660319	1	0.127552415940883	0.800593417686138	0.538773677724009	0.597685789862602	-0.532623595547298	-0.458931216824165	3.61097449102962e-05	0.000129570569436466	-0.0736923787231324
chr1	1890738	1891019	281	-	utr5	GNB1	0.409081084418807	NA	0.331466695065775	1	0.268601859232967	0.890313383275803	0.3778478716831	0.448053050318835	0.0475098948341447	0.0997207459693727	0.0134101954257389	0.0317051029464037	-0.052210851135228
chr1	2184997	2185307	310	-	utr3	FAAP20	0.368220023733479	NA	0.247166531630549	1	0.312838722771002	0.911480348665062	0.233187042563743	0.312885471127308	-0.045504693919826	0.128290455182497	0.0533508292996934	0.106818314931675	-0.173795149102323
chr1	2190648	2190859	211	-	exon	FAAP20	0.766816562305452	NA	0.697909238450547	1	0.732482348106373	0.992245776064375	0.711736784189277	0.753942199963304	1.69466839927925	0.128290455182497	0.0533508292996934	0.106818314931675	1.56637794409675
chr1	2192049	2192367	318	-	utr3	FAAP20	0.347185820205848	NA	0.257967527376619	1	0.30702141907307	0.909532862034498	0.970248523560482	0.979033206138665	2.12486474189551	0.128290455182497	0.0533508292996934	0.106818314931675	1.99657428671301
chr1	2192572	2192824	252	-	utr3	FAAP20	0.510181205869851	NA	0.419031299520674	1	0.443430893771794	0.946580216173859	0.797839015891243	0.828230770424011	1.62030137869754	0.128290455182497	0.0533508292996934	0.106818314931675	1.49201092351504
chr1	2306942	2307557	615	+	utr3	SKI	0.23563126310596	NA	0.147308253398206	1	0.19526751878428	0.85063368286518	0.351766351118557	0.42324191811187	0.583437267604609	0.636926821491472	2.80335250502259e-19	2.84746441995372e-18	-0.0534895538868626
chr1	2307731	2308052	321	+	utr3	SKI	0.521826143999055	NA	0.411276364834951	1	0.433858565815233	0.946580216173859	0.664143291531328	0.712625083756923	0.423947779529576	0.636926821491472	2.80335250502259e-19	2.84746441995372e-18	-0.212979041961895
chr1	2308134	2308443	309	+	utr3	SKI	0.534605353177417	NA	0.414638378199869	1	0.436227310030339	0.946580216173859	0.326925588057941	0.399664925675941	0.607315083415787	0.636926821491472	2.80335250502259e-19	2.84746441995372e-18	-0.029611738075685
chr1	2403393	2403606	213	+	utr3	RER1	0.0241040567442317	0.718007051731518	0.0088031777393312	1	0.00636695083281763	0.349036258279768	0.376207859316113	0.446462823508172	0.352743220871947	0.236166776120541	3.03648607114117e-05	0.000110187942370209	0.116576444751406
chr1	3629692	3629994	302	+	utr3	TPRG1L	0.810830515783151	NA	0.796929489923982	1	0.822731350133448	0.992245776064375	0.164047793132321	0.247749823769422	0.401336528310271	0.573557221640242	2.00508237620324e-12	1.35738366886289e-11	-0.172220693329971
chr1	3786975	3787299	324	-	exon	LRRC47	0.818176284899738	0.999066367020832	0.767230398238862	1	0.807715735124331	0.992245776064375	0.215829592121265	0.297892710604341	0.74444150701346	0.866731624112686	1.00924888718907e-28	1.65024207923117e-27	-0.122290117099226
chr1	3890633	3890879	246	-	exon	C1orf174	0.32023146733426	0.999066367020832	0.235176620599159	1	0.252210139630441	0.874046070758862	0.216434478708253	0.29857893952957	0.242068136384145	0.327373995361126	1.50678516051526e-05	5.65456125127789e-05	-0.0853058589769812
chr1	6098621	6098847	226	+	utr3	KCNAB2	0.670102816777323	NA	0.587586731201797	1	0.635682331699029	0.990520338231611	0.633141470632643	0.686462517963402	-1.51576135465791	-1.49725240984562	2.2332598953007e-28	3.60868525434766e-27	-0.0185089448122875
chr1	6222898	6223170	272	-	utr3	ICMT	0.221625096505708	NA	0.132213422360929	1	0.17925924663475	0.842535976830011	0.0370554244854895	0.122062711859967	-0.334820346981603	0.0325018508814592	0.52859051511854	0.668525849461616	-0.367322197863062
chr1	6223558	6223952	394	-	utr3	ICMT	0.97659414980272	0.999066367020832	0.995408339563557	1	0.982415225756717	0.992245776064375	0.00660255092039574	0.0975883956573337	-0.0500045052796417	0.0325018508814592	0.52859051511854	0.668525849461616	-0.0825063561611008
chr1	6224611	6225200	589	-	utr3	ICMT	0.609510734036117	0.999066367020832	0.550262528474782	1	0.616577239972779	0.986479079971904	0.117593979791873	0.204438454115215	-0.0592956347222333	0.0325018508814592	0.52859051511854	0.668525849461616	-0.0917974856036925
chr1	6248968	6249172	204	-	utr3	GPR153	0.800560357951331	NA	0.7362880887786	1	0.772883306806068	0.992245776064375	0.464228998639557	0.527931454895153	-1.5012805692167	-1.38049903478657	6.73647637605182e-33	1.3134535129742e-31	-0.120781534430124
chr1	6524458	6524687	229	-	utr3	NOL9	0.832333473847914	NA	0.803460865352022	1	0.840013194866857	0.992245776064375	0.135174174061278	0.221688020583255	0.50813894124051	0.837514217560825	2.73780168563292e-30	4.81070867618356e-29	-0.329375276320315
chr1	6580800	6581051	251	+	exon	ZBTB48	0.831130158201245	NA	0.796539473412284	1	0.855090780228144	0.992245776064375	0.386032628537255	0.454954399202468	0.23200824594622	0.431466700473383	0.000953618065965726	0.00281608927912932	-0.199458454527164
chr1	6592705	6592999	294	-	utr3	KLHL21	0.0800773981842031	NA	0.0365438055506465	1	0.0421122362617348	0.63655248870029	0.00364067493682452	0.0963159710842872	1.00701016304562	1.22269346038623	6.83568228339437e-75	4.55521760356763e-73	-0.215683297340604
chr1	6593204	6593626	422	-	utr3	KLHL21	0.30495472676275	0.999066367020832	0.219834056534979	1	0.253421967887611	0.874046070758862	0.448685947767005	0.512927083228018	1.16739473253893	1.22269346038623	6.83568228339437e-75	4.55521760356763e-73	-0.0552987278472961
chr1	6599066	6599477	411	-	utr5	KLHL21	0.722806182747812	0.999066367020832	0.669824459579703	1	0.634756590132708	0.990520338231611	0.118515781003544	0.205183708962083	0.970903162046164	1.22269346038623	6.83568228339437e-75	4.55521760356763e-73	-0.251790298340063
chr1	6619985	6620220	235	+	exon	PHF13	0.965216752508976	NA	0.988876225185851	1	0.98116904003369	0.992245776064375	0.0940179036108567	0.180830232823737	-0.492009477265034	-0.290232187650549	7.78843148380766e-05	0.00026881668515172	-0.201777289614485
chr1	6621528	6621963	435	+	utr3	PHF13	0.497931444699884	0.999066367020832	0.441448391446866	1	0.437282907090325	0.946580216173859	0.0137617197592926	0.101611028769633	-0.513354145792197	-0.290232187650549	7.78843148380766e-05	0.00026881668515172	-0.223121958141647
chr1	6632810	6633311	501	+	utr3	THAP3	0.748568060704166	0.999066367020832	0.673377592238156	1	0.707101439304717	0.992245776064375	0.0969751828915661	0.183878540033348	-0.163235341084229	-0.0129966224031	0.892709133526451	0.937537096793049	-0.150238718681129
chr1	7771910	7772159	249	+	intron	VAMP3	0.759874214693131	NA	0.709648254153707	1	0.750688782879555	0.992245776064375	0.113837635745215	0.20061968990076	0.103844550608357	1.06753290453385	1.03218741955931e-83	8.31230279275728e-82	-0.963688353925496
chr1	7772206	7772589	383	+	intron	VAMP3	0.1458974006419	NA	0.0733577577151573	1	0.16163300077329	0.818744810768235	0.0382313022221721	0.122784143523853	0.0101800975633772	1.06753290453385	1.03218741955931e-83	8.31230279275728e-82	-1.05735280697048
chr1	7827253	7827612	359	-	exon	RP3-467L1.4	0.550213412713795	0.999066367020832	0.483028741674679	1	0.370869544521979	0.940350120185443	0.0971647780239772	0.183990231660794	-2.02380787706102	-1.76040764671693	0.141688482114486	0.244825576133382	-0.263400230344088
chr1	8013149	8013711	562	-	utr3	ERRFI1	0.424737847568857	0.999066367020832	0.397592360184776	1	0.307112012203901	0.909532862034498	0.0361550017471739	0.120776816267306	2.13874993220973	2.30702868657836	9.8253181012279e-245	6.94032398333307e-242	-0.168278754368629
chr1	8013898	8014259	361	-	utr3	ERRFI1	0.870681082550979	0.999066367020832	0.840761739640442	1	0.853084614492653	0.992245776064375	0.0317338272653395	0.116497781804469	2.05145454349406	2.30702868657836	9.8253181012279e-245	6.94032398333307e-242	-0.255574143084292
chr1	8358213	8358933	720	-	exon	RERE	0.750163515854329	0.999066367020832	0.68963654474777	1	0.724669155788733	0.992245776064375	0.0202245323862568	0.107071448385184	0.0767810624109318	0.154959689891724	0.0156183376049212	0.0363829417324477	-0.0781786274807921
chr1	8359648	8359963	315	-	exon	RERE	0.0959106943993045	NA	0.0366589041197854	1	0.0626622441806178	0.688080603848573	0.893389063224746	0.913826867821805	0.0838746343749802	0.154959689891724	0.0156183376049212	0.0363829417324477	-0.0710850555167437
chr1	8360517	8360748	231	-	exon	RERE	0.451025291978537	NA	0.360757787054731	1	0.359935937230288	0.933533047342326	0.186412455241304	0.269495024837719	0.11248634097403	0.154959689891724	0.0156183376049212	0.0363829417324477	-0.0424733489176942
chr1	8361142	8361473	331	-	exon	RERE	0.63993536407047	0.999066367020832	0.547821682116905	1	0.588014759586178	0.976923342521104	0.0919221596485935	0.178524205998015	0.0326425514622887	0.154959689891724	0.0156183376049212	0.0363829417324477	-0.122317138429435
chr1	9355746	9356664	918	+	utr5	SPSB1	0.897448343282794	0.999066367020832	0.903625759296624	1	0.916577550450919	0.992245776064375	0.0289950984353354	0.114098841277038	0.602657269496422	0.730631130205944	5.28785227834429e-21	5.90210256783322e-20	-0.127973860709522
chr1	9367366	9367863	497	+	utr3	SPSB1	0.814187142693127	0.999066367020832	0.789889859788767	1	0.743644342081003	0.992245776064375	0.0818767516819037	0.168608302484494	0.532090446525602	0.730631130205944	5.28785227834429e-21	5.90210256783322e-20	-0.198540683680342
chr1	9726930	9727166	236	+	utr3	PIK3CD	0.13802506986585	NA	0.0676154106331476	1	0.0791150281886768	0.730478235567459	0.935228729176622	0.950233512090741	0.970249113552827	0.9223438490522	7.25436031550158e-49	2.43021070569303e-47	0.0479052645006275
chr1	9727264	9727494	230	+	utr3	PIK3CD	0.640394417595057	NA	0.566442269942736	1	0.581507084072124	0.976005010728878	0.0234133482628857	0.109559876780376	0.692281667193341	0.9223438490522	7.25436031550158e-49	2.43021070569303e-47	-0.230062181858859
chr1	9930043	9930269	226	-	utr3	LZIC	0.47694350185745	NA	0.373487840419277	1	0.402607766457072	0.946392067913759	0.477623461740424	0.541021600245107	0.551668664335796	0.155860259608098	0.0829480741577172	0.156364867510579	0.395808404727698
chr1	10033214	10033501	287	+	utr5	UBE4B	0.0249218331269104	0.725576216007331	0.00651811775162014	1	0.00942651137851457	0.383686430894607	0.782072938483335	0.814207966799865	-0.416187711066745	-0.712512719665872	2.29137111997566e-27	3.51206250459753e-26	0.296325008599128
chr1	10304272	10304675	403	+	utr3	KIF1B	0.936539122266174	NA	0.916313536239384	1	0.876060417068846	0.992245776064375	0.217850195872457	0.299767433904532	0.364594912235105	0.0684951006027653	0.288707608333212	0.430067558516034	0.296099811632339
chr1	10461221	10461671	450	-	utr3	DFFA	0.876406147464564	0.999066367020832	0.871788949115456	1	0.849852415833336	0.992245776064375	0.0351165226169523	0.120097743628965	0.397935458737446	0.549331108095187	3.67310345789915e-15	2.9502968417687e-14	-0.151395649357741
chr1	10629659	10630072	413	+	utr3	PEX14	0.837760364652779	0.999066367020832	0.791697103316537	1	0.826754761923462	0.992245776064375	0.0105932197990456	0.0982672875588244	-0.119776084967083	0.0287687993918101	0.72253076059219	0.821179974905564	-0.148544884358893
chr1	11023322	11023727	405	+	utr3	RP4-635E18.9	0.917840819774963	0.999066367020832	0.884808860742667	1	0.823031456801416	0.992245776064375	0.119028468244507	0.205642196293784	0.0577615564635621	NA	NA	NA	NA
chr1	11107012	11107286	274	-	utr3	MTOR	0.725197062134523	NA	0.662136064437474	1	0.705749460805865	0.992245776064375	0.0859940138531541	0.172142755575458	0.189882454858286	0.303586382555549	8.01419123811051e-08	3.78264318403601e-07	-0.113703927697263
chr1	11285715	11286131	416	+	exon	UBIAD1	0.5405570515427	0.999066367020832	0.478755080646009	1	0.475372486092272	0.953317765530105	0.0563291628844483	0.143513148693403	0.666477429114172	0.921531831046489	8.28259482525406e-32	1.53271401096374e-30	-0.255054401932317
chr1	11790497	11790745	248	-	utr3	MTHFR	0.533975949542981	NA	0.428774740002498	1	0.512246278892165	0.960147001707543	0.0498591132706725	0.135381090469859	0.00497035336372804	0.431383812651615	0.00110923290074874	0.00323925880052105	-0.426413459287886
chr1	11925742	11926001	259	-	exon	KIAA2013	0.130861795440308	NA	0.073769243027599	1	0.0377913884557012	0.603772515999185	0.778126296994714	0.811150224718628	0.262034704990139	0.412290464912651	2.66940440799291e-10	1.55393654765267e-09	-0.150255759922512
chr1	11926093	11926319	226	-	utr5	KIAA2013	0.692747071668229	NA	0.61441116463712	1	0.778577879151651	0.992245776064375	0.543820278122624	0.602210591241529	-0.0264407036059854	0.412290464912651	2.66940440799291e-10	1.55393654765267e-09	-0.438731168518637
chr1	11975073	11975454	381	+	utr3	PLOD1	0.454076507683375	0.999066367020832	0.457231575980609	1	0.461027001186294	0.949914077775401	0.0373007973724233	0.122062711859967	-0.458341610226169	-0.268635359436136	3.54278549499955e-08	1.73407811904324e-07	-0.189706250790034
chr1	12011610	12011963	353	+	utr3	MFN2	0.685869516982392	0.999066367020832	0.62217423982561	1	0.644588021470225	0.990520338231611	0.0225417815735729	0.109182365042709	-0.0787793848682427	0.0731764898727121	0.089838324758243	0.167608599457538	-0.151955874740955
chr1	13779992	13780303	311	+	exon	PRDM2	0.0333308994331741	NA	0.00662579859244166	1	0.011603475773517	0.402991412096983	0.818415915982963	0.846648552739082	0.089484615422911	0.0384573217275446	0.624659712860676	0.747987579124595	0.0510272936953664
chr1	13780614	13780983	369	+	exon	PRDM2	0.411786186373652	NA	0.341972385280475	1	0.349823813333031	0.927916355257507	0.0185255241157543	0.105520021600073	-0.197151237442427	0.0384573217275446	0.624659712860676	0.747987579124595	-0.235608559169972
chr1	13782335	13782791	456	+	exon	PRDM2	0.373999132582239	NA	0.305091733823455	1	0.28065207839203	0.894907684819105	0.0185143536646394	0.105520021600073	-0.119777359154193	0.0384573217275446	0.624659712860676	0.747987579124595	-0.158234680881738
chr1	13786633	13786932	299	+	utr3	PRDM2	0.872073552479946	NA	0.858311790226677	1	0.891858977533244	0.992245776064375	0.0854100158595732	0.171455345822446	-0.186422362281182	0.0384573217275446	0.624659712860676	0.747987579124595	-0.224879684008727
chr1	15214946	15215240	294	+	utr5	TMEM51	0.970941282947124	NA	0.974882860656449	1	0.977579087755526	0.992245776064375	0.0363737009758736	0.12114291935185	0.680470136360679	0.706606335530598	1.44086909424694e-14	1.12056013265389e-13	-0.0261361991699193
chr1	15219296	15220363	1067	+	utr3	TMEM51	0.682784346984452	0.999066367020832	0.616718308037992	1	0.664595633230729	0.991463827364457	0.0448631022463397	0.130195407879292	0.527571593977681	0.706606335530598	1.44086909424694e-14	1.12056013265389e-13	-0.179034741552917
chr1	15409883	15410149	266	+	utr5	EFHD2	0.119008142711456	0.968888624220226	0.0702498481224808	1	0.0338729729103999	0.580448569983764	0.271861297943371	0.349817044932475	1.15836922453566	1.21951465839053	4.37980070963922e-84	3.58549049484803e-82	-0.0611454338548696
chr1	15428765	15429133	368	+	utr3	EFHD2	0.948901864797069	0.999066367020832	0.916709318658823	1	0.965772024379959	0.992245776064375	0.00206599271051822	0.0963159710842872	1.09113761215906	1.21951465839053	4.37980070963922e-84	3.58549049484803e-82	-0.128377046231468
chr1	15660246	15660470	224	+	utr3	DDI2	0.728877969326776	NA	0.652405387731628	1	0.668564992509922	0.991463827364457	0.0847848382461553	0.170880596474419	0.672469435415661	0.723683932300385	1.92985090558517e-16	1.66707560932153e-15	-0.0512144968847241
chr1	15660792	15661468	676	+	utr3	DDI2	0.734687521386733	NA	0.685337472762011	1	0.708110941971807	0.992245776064375	0.020851068523658	0.107728175752902	0.642459546146111	0.723683932300385	1.92985090558517e-16	1.66707560932153e-15	-0.0812243861542739
chr1	15661527	15661776	249	+	utr3	DDI2	0.864712216181173	NA	0.852089497324863	1	0.897624010696276	0.992245776064375	0.0681447744857819	0.15556008287537	0.497811279593222	0.723683932300385	1.92985090558517e-16	1.66707560932153e-15	-0.225872652707162
chr1	15727070	15727466	396	+	exon	PLEKHM2	0.543460251533058	0.999066367020832	0.44362168146415	1	0.511853380019791	0.960147001707543	0.128320457517035	0.21546410080497	0.256389771274908	0.32763047287413	2.25184704816328e-08	1.1251498498735e-07	-0.0712407015992212
chr1	15734246	15734542	296	+	utr3	PLEKHM2	0.345219525112742	NA	0.243644979004273	1	0.341231127965867	0.923377214376552	0.0820360082327445	0.168696333475718	-0.09099704676142	0.32763047287413	2.25184704816328e-08	1.1251498498735e-07	-0.41862751963555
chr1	15873004	15873204	200	+	exon	SPEN	0.533634914458686	NA	0.440629145571041	1	0.533700406228467	0.968325595201806	0.263353790613163	0.341112673990573	0.475507029652194	0.38524881669094	6.16746271135011e-11	3.77421239140368e-10	0.0902582129612544
chr1	15876258	15876537	279	+	exon	SPEN	0.498054189132871	NA	0.413596697088289	1	0.437479604419318	0.946580216173859	0.0803822974444062	0.166902132599021	0.322237413469745	0.38524881669094	6.16746271135011e-11	3.77421239140368e-10	-0.0630114032211945
chr1	15928641	15928850	209	+	exon	SPEN	0.832798338427321	NA	0.768729369516786	1	0.806316596239935	0.992245776064375	0.155857088771866	0.239991617353605	0.195452447779478	0.38524881669094	6.16746271135011e-11	3.77421239140368e-10	-0.189796368911462
chr1	15933478	15933756	278	+	exon	SPEN	0.366518306913695	NA	0.253803060423179	1	0.293216130155569	0.903620714004949	0.410383069832505	0.477682054939877	0.516408540719098	0.38524881669094	6.16746271135011e-11	3.77421239140368e-10	0.131159724028158
chr1	15935078	15935583	505	+	exon	SPEN	0.377108470094307	0.999066367020832	0.284937213054684	1	0.280804701423753	0.894907684819105	0.215410813698617	0.297479664488178	0.270110749341172	0.38524881669094	6.16746271135011e-11	3.77421239140368e-10	-0.115138067349768
chr1	15939460	15940014	554	+	utr3	SPEN	0.674731337711758	NA	0.614245260313744	1	0.658181630579822	0.991254989015638	0.019920886825891	0.106956928933118	0.0861082064307897	0.38524881669094	6.16746271135011e-11	3.77421239140368e-10	-0.29914061026015
chr1	15944860	15945261	401	-	exon	ZBTB17	0.618500010640133	NA	0.529869080155372	1	0.590383667012287	0.977172240129007	0.263133417044098	0.341082091401895	0.040147016813109	0.128984991155092	0.129174384433938	0.22717159669656	-0.0888379743419827
chr1	16124683	16125128	445	-	utr3	EPHA2	0.0680110045150215	0.901420572133878	0.0331346415305108	1	0.053592170641458	0.678876407632712	0.00626840563375208	0.0975883956573337	0.510309493995956	1.0038137659412	2.44669641676779e-90	2.26553091804308e-88	-0.493504271945244
chr1	16155815	16156052	237	-	utr5	EPHA2	0.448112308522914	NA	0.355991668057008	1	0.402801044524481	0.946392067913759	0.26172852484666	0.339528647503477	1.33607385952569	1.0038137659412	2.44669641676779e-90	2.26553091804308e-88	0.332260093584485
chr1	16250646	16251456	810	-	utr3	FBXO42	0.836440623290162	0.999066367020832	0.812377252540664	1	0.83422458267159	0.992245776064375	0.127856302766222	0.215023201071031	0.0488457110786446	0.283129417713006	0.00165179338083628	0.0046713895852683	-0.234283706634361
chr1	16459654	16459906	252	+	utr3	NECAP2	0.00792102183412243	0.435696325744975	0.00172098142122364	1	0.00505201395194878	0.333962890601766	0.0104220949930481	0.0982672875588244	0.512182305393348	0.955017270545055	1.01741314828874e-56	4.2489029164092e-55	-0.442834965151707
chr1	16980770	16981457	687	-	utr5	MFAP2	0.741396455076243	0.999066367020832	0.67825787656584	1	0.65941073740861	0.991463827364457	0.0523971218682074	0.1387901060624	-0.0108333665752177	-0.0506030963847332	0.324050862845059	0.470269399044282	0.0397697298095155
chr1	17407983	17408212	229	-	utr3	RCC2	0.0851617866673039	0.960452785374214	0.0460138319171878	1	0.0552770361422981	0.682237403098413	0.27113031416377	0.349177312152617	0.322172764902613	0.375813315634834	7.31428733424426e-15	5.78289497168279e-14	-0.0536405507322212
chr1	17438112	17438606	494	-	utr5	RCC2	0.482315058773497	NA	0.439990948913439	1	0.487298738104252	0.954661964114834	0.0110541769372081	0.0982672875588244	0.130225435224519	0.375813315634834	7.31428733424426e-15	5.78289497168279e-14	-0.245587880410315
chr1	19219098	19219480	382	-	utr3	EMC1	0.291272895936509	0.999066367020832	0.213501938863774	1	0.210023955514554	0.85743514260644	0.16407163232085	0.247749823769422	-0.0244762822808068	0.0589794156911296	0.30647097921706	0.451192879127218	-0.0834556979719364
chr1	19258807	19259062	255	+	utr3	MRTO4	0.0512037260786132	0.872611236042519	0.0306320293175254	1	0.0427075600803267	0.63655248870029	0.00916906292757302	0.0982672875588244	0.179818171811162	0.51373948808075	2.16113761993737e-23	2.73858561648958e-22	-0.333921316269588
chr1	19328518	19329066	548	+	utr3	PQLC2	0.93511296206182	NA	0.947515409015049	1	0.976514527593762	0.992245776064375	0.0732177870326413	0.15916076150589	0.154336601475731	0.274984848731992	0.00269791326708957	0.00732731074395864	-0.120648247256261
chr1	19907562	19907867	305	+	utr3	OTUD3	0.91382907496002	NA	0.926303768139668	1	0.968013992293906	0.992245776064375	0.104935744661528	0.191060033955176	-0.32197441466218	-0.0149582147356284	0.859851329649704	0.914327071953962	-0.307016199926552
chr1	20485666	20485896	230	-	utr5	CAMK2N1	0.807606800080593	NA	0.807118040917088	1	0.866522811829253	0.992245776064375	0.122169605692487	0.209181482619996	-0.160333557692836	0.413603568331308	1.24016957581798e-08	6.32824080726914e-08	-0.573937126024144
chr1	20500038	20500730	692	-	utr3	MUL1	0.704216311837315	0.999066367020832	0.640597941056574	1	0.685524944446141	0.991463827364457	0.0118660142122151	0.099501383486126	0.549782540509406	0.730363601098776	4.80683658109796e-23	5.99291078136585e-22	-0.180581060589369
chr1	20553949	20554171	222	+	utr3	FAM43B	0.934994629361313	NA	0.929817461960001	1	0.924137466865338	0.992245776064375	0.398257856831955	0.466111507361161	-0.963627163163409	-0.478770987952556	0.00553442868017769	0.0141702237220415	-0.484856175210853
chr1	20633598	20633969	371	+	exon	PINK1	0.97782386099233	NA	0.956500798558481	1	0.971151015369041	0.992245776064375	0.0838461984502696	0.170504295578134	-0.721879507245335	-0.696664411280176	2.82900728903357e-12	1.89338243656678e-11	-0.0252150959651587
chr1	20650724	20651118	394	+	utr3	PINK1	0.772658519705089	0.999066367020832	0.762469989767507	1	0.690730536875848	0.992054353273999	0.0138738060953141	0.101611028769633	-0.960927372657623	-0.696664411280176	2.82900728903357e-12	1.89338243656678e-11	-0.264262961377446
chr1	20720210	20720484	274	-	utr3	SH2D5	0.269578613037813	NA	0.180243798954382	1	0.22304647302909	0.872794059434883	0.0396221949151689	0.124607603240423	-0.245608308384382	0.05846858406604	0.325797905372463	0.472250329181719	-0.304076892450422
chr1	21217992	21218501	509	-	utr3	ECE1	0.288745522304864	0.999066367020832	0.220819924138323	1	0.293466607816206	0.903620714004949	0.00847942368757382	0.0982672875588244	-0.401765304543096	0.419138840697312	1.74485999971168e-18	1.68838253514176e-17	-0.820904145240409
chr1	21219695	21219944	249	-	utr3	ECE1	0.174181884688095	0.980553132535712	0.120616465875452	1	0.19506766256883	0.85063368286518	0.00377356486999192	0.0963159710842872	0.212233215591165	0.419138840697312	1.74485999971168e-18	1.68838253514176e-17	-0.206905625106148
chr1	22030448	22030887	439	+	exon	LINC00339	0.808669637258234	NA	0.791989253268449	1	0.820194688041353	0.992245776064375	0.0840054929393521	0.170504295578134	-0.500273575702528	-0.33470375078407	0.0497098159661829	0.1004234222207	-0.165569824918457
chr1	22528047	22528277	230	+	utr3	ZBTB40	0.557796260268392	NA	0.453726826381349	1	0.527864548024226	0.965359926548345	0.142854197445732	0.228169474294605	-0.279920741176448	-0.0186110439049075	0.817362811936789	0.888873968483911	-0.26130969727154
chr1	22528895	22529462	567	+	utr3	ZBTB40	0.605890719333978	NA	0.509976152449095	1	0.482622990215117	0.95420005147134	0.226087128430705	0.307111622338016	-0.0871646483105795	-0.0186110439049075	0.817362811936789	0.888873968483911	-0.068553604405672
chr1	22784400	22784601	201	+	exon	EPHB2	0.536033896450779	NA	0.429942657223077	1	0.429361534529004	0.946400067439926	0.000738458796692432	0.0963159710842872	-0.81127919601565	-1.00162172092419	2.17886172088982e-58	9.53415899567414e-57	0.190342524908538
chr1	22784663	22784875	212	+	exon	EPHB2	0.268225637355575	NA	0.184896843904736	1	0.142203915870101	0.804771255869619	0.336124291074834	0.408702179035301	-0.873146981372798	-1.00162172092419	2.17886172088982e-58	9.53415899567414e-57	0.12847473955139
chr1	22913849	22914140	291	+	utr3	EPHB2	0.975240041593924	NA	0.946972871908895	1	0.935967813014446	0.992245776064375	0.0946469873207969	0.181572912645679	-1.26091568878197	-1.00162172092419	2.17886172088982e-58	9.53415899567414e-57	-0.259293967857781
chr1	22914236	22914472	236	+	utr3	EPHB2	0.341726410294208	NA	0.248720979935842	1	0.2637840050469	0.886050437320927	0.00447917236849238	0.0963159710842872	-1.24676343092945	-1.00162172092419	2.17886172088982e-58	9.53415899567414e-57	-0.245141710005257
chr1	23019494	23019822	328	+	utr5	KDM1A	0.348206666433489	0.999066367020832	0.133863823988679	1	0.0448978760113035	0.642246053977784	0.405485814757808	0.472718591537323	0.0203046054054728	0.100672644727215	0.0711635649623622	0.137269003398961	-0.080368039321742
chr1	23087848	23088187	339	-	utr3	LUZP1	0.509796289582137	NA	0.414986389558706	1	0.41818322473667	0.946392067913759	0.22219350260341	0.303645476562896	0.726754195334611	0.750292673848968	9.62996330370705e-36	2.05242743756508e-34	-0.0235384785143571
chr1	23088627	23088953	326	-	utr3	LUZP1	0.751781003074416	0.999066367020832	0.670437026285142	1	0.668327512972335	0.991463827364457	0.134161565241455	0.220521432221017	0.601607677538977	0.750292673848968	9.62996330370705e-36	2.05242743756508e-34	-0.148684996309991
chr1	23091304	23091568	264	-	exon	LUZP1	0.963818984566005	NA	0.926766851837396	1	0.920748613554525	0.992245776064375	1	1	0.510446018955501	0.750292673848968	9.62996330370705e-36	2.05242743756508e-34	-0.239846654893467
chr1	23193101	23193498	397	-	exon	HTR1D	0.706600891331615	NA	0.651532697697506	1	0.554962532893803	0.974721073680843	0.0827058982634205	0.169458401215227	0.42596104510477	0.441409673656357	0.000474999465697363	0.001468844501618	-0.0154486285515866
chr1	23509682	23510029	347	-	utr3	E2F2	0.456578463704773	NA	0.380123400524413	1	0.3825649135014	0.941843788036582	0.0184032259656939	0.105461925008316	-2.05714864298033	-1.86680291919299	1.01123026379613e-70	6.0828821926598e-69	-0.190345723787343
chr1	23751282	23752056	774	+	exon	TCEB3	0.880280068327122	0.999066367020832	0.885788189914025	1	0.901773294576944	0.992245776064375	0.078470947709654	0.165147284821868	0.352003197914469	0.602337727798635	2.95608202028601e-20	3.1747704512394e-19	-0.250334529884167
chr1	23759475	23759787	312	+	utr3	TCEB3	0.815882560048385	NA	0.786010617481561	1	0.828603450559747	0.992245776064375	0.0178062386734633	0.104848288127527	0.31511587073832	0.602337727798635	2.95608202028601e-20	3.1747704512394e-19	-0.287221857060315
chr1	23778435	23778635	200	+	utr5	PITHD1	0.115635393707675	NA	0.0654069701604906	1	0.0345732712492745	0.584069267914779	0.396598298025802	0.464460397013592	0.838503668961906	0.789841331322416	3.92327128142936e-28	6.26178411173519e-27	0.0486623376394897
chr1	23845381	23845747	366	-	utr3	FUCA1	0.0319164353779548	NA	0.00962380065745792	1	0.0127677457660327	0.409170633626463	0.00695845283193353	0.0982672875588244	0.667094179995138	1.16788766526951	2.80901652992583e-48	9.18615286631697e-47	-0.500793485274369
chr1	24358196	24358481	285	-	utr3	STPG1	0.303115184268438	NA	0.194985995709313	1	0.242122242831188	0.874046070758862	0.0346065869831457	0.119725870517334	-0.46633672033719	0.0800201640733368	0.530729938054876	0.670374304323849	-0.546356884410527
chr1	25361884	25362125	241	+	utr3	TMEM50A	0.67706853519845	NA	0.620003811851682	1	0.65500891483148	0.990520338231611	0.0435849236100387	0.128890544394519	0.296108941932943	0.0626981559963344	0.318541371065705	0.46459196017093	0.233410785936608
chr1	25566998	25567801	803	+	utr3	LDLRAP1	0.382016308787909	0.999066367020832	0.330286053296351	1	0.333105207598632	0.922154491944836	0.00788859216057158	0.0982672875588244	-0.226482347595205	0.0221120475013284	0.781987585540171	0.865014723816986	-0.248594395096534
chr1	25815772	25816050	278	+	utr3	SEPN1	0.778340393613014	0.999066367020832	0.775624954211864	1	0.793004484861808	0.992245776064375	0.033281914331952	0.118168012295614	-0.553737132740883	-0.31888481616242	2.9003858385147e-10	1.68245516390425e-09	-0.234852316578464
chr1	25834967	25835452	485	-	utr3	AUNIP	0.590012588282645	NA	0.484034960716943	1	0.532356316296326	0.967885223711874	0.19629143666646	0.279342130281772	0.0692585546556546	0.215102570738409	0.0840804894451001	0.158294390843071	-0.145844016082754
chr1	25835521	25835724	203	-	exon	AUNIP	0.914975268347239	NA	0.878472549513733	1	0.861961443012558	0.992245776064375	0.177990791094577	0.261625440374647	0.108883595501838	0.215102570738409	0.0840804894451001	0.158294390843071	-0.106218975236571
chr1	25862853	25863733	880	+	exon	RP1-125I3.2	0.213684617703704	0.982027534919478	0.142660513049305	1	0.147613182393636	0.807528924658733	0.256934740197852	0.33549816822463	0.303522884189202	-1.61929569396179	0.353641774450774	0.501496248121286	1.922818578151
chr1	25961460	25962010	550	-	utr3	PAFAH2	0.198155507287629	NA	0.114872426208372	1	0.180768161338333	0.842535976830011	0.0260211454718799	0.111570574617981	-0.300546559504564	0.0019477053133346	0.986914967384895	0.991855574818748	-0.302494264817898
chr1	26170615	26170815	200	+	utr3	ZNF593	0.772352802653056	0.999066367020832	0.757497124273237	1	0.750809617414097	0.992245776064375	0.0586540979330258	0.145941402621094	0.520616213243907	-1.01914988847508	0.610877773003357	NA	1.53976610171899
chr1	26255429	26255726	297	+	exon	CEP85	0.504877596066845	NA	0.430773291481399	1	0.442334417174798	0.946580216173859	0.0730115962157566	0.15889757765755	-0.797332996849285	-0.525082804826604	1.5307194979967e-11	9.76618790941222e-11	-0.272250192022681
chr1	26574261	26574471	210	+	utr3	RPS6KA1	0.639924800480286	NA	0.553881426222654	1	0.530077953798384	0.967413285912229	0.100119753670708	0.186152528844354	-0.100295442802644	0.0170271736797188	0.796974203261594	0.875870964937606	-0.117322616482363
chr1	26696526	26697276	750	+	exon	ARID1A	0.374987799354545	NA	0.274523268313399	1	0.399957285149131	0.946392067913759	0.273242050097798	0.350769715766824	-0.296987845005951	-0.128165128291096	0.0145150882810898	0.03404710887793	-0.168822716714855
chr1	26779198	26780968	1770	+	utr3	ARID1A	0.474363792787618	0.999066367020832	0.410041615555827	1	0.482359057199035	0.95420005147134	0.0926438074476571	0.179215365339807	-0.164526530816244	-0.128165128291096	0.0145150882810898	0.03404710887793	-0.0363614025251478
chr1	26853884	26854100	216	+	utr3	ZDHHC18	0.0312072440802991	0.785922451055492	0.00792738739137578	1	0.022384692513917	0.509592984760422	0.711424773845681	0.753825569221754	0.0175434937999686	0.159032134505104	0.0161713287744244	0.0375085618998119	-0.141488640705135
chr1	26863240	26863583	343	+	exon	SFN	0.31361738551711	0.999066367020832	0.276467712924838	1	0.191733396977571	0.85063368286518	0.0706312055611403	0.156822020638145	-0.42999088356046	-0.363288695179588	3.17451504475679e-12	2.12060349774445e-11	-0.0667021883808713
chr1	26897238	26897556	318	-	exon	GPATCH3	0.807594247052869	NA	0.738894997186072	1	0.784055213578328	0.992245776064375	0.130745261759508	0.217384740493931	-0.10240045272289	0.082083424965382	0.450696070669362	0.598033434690782	-0.184483877688272
chr1	27006425	27006829	404	-	exon	FAM46B	0.761901411031192	NA	0.6901875852074	1	0.682751122984151	0.991463827364457	0.302642817519706	0.377829010353349	-0.564068191301143	-0.357757703980726	0.0110160560142469	0.0265086580533606	-0.206310487320417
chr1	27100189	27100407	218	-	utr3	SLC9A1	0.70638500260632	NA	0.649673750029638	1	0.678620823068863	0.991463827364457	0.573900343639844	0.630193215582164	1.64023069749279	2.05630062152668	1.00822721968287e-162	2.86510362669191e-160	-0.41606992403389
chr1	27154690	27155019	329	-	utr5	SLC9A1	0.588608597859866	NA	0.511598146439656	1	0.51613114867228	0.960147001707543	0.551397862578671	0.609607320088086	2.19026886321239	2.05630062152668	1.00822721968287e-162	2.86510362669191e-160	0.133968241685708
chr1	27547434	27547634	200	-	exon	AHDC1	0.840725356233603	NA	0.794334704861857	1	0.845265827839416	0.992245776064375	0.140140895767712	0.226461001617884	-0.425392438941946	-0.220102903931061	0.022488483058122	0.0503197363241877	-0.205289535010885
chr1	27549088	27549369	281	-	exon	AHDC1	0.60448269774923	NA	0.528654059183788	1	0.561009588585556	0.975992021894186	0.438021956341846	0.503186145846857	-0.215297506481692	-0.220102903931061	0.022488483058122	0.0503197363241877	0.00480539744936881
chr1	27551042	27551479	437	-	exon	AHDC1	0.88008702457341	NA	0.856136712232715	1	0.892677466679155	0.992245776064375	0.150171435297261	0.234830359368564	-0.165363603471252	-0.220102903931061	0.022488483058122	0.0503197363241877	0.0547393004598087
chr1	27850063	27850411	348	+	exon	PPP1R8	0.654045601567619	0.999066367020832	0.579454563450982	1	0.567454128964396	0.976005010728878	0.0298786943003239	0.114158503984113	-0.00069161761178073	0.16760843345034	0.0124998635375533	0.0297692058798701	-0.16830005106212
chr1	27958840	27959045	205	+	utr3	SMPDL3B	0.502272720603227	NA	0.40536343953848	1	0.461849278982325	0.950821220336648	0.0952801592147664	0.181818796027769	-1.50611404690173	-0.987792996150723	2.21712507286651e-10	1.29860182839324e-09	-0.518321050751004
chr1	28280779	28281178	399	+	utr3	SESN2	0.107941524790121	NA	0.0522980243869584	1	0.0580251663296174	0.682334146370858	0.00149998012223318	0.0963159710842872	-0.596619044972905	-0.332584897452279	6.75070882390698e-06	2.63162684095636e-05	-0.264034147520627
chr1	28334468	28334965	497	+	exon	MED18	0.921166199808678	0.999066367020832	0.931530995724616	1	0.944475169925225	0.992245776064375	0.18333868710808	0.266288655249179	0.103565130000867	0.344907090898157	0.000110701173324255	0.000374348941060806	-0.24134196089729
chr1	28466520	28466824	304	+	utr3	PHACTR4	0.34405593193168	NA	0.23035363259722	1	0.238716580726396	0.874046070758862	0.251338401921536	0.330587255090383	-0.739104022630929	-0.725422670435461	3.12983083178467e-30	5.47620719421178e-29	-0.0136813521954678
chr1	28473705	28474010	305	+	utr3	PHACTR4	0.179740841870831	NA	0.117175605221143	1	0.109829172119313	0.786821576529943	0.0192239281789776	0.106015562564568	-1.02538576505941	-0.725422670435461	3.12983083178467e-30	5.47620719421178e-29	-0.29996309462395
chr1	28714106	28714775	669	+	utr3	GMEB1	0.311969382013491	NA	0.222615962731717	1	0.234458859674881	0.874046070758862	0.00400199533448387	0.0963159710842872	0.0710818884372158	0.242674302885625	0.0214888826430732	0.0483323913377636	-0.171592414448409
chr1	28742557	28742889	332	+	exon	YTHDF2	0.031446961069762	0.785922451055492	0.0164397297865745	1	0.00741917647499955	0.354795545635009	0.00342134230725999	0.0963159710842872	0.49841190545781	1.29978249946465	7.45689849993927e-100	8.23021882205351e-98	-0.801370594006842
chr1	28743185	28743842	657	+	exon	YTHDF2	0.432874213265688	0.999066367020832	0.389679406095782	1	0.456109837003728	0.949914077775401	0.0388206817049022	0.123399344185725	0.567881102159932	1.29978249946465	7.45689849993927e-100	8.23021882205351e-98	-0.731901397304719
chr1	28987437	28987737	300	+	utr5	EPB41	0.781505433571298	NA	0.745680972546652	1	0.775023306764445	0.992245776064375	0.071587314843806	0.157557730821006	-0.513527419627405	-0.263623941235666	6.72965930799596e-06	2.62383483790544e-05	-0.249903478391739
chr1	29148549	29149191	642	-	exon	SRSF4	0.708980204458765	0.999066367020832	0.721540837775323	1	0.778172944375974	0.992245776064375	0.0296016681294268	0.114158503984113	-0.0779655364325959	0.0889329127446928	0.0915199856308233	0.170277589159455	-0.166898449177289
chr1	29181577	29181867	290	-	utr5	SRSF4	0.112197725592689	NA	0.0512003070738214	1	0.0548030799681506	0.68194209448486	0.779488754774034	0.812230328202305	0.177419137986461	0.0889329127446928	0.0915199856308233	0.170277589159455	0.0884862252417679
chr1	29193330	29193557	227	-	utr3	MECR	0.356940705174973	NA	0.249271292772532	1	0.339813799232939	0.923377214376552	0.0700180126830128	0.156822020638145	-0.822536391025183	0.285410043984554	0.0003485647204778	0.00109988073827347	-1.10794643500974
chr1	31630356	31630630	274	-	utr3	PEF1	0.884767866899308	0.999066367020832	0.883736171007804	1	0.866133909710425	0.992245776064375	0.005744838899293	0.0964194779303818	-0.114504720851816	0.0854117117246505	0.218106913095799	0.347651256088991	-0.199916432576467
chr1	31727164	31727408	244	-	utr3	ADGRB2	0.331291789969725	NA	0.237885144982813	1	0.274768528461446	0.892321341112487	0.0129641387561469	0.100316793048213	-1.96162587651009	-1.7178011815441	3.83191588095286e-155	9.972258560505e-153	-0.243824694965985
chr1	31756374	31756795	421	-	exon	ADGRB2	0.563562310504449	0.999066367020832	0.487555987879799	1	0.484405966569565	0.954661964114834	0.0748968812953819	0.161269749004087	-1.74581423033067	-1.7178011815441	3.83191588095286e-155	9.972258560505e-153	-0.02801304878657
chr1	31938128	31938421	293	-	exon	PTP4A2	0.753248349163511	0.999066367020832	0.533853804721547	1	0.728100241732799	0.992245776064375	0.716860988329182	0.758724450723458	0.128409167961663	0.327741936732318	6.15595808395019e-11	3.7690379323799e-10	-0.199332768770655
chr1	32170871	32171186	315	+	utr3	KPNA6	0.552941259888651	0.999066367020832	0.492981897573615	1	0.533765655531088	0.968325595201806	0.052247457172287	0.138521164172648	0.220922982135369	0.415040483539005	3.41345600706122e-14	2.59504529097708e-13	-0.194117501403636
chr1	32175981	32176313	332	+	utr3	KPNA6	0.32949479278927	NA	0.256704815245282	1	0.253230512785878	0.874046070758862	0.0274629689798371	0.112873443443276	0.0196813484294931	0.415040483539005	3.41345600706122e-14	2.59504529097708e-13	-0.395359135109512
chr1	32181175	32181484	309	+	exon	TXLNA	0.113995846603285	0.968888624220226	0.0744183157980634	1	0.0503192948676171	0.663047158062622	0.0105614870452614	0.0982672875588244	0.233560275812416	0.521771953021352	1.77332567233949e-28	2.87488069490159e-27	-0.288211677208937
chr1	32195017	32195319	302	+	utr3	TXLNA	0.256099489599925	0.999066367020832	0.188604051642917	1	0.214868735339587	0.863260412287114	0.281337471296851	0.357939495343941	0.412688634994905	0.521771953021352	1.77332567233949e-28	2.87488069490159e-27	-0.109083318026448
chr1	32207570	32207770	200	+	exon	IQCC	0.962078036115776	NA	0.923297447362426	1	0.950670836762904	0.992245776064375	0.371428814593028	0.442165909147412	-0.499046216451086	-0.04740472176893	0.782448506804311	0.865214886560648	-0.451641494682156
chr1	32207845	32208144	299	+	utr3	IQCC	0.562831976934531	NA	0.509167408667196	1	0.549920387570628	0.973735324569538	0.101519913762474	0.187728874706388	-0.295356247723192	-0.04740472176893	0.782448506804311	0.865214886560648	-0.247951525954262
chr1	32216366	32216653	287	-	utr3	TMEM234	0.659957878380514	NA	0.56702137105422	1	0.568995876412288	0.976005010728878	0.313421096016766	0.387212992051157	0.42052692963018	0.52747491249936	0.00598506278282561	0.0152278179664297	-0.10694798286918
chr1	32376269	32376500	231	-	utr3	BSDC1	0.0911067314412203	0.962579875709119	0.0443554454556346	1	0.0497287516591463	0.663047158062622	0.485290518686868	0.547960729326303	0.122270767549645	-0.047879782525032	0.424214686503866	0.572512675060598	0.170150550074677
chr1	32600147	32600410	263	+	utr3	RP1-27O5.3	0.3534360486668	NA	0.266710122188709	1	0.260079976593017	0.88166755353693	0.832670714927218	0.859252657319173	0.0489689806281706	NA	NA	NA	NA
chr1	32681433	32681718	285	+	utr3	RBBP4	0.869634254758635	NA	0.88146561493002	1	0.905546308474406	0.992245776064375	0.0905427335452581	0.176919711709469	-1.11265988628964	-0.119156023434567	0.0290433122969159	0.0628919865040425	-0.993503862855077
chr1	32695283	32695906	623	-	utr5	SYNC	0.853222461382207	0.999066367020832	0.810729993971033	1	0.78203328301473	0.992245776064375	0.00622759847786702	0.0975883956573337	-1.32581230848287	-1.19544725071824	4.76657338196692e-28	7.56865727182839e-27	-0.130365057764627
chr1	32772051	32772406	355	+	exon	KIAA1522	0.751206811840306	0.999066367020832	0.693543663831872	1	0.639123499771068	0.990520338231611	0.048159658676044	0.133832590745821	-1.54150788006047	-1.47100657336191	1.40050818240275e-158	3.80491909819157e-156	-0.0705013066985647
chr1	32826295	32826843	548	+	exon	S100PBP	0.416594672590342	0.999066367020832	0.365537923580132	1	0.352232720907581	0.929054926580679	0.0848411589854073	0.170880596474419	-0.596772846088777	-0.230911829258407	0.00177516069135516	0.00499173086582956	-0.36586101683037
chr1	32936693	32937231	538	-	utr3	RNF19B	0.691501537085962	0.999066367020832	0.655854726013723	1	0.689758106502667	0.992054353273999	0.00857116425431748	0.0982672875588244	0.517872947181775	0.694212105044572	8.03848204052659e-19	7.96534635222199e-18	-0.176339157862798
chr1	33008066	33008839	773	-	utr3	AK2	0.0862280113448738	NA	0.0377451717942534	1	0.0572238506914422	0.682334146370858	0.0147092075800043	0.103230786774477	-0.668346847385523	0.257722472829998	7.76882107093212e-08	3.67524996817173e-07	-0.926069320215521
chr1	33299404	33299735	331	+	utr3	ZNF362	0.116732391171717	NA	0.0447735552921248	1	0.0761128711967459	0.729295125065687	0.0146931802501254	0.103230786774477	-0.199783281235055	0.114400302607269	0.276248979036245	0.416673998457268	-0.314183583842324
chr1	34197551	34197768	217	+	exon	C1orf94	0.404917899459792	NA	0.326031486912661	1	0.326510094892516	0.921660705780211	1	1	-0.834725406777865	-0.423362829006287	4.53256439486408e-05	0.000160753619575172	-0.411362577771578
chr1	34855339	34855871	532	-	utr3	SMIM12	0.146737934743555	0.971516298253115	0.126532594823629	1	0.153847801187338	0.809021361458885	0.00363822676837189	0.0963159710842872	0.22653079089038	0.518562219951907	3.92945151559521e-16	3.33268712933312e-15	-0.292031429061528
chr1	35192525	35192800	275	-	exon	SFPQ	0.0986284146326284	0.967756196224201	0.00781632314097491	1	3.71626610762801e-06	0.00346866987820729	0.909878036234915	0.928406793080973	-0.121479199708259	-0.0926070252433714	0.0187021172801753	0.0426936699462395	-0.0288721744648879
chr1	35359065	35359381	316	-	exon	ZMYM4-AS1	0.087899647344774	NA	0.0389706494337077	1	0.0316957518491856	0.57020761153844	0.125976379198841	0.212868437084804	-1.03520505145269	-1.03144699729869	0.800441051430555	NA	-0.0037580541540001
chr1	35419472	35420031	559	+	utr3	ZMYM4	0.128629411441445	NA	0.0615277984684571	1	0.0600392595444245	0.682334146370858	0.257667274217087	0.336055447329008	-0.497614258715162	-0.564817556757909	3.74588289218357e-18	3.56601704826548e-17	0.0672032980427464
chr1	35506734	35507115	381	-	exon	KIAA0319L	0.547377643779529	NA	0.494600805737572	1	0.518050264308207	0.960147001707543	0.111455468707384	0.197963364614186	-0.493820052394807	-0.267019653643455	1.14086294346511e-05	4.34065166994275e-05	-0.226800398751352
chr1	35560475	35560679	204	+	exon	NCDN	0.0365572121687724	NA	0.00725738939552184	1	0.0126351923194338	0.408428489390529	0.973611227109272	0.982029974573928	-0.121861728212145	-0.249856677713566	0.00134639280316843	0.00387823246798708	0.127994949501421
chr1	35714331	35714839	508	-	utr3	C1orf216	0.00763564993772508	0.435696325744975	0.00147040949430466	1	0.00295792677326126	0.241316852964815	0.000188598937539086	0.0963159710842872	0.160237400049946	0.490367469089578	3.03448174583789e-13	2.16422962809433e-12	-0.330130069039633
chr1	35715796	35716067	271	-	exon	C1orf216	0.474650823390793	0.999066367020832	0.378639659868889	1	0.405357985300675	0.946392067913759	0.0781064924359552	0.164742876229524	0.381058151729183	0.490367469089578	3.03448174583789e-13	2.16422962809433e-12	-0.109309317360396
chr1	35760269	35760806	537	-	exon	CLSPN	0.956392140401515	0.999066367020832	0.937112169795867	1	0.946570808362128	0.992245776064375	0.0627339870862327	0.149468628453382	-0.606916860235247	-0.348388244261827	1.09207466940286e-08	5.61434020620646e-08	-0.25852861597342
chr1	36093467	36093782	315	+	utr3	ADPRHL2	0.422712680401983	0.999066367020832	0.377897127719079	1	0.336812762716435	0.923377214376552	0.00298344606715739	0.0963159710842872	0.639555294474167	0.864898360575974	6.83385501285778e-49	2.29556246580004e-47	-0.225343066101807
chr1	36136871	36137198	327	-	utr3	TRAPPC3	0.661552007054801	0.999066367020832	0.589512437147154	1	0.575534991808934	0.976005010728878	0.149237835524695	0.234207422837936	0.05896105808151	0.232341150186697	0.000116416251403724	0.000392708279909166	-0.173380092105187
chr1	36156169	36156579	410	+	utr5	MAP7D1	0.990100201742916	0.999066367020832	0.98933004839185	1	0.980235561496419	0.992245776064375	0.0380038277167422	0.122583272195143	0.30610542511202	0.431561726289925	3.15786285487628e-16	2.69678215409694e-15	-0.125456301177905
chr1	36289230	36289471	241	+	exon	THRAP3	0.951144397690849	0.999066367020832	0.927862336943541	1	0.932435856035267	0.992245776064375	0.19299816970463	0.276084074451139	-0.666149110477694	-0.448125281874776	1.15207726143771e-20	1.26085905863322e-19	-0.218023828602918
chr1	36303945	36304259	314	+	utr3	THRAP3	0.272637850932144	0.999066367020832	0.185858345345501	1	0.209750820554263	0.856968515272237	0.0877492784787332	0.173885044483104	-0.421270499174653	-0.448125281874776	1.15207726143771e-20	1.26085905863322e-19	0.0268547827001235
chr1	36393619	36394023	404	-	utr3	LSM10	0.461972683708878	0.999066367020832	0.403264612389791	1	0.430660239876879	0.946400067439926	0.135541682032759	0.222107759958281	-0.0490826154198117	0.0803359701043023	0.178110585101478	0.294977759610386	-0.129418585524114
chr1	37455062	37455911	849	-	exon	LINC01137	0.118219084675655	0.968888624220226	0.0743020580542228	1	0.0973174017327436	0.75830156657013	0.0309631201375639	0.115756799884374	0.295835508532355	0.619450879722627	1.95716675982307e-10	1.15289573035754e-09	-0.323615371190272
chr1	37474084	37474302	218	-	exon	LINC01137	0.630158128379085	NA	0.531735554159822	1	0.595536074570153	0.979270616343389	0.102479033723999	0.188703271570604	0.277254850314545	0.619450879722627	1.95716675982307e-10	1.15289573035754e-09	-0.342196029408082
chr1	37537530	37538036	506	-	utr3	SNIP1	0.294093760715191	NA	0.231919650331483	1	0.201019612415512	0.85063368286518	0.171094021737767	0.254889485415143	0.113217628290346	0.55125296594364	3.93277157292136e-10	2.26123229884412e-09	-0.438035337653294
chr1	37540302	37540814	512	-	exon	SNIP1	0.739927909709866	0.999066367020832	0.711702743202854	1	0.763331734267575	0.992245776064375	0.0155050836014103	0.103768495648323	0.294865502057723	0.55125296594364	3.93277157292136e-10	2.26123229884412e-09	-0.256387463885917
chr1	37799755	37800231	476	+	utr3	MANEAL	0.857667857304419	NA	0.833874851589474	1	0.812171825601375	0.992245776064375	0.133323812447697	0.21976355574988	-0.0040255842763727	0.253620195691225	0.124542768163449	0.220532220119248	-0.257645779967598
chr1	37815188	37815519	331	-	exon	MTF1	0.809963059883331	NA	0.768300555826079	1	0.808635010142588	0.992245776064375	0.0422091633370291	0.127432226164485	0.324674755371791	0.607160074072811	1.47246009390984e-16	1.28001515125643e-15	-0.28248531870102
chr1	37822203	37822594	391	-	exon	MTF1	0.525313935152063	NA	0.435610162210774	1	0.444127633195093	0.946580216173859	0.261304885170103	0.339136516655535	0.632536886962726	0.607160074072811	1.47246009390984e-16	1.28001515125643e-15	0.0253768128899156
chr1	37857396	37857694	298	-	utr5	MTF1	0.540880819672527	NA	0.46161070627265	1	0.519715201646272	0.960147001707543	0.0280887667952674	0.113499239218983	0.276291928588425	0.607160074072811	1.47246009390984e-16	1.28001515125643e-15	-0.330868145484386
chr1	37997153	37997363	210	-	utr3	FHL3	0.613766436986493	NA	0.543900793539603	1	0.551946122429091	0.974264322902119	0.0138378560011828	0.101611028769633	-0.825000095628318	-0.581803972743581	1.87751116925396e-09	1.02444733254173e-08	-0.243196122884736
chr1	38838630	38839557	927	-	utr3	RRAGC	0.366912991145747	0.999066367020832	0.330172090502173	1	0.295497091596219	0.904237702545333	0.0758409137407511	0.162357827666912	0.548462575785499	0.73706704967979	2.52397179267158e-13	1.8060826231612e-12	-0.188604473894291
chr1	39388213	39388660	447	+	exon	MACF1	0.492438267835463	0.999066367020832	0.412142466775451	1	0.390223043358634	0.945574555283309	0.13719604545417	0.223628655622416	0.565046024279395	0.864175941636898	3.66716194693781e-70	2.17417853271327e-68	-0.299129917357503
chr1	39409131	39409525	394	+	utr5	MACF1	0.347555604744445	NA	0.232886064117382	1	0.260355826375912	0.88166755353693	0.604087408216343	0.659172976348303	0.728625229678926	0.864175941636898	3.66716194693781e-70	2.17417853271327e-68	-0.135550711957972
chr1	39409593	39409981	388	+	utr5	MACF1	0.631195552299861	NA	0.577747912087409	1	0.592817174757281	0.977815512344609	0.104991498068069	0.191060033955176	0.714362192055533	0.864175941636898	3.66716194693781e-70	2.17417853271327e-68	-0.149813749581365
chr1	39410139	39410586	447	+	utr5	MACF1	0.495512482778745	0.999066367020832	0.403056396299533	1	0.420498845014493	0.946392067913759	0.123019719360655	0.209969279088886	0.832717941653035	0.864175941636898	3.66716194693781e-70	2.17417853271327e-68	-0.0314579999838632
chr1	39411210	39411782	572	+	exon	MACF1	0.295493905600304	0.999066367020832	0.240467448053033	1	0.219326627593627	0.868812694027379	0.000908722919639171	0.0963159710842872	0.764884380434758	0.864175941636898	3.66716194693781e-70	2.17417853271327e-68	-0.0992915612021406
chr1	39411880	39412917	1037	+	exon	MACF1	0.311600912388692	0.999066367020832	0.259091006298271	1	0.276370664875674	0.892586399059972	0.0763127772111573	0.162714879336297	0.822392191198	0.864175941636898	3.66716194693781e-70	2.17417853271327e-68	-0.0417837504388988
chr1	39414079	39414342	263	+	exon	MACF1	0.795986392990445	0.999066367020832	0.739326067474447	1	0.769314912924638	0.992245776064375	0.0256570799073896	0.111569271653216	0.862433486321875	0.864175941636898	3.66716194693781e-70	2.17417853271327e-68	-0.00174245531502337
chr1	39896655	39897098	443	-	utr3	MYCL	0.239070414515617	NA	0.167626611056624	1	0.15464792329069	0.809021361458885	0.0123277666024719	0.100164780435972	-0.208953902308897	0.0593653377358013	0.611578590122303	0.737815716761513	-0.268319240044699
chr1	39897157	39897555	398	-	utr3	MYCL	0.183792670649757	NA	0.112637125399331	1	0.122210199781824	0.794730838506602	0.414666323197771	0.48156566742703	0.100896789382215	0.0593653377358013	0.611578590122303	0.737815716761513	0.0415314516464137
chr1	39901045	39901517	472	-	utr5	MYCL	0.0774490061143176	NA	0.0323668910497702	1	0.0421304769104041	0.63655248870029	0.00686884102418472	0.0982672875588244	-0.372183720810296	0.0593653377358013	0.611578590122303	0.737815716761513	-0.431549058546098
chr1	40236108	40236313	205	+	exon	RLF	0.873874944303202	NA	0.858100284202164	1	0.904767910376111	0.992245776064375	0.121940222170476	0.208884523731806	0.47505043404627	0.730474826923492	1.77624239496417e-26	2.62486794564849e-25	-0.255424392877222
chr1	40236891	40237114	223	+	exon	RLF	0.763676101775201	NA	0.720847254218673	1	0.747315880623975	0.992245776064375	0.213498329179433	0.29556977165056	0.594093315216805	0.730474826923492	1.77624239496417e-26	2.62486794564849e-25	-0.136381511706687
chr1	40240127	40240565	438	+	utr3	RLF	0.748849403282165	NA	0.710069827157795	1	0.736626262745075	0.992245776064375	0.0177820810962711	0.104848288127527	0.326965097186319	0.730474826923492	1.77624239496417e-26	2.62486794564849e-25	-0.403509729737174
chr1	40257335	40257894	559	-	exon	RP1-39G22.7	0.698750133349308	0.999066367020832	0.628706643131699	1	0.604956297035594	0.982680660961251	0.0438012297422778	0.129054530175719	-0.527349724372569	-0.365908143184177	0.0007177569358874	0.00216140130644874	-0.161441581188392
chr1	40300581	40301177	596	-	utr3	COL9A2	0.701692871957971	0.999066367020832	0.645090941031847	1	0.575778695290315	0.976005010728878	0.0269642642101549	0.112481654110182	-1.03898463838158	-0.870442408772428	1.21059241106463e-29	2.07124402621112e-28	-0.168542229609156
chr1	40450740	40450969	229	+	utr5	ZFP69B	0.273061401727182	NA	0.171896335787414	1	0.207850472536621	0.852757955181839	0.00377613878326022	0.0963159710842872	-0.0856397871588505	0.286965415803421	0.0185010563541717	0.0422932608640024	-0.372605202962271
chr1	40462986	40463381	395	+	utr3	ZFP69B	0.646313390934074	NA	0.565465006954851	1	0.617780295064612	0.986730580373787	0.0435478770775009	0.128871549602079	-0.207001127547163	0.286965415803421	0.0185010563541717	0.0422932608640024	-0.493966543350584
chr1	40514666	40515787	1121	+	utr3	EXO5	0.98955512332097	0.999066367020832	0.976972397993203	1	0.96450351664678	0.992245776064375	0.0358993239600721	0.120689369894649	0.149373198876657	0.198485753771065	0.0616426129046956	0.121143904518505	-0.0491125548944075
chr1	41361556	41362332	776	+	utr5	FOXO6	0.326346952222757	NA	0.247923398932608	1	0.228781453135194	0.874046070758862	0.523624927732375	0.583916866095825	-1.92929952567454	-1.810650794985	9.57939632772497e-57	4.01409178661601e-55	-0.118648730689538
chr1	41381766	41382090	324	+	exon	FOXO6	0.61983643649348	NA	0.565434885196658	1	0.55703096582355	0.974721073680843	0.393552792125783	0.461835407638413	-2.04624381574677	-1.810650794985	9.57939632772497e-57	4.01409178661601e-55	-0.235593020761766
chr1	41382429	41382785	356	+	exon	FOXO6	0.158479699210511	NA	0.0971067335979596	1	0.123187004768296	0.79529694968765	0.0428196522206212	0.127950409331242	-2.35678681703759	-1.810650794985	9.57939632772497e-57	4.01409178661601e-55	-0.546136022052588
chr1	41382989	41383216	227	+	utr3	FOXO6	0.505244382742323	NA	0.420490037584365	1	0.445327751516316	0.946580216173859	0.260634322669178	0.338582640077481	-1.88899682605512	-1.810650794985	9.57939632772497e-57	4.01409178661601e-55	-0.0783460310701121
chr1	41510609	41510865	256	-	exon	HIVEP3	0.97630473811327	NA	0.983804376128184	1	0.972762602865337	0.992245776064375	0.226451440412915	0.30721867180552	0.488807602588368	0.70072077593785	2.18392873374925e-23	2.76463236479687e-22	-0.211913173349481
chr1	41513054	41513265	211	-	exon	HIVEP3	0.12456154576717	NA	0.0531266633864498	1	0.0668879898664943	0.69828573610477	0.00473608122893165	0.0963159710842872	0.434101997391501	0.70072077593785	2.18392873374925e-23	2.76463236479687e-22	-0.266618778546349
chr1	41581755	41581996	241	-	exon	HIVEP3	0.0282213798921933	NA	0.0066268767582686	1	0.0140628838924822	0.421717084438413	0.536255588044257	0.595157621273256	1.11330391770523	0.70072077593785	2.18392873374925e-23	2.76463236479687e-22	0.412583141767384
chr1	41847706	41847982	276	-	exon	HIVEP3	0.552981003472094	NA	0.452512529671259	1	0.476404085090109	0.953317765530105	0.0929432878748658	0.179562103638195	0.274271695493276	0.70072077593785	2.18392873374925e-23	2.76463236479687e-22	-0.426449080444574
chr1	42459837	42460183	346	+	utr3	PPCS	0.145538184409295	0.971516298253115	0.0945729438175169	1	0.0852316515141671	0.732721410802249	0.00847099560301612	0.0982672875588244	-0.148370699429488	-0.0934200934930808	0.204737308391273	0.330723324100453	-0.0549506059364071
chr1	42775224	42775543	319	+	utr3	RP5-994D16.12	0.887629203916086	NA	0.868936542198719	1	0.90180489809933	0.992245776064375	0.0763442452858205	0.162729858764271	0.41723551529356	NA	NA	NA	NA
chr1	42851009	42851237	228	+	exon	ZNF691	0.995084268437555	NA	0.982076251880518	1	0.974705977742547	0.992245776064375	0.1157627012945	0.202720471521115	-0.380666013632044	-0.306270610063787	0.0139411557563854	0.032831700682522	-0.0743954035682562
chr1	42851478	42851904	426	+	utr3	ZNF691	0.903299280590488	NA	0.850255413859632	1	0.862320229496159	0.992245776064375	0.0835767989540984	0.170277751102388	-0.491378038389596	-0.306270610063787	0.0139411557563854	0.032831700682522	-0.185107428325809
chr1	42926432	42926728	296	-	utr3	SLC2A1	0.0287543859439851	0.74900885755413	0.0269361535140249	1	0.00837939781039078	0.365436896798377	0.00905266240855285	0.0982672875588244	1.86240316221303	2.10191078740408	0	0	-0.239507625191047
chr1	43137587	43137955	368	+	intergenic	NA	0.640854180019249	NA	0.57479353443007	1	0.625105276535351	0.990258615661092	0.133661334737927	0.220076998123065	-1.48852102905614	NA	NA	NA	NA
chr1	43450335	43451282	947	+	utr3	SZT2	0.415740895323298	0.999066367020832	0.326082654212052	1	0.380896091668805	0.941843788036582	0.205965486461777	0.288301340525632	-0.100517077798202	0.0729279926823549	0.241968900811037	0.37668894495002	-0.173445070480557
chr1	43453941	43454154	213	-	utr5	HYI	0.604725909789911	NA	0.54858734740709	1	0.592817841754928	0.977815512344609	0.0664546153777673	0.153579886420857	-0.617906914742866	-0.228693118350868	0.162869019228621	0.27453422836322	-0.389213796391998
chr1	43530870	43531173	303	+	utr5	PTPRF	0.0399759641891327	NA	0.0109351170938641	1	0.0370700402887608	0.601619042018092	0.912913804866398	0.931119707818248	0.306823422847298	0.0578141539429798	0.247934520503737	0.383776931531048	0.249009268904319
chr1	43704474	43704784	310	+	utr3	KDM4A	0.126561976663481	0.971516298253115	0.0616289854041119	1	0.0612937115378999	0.684125775864722	0.160280003500267	0.244147447192267	-0.679586188371712	-0.56645059622917	6.08628659595717e-21	6.76579422265509e-20	-0.113135592142542
chr1	43946996	43947196	200	+	utr5	IPO13	0.118602773277069	NA	0.0621775320957309	1	0.0799015243683866	0.730478235567459	0.616868421662451	0.671149668331295	0.376266715867762	0.285882774633069	6.48902400316668e-06	2.534810245383e-05	0.0903839412346927
chr1	43949566	43949985	419	+	exon	IPO13	0.929722391265274	0.999066367020832	0.954757041951999	1	0.987250193571991	0.992245776064375	0.140689084736815	0.22679736522664	0.373135179030194	0.285882774633069	6.48902400316668e-06	2.534810245383e-05	0.0872524043971249
chr1	43979414	43979642	228	+	utr5	B4GALT2	0.564176098043631	NA	0.507958940510135	1	0.423863881016746	0.946392067913759	0.0250635719044591	0.111266166118071	-0.516298575575044	-0.162277070445358	0.00434005701329982	0.0113496117558506	-0.354021505129686
chr1	44355026	44355226	200	-	utr5	ERI3	0.939559711067732	NA	0.895529502930944	1	0.889712057537461	0.992245776064375	0.345387741304363	0.417315576750757	-0.788858827138327	-0.194819056662791	0.000991257139636009	0.00291909789588014	-0.594039770475536
chr1	44631979	44632374	395	+	utr5	RNF220	0.454096056966332	NA	0.393717678484576	1	0.458923621419541	0.949914077775401	0.0752140246790642	0.161687070098184	0.224115486761496	0.494449753950404	6.5630033564699e-19	6.54262628959699e-18	-0.270334267188908
chr1	45343252	45343689	437	+	exon	TOE1	0.545391100015282	0.999066367020832	0.495517256409969	1	0.504570647817049	0.960147001707543	0.0604325691064227	0.147807453754263	-0.32576210281449	-0.0162575862715182	0.860459841436708	0.914788696582739	-0.309504516542972
chr1	45508973	45509254	281	+	utr3	MMACHC	0.248131684323335	NA	0.164596528153936	1	0.198757728258687	0.85063368286518	0.0017960227838858	0.0963159710842872	-0.191464306956239	0.126907052269446	0.137903526266414	0.239574793049298	-0.318371359225685
chr1	45510358	45510558	200	+	utr3	MMACHC	0.121563185157669	NA	0.0530815133958939	1	0.161882330092251	0.818953495121165	0.0238243053611175	0.110084212952639	-0.274472788243419	0.126907052269446	0.137903526266414	0.239574793049298	-0.401379840512865
chr1	45607498	45607859	361	+	utr3	NASP	0.714578705790187	0.999066367020832	0.724836706765272	1	0.677920266655213	0.991463827364457	0.0418427092440666	0.127318463702301	-1.3314638069441	-0.870169187203611	1.30156487443566e-96	1.34077451627804e-94	-0.461294619740493
chr1	46034834	46035306	472	+	utr3	MAST2	0.333765375591592	0.999066367020832	0.241468393111272	1	0.273864148087957	0.891842141339584	0.117750447280478	0.204492491669209	0.0284256572845838	0.113060833334639	0.0219229546309087	0.0492325558488469	-0.0846351760500552
chr1	46035527	46036023	496	+	utr3	MAST2	0.299918602061016	0.999066367020832	0.238432393802924	1	0.298371338856558	0.905386648541491	0.0217773753786311	0.10888159103868	-0.0895137716760632	0.113060833334639	0.0219229546309087	0.0492325558488469	-0.202574605010702
chr1	46219789	46220073	284	-	utr5	POMGNT1	0.46457854627129	NA	0.387607487406079	1	0.441936760529298	0.946580216173859	0.0731761771228515	0.159116632083964	-0.378839498872833	-0.111714922260782	0.0362110769776445	0.0762885774280617	-0.267124576612051
chr1	46285525	46285875	350	-	exon	LRRC41	0.90787777514627	0.999066367020832	0.865640259154059	1	0.868920110345198	0.992245776064375	0.120331063472667	0.207078140343491	0.772421470504948	0.842099992919079	8.43120032312357e-49	2.80544502811015e-47	-0.0696785224141304
chr1	46361751	46361957	206	+	utr3	NSUN4	0.736662052498004	NA	0.635105059945767	1	0.687214496435504	0.991917659386083	0.111814432899638	0.198449151615967	-0.132762433858688	-0.0369254039123951	0.647817451499067	0.766261459037387	-0.0958370299462931
chr1	46718591	46719088	497	-	utr5	EFCAB14	0.161530449852628	0.971516298253115	0.0997263188682763	1	0.0902794968636901	0.744880666388037	0.0528672710459989	0.139360078519713	0.46866952511919	0.537909157476166	3.99439284859168e-23	5.00270387009788e-22	-0.0692396323569761
chr1	47251241	47251751	510	-	exon	STIL	0.618909187733588	0.999066367020832	0.535186411753382	1	0.521805798175783	0.961580428178324	0.0487408606313722	0.134546397905529	-0.658051779177627	-0.431738253415862	4.88189913238564e-10	2.78613093836496e-09	-0.226313525761765
chr1	47280244	47280959	715	-	exon	STIL	0.939641337323545	0.999066367020832	0.95743940626463	1	0.989208695925686	0.992245776064375	0.0803883586312433	0.166902132599021	-0.651814400241673	-0.431738253415862	4.88189913238564e-10	2.78613093836496e-09	-0.220076146825811
chr1	47432217	47432601	384	-	exon	FOXD2-AS1	0.437079613294512	NA	0.326934948568668	1	0.332916870000451	0.922154491944836	0.235406832130206	0.315071305882102	0.577434271998392	0.684487981825943	4.88699696627848e-13	3.4441626567076e-12	-0.107053709827551
chr1	47433185	47434320	1135	-	exon	FOXD2-AS1	0.187502826130866	0.980733253329022	0.109699573283953	1	0.124212672826728	0.797359112173805	0.460070125136418	0.523999942707998	0.717131773774109	0.684487981825943	4.88699696627848e-13	3.4441626567076e-12	0.0326437919481657
chr1	47436638	47437061	423	+	utr5	FOXD2	0.768779139157942	NA	0.755504135444833	1	0.790417073630897	0.992245776064375	0.320968997934433	0.393930885531954	0.209936453064805	0.403874977934985	0.0011590268453164	0.00337669345943406	-0.19393852487018
chr1	47994158	47994571	413	-	exon	TRABD2B	0.953709323059312	NA	0.941376806042696	1	0.964630627805247	0.992245776064375	0.0417149236171368	0.127006358922828	1.97346810859421	1.75225013650965	6.60382800925955e-78	4.70508472256265e-76	0.221217972084562
chr1	50968939	50969242	303	+	utr5	CDKN2C	0.952134165239763	0.999066367020832	0.917642808041139	1	0.911705360605303	0.992245776064375	0.07641391172878	0.162791063874123	-0.965538790706042	-0.7268722194323	2.71463630324401e-22	3.243787014263e-21	-0.238666571273742
chr1	50973835	50974208	373	+	exon	CDKN2C	0.720017563619974	0.999066367020832	0.65525420760946	1	0.683904990191749	0.991463827364457	0.0451669351250362	0.130384250390414	-0.747161686401845	-0.7268722194323	2.71463630324401e-22	3.243787014263e-21	-0.0202894669695448
chr1	51878368	51878688	320	-	utr5	NRDC	0.14577905144478	0.971516298253115	0.0902916242061606	1	0.0436106978537103	0.641250109746354	0.250888748486146	0.33011212069534	-1.82613028644483	-1.73179066676864	1.43611776917757e-224	8.87628490184425e-222	-0.0943396196761868
chr1	52032241	52032950	709	-	utr3	KTI12	0.158484205089817	0.971516298253115	0.0977046651875373	1	0.13494679696053	0.804090236038136	0.0191193542127304	0.106006949350396	0.376043147158233	0.687395155601027	1.41288504420249e-09	7.7675688120565e-09	-0.311352008442794
chr1	52238725	52238934	209	+	exon	ZFYVE9	0.604506088624567	NA	0.519656397061329	1	0.590601738988223	0.977172240129007	0.653139466840848	0.703229756447119	0.350816624321761	0.391752515799354	4.98752924879292e-05	0.000176051806993014	-0.0409358914775934
chr1	52352674	52353033	359	-	utr3	CC2D1B	0.0323497288346358	NA	0.010476779645233	1	0.0115112835627386	0.402991412096983	0.00219764853361049	0.0963159710842872	-0.213206326415674	0.191004685084868	0.00597680474424285	0.0152130694627732	-0.404211011500542
chr1	52393353	52393859	506	-	exon	ORC1	0.150697690932127	NA	0.0895374772733532	1	0.0842268114005871	0.732721410802249	0.00645154315736074	0.0975883956573337	-0.500829944479895	-0.197747843694919	0.00131854887145321	0.0038055666295748	-0.303082100784976
chr1	52417786	52418008	222	+	utr3	PRPF38A	0.102810825866452	NA	0.0554014072117407	1	0.0394268360669515	0.613333718566514	0.990608112378	0.994871657717085	0.767139079727261	0.538422798193088	1.74852385448945e-14	1.3517434413553e-13	0.228716281534173
chr1	52474925	52475492	567	-	exon	ZCCHC11	0.905409537612404	NA	0.860402078115748	1	0.876149317909844	0.992245776064375	0.105284687841451	0.191103297111756	-0.294116878712892	-0.165984894784957	0.0303611873392318	0.0654191767986603	-0.128131983927935
chr1	52687592	52688187	595	-	utr3	COA7	0.445087619621154	0.999066367020832	0.417092401100534	1	0.525872560301404	0.963841533571573	0.0296675180136575	0.114158503984113	-0.323510642986233	-0.0692835681599945	0.314031530059435	0.45972297001773	-0.254227074826238
chr1	52771073	52771673	600	+	exon	ZYG11B	0.173874863921115	NA	0.120453894684413	1	0.103747425714882	0.771595645232096	0.0716244312897328	0.157557730821006	-0.247983666075197	0.0404743650358043	0.623060396720513	0.746754060162509	-0.288458031111001
chr1	53210095	53210337	242	+	utr3	CPT2	0.946217618094939	NA	0.936092084111797	1	0.964562210345715	0.992245776064375	0.418213803882966	0.484982524241979	0.23061489122437	0.219077854777765	0.177223182030707	0.293763910784121	0.0115370364466052
chr1	53851838	53852053	215	-	utr3	YIPF1	0.141065032284447	NA	0.085731729193988	1	0.048060573680079	0.657267955438004	0.644497850550971	0.695945835150268	-0.566412037297473	-0.599422738594103	2.25597391822627e-10	1.32073036183538e-09	0.0330107012966302
chr1	54096465	54096699	234	+	utr3	TCEANC2	0.976495855967473	NA	0.942843301362736	1	0.97027053098609	0.992245776064375	0.124152033890078	0.211194394472206	-0.108604104582897	0.00771894894078023	0.947855720726385	0.971658447436124	-0.116323053523677
chr1	54226044	54226383	339	-	utr3	SSBP3	0.186745319293149	0.980733253329022	0.121724223766866	1	0.137707100081685	0.804090236038136	0.41468692132795	0.48156566742703	-0.514295258316487	-0.352563553862884	2.20156114254813e-06	9.05192019411566e-06	-0.161731704453603
chr1	54741601	54742238	637	+	utr3	MROH7-TTC4	0.344798718875128	0.999066367020832	0.304034304681826	1	0.395112361985513	0.946357357906868	0.0114647346446883	0.0991971884031145	0.432063762455403	NA	NA	NA	NA
chr1	54757656	54758102	446	-	utr3	PARS2	0.548570486029815	NA	0.442641155323	1	0.474281820156302	0.953317765530105	0.14446821377203	0.229911370894234	0.194500792677057	0.446467357688347	0.000143608528172227	0.000479529125067796	-0.251966565011289
chr1	54758548	54758868	320	-	exon	PARS2	0.299905449643754	NA	0.195337836615655	1	0.233067877893944	0.874046070758862	1	1	0.508750418934369	0.446467357688347	0.000143608528172227	0.000479529125067796	0.0622830612460225
chr1	55066500	55067117	617	-	utr3	USP24	0.942922797194194	NA	0.924200721495282	1	0.906915245283717	0.992245776064375	0.251536897354573	0.330673593758203	0.16310464460972	0.287025603163949	5.20089496914522e-07	2.26815534172124e-06	-0.123920958554229
chr1	55067218	55067513	295	-	utr3	USP24	0.135383737305988	NA	0.0630320434385511	1	0.10929853355865	0.786821576529943	0.00294540881651761	0.0963159710842872	0.043166450032539	0.287025603163949	5.20089496914522e-07	2.26815534172124e-06	-0.24385915313141
chr1	55068673	55069068	395	-	utr3	USP24	0.884342968558342	NA	0.886312139086789	1	0.922773303992707	0.992245776064375	0.0668175877906861	0.15391094564439	-0.114802508574666	0.287025603163949	5.20089496914522e-07	2.26815534172124e-06	-0.401828111738615
chr1	58440005	58440606	601	-	intron	DAB1	0.278974374190244	0.999066367020832	0.204730453557226	1	0.330332031676675	0.922154491944836	0.0062926615095763	0.0975883956573337	-0.357048176966953	-2.15727789126146	0.0519070923339237	0.104335147872111	1.80022971429451
chr1	58440839	58441324	485	-	intron	DAB1	0.211886020624249	NA	0.125755255630581	1	0.145409221631315	0.806924920401877	0.017945106766704	0.104848288127527	-0.349973355806803	-2.15727789126146	0.0519070923339237	0.104335147872111	1.80730453545466
chr1	58781729	58782324	595	-	utr3	JUN	0.751472340040809	0.999066367020832	0.704226568290183	1	0.632529720355566	0.990520338231611	0.076011601988943	0.16249030405137	-0.157783281607585	-0.050770598315913	0.375115085567503	0.523309791984566	-0.107012683291672
chr1	63594303	63594530	227	+	intron	PGM1	0.836840415201671	NA	0.792358491296124	1	0.817409967988457	0.992245776064375	0.274638164581266	0.352176399609877	-0.139488971050342	-0.422036246839245	3.82875659124345e-13	2.71809891775553e-12	0.282547275788902
chr1	64691407	64691781	374	+	utr3	CACHD1	0.738565069028987	NA	0.711568513743374	1	0.751133063894494	0.992245776064375	0.16781574768032	0.251673064456507	-0.558517137164958	-0.318669996471603	0.00212051042766591	0.00587465030291172	-0.239847140693355
chr1	64777659	64778003	344	+	exon	RAVER2	0.0635886429620252	NA	0.0231091562241095	1	0.0237004931644983	0.518978247681257	0.0116778324663014	0.099501383486126	-1.11378225448716	-0.768274249568008	1.43427628904736e-15	1.18080628352041e-14	-0.345508004919152
chr1	65254944	65255512	568	+	intron	DNAJC6	0.143768182640524	NA	0.0750216720507963	1	0.0973786800877567	0.75830156657013	0.0167831139682844	0.104708541256002	-1.20978734059864	0.252188932757633	0.0585028400465151	0.115792627849651	-1.46197627335627
chr1	66984581	66984859	278	+	exon	MIER1	0.267128971478234	NA	0.183284802620147	1	0.213634928861219	0.863260412287114	0.0194951535970634	0.106723102572781	-0.264142833085111	0.1381502611626	0.0926760523372426	0.172130571852877	-0.402293094247712
chr1	67685197	67685567	370	+	utr5	GADD45A	0.748599348278801	0.999066367020832	0.692424122618826	1	0.672230357555851	0.991463827364457	0.189501290841534	0.272693416595439	0.305559890679157	0.539736856692114	7.57863916104026e-20	7.9730508926978e-19	-0.234176966012957
chr1	68125972	68126226	254	-	utr3	WLS	0.68396706522748	NA	0.622926567393685	1	0.625484358976863	0.990258615661092	0.328409665055108	0.401085209186537	-0.547683204275605	-0.249487013476894	0.000853681954781465	0.00254468036750207	-0.298196190798711
chr1	68448473	68448798	325	-	exon	RPE65	0.27062350846691	NA	0.177231219003298	1	0.230182255781171	0.874046070758862	0.0168833127208575	0.104708541256002	0.0942925811110796	0.572673339167751	0.000482833724508212	0.00149101900712172	-0.478380758056671
chr1	77062964	77063687	723	+	utr3	ST6GALNAC5	0.629282890406045	0.999066367020832	0.603632218058306	1	0.714779566799944	0.992245776064375	0.0309738966343885	0.115756799884374	-0.132718510943216	0.378824351303451	1.20624860373622e-08	6.16668408398896e-08	-0.511542862246666
chr1	77631860	77633164	1304	-	exon	ZZZ3	0.679359554866919	0.999066367020832	0.647887824115171	1	0.641588548910849	0.990520338231611	0.0168741913001119	0.104708541256002	0.112626905628894	0.368328795469288	6.2396343544567e-08	2.97919042381678e-07	-0.255701889840395
chr1	78004941	78005144	203	+	utr5	DNAJB4	0.223609396567981	NA	0.133230991617954	1	0.140052703508546	0.804090236038136	0.0376590025798516	0.122260770549457	0.670590011154415	0.903982388205431	1.29385265309014e-36	2.84337059043088e-35	-0.233392377051016
chr1	78013179	78013582	403	+	exon	DNAJB4	0.0177939833730681	0.624406972714167	0.00642039585967676	1	0.00673111305641978	0.349036258279768	0.00684781444298188	0.0982672875588244	0.542242894550682	0.903982388205431	1.29385265309014e-36	2.84337059043088e-35	-0.36173949365475
chr1	81943053	81943644	591	+	exon	ADGRL2	0.715885594577966	NA	0.674074380977992	1	0.717046310349581	0.992245776064375	0.0447694030870573	0.129974001886103	0.15919955885787	0.489066778561449	6.13920575631486e-13	4.29119547394324e-12	-0.329867219703579
chr1	81990398	81991069	671	+	utr3	ADGRL2	0.935205869289031	0.999066367020832	0.938196675682299	1	0.945145128333237	0.992245776064375	0.217344005521378	0.299319013136873	0.378140233199299	0.489066778561449	6.13920575631486e-13	4.29119547394324e-12	-0.11092654536215
chr1	81991110	81991314	204	+	utr3	ADGRL2	0.706260648284269	NA	0.636968422395832	1	0.649484824829663	0.990520338231611	0.066906090828705	0.154003631386541	0.258347280668763	0.489066778561449	6.13920575631486e-13	4.29119547394324e-12	-0.230719497892686
chr1	84078128	84078338	210	+	utr5	PRKACB	0.0244139113424429	NA	0.00513625403012051	1	0.00959829759237806	0.383686430894607	0.753486091187178	0.790207955462733	0.149433500334158	-0.443993585098683	8.40191038340498e-05	0.000288741215469727	0.593427085432841
chr1	84078467	84079066	599	+	intron	PRKACB	0.976728548415352	NA	0.975063593241922	1	0.984883618294672	0.992245776064375	0.163437986096112	0.247332550634904	0.186713323981462	-0.443993585098683	8.40191038340498e-05	0.000288741215469727	0.630706909080145
chr1	85252456	85252753	297	-	utr3	C1orf52	0.805360036819622	NA	0.753827144235592	1	0.760140924894455	0.992245776064375	0.0651494643447923	0.152262388200319	-0.00974242368918035	0.185937976043879	0.0291925261364902	0.0631984959432967	-0.19568039973306
chr1	85267611	85267831	220	-	utr3	BCL10	0.136636503255035	NA	0.0710479867044595	1	0.0636009474180089	0.689499908805412	0.0059947403688192	0.0975883956573337	0.422852834775309	0.832940298557852	2.70594584836774e-14	2.0705385084864e-13	-0.410087463782543
chr1	85464755	85464990	235	-	exon	DDAH1	0.458407325396912	NA	0.343923811784509	1	0.383876903131916	0.942277723762663	0.106969903914074	0.192885974183725	0.386091540511942	0.592775991228641	1.38453252343621e-14	1.07776440733355e-13	-0.206684450716699
chr1	85580759	85581014	255	+	utr5	CYR61	0.920765427617395	0.999066367020832	0.845828099210387	1	0.682397970413587	0.991463827364457	0.0687580242203808	0.156006127880153	0.439417721088461	0.617091449860581	7.43987185916832e-37	1.64669607855164e-35	-0.177673728772121
chr1	85582960	85583302	342	+	utr3	CYR61	0.939823065381729	0.999066367020832	0.971845917734232	1	0.9411724286216	0.992245776064375	0.0816328360712133	0.168384637277279	0.42424422206432	0.617091449860581	7.43987185916832e-37	1.64669607855164e-35	-0.192847227796262
chr1	85707681	85708151	470	-	exon	ZNHIT6	0.464575882821897	0.999066367020832	0.418132076956082	1	0.433921104776009	0.946580216173859	0.00623037377801394	0.0975883956573337	0.609398955424529	0.830898190407115	1.03338187694612e-27	1.6159582633611e-26	-0.221499234982586
chr1	87104614	87104881	267	+	utr3	HS2ST1	0.716721683793961	NA	0.679140241339454	1	0.678534628559906	0.991463827364457	0.0414756244530443	0.126848976822531	-0.0771136475665803	0.109194049716778	0.128990628737338	0.226929147817064	-0.186307697283358
chr1	87328842	87329047	205	+	utr5	LMO4	0.167221434908804	NA	0.111081413663612	1	0.077071352330583	0.730079054650167	0.483039433468447	0.545996889147577	-0.245176890622235	-0.0198804416661935	0.781813637935569	0.864943102391085	-0.225296448956042
chr1	88833244	88833595	351	+	utr3	PKN2	0.601529498510392	NA	0.510773855470988	1	0.566233493489609	0.976005010728878	0.138592306494573	0.225020385430523	0.298535909719872	0.350224477664721	5.63037773207346e-08	2.70081157683454e-07	-0.0516885679448493
chr1	88982599	88982913	314	-	utr3	RBMXL1	0.312845630134535	NA	0.228695151224252	1	0.287896414362962	0.902297588855184	0.0416879418309271	0.127006358922828	-0.337287818516711	-0.0480454745698141	0.629657230628708	0.751886851532408	-0.289242343946897
chr1	88983119	88983869	750	-	utr5	RBMXL1	0.986043442437746	NA	0.991199313296207	1	0.984310276538779	0.992245776064375	0.0799678570822608	0.166700164386723	-0.319439929160169	-0.0480454745698141	0.629657230628708	0.751886851532408	-0.271394454590354
chr1	89582742	89582978	236	+	exon	LRRC8B	0.501387499725959	NA	0.397093793145663	1	0.469971425543725	0.953317765530105	0.156978489831223	0.240911799767279	0.219681887755279	0.405906956218726	1.27016108482276e-06	5.34778482630673e-06	-0.186225068463447
chr1	89583750	89584044	294	+	utr3	LRRC8B	0.500638098747841	NA	0.409557759202645	1	0.449975968379654	0.947765646947774	0.0178956884987088	0.104848288127527	0.184948645375687	0.405906956218726	1.27016108482276e-06	5.34778482630673e-06	-0.22095831084304
chr1	89584170	89584686	516	+	utr3	LRRC8B	0.870407617979023	NA	0.824966392832451	1	0.844970024973206	0.992245776064375	0.0614354643810175	0.148462808247693	0.23900927319043	0.405906956218726	1.27016108482276e-06	5.34778482630673e-06	-0.166897683028296
chr1	89592873	89593098	225	+	utr3	LRRC8B	0.530828747768472	NA	0.425650871728034	1	0.488516025996612	0.955408372476873	0.0773399193210027	0.164006777920523	0.150172915321208	0.405906956218726	1.27016108482276e-06	5.34778482630673e-06	-0.255734040897518
chr1	89712900	89713571	671	+	exon	LRRC8C	0.636651577896524	NA	0.579146130859965	1	0.617084276398574	0.986479079971904	0.0579973425702254	0.145430204655644	0.267379025918106	0.372330970597258	0.000223999274692348	0.000728196458674414	-0.104951944679152
chr1	89714434	89715046	612	+	utr3	LRRC8C	0.898756277164554	NA	0.863770130436265	1	0.854554482912669	0.992245776064375	0.113158025289093	0.200131392155306	0.217448660195028	0.372330970597258	0.000223999274692348	0.000728196458674414	-0.15488231040223
chr1	89934530	89935031	501	+	exon	LRRC8D	0.904466765736625	NA	0.861084326170104	1	0.841009931637262	0.992245776064375	0.081940933019405	0.168693698219149	-0.0514424862276911	0.228969498057901	0.0872721207248147	0.163419574390638	-0.280411984285592
chr1	89935314	89935595	281	+	exon	LRRC8D	0.302132414265583	NA	0.191951354234081	1	0.280253945430177	0.894907684819105	0.181896950760138	0.265029397356797	-0.0853284968953976	0.228969498057901	0.0872721207248147	0.163419574390638	-0.314297994953298
chr1	90027488	90027688	200	+	utr3	ZNF326	0.127674570714471	NA	0.0571031125583926	1	0.0774228053358022	0.730079054650167	0.00324506993660079	0.0963159710842872	-1.0844087347734	-0.785656739866055	2.01002495340813e-24	2.66740992609282e-23	-0.298751994907344
chr1	90937607	90937983	376	-	utr3	ZNF644	0.0285362907640473	NA	0.00644924538551517	1	0.0136702213967807	0.417501117084475	0.0169768304941573	0.104747262275132	-0.0467837996481643	0.420781227202892	5.25381223557836e-09	2.76479352703712e-08	-0.467565026851057
chr1	90940898	90941149	251	-	exon	ZNF644	0.622003357009338	NA	0.537407246964469	1	0.58148236196351	0.976005010728878	0.0370355202164179	0.122062711859967	0.222774532009286	0.420781227202892	5.25381223557836e-09	2.76479352703712e-08	-0.198006695193607
chr1	91524045	91524373	328	+	exon	CDC7	0.127512891852521	NA	0.0589438653900301	1	0.0502717954846452	0.663047158062622	0.694340321263583	0.739184371097116	-0.419637148987662	-0.279492638753422	0.000229349384666197	0.00074460995891036	-0.14014451023424
chr1	92842585	92842845	260	-	utr3	FAM69A	0.0800091044921413	NA	0.0270201898917467	1	0.0492376554318771	0.660067456211537	0.00441068610332052	0.0963159710842872	-1.07302494000861	-0.462333857587589	5.28286255060547e-05	0.000185734088223292	-0.610691082421021
chr1	92843021	92843361	340	-	utr3	FAM69A	0.423783604696681	NA	0.332452410428726	1	0.374457198180981	0.941003730961632	0.0583663528903916	0.145716901910542	-0.786798602792276	-0.462333857587589	5.28286255060547e-05	0.000185734088223292	-0.324464745204688
chr1	92843452	92844084	632	-	exon	FAM69A	0.86609282208318	NA	0.86467868589637	1	0.883922615118235	0.992245776064375	0.0437310119408002	0.128965034029208	-0.796969542896259	-0.462333857587589	5.28286255060547e-05	0.000185734088223292	-0.33463568530867
chr1	93136692	93137092	400	+	utr3	MTF2	0.323711412748212	NA	0.244241939645307	1	0.270654882377832	0.891084659045533	0.0197244179738235	0.106956928933118	-0.214132199279312	0.0767112336457941	0.315160458680533	0.460854372512737	-0.290843432925106
chr1	93553115	93553330	215	+	utr3	FNBP1L	0.55844658311336	NA	0.458179451061563	1	0.501899832985039	0.960147001707543	0.160578616244503	0.244261138565828	0.127596499164325	0.28100685954912	3.56118847870677e-06	1.43276261609548e-05	-0.153410360384795
chr1	93582263	93582806	543	-	exon	BCAR3	0.530958797575555	0.999066367020832	0.463565416840055	1	0.500193225895426	0.960147001707543	0.108328411287784	0.194435451928158	1.34083475810237	1.51687338533489	1.44766880189396e-124	2.35465235455423e-122	-0.176038627232518
chr1	93681523	93681801	278	-	utr5	BCAR3	0.370834589247183	NA	0.300998159795816	1	0.311154749816494	0.910684190271203	0.816403567555886	0.844801197192323	1.58870170453227	1.51687338533489	1.44766880189396e-124	2.35465235455423e-122	0.0718283191973763
chr1	93876554	93876982	428	-	exon	DNTTIP2	0.377304544813177	0.999066367020832	0.350241210441938	1	0.379334264612988	0.941843788036582	0.00973496007650199	0.0982672875588244	0.819629383709154	1.02741917915079	6.12557031256121e-73	3.87320907512662e-71	-0.207789795441632
chr1	94173868	94174666	798	-	exon	ARHGAP29	0.349445180621562	0.999066367020832	0.362423636942334	1	0.482949465879859	0.95420005147134	0.0789131632465117	0.165611183238253	0.383182719520165	0.630508900716565	3.5297171144833e-43	9.66391984732786e-42	-0.2473261811964
chr1	94928111	94928408	297	+	exon	RP4-639F20.1	0.76010775919126	0.999066367020832	0.740340329823673	1	0.766551804287024	0.992245776064375	0.077141175873175	0.163872876314366	-0.474018059574163	-0.426704163425628	9.35034788706669e-06	3.58846089431775e-05	-0.0473138961485352
chr1	94928636	94928961	325	+	intron	RP4-639F20.1	0.539161093184539	NA	0.486883225285834	1	0.553787016811619	0.974721073680843	0.0482163865021441	0.133890575682971	-0.333918589418986	-0.426704163425628	9.35034788706669e-06	3.58846089431775e-05	0.0927855740066417
chr1	95244346	95244684	338	+	utr3	TMEM56-RWDD3	0.410789868624996	NA	0.333896395560264	1	0.430025567461266	0.946400067439926	0.0690097436616719	0.156197561661626	-0.184815273409255	0.759559554061585	0.52284612948445	0.663705322409327	-0.94437482747084
chr1	100874011	100874295	284	-	utr3	EXTL2	0.076577353545312	NA	0.0282944808529843	1	0.0297449468552846	0.559460041997023	0.887801900524004	0.908609757567536	-0.658830736003404	-0.481758201089313	5.61223252582921e-08	2.69315265403874e-07	-0.17707253491409
chr1	100877607	100877816	209	-	exon	EXTL2	0.151254022102962	NA	0.08091359190143	1	0.0919873212027222	0.747409496649322	0.000131496035352341	0.0963159710842872	-0.823047499281464	-0.481758201089313	5.61223252582921e-08	2.69315265403874e-07	-0.341289298192151
chr1	103108301	103108526	225	-	utr5	COL11A1	0.617213308428324	NA	0.560243705966248	1	0.573803396784866	0.976005010728878	0.336542382544498	0.409010737379519	-0.504768546025111	-0.652758704021442	2.72380571194071e-22	3.25160060918929e-21	0.147990157996331
chr1	107056767	107057008	241	+	exon	PRMT6	0.750124040970519	0.999066367020832	0.680368213808283	1	0.702852135462939	0.992245776064375	0.0354194548605058	0.120216849746999	-0.196772643555316	-0.144718189542261	0.0450944444834047	0.0922905588545708	-0.0520544540130553
chr1	107057073	107057306	233	+	exon	PRMT6	0.00455349774449863	0.398292440820236	0.000840095484586541	1	0.000607111616297444	0.122521687537649	0.466289121921957	0.529870776653668	-0.0297545986976986	-0.144718189542261	0.0450944444834047	0.0922905588545708	0.114963590844562
chr1	107057623	107057962	339	+	utr3	PRMT6	0.836296511189233	0.999066367020832	0.832702071045161	1	0.831184493089313	0.992245776064375	0.0991386736653502	0.185345136769947	-0.340822719605997	-0.144718189542261	0.0450944444834047	0.0922905588545708	-0.196104530063736
chr1	108136497	108136803	306	-	utr3	SLC25A24	0.155002457688891	NA	0.0759575422480324	1	0.0851157890380986	0.732721410802249	0.350209767884457	0.421708810964883	0.117887493682111	0.0586555719393125	0.398996825439091	0.547809102867255	0.0592319217427983
chr1	108699332	108699853	521	+	exon	PRPF38B	0.320294618141837	0.999066367020832	0.276105702857881	1	0.29222431869774	0.903620714004949	0.0894498340143425	0.175441896100404	-0.0221368061975948	0.202878740901573	0.000731583119416762	0.0022011597251236	-0.225015547099168
chr1	108971188	108971491	303	-	utr3	WDR47	0.548915685492033	NA	0.486667095518558	1	0.523394822206191	0.962623398995819	0.032333677500475	0.117187525177724	-0.159811839551265	0.130447628732444	0.222134591315304	0.352786889001623	-0.290259468283709
chr1	109094541	109094864	323	+	utr3	TMEM167B	0.427990436086897	0.999066367020832	0.374276203169857	1	0.405131104335105	0.946392067913759	0.00632916096412672	0.0975883956573337	0.0938227319427976	0.391816078818857	1.50394531085383e-10	8.94013943742226e-10	-0.297993346876059
chr1	109214651	109215079	428	+	exon	SARS	0.916637432864963	0.999066367020832	0.933667904656771	1	0.95700766938092	0.992245776064375	0.085157797899433	0.171071637588127	-0.276771956567715	0.480921130055175	5.11239729901085e-35	1.05768868973594e-33	-0.75769308662289
chr1	109251149	109251486	337	+	exon	CELSR2	0.240761255994667	NA	0.146160460303032	1	0.164386801088691	0.823048209291751	0.114483427960596	0.201169223336313	-1.23447526591337	-0.964697127278718	5.97146684747691e-33	1.16705592782744e-31	-0.269778138634648
chr1	109252585	109253003	418	+	exon	CELSR2	0.399216103212463	NA	0.3151083662835	1	0.330253528632957	0.922154491944836	0.127264487882038	0.21437622939533	-1.17206895446507	-0.964697127278718	5.97146684747691e-33	1.16705592782744e-31	-0.207371827186355
chr1	109274417	109274903	486	+	utr3	CELSR2	0.502614924402062	NA	0.413440473934712	1	0.436842074950812	0.946580216173859	0.371461999207408	0.442165909147412	-1.17903768441351	-0.964697127278718	5.97146684747691e-33	1.16705592782744e-31	-0.214340557134792
chr1	109279712	109280041	329	-	utr3	PSRC1	0.596485984874286	0.999066367020832	0.507301700353084	1	0.469146502182915	0.953317765530105	0.253519671506031	0.332519126494912	-1.14042536809467	-1.06495373064107	2.71186295614919e-55	1.09397886573455e-53	-0.0754716374536015
chr1	109491093	109491567	474	+	utr3	ATXN7L2	0.820454404711567	NA	0.778908348208327	1	0.773930199334449	0.992245776064375	0.151985525138738	0.236479531215973	-1.17633776198204	-0.821178923865802	1.65675764910603e-10	9.80843375451352e-10	-0.355158838116243
chr1	109496002	109496534	532	+	utr3	CYB561D1	0.663953036767048	0.999066367020832	0.581546052772596	1	0.631658830421002	0.990520338231611	0.0840195811987223	0.170504295578134	0.121630537753719	0.178366133348406	0.00552005221486521	0.0141363425427919	-0.0567355955946868
chr1	109507819	109508279	460	-	exon	AMIGO1	0.518061421596562	NA	0.436444395780867	1	0.447518137749117	0.946580216173859	0.0707431889389831	0.156822020638145	0.12977354718463	0.298807896457731	0.00946257352484998	0.0231009386052005	-0.169034349273101
chr1	109923485	109923846	361	+	exon	CSF1	0.783821879826215	NA	0.733682093322429	1	0.742046220330412	0.992245776064375	0.101440678542301	0.187628820083072	1.38862196195692	1.35684243178009	8.52500619102676e-70	5.00626432448348e-68	0.0317795301768349
chr1	109928874	109929817	943	+	utr3	CSF1	0.751341808551588	0.999066367020832	0.721940478848808	1	0.790865697974413	0.992245776064375	0.015013007498453	0.10345482825718	1.06801612839759	1.35684243178009	8.52500619102676e-70	5.00626432448348e-68	-0.288826303382494
chr1	110053789	110054080	291	+	utr3	STRIP1	0.798507408498773	0.999066367020832	0.806696088648005	1	0.872195171079156	0.992245776064375	0.0226644234498232	0.109406563841383	0.410437295772245	0.590745748868742	1.28707927381032e-25	1.82456771137687e-24	-0.180308453096497
chr1	110210881	110211351	470	+	utr5	KCNC4	0.189170797326078	0.980733253329022	0.115803141776658	1	0.117532710911024	0.7934731020379	0.371794914483719	0.442491652287206	0.886841175999593	1.01507715203086	1.82563245213106e-48	5.9860890071666e-47	-0.128235976031264
chr1	110223521	110223726	205	+	exon	KCNC4	0.30214823268536	NA	0.202602607138793	1	0.169192799444249	0.829718861403604	0.414442045394924	0.48156566742703	1.2598182077606	1.01507715203086	1.82563245213106e-48	5.9860890071666e-47	0.244741055729738
chr1	110339457	110339744	287	+	utr5	RBM15	0.423106140204371	NA	0.310977567898845	1	0.341199180644515	0.923377214376552	0.327968928193446	0.400743574999257	0.46174462298148	0.484119543661452	1.34751283899773e-09	7.42468462637415e-09	-0.0223749206799719
chr1	110339938	110340467	529	+	exon	RBM15	0.76437108047182	0.999066367020832	0.706106701708393	1	0.726832172656822	0.992245776064375	0.0448837167035113	0.130196744244436	0.30673911846364	0.484119543661452	1.34751283899773e-09	7.42468462637415e-09	-0.177380425197812
chr1	110340787	110341245	458	+	exon	RBM15	0.719347370717952	NA	0.658445570165731	1	0.691368883099667	0.992054353273999	0.0827250764879467	0.169458401215227	0.232786392361384	0.484119543661452	1.34751283899773e-09	7.42468462637415e-09	-0.251333151300068
chr1	110341543	110342266	723	+	exon	RBM15	0.0707628075867257	0.901420572133878	0.0322068589748474	1	0.0571500371051228	0.682334146370858	0.00726636809929282	0.0982672875588244	0.31062418054828	0.484119543661452	1.34751283899773e-09	7.42468462637415e-09	-0.173495363113172
chr1	111542262	111542507	245	+	utr5	RAP1A	0.345650264319154	NA	0.258903257253345	1	0.231878262309996	0.874046070758862	0.792297280431206	0.823622969926189	-1.07309211100467	0.240332038870241	6.80687101443536e-05	0.000236556469060845	-1.31342414987491
chr1	111724021	111724468	447	-	utr3	FAM212B	0.688306823007249	NA	0.601613273566365	1	0.68604338939145	0.991463827364457	0.307847376101972	0.382160657914119	-0.38625161373459	-0.248073543518842	0.00727032749609643	0.0181642635736203	-0.138178070215749
chr1	111726957	111727282	325	-	utr3	FAM212B	0.581503197995499	NA	0.491758427288027	1	0.503793784605549	0.960147001707543	0.176582410420274	0.260478241526706	-0.40776056347415	-0.248073543518842	0.00727032749609643	0.0181642635736203	-0.159687019955309
chr1	111727418	111727684	266	-	exon	FAM212B	0.15871842307855	NA	0.0760113424120497	1	0.0869751405072835	0.735451661517658	0.298500408977747	0.37402836418698	-0.159961557493723	-0.248073543518842	0.00727032749609643	0.0181642635736203	0.0881119860251189
chr1	111765974	111767112	1138	+	utr3	DDX20	0.392922271318169	0.999066367020832	0.335774738874027	1	0.423994850079367	0.946392067913759	0.0240752805389063	0.110099407078298	-0.022169894079314	0.228580648097596	0.00109930248143876	0.0032155768159738	-0.25075054217691
chr1	112455993	112456433	440	+	exon	CTTNBP2NL	0.448238584598604	0.999066367020832	0.37025699043565	1	0.372207172627135	0.940954176297178	0.23498573071823	0.314564082336505	0.411639854119579	0.563396471617992	2.73195835050041e-26	3.99658025440365e-25	-0.151756617498414
chr1	112456933	112457517	584	+	utr3	CTTNBP2NL	0.102722517520002	0.967756196224201	0.0696495412940721	1	0.0869963099834429	0.735451661517658	0.0263125461232443	0.111570574617981	0.255269953221194	0.563396471617992	2.73195835050041e-26	3.99658025440365e-25	-0.308126518396799
chr1	112850107	112850392	285	+	exon	RP3-522D1.1	0.829177412581606	NA	0.809653942696316	1	0.848739900911861	0.992245776064375	0.165306246941296	0.249160626950073	-0.477091512252214	-0.574576973607245	0.174713819319766	0.290224754834061	0.0974854613550315
chr1	112913722	112914058	336	-	utr3	SLC16A1	0.284435823015798	0.999066367020832	0.267403227477898	1	0.278427851772207	0.893843174323635	0.0335101100340212	0.118531497690211	0.49470547117102	0.703868724350804	3.08619884151913e-45	9.15967514512333e-44	-0.209163253179784
chr1	112917300	112917575	275	-	exon	SLC16A1	0.572630191035526	0.999066367020832	0.507504662146474	1	0.55810617695445	0.974721073680843	0.0256624428340265	0.111569271653216	0.559431562366756	0.703868724350804	3.08619884151913e-45	9.15967514512333e-44	-0.144437161984048
chr1	113123896	113124324	428	+	utr3	LRIG2	0.562592713628354	NA	0.494068765506466	1	0.536277546267149	0.968661593426796	0.0532321985604152	0.139797663544222	0.0729115335560721	0.365432413894496	0.00053554852947003	0.00164037857252187	-0.292520880338424
chr1	113642049	113642317	268	+	exon	MAGI3	0.872043396207523	NA	0.827141542862496	1	0.886309684498214	0.992245776064375	0.25819241732233	0.336285152650591	-0.702014439211891	-0.229979352355224	0.0153676305643182	0.0358462053440549	-0.472035086856668
chr1	113766063	113766329	266	-	utr3	RSBN1	0.717139101613368	NA	0.673782419188038	1	0.725551110670943	0.992245776064375	0.104333508786768	0.190470400193443	0.333825285010526	0.576136766145145	3.54162644872955e-08	1.73385407310774e-07	-0.242311481134619
chr1	113797604	113797882	278	-	exon	RSBN1	0.702444657450558	NA	0.62954023948651	1	0.691999893352751	0.992054353273999	0.0834526633101162	0.170206863882755	0.319842114155549	0.576136766145145	3.54162644872955e-08	1.73385407310774e-07	-0.256294651989596
chr1	113911361	113912416	1055	+	utr3	DCLRE1B	0.809404347483145	0.999066367020832	0.825986261786015	1	0.868676399830367	0.992245776064375	0.0323892358271519	0.117187525177724	0.437261143623274	0.624011941349367	1.86305948165909e-29	3.15698557676887e-28	-0.186750797726093
chr1	113912588	113912799	211	+	utr3	DCLRE1B	0.0779755665677401	NA	0.0374017031363652	1	0.0246487767964498	0.52887563569156	0.00934426176693048	0.0982672875588244	0.0745664418281188	0.624011941349367	1.86305948165909e-29	3.15698557676887e-28	-0.549445499521248
chr1	113940523	113941263	740	+	exon	HIPK1	0.2015139749558	0.982027534919478	0.124841553221135	1	0.160162118696331	0.815809693306426	0.0971517231596453	0.183990231660794	0.251177070139329	0.337187292051879	3.27883429238731e-12	2.18851566443551e-11	-0.0860102219125493
chr1	113981135	113981619	484	+	exon	OLFML3	0.509087582898872	0.999066367020832	0.424001257378931	1	0.34516360259886	0.925749998636635	0.0376056410111775	0.122244850826333	-0.893500914964159	-0.749857551580611	6.26415562908767e-21	6.9541409797007e-20	-0.143643363383548
chr1	114567970	114568220	250	-	utr3	BCAS2	0.177288854734585	0.980553132535712	0.118708958334392	1	0.0964948440442367	0.757673311713587	0.0892214950368752	0.175115740076771	-0.186886443337993	0.0611926137385655	0.40827539188353	0.557329386203772	-0.248079057076559
chr1	115663610	115663943	333	+	exon	VANGL1	0.625830708500056	0.999066367020832	0.566046910320165	1	0.573947698713149	0.976005010728878	0.0256403342575154	0.111569271653216	0.130526660478277	0.0449359157251566	0.401205847954889	0.550108822527243	0.0855907447531202
chr1	115691061	115691374	313	+	exon	VANGL1	0.786723075916762	NA	0.731229914779026	1	0.760978388793535	0.992245776064375	0.305101186906659	0.379790634548128	-0.226824503234319	0.0449359157251566	0.401205847954889	0.550108822527243	-0.271760418959476
chr1	115691506	115691848	342	+	utr3	VANGL1	0.0882657444249322	NA	0.0376322426032375	1	0.0756033024993906	0.729295125065687	0.010660755917245	0.0982672875588244	-0.302904546438912	0.0449359157251566	0.401205847954889	0.550108822527243	-0.347840462164068
chr1	116532814	116533123	309	-	exon	NAP1L4P1	0.00345683738145677	NA	0.000625688356184458	1	0.000780365515403773	0.129488651189333	0.118679796461795	0.205324847122387	2.71768780931848	1.12071739241153	8.62926925539513e-24	1.11231190720091e-22	1.59697041690695
chr1	116534006	116534244	238	-	exon	NAP1L4P1	0.00139407363767207	NA	0.000230352824120788	1	6.72269064676738e-05	0.0255769303233774	0.21949306006551	0.301122370192699	1.74408449046838	1.12071739241153	8.62926925539513e-24	1.11231190720091e-22	0.623367098056851
chr1	116574667	116574919	252	-	utr3	IGSF3	0.500574715030128	NA	0.401568184681526	1	0.409004749729432	0.946392067913759	0.373746161755105	0.443823567084187	-0.922936415513236	-0.46765171227451	1.38523504117899e-15	1.14119180016888e-14	-0.455284703238726
chr1	116577108	116577615	507	-	utr3	IGSF3	0.293907200623882	0.999066367020832	0.22452426409791	1	0.242015461801639	0.874046070758862	0.00663846364837994	0.0975883956573337	-0.824241849431327	-0.46765171227451	1.38523504117899e-15	1.14119180016888e-14	-0.356590137156817
chr1	116666475	116666836	361	-	utr5	IGSF3	0.577423892369459	NA	0.484745200903245	1	0.462493800648268	0.950941958372935	0.20754008289187	0.289555642554857	-0.412847432028857	-0.46765171227451	1.38523504117899e-15	1.14119180016888e-14	0.0548042802456526
chr1	116961387	116961636	249	+	exon	PTGFRN	0.224027445407908	0.982027534919478	0.178978691366121	1	0.213861894348424	0.863260412287114	0.00597635666818386	0.0975883956573337	-0.371744400074832	-0.155194137296613	0.000227056711189593	0.000737747807956407	-0.216550262778219
chr1	116986970	116987181	211	+	utr3	PTGFRN	0.489704237353357	0.999066367020832	0.39004261277427	1	0.414047435217963	0.946392067913759	0.0247139118116573	0.110902533068551	-0.23493866675814	-0.155194137296613	0.000227056711189593	0.000737747807956407	-0.0797445294615268
chr1	117075115	117075330	215	+	exon	TTF2	0.9816688242763	NA	0.957298358554779	1	0.967909011465208	0.992245776064375	0.0407963915848806	0.126490898452616	-0.154885122630517	-0.179022396461087	0.00139959899077801	0.00401604988962451	0.0241372738305697
chr1	117118248	117118578	330	-	exon	TRIM45	0.333781334095338	NA	0.215244638694124	1	0.283434071159585	0.896651804091428	0.0442968677290632	0.12940638458193	-0.448304161076675	-0.142301048357463	0.35272143302853	0.500621849059323	-0.306003112719211
chr1	117367875	117368425	550	+	utr5	MAN1A2	0.526068246669379	NA	0.428781326859826	1	0.459190561780338	0.949914077775401	0.0615561680131163	0.148514540235054	-0.117684962804961	-0.197948335848539	0.00641382293774066	0.016200341692865	0.0802633730435779
chr1	117522970	117523280	310	+	utr3	MAN1A2	0.86044790416638	NA	0.837389850194521	1	0.851786404944297	0.992245776064375	0.177224276380297	0.260993323537835	-0.54826480644308	-0.197948335848539	0.00641382293774066	0.016200341692865	-0.350316470594541
chr1	117623768	117623976	208	+	exon	FAM46C	0.100718228295373	NA	0.0380418908027289	1	0.066898665704604	0.69828573610477	0.0279997889779009	0.113499239218983	-0.460902594620898	0.0611692196235392	0.704687792336498	0.807299161632792	-0.522071814244437
chr1	117816507	117816786	279	+	intergenic	NA	0.505073778961731	NA	0.38693024282157	1	0.444873477386385	0.946580216173859	0.615236829968578	0.669773058663854	0.610979645981169	NA	NA	NA	NA
chr1	117959382	117959619	237	+	utr3	WDR3	0.822702873952037	0.999066367020832	0.822848865074433	1	0.873414763234118	0.992245776064375	0.108812927243371	0.194892330948969	0.575278883623352	0.814952409830977	7.50810285220467e-57	3.16762503097365e-55	-0.239673526207625
chr1	119032850	119033199	349	-	utr3	WARS2	0.903836180517507	NA	0.903884082146041	1	0.938156386139834	0.992245776064375	0.0465962537935896	0.132043349934244	-0.47845536539519	-0.155198007412954	0.217452541240618	0.34673196885468	-0.323257357982236
chr1	119623690	119624152	462	-	exon	ZNF697	0.351599679704229	0.999066367020832	0.262261116526448	1	0.327430472662382	0.921660705780211	0.164292383701236	0.24799035557354	0.631665803427879	0.698825086597056	7.30980242402044e-30	1.26554751412879e-28	-0.0671592831691769
chr1	119914672	119915507	835	-	utr3	NOTCH2	0.398864544263719	0.999066367020832	0.377526216713759	1	0.31124495159664	0.910684190271203	0.00641978344721328	0.0975883956573337	0.801616576097783	1.05581119631402	3.73245786349089e-94	3.70592593409981e-92	-0.254194620216238
chr1	144422774	144423022	248	-	utr3	NBPF15	0.680901521859521	NA	0.618035907319487	1	0.660683773845743	0.991463827364457	0.135949289187602	0.222665791262081	0.425497963907496	0.641687482109578	1.40136510635197e-06	5.87418608415391e-06	-0.216189518202082
chr1	145912190	145912545	355	-	exon	PEX11B	0.464898755467514	0.999066367020832	0.372371734125521	1	0.33275426817319	0.922154491944836	0.0940310927048879	0.180830232823737	0.369591802800666	0.45731435748917	5.38419415218778e-08	2.59025942838176e-07	-0.0877225546885044
chr1	145957646	145957950	304	-	utr5	LIX1L	0.0723545920031492	NA	0.0318464912165889	1	0.0197644239911341	0.495819806043162	0.420757868516218	0.487149832081346	0.259007472063708	0.249832810716257	0.000977045391282195	0.00288011126847141	0.00917466134745115
chr1	145960588	145961174	586	-	exon	ANKRD34A	0.692933108424596	NA	0.626939415787746	1	0.66928566595493	0.991463827364457	0.0790883935240788	0.165716911776659	0.179343019077894	0.292880050931303	0.0155651723240431	0.0362761835753503	-0.113537031853409
chr1	147159429	147159675	246	-	utr3	PRKAB2	0.412037907801061	NA	0.349784960394442	1	0.325617181266548	0.921660705780211	0.0280772608985524	0.113499239218983	0.880396491953151	1.064427285092	1.52640812902148e-73	9.87889742769585e-72	-0.184030793138849
chr1	147177713	147177919	206	+	intron	RP11-337C18.10	0.783937520617889	NA	0.733997736346983	1	0.778747017070192	0.992245776064375	0.481466834045653	0.544631548222829	-0.240036017524888	NA	NA	NA	NA
chr1	147619329	147619737	408	+	exon	BCL9	0.289708960635509	NA	0.203208475174058	1	0.220453460606726	0.870243677433418	0.32634692079645	0.399218947835369	0.0276199573814122	-0.110044754882651	0.0480088423687245	0.0975205496575446	0.137664712264063
chr1	147620388	147620838	450	+	exon	BCL9	0.198141535601423	0.980733253329022	0.114654246453557	1	0.151559613453962	0.808125999638719	0.176690283050304	0.260585886536958	-0.00972078522726998	-0.110044754882651	0.0480088423687245	0.0975205496575446	0.100323969655381
chr1	147624264	147625048	784	+	utr3	BCL9	0.333870179456484	0.999066367020832	0.264592245897954	1	0.293304466104827	0.903620714004949	0.00549627700614508	0.0963159710842872	-0.624597015896942	-0.110044754882651	0.0480088423687245	0.0975205496575446	-0.514552261014292
chr1	147670148	147670359	211	-	utr5	ACP6	0.632734678240019	NA	0.548323265191983	1	0.588132032434831	0.976923342521104	0.122822165452467	0.209875548392825	0.585279781554557	0.648321688788901	1.10813419681341e-12	7.62493786468631e-12	-0.063041907234344
chr1	148981334	148981542	208	+	utr3	PDE4DIP	0.318742309158825	NA	0.266545680467203	1	0.28310174353844	0.896108825350375	0.0181871628791119	0.105081447589761	2.12104310406496	2.51212438738053	1.38028131005531e-129	2.42019112258846e-127	-0.391081283315569
chr1	149900137	149900641	504	+	utr3	BOLA1	0.202395700561014	0.982027534919478	0.1315558153752	1	0.166471878446259	0.823470882872756	0.000690098220626711	0.0963159710842872	0.183887286939395	0.449192169561844	4.16098035832701e-05	0.000148401496536236	-0.265304882622449
chr1	149913188	149913424	236	-	exon	SV2A	0.943206028002342	NA	0.942085834241308	1	0.967847533592528	0.992245776064375	0.283437830475138	0.359875919088226	-0.922248139379047	-0.79014537864194	1.61602999025319e-40	4.03159530262661e-39	-0.132102760737108
chr1	149913553	149913936	383	-	utr5	SV2A	0.194209196940304	0.980733253329022	0.115756274199595	1	0.0939721711722862	0.751274306363449	0.25270365101869	0.331681870655046	-0.829560103569225	-0.79014537864194	1.61602999025319e-40	4.03159530262661e-39	-0.0394147249272858
chr1	149943623	149944274	651	-	utr3	OTUD7B	0.502449286441784	0.999066367020832	0.428944155699727	1	0.508941204335297	0.960147001707543	0.0945961251677618	0.181547572788212	-0.0736739101530117	0.251186261787481	0.000400560987118051	0.00125276018779501	-0.324860171940493
chr1	149944325	149944963	638	-	exon	OTUD7B	0.946874324624711	0.999066367020832	0.960623442898433	1	0.988611765585663	0.992245776064375	0.0240167281398257	0.110099407078298	0.021039305928061	0.251186261787481	0.000400560987118051	0.00125276018779501	-0.23014695585942
chr1	150149984	150150236	252	+	utr5	PLEKHO1	0.634595374040525	NA	0.412049332526496	1	0.348527363316416	0.927878393938112	0.975165122909779	0.982931691788245	0.321644813490718	0.438770084744919	1.11065389029232e-11	7.14140341474565e-11	-0.117125271254201
chr1	150159054	150159593	539	+	utr3	PLEKHO1	0.350865878831365	0.999066367020832	0.331345865330865	1	0.316214380509367	0.911480348665062	0.0697259572493808	0.156584578280038	0.173512173810724	0.438770084744919	1.11065389029232e-11	7.14140341474565e-11	-0.265257910934194
chr1	150470743	150471048	305	+	exon	RPRD2	0.0462034987911676	NA	0.0134220245841621	1	0.0216590726578013	0.504580175836043	0.535538075861663	0.594449652513608	0.869402380665473	0.698482177870706	1.08125174580048e-27	1.68867889522586e-26	0.170920202794767
chr1	150471608	150472296	688	+	exon	RPRD2	0.668754136717815	0.999066367020832	0.63322108374798	1	0.649635514805409	0.990520338231611	0.0488087586886451	0.134634281909166	0.338736825662697	0.698482177870706	1.08125174580048e-27	1.68867889522586e-26	-0.359745352208009
chr1	150472364	150472605	241	+	exon	RPRD2	0.510824970845927	NA	0.423281052490061	1	0.446300688981247	0.946580216173859	0.028530349606269	0.113940164979334	0.34042441387875	0.698482177870706	1.08125174580048e-27	1.68867889522586e-26	-0.358057763991956
chr1	150472806	150473378	572	+	utr3	RPRD2	1.40527329104287e-05	0.0200264526351395	2.45246998588998e-07	0.00183052359746828	1.43062236647466e-06	0.00178040953507771	0.000349687228195061	0.0963159710842872	-0.105150750015683	0.698482177870706	1.08125174580048e-27	1.68867889522586e-26	-0.803632927886389
chr1	150506882	150507290	408	+	utr3	TARS2	0.777214704178256	NA	0.753724375301414	1	0.776672503440616	0.992245776064375	0.0274797668378783	0.112873443443276	-0.239542486212304	-0.160933345598794	0.0443389874538726	0.0909250818531929	-0.0786091406135104
chr1	150577009	150577495	486	-	utr3	MCL1	0.258164946477927	0.999066367020832	0.25220734022042	1	0.318521319149357	0.913136454460702	0.0151233666795866	0.10345482825718	0.100076947008539	0.394553477974472	4.45976455482381e-20	4.74231221887781e-19	-0.294476530965933
chr1	150579005	150579221	216	-	exon	MCL1	0.868232211883916	0.999066367020832	0.882265278219084	1	0.845285026331167	0.992245776064375	0.00329259663193338	0.0963159710842872	0.133595487724211	0.394553477974472	4.45976455482381e-20	4.74231221887781e-19	-0.260957990250261
chr1	150648189	150648591	402	-	utr3	GOLPH3L	0.135774391707465	NA	0.0664208722200489	1	0.104576213491269	0.773905437204465	0.0315481146779636	0.11634378271292	-0.258874442874986	0.355539567294117	0.000437762677802359	0.00135964908081755	-0.614414010169103
chr1	150960625	150961069	444	-	exon	CERS2	0.625215154362044	NA	0.584758795773762	1	0.664743593967808	0.991463827364457	0.0673912622495159	0.154548696319759	0.172060011732023	0.198664568338586	0.000243572288224543	0.00078788926884409	-0.0266045566065629
chr1	151002262	151002463	201	-	utr5	FAM63A	0.887254722449203	NA	0.844939996049925	1	0.910290273897214	0.992245776064375	0.285735646962151	0.361809068317175	-1.26390495790953	-0.623325255372386	3.02516635347162e-06	1.22628607569895e-05	-0.640579702537144
chr1	151033913	151034307	394	+	utr3	PRUNE1	0.678760425818831	NA	0.592645071151355	1	0.62521000023237	0.990258615661092	0.224021922083571	0.305194616347022	0.120384107594369	0.0793029258269957	0.473064846101042	0.618781132752556	0.0410811817673734
chr1	151052938	151053152	214	-	utr3	CDC42SE1	0.483543222733004	0.999066367020832	0.396543509540969	1	0.420296580088492	0.946392067913759	0.129143851063341	0.21605274556414	-0.0232967273400529	-0.00592639869446473	0.919078617445851	0.955605208979467	-0.0173703286455881
chr1	151198609	151198811	202	+	utr5	PIP5K1A	0.423661315174572	NA	0.316502035581693	1	0.370876001599856	0.940350120185443	0.174987520447444	0.258636542989126	0.0820380667712628	0.0887783962316689	0.160358476327451	0.271120500378486	-0.00674032946040611
chr1	151248015	151248339	324	+	utr3	PIP5K1A	0.456107542612151	0.999066367020832	0.353863067050697	1	0.335094482851813	0.923295806760882	0.219703551884368	0.301137417072068	-0.0702075376074916	0.0887783962316689	0.160358476327451	0.271120500378486	-0.15898593383916
chr1	151286434	151286747	313	+	exon	ZNF687	0.881713667090716	NA	0.875811574881456	1	0.908662384926153	0.992245776064375	0.192874948796756	0.276028610647054	-0.196232773090981	0.0147282888800937	0.837387680707159	0.901019960400535	-0.210961061971075
chr1	151286935	151287182	247	+	exon	ZNF687	0.198555484037774	NA	0.104315582273422	1	0.113655600562218	0.787260082929577	0.638291462381048	0.690942642736922	0.0320330878846247	0.0147282888800937	0.837387680707159	0.901019960400535	0.017304799004531
chr1	151287238	151287943	705	+	exon	ZNF687	0.0816051915849979	0.942486001810765	0.033210467880674	1	0.0488103809082864	0.659649451748957	0.340084756110096	0.41237623804386	0.01881897584648	0.0147282888800937	0.837387680707159	0.901019960400535	0.00409068696638628
chr1	151315695	151316362	667	-	exon	PI4KB	0.441720631302338	0.999066367020832	0.393522201268313	1	0.442174730870577	0.946580216173859	0.0146502827174384	0.103230786774477	-0.182034714070131	0.141033716001004	0.00600862512572151	0.0152814771096814	-0.323068430071136
chr1	151342598	151342817	219	-	exon	RFX5	0.172589084852063	0.978820018160767	0.101693913018242	1	0.0880547071955173	0.736474598789762	0.527938432422557	0.587579711283746	-0.788816947765514	-0.814449717380541	4.74573695424535e-34	9.56225384839509e-33	0.0256327696150275
chr1	151404847	151405336	489	-	exon	POGZ	0.213307432086264	0.982027534919478	0.156193010121103	1	0.152485616051774	0.809021361458885	0.0269524376935114	0.112481654110182	-0.303107514841666	-0.139958676395882	0.0158874843346196	0.0369403061417099	-0.163148838445785
chr1	151405376	151406306	930	-	exon	POGZ	0.787632213713364	0.999066367020832	0.733537295481611	1	0.701735804002733	0.992245776064375	0.00246373280795331	0.0963159710842872	-0.112705888837061	-0.139958676395882	0.0158874843346196	0.0369403061417099	0.027252787558821
chr1	151519058	151519270	212	+	exon	CGN	0.0848709085159328	NA	0.0349106674951474	1	0.0522321967974655	0.675940751276733	0.0141164070523584	0.102000309332145	-1.32551773643871	-0.828567163991618	2.54538213494557e-15	2.06664967232379e-14	-0.496950572447092
chr1	151530506	151530733	227	+	exon	CGN	0.326203376231845	NA	0.222645873523004	1	0.281011897435007	0.894951900740256	0.0193484103737895	0.106309477749144	-1.03540478376799	-0.828567163991618	2.54538213494557e-15	2.06664967232379e-14	-0.20683761977637
chr1	151581747	151582168	421	+	utr3	TUFT1	0.775646222583389	0.999066367020832	0.788621380885283	1	0.836551456514387	0.992245776064375	0.0313840958601905	0.116242581244069	1.05424182839192	1.29325869180927	7.57922355340482e-153	1.85525885060225e-150	-0.239016863417346
chr1	151874299	151874584	285	-	utr3	THEM4	0.107722414892123	NA	0.0488350800212461	1	0.064210669192712	0.690866090579222	0.002894703807232	0.0963159710842872	-0.643412185173432	-0.329700367258798	0.00690589321662242	0.0173070854530721	-0.313711817914634
chr1	153645049	153645471	422	+	utr3	CHTOP	0.0272652379252761	0.74900885755413	0.0230837224472395	1	0.0441007925404875	0.642246053977784	0.0131256872650467	0.100316793048213	0.289593781612682	0.549803339194263	1.75901852360256e-28	2.85355741200959e-27	-0.260209557581581
chr1	154349093	154349400	307	+	utr3	ATP8B2	0.482105059373131	0.999066367020832	0.405500149191256	1	0.447480654698501	0.946580216173859	0.00533992141632389	0.0963159710842872	-0.539117986341887	-0.31601592557541	4.26653292733431e-09	2.26306572757962e-08	-0.223102060766477
chr1	154550098	154550473	375	-	utr3	UBE2Q1	0.772145835228751	0.999066367020832	0.77118246285928	1	0.811518488741468	0.992245776064375	0.120647973631371	0.207480059674216	-0.354239874134902	-0.0573882932185072	0.337988371267191	0.485311099014912	-0.296851580916395
chr1	154584648	154584938	290	-	utr3	ADAR	0.112087339055591	0.968888624220226	0.0805689305853803	1	0.0761818933375165	0.729295125065687	0.00958114815612232	0.0982672875588244	0.506516091044598	0.760560627187479	1.32561704905209e-91	1.26537568740212e-89	-0.254044536142881
chr1	154601178	154601652	474	-	exon	ADAR	0.234630642104891	0.993918110029388	0.210214754981935	1	0.272128314317156	0.891842141339584	0.0374474121807248	0.122148244854623	0.518221468470684	0.760560627187479	1.32561704905209e-91	1.26537568740212e-89	-0.242339158716795
chr1	154679491	154679730	239	+	intergenic	NA	0.844397650435817	0.999066367020832	0.834604655729906	1	0.851946373138722	0.992245776064375	0.0581782636278201	0.145536546664115	-1.6307730149447	NA	NA	NA	NA
chr1	154945836	154946304	468	-	exon	PBXIP1	0.929488054764684	0.999066367020832	0.951798655495035	1	0.960017856506142	0.992245776064375	0.0818255220909072	0.16854928922836	-1.24330898955144	-1.12400622912886	1.18739695463958e-61	5.83618586671058e-60	-0.119302760422575
chr1	154946370	154946625	255	-	exon	PBXIP1	0.819558988352918	NA	0.798012395945306	1	0.814604106569713	0.992245776064375	0.0677487446411873	0.155163434003391	-1.26331113207233	-1.12400622912886	1.18739695463958e-61	5.83618586671058e-60	-0.139304902943471
chr1	154958787	154959025	238	-	exon	PYGO2	0.282760674015688	0.999066367020832	0.187723852848463	1	0.235391061603631	0.874046070758862	0.141466294417394	0.227382565864548	-0.132042913293739	-0.202795904673346	0.000342590716449328	0.00108254988276799	0.070752991379607
chr1	154959255	154959670	415	-	exon	PYGO2	0.273214953134172	0.999066367020832	0.180586072843109	1	0.211398035418478	0.860692001346662	0.0702089793505414	0.156822020638145	-0.278629316751528	-0.202795904673346	0.000342590716449328	0.00108254988276799	-0.075833412078182
chr1	154988343	154988843	500	+	utr5	FLAD1	0.779824041067278	0.999066367020832	0.768766853992879	1	0.704980944023076	0.992245776064375	0.0136309652285378	0.101539009432209	-0.417089330168614	-0.221855543902407	0.000974807874096205	0.00287454378235693	-0.195233786266207
chr1	155014935	155015346	411	+	exon	ZBTB7B	0.39853793374961	0.999066367020832	0.320730495093612	1	0.244168758671177	0.874046070758862	0.218701290181166	0.300357280445608	-0.683855982323981	-0.656355629304638	1.30378519462969e-15	1.07732223819619e-14	-0.0275003530193435
chr1	155016222	155016848	626	+	utr3	ZBTB7B	0.581932867811475	0.999066367020832	0.512181616511161	1	0.559145641515147	0.974721073680843	0.0892346847451604	0.175115740076771	-0.694855687296758	-0.656355629304638	1.30378519462969e-15	1.07732223819619e-14	-0.0385000579921205
chr1	155017365	155017772	407	+	utr3	ZBTB7B	0.766394763389963	NA	0.719403216077938	1	0.733012802118222	0.992245776064375	0.0841087323688223	0.170504295578134	-0.864982035437229	-0.656355629304638	1.30378519462969e-15	1.07732223819619e-14	-0.208626406132591
chr1	155069153	155069391	238	+	utr3	EFNA4	0.237541993893327	NA	0.156973066125747	1	0.155585044519954	0.809021361458885	0.544855159154433	0.603177683232936	-1.48489099779993	-1.4132993857704	8.09406245809334e-29	1.33140057319655e-27	-0.0715916120295337
chr1	155438482	155438900	418	-	exon	ASH1L	0.396472830601075	NA	0.289238118515302	1	0.306595831824714	0.909532862034498	0.289708464212104	0.36529096627352	-0.283519137871087	-0.172959334872054	0.00994043373770138	0.0241530558523038	-0.110559802999033
chr1	155477939	155478423	484	-	exon	ASH1L	0.488411772309329	NA	0.385288840430516	1	0.435995686871793	0.946580216173859	0.306055829776556	0.380569339041056	-0.160780493671844	-0.172959334872054	0.00994043373770138	0.0241530558523038	0.0121788412002101
chr1	155481518	155482195	677	-	utr3	ASH1L	0.230650949120092	NA	0.165830724547937	1	0.154430537066602	0.809021361458885	0.0451342056946031	0.130384250390414	-0.17551394603064	-0.172959334872054	0.00994043373770138	0.0241530558523038	-0.00255461115858532
chr1	155521209	155521492	283	-	exon	ASH1L	0.772444930125891	NA	0.733817241910359	1	0.783713028427124	0.992245776064375	0.55703554842793	0.614566258881702	-0.0388721796286237	-0.172959334872054	0.00994043373770138	0.0241530558523038	0.134087155243431
chr1	155659666	155660009	343	-	utr3	YY1AP1	0.0353175154498521	0.799412356628316	0.0125073885934082	1	0.0257241861113269	0.532084481144814	0.00182261013062612	0.0963159710842872	0.0697661262219851	0.290944258111856	0.000385561596649275	0.00120921468399848	-0.221178131889871
chr1	155765250	155765526	276	-	utr3	GON4L	0.9216449681995	NA	0.863646407572224	1	0.874421578606868	0.992245776064375	0.0975409586521905	0.184160388803402	0.173568609160581	0.183455304255387	0.019464325237968	0.0442375908124915	-0.00988669509480591
chr1	155868082	155868598	516	+	exon	SYT11	0.371507965544391	0.999066367020832	0.310672234144138	1	0.347486235977718	0.927430530258232	0.0126588974315993	0.100286413569485	0.117199885211021	0.480827661906558	2.24109361213942e-14	1.72284071433218e-13	-0.363627776695536
chr1	155900278	155900490	212	-	utr3	RIT1	0.732823593321077	NA	0.699855864313445	1	0.64817933328059	0.990520338231611	0.0286686215529351	0.114091027697052	-0.298433205046909	0.0111742928325468	0.890974008960954	0.936391510513163	-0.309607497879456
chr1	155913221	155913482	261	-	utr3	KIAA0907	0.191306690073268	NA	0.109447631831207	1	0.121762046010869	0.794730838506602	0.0337196271431737	0.118716531103471	0.148839541302347	0.369315223626774	7.72817791944983e-07	3.3211149435522e-06	-0.220475682324428
chr1	156076533	156077311	778	-	utr3	MEX3A	0.268449587572198	0.999066367020832	0.189507034742252	1	0.190844120190354	0.85063368286518	0.142753124615971	0.228160657504498	-0.910776675631295	-0.826032717631119	1.96912598889415e-22	2.3712957536985e-21	-0.0847439580001755
chr1	156082075	156082307	232	+	utr5*	LMNA	0.558007543625405	NA	0.459901896289661	1	0.565602932603688	0.976005010728878	0.0753086016388399	0.161689629002168	-0.977679672900189	0.127527896338406	0.00575900155229261	0.014691961136862	-1.1052075692386
chr1	156200153	156200477	324	+	exon	SLC25A44	0.596155807626751	NA	0.50859599605785	1	0.533533696040086	0.968325595201806	0.455292056958632	0.519270778877365	0.0742084078403861	0.213585866922845	0.000682355015037456	0.00206132246294856	-0.139377459082459
chr1	156210412	156210730	318	+	utr3	SLC25A44	0.0548524542151607	NA	0.021858021702788	1	0.0252662992093408	0.52887563569156	0.483736557477597	0.54661938176229	0.211649104099082	0.213585866922845	0.000682355015037456	0.00206132246294856	-0.00193676282376321
chr1	156594669	156595646	977	-	utr3	GPATCH4	0.00471729203276208	0.398292440820236	0.00450389407648885	1	0.00630114256657409	0.349036258279768	0.0104606673743212	0.0982672875588244	0.593909214519226	0.947677364648611	6.82576668817316e-72	4.21883574579262e-70	-0.353768150129386
chr1	156641906	156642278	372	+	utr5	BCAN	0.926258739214151	0.999066367020832	0.906872643910595	1	0.939915321647344	0.992245776064375	0.0703178326781073	0.156822020638145	0.720383215619652	0.291822679311636	0.0102322505095715	0.0248033414977096	0.428560536308016
chr1	156642366	156642933	567	-	exon	RP11-284F21.10	0.485196226873343	0.999066367020832	0.40698499123036	1	0.419662391897113	0.946392067913759	0.0234713063027796	0.109559876780376	0.802145218164265	0.826008027759737	1.90701765930668e-40	4.74317883209648e-39	-0.0238628095954728
chr1	156669650	156669857	207	-	exon	NES	0.450828227973465	0.999066367020832	0.363696419477559	1	0.368497936003468	0.938268141531005	0.0541583761377671	0.140906130529863	-0.0490426668511257	0.105181945378265	0.0542625684252049	0.108441797686229	-0.154224612229391
chr1	156669968	156670783	815	-	exon	NES	0.131971140511681	0.971516298253115	0.0981380049641765	1	0.0554096885574014	0.682334146370858	0.00211538791628096	0.0963159710842872	-0.164745042914274	0.105181945378265	0.0542625684252049	0.108441797686229	-0.269926988292539
chr1	156671028	156671487	459	-	exon	NES	0.229939888832185	0.993648404584439	0.198407244862132	1	0.156821432526076	0.809021361458885	0.0621467948029421	0.149177171312937	-0.12869710308121	0.105181945378265	0.0542625684252049	0.108441797686229	-0.233879048459475
chr1	156676538	156677284	746	-	utr5	NES	0.473383630434662	0.999066367020832	0.406596199214102	1	0.28997122144355	0.902925400550036	0.143891978524744	0.229238618230055	-0.0353994183568234	0.105181945378265	0.0542625684252049	0.108441797686229	-0.140581363735088
chr1	156723185	156723520	335	-	utr3	ISG20L2	0.705360210836381	0.999066367020832	0.619792996544633	1	0.644201847983442	0.990520338231611	0.0173206453376098	0.104747262275132	0.26829042093561	0.288670721724196	1.12756737850947e-06	4.77506822522945e-06	-0.0203803007885858
chr1	156726938	156727511	573	-	exon	ISG20L2	0.533472980510981	0.999066367020832	0.451881805984426	1	0.457232104655901	0.949914077775401	0.120010300486775	0.206716704437082	0.193553968056312	0.288670721724196	1.12756737850947e-06	4.77506822522945e-06	-0.0951167536678841
chr1	156728765	156729163	398	-	utr5	ISG20L2	0.692990726293447	NA	0.619903252426248	1	0.654860744037252	0.990520338231611	0.0108653795978709	0.0982672875588244	-0.166911029832924	0.288670721724196	1.12756737850947e-06	4.77506822522945e-06	-0.45558175155712
chr1	156751473	156751749	276	-	utr5	HDGF	0.744249011328311	0.999066367020832	0.587328614087334	1	0.447050873394093	0.946580216173859	0.119362245058464	0.206075811295156	-0.641580378293619	-0.300158794315357	5.59360604143068e-12	3.6720850282074e-11	-0.341421583978263
chr1	156786619	156787012	393	+	exon	PRCC	0.0325135274792654	0.788011433310705	0.0198841439277573	1	0.0335788866650688	0.577727066193707	0.00299591462870052	0.0963159710842872	0.285112506259184	0.628006298839296	3.59811597224728e-37	8.04305797304425e-36	-0.342893792580112
chr1	157045227	157045539	312	-	utr5	ARHGEF11	0.518536236317746	NA	0.405172169704856	1	0.467035672558787	0.953317765530105	0.519222794885485	0.579873857225533	0.407951768045314	0.46479347758384	7.82323988772551e-13	5.42840190132579e-12	-0.0568417095385266
chr1	157124844	157125288	444	-	exon	ETV3	0.0695631221730164	0.901420572133878	0.0279012547008968	1	0.0326578552182138	0.57020761153844	0.444899344464001	0.510066544620405	0.789204375187155	0.6761751510912	8.51419126297987e-23	1.04412872318775e-21	0.113029224095954
chr1	157125394	157125960	566	-	exon	ETV3	0.576061902389231	0.999066367020832	0.496423651840943	1	0.480781254958239	0.95420005147134	0.255658997973672	0.334209688002347	0.541661184116983	0.6761751510912	8.51419126297987e-23	1.04412872318775e-21	-0.134513966974218
chr1	158094646	158095226	580	+	utr3	KIRREL	0.392913988657371	0.999066367020832	0.330255426303553	1	0.31943499499309	0.913136454460702	0.245259368677315	0.325053550925365	0.218949317045367	0.23519267761646	4.00724831898523e-07	1.77039314135582e-06	-0.0162433605710932
chr1	159200871	159201093	222	+	utr3	CADM3	0.504234638779541	NA	0.412258257779361	1	0.443207676569749	0.946580216173859	0.0607202537209141	0.147873919239043	-0.346062771728697	-0.142871954178863	0.104997242698855	0.191222602669892	-0.203190817549834
chr1	159201358	159201723	365	+	utr3	CADM3	0.311212889609379	0.999066367020832	0.227174872732457	1	0.257116492080001	0.879069984597696	0.00119277623913538	0.0963159710842872	-0.372728359964422	-0.142871954178863	0.104997242698855	0.191222602669892	-0.229856405785559
chr1	159928526	159928861	335	-	exon	IGSF9	0.99070841510126	NA	0.989743987796671	1	0.973490210776057	0.992245776064375	0.11648520464955	0.20331814472141	-0.793175446098136	-0.775361299429859	8.74295652155236e-15	6.87288121088519e-14	-0.017814146668277
chr1	160030739	160031355	616	-	exon	PIGM	0.91043336008619	NA	0.906130411222745	1	0.927154994269369	0.992245776064375	0.244660579032867	0.32449032746686	-0.212072529283986	0.0333903405936647	0.757771979372539	0.847255443897473	-0.245462869877651
chr1	160031565	160031895	330	-	utr5	PIGM	0.564904109366621	NA	0.433690703154713	1	0.481212198341722	0.95420005147134	0.24934975236846	0.328898533993162	-0.12096677425161	0.0333903405936647	0.757771979372539	0.847255443897473	-0.154357114845275
chr1	160217373	160217573	200	-	utr3	RP11-574F21.3	0.0776848871354218	NA	0.03250751944448	1	0.0308564690826227	0.565498709831447	0.778308163017459	0.811226556846925	0.181994439230795	-1.03144699729869	0.800441051430555	NA	1.21344143652948
chr1	160239962	160240237	275	-	exon	RP11-574F21.3	0.427159898000137	0.999066367020832	0.343518196563125	1	0.332651341705818	0.922154491944836	0.0422748795172956	0.127440790202103	0.0417225887901656	-1.03144699729869	0.800441051430555	NA	1.07316958608886
chr1	160425175	160425653	478	+	utr3	VANGL2	0.331997876732321	NA	0.255244250980509	1	0.243298215578682	0.874046070758862	0.0873637107449698	0.173696258016505	-1.07338416442417	-0.885620965170832	2.23202630951407e-43	6.17252644855888e-42	-0.187763199253338
chr1	160753733	160754058	325	+	utr3	SLAMF7	0.510729196493188	NA	0.447596411968099	1	0.449093450252867	0.947305812509201	0.0288675724289936	0.114098841277038	0.945603560920892	1.23570861694688	1.33940040682778e-40	3.35841747038572e-39	-0.290105056025984
chr1	161039519	161039965	446	-	utr3	USF1	0.351407592973083	0.999066367020832	0.259084661917098	1	0.248884807705419	0.874046070758862	0.0917547426333296	0.178419964386217	-0.0556314025491212	0.0101741084870545	0.911091086183637	0.950137298001352	-0.0658055110361756
chr1	161120727	161120948	221	+	utr3	NIT1	0.0428549008352562	NA	0.0153104005149212	1	0.0187784999530213	0.480202257360309	0.00137247778047644	0.0963159710842872	-0.956741816538584	-0.371726428803061	3.80730359912145e-05	0.000136298822590616	-0.585015387735523
chr1	161122012	161122389	377	-	utr3	DEDD	0.404947609931835	0.999066367020832	0.355769244932359	1	0.358447003841904	0.932714899617876	0.00284516663531453	0.0963159710842872	-0.212532212443599	0.118984084119497	0.132214019110427	0.231430699126811	-0.331516296563096
chr1	161171522	161171890	368	-	utr3	B4GALT3	0.137753065260295	0.971516298253115	0.0859872482466378	1	0.0781737538304223	0.730079054650167	0.00502882195042231	0.0963159710842872	-1.0181115211652	-0.69793852228916	3.67179616733236e-22	4.351764939835e-21	-0.320172998876036
chr1	161230257	161230562	305	-	utr3	NR1I3	0.818653393479534	NA	0.809735545129073	1	0.860414181927156	0.992245776064375	0.116601767716437	0.203395045320839	-0.235175311155997	-0.286677909008461	0.512112708634379	0.653954540626008	0.0515025978524632
chr1	161958568	161958845	277	+	utr3	ATF6	0.383229416812033	0.999066367020832	0.283933856477527	1	0.22701676918008	0.872794059434883	0.225619271007943	0.306755115917027	-0.753301238125332	-0.372945980591423	1.80469676350034e-10	1.06638427543066e-09	-0.380355257533909
chr1	162565955	162566224	269	+	utr5	UAP1	0.756728535791716	0.999066367020832	0.75157473477728	1	0.752739238317051	0.992245776064375	0.0572229336354834	0.144598937332727	0.213789341400224	0.505953768631307	2.03530427510988e-24	2.6980604607797e-23	-0.292164427231083
chr1	162780242	162780456	214	+	utr3	DDR2	0.237841333116029	NA	0.147273241883168	1	0.177671612211577	0.841471975479534	0.0219624469483484	0.10888159103868	-1.68339566374466	-1.34361886427211	1.51050610495013e-70	9.04218945101259e-69	-0.339776799472552
chr1	165827586	165827802	216	-	utr5	TMCO1	0.579663470400279	0.999066367020832	0.5091543846591	1	0.485889511491926	0.954661964114834	0.0597252871017793	0.146845149420147	0.22080819017743	0.669795135504948	2.19699756121961e-39	5.33036022630348e-38	-0.448986945327519
chr1	166070163	166070748	585	-	utr3	FAM78B	0.114366149021212	NA	0.0573458831812064	1	0.111818101231677	0.786941675120078	0.00918759006218584	0.0982672875588244	0.246352738950672	0.628094015400984	4.97875855454333e-05	0.00017576731078677	-0.381741276450312
chr1	166849225	166850424	1199	+	utr3	POGK	0.894266880968938	0.999066367020832	0.858126192089248	1	0.825262166313876	0.992245776064375	0.104904330561811	0.191053813732937	0.23139774453345	0.42187646581935	7.15328194773278e-12	4.66501159572138e-11	-0.190478721285901
chr1	166852528	166852948	420	+	utr3	POGK	0.686198870974736	0.999066367020832	0.652895321179187	1	0.669643486171109	0.991463827364457	0.0114148744930365	0.0991616236094442	0.257359176822237	0.42187646581935	7.15328194773278e-12	4.66501159572138e-11	-0.164517288997113
chr1	166918993	166919278	285	-	utr3	ILDR2	0.172169006983111	NA	0.0925038179934857	1	0.103545221107362	0.771405895822123	0.026569491583324	0.112080666850797	-1.6269407465448	-1.473612832816	1.79956571105126e-50	6.29288020853187e-49	-0.153327913728796
chr1	167415581	167415851	270	+	utr3	POU2F1	0.712509941779323	NA	0.638144666913933	1	0.666344518605088	0.991463827364457	0.308234925265427	0.382450448746268	-0.0306893336271078	-0.161095290845844	0.0320441062572969	0.0685850955760671	0.130405957218736
chr1	167721966	167722167	201	+	utr5	MPZL1	0.279599173968152	0.999066367020832	0.188095893878981	1	0.206422112039699	0.850972562325607	0.115116367442091	0.201825291310189	0.525555960951564	0.54945947731625	7.88707801903641e-28	1.24119815318038e-26	-0.0239035163646852
chr1	167787922	167788124	202	+	utr3	MPZL1	0.786767834692483	0.999066367020832	0.73875721831612	1	0.773348628115051	0.992245776064375	0.170485621016522	0.254247280233746	0.384957359495897	0.54945947731625	7.88707801903641e-28	1.24119815318038e-26	-0.164502117820353
chr1	168084692	168085592	900	-	utr3	GPR161	0.545611576872591	0.999066367020832	0.501938577457935	1	0.525353724611121	0.963774548422205	0.0705679641360162	0.156822020638145	-0.476288158929258	-0.299492519244216	0.000136194404635065	0.000455942351495289	-0.176795639685042
chr1	168096482	168096744	262	-	exon	GPR161	0.356449598403527	NA	0.23422660705133	1	0.282240913434282	0.896108825350375	0.0172008397258827	0.104747262275132	-0.390845804459183	-0.299492519244216	0.000136194404635065	0.000455942351495289	-0.0913532852149667
chr1	168242523	168242967	444	+	utr3	SFT2D2	0.886763632669956	NA	0.85953134382687	1	0.875459514651025	0.992245776064375	0.0999023070687437	0.186136060204854	0.561807278883346	0.752269127239875	6.61325425645514e-32	1.22839583007018e-30	-0.190461848356529
chr1	169106358	169106791	433	+	utr5	ATP1B1	0.19620948242213	0.980733253329022	0.136428294067121	1	0.12392317396831	0.796441500719229	0.318157525973616	0.391574459608537	-0.540882215053175	-0.454441776816588	1.53245218182246e-12	1.04400152359319e-11	-0.0864404382365867
chr1	169793342	169793606	264	-	exon	METTL18	0.0144775338811373	NA	0.00186555969858255	1	0.00629182763976962	0.349036258279768	0.00288996971704025	0.0963159710842872	-0.458695377152395	0.0723360045742711	0.690200505708763	0.796667776396553	-0.531031381726666
chr1	170552151	170552387	236	+	utr3	GORAB	0.560681891089203	NA	0.454803908185132	1	0.518440567267451	0.960147001707543	0.284613294946248	0.360877478920637	-0.0568494614075121	-0.110147131879227	0.379429475789662	0.527811449795955	0.053297670471715
chr1	171540966	171541384	418	+	exon	PRRC2C	0.765365701297929	0.999066367020832	0.733162062862116	1	0.793846985667118	0.992245776064375	0.126667878863914	0.213601863477156	0.452074099167187	0.511012649334938	8.95031038112835e-29	1.46736421454003e-27	-0.0589385501677509
chr1	171557422	171557975	553	+	exon	PRRC2C	0.880252065665704	0.999066367020832	0.837845261830317	1	0.751088077067247	0.992245776064375	0.0614568823213634	0.148462808247693	0.517107211490014	0.511012649334938	8.95031038112835e-29	1.46736421454003e-27	0.00609456215507642
chr1	171591744	171591999	255	+	utr3	PRRC2C	0.177340755404186	0.980553132535712	0.111541415932049	1	0.139998807429866	0.804090236038136	0.0157169677337344	0.103898555569	0.0338945884303116	0.511012649334938	8.95031038112835e-29	1.46736421454003e-27	-0.477118060904626
chr1	171796508	171796890	382	+	utr3	METTL13	0.830725187490943	0.999066367020832	0.775066958610182	1	0.799538935832886	0.992245776064375	0.00938753620473243	0.0982672875588244	0.73267024760941	0.966547789700277	1.96018665141861e-72	1.22378016623794e-70	-0.233877542090867
chr1	172442359	172442827	468	-	utr5	PIGC	0.65493428892195	0.999066367020832	0.631236890842441	1	0.654989711918974	0.990520338231611	0.0199774460430593	0.106956928933118	-0.226236407858969	-0.0146204852394802	0.83869777661484	0.901559347826084	-0.211615922619489
chr1	172609959	172610285	326	+	utr3	SUCO	0.392340794209499	NA	0.283296388473299	1	0.332772455238098	0.922154491944836	0.43698598449524	0.502163013958677	0.0307594743547226	0.136353273627755	0.0575546861817757	0.114162749235562	-0.105593799273033
chr1	173733891	173734223	332	+	exon	KLHL20	0.455267576378942	NA	0.356986105255082	1	0.332765729056423	0.922154491944836	0.632150772811018	0.685687074459597	-0.488203867416766	-0.308546121461451	0.00159274418716984	0.0045199052501607	-0.179657745955314
chr1	173800260	173800512	252	-	utr3	CENPL	0.445244833286767	NA	0.344785947915562	1	0.368887120335352	0.938575728413018	0.0708633455970626	0.156822020638145	-0.542044919444449	-0.180806160622785	0.0305987275412142	0.0658850671487058	-0.361238758821665
chr1	173802975	173803464	489	-	exon	CENPL	0.619915163498403	NA	0.570232675998803	1	0.631013017550792	0.990520338231611	0.00463877757650455	0.0963159710842872	-0.364893530096272	-0.180806160622785	0.0305987275412142	0.0658850671487058	-0.184087369473487
chr1	173823492	173823834	342	-	exon	CENPL	0.632899930821538	NA	0.556943143291257	1	0.601953457913372	0.98267388983274	0.05679183478778	0.144185473184639	-0.430670385449422	-0.180806160622785	0.0305987275412142	0.0658850671487058	-0.249864224826637
chr1	173824933	173825182	249	+	utr5	DARS2	0.676533302078317	NA	0.618919551344021	1	0.671857305766732	0.991463827364457	0.0492355227959111	0.134914366501677	-0.456932212354325	-0.256136162262815	0.00133899898257857	0.00385918300842736	-0.20079605009151
chr1	174022127	174022351	224	-	utr5	RC3H1	0.194011164178515	NA	0.116413718049418	1	0.208928787686383	0.855302224591131	0.88405389374656	0.905021994050667	0.786979724777532	0.946956994726757	1.34907834525511e-28	2.19718471210423e-27	-0.159977269949225
chr1	175101012	175101215	203	+	intron	TNN	0.364470613490462	0.999066367020832	0.304148094351948	1	0.267048768315037	0.889361109304852	0.0498996194505652	0.135441824222963	-1.35096007836531	-0.429055818419336	0.413808861390463	0.562770035764146	-0.921904259945977
chr1	175160374	175160658	284	-	utr3	KIAA0040	0.386139965689168	NA	0.314455572874569	1	0.286908187857964	0.902297588855184	0.049540212521113	0.135154098244483	0.178510759389996	0.208363451079378	0.0235458429884156	0.0524199798471498	-0.0298526916893822
chr1	176864138	176864480	342	-	utr3	ASTN1	0.379398436592304	NA	0.276172116349378	1	0.313914520098984	0.911480348665062	0.0321431630851883	0.117132396403175	-0.593879791333952	0.0801535982098985	0.204119439730358	0.330005552475389	-0.674033389543851
chr1	178442831	178443114	283	+	exon	RASAL2	0.591082768362843	NA	0.481219469939215	1	0.517163054643244	0.960147001707543	0.0684353556699536	0.155745047340345	-0.480952315428082	-0.0945683481666304	0.148449806717683	0.254198959099687	-0.386383967261452
chr1	178457904	178458427	523	+	exon	RASAL2	0.359467568551276	0.999066367020832	0.270996631070733	1	0.255345296705123	0.876115759073581	0.129836919690968	0.216549537487705	-0.503823753395236	-0.0945683481666304	0.148449806717683	0.254198959099687	-0.409255405228606
chr1	178473192	178473453	261	+	utr3	RASAL2	0.43419345736333	NA	0.342944077976452	1	0.379668168830819	0.941843788036582	0.3317064043768	0.404383954527603	-0.306327633807436	-0.0945683481666304	0.148449806717683	0.254198959099687	-0.211759285640806
chr1	178916338	178916708	370	+	utr3	RALGPS2	0.289446333082421	NA	0.214986216983848	1	0.230721513695002	0.874046070758862	0.0683253112632413	0.155698439756946	-0.791101857302842	-0.373905778575443	9.08675903299272e-05	0.000311238492065224	-0.417196078727399
chr1	179071996	179072636	640	+	utr3	FAM20B	0.37755454191458	0.999066367020832	0.332432555120568	1	0.393938537912687	0.946357357906868	0.025509357641151	0.111527481042168	-0.251979361974162	-0.084402082891165	0.123489130534982	0.219011605037042	-0.167577279082997
chr1	179095155	179095442	287	+	utr3	TOR3A	0.0960421960161271	0.967756196224201	0.0532303813295698	1	0.0632632518140121	0.688080603848573	0.0166532594715894	0.104620527970287	0.144105223798371	0.54622961630644	1.26447131195992e-18	1.23319622270553e-17	-0.402124392508069
chr1	179107341	179108614	1273	-	utr3	ABL2	0.666661814133617	0.999066367020832	0.656445611387156	1	0.668355512896585	0.991463827364457	0.00826608733218337	0.0982672875588244	0.884838581363398	0.801530408705055	3.65547659033235e-59	1.65218186001438e-57	0.0833081726583431
chr1	179108643	179108973	330	-	exon	ABL2	0.244148223608384	0.999066367020832	0.179903700592978	1	0.184434455510847	0.842535976830011	0.00132842654990106	0.0963159710842872	0.843162920998921	0.801530408705055	3.65547659033235e-59	1.65218186001438e-57	0.0416325122938657
chr1	179353732	179353941	209	+	utr3	SOAT1	0.141409722638663	NA	0.066022656103437	1	0.0949914938814149	0.754576047672899	0.314052536470152	0.387864751872746	-0.166233380334275	-0.165763203472334	0.00828343056150303	0.0204566230918029	-0.000470176861941007
chr1	179846047	179846632	585	-	utr3	TOR1AIP2	0.236556906151038	NA	0.153823366761226	1	0.196999151374829	0.85063368286518	0.0154204148480837	0.103768495648323	-0.223380398759884	0.473789722757702	1.34690840665832e-13	9.84904363733029e-13	-0.697170121517586
chr1	179865261	179865721	460	-	utr5	TOR1AIP2	0.704306482552369	0.999066367020832	0.668243056612298	1	0.673733924912275	0.991463827364457	0.0486108433784349	0.134485797520109	0.357980586571465	0.473789722757702	1.34690840665832e-13	9.84904363733029e-13	-0.115809136186237
chr1	179917735	179918291	556	+	utr3	TOR1AIP1	0.583301956528199	0.999066367020832	0.548236938040058	1	0.586671515415641	0.976923342521104	0.0227233844964388	0.109406563841383	0.151617923878557	0.331284300005987	1.69532437036953e-06	7.0395539819694e-06	-0.17966637612743
chr1	180111057	180111257	200	+	utr3	CEP350	0.865967407028269	NA	0.803844893479433	1	0.810990303333872	0.992245776064375	0.330742361656689	0.403472180116075	-0.426842941335686	-0.198850168630266	0.00822652148141317	0.0203404631048083	-0.22799277270542
chr1	180196425	180196808	383	+	exon	QSOX1	0.627857543221307	0.999066367020832	0.643746420854167	1	0.688187510354595	0.992054353273999	0.0272472522621265	0.112873443443276	-0.234452165198208	-0.10301227820749	0.0217782731135729	0.0489254199170253	-0.131439886990719
chr1	180502236	180502718	482	-	utr5	ACBD6	0.327666807706738	0.999066367020832	0.254414472116674	1	0.228014002556244	0.873404278700215	0.168207530876349	0.251956997603551	-0.141429123611695	-0.114815543379931	0.0854617646710336	0.160515931623639	-0.0266135802317639
chr1	180884264	180884562	298	+	utr3	XPR1	0.861281700031151	NA	0.830429932566221	1	0.84914060156585	0.992245776064375	0.704622563773202	0.747785202344301	-0.120895908825155	-0.0471712242958202	0.480822228507756	0.625486343351605	-0.0737246845293349
chr1	180976058	180976634	576	-	utr3	STX6	0.212773573437092	0.982027534919478	0.155839938591996	1	0.200103548631783	0.85063368286518	0.000232942300182226	0.0963159710842872	0.339495240690897	0.597166842037875	2.51044999551514e-16	2.1543163915002e-15	-0.257671601346978
chr1	181022540	181022926	386	-	utr5	STX6	0.419115711485203	NA	0.338636987922003	1	0.36327969775123	0.935335948563436	0.455619901730271	0.519406687972509	0.206317135100997	0.597166842037875	2.51044999551514e-16	2.1543163915002e-15	-0.390849706936877
chr1	181088997	181089480	483	+	exon	IER5	0.259081925932807	0.999066367020832	0.190476944726656	1	0.148998964726424	0.808125999638719	0.0677979863863345	0.155163434003391	0.651962497998132	0.820587569719553	8.42537272590978e-43	2.28650373109405e-41	-0.168625071721421
chr1	181089601	181090575	974	+	utr3	IER5	0.0597755220481481	0.893069741241898	0.0510062061542651	1	0.104912906970175	0.77467622699448	0.00778112378298934	0.0982672875588244	0.528963260254831	0.820587569719553	8.42537272590978e-43	2.28650373109405e-41	-0.291624309464722
chr1	182384350	182384579	229	-	utr3	GLUL	0.456244385970311	NA	0.401382989221482	1	0.453387878531773	0.949102127557261	0.0106013972603715	0.0982672875588244	-0.0524932193297222	0.16609639645321	0.0233349521079401	0.0520254324974843	-0.218589615782932
chr1	182599012	182599336	324	-	utr3	RGS16	0.882549450331184	0.999066367020832	0.884870937630259	1	0.872506587977869	0.992245776064375	0.132551896209885	0.219217056256747	1.57104828201756	1.73061748950283	7.41989861730592e-80	5.47588517957177e-78	-0.159569207485275
chr1	182599738	182599938	200	-	utr3	RGS16	0.260909749369334	NA	0.187164663822415	1	0.179055575690535	0.842535976830011	0.0275612472397569	0.112873443443276	1.33364864695927	1.73061748950283	7.41989861730592e-80	5.47588517957177e-78	-0.39696884254356
chr1	182600162	182600390	228	-	utr3	RGS16	0.731779239914012	NA	0.699019532432189	1	0.649189349546478	0.990520338231611	0.0657522958295829	0.152668985397577	1.45441207415581	1.73061748950283	7.41989861730592e-80	5.47588517957177e-78	-0.276205415347022
chr1	183023329	183023979	650	+	utr5	LAMC1	0.297584829653604	0.999066367020832	0.259629079523315	1	0.223987810732899	0.872794059434883	0.0357975766875737	0.120689369894649	-0.257385081820221	-0.0255942911946895	0.573072908866575	0.706602240581933	-0.231790790625531
chr1	183142680	183143005	325	+	utr3	LAMC1	0.839533859475594	0.999066367020832	0.801546589969129	1	0.753474650309518	0.992245776064375	0.0441463809104169	0.129376535609161	-0.274005255881314	-0.0255942911946895	0.573072908866575	0.706602240581933	-0.248410964686625
chr1	183243354	183243898	544	+	utr3	LAMC2	0.550627495698081	0.999066367020832	0.564404752068707	1	0.554415724836152	0.974721073680843	0.0188250921981112	0.106006949350396	0.353281735765938	0.804418635369758	2.60607831004855e-107	3.27056213499139e-105	-0.45113689960382
chr1	184694022	184694225	203	-	utr3	EDEM3	0.140943858435088	NA	0.0705363420032965	1	0.0797839128023822	0.730478235567459	0.858911341912582	0.882792978673262	0.0471636171745724	0.0747366648892307	0.42036101999208	0.56945673957612	-0.0275730477146583
chr1	192811462	192811858	396	+	utr3	RGS2	0.138580071590741	NA	0.0827331930994662	1	0.0776759165535959	0.730079054650167	0.024765308458354	0.110902533068551	-0.405198725716053	-0.0142517906480889	0.923523347489485	0.958292106101844	-0.390946935067964
chr1	193122097	193122307	210	+	utr5	CDC73	0.868654264683691	NA	0.850056073042867	1	0.885085094431989	0.992245776064375	0.125116994086648	0.212162202997467	0.255767737084268	0.229185504816166	0.00776575565013954	0.0193015760468885	0.0265822322681022
chr1	197159344	197159883	539	-	utr3	ZBTB41	0.82561795914905	NA	0.790440133977149	1	0.855126620017611	0.992245776064375	0.197671769497591	0.280611236281086	-0.082074304577185	0.157639817194092	0.108033248844397	0.195871664064244	-0.239714121771277
chr1	200366569	200367194	625	-	exon	LINC00862	0.160623555632024	0.971516298253115	0.106549516729838	1	0.135310795826799	0.804090236038136	0.0155080953399247	0.103768495648323	0.211192458321869	0.259265031173315	0.00278658084722759	0.00754822376312126	-0.0480725728514464
chr1	200406993	200407742	749	-	utr3	ZNF281	0.335375336683024	0.999066367020832	0.271804891525727	1	0.327865779742479	0.921660705780211	0.0111444908930718	0.0984104326131483	0.302674430617613	0.497650550559631	6.08726438716664e-16	5.10846698723424e-15	-0.194976119942018
chr1	200408086	200408391	305	-	exon	ZNF281	0.854830307954518	NA	0.838600540647295	1	0.856592001512944	0.992245776064375	0.0874392031967341	0.173753594606471	0.295329531053454	0.497650550559631	6.08726438716664e-16	5.10846698723424e-15	-0.202321019506177
chr1	200408506	200408810	304	-	exon	ZNF281	0.679708368297301	NA	0.648897147014779	1	0.709085891623756	0.992245776064375	0.154465374152609	0.238649482474143	0.324424662843157	0.497650550559631	6.08726438716664e-16	5.10846698723424e-15	-0.173225887716474
chr1	200408861	200409853	992	-	utr5	ZNF281	0.123145258819002	0.971516298253115	0.0661620152305752	1	0.101430157345456	0.768340703963547	0.196829653977064	0.279886900603933	0.397432189914432	0.497650550559631	6.08726438716664e-16	5.10846698723424e-15	-0.100218360645199
chr1	200553443	200553701	258	-	exon	KIF14	0.135774466690264	NA	0.0584249938271688	1	0.0778272472088008	0.730079054650167	0.97839760562671	0.985524743182874	-0.283475928938993	-0.417829994451116	1.89871805083326e-07	8.65130968867502e-07	0.134354065512124
chr1	200617774	200618172	398	-	exon	KIF14	0.42949021011116	NA	0.351337237024232	1	0.374856441818873	0.941003730961632	0.0864012260237477	0.172686818715022	-0.734017597011659	-0.417829994451116	1.89871805083326e-07	8.65130968867502e-07	-0.316187602560543
chr1	200738963	200739491	528	+	utr5*	CAMSAP2	0.447266986285371	NA	0.352136501998899	1	0.383852315235359	0.942277723762663	0.382933373135956	0.452645796613295	-0.0143636392271291	0.346609192788036	1.75464112977297e-07	8.02293187560145e-07	-0.360972832015165
chr1	200848917	200849139	222	+	exon	CAMSAP2	0.0686426637589878	NA	0.0202315899957952	1	0.0322991676284822	0.57020761153844	0.666726572324338	0.715088669282653	0.511504453414278	0.346609192788036	1.75464112977297e-07	8.02293187560145e-07	0.164895260626242
chr1	200857817	200858231	414	+	utr3	CAMSAP2	0.291308867050242	NA	0.207972733784563	1	0.241453299790178	0.874046070758862	0.464324734128515	0.527959919253483	0.288177901562335	0.346609192788036	1.75464112977297e-07	8.02293187560145e-07	-0.0584312912257008
chr1	200971350	200971656	306	-	utr3	KIF21B	0.59923761374925	NA	0.493961637573771	1	0.548873656073001	0.973735324569538	0.326125219753179	0.399078501458045	0.458685601868608	0.779164133691885	1.77793254820276e-30	3.14644426551302e-29	-0.320478531823277
chr1	201465743	201465988	245	-	utr3	PHLDA3	0.585799668310272	0.999066367020832	0.575299986038341	1	0.567644300738896	0.976005010728878	0.00873178433848465	0.0982672875588244	-0.65040315696561	-0.472893557186761	1.14566648119263e-11	7.35696426351308e-11	-0.177509599778849
chr1	201468697	201469225	528	-	utr5	PHLDA3	0.236852978231363	0.997208495949838	0.180677478985504	1	0.0453408341918764	0.646038504839076	0.0550583970125528	0.141929442714347	-0.617737588260301	-0.472893557186761	1.14566648119263e-11	7.35696426351308e-11	-0.14484403107354
chr1	201514588	201514826	238	+	intron	RP11-134G8.7	0.981457710484403	NA	0.954863944432768	1	0.964217649031501	0.992245776064375	0.491414370105823	0.553870354955499	-0.679078593896873	0.128451561701114	0.709590689480027	0.810871764086651	-0.807530155597987
chr1	201623067	201623572	505	+	utr5	NAV1	0.0245192457799155	NA	0.00663461116209357	1	0.00492601240683807	0.333962890601766	0.00375593451322764	0.0963159710842872	-0.101593154101651	0.0576175929901753	0.331324642192415	0.478019323583279	-0.159210747091826
chr1	201819890	201820449	559	+	utr3	NAV1	0.30171063998765	NA	0.201256796986679	1	0.24007186011408	0.874046070758862	0.0239380133251632	0.110099407078298	-0.192196936579762	0.0576175929901753	0.331324642192415	0.478019323583279	-0.249814529569937
chr1	201829160	201829486	326	+	utr5	IPO9	0.0222751963695138	0.688987261963971	0.00708217070586378	1	0.00320868531000751	0.254885672444958	0.660472053575768	0.709603571805793	-0.0392621268744985	-0.347029910053189	1.26938684818094e-15	1.04995152384e-14	0.30776778317869
chr1	201876114	201876593	479	+	utr3	IPO9	0.334328820119067	0.999066367020832	0.281782031125747	1	0.316074149672146	0.911480348665062	0.0120401547493761	0.099501383486126	-0.526643636532677	-0.347029910053189	1.26938684818094e-15	1.04995152384e-14	-0.179613726479489
chr1	201878083	201878528	445	+	utr3	IPO9	0.0747748010739724	NA	0.0304090313368859	1	0.0390045873561597	0.61243258835483	0.0172324486459035	0.104747262275132	-1.9632514391285	-0.347029910053189	1.26938684818094e-15	1.04995152384e-14	-1.61622152907532
chr1	201878911	201879353	442	+	utr3	IPO9	0.553555152566058	NA	0.511707178205774	1	0.513902444281501	0.960147001707543	0.100662001167079	0.186790050376387	-1.9828161267311	-0.347029910053189	1.26938684818094e-15	1.04995152384e-14	-1.63578621667791
chr1	202728821	202729153	332	-	utr3	KDM5B	0.219556121644285	NA	0.132384485476519	1	0.148905585914602	0.808125999638719	0.0148507727993225	0.10345482825718	-0.442586857479659	0.0010339646763114	0.988753458727269	0.992970662121792	-0.44362082215597
chr1	202811084	202811299	215	+	exon	PCAT6	0.473088166312996	NA	0.363379045976159	1	0.4186979160416	0.946392067913759	0.650807182681591	0.700934261226516	-1.22498409071858	-1.10816687182222	2.09731757360265e-06	8.64632022214078e-06	-0.116817218896354
chr1	202880831	202881080	249	-	utr3	RABIF	0.673154601637957	0.999066367020832	0.625708780522056	1	0.636148327953281	0.990520338231611	0.0199050611436455	0.106956928933118	-0.789907875210482	-0.546905063355365	5.46455018038678e-09	2.87324700360915e-08	-0.243002811855117
chr1	203165246	203165869	623	+	utr3	ADORA1	0.56171969772959	0.999066367020832	0.457226002985279	1	0.441113744421403	0.946580216173859	0.177843800714134	0.261615378237281	-0.66892214754044	-0.496091484865505	2.77408626228618e-09	1.49452461674659e-08	-0.172830662674935
chr1	203166210	203166557	347	+	utr3	ADORA1	0.513148242126119	NA	0.432843394567842	1	0.46089351369077	0.949914077775401	0.0116343572092216	0.099501383486126	-0.737787987500072	-0.496091484865505	2.77408626228618e-09	1.49452461674659e-08	-0.241696502634567
chr1	203166661	203167066	405	+	utr3	ADORA1	0.208928087976667	NA	0.124143239328439	1	0.119288499412164	0.794730838506602	0.00161566795615864	0.0963159710842872	-0.865204570752411	-0.496091484865505	2.77408626228618e-09	1.49452461674659e-08	-0.369113085886906
chr1	203307043	203307458	415	+	utr3	BTG2	0.72825793832598	NA	0.659280282457389	1	0.64733312323289	0.990520338231611	0.224100781629897	0.305246358341927	-0.352131155523122	-0.210392737425319	0.0123090174648119	0.0293514504998596	-0.141738418097803
chr1	203682934	203683385	451	+	utr5	ATP2B4	0.510799605995036	NA	0.464264104756443	1	0.417512817920488	0.946392067913759	0.0198298661144147	0.106956928933118	-1.23445272804145	-1.02380533189944	1.28973512109839e-37	2.93340583246692e-36	-0.210647396142007
chr1	203739685	203740036	351	+	utr3	ATP2B4	0.117754896075184	NA	0.0710018048967422	1	0.0540046318647156	0.678876407632712	0.00943918540360966	0.0982672875588244	-1.37026951355933	-1.02380533189944	1.28973512109839e-37	2.93340583246692e-36	-0.346464181659882
chr1	203797178	203797578	400	+	utr5	ZBED6	0.669490468975789	NA	0.609781243196587	1	0.652842452912387	0.990520338231611	0.0429138365673986	0.127958975443765	0.60028324458841	0.797529137545624	6.32779672451031e-09	3.30255685919503e-08	-0.197245892957214
chr1	203800188	203800391	203	+	utr5	ZC3H11A	0.804313057763599	NA	0.770048640035413	1	0.775860992633875	0.992245776064375	0.497737758823871	0.559898741358519	0.830785572223697	0.186099894976889	0.00189212746938528	0.00529714272739352	0.644685677246807
chr1	204125984	204126346	362	+	utr3	SOX13	0.989722697222158	NA	0.991472762685277	1	0.981732679907245	0.992245776064375	0.386608156481954	0.455403550157873	0.289309199174654	0.294897232068111	0.000401239315500673	0.00125472294423516	-0.00558803289345688
chr1	204406048	204406282	234	-	utr3	PPP1R15B	0.321830886008584	0.999066367020832	0.239501342191257	1	0.230066201776661	0.874046070758862	0.0794929806381847	0.166143498539737	-0.202809588474739	0.167779532327433	0.00353043427137357	0.00937417318130907	-0.370589120802172
chr1	204409609	204410127	518	-	exon	PPP1R15B	0.600969536163061	0.999066367020832	0.522123290628771	1	0.544508364272262	0.972457296345606	0.0534406724186459	0.140061201650783	0.0757177396802641	0.167779532327433	0.00353043427137357	0.00937417318130907	-0.092061792647169
chr1	204410575	204410908	333	-	exon	PPP1R15B	0.17129928825548	0.978820018160767	0.113822613292568	1	0.133538737179574	0.804090236038136	0.0378686734635367	0.122517354830489	-0.130217777266817	0.167779532327433	0.00353043427137357	0.00937417318130907	-0.29799730959425
chr1	204549244	204549650	406	+	utr3	MDM4	0.275659788596848	NA	0.211797704838758	1	0.183841210045802	0.842535976830011	0.0132422316177014	0.100664578068509	-0.0181853245446725	0.196380429820362	0.064629173560777	0.12631043936309	-0.214565754365035
chr1	205016357	205016654	297	+	utr3	NFASC	0.0675455443149273	NA	0.0192904598481912	1	0.0288355031254869	0.557335848302766	0.939666349579681	0.953716002760837	-0.00811350074628102	-0.0105155682272987	0.874929958682552	0.924515680151674	0.0024020674810177
chr1	205017183	205017554	371	+	utr3	NFASC	0.871282785072035	NA	0.849091560065252	1	0.869998180660372	0.992245776064375	0.138569530234484	0.225020385430523	-0.420855785336127	-0.0105155682272987	0.874929958682552	0.924515680151674	-0.410340217108828
chr1	205017753	205018112	359	+	utr3	NFASC	0.944094853783727	NA	0.915479093513917	1	0.942307588526325	0.992245776064375	0.0980507102707929	0.184550152174311	-0.443559758497724	-0.0105155682272987	0.874929958682552	0.924515680151674	-0.433044190270426
chr1	205088545	205088786	241	-	utr3	RBBP5	0.732968849100783	NA	0.69834929394569	1	0.719450400128685	0.992245776064375	0.245370808451082	0.325085845760154	0.332720905926964	0.48033353067443	3.73876886305751e-12	2.48611034430799e-11	-0.147612624747465
chr1	205147327	205147712	385	-	utr3	DSTYK	0.693324914430051	NA	0.645254899620479	1	0.677617188218021	0.991463827364457	0.214302147568737	0.296170196352772	0.112581473799787	0.120191222584232	0.0995912189726472	0.182967504396281	-0.00760974878444497
chr1	205169324	205169762	438	-	exon	DSTYK	0.47269468428681	NA	0.392215230589415	1	0.411841885986302	0.946392067913759	0.0407777046283861	0.126490898452616	0.125765849979762	0.120191222584232	0.0995912189726472	0.182967504396281	0.00557462739552989
chr1	205187427	205187755	328	-	exon	DSTYK	0.693142606862831	NA	0.648849201727005	1	0.682507511546006	0.991463827364457	0.381269197883778	0.451180334045643	0.0740333786124358	0.120191222584232	0.0995912189726472	0.182967504396281	-0.0461578439717964
chr1	205269190	205269427	237	+	exon	TMCC2	0.545154048914499	NA	0.441921893911894	1	0.487642643203696	0.954661964114834	0.642742642688241	0.694479015203793	-1.16955950975094	-1.22844623543531	3.89930927403554e-26	5.65743093790966e-25	0.0588867256843764
chr1	205302288	205302597	309	-	utr3	NUAK2	0.385251986046627	NA	0.283965208902633	1	0.347522515556788	0.927430530258232	0.0588471803514599	0.146051382515687	0.235064795469126	0.517424970689516	6.1033583097385e-10	3.45293655587334e-09	-0.28236017522039
chr1	205302975	205303382	407	-	utr3	NUAK2	0.18774822872452	NA	0.1262914330187	1	0.140164709679874	0.804090236038136	0.0135379550589295	0.101359815564302	0.127444340760243	0.517424970689516	6.1033583097385e-10	3.45293655587334e-09	-0.389980629929274
chr1	205303444	205303950	506	-	utr3	NUAK2	0.605439880145612	NA	0.515521356432152	1	0.500779126017262	0.960147001707543	0.0603056182063865	0.147785379437836	0.353540867633468	0.517424970689516	6.1033583097385e-10	3.45293655587334e-09	-0.163884103056049
chr1	205436851	205437225	374	-	exon	BLACAT1	0.626548078315696	NA	0.572346038079924	1	0.593537639724678	0.978520420278078	0.025007393852035	0.111083696055557	-1.3874249543514	-0.996705900992704	4.00430861188683e-13	2.83744688482884e-12	-0.390719053358694
chr1	205439977	205440297	320	-	intron	LEMD1	0.284390888708147	NA	0.183247428483479	1	0.200702288800911	0.85063368286518	0.0352018703345399	0.120097743628965	-1.50418137355768	-0.470110222607423	0.00157164183087179	0.00446719946937725	-1.03407115095026
chr1	205440342	205440834	492	-	exon	LEMD1	0.636253658663764	NA	0.596047279643667	1	0.610879720108478	0.983068721993535	0.0283825895048939	0.11375888128451	-1.4012225227062	-0.470110222607423	0.00157164183087179	0.00446719946937725	-0.931112300098779
chr1	205531429	205531819	390	+	utr3	CDK18	0.0403494346391759	0.816094544095511	0.0135507430858037	1	0.0169293579460394	0.459678239211186	0.621107452974763	0.674990715765358	0.322711665009914	0.215945459600238	0.0035492784469894	0.00941814007136621	0.106766205409677
chr1	205616317	205616522	205	-	utr3	ELK4	0.30420991009829	NA	0.220551007841933	1	0.251083486143803	0.874046070758862	0.54012440778051	0.598828352323246	0.258033417107661	0.409918974587413	1.66736755021984e-09	9.13210632345705e-09	-0.151885557479752
chr1	205619940	205620806	866	-	exon	ELK4	0.747354719860006	0.999066367020832	0.741461654088272	1	0.736629907222165	0.992245776064375	0.133809964055755	0.220225934653125	0.131897741313878	0.409918974587413	1.66736755021984e-09	9.13210632345705e-09	-0.278021233273536
chr1	205663043	205663457	414	-	exon	SLC45A3	0.424420194519437	NA	0.324476401462651	1	0.363233219451824	0.935335948563436	0.0343039158009183	0.119150862332311	-0.181512117582299	0.0965138258316823	0.279620553937254	0.420579117539134	-0.278025943413982
chr1	205769401	205769693	292	-	utr3	RAB29	0.992294500927748	NA	0.998831428198667	1	0.981803783354451	0.992245776064375	0.0708797179348667	0.156822020638145	0.0626313243479755	0.0204554459582413	0.792329019169787	0.87251126190079	0.0421758783897342
chr1	205810058	205810296	238	-	exon	SLC41A1	0.294898329629275	NA	0.226381470949285	1	0.199509275471282	0.85063368286518	0.0100736777675933	0.0982672875588244	-0.157988960556158	0.141647084278137	0.0140173967765808	0.0329986764908975	-0.299636044834295
chr1	205810742	205811131	389	-	utr5	SLC41A1	0.549003332351572	NA	0.487449023993342	1	0.514979348120021	0.960147001707543	0.0821358492511509	0.168769506427723	0.0777711443841724	0.141647084278137	0.0140173967765808	0.0329986764908975	-0.063875939893965
chr1	206461153	206461639	486	+	utr3	SRGAP2	0.817804386713625	NA	0.795500918068845	1	0.830949227332996	0.992245776064375	0.0237919229165285	0.110084212952639	-0.311220216920592	-0.071863120696703	0.355737900816624	0.503544493409447	-0.239357096223889
chr1	206463509	206464070	561	+	utr3	SRGAP2	0.106533134269682	NA	0.052388821250956	1	0.0565655119476413	0.682334146370858	0.00250724944447889	0.0963159710842872	-0.296447336480389	-0.071863120696703	0.355737900816624	0.503544493409447	-0.224584215783686
chr1	206647531	206648076	545	+	exon	DYRK3	0.624621150074799	NA	0.546607908661642	1	0.581025512521755	0.976005010728878	0.0773435157853204	0.164006777920523	0.990666631684106	1.14947159489815	8.86551655328057e-25	1.20034044768212e-23	-0.158804963214043
chr1	206648188	206648548	360	+	exon	DYRK3	0.485563271587852	NA	0.395499189209502	1	0.412360490500398	0.946392067913759	0.00945273189683737	0.0982672875588244	0.940540178748118	1.14947159489815	8.86551655328057e-25	1.20034044768212e-23	-0.208931416150032
chr1	206685032	206685504	472	+	utr5	MAPKAPK2	0.321031948320173	0.999066367020832	0.256429446830065	1	0.206751951696274	0.850972562325607	0.082683820379883	0.169458401215227	0.0952884393239207	0.370730634283334	1.14439519227091e-12	7.86787606743987e-12	-0.275442194959413
chr1	206732631	206732993	362	+	utr3	MAPKAPK2	0.648823237978266	0.999066367020832	0.576187259067243	1	0.626922050474391	0.990520338231611	0.0289595949642514	0.114098841277038	0.138331460653777	0.370730634283334	1.14439519227091e-12	7.86787606743987e-12	-0.232399173629557
chr1	207048636	207049603	967	-	utr3	YOD1	0.410806170697255	NA	0.348711328996931	1	0.388344945341821	0.944491910879538	0.00351726304549327	0.0963159710842872	-0.641605572933936	-0.323420188170179	0.00708762726790332	0.0177409546364659	-0.318185384763757
chr1	209676063	209676273	210	+	utr3	G0S2	0.254209617600398	NA	0.219565203738163	1	0.24367632506385	0.874046070758862	0.147197191542922	0.232274182005706	2.93407516172239	3.32247368957243	1.99639407841158e-115	2.90334416473938e-113	-0.388398527850036
chr1	209783211	209783411	200	-	exon	C1orf74	0.647751559597841	NA	0.543591983255349	1	0.624308390215684	0.990258615661092	1	1	0.32413584063355	0.541269804124797	0.00308783646886854	0.00829158043008982	-0.217133963491247
chr1	210181067	210181343	276	+	intergenic	NA	0.224791682558257	NA	0.137767880921582	1	0.146006121336728	0.806924920401877	0.915241334120621	0.933111283708175	0.110922301370696	NA	NA	NA	NA
chr1	210181387	210181759	372	+	intergenic	NA	0.546881820830426	NA	0.470120040671387	1	0.559107007595792	0.974721073680843	0.0410003428013642	0.126560380197514	-0.0986789766019101	NA	NA	NA	NA
chr1	210241598	210242453	855	+	utr3	SERTAD4	0.628015365710992	0.999066367020832	0.577053570766709	1	0.618747463567047	0.987641579832224	0.0969089487430813	0.183799624146454	0.138174817407815	0.173790812442579	0.0738903735789376	0.141732617425097	-0.0356159950347643
chr1	210674192	210674620	428	+	utr3	HHAT	0.671053886580765	NA	0.589922417498874	1	0.607510134108455	0.982680660961251	0.209978297878513	0.29201464449154	0.443558940018629	0.587709505528867	5.52351548202103e-17	4.92810802100346e-16	-0.144150565510238
chr1	211313470	211313845	375	+	utr3	RCOR3	0.608748168837875	NA	0.537637912786946	1	0.580763706239573	0.976005010728878	0.0967814932601891	0.183697867354812	-0.543467731698121	-0.208618402442292	0.0460636010700729	0.0939939261518169	-0.334849329255829
chr1	211372369	211372794	425	+	utr3	TRAF5	0.531238429964181	NA	0.457104160318187	1	0.499935580421646	0.960147001707543	0.0284796279013649	0.113940164979334	0.566492400874582	0.959346192202931	9.04215053154397e-13	6.26187920423982e-12	-0.39285379132835
chr1	211575287	211575813	526	-	utr3	SLC30A1	0.0505883364672995	NA	0.0189746684307889	1	0.0248612007288491	0.52887563569156	0.0583964819120916	0.145716901910542	-0.240568677763248	0.124727962778075	0.0993932061742828	0.182617288662812	-0.365296640541324
chr1	212285562	212285871	309	+	utr5	PPP2R5A	0.767369840358197	NA	0.698387835125394	1	0.73410733193793	0.992245776064375	0.333042727181939	0.40561573052806	0.0565482432374249	0.149668526913913	0.140735902019313	0.243501640372941	-0.093120283676488
chr1	212686615	212687053	438	-	utr3	BATF3	0.844976660149076	0.999066367020832	0.797640401085168	1	0.820691257851621	0.992245776064375	0.041479264256939	0.126848976822531	-0.0785543849030787	0.0780560680278932	0.568739211348034	0.702941534877641	-0.156610452930972
chr1	213241016	213241484	468	+	exon	RPS6KC1	0.509700993388494	NA	0.412841731019581	1	0.442889180534645	0.946580216173859	0.613046487551086	0.667875419104751	0.30797410218249	0.31973204883893	0.000594466069115805	0.00180952777970328	-0.0117579466564395
chr1	213241912	213242119	207	+	exon	RPS6KC1	0.565146823205147	NA	0.461506173705789	1	0.448902389806946	0.947305812509201	0.584351206927652	0.639844565531444	0.326211354161409	0.31973204883893	0.000594466069115805	0.00180952777970328	0.00647930532247937
chr1	214383413	214383740	327	-	utr3	PTPN14	0.790007041290366	NA	0.757107403295566	1	0.800560464169999	0.992245776064375	0.0541419292995535	0.140906130529863	0.431677222527592	0.482217884258993	1.86428318178466e-15	1.52517118144481e-14	-0.0505406617314008
chr1	214384380	214384690	310	-	utr3	PTPN14	0.91223626411742	NA	0.91629918892314	1	0.944686144131389	0.992245776064375	0.0283605671965067	0.11375888128451	0.270083911955194	0.482217884258993	1.86428318178466e-15	1.52517118144481e-14	-0.212133972303799
chr1	214640291	214640526	235	+	exon	CENPF	0.124870846045493	NA	0.0566204306223918	1	0.0826013386370701	0.732721410802249	0.0142511042987606	0.102353351628089	-0.823317426459977	-0.407877688875344	3.08866646108995e-13	2.20124245942712e-12	-0.415439737584632
chr1	214644543	214644920	377	+	exon	CENPF	0.899828831611489	NA	0.857818809064919	1	0.862673423480406	0.992245776064375	0.0206807275852243	0.107686884852768	-0.611816023726551	-0.407877688875344	3.08866646108995e-13	2.20124245942712e-12	-0.203938334851207
chr1	214645565	214645833	268	+	exon	CENPF	0.343876020386982	0.999066367020832	0.278122198775131	1	0.256576093557898	0.878429019072362	0.00287936403223776	0.0963159710842872	-0.74946522592585	-0.407877688875344	3.08866646108995e-13	2.20124245942712e-12	-0.341587537050505
chr1	215620193	215620398	205	+	exon	KCTD3	0.154475068903181	NA	0.0843301431716605	1	0.0537994749974559	0.678876407632712	0.175794641928703	0.259572590722093	-0.442873319721991	-0.394804345244434	2.39122827220035e-06	9.80078524098295e-06	-0.048068974477557
chr1	217619898	217620254	356	-	exon	GPATCH2	0.510508754361787	NA	0.445916172507355	1	0.522084839631774	0.961837113315563	0.116183227559283	0.203028354829198	0.25108544047511	0.505611034095087	1.12108457877794e-05	4.27000062257388e-05	-0.254525593619977
chr1	218345416	218345873	457	-	exon	TGFB2-AS1	0.0678757290143093	0.901420572133878	0.0305833417481187	1	0.0221066138073749	0.506349954906958	0.306437012873612	0.380789678004204	-0.0244985754951066	-0.107165008528299	0.539850102625185	0.677807835417319	0.0826664330331924
chr1	218441365	218441618	253	+	utr3	TGFB2	0.114250091374116	NA	0.0594194613090285	1	0.0765721936614777	0.730079054650167	0.00619532247547949	0.0975883956573337	-0.126871551722172	0.078290585298362	0.249513743934122	0.385714268197543	-0.205162137020534
chr1	218441760	218442082	322	+	utr3	TGFB2	0.0540226519007581	NA	0.0221022115610146	1	0.0253625492121451	0.52887563569156	0.000897234148540704	0.0963159710842872	-0.149079273283011	0.078290585298362	0.249513743934122	0.385714268197543	-0.227369858581373
chr1	222665428	222665661	233	+	utr3	MIA3	0.860205416066149	NA	0.865496252435201	1	0.904099590701978	0.992245776064375	0.0388724768956697	0.123399344185725	-0.059266540675739	0.0864110604495445	0.343695338934916	0.491194858921783	-0.145677601125283
chr1	223221689	223221918	229	-	utr3	SUSD4	0.516816022194793	NA	0.415384559539384	1	0.53135610736505	0.967413285912229	0.0795428897642958	0.166143498539737	-0.08306197783973	-0.228058025676147	0.106469445760575	0.193447792131896	0.144996047836417
chr1	223780431	223780879	448	-	utr3	TP53BP2	0.439767885982862	NA	0.380976347290407	1	0.357806753724565	0.932220177969757	0.213792416287521	0.29584654789083	0.0428553030522452	0.289433829251379	1.81560810731101e-05	6.75301327471794e-05	-0.246578526199134
chr1	223795969	223796440	471	-	utr3	TP53BP2	0.410971436454097	NA	0.328725376316558	1	0.357302552468831	0.932220177969757	0.0117656501543248	0.099501383486126	0.102498563070781	0.289433829251379	1.81560810731101e-05	6.75301327471794e-05	-0.186935266180598
chr1	224157449	224157906	457	+	utr3	FBXO28	0.295573517406673	NA	0.214449623568002	1	0.242529422011413	0.874046070758862	0.660117769521375	0.709324994246094	0.218783885753379	0.311584916795412	0.000610327042274271	0.0018548390247261	-0.0928010310420328
chr1	224192263	224192696	433	+	utr3	DEGS1	0.751118807442014	0.999066367020832	0.721566186413848	1	0.751595258747375	0.992245776064375	0.0622025797941355	0.149177171312937	0.54356800232879	0.715745472165328	2.93330808201466e-20	3.15442260598732e-19	-0.172177469836538
chr1	224389519	224389870	351	-	utr3	WDR26	0.21074074876867	NA	0.14850913990355	1	0.192283815984454	0.85063368286518	0.00551744501076101	0.0963159710842872	-0.0080297270760148	0.290909388269705	1.1224965865879e-05	4.27472013404385e-05	-0.29893911534572
chr1	224434096	224434611	515	-	utr5	WDR26	0.6511460610808	NA	0.593559970305018	1	0.633018763894776	0.990520338231611	0.0653542459723032	0.152401750163552	0.0831175953601124	0.290909388269705	1.1224965865879e-05	4.27472013404385e-05	-0.207791792909592
chr1	224616399	224616673	274	+	utr5	CNIH3	0.105101997170649	NA	0.0471432406479222	1	0.0652327537827485	0.696230772069309	0.998033135795877	1	0.668660045599307	0.471394363698504	3.31939478040767e-06	1.33962450466893e-05	0.197265681900803
chr1	224739357	224739821	464	+	utr3	CNIH3	0.588590273186188	NA	0.523440288783026	1	0.541513184335207	0.970590241822129	0.0839946804983722	0.170504295578134	0.233338738484106	0.471394363698504	3.31939478040767e-06	1.33962450466893e-05	-0.238055625214398
chr1	225886548	225886888	340	-	utr3	RP4-559A3.7	0.478812088300581	NA	0.423432265558086	1	0.421958590774157	0.946392067913759	0.697821948520749	0.742150190799663	-2.62532204704539	NA	NA	NA	NA
chr1	225985272	225985594	322	-	utr3	SDE2	0.912739324361794	NA	0.884233792007789	1	0.910505108147158	0.992245776064375	0.195196678216144	0.278314606881792	0.292977186361129	0.410049056645816	2.64217155118595e-06	1.07742019475572e-05	-0.117071870284687
chr1	225987820	225988367	547	-	exon	SDE2	0.400738744635511	0.999066367020832	0.291606032815944	1	0.37140339197756	0.94072901217654	0.20407247057302	0.286538010110707	0.409910006930512	0.410049056645816	2.64217155118595e-06	1.07742019475572e-05	-0.000139049715303652
chr1	226152249	226152624	375	-	exon	ACBD3	0.464840384575272	NA	0.414341942564265	1	0.467450812957081	0.953317765530105	0.0410748918492025	0.126738106379337	0.0411641221554005	0.229828258699369	0.00195481069516359	0.00545806151534346	-0.188664136543969
chr1	226186504	226186707	203	-	utr5	ACBD3	0.503957150949985	NA	0.407690207475448	1	0.421673480975525	0.946392067913759	0.0890986426101756	0.174986734447707	0.102501502228815	0.229828258699369	0.00195481069516359	0.00545806151534346	-0.127326756470555
chr1	226895639	226895922	283	+	utr3	PSEN2	0.774917698461966	NA	0.700214834177398	1	0.727307202045485	0.992245776064375	0.249736691332393	0.329176323773871	0.881654436737871	0.982408031096279	1.11032884898953e-25	1.57853134753124e-24	-0.100753594358408
chr1	227028851	227029113	262	-	exon	CDC42BPA	0.809590860827772	NA	0.786177586096067	1	0.80892291239152	0.992245776064375	0.115942770047138	0.202798000454902	-0.488456328630391	-0.187824581814448	0.0146014821193884	0.0342400116131688	-0.300631746815942
chr1	227780683	227781067	384	+	utr3	SNAP47	0.564579770249755	0.999066367020832	0.47316121146296	1	0.500646808753753	0.960147001707543	0.0218454546865176	0.10888159103868	0.0286989759567493	0.319285342626402	3.03591394607331e-05	0.000110183353624149	-0.290586366669653
chr1	228394453	228395074	621	-	utr3	TRIM11	0.0801733310891697	0.931083592277197	0.0344678498384579	1	0.044749526822569	0.642246053977784	0.000930516418580218	0.0963159710842872	0.117505473717997	0.316034860575259	0.00131006707082826	0.00378373693832792	-0.198529386857261
chr1	228395114	228395327	213	-	exon	TRIM11	0.96032810405511	NA	0.950258515859044	1	0.973761133637039	0.992245776064375	0.148147968168193	0.233084887971322	-0.0521816769456294	0.316034860575259	0.00131006707082826	0.00378373693832792	-0.368216537520888
chr1	228487477	228487695	218	+	utr5	RNF187	0.618016146038964	NA	0.588919763309598	1	0.584679867849714	0.976005010728878	0.128643098461546	0.21576339247266	0.115895836022611	0.404410981711319	8.80024297960599e-12	5.70596399645421e-11	-0.288515145688709
chr1	229325118	229325318	200	-	utr3	CCSAP	0.816795538850272	NA	0.780883571834696	1	0.833862014549507	0.992245776064375	0.106592361852702	0.19257807063976	0.159013604735134	0.439030192379062	1.46916900605036e-05	5.51758549849354e-05	-0.280016587643928
chr1	229593975	229595142	1167	-	utr3	TAF5L	0.131106782482999	0.971516298253115	0.0762209818984867	1	0.136078350667208	0.804090236038136	0.0244177650720129	0.110533957723515	-0.0590878545761321	0.650643694380965	2.07417385630945e-19	2.12163013030776e-18	-0.709731548957097
chr1	229602048	229602273	225	-	utr3	TAF5L	0.328645403963315	NA	0.221403189252419	1	0.232739446292336	0.874046070758862	0.429484575279964	0.495130665989731	0.683424497249876	0.650643694380965	2.07417385630945e-19	2.12163013030776e-18	0.0327808028689107
chr1	229602437	229602677	240	-	exon	TAF5L	0.623333381499546	NA	0.551509015412624	1	0.547333738045392	0.973735324569538	0.24862469318862	0.328317054467499	0.566789533715673	0.650643694380965	2.07417385630945e-19	2.12163013030776e-18	-0.0838541606652922
chr1	229635219	229635512	293	+	exon	URB2	0.204238351491465	NA	0.136957870108988	1	0.12138178258698	0.794730838506602	0.0391878489808846	0.123750057704461	0.528112495553773	0.864294507745796	9.50215369300241e-31	1.69863879791828e-29	-0.336182012192023
chr1	229636698	229636975	277	+	exon	URB2	0.662982537775941	NA	0.599548132061888	1	0.637678025839298	0.990520338231611	0.6507621827323	0.700934261226516	0.715089463743028	0.864294507745796	9.50215369300241e-31	1.69863879791828e-29	-0.149205044002768
chr1	229637019	229637352	333	+	exon	URB2	0.262797309084856	NA	0.161637460299497	1	0.162269524495509	0.819276565894455	0.854045642027929	0.878396530168394	0.925342595431121	0.864294507745796	9.50215369300241e-31	1.69863879791828e-29	0.0610480876853248
chr1	229637869	229638220	351	+	exon	URB2	0.982955663947193	NA	0.98330526861617	1	0.977716595749828	0.992245776064375	0.203708502048522	0.28618170592299	0.697528596309562	0.864294507745796	9.50215369300241e-31	1.69863879791828e-29	-0.166765911436234
chr1	230279472	230280003	531	+	utr3	GALNT2	0.716042974599374	0.999066367020832	0.673995087876654	1	0.681983435948802	0.991463827364457	0.0707762302753273	0.156822020638145	-0.806226287286681	-0.637869857551755	2.77588184072543e-43	7.63382944919409e-42	-0.168356429734926
chr1	230322947	230323466	519	-	utr3	PGBD5	0.491389987349509	NA	0.394420600990697	1	0.511390020606053	0.960147001707543	0.239274116527378	0.318989435477581	0.323328983690785	0.411102067958772	0.000364863318527401	0.0011477943534741	-0.0877730842679875
chr1	231000262	231000482	220	+	utr3	ARV1	0.676221504952628	NA	0.626194207045669	1	0.619676726553336	0.987898872216211	0.23247661071619	0.312381294262693	-0.686831259760906	-0.524521757001632	0.000343283844287328	0.00108446287788341	-0.162309502759274
chr1	231335639	231336169	530	-	exon	EXOC8	0.261067460985357	NA	0.157015440868425	1	0.249908277174173	0.874046070758862	0.127791353363967	0.214962386926952	-0.1994662732224	0.0861746586495099	0.534468875580623	0.673617149825639	-0.28564093187191
chr1	234607135	234607724	589	-	utr3	IRF2BP2	0.987775720261536	0.999066367020832	0.980580263267869	1	0.94392148872752	0.992245776064375	0.00766675749729062	0.0982672875588244	0.927016991172675	1.23879214034029	7.54572876002465e-64	3.87844183230955e-62	-0.311775149167612
chr1	234608580	234608799	219	-	exon	IRF2BP2	0.875896052416352	NA	0.843503489317577	1	0.890851690289311	0.992245776064375	0.0442922154395688	0.12940638458193	0.668957726569832	1.23879214034029	7.54572876002465e-64	3.87844183230955e-62	-0.569834413770456
chr1	234609211	234609562	351	-	utr5	IRF2BP2	0.998349977653937	NA	0.970833157407668	1	0.981940592735458	0.992245776064375	0.211056206090856	0.292819897971093	0.65361224618507	1.23879214034029	7.54572876002465e-64	3.87844183230955e-62	-0.585179894155217
chr1	235131698	235131950	252	-	utr3	ARID4B	0.185974308498033	NA	0.106266370872164	1	0.132910733730759	0.804090236038136	0.0525896802102476	0.139102777941877	-0.0255810631790341	0.0278983406521198	0.779736119712484	0.863412732908664	-0.0534794038311538
chr1	235182041	235182251	210	-	exon	ARID4B	0.227373328041107	NA	0.139407669718575	1	0.174159466829706	0.837378453842507	0.0227795104724337	0.109406563841383	-0.54267358500996	0.0278983406521198	0.779736119712484	0.863412732908664	-0.57057192566208
chr1	235329306	235329890	584	+	exon	GGPS1	0.428585930787997	NA	0.381391864300405	1	0.421474949780379	0.946392067913759	0.0129574790400482	0.100316793048213	-0.064785397711274	-0.0514795313662277	0.599101915387894	0.72763764839548	-0.0133058663450463
chr1	235342196	235342409	213	+	exon	GGPS1	0.33344004797889	NA	0.252729503697715	1	0.241566181039771	0.874046070758862	0.0615063517707727	0.148486236234193	-0.565797361751109	-0.0514795313662277	0.599101915387894	0.72763764839548	-0.514317830384882
chr1	236897726	236897938	212	+	utr3	MTR	0.710126278799451	NA	0.608493727163101	1	0.655882268796239	0.990520338231611	0.501847332593677	0.563672387556707	0.396237500489782	0.404949494509899	2.03034422567756e-09	1.10442684909629e-08	-0.00871199402011713
chr1	236898063	236898270	207	+	utr3	MTR	0.430673685603055	NA	0.336191436116373	1	0.379709825955818	0.941843788036582	0.271852719620724	0.349817044932475	0.338237252723555	0.404949494509899	2.03034422567756e-09	1.10442684909629e-08	-0.0667122417863432
chr1	238481232	238481470	238	-	exon	LINC01139	0.882143864326309	NA	0.889318554988016	1	0.933642193950377	0.992245776064375	0.170085420774533	0.253954776429402	-0.487263599802331	-0.120569320264492	0.512905047807322	0.654581431805721	-0.366694279537839
chr1	241633667	241634910	1243	-	utr3	CHML	0.588082141385235	0.999066367020832	0.559312867555359	1	0.550904250853146	0.973735324569538	0.0113590754933008	0.0990867017622399	-0.258154000813547	0.0393578722573174	0.589754190381946	0.719988783211341	-0.297511873070865
chr1	241635190	241635978	788	-	utr3	CHML	0.61155853418868	0.999066367020832	0.541500542777516	1	0.534213489593113	0.96843217450638	0.0219626520147201	0.10888159103868	-0.119349505671576	0.0393578722573174	0.589754190381946	0.719988783211341	-0.158707377928893
chr1	244053832	244054113	281	+	exon	ZBTB18	0.1921262959717	NA	0.0985723918802123	1	0.138949038317481	0.804090236038136	0.984076843078563	0.990014776059598	-0.838904047274161	-0.852388615864319	2.68850556774899e-12	1.80129873039183e-11	0.0134845685901587
chr1	244054211	244054434	223	+	exon	ZBTB18	0.770842538037419	NA	0.687414884586931	1	0.720597126285438	0.992245776064375	0.26747439309974	0.345541746241481	-0.910773251059879	-0.852388615864319	2.68850556774899e-12	1.80129873039183e-11	-0.05838463519556
chr1	244054562	244055331	769	+	exon	ZBTB18	0.554986702424128	NA	0.485467809221253	1	0.50922883039214	0.960147001707543	0.02387330469531	0.110099407078298	-1.1829976021558	-0.852388615864319	2.68850556774899e-12	1.80129873039183e-11	-0.330608986291476
chr1	244705637	244705916	279	+	utr3	DESI2	0.782198330540654	NA	0.779863355141403	1	0.826561696165526	0.992245776064375	0.0596966162412748	0.146837450220586	-0.028475295171718	0.142298410023503	0.0335466514280933	0.0713378516477507	-0.170773705195221
chr1	244863643	244864108	465	-	exon	HNRNPU	0.82260097966421	0.999066367020832	0.842692403063777	1	0.745414164796306	0.992245776064375	0.0533598196537611	0.140043070924444	-0.00282002066482367	0.179326341935931	2.04941056680167e-05	7.57023419139964e-05	-0.182146362600754
chr1	246647436	246647815	379	+	exon	CNST	0.271005649986323	NA	0.182125907779571	1	0.223382118054169	0.872794059434883	0.0342393892176449	0.119150862332311	0.270446779359363	0.505911406689324	3.31717001970942e-06	1.33938256405807e-05	-0.235464627329961
chr1	246931658	246931907	249	-	utr5	AHCTF1	0.858316175182714	NA	0.809658251786422	1	0.853787015979648	0.992245776064375	0.150569878440025	0.235111936911683	0.588727707131757	0.817690717443639	6.78721487191107e-16	5.68429245522552e-15	-0.228963010311881
chr1	247300123	247301015	892	-	utr3	ZNF496	0.960527902880438	0.999066367020832	0.973622379751949	1	0.96917099411878	0.992245776064375	0.0599252418496139	0.147142972999364	0.322409922601296	0.508263086547269	4.92942482880984e-18	4.6639942611047e-17	-0.185853163945973
chr1	247332955	247333506	551	-	utr5*	ZNF496	0.867767218756887	0.999066367020832	0.802885297452429	1	0.764950565101139	0.992245776064375	0.0757928181247308	0.162301397458378	-0.46108048226205	0.508263086547269	4.92942482880984e-18	4.6639942611047e-17	-0.969343568809319
chr1	247864697	247864923	226	+	exon	TRIM58	0.18235415429576	NA	0.0947018446697336	1	0.11976376895441	0.794730838506602	0.690424311669502	0.73656711571018	-0.542677639345287	-0.401292943142993	8.04309904296274e-05	0.000277026382891011	-0.141384696202293
chr1	247895681	247896167	486	+	exon	OR2W3	0.70533540042812	NA	0.653527861893989	1	0.695916235957464	0.992245776064375	0.056332802841886	0.143513148693403	-1.45026130965474	-1.12155648689761	9.69917224392969e-07	4.13221842816946e-06	-0.328704822757132
chr1	248811215	248811550	335	-	utr3	SH3BP5L	0.21531190942177	NA	0.142603133698938	1	0.144345470686587	0.806924920401877	0.149770220347406	0.234698019108647	-0.218992827667701	0.456302661299267	1.18343979384441e-07	5.49190685451055e-07	-0.675295488966968
chr1	248811999	248812287	288	-	exon	SH3BP5L	0.518477660453633	NA	0.421940625552848	1	0.477337827788082	0.953526367066241	0.321452794498726	0.394459821942808	0.453030112204431	0.456302661299267	1.18343979384441e-07	5.49190685451055e-07	-0.0032725490948366
chr1	248848107	248848352	245	+	exon	ZNF672	0.550743398017529	NA	0.471050764746092	1	0.4697003334538	0.953317765530105	0.0388337043768412	0.123399344185725	-0.330772350831474	-0.192369983244174	0.0537575590345923	0.10751076945577	-0.1384023675873
chr10	3781744	3782154	410	-	exon	KLF6	0.0174844691289715	0.620698654078487	0.00637964953332857	1	0.00367434280342234	0.279962425644435	0.0122163463945498	0.0996933972984738	1.3934600968197	1.83794218384841	1.89997038085552e-188	7.57628511707921e-186	-0.44448208702871
chr10	4235382	4235722	340	-	exon	LINC00702	0.640720700524567	NA	0.572545238737247	1	0.627892796275272	0.990520338231611	0.0716424964067395	0.157557730821006	0.64776143761119	0.0900660817872655	0.574125976900165	0.707406754393361	0.557695355823925
chr10	4256270	4256642	372	+	intergenic	NA	0.415419656285357	NA	0.379084638657584	1	0.427706855278803	0.946400067439926	0.176768597615453	0.260649904896245	3.40827282846625	NA	NA	NA	NA
chr10	4650485	4651034	549	-	exon	LINC00704	0.553649277358142	NA	0.478209683682559	1	0.430296441905322	0.946400067439926	1	1	1.70116577449425	1.86906085305327	5.4581628282287e-44	1.53867912887455e-42	-0.167895078559026
chr10	4761394	4761673	279	+	intergenic	NA	0.938512419562819	NA	0.917770322212776	1	0.936485483872088	0.992245776064375	0.936481965165268	0.951130418102429	3.06830251144337	NA	NA	NA	NA
chr10	5456778	5457087	309	+	utr3	NET1	0.184331590784533	0.980733253329022	0.117916291697051	1	0.127270730898182	0.800593417686138	0.0111497557239485	0.0984104326131483	-0.479587398895332	-0.224078869955644	0.000850927881575132	0.00253677680166188	-0.255508528939688
chr10	5639092	5639742	650	-	utr3	ASB13	0.123075397633648	0.971516298253115	0.0743215537043361	1	0.0779171743115362	0.730079054650167	0.019677349225292	0.106956928933118	0.236695724496181	0.589868262777229	3.36598329041078e-17	3.04378949849399e-16	-0.353172538281048
chr10	5640114	5640657	543	-	utr3	ASB13	0.864330035373602	0.999066367020832	0.855807435452896	1	0.828016105059934	0.992245776064375	0.0442166361583244	0.12940638458193	0.494269023495539	0.589868262777229	3.36598329041078e-17	3.04378949849399e-16	-0.0955992392816896
chr10	5684877	5685233	356	+	utr5	FAM208B	0.145589543500137	NA	0.0876361399052225	1	0.0574535379399262	0.682334146370858	0.769122396894202	0.803334303764024	1.29087387354707	0.986331975983452	6.41926397384997e-72	3.97753040665395e-70	0.304541897563616
chr10	5730564	5731144	580	+	exon	FAM208B	0.709509621244199	0.999066367020832	0.665696606797912	1	0.693288382023141	0.992245776064375	0.121019343497044	0.207879327787538	0.67741173232127	0.986331975983452	6.41926397384997e-72	3.97753040665395e-70	-0.308920243662182
chr10	5740036	5740270	234	+	exon	FAM208B	0.274640943779892	NA	0.20971563463903	1	0.165436646792056	0.823048209291751	0.00482372868638481	0.0963159710842872	0.799258574031936	0.986331975983452	6.41926397384997e-72	3.97753040665395e-70	-0.187073401951515
chr10	5746193	5746903	710	+	exon	FAM208B	0.842196071235501	0.999066367020832	0.803650684260198	1	0.800052270022023	0.992245776064375	0.128266759375896	0.215422377926184	0.832216237078562	0.986331975983452	6.41926397384997e-72	3.97753040665395e-70	-0.15411573890489
chr10	5748811	5749532	721	+	exon	FAM208B	0.454198626916761	0.999066367020832	0.38182522089244	1	0.366644996905981	0.936446578781262	0.226335861267145	0.30721867180552	0.866876706080374	0.986331975983452	6.41926397384997e-72	3.97753040665395e-70	-0.119455269903078
chr10	5906231	5906481	250	+	exon	FBXO18	0.952800719551892	0.999066367020832	0.964502704999732	1	0.974681025833447	0.992245776064375	0.00352163385181614	0.0963159710842872	-0.0305985916064377	0.136677797581649	0.0202984593918316	0.0459306984755859	-0.167276389188087
chr10	6115385	6115673	288	+	utr3	RBM17	0.536490187809254	0.999066367020832	0.446089237735367	1	0.444801653979494	0.946580216173859	0.0701404958400373	0.156822020638145	0.10943673884206	0.332382679157303	2.07629180805785e-09	1.12842739878246e-08	-0.222945940315244
chr10	6232916	6234233	1317	+	utr3	PFKFB3	0.334153894224838	0.999066367020832	0.245955967241141	1	0.291746377530103	0.903286878380007	0.0816729201931727	0.168420794002326	0.121435278842325	0.198363318651479	0.00284329035026966	0.00769172418532847	-0.076928039809154
chr10	6583864	6584117	253	+	exon	PRKCQ-AS1	0.986215108350339	NA	0.985250023763591	1	0.97933235812824	0.992245776064375	0.344183915818412	0.416063024027211	-0.211329844111694	0.0304613253190301	0.817797323479942	0.889072742113127	-0.241791169430724
chr10	6738476	6738704	228	+	exon	RP11-554I8.2	0.919044218473377	NA	0.922937040676619	1	0.940310326418961	0.992245776064375	0.276908607280728	0.353993591947474	-0.735048335859427	-0.681345586342049	0.000143024229602048	0.000477707110031266	-0.0537027495173775
chr10	7563028	7563243	215	-	utr3	ITIH5	0.354850500471618	NA	0.25088929676031	1	0.279467083721921	0.893932585105251	0.87582634056061	0.897706971168987	-0.643596364752824	-0.301398821897331	0.00409227291798884	0.0107505327118731	-0.342197542855493
chr10	8014768	8015024	256	+	utr3	TAF3	0.0051646182072736	NA	0.000404011392201386	1	0.000778804228079911	0.129488651189333	0.00114277001784968	0.0963159710842872	0.224299231467874	0.689896486889137	1.74612970960062e-15	1.43135161838382e-14	-0.465597255421263
chr10	11462209	11463096	887	-	utr3	USP6NL	0.86056947013995	0.999066367020832	0.828039951808869	1	0.863024996267242	0.992245776064375	0.0679610618058482	0.15537007367587	-0.521545263305419	-0.373787765976481	1.33487717752276e-06	5.61070528049903e-06	-0.147757497328938
chr10	11463419	11463717	298	-	exon	USP6NL	0.291405228095935	NA	0.190897001572591	1	0.201235527024747	0.85063368286518	0.249851022034063	0.329210796105232	-0.311163690051953	-0.373787765976481	1.33487717752276e-06	5.61070528049903e-06	0.0626240759245283
chr10	11869599	11869935	336	+	utr5	PROSER2	0.541821451243046	0.999066367020832	0.488345389424266	1	0.510787158365845	0.960147001707543	0.018323345755127	0.105281982017089	-0.10348597688237	0.132453174699066	0.111163095891793	0.20044382027079	-0.235939151581436
chr10	11870123	11870777	654	+	utr3	PROSER2	0.887738086773641	0.999066367020832	0.863536500730813	1	0.912376244713899	0.992245776064375	0.0202917775947588	0.107071448385184	-0.117299448650339	0.132453174699066	0.111163095891793	0.20044382027079	-0.249752623349405
chr10	11920662	11921126	464	-	utr3	UPF2	0.394148767657493	0.999066367020832	0.303812176706978	1	0.315837838967866	0.911480348665062	0.157391649965155	0.241125041093519	-0.296801537315733	-0.107603195068621	0.0861500983706601	0.161600066920928	-0.189198342247112
chr10	12028746	12029515	769	-	exon	UPF2	0.963961354814662	0.999066367020832	0.930435856417206	1	0.936145751222343	0.992245776064375	0.113756533204454	0.200562846314789	-0.0883151024623222	-0.107603195068621	0.0861500983706601	0.161600066920928	0.019288092606299
chr10	12828883	12829187	304	+	utr3	CAMK1D	0.65746868056776	NA	0.604731825799253	1	0.64110464363268	0.990520338231611	0.531639614899587	0.590561291945138	-2.13811488421358	-1.86901233360315	4.48482789003447e-63	2.2814485581342e-61	-0.269102550610427
chr10	13209118	13209495	377	+	utr3	MCM10	0.607156075148303	0.999066367020832	0.56230673200516	1	0.592412845691218	0.977815512344609	0.177933119043081	0.261625440374647	-0.476683940337261	-0.172250282492227	0.00129676416681224	0.00374750444139088	-0.304433657845034
chr10	13317466	13317841	375	-	utr3	SEPHS1	0.666873929840605	NA	0.605496517996547	1	0.649670021090825	0.990520338231611	0.0148978577605291	0.10345482825718	-0.70081899550819	-0.279646426838905	2.98785978588547e-05	0.000108598731970665	-0.421172568669285
chr10	13646015	13646255	240	-	utr3	FRMD4A	0.769686294135728	NA	0.732681835750155	1	0.764632702815018	0.992245776064375	0.431911419368418	0.497237522112855	1.32095482971585	1.49303311478612	1.18229749007741e-51	4.29852071282114e-50	-0.172078285070273
chr10	13646512	13646968	456	-	utr3	FRMD4A	0.506210371326916	NA	0.440574310691302	1	0.396042001059903	0.946357357906868	0.0213464748329156	0.10850073293382	1.38335938158922	1.49303311478612	1.18229749007741e-51	4.29852071282114e-50	-0.109673733196905
chr10	13656789	13657023	234	-	exon	FRMD4A	0.963679818861536	NA	0.928393823620973	1	0.944178008740585	0.992245776064375	0.475614752682038	0.539155208482888	1.44202256779498	1.49303311478612	1.18229749007741e-51	4.29852071282114e-50	-0.0510105469911377
chr10	14520831	14521251	420	-	utr3	FAM107B	0.170842574784819	0.978820018160767	0.113107033480376	1	0.128352663630348	0.802016183537914	0.0077303456732063	0.0982672875588244	0.486399761639992	0.780380951616119	1.07373427131966e-24	1.44688423262793e-23	-0.293981189976127
chr10	14842424	14842803	379	+	intron	HSPA14	0.378258654570275	NA	0.290519783476987	1	0.344259471118344	0.925003767844791	0.0915562993342603	0.178252246059693	0.262554001786069	0.365205317228022	4.21362649567015e-09	2.23692265090086e-08	-0.102651315441953
chr10	14843486	14843910	424	+	utr3	HSPA14	0.461415490157421	0.999066367020832	0.389824963557768	1	0.489563418875968	0.956454748494729	0.0181754535742357	0.105081447589761	0.0810332967183105	0.365205317228022	4.21362649567015e-09	2.23692265090086e-08	-0.284172020509711
chr10	14896841	14897366	525	+	utr3	SUV39H2	0.290179850373954	0.999066367020832	0.239829420312745	1	0.149042233689736	0.808125999638719	0.0253212990980527	0.111527481042168	0.0903023548153429	0.56101419843458	8.85122879481445e-11	5.35295815788155e-10	-0.470711843619237
chr10	15103761	15104119	358	+	exon	RPP38	0.963561817774988	0.999066367020832	0.946450527648262	1	0.964013830049623	0.992245776064375	0.191784100173465	0.274971558370826	0.258116954710154	0.334640729845048	0.0142946428577515	0.0336001573846921	-0.0765237751348939
chr10	15212510	15213387	877	-	utr3	FAM171A1	0.921123544502448	0.999066367020832	0.949468208083386	1	0.963662670377637	0.992245776064375	0.137367507104429	0.223810424514243	-0.281177982266333	-0.126512669550801	0.020906619494229	0.0471686761960051	-0.154665312715532
chr10	16484461	16484786	325	+	exon	PTER	0.524047703594535	NA	0.449666980916102	1	0.455354119522101	0.949914077775401	0.0248042326173719	0.110902533068551	0.224876463700503	0.502764678989633	4.44288253235621e-08	2.15586623841889e-07	-0.27788821528913
chr10	17214964	17215318	354	-	exon	VIM-AS1	0.965487464192793	NA	0.965061715002579	1	0.977545131542384	0.992245776064375	0.337890555198728	0.410181885168087	0.417428964512144	0.567625851788716	0.00142354152414118	0.00407954295831024	-0.150196887276572
chr10	17714673	17715020	347	+	utr3	STAM	0.154491672789657	0.971516298253115	0.0703432405565022	1	0.116182934426886	0.792846996506416	0.42922067457514	0.49490283771658	-0.171622650904937	-0.0795883714632419	0.249859854809231	0.386080324403039	-0.0920342794416953
chr10	21495325	21495538	213	-	utr3	CASC10	0.543685040061959	NA	0.466948516975184	1	0.53571775585132	0.968661593426796	0.719693236175934	0.761074832817689	-0.505184404403174	-0.420696136949922	0.0102737661466876	0.0248822806078133	-0.0844882674532524
chr10	22321262	22321568	306	+	utr5	BMI1	0.485809938847374	0.999066367020832	0.395526375792352	1	0.388216822734507	0.944491910879538	0.105010094998264	0.191060033955176	-0.718919715863253	-0.173875418477798	0.0142967714859661	0.0336019661039584	-0.545044297385455
chr10	22329340	22329883	543	+	utr3	BMI1	0.739497401249531	0.999066367020832	0.749590673842034	1	0.737518555590149	0.992245776064375	0.00594841936804491	0.0975883956573337	-0.33448583290349	-0.173875418477798	0.0142967714859661	0.0336019661039584	-0.160610414425692
chr10	22536923	22537355	432	-	utr3	PIP4K2A	0.705841064234804	0.999066367020832	0.626448552287081	1	0.683553263827401	0.991463827364457	0.113241877718515	0.200160561244719	0.179797925630426	0.258615756805726	0.000380252611227462	0.00119377591204782	-0.0788178311753007
chr10	23440408	23440957	549	+	utr3	OTUD1	0.694001236728121	NA	0.637414557633278	1	0.698550187860889	0.992245776064375	0.0797385925949204	0.166405849459999	-0.678855245853897	-0.458579221877907	0.00551005776897942	0.0141151339988062	-0.22027602397599
chr10	24473324	24474047	723	+	exon	KIAA1217	0.602245324672325	0.999066367020832	0.562934104983004	1	0.522639155240924	0.961929152621144	0.0286673115779641	0.114091027697052	-1.40664534627552	-1.3157252183035	3.14893907863018e-78	2.25655712582534e-76	-0.0909201279720167
chr10	24543513	24543728	215	+	exon	KIAA1217	0.18168822305712	NA	0.107328719375489	1	0.136972407451834	0.804090236038136	0.0140392198234259	0.102000309332145	-2.01039182576869	-1.3157252183035	3.14893907863018e-78	2.25655712582534e-76	-0.694666607465187
chr10	24544066	24544405	339	+	exon	KIAA1217	0.345643349772022	NA	0.256428763976278	1	0.263470106901771	0.886050437320927	0.198979384630292	0.281689057548136	-2.00769740823103	-1.3157252183035	3.14893907863018e-78	2.25655712582534e-76	-0.69197218992753
chr10	24584603	24584870	267	-	utr3	ARHGAP21	0.779266577761863	0.999066367020832	0.764964604303836	1	0.839648899852179	0.992245776064375	0.128126868570337	0.215284564557869	0.452642706994448	0.726303270227403	1.87728247869011e-26	2.76756438405818e-25	-0.273660563232955
chr10	25023794	25024239	445	+	exon	THNSL1	0.628369206215733	NA	0.532069192065376	1	0.597595940693769	0.979291055267124	0.257651325123822	0.336055447329008	0.37345089576592	0.544690984946836	2.64013721942588e-05	9.63568238498169e-05	-0.171240089180915
chr10	27170056	27170307	251	+	exon	MASTL	0.118467594738011	NA	0.0511249118604874	1	0.0599334202366275	0.682334146370858	0.651488635187762	0.70156700878959	-0.47327879298727	-0.264325954248056	3.2086861538706e-05	0.000115943215115672	-0.208952838739214
chr10	28106571	28106868	297	-	intron	MPP7	0.975013122282962	NA	0.951618954468903	1	0.973118043373962	0.992245776064375	0.115350758518336	0.202141308109931	-1.07777233307981	-1.75083440862682	3.28722027959217e-69	1.87690408712141e-67	0.673062075547018
chr10	28107509	28107800	291	-	intron	MPP7	0.704697676643936	0.999066367020832	0.672349563425105	1	0.617971634987532	0.986825106597925	0.0405555788055724	0.126211560224565	-0.876069434804307	-1.75083440862682	3.28722027959217e-69	1.87690408712141e-67	0.874764973822517
chr10	28533174	28533463	289	+	utr5	WAC	0.219585060818918	0.982027534919478	0.128209682866613	1	0.156790659384306	0.809021361458885	0.108220053080831	0.1943432266365	-0.100837175066461	0.0269421196290998	0.64837826750526	0.766611951579749	-0.12777929469556
chr10	28682087	28682540	453	+	utr3	BAMBI	0.292699690067513	NA	0.221383240240117	1	0.332050018621676	0.922154491944836	0.0412619427206242	0.126848976822531	-0.610166168655276	-0.15243389956739	0.349374307627206	0.497241437307433	-0.457732269087886
chr10	29420659	29421056	397	+	exon	SVIL-AS1	0.451534725318146	NA	0.358322628864043	1	0.406056526617932	0.946392067913759	0.0406305347896292	0.126306495950941	0.406917682676382	0.544272389437633	1.33363855675096e-08	6.77590341934937e-08	-0.137354706761251
chr10	29421924	29422160	236	-	exon	PTCHD3P1	0.158421170002383	0.971516298253115	0.0962901535311185	1	0.088859910554996	0.738393761181854	0.167065674825054	0.250782953223954	0.504915341526923	NA	NA	NA	NA
chr10	29523585	29523831	246	-	exon	SVIL	0.69003965768629	NA	0.633855462462482	1	0.647242732114193	0.990520338231611	0.400319543858987	0.468157562097895	0.0306260122253842	0.169257244438408	0.0257504842830672	0.0566194613064986	-0.138631232213024
chr10	29550761	29551010	249	-	exon	SVIL	0.872531732122879	NA	0.860152057534811	1	0.907984283323172	0.992245776064375	0.113205307717588	0.200160561244719	0.180371180347126	0.169257244438408	0.0257504842830672	0.0566194613064986	0.0111139359087184
chr10	30313280	30313829	549	-	utr3	MTPAP	0.766064329818405	NA	0.72916853369229	1	0.751727414738221	0.992245776064375	0.149959053055759	0.234698019108647	0.179280842115328	0.528093876528987	1.65706832546014e-11	1.0542533000991e-10	-0.348813034413659
chr10	30844951	30845195	244	-	utr3	ZNF438	0.743265819248704	NA	0.720790991703561	1	0.770469450817438	0.992245776064375	0.119926167949607	0.206667135028783	-0.191404976936073	0.0802021675290437	0.531589614921064	0.670990744919288	-0.271607144465117
chr10	30849738	30849938	200	-	exon	ZNF438	0.689332640447188	NA	0.636292851869351	1	0.682426766866862	0.991463827364457	0.32033189676546	0.393484608584118	-0.333021317770995	0.0802021675290437	0.531589614921064	0.670990744919288	-0.413223485300038
chr10	31318085	31318971	886	+	exon	ZEB1	0.851297456939698	0.999066367020832	0.848348091514845	1	0.862040730238453	0.992245776064375	0.0169514811471528	0.104747262275132	0.0652879395974002	0.216946435032634	0.00285410775813722	0.00771592193596789	-0.151658495435233
chr10	31521408	31521899	491	+	utr3	ZEB1	0.660068778626082	0.999066367020832	0.621191843041661	1	0.673042706005892	0.991463827364457	0.0138513968240792	0.101611028769633	0.0282967208932198	0.216946435032634	0.00285410775813722	0.00771592193596789	-0.188649714139414
chr10	31526812	31527275	463	+	utr3	ZEB1	0.679959612679677	NA	0.637489309915957	1	0.657750037716183	0.991254989015638	0.0172081895337349	0.104747262275132	0.000523804325578164	0.216946435032634	0.00285410775813722	0.00771592193596789	-0.216422630707055
chr10	31908327	31908860	533	-	utr5	ARHGAP12	0.952850525157869	0.999066367020832	0.942058318876685	1	0.979147459696303	0.992245776064375	0.0711837461469896	0.156932102887385	-0.147316451913121	-0.00220713736009814	0.974470298555473	0.984339828901414	-0.145109314553023
chr10	32056084	32056313	229	-	utr5	KIF5B	0.220868437398861	0.982027534919478	0.164001005953238	1	0.139732655868579	0.804090236038136	0.103274720976272	0.189379258725398	-0.0735107292015066	0.0766270657500812	0.0662849061082103	0.129077011162042	-0.150137794951588
chr10	32268923	32269146	223	-	utr3	EPC1	0.518592780306135	NA	0.422509671217033	1	0.436942031038952	0.946580216173859	0.325966941459071	0.398950196996375	-0.581553822081173	-0.443959116419265	3.04836260932681e-07	1.36431333798672e-06	-0.137594705661908
chr10	32957578	32957820	242	-	utr5	ITGB1	0.201582438874251	NA	0.127992594623143	1	0.11477055811267	0.791312795408408	0.461110825750977	0.524945042823989	-0.271572200240651	-0.244652831172233	3.1746430174388e-08	1.56130295047025e-07	-0.0269193690684174
chr10	33050494	33050728	234	+	intron	RP11-462L8.1	0.074893330984759	NA	0.0626446869505672	1	0.0623499497663541	0.687648070930337	0.0181247777043673	0.105081447589761	-4.36484610433118	-0.67964083417083	9.81377978360833e-08	4.59171229353045e-07	-3.68520527016035
chr10	33053282	33053544	262	+	intron	RP11-462L8.1	0.591869796549743	NA	0.572292129378171	1	0.613896186464624	0.984739597063662	0.14047475566893	0.226587485663611	-3.97684741091128	-0.67964083417083	9.81377978360833e-08	4.59171229353045e-07	-3.29720657674045
chr10	33053774	33054138	364	+	intron	RP11-462L8.1	0.51916240455583	NA	0.489590769580168	1	0.537249544068547	0.968661593426796	0.149786454402248	0.234698019108647	-3.84844080567339	-0.67964083417083	9.81377978360833e-08	4.59171229353045e-07	-3.16879997150256
chr10	33179318	33180307	989	-	utr3	NRP1	0.62764707262519	0.999066367020832	0.601694589232305	1	0.643032947721792	0.990520338231611	0.0237829243769828	0.110084212952639	-1.10077370390251	-0.27028627051797	0.000728221355200726	0.00219237902637939	-0.830487433384542
chr10	34111107	34111373	266	-	utr3	PARD3	0.498537079867678	0.999066367020832	0.387069893387105	1	0.409761531792976	0.946392067913759	0.112160071740365	0.198883698809144	-0.700144602600694	-0.248168563075433	8.59964802033769e-09	4.44417010883797e-08	-0.451976039525261
chr10	35211248	35211607	359	+	utr3	CREM	0.838050354153912	NA	0.805829448804568	1	0.832172179349885	0.992245776064375	0.669363302916041	0.7173266074454	-0.905657686456208	-0.8602020819555	6.52243938960673e-13	4.55263323063939e-12	-0.0454556045007084
chr10	35336500	35336706	206	+	intron	CCNY	0.885781467310305	NA	0.830869123478373	1	0.863284167717573	0.992245776064375	0.156196075886586	0.240159277926156	0.0798774235197786	0.242827542190165	1.25859465216737e-08	6.41439612152831e-08	-0.162950118670387
chr10	35569228	35569439	211	+	utr3	CCNY	0.0290168232567256	0.74900885755413	0.0131435374477938	1	0.0256001999539072	0.530990814043958	0.26276106037887	0.340808900095366	0.241299865086496	0.242827542190165	1.25859465216737e-08	6.41439612152831e-08	-0.00152767710366927
chr10	35641597	35641845	248	-	utr5	FZD8	0.518100667915739	NA	0.436358251176111	1	0.499868757927658	0.960147001707543	0.142342524217287	0.227836886901217	1.02371483487559	1.08469915214069	6.55362078631762e-23	8.0931651698367e-22	-0.0609843172650966
chr10	37829106	37829365	259	-	utr3	ZNF248	0.211693235114354	NA	0.129432711308872	1	0.164190284330058	0.823048209291751	0.473417291031897	0.536990264641528	-0.014118466828372	0.0443736653712787	0.709389028858888	0.810758163074978	-0.0584921321996507
chr10	37832157	37832373	216	-	exon	ZNF248	0.353474817678805	NA	0.236714154920251	1	0.29551086499655	0.904237702545333	0.122663175653493	0.209690002885676	-0.305845950400065	0.0443736653712787	0.709389028858888	0.810758163074978	-0.350219615771344
chr10	37832505	37832749	244	-	exon	ZNF248	0.143913832044045	NA	0.0736137017547042	1	0.14033535703991	0.804090236038136	0.0629231158452335	0.149811327990416	-0.296917228242849	0.0443736653712787	0.709389028858888	0.810758163074978	-0.341290893614128
chr10	38054625	38054914	289	+	exon	ZNF33A	0.89943091761028	NA	0.863669650107844	1	0.889337793958694	0.992245776064375	0.549956554335734	0.608193956046346	-0.205059044814674	-0.054158527374132	0.515262773655502	0.656577301405491	-0.150900517440542
chr10	38118426	38119021	595	+	utr3	ZNF37A	0.482416538527277	NA	0.417498070061794	1	0.38061416354472	0.941843788036582	0.105516182496455	0.191188870347253	0.226062810907001	0.326672057503987	5.95004510204361e-06	2.33496769933054e-05	-0.100609246596986
chr10	38122679	38123075	396	+	utr3	ZNF37A	0.0391396018732322	NA	0.0124939428896096	1	0.0134592756759274	0.417501117084475	0.012123366859198	0.099501383486126	-0.495940030304684	0.326672057503987	5.95004510204361e-06	2.33496769933054e-05	-0.822612087808671
chr10	42493940	42494296	356	+	exon	LINC00839	0.974850469278098	0.999066367020832	0.95892945402751	1	0.986661880736701	0.992245776064375	0.043561241622559	0.128871549602079	0.603627019925334	0.783469842546334	1.74498248982379e-30	3.09255929002964e-29	-0.179842822621
chr10	42594120	42594552	432	-	exon	ZNF33B	0.449940527406566	NA	0.366303688074313	1	0.420944211095464	0.946392067913759	0.0135950796352514	0.101539009432209	0.12295723999409	0.855065821436429	1.27894399482304e-22	1.54996727372598e-21	-0.732108581442339
chr10	42831000	42831251	251	+	utr3	BMS1	0.0524336887479453	0.872611236042519	0.03124543570671	1	0.0397980550449412	0.617821365947143	0.00813109041416027	0.0982672875588244	-0.0290394190678656	0.210448711962437	2.29282644020689e-07	1.03781669866779e-06	-0.239488131030303
chr10	43155126	43155456	330	+	utr5	CSGALNACT2	0.574921894879233	0.999066367020832	0.471710203214502	1	0.503840081381917	0.960147001707543	0.0574849822189192	0.144810907593376	0.241983709461113	0.390804609094019	2.49330920221746e-08	1.23953515798155e-07	-0.148820899632906
chr10	43183376	43183609	233	+	utr3	CSGALNACT2	0.59596505937157	NA	0.535425744143881	1	0.566607923964537	0.976005010728878	0.00717929935363948	0.0982672875588244	0.142018262072648	0.390804609094019	2.49330920221746e-08	1.23953515798155e-07	-0.248786347021371
chr10	43195057	43195343	286	-	utr3	RASGEF1A	0.257986974187723	0.999066367020832	0.1663169088192	1	0.241136656217133	0.874046070758862	0.102726876462588	0.188817332127204	0.388567872768	0.0232105180562421	0.663577103822954	0.777044328023719	0.365357354711758
chr10	43557372	43557759	387	-	exon	ZNF239	0.987499895199604	NA	0.981199328004232	1	0.977036475563609	0.992245776064375	0.161757542212416	0.245300032916966	-0.0641792405006482	0.269026549621639	0.0313357121820374	0.0672902642470694	-0.333205790122287
chr10	43616947	43617276	329	+	exon	ZNF485	0.350814186312344	NA	0.239721432483096	1	0.28860494908088	0.902297588855184	0.79766859729307	0.828168995548854	0.789145043654313	0.886450457054111	4.83022457525647e-10	2.75791321418166e-09	-0.097305413399798
chr10	44977342	44977798	456	-	utr3	C10orf10	0.943284938387925	0.999066367020832	0.915261839540842	1	0.942239152707798	0.992245776064375	0.00662017925458036	0.0975883956573337	1.3806958976156	1.59854632513881	2.24604487771369e-189	9.41168940876535e-187	-0.21785042752321
chr10	44994142	44994345	203	+	utr3	RASSF4	0.881861247727344	NA	0.876684485216276	1	0.909199343983247	0.992245776064375	0.0733445844871238	0.159299365881303	0.165606433179945	0.212890310514334	0.0034612838511822	0.0092083633544364	-0.0472838773343889
chr10	45003397	45003597	200	-	exon	CEP164P1	0.211525147686598	0.982027534919478	0.129171201766471	1	0.133685098854015	0.804090236038136	0.125558099682715	0.212557592039161	0.171461123270697	3.15281839329448	0.0586885981892029	0.116085943918046	-2.98135727002378
chr10	45004745	45005172	427	+	utr3	ZNF22	0.0395474907105595	0.816094544095511	0.0193908526489375	1	0.0164056030797014	0.450895797626067	0.00168838997169785	0.0963159710842872	-0.11136196862269	0.303350473550266	0.00305987681538553	0.00822275375073657	-0.414712442172955
chr10	45457656	45457989	333	-	utr3	MARCH8	0.790819685235551	NA	0.727864091056026	1	0.776155029009249	0.992245776064375	0.0361586308689896	0.120776816267306	0.16088677438646	0.36575175208856	6.11308849540941e-08	2.92159069924622e-07	-0.204864977702099
chr10	45458148	45458554	406	-	utr3	MARCH8	0.458987807965443	NA	0.392577646524645	1	0.455068612484408	0.949914077775401	0.303768254255488	0.378670710271407	0.240038849479681	0.36575175208856	6.11308849540941e-08	2.92159069924622e-07	-0.125712902608879
chr10	45626262	45626492	230	-	exon	ZFAND4	0.81281238184447	NA	0.767602564165524	1	0.829056002014291	0.992245776064375	0.437398712851119	0.502547497901108	-0.472382807966838	-0.062291992428962	0.599176016909437	0.72768230417311	-0.410090815537876
chr10	45626533	45626836	303	-	exon	ZFAND4	0.86163355533	NA	0.815026365724692	1	0.85658750887735	0.992245776064375	0.140757653449154	0.226836416523863	-0.259274910868116	-0.062291992428962	0.599176016909437	0.72768230417311	-0.196982918439154
chr10	47150458	47150857	399	+	intergenic	NA	0.42433011063974	0.999066367020832	0.367434573394042	1	0.402340379162148	0.946392067913759	0.00432704785671589	0.0963159710842872	-0.00175136082681714	NA	NA	NA	NA
chr10	47367726	47368148	422	-	utr3	ZNF488	0.963069361980469	NA	0.948756503746518	1	0.960285529172998	0.992245776064375	0.0733609324469522	0.159299365881303	-0.441253131991544	-0.29307769842888	0.00832279677139307	0.0205415298571579	-0.148175433562664
chr10	48450468	48450890	422	-	utr3	ARHGAP22	0.208213554641748	NA	0.15017873855987	1	0.130045572081338	0.804090236038136	0.684887763209981	0.731624739326027	2.16155687084856	2.67683188472627	2.40400434071682e-169	7.6197691430182e-167	-0.515275013877702
chr10	48574547	48575118	571	-	exon	ARHGAP22	0.846290388810133	NA	0.83756845789906	1	0.892066669784068	0.992245776064375	0.857172391003821	0.881491012756581	4.61402013721175	2.67683188472627	2.40400434071682e-169	7.6197691430182e-167	1.93718825248549
chr10	48604702	48605090	388	-	utr5	ARHGAP22	0.391175505017449	NA	0.35575783082632	1	0.371767017162783	0.940954176297178	0.271772424289136	0.349817044932475	3.79716393266694	2.67683188472627	2.40400434071682e-169	7.6197691430182e-167	1.12033204794067
chr10	50306932	50307168	236	-	utr3	SGMS1	0.596421924517763	NA	0.526060230860145	1	0.497952272941493	0.95999541176889	0.0350513463867165	0.120097743628965	-0.723389094171892	-0.469879157840656	5.13000211312277e-07	2.23921331643246e-06	-0.253509936331237
chr10	50343592	50344274	682	-	utr5	SGMS1	0.708253240850355	0.999066367020832	0.686889667750495	1	0.679847233739834	0.991463827364457	0.00925475770221651	0.0982672875588244	-0.669769639202307	-0.469879157840656	5.13000211312277e-07	2.23921331643246e-06	-0.199890481361652
chr10	50658848	50659185	337	+	exon	BEND3P1	0.166952316215226	NA	0.080099182050189	1	0.11340275342243	0.786941675120078	0.885955756040613	0.906844637471591	0.339213327412573	0.302335774757388	0.00600993746779988	0.0152816706794628	0.036877552655185
chr10	51697749	51697959	210	-	exon	CSTF2T	0.262315036045119	NA	0.160906918551778	1	0.203959572101466	0.85063368286518	0.554673853139177	0.612475325199067	-0.108918460918055	-0.0326807863953698	0.590320609648718	0.720573537688617	-0.0762376745226857
chr10	51697994	51698407	413	-	exon	CSTF2T	0.715336950012087	0.999066367020832	0.687624266589365	1	0.733869950368707	0.992245776064375	0.0630777115933194	0.150048191292551	-0.282997889877323	-0.0326807863953698	0.590320609648718	0.720573537688617	-0.250317103481953
chr10	51698446	51698812	366	-	exon	CSTF2T	0.318643681852732	0.999066367020832	0.220433429374233	1	0.247684084975588	0.874046070758862	0.331420257839762	0.404101088388227	-0.142928086951878	-0.0326807863953698	0.590320609648718	0.720573537688617	-0.110247300556508
chr10	51699071	51699288	217	-	exon	CSTF2T	0.40670273726847	0.999066367020832	0.312263604643321	1	0.320464904596947	0.91365319249774	0.271273725199523	0.349301759969795	-0.0686232198712174	-0.0326807863953698	0.590320609648718	0.720573537688617	-0.0359424334758477
chr10	58196170	58196445	275	-	exon	IPMK	0.928862566002381	NA	0.898378167851223	1	0.936433117287309	0.992245776064375	0.22186525268373	0.303307916841709	0.149255771627697	0.307808918713246	0.00227228543758804	0.00626144815799031	-0.158553147085549
chr10	58828845	58829055	210	+	utr3	BICC1	0.722119666136508	NA	0.682599535537104	1	0.751936366542673	0.992245776064375	0.679556002595463	0.726656833936749	0.431741861432444	0.447536596613696	2.70793254742055e-05	9.87436819614725e-05	-0.0157947351812525
chr10	59792684	59793059	375	-	utr3	CCDC6	0.933023391396129	0.999066367020832	0.943760908869386	1	0.893291205772099	0.992245776064375	0.0687429274976679	0.156006127880153	0.273244325195384	0.459115176912664	1.58168789479905e-17	1.45910708295212e-16	-0.185870851717281
chr10	60888337	60888717	380	-	exon	RHOBTB1	0.215652088771707	0.982027534919478	0.124786041932189	1	0.135227991357183	0.804090236038136	0.308285690505395	0.382450448746268	0.13861836350035	0.349231746494924	2.30967199312823e-09	1.2500442356854e-08	-0.210613382994574
chr10	62091044	62091392	348	+	exon	ARID5B	0.655879175778439	0.999066367020832	0.55350548917363	1	0.54106178535062	0.970246962347041	0.160543545953048	0.244261138565828	0.89170092753095	0.964091336943909	6.43696398269096e-56	2.65677897402452e-54	-0.072390409412959
chr10	62091612	62093007	1395	+	exon	ARID5B	0.274850591403615	0.999066367020832	0.200736857561406	1	0.226658141830802	0.872794059434883	0.0705500464666552	0.156822020638145	0.906029768552964	0.964091336943909	6.43696398269096e-56	2.65677897402452e-54	-0.0580615683909446
chr10	62093181	62093584	403	+	utr3	ARID5B	0.78990122811449	NA	0.740778986672551	1	0.765433958557536	0.992245776064375	0.0721486552164861	0.158056640274578	0.816520049653261	0.964091336943909	6.43696398269096e-56	2.65677897402452e-54	-0.147571287290648
chr10	62197931	62198313	382	-	exon	RTKN2	0.729152938427109	NA	0.709170431833433	1	0.752410470528045	0.992245776064375	0.0757825103015987	0.162301397458378	-1.61375938676457	-0.576380584651703	9.03903523306991e-12	5.85158596667157e-11	-1.03737880211286
chr10	62376323	62376913	590	+	exon	ZNF365	0.836226852208133	0.999066367020832	0.825127193605017	1	0.844308863426307	0.992245776064375	0.0252655507761822	0.111527481042168	0.962103936979099	1.24786153982174	3.21682465106964e-55	1.2910642183181e-53	-0.285757602842638
chr10	62805492	62805990	498	+	utr3	ADO	0.0536467175662155	0.872611236042519	0.021803498042919	1	0.0444670087638413	0.642246053977784	0.205544621839708	0.287955289170188	0.298639453050027	0.4752264141736	2.68630687666243e-10	1.56303988966169e-09	-0.176586961123572
chr10	63153896	63154488	592	+	utr3	NRBF2	0.847317908930261	0.999066367020832	0.847986617138676	1	0.890010034916191	0.992245776064375	0.185653629478408	0.268658071960324	0.313214171735779	0.501465516219607	3.47683961109673e-07	1.54628360685635e-06	-0.188251344483828
chr10	63207634	63207838	204	-	exon	JMJD1C	0.066576652302872	NA	0.0246149403841843	1	0.0271042404940482	0.548475240566553	0.766450631519797	0.801216136855428	0.323976421981388	0.442846502602113	3.37013466353075e-09	1.80306945004265e-08	-0.118870080620725
chr10	63213708	63213959	251	-	exon	JMJD1C	0.377126914329554	NA	0.246830263307287	1	0.314121429103662	0.911480348665062	0.383085130747865	0.452753509226703	0.59965532693058	0.442846502602113	3.37013466353075e-09	1.80306945004265e-08	0.156808824328467
chr10	67884693	67884900	207	+	utr5	SIRT1	0.298048381658242	NA	0.204443753829049	1	0.407946663193307	0.946392067913759	0.0677807893333915	0.155163434003391	-0.944721482708357	-0.314861017364748	0.000475556218880643	0.00147019837431364	-0.62986046534361
chr10	67916224	67916696	472	+	utr3	SIRT1	0.823474895942558	NA	0.810016623428	1	0.846719696962232	0.992245776064375	0.0869310642870124	0.173248351052477	-0.544056452302228	-0.314861017364748	0.000475556218880643	0.00147019837431364	-0.229195434937481
chr10	68982718	68982923	205	+	utr3	DDX21	0.378094215843327	0.999066367020832	0.353823591655576	1	0.399143540921266	0.946392067913759	0.0450239857073358	0.130384250390414	0.59250577703762	0.799619822559082	1.27424917963774e-90	1.18433317549564e-88	-0.207114045521462
chr10	69208819	69209033	214	+	exon	SUPV3L1	0.813067286694275	NA	0.761554604420299	1	0.727585216546041	0.992245776064375	0.112946322205657	0.199945516337041	0.252277818780103	0.594150858010724	1.27145694670358e-17	1.177753094543e-16	-0.341873039230621
chr10	69801936	69802272	336	+	utr5	COL13A1	0.734100828472586	NA	0.685006318505932	1	0.656513931236191	0.990741617732546	0.0223834895090796	0.108962978071314	-0.376056840418767	-0.244142512391003	0.036380638560331	0.0766001130239366	-0.131914328027764
chr10	70139549	70139806	257	-	utr3	TYSND1	0.329771537345245	NA	0.243789295029441	1	0.264958345077594	0.887262192326946	0.0843166250925612	0.170621203134459	0.241364244560624	0.495615972393282	9.12947037831295e-06	3.50859468619666e-05	-0.254251727832659
chr10	70300101	70300472	371	-	utr3	LRRC20	0.0909873108221774	0.962579875709119	0.0608037045887849	1	0.0685342755448932	0.700062155258164	0.00182602050620595	0.0963159710842872	-0.797994261636658	-0.445202970468043	1.11659610498992e-18	1.09459181219927e-17	-0.352791291168616
chr10	70567471	70567672	201	+	utr3	PALD1	0.50115423683508	NA	0.390935987420754	1	0.405528210986801	0.946392067913759	0.48085329915196	0.54410237684008	-0.157272372347484	-0.0374910266538072	0.609663400988506	0.736547510879537	-0.119781345693677
chr10	71299168	71299427	259	+	utr3	UNC5B	0.441913621036936	NA	0.354741720059175	1	0.30153186200733	0.906061907868097	0.155956959739109	0.239991617353605	0.208846488388661	0.378183487046124	1.08734843664647e-05	4.14725630965914e-05	-0.169336998657463
chr10	71362478	71362900	422	+	utr3	SLC29A3	0.149718097425326	NA	0.07257926619976	1	0.101315520582021	0.768340703963547	0.0196950140610008	0.106956928933118	-0.126421189014032	0.0899600575228966	0.464810337092366	0.611510534479277	-0.216381246536929
chr10	72007999	72008851	852	+	utr3	CHST3	0.165277157645477	0.971516298253115	0.104019561178693	1	0.118246035905732	0.794730838506602	0.346995504638219	0.418851508750983	0.403906617265643	0.393017949717385	1.1129457530034e-11	7.15427921255931e-11	0.0108886675482584
chr10	72008931	72009472	541	+	utr3	CHST3	0.23454772320453	NA	0.142530048685438	1	0.182953419730446	0.842535976830011	0.0338667870230318	0.118888433444217	0.182951845781566	0.393017949717385	1.1129457530034e-11	7.15427921255931e-11	-0.210066103935819
chr10	72010327	72010635	308	+	utr3	CHST3	0.215351803632073	NA	0.119548860811254	1	0.160747674883878	0.817088419576524	0.663192984979024	0.712219476317902	0.508677756806376	0.393017949717385	1.1129457530034e-11	7.15427921255931e-11	0.115659807088991
chr10	72010708	72011499	791	+	utr3	CHST3	0.802409491380958	0.999066367020832	0.784056840340046	1	0.793242778690012	0.992245776064375	0.0126318919029512	0.100286413569485	0.313706958704947	0.393017949717385	1.1129457530034e-11	7.15427921255931e-11	-0.079310991012438
chr10	72274969	72275451	482	+	utr3	DDIT4	0.819990265013074	0.999066367020832	0.782366081928638	1	0.67557586098688	0.991463827364457	0.0191788528999659	0.106006949350396	0.345041569447677	0.454398577722073	2.803255734204e-11	1.7612424781887e-10	-0.109357008274396
chr10	72334318	72334680	362	-	utr3	DNAJB12	0.260428555227189	NA	0.190607539713089	1	0.189505157409205	0.85063368286518	0.0186818626697866	0.105520021600073	-0.39678891279105	-0.0319787660676776	0.576222690965436	0.709424510170732	-0.364810146723372
chr10	72335513	72335763	250	-	utr3	DNAJB12	0.853406500864634	NA	0.834910330889205	1	0.827539454112273	0.992245776064375	0.0186227484564035	0.105520021600073	-0.318100359558818	-0.0319787660676776	0.576222690965436	0.709424510170732	-0.286121593491141
chr10	73124936	73125434	498	+	utr5	NUDT13	0.84967408977397	NA	0.776696668387189	1	0.776003614513565	0.992245776064375	0.0722537730919472	0.158141322768402	-0.457249404320898	-0.726549694882588	3.63991880272137e-05	0.000130571260243297	0.269300290561691
chr10	73437976	73438378	402	-	utr3	PPP3CB	0.948238034829317	0.999066367020832	0.948330249436932	1	0.967695669252567	0.992245776064375	0.0504124281728998	0.135875638904999	-0.982211260484349	-0.777008042391978	7.04429287363975e-29	1.1641447373997e-27	-0.205203218092371
chr10	73516506	73517285	779	-	utr3	USP54	0.618107240648479	0.999066367020832	0.566384737194338	1	0.620272469441189	0.987898872216211	0.0879693402298254	0.174004520131419	0.186470329804836	0.232951916072485	0.00073791379137128	0.00221804774031272	-0.0464815862676489
chr10	73773360	73773812	452	+	exon	FUT11	0.775775483590211	0.999066367020832	0.712277716722875	1	0.744968836383029	0.992245776064375	0.0274275039899928	0.112873443443276	0.459697331008967	0.805871954051214	1.41948552765666e-25	2.00193614947265e-24	-0.346174623042247
chr10	73775526	73775921	395	+	utr3	FUT11	0.0123441223159099	0.554171672694324	0.00286118541930659	1	0.00748298783537892	0.354795545635009	0.00273143635533046	0.0963159710842872	0.550044385239288	0.805871954051214	1.41948552765666e-25	2.00193614947265e-24	-0.255827568811926
chr10	73807433	73808584	1151	-	utr5	RP11-574K11.31	0.550124781052274	0.999066367020832	0.451660203010588	1	0.494643168924773	0.958691266889516	0.0420711623161497	0.127432226164485	0.0725655112550015	NA	NA	NA	NA
chr10	73813709	73814254	545	-	utr3	CAMK2G	0.209640583993162	0.982027534919478	0.168802352900203	1	0.237415369102192	0.874046070758862	0.0783847621166264	0.165078384683846	-0.269109069791107	-0.101864161678144	0.0431597321524851	0.0887497345093478	-0.167244908112962
chr10	73916525	73916868	343	+	utr3	PLAU	0.408026859622702	0.999066367020832	0.401661915232755	1	0.280712840870947	0.894907684819105	0.0142731965670179	0.102380363848148	2.21549161149595	2.4625899943319	0	0	-0.247098382835948
chr10	74118227	74118551	324	+	utr3	VCL	0.928350996001408	0.999066367020832	0.949858708245969	1	0.951877124138113	0.992245776064375	0.0233397621900782	0.109559876780376	0.556394464240002	0.709707647891875	8.0009448156783e-71	4.83636573784877e-69	-0.153313183651873
chr10	74842981	74843284	303	+	exon	KAT6B	0.917474397213873	NA	0.911264553804126	1	0.955451984987256	0.992245776064375	0.143551663672578	0.229052485824084	-0.477301901144286	-0.439860049062298	4.17766814044554e-09	2.21878602440892e-08	-0.0374418520819878
chr10	75028929	75029619	690	+	exon	KAT6B	0.45679314291969	NA	0.406788998494345	1	0.380099552251984	0.941843788036582	0.0610868187592329	0.148115650926937	-0.655741130192256	-0.439860049062298	4.17766814044554e-09	2.21878602440892e-08	-0.215881081129959
chr10	75030194	75031134	940	+	utr3	KAT6B	0.102545918339652	0.967756196224201	0.0553415713855755	1	0.0935501134348565	0.750579038215566	0.379763340150366	0.449681709626195	-0.386779128044182	-0.439860049062298	4.17766814044554e-09	2.21878602440892e-08	0.0530809210181161
chr10	75150486	75150973	487	+	utr5	SAMD8	0.348854146912518	0.999066367020832	0.263830933255091	1	0.304490933535042	0.908775301170801	0.067020918510721	0.154125407613044	-0.16349879133509	0.201551642470128	0.00175751703689457	0.00494267929736601	-0.365050433805219
chr10	75398328	75399301	973	-	utr3	ZNF503	0.635310506356564	0.999066367020832	0.576087550959278	1	0.604315862452696	0.982680660961251	0.0913215014295941	0.177906848031837	0.107375798954254	0.233813431121087	0.0036831478503426	0.00974721304902804	-0.126437632166834
chr10	75399618	75400219	601	-	exon	ZNF503	0.66882914910156	0.999066367020832	0.607403988387909	1	0.569427303552092	0.976005010728878	0.0789467657284824	0.165616295492902	0.110569381145619	0.233813431121087	0.0036831478503426	0.00974721304902804	-0.123244049975468
chr10	75401393	75401678	285	-	utr5	ZNF503	0.28284072650905	NA	0.196629964417897	1	0.166725795714605	0.823470882872756	0.698626782062634	0.742794558117853	0.0635230148221375	0.233813431121087	0.0036831478503426	0.00974721304902804	-0.17029041629895
chr10	77791637	77792446	809	-	utr3	DLG5	0.84956487045441	0.999066367020832	0.862343338954828	1	0.842096485981733	0.992245776064375	0.05949381834585	0.146710812942028	0.517746177655996	0.767227023305229	1.22876060277813e-59	5.62567562638589e-58	-0.249480845649233
chr10	77821495	77821972	477	-	utr3	DLG5	0.788631388963351	0.999066367020832	0.731152893409531	1	0.775939200135387	0.992245776064375	0.0288940851758245	0.114098841277038	0.518258861561503	0.767227023305229	1.22876060277813e-59	5.62567562638589e-58	-0.248968161743726
chr10	77977142	77977478	336	-	utr3	POLR3A	0.364755398973687	0.999066367020832	0.254158401691774	1	0.283738568691217	0.896651804091428	0.135981565210538	0.222669813032255	0.911104658106885	0.928227415522185	5.39010300495103e-59	2.41850302343747e-57	-0.0171227574152997
chr10	79069054	79069267	213	+	utr5	ZMIZ1	0.693818976390423	NA	0.481589480922942	1	0.5202787383594	0.960147001707543	0.732272857040457	0.772517861475148	0.143745313195749	0.25656124008286	1.15647318923672e-06	4.892451515657e-06	-0.112815926887111
chr10	79312768	79313368	600	+	utr3	ZMIZ1	0.652355367984687	0.999066367020832	0.594396543767559	1	0.584629324069766	0.976005010728878	0.170846313268187	0.25468345401748	0.167257795562055	0.25656124008286	1.15647318923672e-06	4.892451515657e-06	-0.0893034445208054
chr10	79313541	79313826	285	+	utr3	ZMIZ1	0.290419200202891	0.999066367020832	0.202669902377873	1	0.24745166827511	0.874046070758862	0.0920210999651043	0.178557396417467	0.200114834000096	0.25656124008286	1.15647318923672e-06	4.892451515657e-06	-0.0564464060827636
chr10	79315363	79315628	265	+	utr3	ZMIZ1	0.976322816901057	0.999066367020832	0.995158841311277	1	0.98963869587232	0.992296514311617	0.0104086255477531	0.0982672875588244	0.0835809837115202	0.25656124008286	1.15647318923672e-06	4.892451515657e-06	-0.17298025637134
chr10	79354012	79354225	213	+	utr3	PPIF	0.122061898961481	0.971516298253115	0.118636033872515	1	0.101423662483874	0.768340703963547	0.0144392325853351	0.103076242557072	0.360493882620927	0.689483613621392	1.6124303961047e-66	8.7230014623406e-65	-0.328989731000465
chr10	79382666	79382893	227	-	utr3	ZCCHC24	0.0686242441784495	NA	0.0211187501033448	1	0.0309984681438553	0.565930468533417	0.946569390149549	0.959418166994256	-0.294804039877996	-0.316624170968199	1.3507913721204e-06	5.67277307506924e-06	0.0218201310902039
chr10	80207980	80208230	250	+	exon	LINC00857	0.790968469298234	NA	0.775971732310645	1	0.785104736445006	0.992245776064375	0.0747686389010488	0.161264421338571	-0.660541568006872	-0.45656835497699	0.000459259161999058	0.00142337523656797	-0.203973213029882
chr10	80518053	80518629	576	+	utr3	TSPAN14	0.304425194244242	0.999066367020832	0.269485454531741	1	0.291688921947907	0.903286878380007	0.0297572982163374	0.114158503984113	0.293446645952428	0.509299221081125	1.5284913809143e-25	2.15076223166444e-24	-0.215852575128698
chr10	81875612	81876006	394	+	exon	NRG3	0.304068409773992	NA	0.180238360703495	1	0.193455015700477	0.85063368286518	0.617990049940915	0.671910358173512	0.0397989713678666	-0.168410483367069	0.374707699161872	0.522881890070495	0.208209454734935
chr10	84371437	84371840	403	+	exon	CCSER2	0.288096033875611	NA	0.200694093517821	1	0.220901952649085	0.870597031516565	0.036572577185889	0.121426160003127	-0.267677861379951	0.102953362045751	0.137055701258502	0.238420215466785	-0.370631223425702
chr10	84371865	84372284	419	+	exon	CCSER2	0.338839718581037	0.999066367020832	0.272912348836228	1	0.268468564079911	0.890313383275803	0.0162063711404302	0.104236112844101	-0.0624525671758486	0.102953362045751	0.137055701258502	0.238420215466785	-0.165405929221599
chr10	84513575	84514288	713	+	utr3	CCSER2	0.987653302021431	0.999066367020832	0.95449473032444	1	0.935037476451271	0.992245776064375	0.018943900566479	0.106006949350396	-0.160347305865021	0.102953362045751	0.137055701258502	0.238420215466785	-0.263300667910772
chr10	86499986	86500585	599	-	utr5	WAPL	0.988592420260592	0.999066367020832	0.997772816295609	1	0.976034014138802	0.992245776064375	0.0284939050966282	0.113940164979334	0.219820546906805	0.321399093409803	5.98205205155434e-11	3.66801272000441e-10	-0.101578546502997
chr10	86965822	86966200	378	-	exon	ADIRF-AS1	0.937204188537119	NA	0.945419234978462	1	0.971080797089025	0.992245776064375	0.15573311736335	0.239863693760754	-2.21607827085374	-2.0613731053978	1.44013213370348e-79	1.05338422312282e-77	-0.154705165455944
chr10	86966509	86966715	206	-	exon	ADIRF-AS1	0.0803416404080484	NA	0.0374756300282353	1	0.0530957238878585	0.678876407632712	0.00884891179475544	0.0982672875588244	-2.32814996309652	-2.0613731053978	1.44013213370348e-79	1.05338422312282e-77	-0.266776857698728
chr10	86968998	86969989	991	-	utr5	MMRN2	0.233246573930672	0.993918110029388	0.18014559690678	1	0.147628787186602	0.807528924658733	0.00404337009187306	0.0963159710842872	-2.23512171614314	-2.54019867342016	5.10061149649045e-05	0.000179689297991253	0.30507695727702
chr10	86970390	86970904	514	+	utr3	ADIRF	0.0135643984295472	NA	0.00292116100036623	1	0.00363359508955642	0.279962425644435	0.00194567517779742	0.0963159710842872	-2.09028184235996	NA	NA	NA	NA
chr10	87151512	87151749	237	+	exon	FAM35A	0.172393257788913	NA	0.0868188141673101	1	0.0891685950581068	0.738393761181854	0.0373274777998666	0.122062711859967	-0.408719083289928	-0.324450835845353	0.0077072048232836	0.0191714684421009	-0.0842682474445745
chr10	87552205	87552545	340	+	utr3	MINPP1	0.0682319993484454	0.901420572133878	0.0329788482347798	1	0.0504366928859742	0.663047158062622	0.00526064487186417	0.0963159710842872	-0.0743847894918593	0.193106068395716	0.00494070073796067	0.0127517428066188	-0.267490857887576
chr10	87863475	87863880	405	+	utr5	PTEN	0.994167740803978	NA	0.980517409516892	1	0.980960923540586	0.992245776064375	0.346828493621911	0.418717600949849	-0.304445711543113	-0.0399567695337745	0.621864005624963	0.745965250415622	-0.264488942009338
chr10	89402484	89402944	460	+	exon	IFIT1	0.196945115699904	NA	0.159563555287218	1	0.160671371365598	0.817088419576524	0.0303255188773314	0.115061305618411	-3.46980008700882	-2.75173450185182	3.19501718477879e-50	1.1094158688102e-48	-0.718065585156999
chr10	89403322	89403778	456	+	utr3	IFIT1	0.901770182082295	NA	0.879468422540809	1	0.931159271651781	0.992245776064375	0.338489043079093	0.410841626247007	-3.08755474061634	-2.75173450185182	3.19501718477879e-50	1.1094158688102e-48	-0.33582023876452
chr10	89417296	89417732	436	+	exon	IFIT5	0.245131257800167	0.999066367020832	0.171564732456699	1	0.231161640885544	0.874046070758862	0.0455480208819173	0.130717145235029	0.112171870169794	0.449316987624186	4.45310163947724e-07	1.95966592796005e-06	-0.337145117454392
chr10	89418024	89418701	677	+	utr3	IFIT5	0.514787727316332	0.999066367020832	0.433988386515309	1	0.48766341379035	0.954661964114834	0.183640992245498	0.266532264650292	0.206847132758104	0.449316987624186	4.45310163947724e-07	1.95966592796005e-06	-0.242469854866083
chr10	89634273	89634494	221	-	intron	PANK1	0.385763689999236	NA	0.274085282048629	1	0.315402848812505	0.911480348665062	0.0653243805334597	0.152401750163552	0.231558300501607	0.475288526624814	0.00324166493939952	0.00867262009487873	-0.243730226123207
chr10	89737437	89737637	200	+	exon	KIF20B	0.190286507940586	NA	0.094781004842632	1	0.12554655177396	0.798514567373218	0.942286549486918	0.955725844202502	-0.598969719219263	-0.590503450112285	4.47796400442686e-15	3.58280595732832e-14	-0.00846626910697812
chr10	89738125	89738411	286	+	exon	KIF20B	0.741515293989123	NA	0.711023928126965	1	0.72064094576782	0.992245776064375	0.119188868848664	0.205871682556783	-0.86266269401338	-0.590503450112285	4.47796400442686e-15	3.58280595732832e-14	-0.272159243901095
chr10	91629905	91630147	242	-	utr3	PPP1R3C	0.792638041815154	NA	0.76223207299033	1	0.79409433385554	0.992245776064375	0.127621149314572	0.214772846953327	0.39967428318116	0.585536919873994	7.37142934228587e-06	2.86142012292877e-05	-0.185862636692835
chr10	91630334	91630655	321	-	exon	PPP1R3C	0.369827564033123	NA	0.235762266814961	1	0.282616785462518	0.896108825350375	0.680796749518415	0.727879342590779	0.35652548850102	0.585536919873994	7.37142934228587e-06	2.86142012292877e-05	-0.229011431372974
chr10	91798447	91798714	267	+	utr5	TNKS2	0.996780928642791	NA	0.995125965026786	1	0.978124440187144	0.992245776064375	0.260636536114284	0.338582640077481	-0.112751216101138	0.105202144996785	0.0625756464126828	0.122743391483716	-0.217953361097923
chr10	91908184	91908396	212	-	utr3	FGFBP3	0.669335199115531	NA	0.600687665919107	1	0.630315561849356	0.990520338231611	0.467600087442102	0.53111801839522	-0.644274353089882	-0.337650717125499	0.157635301725614	0.267238221994719	-0.306623635964383
chr10	92572924	92573513	589	-	intron	IDE	0.886645141666831	NA	0.871825537676471	1	0.899544958688054	0.992245776064375	0.090434577994138	0.176851736668194	-1.05157764981022	-0.20997841256578	0.000350189344020385	0.00110455316281446	-0.84159923724444
chr10	93900891	93901361	470	+	exon	SLC35G1	0.500890177714715	NA	0.428307600859758	1	0.4075442625995	0.946392067913759	0.0748366592646004	0.161269749004087	-0.534533603167586	-0.179816077864943	0.0776249056015984	0.14786429077674	-0.354717525302643
chr10	94031561	94032118	557	+	exon	PLCE1	0.366571274534317	NA	0.285555038147838	1	0.313467335891036	0.911480348665062	0.0110820458900799	0.0982672875588244	-1.97782111852521	-1.59323922635931	7.40082259615711e-95	7.43782670913789e-93	-0.384581892165894
chr10	94246101	94246563	462	+	exon	PLCE1	0.240554317365581	NA	0.170636556915213	1	0.18307418755303	0.842535976830011	0.0153243409686081	0.103768495648323	-2.12942537089155	-1.59323922635931	7.40082259615711e-95	7.43782670913789e-93	-0.536186144532235
chr10	94402816	94403068	252	+	exon	TBC1D12	0.882633604720599	NA	0.84685200216593	1	0.881448701993255	0.992245776064375	0.394483363064677	0.462636606251602	-0.256878693466487	-0.069205663971841	0.446779655739139	0.594367920191495	-0.187673029494646
chr10	94403268	94403562	294	+	exon	TBC1D12	0.450021332720362	NA	0.337788965619603	1	0.36564867630036	0.936446578781262	0.341098067868878	0.413269393603263	-0.19913343640355	-0.069205663971841	0.446779655739139	0.594367920191495	-0.129927772431709
chr10	95663525	95663818	293	-	utr3	TCTN3	0.627888193989369	0.999066367020832	0.585929932857013	1	0.644782628860204	0.990520338231611	0.0545979983880786	0.141499676688843	-0.0747383546836804	0.342393817206253	7.37355401829243e-12	4.80739388170474e-11	-0.417132171889933
chr10	95873906	95874130	224	+	intron	RP11-248J23.7	0.674287578516526	NA	0.608374633219641	1	0.647737575388953	0.990520338231611	0.164595138125551	0.248188993615406	-0.0991942101966443	NA	NA	NA	NA
chr10	95875182	95875575	393	-	exon	ENTPD1-AS1	0.577040347706024	NA	0.502230115041876	1	0.604027524888251	0.982680660961251	0.0996635078380961	0.185953876318607	-0.100314798170395	-0.00379901332804008	0.980779039606703	0.988294281483453	-0.0965157848423546
chr10	96057870	96058575	705	+	utr3	CCNJ	0.478257339701733	0.999066367020832	0.41994323295222	1	0.487600160975435	0.954661964114834	0.0676786711858679	0.155064939473727	0.0159655106113686	0.16061939457916	0.0337789228009002	0.0717638831663363	-0.144653883967792
chr10	96159933	96160479	546	+	exon	ZNF518A	0.54957099104856	NA	0.475908329730911	1	0.46446789971388	0.952615976841966	0.3051655243928	0.379790634548128	0.335620734601055	0.498625105933859	2.30155796746805e-09	1.24592550097904e-08	-0.163004371332804
chr10	96428332	96428568	236	-	intron	TLL2	0.958752802965513	NA	0.960974600614852	1	0.969251336451606	0.992245776064375	0.167973205114719	0.251808055127808	-1.34543934466734	-1.15273984331497	2.59671815612718e-25	3.61275537275928e-24	-0.192699501352368
chr10	96586652	96587074	422	-	utr5	TM9SF3	0.935826987890528	0.999066367020832	0.870804851858972	1	0.789770958717236	0.992245776064375	0.568826008351978	0.625541061025658	0.301727888253915	0.477798072203614	1.36840346078982e-21	1.57061461286475e-20	-0.176070183949699
chr10	96955079	96955984	905	+	utr3	LCOR	0.378326715374535	NA	0.296327078077882	1	0.354987855910856	0.930782915583496	0.00732830931075401	0.0982672875588244	0.239301699340411	0.278233372411066	1.93732359096383e-05	7.17227480374345e-05	-0.0389316730706553
chr10	96984854	96985218	364	+	utr3	LCOR	0.905606274162703	NA	0.896151662576268	1	0.940559379881556	0.992245776064375	0.143862967330063	0.229238618230055	-0.00893417196481728	0.278233372411066	1.93732359096383e-05	7.17227480374345e-05	-0.287167544375884
chr10	97333177	97333823	646	-	utr3	FRAT2	0.720904558467465	NA	0.648644060188009	1	0.697056637490331	0.992245776064375	0.0339135346506204	0.118888433444217	-0.206892367720748	-0.0953634659131588	0.474845582072377	0.620027850722266	-0.111528901807589
chr10	97366249	97366470	221	-	exon	RRP12	0.789536340135233	0.999066367020832	0.76525022077766	1	0.764627763727156	0.992245776064375	0.11360963294621	0.200482284806579	0.905579896000983	1.03206440592962	2.70462649324635e-99	2.91993365906242e-97	-0.126484509928634
chr10	97456876	97457232	356	+	utr3	ZDHHC16	0.962831968286384	0.999066367020832	0.993582337976584	1	0.992173815983393	0.993431631950805	0.0701167511114237	0.156822020638145	-0.113041130448747	-0.00934112018765397	0.878555179999137	0.927048041582441	-0.103700010261093
chr10	97570328	97570670	342	+	utr3	UBTD1	0.300755573442034	0.999066367020832	0.223003058952087	1	0.259050105689313	0.881447569727054	0.141754401935763	0.227382565864548	0.117409060198624	0.278027553897427	3.5165750082764e-06	1.41573496058651e-05	-0.160618493698803
chr10	97616024	97616240	216	-	utr3	MORN4	0.152699743984173	NA	0.0726819258338369	1	0.0831417705967582	0.732721410802249	0.693163489229171	0.738142009993471	-0.328342550195464	-0.4251164025818	1.36508103773908e-06	5.72897818688551e-06	0.0967738523863365
chr10	97677620	97677892	272	-	utr3	AVPI1	0.444922687491282	NA	0.366469188018714	1	0.345629089729165	0.925749998636635	0.0269499853404789	0.112481654110182	-0.732900547610088	-0.296538778633067	0.00217470465649323	0.00600997353258238	-0.436361768977021
chr10	97714418	97714940	522	+	utr3	MARVELD1	0.447041448529328	0.999066367020832	0.378191632269788	1	0.365116639377757	0.936446578781262	0.0723694484428971	0.158145353094268	0.158834915072117	0.248565203895896	7.34341064370141e-06	2.85143931748437e-05	-0.0897302888237794
chr10	97717723	97718033	310	+	utr3	MARVELD1	0.690179002453203	0.999066367020832	0.642036144239052	1	0.717593850901974	0.992245776064375	0.0222701149900629	0.10888159103868	0.162033081852124	0.248565203895896	7.34341064370141e-06	2.85143931748437e-05	-0.0865321220437718
chr10	98208287	98208744	457	+	exon	R3HCC1L	0.916116877701617	NA	0.886547843761171	1	0.886228375683829	0.992245776064375	0.0490826968423809	0.134855471879598	0.190453370443096	0.399879827560047	8.6723694829496e-08	4.07772899823056e-07	-0.209426457116952
chr10	98209561	98209792	231	+	exon	R3HCC1L	0.298218394996379	NA	0.214693872640308	1	0.213713006965457	0.863260412287114	0.0443528371907436	0.129447207892986	0.153056701465828	0.399879827560047	8.6723694829496e-08	4.07772899823056e-07	-0.24682312609422
chr10	98247981	98248464	483	-	utr3	LOXL4	0.289164644366477	0.999066367020832	0.280700057618387	1	0.162688705702725	0.820400634412625	0.0299353071254659	0.114158503984113	-1.17035521084231	-0.906006083813358	1.14773128372664e-99	1.25001588227197e-97	-0.264349127028956
chr10	99610838	99611425	587	-	utr3	SLC25A28	0.475802542400854	0.999066367020832	0.426242159195208	1	0.479501479465152	0.95420005147134	0.0438341018738436	0.129054530175719	0.0280584488058418	0.267166644088157	0.000998839465082933	0.00294049870150576	-0.239108195282315
chr10	99619983	99620230	247	-	exon	SLC25A28	0.700958277304143	NA	0.65977252755064	1	0.696593633317053	0.992245776064375	0.0276396084018743	0.112873443443276	0.0973661469637578	0.267166644088157	0.000998839465082933	0.00294049870150576	-0.169800497124399
chr10	99704562	99704890	328	+	utr3	ENTPD7	0.857998274946256	NA	0.853278384590494	1	0.893707448761917	0.992245776064375	0.121546963137734	0.208545766026989	0.0492417916479857	0.248667428108924	0.00081132587139527	0.00242779103346711	-0.199425636460938
chr10	99876705	99877145	440	-	utr3	DNMBP	0.711074683466892	0.999066367020832	0.652994492547335	1	0.650603593136158	0.990520338231611	0.293123510122031	0.368539021734501	1.28985907876798	1.30860515673443	1.32477409580335e-106	1.6458487422385e-104	-0.0187460779664452
chr10	99879996	99880237	241	-	exon	DNMBP	0.79776579540092	0.999066367020832	0.742382983681151	1	0.731339595340843	0.992245776064375	0.183657848620848	0.266532264650292	1.15088743511596	1.30860515673443	1.32477409580335e-106	1.6458487422385e-104	-0.157717721618471
chr10	99930315	99930660	345	-	exon	DNMBP	0.526623330331204	NA	0.443743436108103	1	0.481912068721636	0.95420005147134	0.102033054906945	0.188349398978829	1.66296879159388	1.30860515673443	1.32477409580335e-106	1.6458487422385e-104	0.354363634859457
chr10	99955404	99955645	241	-	exon	DNMBP	0.741176671311583	NA	0.66790489201175	1	0.686071192713559	0.991463827364457	0.0859949717035317	0.172142755575458	1.08320811878585	1.30860515673443	1.32477409580335e-106	1.6458487422385e-104	-0.225397037948579
chr10	99956112	99956920	808	+	exon	DNMBP-AS1	0.996281497315273	0.999686211938629	0.96844472885997	1	0.965778722661037	0.992245776064375	0.106410732731821	0.192378840788531	1.03188221894777	1.34250288112215	0.222915826766727	0.353573361464926	-0.310620662174381
chr10	100151340	100152382	1042	-	utr3	ERLIN1	0.886109218531204	0.999066367020832	0.917723337661061	1	0.974824353679188	0.992245776064375	0.0842403043535703	0.170559206238641	-0.107503472162539	0.0602696555459768	0.17408828104057	0.289421328233878	-0.167773127708516
chr10	100275150	100275382	232	-	utr3	BLOC1S2	0.368047928731464	0.999066367020832	0.315010006756047	1	0.349162631342024	0.927878393938112	0.027544361211747	0.112873443443276	0.337383893807272	0.61957552451409	4.77752416918509e-24	6.23296728415636e-23	-0.282191630706818
chr10	100382565	100383102	537	+	exon	OLMALINC	0.51484549099424	NA	0.442956414239307	1	0.425676994305273	0.946392067913759	0.267959559412259	0.346108636936748	-2.52216879630074	-2.48751935784154	2.2367683390765e-102	2.59622646229992e-100	-0.0346494384591987
chr10	100529556	100529757	201	+	intron	HIF1AN	0.0163245961174056	0.609215323776476	0.00676517374173231	1	0.0108019366581809	0.40059128421561	0.329039973156411	0.401657917207605	-0.448982098036375	0.337493690253106	8.96387766343027e-12	5.80749338241579e-11	-0.786475788289481
chr10	100924554	100924813	259	+	exon	SLF2	0.821137694773664	NA	0.808250189909595	1	0.845690317722413	0.992245776064375	0.249521224981211	0.328950386111352	-0.493372228314893	-0.149626827860434	0.0490814505447675	0.0993808928598107	-0.343745400454459
chr10	100987766	100988201	435	+	utr5	C10orf2	0.539564551065101	0.999066367020832	0.49535843492328	1	0.475375662901831	0.953317765530105	0.116365272603787	0.203229069177238	0.756206772971949	1.0592058863483	1.11935042846048e-61	5.51268937108136e-60	-0.302999113376356
chr10	100988936	100989308	372	+	exon	C10orf2	0.0604491386432093	0.893069741241898	0.0285676509651676	1	0.0231938410845078	0.518978247681257	0.421690189516734	0.487877385361242	0.949777977591336	1.0592058863483	1.11935042846048e-61	5.51268937108136e-60	-0.109427908756968
chr10	100993888	100994206	318	+	utr3	C10orf2	0.197478105700914	0.980733253329022	0.135015780669052	1	0.191272077282023	0.85063368286518	0.038611383113446	0.123399344185725	0.784414150472826	1.0592058863483	1.11935042846048e-61	5.51268937108136e-60	-0.274791735875478
chr10	101006470	101007112	642	+	exon	LZTS2	0.465961303289904	0.999066367020832	0.382943141164784	1	0.412444153767723	0.946392067913759	0.0866478457330173	0.1729820371842	-0.266975138911006	-0.189254149219955	0.00153217462796405	0.00436555875615479	-0.0777209896910512
chr10	101060355	101060695	340	-	exon	RP11-108L7.15	0.692929540434114	NA	0.616079885701059	1	0.584483678093095	0.976005010728878	0.581462652178674	0.636998477672852	-1.43044244650662	-1.3416314308741	1.76277499230476e-07	8.0586327911891e-07	-0.0888110156325266
chr10	101553174	101553486	312	+	utr3	BTRC	0.859553383745928	NA	0.815580586124735	1	0.856385787112634	0.992245776064375	0.167052944774155	0.250782953223954	-0.174101275924359	-0.0134701890283792	0.867396947959695	0.919370297844219	-0.16063108689598
chr10	101579286	101579692	406	-	utr3	POLL	0.720642427012512	0.999066367020832	0.657042145081615	1	0.666568688405858	0.991463827364457	0.0320322264126568	0.117075200500885	-0.0582255473066249	0.0991363290312874	0.230100008643739	0.362341561382113	-0.157361876337912
chr10	101798983	101799312	329	-	exon	MGEA5	0.422694201693496	0.999066367020832	0.379125165297286	1	0.426133203600274	0.946392067913759	0.0266036196796908	0.112104530557704	0.247494364344456	0.510609274857963	1.21633125660236e-23	1.55810143300415e-22	-0.263114910513507
chr10	101817891	101818416	525	-	utr5	MGEA5	0.373997769124736	0.999066367020832	0.321881077612588	1	0.252158981822087	0.874046070758862	0.108102560667403	0.194272399639831	0.311418083782333	0.510609274857963	1.21633125660236e-23	1.55810143300415e-22	-0.199191191075631
chr10	102065925	102066528	603	+	exon	HPS6	0.202621778191421	0.982027534919478	0.124656246862615	1	0.143042177255129	0.805502215357504	0.300849765432295	0.376269165794751	0.698284438713567	0.801623363758383	1.56273272662202e-19	1.61048108379642e-18	-0.103338925044815
chr10	102066563	102067981	1418	+	utr3	HPS6	0.973435646839914	0.999066367020832	0.987459759043241	1	0.954688075361165	0.992245776064375	0.0474089827266533	0.133114861626283	0.66950335930159	0.801623363758383	1.56273272662202e-19	1.61048108379642e-18	-0.132120004456793
chr10	102107740	102108245	505	-	utr3	LDB1	0.642576385809629	0.999066367020832	0.586845677347177	1	0.540533116868304	0.969997785065039	0.0419235510646344	0.127408170682318	-0.969767780139294	-0.809774198992274	4.40610073958868e-52	1.63316384684934e-50	-0.15999358114702
chr10	102120237	102120471	234	-	utr5	LDB1	0.923598641913344	NA	0.913642185718819	1	0.93827393449104	0.992245776064375	0.22670499574154	0.307335911982948	-1.22176596087183	-0.809774198992274	4.40610073958868e-52	1.63316384684934e-50	-0.411991761879556
chr10	102139327	102140420	1093	+	exon	PPRC1	0.474540839407416	0.999066367020832	0.396719411568593	1	0.433409272801853	0.946580216173859	0.0779040655850911	0.164475413967028	0.617938312098592	0.689148070718757	9.23615915135628e-39	2.18095093313258e-37	-0.0712097586201649
chr10	102140795	102141150	355	+	exon	PPRC1	0.852289066447836	0.999066367020832	0.856615599311872	1	0.872948523319729	0.992245776064375	0.0145471631637035	0.103098542317324	0.518694587877899	0.689148070718757	9.23615915135628e-39	2.18095093313258e-37	-0.170453482840858
chr10	102146869	102147349	480	+	exon	PPRC1	0.62868100691234	0.999066367020832	0.595518689254045	1	0.572470018637073	0.976005010728878	0.00177165246246669	0.0963159710842872	0.38566470196068	0.689148070718757	9.23615915135628e-39	2.18095093313258e-37	-0.303483368758078
chr10	102480503	102480800	297	-	utr3	ACTR1A	0.00179810756945705	0.244229915086253	0.00110728670970352	1	0.000997487579256447	0.148964795086158	0.00356288578720998	0.0963159710842872	-0.288444709629907	0.154554679728702	0.00034658590511882	0.00109419529207669	-0.442999389358608
chr10	102630098	102630628	530	+	utr3	SUFU	0.582634651679824	NA	0.496259042894618	1	0.545294335012068	0.973084638035116	0.181535348522846	0.264699169580178	-0.0913397945832952	0.00108445788689958	0.988292839814668	0.99262904240252	-0.0924242524701948
chr10	102631769	102632029	260	+	utr3	SUFU	0.549945845693474	NA	0.458216832220311	1	0.491890378623297	0.957740609344221	0.676761034154857	0.724186678422803	-0.251301846173542	0.00108445788689958	0.988292839814668	0.99262904240252	-0.252386304060441
chr10	102643745	102644415	670	-	exon	RP11-47A8.5	0.889219262802498	NA	0.86570972528035	1	0.888476279830345	0.992245776064375	0.0447321879519802	0.129934469577534	0.400168423949255	0.697246827439913	0.000662994271502686	0.00200504065741418	-0.297078403490658
chr10	102657049	102657293	244	+	exon	TRIM8	0.291420715576757	0.999066367020832	0.220881411824762	1	0.233545857517204	0.874046070758862	0.0964287925118953	0.183261337156101	0.636222708952829	0.696133071903729	4.04635242738631e-34	8.17303685149278e-33	-0.0599103629509002
chr10	102812924	102813652	728	+	utr3	WBP1L	0.64902732577785	0.999066367020832	0.575490850673057	1	0.629714030483108	0.990520338231611	0.116269015401988	0.203130729528929	0.135662295083212	0.240550627235818	4.3854736829135e-05	0.000155810560973529	-0.104888332152606
chr10	102814951	102815350	399	+	utr3	WBP1L	0.988939020655598	0.999066367020832	0.995684314309578	1	0.987329146592805	0.992245776064375	0.106968836276385	0.192885974183725	0.108448968067047	0.240550627235818	4.3854736829135e-05	0.000155810560973529	-0.13210165916877
chr10	102815432	102815644	212	+	utr3	WBP1L	0.228770995454783	NA	0.159981979664805	1	0.171998325801572	0.832951883628904	0.309454907947439	0.383582303725685	0.1635618999842	0.240550627235818	4.3854736829135e-05	0.000155810560973529	-0.0769887272516178
chr10	102815786	102816031	245	+	utr3	WBP1L	0.795784265061226	NA	0.752510669517972	1	0.80229488380038	0.992245776064375	0.0865998351755155	0.172944896832194	0.068559078144964	0.240550627235818	4.3854736829135e-05	0.000155810560973529	-0.171991549090854
chr10	102918507	102918859	352	+	exon	CNNM2	0.882620860781281	NA	0.877163523495065	1	0.967313199082765	0.992245776064375	0.127187647100254	0.21437622939533	0.250628718218222	-0.0462366049417275	0.59990002352961	0.728239628877666	0.29686532315995
chr10	102919661	102920136	475	+	exon	CNNM2	0.998996001392005	NA	0.993694290455422	1	0.981702956299159	0.992245776064375	0.33303030728407	0.40561573052806	0.138111041780245	-0.0462366049417275	0.59990002352961	0.728239628877666	0.184347646721972
chr10	103077046	103077416	370	+	utr3	CNNM2	0.839952190601222	NA	0.804841196989172	1	0.843356587073152	0.992245776064375	0.115997435766739	0.202846101374764	-0.510171705002455	-0.0462366049417275	0.59990002352961	0.728239628877666	-0.463935100060727
chr10	103425098	103425468	370	+	exon	PDCD11	0.568819182697264	0.999066367020832	0.524436605135615	1	0.493075843116091	0.958551762704465	0.171858315956908	0.255730905187572	0.467737312205806	0.627559318098037	1.179964947034e-40	2.96767786220971e-39	-0.159822005892231
chr10	103445327	103445685	358	+	utr3	PDCD11	0.84934158904278	NA	0.840476885472021	1	0.853829427785794	0.992245776064375	0.0359489920862668	0.120697411622329	0.52014441252643	0.627559318098037	1.179964947034e-40	2.96767786220971e-39	-0.107414905571606
chr10	103600013	103600266	253	-	utr3	SH3PXD2A	0.741330903145081	NA	0.705734670348422	1	0.729521747453888	0.992245776064375	0.0101501683080043	0.0982672875588244	0.215201998443563	0.641615310055026	1.71525701899041e-42	4.60437560048858e-41	-0.426413311611463
chr10	103600311	103600806	495	-	utr3	SH3PXD2A	0.593298515432954	0.999066367020832	0.53758735859045	1	0.54449494830358	0.972457296345606	0.00305651115378225	0.0963159710842872	0.626863702384555	0.641615310055026	1.71525701899041e-42	4.60437560048858e-41	-0.0147516076704715
chr10	103601020	103601682	662	-	utr3	SH3PXD2A	0.705042015122467	0.999066367020832	0.650747984584456	1	0.587833996696744	0.976923342521104	0.0177564167025783	0.104848288127527	0.702149221298366	0.641615310055026	1.71525701899041e-42	4.60437560048858e-41	0.0605339112433402
chr10	103601760	103602250	490	-	utr3	SH3PXD2A	0.00681108168423713	0.435696325744975	0.00125899545827393	1	0.00179443288066458	0.197977506786786	0.31430308042692	0.388045817054863	0.956363687123334	0.641615310055026	1.71525701899041e-42	4.60437560048858e-41	0.314748377068308
chr10	103602620	103602838	218	-	exon	SH3PXD2A	0.195710580252272	0.980733253329022	0.113182387408623	1	0.145945180765582	0.806924920401877	0.128991145421051	0.21605274556414	0.921762782450376	0.641615310055026	1.71525701899041e-42	4.60437560048858e-41	0.280147472395349
chr10	103603172	103603390	218	-	exon	SH3PXD2A	0.411649502336405	0.999066367020832	0.31401365077738	1	0.303934774555391	0.908317405884741	0.172575655641042	0.256544379986394	0.85317223215768	0.641615310055026	1.71525701899041e-42	4.60437560048858e-41	0.211556922102654
chr10	103967233	103967485	252	+	utr5	SLK	0.115482174883822	NA	0.0466737760416009	1	0.067157614382036	0.69828573610477	0.941580249910077	0.955268984521542	0.333032479940011	0.277193298009544	1.23548894077975e-05	4.67692437343404e-05	0.0558391819304671
chr10	104268819	104269029	210	+	utr5	GSTO2	0.00746072825243976	NA	0.00135461582351118	1	0.00285055080407752	0.239744394092483	0.152376467251688	0.236793981471041	1.956818498408	0.0973753851378997	0.232204782838125	0.364749910801637	1.8594431132701
chr10	104312491	104312746	255	-	utr3	ITPRIP	0.000618182911281595	NA	3.84251141121647e-05	0.286151824793291	6.0180024458252e-05	0.0249646801460982	0.00151911192146226	0.0963159710842872	1.0913078118939	1.85955146566636	1.271167887898e-160	3.53113299915755e-158	-0.768243653772462
chr10	104313284	104314295	1011	-	utr3	ITPRIP	0.192535631112589	0.980733253329022	0.142432468584041	1	0.0915599738021419	0.747409496649322	0.0667039732685117	0.153822905619511	1.36932002744604	1.85955146566636	1.271167887898e-160	3.53113299915755e-158	-0.490231438220324
chr10	104314356	104314618	262	-	utr3	ITPRIP	0.10402440428539	NA	0.0556741240383521	1	0.0548192411377317	0.68194209448486	0.883627717647152	0.904709744641613	1.77878991741099	1.85955146566636	1.271167887898e-160	3.53113299915755e-158	-0.0807615482553719
chr10	104315384	104315983	599	-	exon	ITPRIP	0.43864121344151	0.999066367020832	0.364845816977646	1	0.331225794834016	0.922154491944836	0.123155561593866	0.210050840205893	1.73272043508522	1.85955146566636	1.271167887898e-160	3.53113299915755e-158	-0.126831030581138
chr10	110510307	110510768	461	+	utr3	DUSP5	0.131172847386471	0.971516298253115	0.0812749611731468	1	0.0782192639239498	0.730079054650167	0.220819114092026	0.302368175906291	2.60103216425706	2.54577821867516	5.34379944311677e-143	1.11020801371576e-140	0.0552539455818946
chr10	110510874	110511105	231	+	utr3	DUSP5	0.108561906356948	NA	0.0659622602803744	1	0.0714753957811996	0.708575707875892	0.00799052101700004	0.0982672875588244	2.33869594192195	2.54577821867516	5.34379944311677e-143	1.11020801371576e-140	-0.207082276753211
chr10	110964347	110965042	695	+	utr5	SHOC2	0.608905680241141	0.999066367020832	0.560930750754744	1	0.582013107958364	0.976005010728878	0.0848410600657323	0.170880596474419	-0.211739037995933	0.127022077177223	0.074325257242872	0.142423138646375	-0.338761115173156
chr10	112816866	112817375	509	+	utr3	VTI1A	0.51970068643146	NA	0.436829216363272	1	0.43848122210065	0.946580216173859	0.0985514153221458	0.184802465648032	0.960565161157814	0.815159208475813	3.88102213312046e-24	5.0740618824504e-23	0.145405952682001
chr10	113165688	113165954	266	+	utr3	TCF7L2	0.243609286513474	NA	0.160499126646878	1	0.163923905592782	0.823048209291751	0.742303922221527	0.780453870350344	-0.173559090540706	-0.150082617664636	0.193018809702112	0.314942187979495	-0.0234764728760701
chr10	113730214	113730552	338	+	utr3	CASP7	0.744453101967082	0.999066367020832	0.666344697338028	1	0.621511312043794	0.988598867601622	0.118642868482569	0.205308528148167	0.377971994613267	0.525286588233457	8.33959938422084e-16	6.95379141909248e-15	-0.14731459362019
chr10	113849044	113849474	430	-	exon	DCLRE1A	0.714618280358144	NA	0.671977136445467	1	0.692836986465104	0.992054353273999	0.0803769514549376	0.166902132599021	-0.189919195035808	-0.0511717951440723	0.541257334292965	0.678885144118764	-0.138747399891735
chr10	113852814	113853092	278	-	exon	DCLRE1A	0.0981645808158803	NA	0.0514215027022703	1	0.0468988104376209	0.654567135584514	0.0290779699364216	0.114098841277038	-0.654547139076281	-0.0511717951440723	0.541257334292965	0.678885144118764	-0.603375343932209
chr10	113853474	113853864	390	-	utr5	DCLRE1A	0.315227070429984	NA	0.201789785612976	1	0.25480594207504	0.875580289679855	0.0136985153888681	0.101611028769633	-0.236536750606979	-0.0511717951440723	0.541257334292965	0.678885144118764	-0.185364955462907
chr10	114435988	114436270	282	-	utr3	ABLIM1	0.541382601879968	0.999066367020832	0.442645419840879	1	0.4495158194268	0.947592314899478	0.137195045459173	0.223628655622416	-0.563395249118109	-0.427664557227817	5.53788042799997e-16	4.6664286919374e-15	-0.135730691890291
chr10	115093468	115093704	236	+	utr5	ATRNL1	0.258384064379303	NA	0.158402792855022	1	0.177451138581542	0.841471975479534	0.983655551807447	0.989752864215901	-1.11330476619107	-1.40357379422665	1.49468066249651e-24	1.99422504149494e-23	0.290269028035577
chr10	116672274	116672566	292	-	utr3	HSPA12A	0.682763116826999	NA	0.599839766612473	1	0.582663495688436	0.976005010728878	0.0854353942003497	0.171455345822446	-0.398354381010876	0.0251860528306526	0.727569530618042	0.824972551158955	-0.423540433841529
chr10	116672857	116673165	308	-	utr3	HSPA12A	0.327618634899489	NA	0.2267125075309	1	0.271728402388632	0.891842141339584	0.0381755578895853	0.122763518846483	-0.325843956242118	0.0251860528306526	0.727569530618042	0.824972551158955	-0.351030009072771
chr10	116674617	116675026	409	-	utr3	HSPA12A	0.383189154402233	NA	0.283369185550112	1	0.319299289756825	0.913136454460702	0.166696337619109	0.250547816626789	-0.0125632768325226	0.0251860528306526	0.727569530618042	0.824972551158955	-0.0377493296631752
chr10	116885698	116885938	240	-	utr3	SHTN1	0.442976446348519	NA	0.341342157151657	1	0.391741370563199	0.945574555283309	0.165201294182401	0.249052708188975	-0.913232936292914	-0.429777345770326	0.00126344372845344	0.00365505725468692	-0.483455590522588
chr10	116886293	116886530	237	-	utr3	SHTN1	0.487342247753279	NA	0.392524571983484	1	0.440925191262793	0.946580216173859	0.0753122444983981	0.161689629002168	-0.658802018012783	-0.429777345770326	0.00126344372845344	0.00365505725468692	-0.229024672242458
chr10	117283132	117284142	1010	-	utr3	PDZD8	0.374552268150251	0.999066367020832	0.307859861095691	1	0.293867253291438	0.903620714004949	0.0220094381292791	0.10888159103868	0.255357525345148	0.478338724096288	1.3855176201906e-12	9.45985974150017e-12	-0.22298119875114
chr10	117284371	117284910	539	-	exon	PDZD8	0.551454029386559	0.999066367020832	0.475802609271505	1	0.507447641093554	0.960147001707543	0.0565414289901973	0.143728057498577	0.32871453831488	0.478338724096288	1.3855176201906e-12	9.45985974150017e-12	-0.149624185781407
chr10	117548202	117548645	443	+	utr3	EMX2	0.0726231615140718	NA	0.0361986683337228	1	0.0324522368207663	0.57020761153844	0.0232844041275433	0.109559876780376	0.775224508276866	1.17255902298389	5.72868878961622e-16	4.81408473642698e-15	-0.397334514707028
chr10	118038980	118039359	379	-	exon	RAB11FIP2	0.827176846990414	NA	0.800560916100057	1	0.776771998365621	0.992245776064375	0.258736927741705	0.336759393314853	0.151389326857284	0.419730592274178	0.000101974346009489	0.000346592212866731	-0.268341265416893
chr10	118685854	118686230	376	-	utr3	CACUL1	0.730486911312264	0.999066367020832	0.661171426592632	1	0.691538769636282	0.992054353273999	0.0801762743591597	0.166902132599021	0.429245099243262	0.655112020125758	1.49869080919029e-29	2.54828974385224e-28	-0.225866920882496
chr10	118754590	118754943	353	-	utr5	CACUL1	0.0424782912469465	0.831151234712888	0.0162056246396784	1	0.0349125336214433	0.585824468654644	0.690920721890592	0.736776492703955	0.572973023617834	0.655112020125758	1.49869080919029e-29	2.54828974385224e-28	-0.0821389965079246
chr10	119676918	119677375	457	+	utr3	BAG3	0.287180218899765	0.999066367020832	0.256101619757509	1	0.285620460563057	0.90064526141231	0.0110448195151384	0.0982672875588244	0.886990178887671	1.07184887427869	2.85799437435902e-84	2.35527316390927e-82	-0.184858695391021
chr10	119872638	119872861	223	-	utr5	MCMBP	0.229170933873138	NA	0.163774400980594	1	0.142760365605468	0.805270599758629	0.124088138373214	0.211192972994443	-0.306769964823443	0.01038215561455	0.831786735128407	0.897610801072876	-0.317152120437993
chr10	119898362	119898774	412	+	exon	SEC23IP	0.833768955851221	0.999066367020832	0.804927180894637	1	0.867049438641596	0.992245776064375	0.0255343267700013	0.111530340318212	0.275081253547507	0.418916656335676	4.75653618571635e-14	3.58305436073935e-13	-0.143835402788169
chr10	120589497	120589697	200	+	utr3	PLPP4	0.852280721166521	0.999066367020832	0.858115030961951	1	0.898714860852059	0.992245776064375	0.0837060537770523	0.170401609474714	0.53367752790934	0.697888703999449	1.27004612388821e-18	1.23814472874165e-17	-0.164211176090109
chr10	120908517	120908886	369	+	utr3	WDR11	0.164220369301558	0.971516298253115	0.0870724665327473	1	0.104028265227818	0.771980818858899	0.124387846801168	0.211472215472901	0.0632387203944072	-0.0172170192490247	0.753281746911266	0.843679651575937	0.0804557396434319
chr10	122211262	122211558	296	+	utr5	TACC2	0.253332575415395	NA	0.154448455426959	1	0.194077744206528	0.85063368286518	0.935979344156966	0.950749253546465	-1.00517027148167	-0.982293013426076	9.78485728868102e-15	7.67971513485908e-14	-0.0228772580555943
chr10	122429580	122430031	451	+	utr3	PLEKHA1	0.727958134157216	0.999066367020832	0.649196017668335	1	0.667844244591275	0.991463827364457	0.187330505951887	0.270246693961117	-0.0496299883494009	0.0793706551099469	0.330937878593337	0.477628556477703	-0.129000643459348
chr10	122514295	122514571	276	+	utr3	HTRA1	0.610222515710376	NA	0.544595879698908	1	0.590020979329953	0.977087303760647	0.0588467619898815	0.146051382515687	-0.225427262871941	0.000306967674581291	0.998029507639259	0.99851416443549	-0.225734230546522
chr10	122937904	122938140	236	-	exon	C10orf88	0.270020394097997	NA	0.16056522749861	1	0.259700636587588	0.881447569727054	0.0272827097333591	0.112873443443276	-0.28700521729291	0.00878393377720765	0.950096355592825	0.97292102055757	-0.295789151070118
chr10	122993902	122994529	627	-	exon	IKZF5	0.362122440496479	0.999066367020832	0.284905258073868	1	0.364788831913662	0.936446578781262	0.00737094372152847	0.0982672875588244	0.032985751996398	0.350167012516556	0.00086994694665456	0.00258848217139736	-0.317181260520158
chr10	123149858	123150228	370	+	utr3	HMX2	0.638154049834677	NA	0.573520349666607	1	0.608000158078153	0.982680660961251	0.0894250240381179	0.175441896100404	-0.795961119263872	-0.337469450303095	0.0345301845540344	0.0731838622142643	-0.458491668960777
chr10	124623006	124623553	547	-	utr3	FAM53B	0.420942903214915	NA	0.311285202857624	1	0.357461637177161	0.932220177969757	0.305298401081528	0.379880546721508	0.0275626963914007	0.154530552223361	0.0828697814269175	0.156253020608426	-0.12696785583196
chr10	124681771	124682220	449	-	utr3	RP11-12J10.3	0.960920291598769	NA	0.957303225243174	1	0.97165338930155	0.992245776064375	0.0186524360851065	0.105520021600073	0.0629818122250676	0.843669181684791	0.653282944928273	NA	-0.780687369459723
chr10	124834605	124835221	616	+	utr3	FAM175B	0.915248948168893	0.999066367020832	0.927994635078306	1	0.970904938666388	0.992245776064375	0.113388216477366	0.20020567804126	0.211218670564384	0.438729989843686	1.43826261923249e-07	6.63027535619707e-07	-0.227511319279303
chr10	124916912	124917131	219	+	intergenic	NA	0.732054081249944	NA	0.6864914869639	1	0.710023685453388	0.992245776064375	0.23815250005305	0.317834623395197	-0.496915411589707	NA	NA	NA	NA
chr10	124942540	124943348	808	+	exon	RP11-298J20.4	0.649687531133486	0.999066367020832	0.60596949778251	1	0.645345351397437	0.990520338231611	0.164450602911588	0.248071242816329	-0.429134546761692	-0.44475665397886	0.339362980190188	0.486691279032544	0.0156221072171687
chr10	124984928	124985240	312	+	utr3	ZRANB1	0.109923145563046	NA	0.0556212641830646	1	0.0678365194878943	0.700055959513413	0.00156385095141565	0.0963159710842872	-0.522050683211947	-0.343085574992575	0.000924765205708359	0.00273873624589456	-0.178965108219372
chr10	124989357	124989580	223	-	utr3	CTBP2	0.17551174147629	0.980553132535712	0.110121597994293	1	0.177715455381174	0.841471975479534	0.0163606011175792	0.104236112844101	0.162047882567106	0.464260001535176	3.68169368782846e-12	2.44947559322344e-11	-0.30221211896807
chr10	125836165	125836399	234	-	utr3	DHX32	0.0770846412876365	0.928245489888495	0.0350273104875095	1	0.0577691769855472	0.682334146370858	0.00449284296255581	0.0963159710842872	0.126561942541502	0.0889064014335421	0.271385231831862	0.411429999958843	0.03765554110796
chr10	125841992	125842694	702	+	utr3	BCCIP	0.807112528490796	0.999066367020832	0.800736853298489	1	0.796216548098354	0.992245776064375	0.0103467851499113	0.0982672875588244	-0.818786523379496	-0.0815309743356315	0.0984831825217351	0.181295586112052	-0.737255549043864
chr10	125859754	125859985	231	-	exon	DHX32	0.104520767879114	NA	0.0445550291621346	1	0.0529665219969452	0.678876407632712	0.0160807205904934	0.104040223929224	-0.246767750580857	0.0889064014335421	0.271385231831862	0.411429999958843	-0.335674152014399
chr10	125880549	125881046	497	-	utr5	DHX32	0.943326076911781	NA	0.941954076842191	1	0.954198878859431	0.992245776064375	0.0274615677206643	0.112873443443276	-0.12002858212778	0.0889064014335421	0.271385231831862	0.411429999958843	-0.208934983561322
chr10	126083730	126084082	352	-	intron	ADAM12	0.521797050753593	NA	0.498360236935505	1	0.568035406684782	0.976005010728878	0.663332161128144	0.712266500883499	4.06566808613933	0.179690797827702	0.00248518812273201	0.00679961331986538	3.88597728831163
chr10	128097929	128099253	1324	-	utr3	MKI67	0.943465239382662	0.999066367020832	0.913574436894964	1	0.915768721255097	0.992245776064375	0.0231716786022524	0.109559876780376	-0.563885637769385	-0.250924478878286	3.25520602178856e-07	1.45267975589673e-06	-0.312961158891099
chr10	128103127	128103491	364	-	exon	MKI67	0.928871436662575	0.999066367020832	0.909060084469182	1	0.944237241820677	0.992245776064375	0.0728496788276485	0.15873024563935	-0.330344492073254	-0.250924478878286	3.25520602178856e-07	1.45267975589673e-06	-0.0794200131949678
chr10	128104015	128104215	200	-	exon	MKI67	0.332780838160878	0.999066367020832	0.262464111509692	1	0.225181680207392	0.872794059434883	0.322222740637527	0.395066806101943	-0.341575673620093	-0.250924478878286	3.25520602178856e-07	1.45267975589673e-06	-0.0906511947418069
chr10	128104478	128104733	255	-	exon	MKI67	0.8300510814315	0.999066367020832	0.810230654247376	1	0.822641102777387	0.992245776064375	0.0114444660556101	0.0991616236094442	-0.378201424240354	-0.250924478878286	3.25520602178856e-07	1.45267975589673e-06	-0.127276945362068
chr10	128104928	128105138	210	-	exon	MKI67	0.594554513962136	0.999066367020832	0.500594074994413	1	0.485576449194696	0.954661964114834	0.0662644771391955	0.15333274115969	-0.348022793884278	-0.250924478878286	3.25520602178856e-07	1.45267975589673e-06	-0.0970983150059921
chr10	128108670	128108928	258	-	exon	MKI67	0.96390346092249	0.999066367020832	0.935649259125764	1	0.943523725254019	0.992245776064375	0.131042562120966	0.217499496267818	-0.367931537875082	-0.250924478878286	3.25520602178856e-07	1.45267975589673e-06	-0.117007058996796
chr10	128115069	128115575	506	-	exon	MKI67	0.754617043575552	NA	0.717724737919705	1	0.703050803393179	0.992245776064375	0.0152119623181113	0.103620528237753	-0.559353835821602	-0.250924478878286	3.25520602178856e-07	1.45267975589673e-06	-0.308429356943317
chr10	128126110	128126341	231	-	utr5	MKI67	0.78342777983484	NA	0.710803657625244	1	0.723266314192899	0.992245776064375	0.293115216728759	0.368539021734501	-0.551220887527968	-0.250924478878286	3.25520602178856e-07	1.45267975589673e-06	-0.300296408649682
chr10	131955754	131956193	439	+	utr3	PPP2R2D	0.901402565638105	0.999066367020832	0.902007252250205	1	0.933463150219973	0.992245776064375	0.138781806120633	0.22527907528321	0.101182591120963	0.281304128987378	0.00250747859621751	0.0068537748296612	-0.180121537866415
chr10	132404805	132405020	215	+	exon	PWWP2B	0.0791354829114237	NA	0.0268703782870816	1	0.0424217070540422	0.63655248870029	0.774457098637589	0.807776387138829	0.508214393935179	0.385671182042953	0.000150207433665806	0.000500482261795112	0.122543211892226
chr10	132405191	132406212	1021	+	exon	PWWP2B	0.24524158355881	0.999066367020832	0.165144939745171	1	0.211865783672086	0.860965623214917	0.0444168096421557	0.129468241086449	0.440169690845863	0.385671182042953	0.000150207433665806	0.000500482261795112	0.0544985088029097
chr11	204571	205301	730	-	utr3	BET1L	0.360688965579405	0.999066367020832	0.301461481812773	1	0.329435472639289	0.922154491944836	0.00460623077338207	0.0963159710842872	-0.202208181654832	-0.00867770224675825	0.906725318285567	0.947302655678417	-0.193530479408074
chr11	207874	208352	478	+	utr5	RIC8A	0.739098866813225	0.999066367020832	0.675049098223257	1	0.705388399128479	0.992245776064375	0.0348055139330531	0.119965439468966	0.346466396161519	0.160403840764747	0.00174023488340001	0.00489853433021729	0.186062555396772
chr11	214390	214636	246	+	utr3	RIC8A	0.691551015311497	0.999066367020832	0.687186515062688	1	0.723262729277686	0.992245776064375	0.0710032143084091	0.156932102887385	-0.0306246571032561	0.160403840764747	0.00174023488340001	0.00489853433021729	-0.191028497868003
chr11	215743	216030	287	-	utr3	SIRT3	0.236679642271617	NA	0.135027750684573	1	0.115584305192563	0.79180551089254	0.195539594711815	0.278643922464336	-0.676570398147729	-0.163589753918335	0.143328248625815	0.247110671655646	-0.512980644229394
chr11	216303	216595	292	-	utr3	SIRT3	0.954362134323821	NA	0.936511042695819	1	0.961225649628406	0.992245776064375	0.198760029766778	0.281513873723166	-0.115006808367703	-0.163589753918335	0.143328248625815	0.247110671655646	0.0485829455506325
chr11	294780	294984	204	+	utr3	ATHL1	0.0882449310421126	NA	0.0407159109454183	1	0.0597956315233278	0.682334146370858	0.00626913748595215	0.0975883956573337	-2.09253842938483	-1.22880535530497	7.47294712996859e-20	7.86520527433859e-19	-0.863733074079858
chr11	376393	376706	313	+	exon	B4GALNT4	0.482544760891128	NA	0.420895525770494	1	0.462200730304284	0.950941958372935	0.782149959268171	0.814207966799865	-2.34303938343191	-1.84192169092701	6.60822295551922e-50	2.26909855735141e-48	-0.501117692504897
chr11	453139	453513	374	+	intron	PTDSS2	0.428736847830652	NA	0.337548570596942	1	0.375670566759961	0.941003730961632	0.896225979122898	0.916186997611776	2.28361646280289	0.092109005019795	0.291798791140801	0.433638262968415	2.1915074577831
chr11	532431	532632	201	-	utr3	HRAS	0.63408681199541	0.999066367020832	0.603320610746747	1	0.587642637929443	0.976923342521104	0.029446388533603	0.114098841277038	0.169442791157435	0.334287779362382	4.66738483152789e-06	1.85398064251067e-05	-0.164844988204947
chr11	567181	567636	455	-	exon	MIR210HG	0.356047140568945	NA	0.24036322944884	1	0.249369124823823	0.874046070758862	0.812324778459014	0.840813573711319	-0.555985744180019	-0.658254660288921	0.000916032552639767	0.00271515079713619	0.102268916108902
chr11	607227	607718	491	+	exon	PHRF1	0.910460577192045	0.999066367020832	0.892041464290083	1	0.944570828949243	0.992245776064375	0.0168834985499166	0.104708541256002	0.609459393943559	0.702662451067742	9.64882897253991e-27	1.43963789190165e-25	-0.0932030571241825
chr11	608332	608956	624	+	exon	PHRF1	0.0367308266259486	0.799412356628316	0.0129205089359101	1	0.015091268594942	0.433409625378584	0.659999922221738	0.709300434546592	0.682995400602463	0.702662451067742	9.64882897253991e-27	1.43963789190165e-25	-0.0196670504652787
chr11	644295	644561	266	-	utr3	DEAF1	0.980223156921203	NA	0.988867594494226	1	0.976857103358918	0.992245776064375	0.138530910684869	0.225018557773312	1.00730789351098	0.876666780255503	8.55980726346194e-22	9.94474224504556e-21	0.130641113255475
chr11	727129	727342	213	+	utr3	EPS8L2	0.395719754750525	NA	0.285043571788583	1	0.337128796902172	0.923377214376552	0.44643529557844	0.511199563270083	-0.339256386820942	0.0924878091261575	0.128603639514762	0.226506217833117	-0.4317441959471
chr11	868962	869427	465	-	utr3	CHID1	0.397021346848835	NA	0.295924808693699	1	0.308113990330829	0.909532862034498	0.329544425677905	0.402142217116672	-0.640077513595496	0.0556963169083752	0.305624874189522	0.450161677961725	-0.695773830503871
chr11	1010724	1010963	239	+	utr3	AP2A2	0.779541054349769	NA	0.738019642709437	1	0.734972146506094	0.992245776064375	0.190095204217281	0.273390001904938	0.638013073272261	0.898702003305432	3.10071335458376e-31	5.62015661769607e-30	-0.260688930033171
chr11	1275875	1276192	317	-	utr3	TOLLIP	0.729860600163248	NA	0.628050653121675	1	0.657071297202728	0.991254989015638	0.305580549068582	0.380104940845428	0.686000928167683	1.05264865002138	1.03312579329092e-47	3.31283644455661e-46	-0.3666477218537
chr11	1469810	1470212	402	-	utr3	MOB2	0.826089511374358	0.999066367020832	0.774254359175785	1	0.804546984243603	0.992245776064375	0.0498514028884816	0.135381090469859	-0.0624191632059174	0.156491363804876	0.0818411917901573	0.154561132429001	-0.218910527010794
chr11	1557112	1557409	297	-	exon	DUSP8	0.18990308191983	NA	0.122856652613966	1	0.21416434144801	0.863260412287114	0.0473436328494656	0.133100491900211	-0.563905348676396	-0.412699344452025	0.00126878270778726	0.00366964376282456	-0.151206004224371
chr11	2138627	2138933	306	-	utr5	IGF2	0.587265542024812	NA	0.486714976569846	1	0.517077241372842	0.960147001707543	0.235979871871635	0.315611983389843	-0.30057020603788	-0.20225017293109	0.00804661753139937	0.0199475108020442	-0.0983200331067891
chr11	2403372	2403766	394	+	utr3	TSSC4	0.336268168372526	0.999066367020832	0.260829361298931	1	0.294111708567755	0.903620714004949	0.00878378341828256	0.0982672875588244	0.334878344032976	0.558676216890219	1.8401461445506e-13	1.33073499912834e-12	-0.223797872857243
chr11	3827807	3828078	271	-	exon	RHOG	0.485603019013236	0.999066367020832	0.447125576652422	1	0.439193163077452	0.946580216173859	0.0297474440590166	0.114158503984113	0.36720034618579	0.551451909452592	2.4221042976835e-21	2.7519156503506e-20	-0.184251563266802
chr11	4385041	4385757	716	-	utr3	TRIM21	0.101903403123122	0.967756196224201	0.0692443560442067	1	0.101802746940017	0.769477692049689	0.00819503633334662	0.0982672875588244	0.712230607502355	1.09308535182883	1.50288176820257e-54	5.90711382436759e-53	-0.380854744326476
chr11	4600267	4600695	428	-	utr3	TRIM68	0.422831587145398	NA	0.344955167129871	1	0.382433806082845	0.941843788036582	0.0254924446729686	0.111527481042168	-0.274686532130722	-0.000506019299884212	0.995086847232867	0.996497574697755	-0.274180512830838
chr11	5301458	5302069	611	-	utr5	OR51B4	0.651946812123768	NA	0.616144576821362	1	0.611492337761874	0.983668879289794	0.0114473442549003	0.0991616236094442	-1.90298035245975	-1.68768294669108	1.74687176082378e-25	2.45246510748701e-24	-0.215297405768674
chr11	5603270	5603482	212	+	utr5	TRIM6	0.616430844931154	NA	0.56345670187906	1	0.542525411770838	0.971223376607996	0.0604570332753616	0.147807453754263	-1.51672659330089	-1.03106929717123	2.88171121044748e-19	2.9258540556835e-18	-0.485657296129659
chr11	5680040	5680243	203	-	utr5	TRIM5	0.822888451263733	0.999066367020832	0.781297312679793	1	0.812532222801452	0.992245776064375	0.186898328349509	0.269932859059312	-0.659077775472277	-0.50796684368457	6.40979374847825e-11	3.91669132090034e-10	-0.151110931787707
chr11	6217419	6217641	222	-	exon	FAM160A2	0.825333342799259	NA	0.757771987397047	1	0.793173436924526	0.992245776064375	0.0809092630075801	0.167460590283484	0.630904246345759	0.796739022142679	2.84382091032607e-29	4.77959105139303e-28	-0.16583477579692
chr11	6217655	6217955	300	-	exon	FAM160A2	0.568391692234778	NA	0.49092812751412	1	0.506103956983588	0.960147001707543	0.0453952537664531	0.130522279504854	0.492470818016968	0.796739022142679	2.84382091032607e-29	4.77959105139303e-28	-0.304268204125711
chr11	6391505	6392002	497	+	utr5	SMPD1	0.491226199471146	0.999066367020832	0.419522792387785	1	0.458000980973108	0.949914077775401	0.0162920844588378	0.104236112844101	-0.259702386946728	-0.00488019980840322	0.949932398915225	0.972874014017444	-0.254822187138324
chr11	6410911	6411197	286	-	exon	APBB1	0.953461129310003	NA	0.965154243889282	1	0.975956049048202	0.992245776064375	0.061423713989598	0.148462808247693	-0.160613183938622	-0.0216239848090491	0.730309840704735	0.826904061907174	-0.138989199129572
chr11	6448788	6449064	276	-	utr3	TRIM3	0.962248381569893	NA	0.936747530773864	1	0.958378037236009	0.992245776064375	0.0881135565206567	0.174026116069777	-0.396338441332469	-0.181972764742231	0.0407116631741485	0.0845029341494815	-0.214365676590239
chr11	6600002	6600204	202	-	utr3	RRP8	0.174039476087157	NA	0.0936009164570088	1	0.134737428304237	0.804090236038136	0.013187714617603	0.100379882823284	0.304300851303387	0.649704725805462	1.47446085914419e-14	1.14524334968966e-13	-0.345403874502075
chr11	6622525	6622890	365	-	exon	DCHS1	0.178100908759412	NA	0.10027338320464	1	0.122094259626532	0.794730838506602	0.996369174393733	0.999850641741433	-1.2050721146921	-0.987387156772158	1.93853357801668e-23	2.46154933997465e-22	-0.217684957919937
chr11	6623254	6623576	322	-	exon	DCHS1	0.271571632655695	NA	0.198529953115137	1	0.159994706988366	0.815809693306426	0.96363139050042	0.974116169670198	-0.830752252165052	-0.987387156772158	1.93853357801668e-23	2.46154933997465e-22	0.156634904607107
chr11	6623651	6624067	416	-	exon	DCHS1	0.0803981829155042	NA	0.0372771928738393	1	0.0426488720807646	0.63655248870029	0.770604225233819	0.804381882746102	-0.928914708508051	-0.987387156772158	1.93853357801668e-23	2.46154933997465e-22	0.0584724482641071
chr11	6640429	6640770	341	-	exon	DCHS1	0.397585850826794	NA	0.304493276772718	1	0.293567382485916	0.903620714004949	0.0315510391530919	0.11634378271292	-1.24139498052902	-0.987387156772158	1.93853357801668e-23	2.46154933997465e-22	-0.254007823756858
chr11	6956237	6956466	229	+	exon	ZNF215	0.641619532886657	NA	0.555545194198384	1	0.602606634732036	0.98267388983274	0.554730229586352	0.612475325199067	0.649526640590804	0.711853623942928	1.22143042348088e-08	6.24042660874514e-08	-0.0623269833521238
chr11	8730383	8730755	372	-	exon	ST5	0.808523195529681	NA	0.785641881483835	1	0.802230271132914	0.992245776064375	0.10536671798678	0.191103542192686	0.126138509274149	0.225479868739803	0.000679288500622317	0.00205306229839676	-0.0993413594656536
chr11	8911301	8911509	208	+	utr5	AKIP1	0.415744559205183	0.999066367020832	0.335940974515827	1	0.388447121777295	0.944491910879538	0.0299182734760224	0.114158503984113	0.342928196885236	0.41085237785517	3.0873032338944e-10	1.7879456043938e-09	-0.0679241809699332
chr11	9139542	9139905	363	-	utr3	DENND5A	0.366450649517215	0.999066367020832	0.263303415287408	1	0.273101026525208	0.891842141339584	0.269527195797401	0.347712434523012	-0.433659296580474	-0.242751721001812	1.67463684120022e-06	6.95949682719669e-06	-0.190907575578662
chr11	9203816	9204177	361	-	utr3	DENND5A	0.678334432045652	0.999066367020832	0.601578231827627	1	0.647939621906373	0.990520338231611	0.118863219710612	0.205499342806006	-0.275700496640478	-0.242751721001812	1.67463684120022e-06	6.95949682719669e-06	-0.032948775638666
chr11	9445359	9445587	228	+	utr3	IPO7	0.744245759510963	0.999066367020832	0.718218652314615	1	0.729013204247157	0.992245776064375	0.0110884071339568	0.0982672875588244	0.34312598130716	0.49546148368444	6.87326040192897e-22	8.03440269110591e-21	-0.152335502377281
chr11	9573763	9574393	630	+	utr5	WEE1	0.640410863669155	NA	0.572999699984274	1	0.570060117247594	0.976005010728878	0.358482843236527	0.429937582789456	-0.285614442143681	0.0292595502644541	0.668053204480607	0.780271878396113	-0.314873992408135
chr11	9756117	9756391	274	-	exon	RP11-540A21.2	0.952777492771777	NA	0.969339920767751	1	0.963766817965309	0.992245776064375	0.420565247696435	0.487028645246477	-1.36354058257965	-1.27690833015053	6.44422601269626e-13	4.49931092097966e-12	-0.0866322524291228
chr11	9779458	9780053	595	-	utr3	SBF2	0.447338163625215	NA	0.346592158681854	1	0.392195842938432	0.945574555283309	0.136284100079625	0.222825570463016	0.129351181354302	0.19730471914426	0.00746621061213423	0.018620712696842	-0.0679535377899576
chr11	10306583	10306988	405	+	utr3	ADM	0.586087281271216	NA	0.539307399125157	1	0.550979280821965	0.973735324569538	0.0233617383795452	0.109559876780376	1.36737200911106	1.59261617588179	6.97295574384193e-48	2.25644482794508e-46	-0.225244166770724
chr11	10778829	10779082	253	+	exon	CTR9	0.105424799034404	0.967756196224201	0.0569888672145517	1	0.0530145260185958	0.678876407632712	0.203205507043607	0.285696765410397	0.303904526418599	0.347569400954473	2.65947751149727e-11	1.67260906936522e-10	-0.043664874535874
chr11	10852956	10853369	413	-	exon	ZBED5	0.626543721579379	NA	0.574204102462446	1	0.548148999506136	0.973735324569538	0.386315112861129	0.455201980074806	-1.04278064866023	-0.454435865482351	4.8529286102665e-08	2.34752505221151e-07	-0.588344783177876
chr11	10853481	10854483	1002	-	exon	ZBED5	0.025224761431505	0.725576216007331	0.0127631354902053	1	0.00268935347006356	0.236696247642711	0.0234262270534238	0.109559876780376	-0.839383825443538	-0.454435865482351	4.8529286102665e-08	2.34752505221151e-07	-0.384947959961187
chr11	11621422	11621622	200	-	utr5	GALNT18	0.124789953366002	NA	0.0577570529951346	1	0.0838498899773421	0.732721410802249	0.934994299162592	0.95013642240706	0.548712795726295	0.187039435626965	0.0219029547289458	0.0491965794279756	0.36167336009933
chr11	11942442	11943030	588	+	exon	USP47	0.0280712529662861	0.74900885755413	0.0138786795241542	1	0.0299728660380635	0.56077559037288	0.00408321437197534	0.0963159710842872	0.0824589127424022	0.436492109158218	6.19600033276886e-15	4.92552142209146e-14	-0.354033196415816
chr11	11956031	11956455	424	+	utr3	USP47	0.0724947134357312	0.901420572133878	0.0365371024166133	1	0.0480590696700948	0.657267955438004	0.00404099716111994	0.0963159710842872	0.149487698790793	0.436492109158218	6.19600033276886e-15	4.92552142209146e-14	-0.287004410367425
chr11	12001398	12001681	283	-	exon	DKK3	0.958787440254182	NA	0.969710974259425	1	0.976497205326898	0.992245776064375	0.0623365839509822	0.149177171312937	-0.862318348973089	-0.871797335069433	5.25898671219076e-80	3.89275234986504e-78	0.00947898609634412
chr11	12274943	12275901	958	+	intergenic	NA	0.953523110466385	0.999066367020832	0.930503465203735	1	0.937756410236001	0.992245776064375	0.0042048153802654	0.0963159710842872	-1.77590850355048	NA	NA	NA	NA
chr11	12293726	12294119	393	+	exon	MICALCL	0.712341889460155	0.999066367020832	0.646543395700654	1	0.626332484463062	0.990520338231611	0.0263030754574608	0.111570574617981	-0.796860118533783	-0.705366388583102	1.51394105585632e-26	2.24395471966042e-25	-0.0914937299506806
chr11	12294375	12294823	448	+	exon	MICALCL	0.682963837703359	0.999066367020832	0.641851059622162	1	0.609059340957368	0.982680660961251	0.0364345597180376	0.121225590634072	-0.906718773662865	-0.705366388583102	1.51394105585632e-26	2.24395471966042e-25	-0.201352385079763
chr11	12358365	12358853	488	+	utr3	MICALCL	0.729087029318151	0.999066367020832	0.702271648889328	1	0.704130641276744	0.992245776064375	0.151290666420401	0.235695265212004	-0.944005374950425	-0.705366388583102	1.51394105585632e-26	2.24395471966042e-25	-0.238638986367323
chr11	12359356	12359590	234	+	utr3*	MICALCL	0.317722127675465	NA	0.215690005324597	1	0.247043379372098	0.874046070758862	0.00914147180192271	0.0982672875588244	-1.02527352199914	-0.705366388583102	1.51394105585632e-26	2.24395471966042e-25	-0.319907133416034
chr11	12532946	12533209	263	+	intergenic	NA	0.567650661151041	NA	0.4899058477149	1	0.553943731495661	0.974721073680843	0.257973874404477	0.336267873653007	0.642625476259472	NA	NA	NA	NA
chr11	12674486	12674708	222	+	utr5	TEAD1	0.895105706534513	NA	0.811646839236348	1	0.803468131060333	0.992245776064375	0.796028009403377	0.826925590736647	0.157662566459093	0.329424085339455	1.51453929626121e-10	8.99446433376551e-10	-0.171761518880362
chr11	12937249	12937491	242	+	utr3	TEAD1	0.106560490429063	NA	0.060492917620524	1	0.0545907995487772	0.68194209448486	0.340436604081763	0.412727848995466	0.396303674683823	0.329424085339455	1.51453929626121e-10	8.99446433376551e-10	0.0668795893443682
chr11	12942321	12942707	386	+	utr3	TEAD1	0.000173171585044361	0.0524229552924394	7.3399503680899e-06	0.0547340098948464	4.97720755529592e-05	0.0232280055096216	0.888713798009056	0.909418381490149	0.454376553952031	0.329424085339455	1.51453929626121e-10	8.99446433376551e-10	0.124952468612576
chr11	12960102	12960358	256	+	intergenic	NA	0.170906358073616	NA	0.10565466080296	1	0.119521066445833	0.794730838506602	0.0188618387916077	0.106006949350396	-0.160174269665375	NA	NA	NA	NA
chr11	12961050	12961260	210	+	intergenic	NA	0.809760666328646	0.999066367020832	0.790731995562774	1	0.77979521975721	0.992245776064375	0.183776767118044	0.266613778914015	-0.175278424489511	NA	NA	NA	NA
chr11	12961284	12961711	427	+	intergenic	NA	0.202474566148221	0.982027534919478	0.158974573290274	1	0.119870020960389	0.794730838506602	0.0159319706987725	0.104040223929224	-0.198530854745902	NA	NA	NA	NA
chr11	12979967	12980387	420	-	exon	LINC00958	0.554330196350927	0.999066367020832	0.496256772663391	1	0.480767057546919	0.95420005147134	0.178554800911736	0.262093315983473	-0.473572010304004	-0.11339783367263	0.029669206645368	0.0641461999032299	-0.360174176631374
chr11	14358937	14359143	206	-	utr5	RRAS2	0.629788241551503	0.999066367020832	0.380656696375776	1	0.101252740822736	0.768340703963547	0.845045365207485	0.870458510415822	-0.0971950089115345	0.15716693770764	0.0840973947822505	0.158311763142086	-0.254361946619174
chr11	14891007	14891618	611	-	utr5	CYP2R1	0.19156977288281	NA	0.11696797000441	1	0.106275658587618	0.779528823844539	0.433112421476807	0.498389651898184	-0.199436003690475	-0.0878270362601979	0.423498931977458	0.571952589057068	-0.111608967430277
chr11	17168828	17169162	334	-	exon	PIK3C2A	0.433069843438505	NA	0.351195784659818	1	0.3385468007251	0.923377214376552	0.048008462871586	0.133661145511608	-0.525702275419372	0.0114561228873329	0.86426965881412	0.917255639916829	-0.537158398306705
chr11	17169438	17169830	392	-	utr5	PIK3C2A	0.676967291286178	NA	0.63204794317661	1	0.565573557318342	0.976005010728878	0.0385282959055119	0.123276418080348	-0.418534699896066	0.0114561228873329	0.86426965881412	0.917255639916829	-0.429990822783398
chr11	18615154	18615359	205	-	exon	SPTY2D1	0.845583694328993	NA	0.829934627586713	1	0.84985142777957	0.992245776064375	0.031466870092388	0.116339123041395	0.504572258099066	0.658617400912174	1.79724257695962e-17	1.65302188356298e-16	-0.154045142813107
chr11	19229630	19229837	207	-	exon	E2F8	0.798606974766385	NA	0.786655943112769	1	0.809560990974545	0.992245776064375	0.149005229983533	0.233940717469941	-1.94694212785556	-1.84349971574091	7.98398058538534e-36	1.70603242880278e-34	-0.103442412114648
chr11	19711903	19712260	357	-	exon	RP11-359E10.1	0.188527164285415	NA	0.0998169587584315	1	0.132925235111158	0.804090236038136	0.788661355474264	0.820185841410352	1.01329925389007	1.07982951681082	1.65392041181531e-06	6.88034230881876e-06	-0.0665302629207518
chr11	19713980	19714215	235	+	intron	NAV2	0.155082349495187	NA	0.0708732414329281	1	0.068998318086459	0.701822482399654	0.484596195952208	0.547342277291656	1.5391242405734	1.19206178236892	2.6755797619431e-99	2.90124379186488e-97	0.347062458204481
chr11	19933660	19933863	203	+	exon	NAV2	0.814981101544819	NA	0.764125150691197	1	0.755719843969474	0.992245776064375	0.222951910429169	0.304155374767399	1.13133972045433	1.19206178236892	2.6755797619431e-99	2.90124379186488e-97	-0.0607220619145949
chr11	20118247	20118866	619	+	utr3	NAV2	0.668778808935827	0.999066367020832	0.589381007088085	1	0.604934689652961	0.982680660961251	0.143372777504893	0.228899835285234	0.993767087344756	1.19206178236892	2.6755797619431e-99	2.90124379186488e-97	-0.198294695024167
chr11	20119386	20119807	421	+	utr3	NAV2	0.988005858598116	NA	0.980460202460541	1	0.978623954128802	0.992245776064375	0.0833050261034671	0.170095332216185	0.954331365341962	1.19206178236892	2.6755797619431e-99	2.90124379186488e-97	-0.237730417026961
chr11	22193109	22193316	207	+	utr5	ANO5	0.741473599466464	NA	0.675958862916357	1	0.721893475844165	0.992245776064375	0.524879209067674	0.585053448889135	-0.403058083685928	-0.668800403230888	1.19250911288754e-06	5.03714382332456e-06	0.265742319544959
chr11	22624714	22625163	449	-	exon	FANCF	0.880394332448064	NA	0.897631832182286	1	0.942302354000928	0.992245776064375	0.0782507079996261	0.164869649162869	0.0963104040706439	0.337343363241186	0.00249121689196664	0.00681256971434523	-0.241032959170542
chr11	26583373	26583652	279	+	intron	ANO3	0.281024552620761	NA	0.195924345115658	1	0.278056512468247	0.893843174323635	0.0394488554281094	0.124288862228562	-1.16008427347176	0.025841578461674	0.886516677431082	0.933103127834161	-1.18592585193343
chr11	27367745	27368245	500	-	utr3	LGR4	0.599158418442143	NA	0.518334685923224	1	0.495050669267448	0.958691266889516	0.284938946496351	0.360922665562044	-0.814109557353308	-0.936033164900814	1.35082431429916e-15	1.11432864606e-14	0.121923607547506
chr11	27472465	27472735	270	-	utr5	LGR4	0.550540829997199	NA	0.447277437748623	1	0.437829432630967	0.946580216173859	0.276818922671871	0.353993591947474	-0.852759481746582	-0.936033164900814	1.35082431429916e-15	1.11432864606e-14	0.083273683154232
chr11	27657853	27658556	703	-	utr3	BDNF	0.0709693270113346	0.901420572133878	0.0334278751858652	1	0.074042260276153	0.720812551531551	0.0185881773560833	0.105520021600073	0.359764518768817	0.806279782517354	3.15440295290911e-07	1.40973073399805e-06	-0.446515263748538
chr11	30330876	30331282	406	+	utr5	ARL14EP	0.863740940644841	NA	0.854529868712844	1	0.862890291014938	0.992245776064375	0.0519113216938327	0.138140356054116	0.350893080811612	0.693358083586701	3.19518046998043e-16	2.72582632019759e-15	-0.34246500277509
chr11	32933523	32933785	262	+	exon	QSER1	0.577746854485586	NA	0.482296195560472	1	0.530292129665914	0.967413285912229	0.0212053215960644	0.108131755038522	0.106965268039282	0.311787464705736	2.15233780348615e-08	1.07717100233984e-07	-0.204822196666455
chr11	32934804	32935404	600	+	exon	QSER1	0.70387267010295	0.999066367020832	0.674936261408316	1	0.690494027143951	0.992054353273999	0.0308085986752209	0.115756799884374	0.0803657602132466	0.311787464705736	2.15233780348615e-08	1.07717100233984e-07	-0.23142170449249
chr11	32976374	32976711	337	+	utr3	QSER1	0.190997016329882	NA	0.113652246106496	1	0.13764856534402	0.804090236038136	0.293063019308174	0.368539021734501	0.263647282760885	0.311787464705736	2.15233780348615e-08	1.07717100233984e-07	-0.0481401819448518
chr11	33541946	33542352	406	+	utr5	KIAA1549L	0.212574581709431	NA	0.135966291248092	1	0.102413600364065	0.76963916548203	0.0127761116460376	0.100286413569485	1.37800708384481	1.43500548719042	9.14577076638811e-76	6.24615720048103e-74	-0.056998403345613
chr11	33543097	33543539	442	+	exon	KIAA1549L	0.466803100079197	NA	0.387488265719245	1	0.399906685441438	0.946392067913759	0.0288486524466577	0.114098841277038	1.26559481886864	1.43500548719042	9.14577076638811e-76	6.24615720048103e-74	-0.16941066832178
chr11	33543790	33544185	395	+	exon	KIAA1549L	0.765275504172156	NA	0.73907406379005	1	0.789571385474887	0.992245776064375	0.184990232850333	0.267957724285827	1.11913761892081	1.43500548719042	9.14577076638811e-76	6.24615720048103e-74	-0.31586786826961
chr11	33544941	33545252	311	+	exon	KIAA1549L	0.408282469934365	NA	0.345377804851059	1	0.306830908840901	0.909532862034498	0.0150761256979914	0.10345482825718	1.2957716186574	1.43500548719042	9.14577076638811e-76	6.24615720048103e-74	-0.139233868533019
chr11	33667995	33668371	376	+	utr3	KIAA1549L	0.646747042376761	NA	0.576447681779758	1	0.549313055081031	0.973735324569538	0.023902863013689	0.110099407078298	1.02137686279575	1.43500548719042	9.14577076638811e-76	6.24615720048103e-74	-0.413628624394671
chr11	33668551	33668804	253	+	utr3	KIAA1549L	0.95750814014941	NA	0.955374464292316	1	0.959611171589119	0.992245776064375	0.186161100071945	0.269316585628198	1.04959206556299	1.43500548719042	9.14577076638811e-76	6.24615720048103e-74	-0.385413421627434
chr11	33669317	33669715	398	+	utr3	KIAA1549L	0.304183798391224	NA	0.225919270424877	1	0.176241383166668	0.841164683805053	0.797011364203296	0.827716808971628	1.1593592863105	1.43500548719042	9.14577076638811e-76	6.24615720048103e-74	-0.275646200879918
chr11	34146065	34146446	381	+	utr3	NAT10	0.577750577560178	0.999066367020832	0.495309843111972	1	0.536357730191623	0.968661593426796	0.04523679638304	0.130418207950641	0.60595462646408	0.684068117772395	5.759746957563e-36	1.23932309862341e-34	-0.0781134913083157
chr11	35618415	35618818	403	+	utr5	FJX1	0.504472235324337	NA	0.419748249570403	1	0.361695957312864	0.935297230668487	0.738041801616243	0.777136438707703	0.685150844102685	0.769928695630102	4.46667804603333e-17	4.00979235047502e-16	-0.0847778515274173
chr11	35618943	35620696	1753	+	utr3	FJX1	0.18902219807393	0.980733253329022	0.140905833259892	1	0.145334980402687	0.806924920401877	0.160662696757689	0.244331640873659	0.744437689179983	0.769928695630102	4.46667804603333e-17	4.00979235047502e-16	-0.0254910064501195
chr11	35662859	35663642	783	+	utr5	TRIM44	0.149347770369117	0.971516298253115	0.14573294717346	1	0.138768438923112	0.804090236038136	0.0228300099298999	0.109416998810374	0.129275975265907	0.496281570664646	6.42914898340948e-30	1.11464130656965e-28	-0.367005595398739
chr11	36462345	36463069	724	+	utr3	PRR5L	0.534782027717103	NA	0.476358456986925	1	0.483169591371587	0.95420005147134	0.0571563072052459	0.144577233378121	0.0259848753313534	0.390359457716242	3.3872308252623e-05	0.000122038046769105	-0.364374582384889
chr11	36489864	36490532	668	-	exon	TRAF6	0.302121780298003	NA	0.234668126810103	1	0.33649074872838	0.923377214376552	0.00933711974011653	0.0982672875588244	-0.000968924093539112	0.393047179977993	0.000278263714804234	0.000891706263267024	-0.394016104071532
chr11	40114415	40115526	1111	-	exon	LRRC4C	0.388954265204243	0.999066367020832	0.317713053072585	1	0.373035792406339	0.940954176297178	0.0999605733790632	0.186136060204854	0.133123917093917	0.271850228954732	0.00704825654452858	0.0176459793975068	-0.138726311860815
chr11	40292674	40292960	286	-	utr5	LRRC4C	0.0263425768575826	NA	0.00651242970924933	1	0.0133340934948368	0.417010803888458	0.60463686965522	0.65967614051951	0.406146441002798	0.271850228954732	0.00704825654452858	0.0176459793975068	0.134296212048066
chr11	43339472	43339705	233	-	intron	RP11-484D2.2	0.855042682161826	NA	0.849711979944882	1	0.880289151517033	0.992245776064375	0.325177414141678	0.398310326672557	0.849617957065844	-0.684891494702582	0.744765865548479	NA	1.53450945176843
chr11	43340681	43341028	347	-	intron	RP11-484D2.2	0.842399170836805	NA	0.801644164115153	1	0.846547497686438	0.992245776064375	0.139679839964337	0.226097846306895	0.750458815447698	-0.684891494702582	0.744765865548479	NA	1.43535031015028
chr11	45649400	45650289	889	-	utr3	CHST1	0.105701744415178	NA	0.0505364376807367	1	0.0620089089223428	0.687310175364408	0.00554224680773086	0.0963159710842872	-2.00527130028555	-1.66808089688057	8.86906932144323e-34	1.77690438277181e-32	-0.337190403404974
chr11	45805151	45805649	498	+	utr5	SLC35C1	0.308113810802497	0.999066367020832	0.246520477484206	1	0.27362899077179	0.891842141339584	0.00762844349530789	0.0982672875588244	0.490495305991209	0.774026894846514	3.40452427318759e-41	8.74948582183126e-40	-0.283531588855305
chr11	45811017	45811529	512	+	utr3	SLC35C1	0.644071918617173	0.999066367020832	0.579341661233767	1	0.558293169583179	0.974721073680843	0.0265696830976669	0.112080666850797	0.682339371318689	0.774026894846514	3.40452427318759e-41	8.74948582183126e-40	-0.0916875235278249
chr11	45812438	45812680	242	+	utr3	SLC35C1	0.411590020898145	NA	0.312803431729851	1	0.376210805088839	0.941843788036582	0.0103594600076138	0.0982672875588244	0.601337265190397	0.774026894846514	3.40452427318759e-41	8.74948582183126e-40	-0.172689629656117
chr11	45909758	45910069	311	-	utr3	PEX16	0.788261311692881	NA	0.736992496954189	1	0.772171621007164	0.992245776064375	0.146496010423284	0.231635983509111	-0.289845676694156	-0.0317015141354577	0.648277509281379	0.766566140327316	-0.258144162558698
chr11	45933770	45934212	442	-	utr3	PHF21A	0.907408535079445	NA	0.911492748624297	1	0.928735300805213	0.992245776064375	0.0659210843994089	0.152931035928798	-0.850714506592019	-0.675774798450045	3.2068113558281e-17	2.90410245971202e-16	-0.174939708141975
chr11	46396915	46397822	907	-	utr3	AMBRA1	0.405413504119234	0.999066367020832	0.342751092157986	1	0.350043637865742	0.927916355257507	0.039171019247058	0.123750057704461	0.502164817150919	0.642240730142008	2.37028482764294e-20	2.56121292805142e-19	-0.14007591299109
chr11	46542159	46542454	295	-	exon	AMBRA1	0.86432658895029	NA	0.819480431125358	1	0.832940560889522	0.992245776064375	0.0415005530351529	0.126848976822531	0.369871333789608	0.642240730142008	2.37028482764294e-20	2.56121292805142e-19	-0.2723693963524
chr11	46603451	46603913	462	-	utr3	HARBI1	0.415066013352083	NA	0.327963836702588	1	0.387494411677369	0.944305615992901	0.219503937569139	0.301122370192699	0.116932121151547	0.597675287737363	5.09631579295619e-05	0.000179584115378073	-0.480743166585816
chr11	46615566	46616310	744	-	utr5	HARBI1	0.57036344437927	NA	0.487976051773438	1	0.550782903933609	0.973735324569538	0.0171723164416545	0.104747262275132	0.366905472016795	0.597675287737363	5.09631579295619e-05	0.000179584115378073	-0.230769815720568
chr11	46678780	46679034	254	-	utr3	ARHGAP1	0.348582551579282	0.999066367020832	0.303265901565964	1	0.27551688537757	0.892503398958503	0.0376568238556679	0.122260770549457	0.981825644469908	1.12569211078854	1.26470032912397e-100	1.42123573804235e-98	-0.143866466318633
chr11	46743858	46744086	228	-	utr3	CKAP5	0.311516768370006	0.999066367020832	0.270239682420761	1	0.257010867972034	0.879069984597696	0.00182412814744592	0.0963159710842872	-0.484305438036923	-0.2414811937183	9.63557859021369e-08	4.51345982352886e-07	-0.242824244318623
chr11	46858530	46858869	339	-	utr3	LRP4	0.370588924191574	NA	0.265888461960461	1	0.314497111757857	0.911480348665062	0.0368171330357263	0.122021097371402	-1.21333172376397	-1.14909351833562	1.27069771841124e-29	2.16957594559953e-28	-0.0642382054283488
chr11	47239509	47239877	368	-	utr3	ACP2	0.37583999475268	NA	0.266935831933719	1	0.302878482700191	0.906450352834599	0.159921617553396	0.243965960532714	-0.457335235353014	-0.317604694716566	0.000150345027802147	0.000500873214169583	-0.139730540636448
chr11	47466811	47467077	266	-	utr3	CELF1	0.752982236320467	0.999066367020832	0.733431187828518	1	0.78412694743737	0.992245776064375	0.00307045856147348	0.0963159710842872	0.0180027328867642	0.271225364191865	5.33173454715604e-08	2.56602050242046e-07	-0.253222631305101
chr11	47573118	47573672	554	+	exon	PTPMT1	0.813773828524906	0.999066367020832	0.809498833636525	1	0.820623973483543	0.992245776064375	0.0847059117405454	0.170880596474419	0.126764166660248	-0.155051037853111	0.208184789986349	0.335371900881768	0.281815204513359
chr11	47577723	47578118	395	-	utr3	KBTBD4	0.144397395459585	NA	0.0847784369495399	1	0.0944225197113748	0.753979082099231	0.00550214759609913	0.0963159710842872	-0.200435321857684	0.331546848094856	0.0223069648129689	0.0499814293158446	-0.531982169952541
chr11	47778961	47779186	225	-	utr3	NUP160	0.784085625198593	NA	0.722944572486433	1	0.769369497093008	0.992245776064375	0.0451382949826281	0.130384250390414	-0.232826316747038	-0.0639939689923598	0.222883491130198	0.353569970443445	-0.168832347754678
chr11	47905537	47906070	533	-	exon	RP11-793I11.1	0.803965286090266	NA	0.781755740962189	1	0.796032195834374	0.992245776064375	0.0962270540952583	0.183001692547142	-0.716183058438256	-0.449363180774954	0.00168647370944821	0.00476021115637494	-0.266819877663302
chr11	57308757	57310509	1752	-	utr3	TNKS1BP1	0.754335925133556	0.999066367020832	0.779950113394057	1	0.842331757708254	0.992245776064375	0.0602049936108554	0.147587224981043	0.101615944950296	0.26159803792129	2.34315023435972e-08	1.16723157856287e-07	-0.159982092970994
chr11	57313242	57313744	502	-	utr3	TNKS1BP1	0.521042892026755	0.999066367020832	0.429197939410387	1	0.472549987137696	0.953317765530105	0.0332264092284985	0.118168012295614	0.154003751250949	0.26159803792129	2.34315023435972e-08	1.16723157856287e-07	-0.107594286670342
chr11	57407432	57407743	311	-	utr3	RP11-872D17.8	0.0438638771340495	0.831973897003286	0.0187366111174062	1	0.0324755470781173	0.57020761153844	0.000901359653890155	0.0963159710842872	0.623515504671931	1.76305825546763	0.572363621542722	NA	-1.1395427507957
chr11	57460493	57460761	268	+	utr5	RTN4RL2	0.941818152378601	NA	0.906784821035301	1	0.910666829841344	0.992245776064375	0.218966877277209	0.30061144927908	-0.933981796604533	-0.750691371379337	2.48751855449644e-21	2.8236419294222e-20	-0.183290425225196
chr11	57476770	57477169	399	+	utr3	RTN4RL2	0.90954281509316	0.999066367020832	0.863412204669247	1	0.853953574566067	0.992245776064375	0.0584666772349106	0.14576650381071	-1.04034303782628	-0.750691371379337	2.48751855449644e-21	2.8236419294222e-20	-0.289651666446947
chr11	57552149	57552359	210	-	utr3	UBE2L6	0.25441879540991	0.999066367020832	0.170375674441027	1	0.222512805529734	0.872794059434883	0.0712196718393286	0.156964961518379	0.219837420559266	0.254187979259927	4.20653626992443e-05	0.000149918114748943	-0.03435055870066
chr11	57660838	57661709	871	+	utr3	CLP1	0.0922727740993165	0.962579875709119	0.064384865472912	1	0.109904232532574	0.786821576529943	0.0026651157152987	0.0963159710842872	0.232441880308433	0.536732242337878	5.6200156342836e-16	4.7291915087268e-15	-0.304290362029446
chr11	57672179	57672623	444	+	utr5	ZDHHC5	0.526193249484068	0.999066367020832	0.469263860032253	1	0.47416019317633	0.953317765530105	0.0183744923248085	0.105378136858176	0.479805771738705	0.738579339016291	1.24967670623354e-47	3.99686380442585e-46	-0.258773567277587
chr11	57700042	57700308	266	+	utr3	ZDHHC5	0.853375999739518	0.999066367020832	0.801705180650235	1	0.836530616121934	0.992245776064375	0.13296051931266	0.219538116407978	0.587716620572319	0.738579339016291	1.24967670623354e-47	3.99686380442585e-46	-0.150862718443972
chr11	57796568	57796784	216	+	exon	CTNND1	0.0737329745380626	0.901420572133878	0.0417759927983606	1	0.0514143296296606	0.670889005487001	0.0168180792712511	0.104708541256002	-0.601152773114628	-0.315759165221084	3.56959720800843e-10	2.05713640497884e-09	-0.285393607893545
chr11	58579178	58579645	467	+	utr5	ZFP91-CNTF	0.886233181947436	0.999066367020832	0.884241556211005	1	0.889931916125462	0.992245776064375	0.126405036489004	0.213351357925722	-0.187761464956465	NA	NA	NA	NA
chr11	58617374	58617891	517	+	utr3	ZFP91	0.533259589618437	0.999066367020832	0.508263315567459	1	0.495458631167355	0.958691266889516	0.0672188037447139	0.154390282239858	-0.235331351186901	-0.0138485637719134	0.811461275880671	0.885220717627756	-0.221482787414987
chr11	59124406	59124891	485	+	exon	FAM111B	0.27974151226094	NA	0.196390399687237	1	0.194781227715088	0.85063368286518	0.392143857703046	0.460471486942702	-1.09612929048608	-0.956513902327679	3.26500548408363e-36	7.080765840614e-35	-0.139615388158397
chr11	59125111	59125631	520	+	exon	FAM111B	0.857655346303902	0.999066367020832	0.841248624517356	1	0.856027724755558	0.992245776064375	0.135632519608385	0.22219570511536	-1.21965666625263	-0.956513902327679	3.26500548408363e-36	7.080765840614e-35	-0.263142763924953
chr11	59126750	59127296	546	+	utr3	FAM111B	0.519253438287077	0.999066367020832	0.475403589018111	1	0.447320201313376	0.946580216173859	0.0358863748040923	0.120689369894649	-1.29735164891919	-0.956513902327679	3.26500548408363e-36	7.080765840614e-35	-0.340837746591509
chr11	59151874	59152460	586	+	exon	FAM111A	0.496714261049271	0.999066367020832	0.442867150249258	1	0.431088290417194	0.946400067439926	0.0371056126586173	0.122062711859967	-0.774747780690083	-0.563725480249048	2.57260555611534e-18	2.4690422035652e-17	-0.211022300441036
chr11	59152695	59153108	413	+	exon	FAM111A	0.708489921175336	0.999066367020832	0.677306271800662	1	0.710362879924917	0.992245776064375	0.0426583253908189	0.127813740841377	-0.868289311588742	-0.563725480249048	2.57260555611534e-18	2.4690422035652e-17	-0.304563831339694
chr11	59181884	59182142	258	+	exon	DTX4	0.0392588797683801	NA	0.0161650227515355	1	0.0176852066014767	0.47625544759131	0.00713220205033582	0.0982672875588244	1.69388110766949	1.90886597292162	2.37203200140205e-154	5.98405583374111e-152	-0.214984865252134
chr11	59204707	59204979	272	+	utr3	DTX4	0.435275068662108	NA	0.367430583066408	1	0.366371523812692	0.936446578781262	0.445933357164308	0.510859830921431	1.94827494975712	1.90886597292162	2.37203200140205e-154	5.98405583374111e-152	0.0394089768354997
chr11	59576312	59576845	533	-	utr3	OSBP	0.703434719119116	0.999066367020832	0.682471268332064	1	0.70804423164324	0.992245776064375	0.137030708700886	0.223551143647168	0.125670969574942	0.291218653124832	2.12240961068559e-07	9.63148546346911e-07	-0.165547683549891
chr11	59615490	59615757	267	-	utr5	OSBP	0.464200812638012	NA	0.403026352244695	1	0.452318776300368	0.948225639673608	0.0201194452580988	0.107071448385184	-0.0266569464392288	0.291218653124832	2.12240961068559e-07	9.63148546346911e-07	-0.317875599564061
chr11	59755397	59755609	212	+	utr5	STX3	0.146633280404241	NA	0.0899815526959297	1	0.0280644238125205	0.552920983134803	0.691812766848854	0.73733456038544	0.243219952302396	0.332422439910525	5.73877040859967e-10	3.25486627235168e-09	-0.0892024876081289
chr11	59806301	59806639	338	-	utr3	MRPL16	0.955544035615059	0.999066367020832	0.911181852008086	1	0.912571958439352	0.992245776064375	0.0552261517832345	0.142246869736258	0.115179028888221	0.268320254973422	0.000150135812656652	0.000500311052205202	-0.153141226085201
chr11	60936123	60936555	432	+	utr3	TMEM132A	0.630389189528187	0.999066367020832	0.614198675067678	1	0.607999351392706	0.982680660961251	0.125972825015689	0.212868437084804	0.748636154992949	0.994855750622347	1.2190393509872e-51	4.42559616365001e-50	-0.246219595629398
chr11	60936721	60937089	368	-	utr3	SLC15A3	0.856178684479257	0.999066367020832	0.809968999756211	1	0.819593802166883	0.992245776064375	0.068480746350901	0.155755629912329	0.839947989155051	1.62376819025568	5.09003398762887e-11	3.13896009668617e-10	-0.783820201100625
chr11	61403063	61403431	368	-	utr3	CPSF7	0.923616812530947	0.999066367020832	0.881921879072211	1	0.896257258057613	0.992245776064375	0.00500178206179602	0.0963159710842872	0.00459606513263164	0.170143190042501	0.000297939188888036	0.00095105882077197	-0.165547124909869
chr11	61445970	61446358	388	+	utr3	RP11-286N22.8	0.744827974733532	0.999066367020832	0.742492626153227	1	0.784770718835095	0.992245776064375	0.0887191588022784	0.174470887220599	0.0933672902247787	0.625434713750912	0.466724397934014	0.613152244159375	-0.532067423526133
chr11	61743683	61744583	900	+	utr3	DAGLA	0.276152496565385	0.999066367020832	0.179484461443777	1	0.201715227503586	0.85063368286518	0.188562556388409	0.271551901360125	0.655105838206491	0.632093992374174	1.17022472089785e-17	1.08601598253595e-16	0.0230118458323179
chr11	61786092	61786908	816	+	utr3	MYRF	0.462141700199457	0.999066367020832	0.390694789370508	1	0.42563387348084	0.946392067913759	0.00554992012641009	0.0963159710842872	-0.291895172751869	-0.131686144620116	0.0491361827312148	0.0994698063632779	-0.160209028131753
chr11	61795887	61796179	292	+	exon	FEN1	0.682894210079756	0.999066367020832	0.648164507516739	1	0.611516129324123	0.983668879289794	0.0673255818099615	0.154492968461888	0.16602291280652	0.303239856394796	2.19280751897041e-14	1.68624511015569e-13	-0.137216943588275
chr11	61796849	61797081	232	+	utr3	FEN1	0.000184587870748026	0.0524229552924394	7.98771938649148e-05	0.594525953936561	1.45233581696903e-05	0.00903715962108978	0.000434976072806958	0.0963159710842872	-0.233010216391	0.303239856394796	2.19280751897041e-14	1.68624511015569e-13	-0.536250072785796
chr11	61828225	61828446	221	+	utr5	FADS2	0.580877657340797	0.999066367020832	0.538688606817544	1	0.467498262912796	0.953317765530105	0.0298763149788465	0.114158503984113	-1.05624520142732	-0.698636564731127	9.27709988715909e-48	2.98642891289367e-46	-0.357608636696191
chr11	61897416	61898212	796	-	utr3	RAB3IL1	0.163819346357208	0.971516298253115	0.101529007557339	1	0.11642079001402	0.792846996506416	0.00761582651559678	0.0982672875588244	-0.325968018858662	-0.0471113004158857	0.55429132417009	0.690678111358154	-0.278856718442776
chr11	62145055	62145258	203	+	exon	INCENP	0.410256603395335	0.999066367020832	0.349185405393345	1	0.422512278541175	0.946392067913759	0.0092785373246137	0.0982672875588244	-0.0356443123185794	0.0666872713505258	0.237300507495079	0.370892682184905	-0.102331583669105
chr11	62146524	62146765	241	+	exon	INCENP	0.514403973331127	0.999066367020832	0.424069356279081	1	0.552543630162657	0.974455192825829	0.0866647651139804	0.1729820371842	0.085667228722102	0.0666872713505258	0.237300507495079	0.370892682184905	0.0189799573715761
chr11	62517393	62517646	253	-	exon	AHNAK	0.125461299605186	0.971516298253115	0.0791966002732243	1	0.0757544351426167	0.729295125065687	0.147888064766629	0.232872243697262	-0.00118617647591583	-0.0295196310289658	0.597544905387396	0.726272193888825	0.0283334545530499
chr11	62517961	62518284	323	-	exon	AHNAK	0.119715431801859	0.968888624220226	0.0899610539516073	1	0.0401311907469758	0.621700417650764	0.147375140207448	0.232407639266951	-0.0307798875554092	-0.0295196310289658	0.597544905387396	0.726272193888825	-0.00126025652644339
chr11	62518386	62518586	200	-	exon	AHNAK	0.0730411017807231	0.901420572133878	0.0470486333626624	1	0.0300073829534105	0.56077559037288	0.0202120063951913	0.107071448385184	-0.0338334636154615	-0.0295196310289658	0.597544905387396	0.726272193888825	-0.00431383258649576
chr11	62520795	62521240	445	-	exon	AHNAK	0.133220857400788	0.971516298253115	0.0960365071951626	1	0.0460281886399342	0.646038504839076	0.214343610699127	0.296170196352772	-0.046960581248252	-0.0295196310289658	0.597544905387396	0.726272193888825	-0.0174409502192863
chr11	62523246	62523447	201	-	exon	AHNAK	0.168445571615693	0.974846486894062	0.0973076770646588	1	0.121050650771999	0.794730838506602	0.0757326869593913	0.162301397458378	-0.1023842957828	-0.0295196310289658	0.597544905387396	0.726272193888825	-0.0728646647538345
chr11	62526309	62526639	330	-	exon	AHNAK	0.00648925846923294	0.435696325744975	0.00168608982142389	1	0.000825713916683802	0.131183102465488	0.654466082866982	0.704265490815356	0.0872809524324521	-0.0295196310289658	0.597544905387396	0.726272193888825	0.116800583461418
chr11	62526743	62526963	220	-	exon	AHNAK	0.0682026182851783	0.901420572133878	0.0372452498871854	1	0.0178025986554132	0.47625544759131	0.363427763907503	0.434402931502693	0.015032040212543	-0.0295196310289658	0.597544905387396	0.726272193888825	0.0445516712415088
chr11	62529617	62529851	234	-	exon	AHNAK	0.108970720645138	0.967756196224201	0.0522141809392712	1	0.0532908006157061	0.678876407632712	0.00354109390123425	0.0963159710842872	0.0279680217672719	-0.0295196310289658	0.597544905387396	0.726272193888825	0.0574876527962377
chr11	62532819	62533150	331	-	exon	AHNAK	0.723928565699627	0.999066367020832	0.707044028709712	1	0.725951484606573	0.992245776064375	0.0113830917860399	0.0991616236094442	-0.10863884902731	-0.0295196310289658	0.597544905387396	0.726272193888825	-0.0791192179983443
chr11	62533545	62534100	555	-	exon	AHNAK	0.950393883360911	0.999066367020832	0.956180251544226	1	0.891338507930066	0.992245776064375	0.0376213562607357	0.122244850826333	0.179646506596244	-0.0295196310289658	0.597544905387396	0.726272193888825	0.20916613762521
chr11	62575166	62575669	503	-	exon	TUT1	0.97669373853687	0.999066367020832	0.948261057964343	1	0.951475917332841	0.992245776064375	0.174510564011277	0.258135970973099	0.217578251637254	0.322306655189467	0.00314995175298773	0.00844342464052438	-0.104728403552214
chr11	62578789	62579008	219	-	exon	RP11-864I4.1	0.929720423204515	NA	0.897050750039025	1	0.904019803188695	0.992245776064375	0.0489728614625746	0.134794968958955	0.39269170894351	-0.608469182626554	0.00270781469739143	0.0073525867944655	1.00116089157006
chr11	62601543	62601794	251	-	utr5	MTA2	0.721024387286761	0.999066367020832	0.694208236993648	1	0.632889157585313	0.990520338231611	0.163909365776967	0.247749823769422	-0.247109356508	0.187154786125842	0.000784086487679693	0.00234997820765002	-0.434264142633842
chr11	62602282	62602530	248	-	utr3	EML3	0.220183312408476	0.982027534919478	0.143970571390516	1	0.139260060403978	0.804090236038136	0.210160003236579	0.292119274789192	-0.357690559585461	-0.30867374464871	1.25146428531775e-05	4.73232663290162e-05	-0.0490168149367513
chr11	62647756	62648712	956	-	exon	INTS5	0.115133229578722	0.968888624220226	0.066276011273866	1	0.0876844768511914	0.736474598789762	0.00654229741169221	0.0975883956573337	0.258735379455433	0.5585609825258	4.07468319577308e-13	2.88648689538962e-12	-0.299825603070366
chr11	62649371	62649666	295	-	exon	INTS5	0.989783581655066	NA	0.989560857831569	1	0.977511831235617	0.992245776064375	0.0501412408760691	0.13580146739993	0.356564100496925	0.5585609825258	4.07468319577308e-13	2.88648689538962e-12	-0.201996882028875
chr11	62671796	62672347	551	+	utr3	UQCC3	0.956745551413941	0.999066367020832	0.926453288391571	1	0.934720035936888	0.992245776064375	0.00983825174230069	0.0982672875588244	-0.346519646292425	-0.12577142487125	0.304036925842843	0.448330246785913	-0.220748221421175
chr11	62726525	62726919	394	-	exon	HNRNPUL2-BSCL2	0.579125921241809	0.999066367020832	0.514621750072478	1	0.578604970329008	0.976005010728878	0.106645765892087	0.192627947246301	-0.0763637975715702	-0.664463932485549	0.756224079273368	NA	0.588100134913979
chr11	62726963	62727413	450	-	utr5	HNRNPUL2-BSCL2	0.617844625126209	0.999066367020832	0.550263623983354	1	0.485246445681341	0.954661964114834	0.247590206060276	0.32744528314773	-0.0539875213265843	-0.664463932485549	0.756224079273368	NA	0.610476411158965
chr11	62786683	62786938	255	-	exon	RP11-727F15.12	0.315380675066267	NA	0.203225902394758	1	0.215054337222145	0.863260412287114	0.326600376243052	0.399398134524545	-0.797856521615349	0.212812063708165	0.828493501243544	0.89546427731664	-1.01066858532351
chr11	62790459	62790793	334	-	utr3	TMEM223	0.831549906253997	0.999066367020832	0.830542753251697	1	0.842737077661793	0.992245776064375	0.00433570405720995	0.0963159710842872	-0.581679240704418	-0.433533513021319	1.02713439615041e-06	4.36470327879451e-06	-0.148145727683099
chr11	62880969	62881224	255	+	utr5	SLC3A2	0.946872476407481	0.999066367020832	0.968554552142531	1	0.93253075096481	0.992245776064375	0.0307141640502432	0.115756799884374	-0.13047339963891	0.0486762592468954	0.285929232902496	0.427234886078109	-0.179149658885805
chr11	63761970	63762172	202	-	utr3	C11orf95	0.112304057841954	NA	0.0525771426814826	1	0.0643922176083268	0.691822573930037	0.00989104288344911	0.0982672875588244	-1.08489057736984	-0.823879393656197	8.37797881252242e-21	9.2385713729702e-20	-0.261011183713646
chr11	63763370	63763880	510	-	utr3	C11orf95	0.953010549548701	NA	0.940793495744045	1	0.971484478250374	0.992245776064375	0.1272625968348	0.21437622939533	-0.936295761770327	-0.823879393656197	8.37797881252242e-21	9.2385713729702e-20	-0.11241636811413
chr11	63765964	63766194	230	-	exon	C11orf95	0.527521049923562	NA	0.43857053319488	1	0.478004712754471	0.953583005647244	0.0463182843908236	0.131595700769664	-1.1176903426515	-0.823879393656197	8.37797881252242e-21	9.2385713729702e-20	-0.293810948995306
chr11	63813717	63813918	201	+	exon	C11orf84	0.832895167240625	NA	0.772816904712474	1	0.773704551872045	0.992245776064375	0.0578276256980461	0.145382490392306	-0.075685204624979	0.0157526997726885	0.788001826845651	0.86941133368016	-0.0914379043976675
chr11	63908908	63909391	483	+	utr3	MARK2	0.505947512966438	NA	0.411986849229547	1	0.45580716629595	0.949914077775401	0.139897432687895	0.22618525022669	0.15438905693659	0.247018040198047	0.000438511654099377	0.00136180424875002	-0.092628983261457
chr11	63954679	63955325	646	+	utr3	NAA40	0.224395286098972	0.982027534919478	0.17017269287438	1	0.237766354981259	0.874046070758862	0.0124495543123103	0.100258805203429	-0.251632903754771	0.0217816766426311	0.730294475466009	0.826904061907174	-0.273414580397402
chr11	64241654	64241897	243	+	utr5	FKBP2	0.725541815984594	NA	0.66642354259293	1	0.713977007481502	0.992245776064375	0.0544318670255901	0.141371391680028	-0.603285226696178	-0.383504770559945	3.64735344811108e-07	1.61807572619424e-06	-0.219780456136233
chr11	64246654	64246864	210	-	utr5	PPP1R14B	0.477354600024293	NA	0.261825163241539	1	0.602593821228975	0.98267388983274	0.0233806711168194	0.109559876780376	-0.863178386716515	-0.599080760061579	9.09769437313796e-21	1.00098931013391e-19	-0.264097626654937
chr11	64265993	64266223	230	+	exon	PLCB3	0.975658846820024	0.999066367020832	0.961386883110336	1	0.988721536488134	0.992245776064375	0.0547112084819438	0.141555299284364	0.122207439551001	0.291478728423649	6.37491260924989e-07	2.76503446383307e-06	-0.169271288872648
chr11	64607071	64608022	951	-	utr3	NRXN2	0.155374872271806	0.971516298253115	0.106915461541634	1	0.155218116516625	0.809021361458885	0.0260174268664153	0.111570574617981	-0.388256733480862	-0.178949328145591	0.0193029541625896	0.0439152420872092	-0.209307405335271
chr11	64804183	64804541	358	-	utr3	MEN1	0.813109089342587	0.999066367020832	0.80691410512751	1	0.815010671638881	0.992245776064375	0.00653013659522861	0.0975883956573337	0.187012138151874	0.371723728197171	1.38058766801908e-09	7.59507541531726e-09	-0.184711590045297
chr11	64853760	64854129	369	-	utr3	EHD1	0.220787621606571	0.982027534919478	0.177157905371977	1	0.175299769703383	0.839079089984076	0.026157714887289	0.111570574617981	1.28034376060253	1.72623606478139	4.0988584308074e-238	2.6667388680224e-235	-0.445892304178854
chr11	64854262	64854692	430	-	utr3	EHD1	0.549928011468322	0.999066367020832	0.496153305528046	1	0.474231507849981	0.953317765530105	0.115008829534309	0.201794605154705	1.71968159238946	1.72623606478139	4.0988584308074e-238	2.6667388680224e-235	-0.00655447239192952
chr11	64894663	64895157	494	-	utr3	ATG2A	0.295378187252326	NA	0.198740349198046	1	0.2042786524797	0.85063368286518	0.0398903586207109	0.125000548738711	0.22224698575936	0.320098143701151	1.57189280645574e-07	7.2260888534781e-07	-0.0978511579417901
chr11	64925576	64925793	217	+	utr5	PPP2R5B	0.930346767606696	NA	0.915180779384787	1	0.948260129467712	0.992245776064375	0.240812437609029	0.320472789978368	-0.206943320879357	-0.0412363527090975	0.67772713714873	0.787454084581636	-0.16570696817026
chr11	65041469	65041722	253	+	exon	SAC3D1	0.661122928595803	NA	0.471218721624791	1	0.32704933959559	0.921660705780211	0.118022987378643	0.204709929034467	-0.426135511389388	-0.166093772700049	0.0627869288316741	0.123118753291995	-0.26004173868934
chr11	65044397	65044801	404	+	utr3	SAC3D1	0.0706868908970331	0.901420572133878	0.0448650215003991	1	0.0383171250975649	0.606141542190711	0.000797065269970032	0.0963159710842872	-0.478262291182047	-0.166093772700049	0.0627869288316741	0.123118753291995	-0.312168518481999
chr11	65116485	65116711	226	-	exon	ZNHIT2	0.542624716644979	NA	0.485570949989256	1	0.481018700722284	0.95420005147134	0.0304447779715132	0.115279491436759	1.01762127965022	1.20751251639674	3.72805440953397e-21	4.18378071570169e-20	-0.189891236746518
chr11	65321049	65321884	835	+	utr3	CDC42EP2	0.580374852661209	0.999066367020832	0.558136733488761	1	0.513324809290655	0.960147001707543	0.020394857085277	0.107071448385184	1.66430091226405	1.86053815303854	8.44298911440739e-101	9.53132510847004e-99	-0.196237240774492
chr11	65411428	65412681	1253	+	utr3	FRMD8	0.19779185136222	0.980733253329022	0.158854943030653	1	0.193023190468536	0.85063368286518	0.0151465308674635	0.10347588836903	0.794630812967182	1.00450409749136	1.06626577526356e-61	5.27225775236818e-60	-0.209873284524181
chr11	65422938	65423268	330	+	exon	NEAT1	0.514230308394195	0.999066367020832	0.480199993829963	1	0.457726347685028	0.949914077775401	0.0280680026434432	0.113499239218983	0.0262677684568082	0.191687434391287	0.0107922455231528	0.0260207417660334	-0.165419665934478
chr11	65423991	65424819	828	+	exon	NEAT1_3	0.899037502559396	0.999066367020832	0.866771605872883	1	0.718138264270985	0.992245776064375	0.0888389542153577	0.174568545033178	0.0475189621364775	NA	NA	NA	NA
chr11	65456324	65456548	224	+	exon	CMB9-22P13.1	0.369776053702487	NA	0.270974048371458	1	0.221292776994568	0.870597031516565	0.225281486871667	0.306407443072994	-0.675121749522845	-0.620777299656054	1.16379420325081e-09	6.45122961591249e-09	-0.0543444498667911
chr11	65500357	65500801	444	+	exon	MALAT1	0.311288372024555	0.999066367020832	0.137040101311699	1	0.021632864472085	0.504580175836043	0.0222888933234753	0.10888159103868	-0.301378574870422	0.142785342086008	0.375390581732125	0.523598383760978	-0.44416391695643
chr11	65557970	65558337	367	-	utr5	LTBP3	0.686998792566016	NA	0.630614292302152	1	0.658530098305362	0.991463827364457	0.0807637372612804	0.167377970061055	-0.494899967906982	-0.462970479941483	1.07597340612102e-14	8.4207947196993e-14	-0.0319294879654987
chr11	65572581	65572818	237	+	utr3	SSSCA1	0.256818288827695	NA	0.155910409562022	1	0.181175546139357	0.842535976830011	0.804610571702776	0.833986102773811	-0.796729376344576	-0.0965965830420203	0.129692886918192	0.227840349838589	-0.700132793302556
chr11	65573671	65573935	264	+	utr3	SSSCA1	0.388430737957348	0.999066367020832	0.345036654184193	1	0.345664858362987	0.925749998636635	0.0117597466145397	0.099501383486126	-1.04159479419023	-0.0965965830420203	0.129692886918192	0.227840349838589	-0.944998211148207
chr11	65576048	65576273	225	+	utr5	EHBP1L1	0.26002875905443	NA	0.196941783200607	1	0.125206830064861	0.797712798715286	0.0399457697303924	0.125010504013764	-1.13632784089897	-0.902729379698101	1.1246276579935e-44	3.26723496928006e-43	-0.233598461200871
chr11	65581710	65582158	448	+	exon	EHBP1L1	0.828825128902936	0.999066367020832	0.820985903436581	1	0.792056535787882	0.992245776064375	0.0109910456541418	0.0982672875588244	-1.09071389392668	-0.902729379698101	1.1246276579935e-44	3.26723496928006e-43	-0.187984514228582
chr11	65582408	65582919	511	+	exon	EHBP1L1	0.33156041619176	0.999066367020832	0.289495920662408	1	0.181996320861037	0.842535976830011	0.047491927417014	0.13319816882961	-1.13736831637346	-0.902729379698101	1.1246276579935e-44	3.26723496928006e-43	-0.234638936675359
chr11	65583012	65583463	451	+	exon	EHBP1L1	0.947186992548062	0.999066367020832	0.920762082586086	1	0.925956045037216	0.992245776064375	0.0358832907451999	0.120689369894649	-1.13843978113138	-0.902729379698101	1.1246276579935e-44	3.26723496928006e-43	-0.235710401433279
chr11	65598023	65598503	480	-	utr3	MAP3K11	0.797183377221029	0.999066367020832	0.8009938162839	1	0.798562726500306	0.992245776064375	0.0355401233264495	0.120298323154396	0.545509675027602	0.752085646882418	2.89090791471279e-39	6.97286989028724e-38	-0.206575971854816
chr11	65613306	65613666	360	-	exon	MAP3K11	0.970562147829915	0.999066367020832	0.951389663052416	1	0.992367288431908	0.993431631950805	0.00621344454425943	0.0975883956573337	0.663817340029702	0.752085646882418	2.89090791471279e-39	6.97286989028724e-38	-0.0882683068527161
chr11	65613835	65614162	327	-	utr5	MAP3K11	0.19657047713475	0.980733253329022	0.128705572673886	1	0.202061628752757	0.85063368286518	0.00979540262494216	0.0982672875588244	0.502377732018917	0.752085646882418	2.89090791471279e-39	6.97286989028724e-38	-0.2497079148635
chr11	65618122	65618943	821	+	exon	PCNX3	0.678247777672396	0.999066367020832	0.614174596296857	1	0.66091826635108	0.991463827364457	0.190727380251785	0.274088019311024	0.558310478437598	0.499633493947807	1.34407539695944e-20	1.46708944984672e-19	0.0586769844897915
chr11	65636755	65637312	557	+	utr3	PCNX3	0.963613107011589	0.999066367020832	0.935974081896246	1	0.964858863372442	0.992245776064375	0.0338268687536329	0.118863637168648	0.117135452837768	0.499633493947807	1.34407539695944e-20	1.46708944984672e-19	-0.382498041110038
chr11	65641074	65641474	400	+	exon	SIPA1	0.00503312510380446	0.413775863796977	0.000924819119689004	1	0.00125705375981262	0.17382260045409	0.325734764597958	0.398796767872267	-0.448943163520598	-0.462110588967681	2.68825606468262e-17	2.44704545976246e-16	0.0131674254470835
chr11	65654351	65654634	283	-	utr3	RELA	0.727956588295528	0.999066367020832	0.70520982287608	1	0.649393095814728	0.990520338231611	0.098307237784204	0.184610169505335	0.407179860061702	0.599525092928302	5.4144735311197e-40	1.32799632053445e-38	-0.1923452328666
chr11	65774997	65775552	555	-	utr3*	AP5B1	0.245929965045856	NA	0.157086633409369	1	0.181395474720785	0.842535976830011	0.156242425572682	0.240159277926156	-0.184545392529259	0.016992073881902	0.820272632214918	0.890618216061487	-0.201537466411161
chr11	65777780	65778444	664	-	utr3	AP5B1	0.745026714395644	0.999066367020832	0.701306130269386	1	0.747737033479591	0.992245776064375	0.0204048039443038	0.107071448385184	-0.198412815967494	0.016992073881902	0.820272632214918	0.890618216061487	-0.215404889849396
chr11	65778583	65779433	850	-	exon	AP5B1	0.892007834726569	0.999066367020832	0.846326359778032	1	0.856828441706036	0.992245776064375	0.0497803555199708	0.135331734623282	-0.110099777911999	0.016992073881902	0.820272632214918	0.890618216061487	-0.127091851793901
chr11	65779495	65779780	285	-	exon	AP5B1	0.399705515072734	NA	0.281815034834847	1	0.329964488219091	0.922154491944836	0.54027525969297	0.598906675197061	-0.025683715874019	0.016992073881902	0.820272632214918	0.890618216061487	-0.0426757897559209
chr11	65890700	65891010	310	+	utr5	CCDC85B	0.114528646654882	0.968888624220226	0.0752912376674889	1	0.0244400838774049	0.52743961362018	0.202245906879091	0.285056228577008	-0.0312098231324167	0.00150474596174733	0.990878173621976	0.994058344260709	-0.0327145690941641
chr11	65891268	65891553	285	+	utr3	CCDC85B	0.632628922129422	0.999066367020832	0.61170130897733	1	0.50808790537958	0.960147001707543	0.0146581499589543	0.103230786774477	-0.178896505021961	0.00150474596174733	0.990878173621976	0.994058344260709	-0.180401250983709
chr11	65916993	65917697	704	-	utr3	C11orf68	0.0140336463555526	0.562161888361818	0.0130318948820666	1	0.0202080094827809	0.496359232920807	0.00399955729343215	0.0963159710842872	0.453710446592803	0.791637714150099	2.69341073788358e-52	1.00134125823603e-50	-0.337927267557296
chr11	65917978	65918239	261	-	utr5	C11orf68	0.515886769272982	0.999066367020832	0.456381575634541	1	0.508773015339565	0.960147001707543	0.102816314791477	0.1888605401687	0.68291624524608	0.791637714150099	2.69341073788358e-52	1.00134125823603e-50	-0.108721468904019
chr11	65961729	65962176	447	+	utr5	SART1	0.416774972980425	0.999066367020832	0.33990527453037	1	0.467114117936168	0.953317765530105	0.137302910981041	0.223754001810439	0.24339109388486	0.389797455712435	1.65589131166009e-17	1.52528319292744e-16	-0.146406361827575
chr11	65967407	65967715	308	+	exon	SART1	0.721313678549708	0.999066367020832	0.722576785068766	1	0.784110091145625	0.992245776064375	0.092670015320744	0.179219633359232	0.241211022668291	0.389797455712435	1.65589131166009e-17	1.52528319292744e-16	-0.148586433044144
chr11	66332140	66332370	230	-	utr3	RIN1	0.490408086288762	0.999066367020832	0.397506099622724	1	0.423566712450586	0.946392067913759	0.00522209905926374	0.0963159710842872	0.179115138976358	0.362090017998975	3.86549523825991e-07	1.71051796626991e-06	-0.182974879022617
chr11	66345557	66345982	425	-	utr3	B4GAT1	0.532055122088181	0.999066367020832	0.456894293435166	1	0.500150012258723	0.960147001707543	0.0297157668504262	0.114158503984113	-0.383870170244769	-0.156309331194973	0.0308771142873579	0.0663861984978127	-0.227560839049796
chr11	66362578	66363307	729	-	utr3	SLC29A2	0.232298048384881	0.993918110029388	0.169145357871376	1	0.11509800401164	0.791389763858175	0.00157699263299504	0.0963159710842872	-1.03702411704853	-0.859617227609368	2.85179454828456e-26	4.16449596085287e-25	-0.177406889439164
chr11	66410324	66410673	349	+	exon	RP11-867G23.10	0.554377542964686	NA	0.466924531604126	1	0.489874139773241	0.95656124521098	0.30372184940069	0.378670710271407	-0.100639052605303	0.000305793614048622	0.998637425472873	0.998839431586934	-0.100944846219351
chr11	66475872	66476431	559	+	utr3	PELI3	0.975262348758409	0.999066367020832	0.976958166587263	1	0.981537228060122	0.992245776064375	0.142432380883204	0.227836886901217	-0.751105187661839	-0.580826249676494	9.63175885653437e-10	5.37045498895127e-09	-0.170278937985345
chr11	66476867	66477271	404	+	utr3	PELI3	0.153522212817303	NA	0.0736839825355198	1	0.0888269527699813	0.738393761181854	0.708814259333101	0.751486025051863	-0.64507575624974	-0.580826249676494	9.63175885653437e-10	5.37045498895127e-09	-0.0642495065732457
chr11	66640074	66640335	261	+	utr3	RBM4	0.12262718579782	0.971516298253115	0.0738870791018107	1	0.0687849551199448	0.700705675144103	0.00240107667761102	0.0963159710842872	0.761200977009123	0.949879492852736	4.213866298763e-14	3.18786464211498e-13	-0.188678515843614
chr11	66668617	66669265	648	-	utr3	RBM4B	0.315223902941982	NA	0.250482597993811	1	0.177103029809267	0.841471975479534	0.386548916469863	0.455403550157873	-0.93302063404493	-0.868136523899143	7.80083811172833e-14	5.78464668974984e-13	-0.0648841101457874
chr11	66676513	66676715	202	-	utr3	RBM4B	0.92057241813819	NA	0.914558636644107	1	0.952663674129085	0.992245776064375	0.180926635838063	0.2640694272484	-0.885927968492398	-0.868136523899143	7.80083811172833e-14	5.78464668974984e-13	-0.0177914445932553
chr11	66700715	66701154	439	-	exon	SPTBN2	0.926370730858663	NA	0.92463236418495	1	0.945087155767843	0.992245776064375	0.0509931836260753	0.136629499906858	-0.213862196727867	-0.164770447474594	0.0210079336944097	0.0473756403107627	-0.0490917492532735
chr11	66857809	66858969	1160	-	exon	PC	0.994284483911953	0.999686211938629	0.962075984460672	1	0.979653523397421	0.992245776064375	0.0175089849377114	0.104848288127527	0.527002415788339	-1.13033650940054	7.59454751554008e-12	4.94756253561785e-11	1.65733892518888
chr11	66859916	66860120	204	+	exon	LRFN4	0.299615636565461	0.999066367020832	0.215239185910437	1	0.232659773510166	0.874046070758862	0.200459901158986	0.283169519855116	0.591832403827313	0.669181876848721	1.33704282903724e-22	1.61958402069024e-21	-0.0773494730214083
chr11	67049180	67049468	288	+	utr3	SYT12	0.715616151481531	NA	0.702598086247397	1	0.793489487258097	0.992245776064375	0.185241989464182	0.268218331458027	-4.31007795007026	-3.83228808601371	8.5713884957697e-48	2.76284795020749e-46	-0.477789864056558
chr11	67231592	67231902	310	+	exon	KDM2A	0.345238484866766	NA	0.236017556054717	1	0.279249278434392	0.893843174323635	0.0209535436319832	0.107789099609601	0.126153392046972	0.493992127461504	1.21766255694148e-21	1.40215516512641e-20	-0.367838735414532
chr11	67250318	67250553	235	+	exon	KDM2A	0.401163716497448	0.999066367020832	0.325148507112607	1	0.352026828226178	0.929054926580679	0.364545483255852	0.435529779755432	0.452521597469037	0.493992127461504	1.21766255694148e-21	1.40215516512641e-20	-0.0414705299924668
chr11	67257176	67257481	305	+	utr3	KDM2A	0.462618365867905	NA	0.380367456410551	1	0.446180384190444	0.946580216173859	0.0353403986860528	0.120133295947507	0.218562516679703	0.493992127461504	1.21766255694148e-21	1.40215516512641e-20	-0.275429610781801
chr11	67311830	67312222	392	+	utr3	SSH3	0.44299557595326	0.999066367020832	0.36962383117334	1	0.389081444857524	0.94547488145524	0.0352766548058437	0.120133295947507	-0.704541092179473	-0.426448697597496	1.06167580668594e-07	4.95054903219476e-07	-0.278092394581977
chr11	67365310	67365556	246	-	exon	CLCF1	0.282145483228633	NA	0.176247886609686	1	0.202791212535454	0.85063368286518	0.955667426775941	0.967326647110743	-0.997710916610684	-1.09842042736652	1.88214669010355e-10	1.11055638709857e-09	0.10070951075584
chr11	67626929	67627257	328	-	exon	RP11-655M14.13	0.309708296050544	NA	0.218310821426015	1	0.205709732994975	0.85063368286518	0.590895698937086	0.646384146493294	-1.10285165697257	-1.11413147063102	7.21880636404246e-08	3.4288290055374e-07	0.0112798136584529
chr11	68028692	68028971	279	+	utr3	ALDH3B1	0.723893445198573	0.999066367020832	0.711652653946885	1	0.694414926429154	0.992245776064375	0.0557980704675756	0.143275169250821	-2.37134056950533	-2.1238987666544	6.38878490949424e-166	1.97437411646783e-163	-0.247441802850928
chr11	68157758	68158855	1097	-	utr3	KMT5B	0.607130820505275	NA	0.544781236996854	1	0.563932954569006	0.976005010728878	0.0183295268008861	0.105281982017089	-1.15890055654647	0.597772701371814	5.812167311891e-23	7.22444507048171e-22	-1.75667325791828
chr11	68166325	68166587	262	-	utr3	KMT5B	0.300698646281597	0.999066367020832	0.233048118400442	1	0.258519448331295	0.880239270720374	0.00445397900538602	0.0963159710842872	0.668182370445318	0.597772701371814	5.812167311891e-23	7.22444507048171e-22	0.0704096690735037
chr11	68261518	68262785	1267	-	utr3	C11orf24	0.319359337179827	0.999066367020832	0.328774540266819	1	0.403210734893695	0.946392067913759	0.0281866235311646	0.113551452063545	-0.153905639509711	0.0260456239710774	0.632943507687773	0.754916843377087	-0.179951263480788
chr11	68939970	68940200	230	+	utr3	IGHMBP2	0.692418720053931	NA	0.621403156301703	1	0.654621344603284	0.990520338231611	0.315301404111422	0.389021081378055	-0.0320666126849003	0.628519929733137	3.90610044539616e-14	2.9631948852878e-13	-0.660586542418038
chr11	69088009	69088235	226	+	utr3	TPCN2	0.318258308961305	NA	0.208651168189521	1	0.22714150728306	0.872794059434883	0.823582298517135	0.851050238448304	0.869620294822593	0.911302945003946	1.92127380385399e-18	1.85473066195557e-17	-0.0416826501813528
chr11	69295746	69296354	608	+	exon	MYEOV	0.864991042722697	0.999066367020832	0.894809831521329	1	0.915245366593781	0.992245776064375	0.0244830885913461	0.110726435918873	1.80827758976266	1.92881758456532	0	0	-0.120539994802659
chr11	69367402	69367794	392	+	exon	MYEOV	0.289878379958277	NA	0.19605522371054	1	0.185711868993877	0.846071095654228	0.540065077792624	0.598828352323246	1.91539965415263	1.92881758456532	0	0	-0.0134179304126907
chr11	70206262	70207009	747	+	utr3	FADD	0.900357274887375	0.999066367020832	0.927608539093627	1	0.981586265770644	0.992245776064375	0.0592159337934322	0.146422823427793	-0.0522386625136229	0.103916696449395	0.4225626587759	0.571088374607235	-0.156155358963018
chr11	71996144	71996476	332	+	utr3	RNF121	0.770053478304145	0.999066367020832	0.757640175962988	1	0.807981994581804	0.992245776064375	0.0972637549335154	0.183990231660794	-0.108170844076208	-0.0515457300500643	0.479646270390621	0.624416552201955	-0.0566251140261441
chr11	72012894	72013443	549	-	exon	NUMA1	0.249799951363583	0.999066367020832	0.183108204831897	1	0.181087271646158	0.842535976830011	0.140452782538464	0.226587485663611	-0.432507589157063	-0.331017395191478	2.95104593638615e-10	1.71023695933603e-09	-0.101490193965586
chr11	72013551	72015221	1670	+	exon	RP11-849H4.4	0.31106768454089	0.999066367020832	0.273583315173021	1	0.274929011483484	0.892321341112487	0.0197308114761302	0.106956928933118	-0.437352840634635	2.5917713685918	0.0792181416654599	0.150457871736588	-3.02912420922644
chr11	72015332	72016009	677	+	exon	RP11-849H4.4	0.899385955030514	0.999066367020832	0.85600728576131	1	0.811074207245837	0.992245776064375	0.0979206621609819	0.184453807177552	-0.493400963647415	2.5917713685918	0.0792181416654599	0.150457871736588	-3.08517233223922
chr11	72224709	72225039	330	+	utr5	INPPL1	0.623572609113633	NA	0.57389244590984	1	0.524268281019047	0.962791749721895	0.38278807472631	0.452617348215575	-0.975365663335763	-0.786334484692516	6.64728428503172e-41	1.68554676285989e-39	-0.189031178643247
chr11	72293193	72293561	368	-	utr3	CLPB	0.062544067412203	NA	0.0223831344021318	1	0.0379550031918123	0.604285733119962	0.0111952703809851	0.0985791084136979	0.1270954311272	0.768715220524983	1.0450649488125e-21	1.20903793773943e-20	-0.641619789397784
chr11	72754725	72755002	277	-	utr3	STARD10	0.803334185216939	0.999066367020832	0.748413403008488	1	0.771530290338259	0.992245776064375	0.0120265025122129	0.099501383486126	-0.340381465669502	-0.213045378565147	0.00294027774196051	0.00792634245060406	-0.127336087104355
chr11	72837509	72837870	361	-	utr3	FCHSD2	0.806157071208785	NA	0.752335382902444	1	0.78040666092456	0.992245776064375	0.102950343323506	0.188970062339386	0.0655418344364169	0.160285781973201	0.0332813695903641	0.0708163611655539	-0.0947439475367838
chr11	73142002	73142218	216	-	utr5	FCHSD2	0.489699613999515	NA	0.375306162141434	1	0.427758816878451	0.946400067439926	0.357146702933449	0.428748300772358	0.0250255831768165	0.160285781973201	0.0332813695903641	0.0708163611655539	-0.135260198796384
chr11	73309427	73309771	344	+	exon	ARHGEF17	0.413504404399001	NA	0.308173245564421	1	0.326573065855121	0.921660705780211	0.00990349262470736	0.0982672875588244	-0.819692397570762	-0.761711272543942	6.47430952490018e-32	1.20349138634667e-30	-0.0579811250268204
chr11	73310105	73310346	241	+	exon	ARHGEF17	0.113315254773394	NA	0.045354371365425	1	0.0472041308908152	0.655154731155609	0.747678532874167	0.785220197604979	-0.622115211340686	-0.761711272543942	6.47430952490018e-32	1.20349138634667e-30	0.139596061203255
chr11	73310561	73311293	732	+	exon	ARHGEF17	0.60762807817861	0.999066367020832	0.519686413105164	1	0.473716681441804	0.953317765530105	0.263360729282932	0.341112673990573	-0.683315403878482	-0.761711272543942	6.47430952490018e-32	1.20349138634667e-30	0.0783958686654596
chr11	73311400	73311682	282	+	exon	ARHGEF17	0.56947358244816	NA	0.50776933547502	1	0.51076964313889	0.960147001707543	0.00551421081378511	0.0963159710842872	-0.661672878506395	-0.761711272543942	6.47430952490018e-32	1.20349138634667e-30	0.100038394037547
chr11	73347071	73347330	259	+	exon	ARHGEF17	0.747120247978669	NA	0.660995064172322	1	0.698248987713066	0.992245776064375	0.363988968638983	0.435004101924982	-0.402967775466458	-0.761711272543942	6.47430952490018e-32	1.20349138634667e-30	0.358743497077484
chr11	73367601	73368046	445	+	utr3	ARHGEF17	0.0396263308137338	NA	0.0113850628916992	1	0.0124500327701283	0.407866786678688	0.920624169668148	0.937191639388147	-0.867311605315806	-0.761711272543942	6.47430952490018e-32	1.20349138634667e-30	-0.105600332771864
chr11	73395448	73395674	226	+	utr3	RELT	0.645447585431454	NA	0.578499460046332	1	0.61550669132534	0.985840511395606	0.107277220880009	0.193207672048005	0.262621597498595	0.248485795790774	0.0223814785604256	0.0501075155708958	0.0141358017078217
chr11	73404838	73405416	578	-	utr3	FAM168A	0.642727133627844	0.999066367020832	0.597980649630304	1	0.594308547015678	0.978545076199795	0.0592952106731167	0.146422823427793	0.106060598498784	0.295674061260489	1.23534376627633e-07	5.72687116700725e-07	-0.189613462761704
chr11	73872932	73873218	286	-	utr3	COA4	0.805736844674408	0.999066367020832	0.826430432762145	1	0.838820261852617	0.992245776064375	0.0282542384911671	0.113610338617956	-0.449509501699439	-0.267243645714383	3.14446219798395e-05	0.000113822165330538	-0.182265855985056
chr11	73927454	73927667	213	+	utr3	PAAF1	0.589342550212301	NA	0.530826921373339	1	0.551323269125705	0.973735324569538	0.276170429853808	0.35365539353771	0.282692099271218	0.472993359194167	5.45351671228356e-08	2.6215690001514e-07	-0.190301259922949
chr11	74012955	74013281	326	-	utr3	C2CD3	0.794464445189937	NA	0.754306240859796	1	0.773046399865214	0.992245776064375	0.269247851215964	0.347472123233598	-1.25483637392089	-0.715510656238662	3.15900800991e-21	3.55971536139494e-20	-0.539325717682232
chr11	74640519	74640953	434	+	utr3	POLD3	0.298594968570971	NA	0.215275773317664	1	0.251607697466948	0.874046070758862	0.117100865465676	0.204011237151704	-0.597599208645926	-0.193685576634051	0.00321613887679841	0.00860712291092087	-0.403913632011875
chr11	74835730	74835940	210	+	exon	RNF169	0.252291903377241	NA	0.149136672882831	1	0.190359034589469	0.85063368286518	0.0185167234884133	0.105520021600073	-0.125031064372829	0.059576164693442	0.441398850086152	0.589016234181461	-0.184607229066271
chr11	74836332	74836732	400	+	utr3	RNF169	0.878899362536097	NA	0.879123146725786	1	0.911874450498069	0.992245776064375	0.0765492289096048	0.162986339397781	-0.131216939547566	0.059576164693442	0.441398850086152	0.589016234181461	-0.190793104241008
chr11	74842109	74842380	271	-	utr3	XRRA1	0.0182852821150967	NA	0.00442902967037919	1	0.0051314326006344	0.333962890601766	0.00476846882635951	0.0963159710842872	-0.27538953704462	0.580594462288813	7.57224198350652e-11	4.60311134886235e-10	-0.855983999333434
chr11	74843039	74843413	374	-	utr3	XRRA1	0.858829058473486	NA	0.830160955388697	1	0.841229228288849	0.992245776064375	1	1	0.67330612602428	0.580594462288813	7.57224198350652e-11	4.60311134886235e-10	0.0927116637354664
chr11	75005562	75006969	1407	+	utr3	NEU3	0.41141727329963	0.999066367020832	0.360870408979299	1	0.333046658227977	0.922154491944836	0.0240011167487032	0.110099407078298	0.236834441874099	0.432782164091312	4.10874511519063e-09	2.18358782207347e-08	-0.195947722217213
chr11	75265543	75265754	211	-	utr3	ARRB1	0.859050995133477	NA	0.824605039324994	1	0.873385498734408	0.992245776064375	0.139586550757964	0.22604484374533	-0.202595008800354	0.300137599392685	0.00169908831079598	0.00479253397693199	-0.502732608193039
chr11	76140753	76141048	295	+	utr3	UVRAG	0.766882222621843	NA	0.697644458699827	1	0.677609031639673	0.991463827364457	0.153789789097462	0.238158651599639	0.0434594915402482	0.327878780743588	0.000191340852483232	0.000628056279333901	-0.28441928920334
chr11	76141170	76141550	380	+	utr3	UVRAG	0.519058452567122	NA	0.456787855267497	1	0.509685520718901	0.960147001707543	0.0190035439848218	0.106006949350396	-0.0506892947660962	0.327878780743588	0.000191340852483232	0.000628056279333901	-0.378568075509684
chr11	76350621	76350828	207	-	utr3	THAP12	0.0156260094806108	NA	0.00283111855190187	1	0.00570445143297935	0.349036258279768	0.0107875219154628	0.0982672875588244	-0.118668552403306	0.367308995835476	6.00413992279447e-05	0.000209839343103262	-0.485977548238782
chr11	76544421	76544804	383	+	exon	EMSY	0.978281697093831	NA	0.992568101435706	1	0.983394990242893	0.992245776064375	0.0249351586718171	0.111083696055557	-0.397182021774034	0.0344851523391948	0.627941850868132	0.750815223630741	-0.431667174113228
chr11	76549978	76550329	351	+	utr3	EMSY	0.911448566033194	NA	0.89558977580819	1	0.903025269884257	0.992245776064375	0.372325520635869	0.442770291859856	-0.312240224415109	0.0344851523391948	0.627941850868132	0.750815223630741	-0.346725376754304
chr11	76795746	76796935	1189	+	utr3	TSKU	0.730456039767423	0.999066367020832	0.682646221072895	1	0.698395821586743	0.992245776064375	0.0698608942158774	0.156699097960335	-0.0485038879430328	0.13186158975335	0.0439034468260824	0.0900917094854943	-0.180365477696383
chr11	77123816	77124370	554	+	utr3	CAPN5	0.586049994274089	0.999066367020832	0.524152035592077	1	0.549842125485082	0.973735324569538	0.0541453039889733	0.140906130529863	-0.205681302617146	0.00562835216423704	0.94202777032401	0.968912616621063	-0.211309654781383
chr11	77666812	77667412	600	-	utr3	RSF1	0.927569466745044	0.999066367020832	0.88674198841586	1	0.907806485676178	0.992245776064375	0.0421904218800716	0.127432226164485	-0.386398783947002	-0.0829798317395074	0.201988347877182	0.327073482091143	-0.303418952207494
chr11	77813416	77813649	233	-	exon	RSF1	0.0466573865647524	NA	0.0269521341275871	1	0.0161607782512283	0.449609598505172	0.0108040214771233	0.0982672875588244	1.81212094197684	-0.0829798317395074	0.201988347877182	0.327073482091143	1.89510077371635
chr11	78015825	78016178	353	-	utr3	KCTD14	0.960051015023919	NA	0.958219745915302	1	0.964695812179303	0.992245776064375	0.126200666015108	0.213102752857262	-0.0237041095123267	0.193203714295488	0.356340168619109	0.504169231005618	-0.216907823807815
chr11	78173441	78174352	911	-	utr3	KCTD21	0.914812724592261	0.999066367020832	0.927658620248147	1	0.961917213544671	0.992245776064375	0.181903890739879	0.265029397356797	-0.172945880821892	-0.0914247796215989	0.502591727074213	0.645283302267125	-0.0815211012002935
chr11	78209630	78209865	235	+	utr3	USP35	0.898321047737954	NA	0.886352384017058	1	0.924959852290657	0.992245776064375	0.155095500716626	0.23917763400476	0.193521211210655	0.479237059886062	4.8844878083127e-06	1.93493337742213e-05	-0.285715848675407
chr11	78209971	78210268	297	+	utr3	USP35	0.643467884600002	NA	0.590380966747058	1	0.634604943693375	0.990520338231611	0.0267875579804546	0.112443214673564	0.316786610222094	0.479237059886062	4.8844878083127e-06	1.93493337742213e-05	-0.162450449663968
chr11	82931854	82932054	200	+	utr3	DDIAS	0.260344499335424	NA	0.145566794015917	1	0.169910242273307	0.831402214321616	0.227812506226193	0.308277633923701	0.674561563537632	0.572430804050432	1.95100949655017e-17	1.78846154183203e-16	0.102130759487201
chr11	82981950	82982374	424	-	utr3	RAB30	0.673569578790823	NA	0.611841574531582	1	0.676394004448056	0.991463827364457	0.16132951415216	0.244847049222394	-1.05929558729409	-0.98796294707792	5.60009966935773e-11	3.4406377764794e-10	-0.0713326402161741
chr11	83169542	83169788	246	+	exon	PCF11	0.204141797168153	NA	0.126000701200187	1	0.154468594867574	0.809021361458885	0.321966787187352	0.394960735982907	0.117995717346248	0.0645927236358982	0.429637060409953	0.577686248138102	0.0534029937103494
chr11	83194334	83194546	212	+	utr5	ANKRD42	0.766298405354866	NA	0.695219217842261	1	0.727454478208399	0.992245776064375	0.258316129360586	0.336387606894925	0.386813460052839	0.613191484749393	3.24333357055237e-07	1.44790422291019e-06	-0.226378024696554
chr11	83213018	83213320	302	+	utr3	ANKRD42	0.539196316995115	NA	0.420561794358252	1	0.46476228788473	0.952615976841966	0.723136873712188	0.76406721890603	0.752932007466271	0.613191484749393	3.24333357055237e-07	1.44790422291019e-06	0.139740522716878
chr11	85663752	85664806	1054	-	utr3	CREBZF	0.00842695444958919	0.453893201733045	0.00223487200995909	1	0.00288864355620437	0.239744394092483	0.318454385108787	0.39183150469694	0.37298047350111	0.391313546225442	1.36193189899293e-07	6.29718390476946e-07	-0.0183330727243314
chr11	86244812	86245028	216	+	utr5	EED	0.311021849444581	NA	0.208207005166097	1	0.243926622671343	0.874046070758862	0.0215027735328503	0.10863410688078	-0.258865733617872	-0.0174998298218106	0.847079523449084	0.906673610625669	-0.241365903796062
chr11	86951396	86951829	433	+	utr3	PRSS23	0.217614688536321	NA	0.140493583248238	1	0.26994582956596	0.890580642984554	0.986449382749477	0.991978246977571	0.186501127938574	-0.383024355198027	0.605588273171023	0.733312448142324	0.569525483136602
chr11	88293848	88294290	442	-	utr3	CTSC	0.0671211314999528	0.901420572133878	0.038183612547065	1	0.045915391653981	0.646038504839076	0.00858471169056751	0.0982672875588244	-0.798991362961062	-0.533442203574101	1.61881927991385e-27	2.50607821273076e-26	-0.265549159386961
chr11	94128967	94129209	242	+	utr5	PANX1	0.0338441347426289	0.794301774394891	0.0112798502645785	1	0.0122698755555923	0.405394516697378	0.640138366520545	0.692640658282699	1.03945838754552	1.03339234625295	1.0980799952104e-60	5.26120769798192e-59	0.00606604129257637
chr11	94180782	94181885	1103	+	utr3	PANX1	0.0549384262471558	0.872611236042519	0.0361827656724512	1	0.0290225068223248	0.557335848302766	0.0428549927047233	0.127950409331242	0.321345536064305	1.03339234625295	1.0980799952104e-60	5.26120769798192e-59	-0.712046810188641
chr11	94498210	94498573	363	+	utr3	ANKRD49	0.371222731158622	NA	0.27569070548212	1	0.341254308876286	0.923377214376552	0.0287147958492928	0.114098841277038	-0.281086810755953	0.0179524946295807	0.90527693082776	0.945989330100795	-0.299039305385534
chr11	94544956	94545172	216	+	exon	FUT4	0.218563595629368	NA	0.12272342628381	1	0.137113892851079	0.804090236038136	0.849802594856776	0.874634869165479	0.53567968550207	0.547656358216442	4.49462973396913e-05	0.000159495810123323	-0.0119766727143723
chr11	94545469	94545771	302	+	utr3	FUT4	0.332419827154727	NA	0.220650451249074	1	0.276154412768341	0.892503398958503	0.389293911258247	0.457798005594565	0.477907872180819	0.547656358216442	4.49462973396913e-05	0.000159495810123323	-0.0697484860356228
chr11	94545986	94546434	448	+	utr3	FUT4	0.276438690155791	NA	0.176399829229325	1	0.252822848424595	0.874046070758862	0.0372767529732356	0.122062711859967	0.0501926838171081	0.547656358216442	4.49462973396913e-05	0.000159495810123323	-0.497463674399334
chr11	94799569	94800080	511	+	exon	AMOTL1	0.435070730322386	0.999066367020832	0.363101741529917	1	0.407696300037628	0.946392067913759	0.0377120847033715	0.122334823716707	0.0545867254390067	0.295624370943324	4.33229639504752e-06	1.72552412689857e-05	-0.241037645504317
chr11	94870696	94871125	429	+	utr3	AMOTL1	0.137432187378773	NA	0.070943828628431	1	0.0930907510421563	0.750579038215566	0.525874345253166	0.585900288869799	0.207534107595844	0.295624370943324	4.33229639504752e-06	1.72552412689857e-05	-0.0880902633474795
chr11	95067919	95068212	293	+	utr3	SRSF8	0.8896460570036	0.999066367020832	0.885419055553643	1	0.876194400896472	0.992245776064375	0.143951537989683	0.229284584933652	-0.167416796058053	-0.013095687437935	0.857450384125957	0.912906032723652	-0.154321108620118
chr11	95128407	95128916	509	+	exon	ENDOD1	0.26465433591822	NA	0.177183390717659	1	0.226039942763824	0.872794059434883	0.0114191614476663	0.0991616236094442	0.630990558644193	0.849720750723405	3.9106166900928e-32	7.3522567626741e-31	-0.218730192079213
chr11	95129262	95129535	273	+	exon	ENDOD1	0.445035371700657	NA	0.373958475941082	1	0.385911123783279	0.943284845395454	0.186977923546019	0.269932859059312	0.633125723052502	0.849720750723405	3.9106166900928e-32	7.3522567626741e-31	-0.216595027670903
chr11	95132160	95132557	397	+	utr3	ENDOD1	0.266069255806476	NA	0.165494352161972	1	0.182009161751996	0.842535976830011	0.00929958453627389	0.0982672875588244	0.649926897187435	0.849720750723405	3.9106166900928e-32	7.3522567626741e-31	-0.19979385353597
chr11	96384011	96384310	299	-	exon	CCDC82	0.538099171136094	NA	0.436609548941264	1	0.491483722869719	0.957740609344221	0.0993789160899959	0.185608395808904	-0.0786036125514971	0.0563933041867066	0.619913735649045	0.744601238228214	-0.134996916738204
chr11	96390398	96391345	947	+	utr5	JRKL	0.356375164471533	NA	0.285376594116295	1	0.343951030227818	0.924753520014045	0.0596381092322008	0.146837450220586	0.0917628787130906	0.422113686375683	0.00103081931617097	0.0030267156714602	-0.330350807662593
chr11	96391729	96392248	519	+	utr3	JRKL	0.331031882043772	NA	0.263462664531192	1	0.299150207532671	0.905386648541491	0.063562586790294	0.150673598591468	-0.06811474949224	0.422113686375683	0.00103081931617097	0.0030267156714602	-0.490228435867923
chr11	102110435	102110979	544	+	utr5	YAP1	0.413914560862212	NA	0.353175131371623	1	0.286473901420728	0.901813078376298	0.0431249577201138	0.128292453902825	-0.112204090629357	0.0783583482115508	0.224175065796769	0.354991027670556	-0.190562438840908
chr11	102229667	102230134	467	+	utr3	YAP1	0.0685521576947601	0.901420572133878	0.0296951127833965	1	0.0418848808272857	0.63655248870029	0.634237996057677	0.687351976279053	0.081137373652019	0.0783583482115508	0.224175065796769	0.354991027670556	0.00277902544046819
chr11	102324551	102325206	655	+	exon	BIRC3	0.68926788463594	0.999066367020832	0.664183513885155	1	0.61336494581635	0.984739597063662	0.0657108175761023	0.152668985397577	2.62577047651991	2.76725984159064	8.70271771917273e-82	6.68190342146296e-80	-0.141489365070736
chr11	102349868	102350755	887	+	utr5	BIRC2	0.636113638480302	0.999066367020832	0.617283887892213	1	0.570176262878744	0.976005010728878	0.00827942630220868	0.0982672875588244	1.39127875220427	1.56396491564892	2.34376216728533e-117	3.44909714653542e-115	-0.172686163444649
chr11	106009436	106009988	552	-	utr3	MSANTD4	0.431461312790931	0.999066367020832	0.362737948166994	1	0.378257098628533	0.941843788036582	0.0280898076974261	0.113499239218983	0.154497076526784	0.379472687035797	8.28902317345129e-06	3.19902466308518e-05	-0.224975610509014
chr11	106010511	106010871	360	-	utr5	MSANTD4	0.725752154391953	NA	0.676516654699687	1	0.702024215096446	0.992245776064375	0.0613596750822722	0.148462808247693	0.335279311687214	0.379472687035797	8.28902317345129e-06	3.19902466308518e-05	-0.0441933753485831
chr11	106021957	106022157	200	-	utr5	MSANTD4	0.738482888186245	NA	0.664151838388835	1	0.714930888917844	0.992245776064375	0.347446936716512	0.419260872085035	-0.390559523947412	0.379472687035797	8.28902317345129e-06	3.19902466308518e-05	-0.770032210983209
chr11	107504752	107505177	425	-	utr3	ALKBH8	0.910149163104016	NA	0.873275031119489	1	0.84904920090758	0.992245776064375	0.132169679321363	0.218924355699339	0.258959683850097	0.463813760197162	4.72843427435148e-07	2.07381728871371e-06	-0.204854076347065
chr11	107792348	107792625	277	-	utr3	SLC35F2	0.746272870353136	0.999066367020832	0.70858622912553	1	0.767993810956383	0.992245776064375	0.0274489878224038	0.112873443443276	0.908253028140645	0.970306467541537	2.15377143015039e-66	1.15254742570581e-64	-0.0620534394008916
chr11	108723069	108723335	266	+	exon	DDX10	0.718371640920409	NA	0.62771564170349	1	0.675220105042239	0.991463827364457	0.101789557092048	0.188087756200525	0.384275406352391	0.455190861736479	1.61092405015166e-08	8.13291306757188e-08	-0.0709154553840879
chr11	108940194	108940463	269	+	utr3	DDX10	0.152907989432438	NA	0.0854240296866167	1	0.0843742392388558	0.732721410802249	0.478755254720466	0.542056935102005	0.276197092522318	0.455190861736479	1.61092405015166e-08	8.13291306757188e-08	-0.178993769214161
chr11	110231644	110231851	207	-	utr3	RDX	0.218232339078049	0.982027534919478	0.134228038994963	1	0.13878171781399	0.804090236038136	0.0667724094503782	0.15391094564439	-0.451598758382183	-0.336873370174764	2.02305050540463e-09	1.10094381785425e-08	-0.11472538820742
chr11	111560239	111560553	314	+	utr3	LAYN	0.00035330929755167	0.0788384461108156	0.000110330466454229	0.82107933135237	0.000259833640322052	0.0625863803962826	0.00247054969710103	0.0963159710842872	-0.075574308492003	0.446637058812769	3.72934498000725e-19	3.76636421326467e-18	-0.522211367304772
chr11	111723681	111724118	437	+	exon	SIK2	0.314207960202926	NA	0.201566624702748	1	0.264175488738217	0.886050437320927	0.168962426279149	0.252935532683722	0.324117747997191	0.333306270584598	2.17846987645504e-06	8.96443254920074e-06	-0.00918852258740654
chr11	111724667	111725181	514	+	utr3	SIK2	0.365205707731594	NA	0.260643334175012	1	0.316364879845377	0.911480348665062	0.0230295667225142	0.10954268409206	0.186383795087818	0.333306270584598	2.17846987645504e-06	8.96443254920074e-06	-0.14692247549678
chr11	111785808	111786045	237	-	utr3	ALG9	0.648627994253551	NA	0.594596577367145	1	0.6581076243848	0.991254989015638	0.387947962594002	0.456549635412044	0.756543057695032	0.863706778306828	1.49710927286435e-11	9.55668281771889e-11	-0.107163720611796
chr11	112019117	112019770	653	+	utr3	DIXDC1	0.678243478228663	NA	0.627346808173298	1	0.642718744970002	0.990520338231611	0.28324131402628	0.359748748398407	-1.46533642817299	-1.25807277823668	2.6361366094194e-29	4.43355138739292e-28	-0.20726364993631
chr11	112082703	112083176	473	+	utr3	C11orf57	0.46621364582414	0.999066367020832	0.411226134172854	1	0.440472959858905	0.946580216173859	0.0441650983350411	0.129376535609161	0.236170783575244	0.547716800122405	5.81963382664487e-17	5.18482187733842e-16	-0.311546016547162
chr11	113663408	113663867	459	+	intergenic	NA	0.425909713118973	NA	0.361011348552014	1	0.367977911724363	0.938098691309599	0.0787518374067258	0.165493959462651	-1.77915413628767	NA	NA	NA	NA
chr11	113733400	113733663	263	-	utr3	ZW10	0.416649307530135	NA	0.32648481014027	1	0.337727929187277	0.923377214376552	0.198490513414173	0.281292211741057	-0.108519260505299	-0.0325714351879653	0.629233869987969	0.75159672276126	-0.075947825317334
chr11	114407546	114407796	250	+	utr3	RBM7	0.365020876334243	NA	0.300060279114217	1	0.302769266527676	0.906450352834599	0.167412958395657	0.251169893578536	-0.375520485634672	0.0510985687359182	0.685687652452507	0.793355024347151	-0.42661905437059
chr11	116762637	116763156	519	-	exon	BUD13	0.0593048831058157	NA	0.0284953861529774	1	0.0265428341152344	0.541517328793594	0.0158978291260224	0.104040223929224	-0.510090999013811	-0.0708554693319643	0.434996899016648	0.582737921126448	-0.439235529681847
chr11	116787793	116787993	200	-	utr5	ZPR1	0.0515477529867251	NA	0.0238557355476587	1	0.00819965924199012	0.364336682881812	0.742782359297369	0.780846948736232	0.242582841251547	0.00445053553413919	0.951243348607328	0.973732581468159	0.238132305717408
chr11	116857821	116858511	690	-	utr3	SIK3	0.981292494165935	NA	0.947619058924522	1	0.958714814037058	0.992245776064375	0.0624332646271013	0.149203244939827	-0.64593050327669	-0.400740751203858	8.05148553138545e-07	3.45404957127264e-06	-0.245189752072832
chr11	117412188	117412497	309	+	utr3	CEP164	0.548405995430215	NA	0.481397094121022	1	0.518319931331008	0.960147001707543	0.280380018529947	0.357209308477014	0.284807489204186	0.402882313537272	3.95853935824403e-08	1.93145783607395e-07	-0.118074824333086
chr11	118505549	118505821	272	+	exon	KMT2A	0.96166101265485	NA	0.959458972070709	1	0.974979607347592	0.992245776064375	0.129534265268974	0.216251736532575	-0.316088598191508	-0.28183351643824	6.90184700703251e-06	2.68800194635893e-05	-0.0342550817532673
chr11	118522056	118522344	288	+	utr3	KMT2A	0.244173891578511	NA	0.153746867383597	1	0.163915725611697	0.823048209291751	0.0417049703165036	0.127006358922828	-0.563719784847155	-0.28183351643824	6.90184700703251e-06	2.68800194635893e-05	-0.281886268408915
chr11	118627464	118627692	228	+	exon	PHLDB1	0.70372654494865	0.999066367020832	0.685913257051442	1	0.681552136957605	0.991463827364457	0.0701755519435994	0.156822020638145	-0.723056324583139	-0.64684876156371	1.04063740176118e-32	2.00840581449974e-31	-0.0762075630194291
chr11	118627949	118628429	480	+	exon	PHLDB1	0.868228789890479	0.999066367020832	0.812990933320327	1	0.798396662023991	0.992245776064375	0.0413588914495859	0.126848976822531	-0.809829346895176	-0.64684876156371	1.04063740176118e-32	2.00840581449974e-31	-0.162980585331466
chr11	118645547	118645824	277	+	utr3	PHLDB1	0.670732841003104	0.999066367020832	0.625054809993974	1	0.638228806346845	0.990520338231611	0.0586303047245572	0.145933684119837	-0.89371471288875	-0.64684876156371	1.04063740176118e-32	2.00840581449974e-31	-0.246865951325041
chr11	118751630	118751996	366	-	utr3	DDX6	0.878105136253052	0.999066367020832	0.841650438233557	1	0.87755308737112	0.992245776064375	0.0372785829374715	0.122062711859967	0.28740399496689	0.316223152887568	8.35074795764363e-08	3.93473492961356e-07	-0.0288191579206786
chr11	118786244	118786575	331	-	utr5	DDX6	0.177625972351604	NA	0.115892051516562	1	0.126753167695995	0.800593417686138	0.801531027396365	0.831485437839491	0.0728952920455853	0.316223152887568	8.35074795764363e-08	3.93473492961356e-07	-0.243327860841983
chr11	118898464	118899010	546	-	exon	BCL9L	0.128252587745617	0.971516298253115	0.0746494476718178	1	0.0640317842610923	0.689935545566488	0.0419842097710603	0.127432226164485	0.244758222516825	0.419234733020819	1.6706443032509e-12	1.13595542104708e-11	-0.174476510503995
chr11	118899212	118899521	309	-	exon	BCL9L	0.126043330702295	0.971516298253115	0.0666635483589845	1	0.101824214375889	0.769477692049689	0.0154684829209989	0.103768495648323	0.200159476802654	0.419234733020819	1.6706443032509e-12	1.13595542104708e-11	-0.219075256218166
chr11	118900802	118901252	450	-	exon	BCL9L	0.132041352671684	0.971516298253115	0.0776259403146712	1	0.0663946974137607	0.69828573610477	0.174582231906958	0.258190834947367	0.446577568674076	0.419234733020819	1.6706443032509e-12	1.13595542104708e-11	0.0273428356532572
chr11	118901312	118903040	1728	-	exon	BCL9L	0.346300768979026	0.999066367020832	0.28535636020139	1	0.346569993522649	0.926544268397286	0.0282216738827914	0.113551452063545	0.348775233926546	0.419234733020819	1.6706443032509e-12	1.13595542104708e-11	-0.0704594990942737
chr11	118925374	118925635	261	-	utr5	BCL9L	0.703371251109664	NA	0.648015809434429	1	0.573208834185804	0.976005010728878	0.240073195824174	0.319769274566377	0.106011366157806	0.419234733020819	1.6706443032509e-12	1.13595542104708e-11	-0.313223366863013
chr11	119093935	119094497	562	-	utr3	H2AFX	0.691370942775203	0.999066367020832	0.653820395895573	1	0.628287873617834	0.990520338231611	0.0486775056839704	0.134545960809454	-1.33250403328812	-1.20474841787637	6.92041334584416e-97	7.15871879285796e-95	-0.127755615411749
chr11	119285204	119285524	320	+	exon	CBL	0.0707357985871292	NA	0.0220877642532444	1	0.0426826932510867	0.63655248870029	0.017797205318267	0.104848288127527	-0.231791470278922	0.149895552884143	0.0192523910682545	0.0438163365903024	-0.381687023163065
chr11	119308776	119309044	268	-	utr3	MCAM	0.387767059244803	0.999066367020832	0.33110502055959	1	0.328314420634581	0.921660705780211	0.0267158918194232	0.112324078950244	-0.546858828733945	-0.245137728200015	3.40274403279256e-07	1.51523848563996e-06	-0.301721100533929
chr11	119334600	119335906	1306	+	utr5	RNF26	0.845522158131355	0.999066367020832	0.808967139443388	1	0.828780738761677	0.992245776064375	0.0891767358788579	0.175094053854176	-0.12468326548831	0.0382785968246135	0.499000548652486	0.64203958180252	-0.162961862312924
chr11	119336144	119336736	592	+	utr3	RNF26	0.664011630664035	0.999066367020832	0.660670454771513	1	0.664640525680635	0.991463827364457	0.116074964215201	0.202934150736339	-0.178434864670753	0.0382785968246135	0.499000548652486	0.64203958180252	-0.216713461495367
chr11	119356386	119356640	254	-	utr3	USP2	0.659203029339529	NA	0.595602948184333	1	0.648917990125965	0.990520338231611	0.390966811054789	0.459378312847539	-0.525607092696925	-0.453299102632266	0.000368016831066986	0.00115712579352271	-0.0723079900646585
chr11	119418115	119418383	268	-	utr3	THY1	0.00383162178616235	0.379162257556915	0.0010370620985237	1	0.00209088796630109	0.213421196526094	0.000576175466515227	0.0963159710842872	-0.744285492923014	-0.289238120838309	1.39314722007119e-07	6.43189145132028e-07	-0.455047372084705
chr11	119664492	119665195	703	-	utr3	NECTIN1	0.468253939375206	0.999066367020832	0.40077084105886	1	0.445979706695644	0.946580216173859	0.0351528029017186	0.120097743628965	-0.100226877878138	0.162984536411405	0.0118301009420471	0.0283022629756368	-0.263211414289542
chr11	119728602	119728894	292	-	utr5	NECTIN1	0.994309028227205	NA	0.993665812223982	1	0.978241903110494	0.992245776064375	0.0849969298300673	0.170880596474419	0.123378475914707	0.162984536411405	0.0118301009420471	0.0283022629756368	-0.0396060604966977
chr11	120330240	120330587	347	+	utr3	TMEM136	0.792026375534915	NA	0.743139347000995	1	0.743992403184991	0.992245776064375	0.18845196155473	0.271460404423658	-0.227370485268154	-0.0538454940365449	0.625567399426261	0.748736580945752	-0.173524991231609
chr11	120336528	120337137	609	+	utr5	ARHGEF12	0.226482721762263	NA	0.134146740266007	1	0.16590248643176	0.823048209291751	0.258449532648184	0.33650264346713	-0.0607918453339728	-0.0667677644515466	0.291535651651604	0.433330908776997	0.00597591911757384
chr11	120479958	120480450	492	+	exon	ARHGEF12	0.311215879119485	NA	0.230449531525105	1	0.22969461146757	0.874046070758862	0.0215312665336873	0.108704507915513	-0.262040569785331	-0.0667677644515466	0.291535651651604	0.433330908776997	-0.195272805333784
chr11	122809903	122810247	344	+	utr3	UBASH3B	0.936663440128599	NA	0.908004336879426	1	0.929482607574551	0.992245776064375	0.152811245592843	0.237301351324735	0.532693663199098	0.767599479267705	2.48678706548009e-35	5.21024039151392e-34	-0.234905816068607
chr11	123725444	123725675	231	-	utr3	ZNF202	0.766184214230198	NA	0.728609889374247	1	0.790678934083605	0.992245776064375	0.222327200656395	0.303720836946809	0.209520100214411	0.517697890648584	2.38927679240279e-05	8.75891016289654e-05	-0.308177790434173
chr11	124901488	124901863	375	+	intergenic	NA	0.921454075473735	NA	0.92877656221301	1	0.961218725981906	0.992245776064375	0.438409600010089	0.503553989120956	2.88900107611638	NA	NA	NA	NA
chr11	125893731	125894118	387	-	utr3	PUS3	0.053801889616699	NA	0.0193193244943197	1	0.0207428550324178	0.504019284045961	0.0424799143707859	0.12778948206348	0.332470677052552	0.75739696539837	1.36640514423649e-08	6.93668057103878e-08	-0.424926288345818
chr11	125895378	125895699	321	-	utr5	PUS3	0.263133535729694	NA	0.148082774559341	1	0.199320368098024	0.85063368286518	0.0153997331857468	0.103768495648323	0.113954328507727	0.75739696539837	1.36640514423649e-08	6.93668057103878e-08	-0.643442636890643
chr11	125899790	125900232	442	+	exon	HYLS1	0.0826799591763884	0.946125247132006	0.0409799717983173	1	0.0386551488806405	0.608940921290596	0.00197840279845385	0.0963159710842872	-0.819972599466104	-0.406144931703303	5.79908017584003e-05	0.000203045828051683	-0.413827667762801
chr11	126202808	126203510	702	-	utr3	RPUSD4	0.20694472616444	0.982027534919478	0.161072143815876	1	0.168509057397393	0.827800744464694	0.042007105130752	0.127432226164485	0.460343650505784	0.783381772925176	5.23567176796597e-26	7.5696791297908e-25	-0.323038122419392
chr11	126277823	126278054	231	+	utr3	FOXRED1	0.965167831435089	NA	0.959906366697859	1	0.973863138234752	0.992245776064375	0.0334583974903605	0.118460812736141	-0.920707983274218	-0.74696739812968	1.68996733312494e-19	1.73583634203423e-18	-0.173740585144538
chr11	126424155	126424836	681	-	utr3	KIRREL3	0.288903184091789	NA	0.19433631310026	1	0.233371155130532	0.874046070758862	0.179871170886111	0.263300927858575	0.429133262749838	0.95152992305251	1.23530897233075e-41	3.22157634208156e-40	-0.522396660302672
chr11	129869572	129869898	326	-	exon	NFRKB	0.771141107563252	NA	0.710155932287368	1	0.759148338218236	0.992245776064375	0.0763633889259416	0.162729858764271	0.171863876890143	0.365714462072384	1.24080873146633e-07	5.75112753431609e-07	-0.193850585182241
chr11	130260968	130261321	353	-	utr3	ZBTB44	0.688257721647637	NA	0.589821283101389	1	0.638558720920332	0.990520338231611	0.0896322537513695	0.175560493674791	-0.260810216024387	0.157241799509925	0.0739405027224284	0.141795768601194	-0.418052015534312
chr11	130261649	130261869	220	-	utr5	ZBTB44	0.668406967596612	NA	0.584586513297416	1	0.644645272833638	0.990520338231611	0.217122145225066	0.299179010591543	-0.00965252304372458	0.157241799509925	0.0739405027224284	0.141795768601194	-0.16689432255365
chr11	130861395	130861628	233	-	intron	RP11-890B15.2	0.309215374679937	NA	0.19717676835921	1	0.247317858592723	0.874046070758862	0.0592792902808154	0.146422823427793	-0.192210106136639	-0.0261060632070818	0.875164993196738	0.924684991957047	-0.166104042929557
chr11	131376696	131377485	789	+	intron	NTM	0.349892544443189	0.999066367020832	0.285576123710642	1	0.34577285103393	0.925749998636635	0.0382118131622923	0.122784143523853	0.14264491034075	-0.164942784672059	0.00894154077851972	0.0219263749918015	0.307587695012809
chr11	132335067	132335278	211	+	utr3	NTM	0.026655133474329	NA	0.00563870471662084	1	0.00756475722769743	0.354795545635009	0.737171156741785	0.776697760320433	-0.357488936263098	-0.164942784672059	0.00894154077851972	0.0219263749918015	-0.192546151591039
chr11	132335326	132335786	460	+	utr3	NTM	0.218454586184556	0.982027534919478	0.167897390720697	1	0.167938065205049	0.827214152253519	0.0286793704281997	0.114091027697052	-0.550211515692679	-0.164942784672059	0.00894154077851972	0.0219263749918015	-0.385268731020619
chr11	132335875	132336110	235	+	utr3	NTM	0.0659949861323003	NA	0.0255989672147263	1	0.021691474011433	0.504580175836043	0.00401401612453278	0.0963159710842872	-0.592338062150406	-0.164942784672059	0.00894154077851972	0.0219263749918015	-0.427395277478347
chr11	134149136	134149552	416	+	utr3	JAM3	0.693628840174456	0.999066367020832	0.618947508409271	1	0.669958062703921	0.991463827364457	0.0452797307739694	0.130441261454178	-0.0527183910429223	0.0936969815197744	0.151340116630869	0.25841437277885	-0.146415372562697
chr11	134245962	134246223	261	+	utr3	VPS26B	0.119667381476463	NA	0.0715229620698695	1	0.0358235718610381	0.591802236916751	0.641152297187133	0.693282910008681	-0.688622120136459	-0.662369045195756	9.2257215613729e-19	9.09077378086178e-18	-0.0262530749407027
chr11	134265021	134265302	281	+	utr3	ACAD8	0.680554790167717	NA	0.634767588746506	1	0.671838359007219	0.991463827364457	0.413052326741494	0.48041459871943	0.147246410283235	0.350385147178663	0.00196379843313611	0.00547917714280827	-0.203138736895428
chr12	285384	285624	240	-	utr3	KDM5A	0.926707858617147	NA	0.905630258741349	1	0.920064420079237	0.992245776064375	0.0578453701560921	0.145382490392306	0.151865457064988	0.439668375916813	1.11681436452855e-11	7.17728139699492e-11	-0.287802918851825
chr12	753688	753946	258	+	exon	WNK1	0.00399753637337952	0.379162257556915	0.000482881206462678	1	0.00228729799934093	0.218964796936907	0.492910792344008	0.555305504893287	0.282248306689735	0.135142606741198	0.00520420103964291	0.0133857118500928	0.147105699948536
chr12	896194	896520	326	+	exon	WNK1	0.782611452638208	0.999066367020832	0.755467275390847	1	0.776073798906177	0.992245776064375	0.0257480019706866	0.111569271653216	-0.00513031845973216	0.135142606741198	0.00520420103964291	0.0133857118500928	-0.140272925200931
chr12	1028021	1028311	290	+	exon	ERC1	0.188673417390504	NA	0.103211588133745	1	0.117089372314351	0.79338143654379	0.00174766578187113	0.0963159710842872	-0.202230530689577	-0.221747806141124	8.40878726935372e-06	3.24244827798223e-05	0.0195172754515469
chr12	1083168	1083521	353	+	exon	ERC1	0.539171230382867	NA	0.464508266099795	1	0.508495262863913	0.960147001707543	0.00895631834093646	0.0982672875588244	-0.0966689543712874	-0.221747806141124	8.40878726935372e-06	3.24244827798223e-05	0.125078851769836
chr12	1490287	1490915	628	+	utr3	ERC1	0.337564166844947	0.999066367020832	0.281560947992505	1	0.270024718858582	0.890580642984554	0.00838980571048498	0.0982672875588244	-0.597400577866113	-0.221747806141124	8.40878726935372e-06	3.24244827798223e-05	-0.37565277172499
chr12	1493677	1494017	340	+	utr3	ERC1	0.63133898490073	0.999066367020832	0.534755102693653	1	0.528940027032969	0.966616539856872	0.193715400544962	0.276836917869709	-0.392183081420079	-0.221747806141124	8.40878726935372e-06	3.24244827798223e-05	-0.170435275278955
chr12	1494076	1494396	320	+	utr3	ERC1	0.154674310445194	0.971516298253115	0.0868703496159106	1	0.0816391862164167	0.73242795405782	0.581199275312154	0.636896828405614	-0.312806373417427	-0.221747806141124	8.40878726935372e-06	3.24244827798223e-05	-0.0910585672763029
chr12	1592479	1593128	649	-	exon	FBXL14	0.824196785758699	0.999066367020832	0.776311058350228	1	0.744245549702754	0.992245776064375	0.0999926931075217	0.186136504103697	0.0563348610190018	0.235136251720703	0.000167885338651005	0.00055556541660672	-0.178801390701702
chr12	1593880	1594160	280	-	utr5	FBXL14	0.58670601996772	0.999066367020832	0.494573260537342	1	0.572888296950242	0.976005010728878	0.0948245293552691	0.181599066605744	0.1876923013816	0.235136251720703	0.000167885338651005	0.00055556541660672	-0.0474439503391031
chr12	1786061	1786395	334	+	utr3	ADIPOR2	0.380780289461097	0.999066367020832	0.296606654392113	1	0.32857383136292	0.921660705780211	0.228268129892829	0.308614543890957	0.169481515694322	0.197108619162233	1.30438012895138e-05	4.92564379533604e-05	-0.0276271034679113
chr12	1787819	1788092	273	+	utr3	ADIPOR2	0.298801750779812	0.999066367020832	0.242955492876519	1	0.270429026473901	0.891084659045533	0.00791164617184947	0.0982672875588244	-0.0510347316879812	0.197108619162233	1.30438012895138e-05	4.92564379533604e-05	-0.248143350850215
chr12	1952874	1953121	247	-	utr3	DCP1B	0.604185654407583	NA	0.556700461365897	1	0.564939953668809	0.976005010728878	0.0190872705874638	0.106006949350396	-0.497757597169334	-0.34683539375484	5.31863639107579e-06	2.09817532306633e-05	-0.150922203414493
chr12	2261841	2262524	683	+	intron	CACNA1C	0.278748860409224	NA	0.225887207661148	1	0.241740865474535	0.874046070758862	0.903432130600401	0.922583112581126	-2.99629340938156	-0.948114711671555	2.09359189052485e-16	1.80473752822335e-15	-2.04817869771
chr12	2795001	2795327	326	+	utr5	FKBP4	0.671916354479998	0.999066367020832	0.489303270165485	1	0.253173427469592	0.874046070758862	0.131025648116149	0.217499496267818	-0.538672351921138	-0.392651838667358	7.19862192366091e-17	6.37662235108092e-16	-0.14602051325378
chr12	2858454	2859257	803	-	utr3	FOXM1	0.00757534689003638	0.435696325744975	0.00790062849243508	1	0.00265350445734132	0.236696247642711	0.00656361246946258	0.0975883956573337	-0.3794280004906	-0.0091661103733671	0.842908905330579	0.904118653363346	-0.370261890117233
chr12	2888091	2888454	363	+	exon	RHNO1	0.145433040877015	0.971516298253115	0.111889821605485	1	0.093084922989451	0.750579038215566	0.00825998949863171	0.0982672875588244	-0.476217356996808	-0.174048152297636	0.00285551064838177	0.00771887051825307	-0.302169204699172
chr12	2889022	2889342	320	+	utr3	RHNO1	0.993429996294329	NA	0.977774077477098	1	0.98340966087252	0.992245776064375	0.0772697044609516	0.164006777920523	-0.497335491229176	-0.174048152297636	0.00285551064838177	0.00771887051825307	-0.32328733893154
chr12	2940339	2940994	655	+	utr3	TULP3	0.234641494635808	0.993918110029388	0.181795182737752	1	0.206148666238578	0.850918789830549	0.028115602310695	0.113542024042163	-0.551971874305506	-0.272455158981693	1.66626670971692e-05	6.22470714178472e-05	-0.279516715323813
chr12	3040559	3041097	538	+	utr3	TEAD4	0.858076017430122	0.999066367020832	0.85996386948029	1	0.881029268658418	0.992245776064375	0.106801412281119	0.192815799202882	-0.452564320309706	0.296200542644524	2.63651573550782e-08	1.30600237485393e-07	-0.74876486295423
chr12	3283207	3283489	282	+	utr3	TSPAN9	0.557873635653136	0.999066367020832	0.45911976642587	1	0.497734428942515	0.95999541176889	0.00814972850336437	0.0982672875588244	-0.121448907694268	-0.0236865804086415	0.688479927081371	0.795398329775666	-0.0977623272856269
chr12	4352467	4352933	466	+	utr3	TIGAR	2.90376067412106e-05	0.0200264526351395	2.37896533901808e-06	0.0177494603944139	1.30572745930837e-05	0.00902105226386056	0.0031806286077809	0.0963159710842872	0.204730146132141	0.895954321794845	5.76221130715818e-43	1.56893337166158e-41	-0.691224175662704
chr12	6328849	6329064	215	-	utr3	TNFRSF1A	0.459086614768372	0.999066367020832	0.400865137080429	1	0.399558571321833	0.946392067913759	0.00923763268488909	0.0982672875588244	-0.363487084676782	-0.116310402783274	0.0396324288817206	0.0825469704501076	-0.247176681893508
chr12	6329185	6329495	310	-	utr3	TNFRSF1A	0.542625033734562	0.999066367020832	0.519232206490283	1	0.448147620097066	0.946624690032473	0.0200105570804294	0.106956928933118	-0.274510761785652	-0.116310402783274	0.0396324288817206	0.0825469704501076	-0.158200359002378
chr12	6390839	6391401	562	+	utr3	LTBR	0.361134731940489	0.999066367020832	0.334952157831447	1	0.362478227549553	0.935297230668487	0.0559601235806925	0.143346206301956	0.357764414246511	0.556001215803589	1.00444779342768e-25	1.4321201151622e-24	-0.198236801557078
chr12	6556909	6557438	529	-	utr3	NOP2	0.291679101139339	0.999066367020832	0.254537074483434	1	0.253774190626117	0.874046070758862	0.000923703611161453	0.0963159710842872	0.755143504404925	1.02807818013963	1.19100054405153e-109	1.54974244476768e-107	-0.272934675734709
chr12	6619372	6620305	933	-	utr3	LPAR5	0.763593286046311	0.999066367020832	0.712224985970051	1	0.703077401858641	0.992245776064375	0.037921459387922	0.122583272195143	-1.2237703611956	-1.14155933475197	4.3411063340749e-35	9.01892200817931e-34	-0.082211026443632
chr12	6667246	6667681	435	-	utr3	ZNF384	0.832247912756097	0.999066367020832	0.836221219362701	1	0.869128902479013	0.992245776064375	0.00124466880465357	0.0963159710842872	0.092231467697955	0.282951491037512	1.39852350720722e-06	5.86426334272117e-06	-0.190720023339557
chr12	6766306	6766856	550	+	utr5	PTMS	0.800409193876736	0.999066367020832	0.66758365032989	1	0.814444800928825	0.992245776064375	0.108633873984507	0.194711746769638	-1.1098019929514	-0.810893072677208	8.76908890128411e-54	3.38218697201945e-52	-0.298908920274189
chr12	6824058	6824297	239	+	exon	GPR162	0.0757429271701704	NA	0.0339138041945691	1	0.014780112636479	0.431105863502299	0.838032921440326	0.864069569786649	-0.944399027143803	-1.02079620027438	2.39749681064975e-30	4.21574065787296e-29	0.0763971731305763
chr12	6824362	6824751	389	+	exon	GPR162	0.77462627460355	NA	0.71710576775991	1	0.731086960022149	0.992245776064375	0.132500862102474	0.219181200115014	-1.11764567299993	-1.02079620027438	2.39749681064975e-30	4.21574065787296e-29	-0.096849472725552
chr12	6826943	6827369	426	+	utr3	GPR162	0.701557757568843	NA	0.655961719888257	1	0.65981962028286	0.991463827364457	0.0809583793340757	0.167460590283484	-1.34343142056091	-1.02079620027438	2.39749681064975e-30	4.21574065787296e-29	-0.322635220286529
chr12	6839197	6839772	575	+	utr3	P3H3	0.505759814569629	0.999066367020832	0.488439088689811	1	0.520861765864588	0.960314766842192	0.0888152621655055	0.174567929083925	-0.580022623690974	-0.371313467967918	6.8815550618735e-11	4.19562726990625e-10	-0.208709155723056
chr12	6844947	6845243	296	-	utr3	CDCA3	0.983436974249824	NA	0.999053686923434	1	0.969116076182867	0.992245776064375	0.312420481638355	0.386424339306542	-1.16775113894209	-1.20219080009224	3.03985388290992e-68	1.69648549767905e-66	0.034439661150147
chr12	6872207	6872946	739	-	utr5	SPSB2	0.859349118140429	0.999066367020832	0.821822945160379	1	0.829286347424079	0.992245776064375	0.00892151177103107	0.0982672875588244	-1.50191460935078	-1.24412451727356	2.89648504601638e-25	4.02076360430449e-24	-0.257790092077223
chr12	6884520	6884944	424	+	exon	DSTNP2	0.383666548178752	NA	0.274321877727853	1	0.28647074707082	0.901813078376298	0.235521823692839	0.315122557729504	-0.954549617325554	-0.53904707443855	0.00216809575412965	0.00599371925856507	-0.415502542887004
chr12	6935598	6935822	224	+	exon	ATN1	0.154891638571187	0.971516298253115	0.0977793781961225	1	0.079425857436386	0.730478235567459	0.0421101384301674	0.127432226164485	-0.342074362784296	-0.250614076237396	1.67202155823768e-06	6.94979639951415e-06	-0.0914602865468997
chr12	6936126	6936570	444	+	exon	ATN1	0.50145473612006	0.999066367020832	0.430998861387864	1	0.36633125045893	0.936446578781262	0.188407771276832	0.271460404423658	-0.356100617648252	-0.250614076237396	1.67202155823768e-06	6.94979639951415e-06	-0.105486541410856
chr12	6936893	6937218	325	+	exon	ATN1	0.156201341926124	0.971516298253115	0.097752378125421	1	0.121617228241501	0.794730838506602	0.170814220157319	0.25468345401748	-0.25535501051809	-0.250614076237396	1.67202155823768e-06	6.94979639951415e-06	-0.0047409342806945
chr12	7070289	7070758	469	+	utr3	C1S	0.186338027955913	NA	0.117435314123326	1	0.121237569977024	0.794730838506602	0.0421973786948587	0.127432226164485	-1.53453125802306	-1.154194933878	1.98633105481652e-18	1.91678620875211e-17	-0.380336324145066
chr12	7080430	7080823	393	-	utr3	C1R	0.799560167966023	NA	0.730155373354702	1	0.715460418711078	0.992245776064375	0.150232305705589	0.234830359368564	-0.939099333175587	-0.739778013072855	4.74265074402355e-13	3.34815974713005e-12	-0.199321320102732
chr12	7095487	7095751	264	-	utr3	C1RL	0.218463863842511	NA	0.146999333014699	1	0.16965765173386	0.830749123287893	0.0229708606302316	0.109524506996549	-2.5300481022524	-2.18739780324747	5.94695986568238e-90	5.44543291700984e-88	-0.342650299004937
chr12	7096057	7096257	200	-	utr3	C1RL	0.559129560184683	NA	0.517739026682767	1	0.551353013563681	0.973735324569538	0.0570357910843456	0.144381658069625	-2.58687838882987	-2.18739780324747	5.94695986568238e-90	5.44543291700984e-88	-0.399480585582402
chr12	7096320	7096925	605	-	utr3	C1RL	0.422083478640133	0.999066367020832	0.343883059640937	1	0.319947191232449	0.913243760295373	0.163712366882237	0.247658072023838	-2.25954218313729	-2.18739780324747	5.94695986568238e-90	5.44543291700984e-88	-0.0721443798898234
chr12	7158001	7158325	324	+	utr3	CLSTN3	0.84383767802625	0.999066367020832	0.794489373423134	1	0.803000989497907	0.992245776064375	0.0249634187490342	0.111083696055557	-0.576126964760602	-0.427980355481623	8.60669472631485e-16	7.16683441288926e-15	-0.148146609278978
chr12	7438620	7439094	474	-	exon	RP11-157G21.2	0.842157830543546	NA	0.789628489104849	1	0.792024794451191	0.992245776064375	0.102501736907777	0.188703271570604	-0.440428159271308	-0.175891829700442	0.293441556490318	0.435407250096635	-0.264536329570866
chr12	7921067	7921503	436	-	utr3	SLC2A3	0.986352774692567	0.999066367020832	0.957604296010818	1	0.946876043691521	0.992245776064375	0.0804043694229404	0.166902132599021	0.0622478231034603	0.332439695287458	1.62823742412707e-06	6.77920408162573e-06	-0.270191872183998
chr12	8032752	8033018	266	+	utr5	FOXJ2	0.307386297966259	NA	0.204249053360401	1	0.239649621911782	0.874046070758862	0.294285393892481	0.369564250957813	-0.220266360169092	-0.198370465904723	0.000293833050019535	0.000939164123546601	-0.0218958942643693
chr12	10722922	10723343	421	-	utr5	YBX3	0.99319785633747	0.999275395554995	0.977474946671621	1	0.983068581448061	0.992245776064375	0.0792092825215924	0.165813207902644	0.226403774476615	0.51424276882399	1.17010711542838e-26	1.73745094382797e-25	-0.287838994347375
chr12	11171776	11172255	479	+	utr3	SMIM10L1	0.502824517171947	0.999066367020832	0.474875032422254	1	0.423374122599768	0.946392067913759	0.00638359492470664	0.0975883956573337	-0.578555079145477	-0.236346591244193	0.00382670892457193	0.0100979533292979	-0.342208487901284
chr12	11891004	11891341	337	+	utr3	ETV6	0.957494205128108	NA	0.972588890447223	1	0.983923988710063	0.992245776064375	0.0573254924524806	0.144652351117853	-0.0559389353043592	0.0546633605982981	0.453452281293296	0.600697139196312	-0.110602295902657
chr12	12121084	12121444	360	-	utr3	LRP6	0.0631178481735399	NA	0.0290170880569499	1	0.0147218735083262	0.431091096026163	0.622702144926489	0.676519266137945	-0.598636648234429	-0.326831767728659	2.57773455141833e-07	1.1606143018524e-06	-0.27180488050577
chr12	12181017	12181426	409	-	exon	LRP6	0.951396072254856	NA	0.945898746921227	1	0.939050263936269	0.992245776064375	0.0877519398420402	0.173885044483104	-0.718756760529027	-0.326831767728659	2.57773455141833e-07	1.1606143018524e-06	-0.391924992800368
chr12	12244280	12244653	373	-	exon	LRP6	0.340968159682845	NA	0.269573898372037	1	0.28154692209765	0.895505117475305	0.0195727964765443	0.106860539767135	-0.243377855614002	-0.326831767728659	2.57773455141833e-07	1.1606143018524e-06	0.0834539121146572
chr12	12330046	12330779	733	-	exon	MANSC1	0.243189863693917	NA	0.148179853401593	1	0.182289880920171	0.842535976830011	0.61639953195338	0.670843216017474	-0.245390460130391	-0.199830931399129	0.134595349520961	0.234728505127697	-0.0455595287312621
chr12	12465644	12466013	369	+	utr3	BORCS5	0.239499776498041	NA	0.137042291665104	1	0.167946518657605	0.827214152253519	0.301368061584223	0.376514098513554	0.121571878873409	0.353723902295715	0.000104310759839657	0.000353900770621083	-0.232152023422306
chr12	12476831	12477523	692	-	utr3	DUSP16	0.89472379255409	0.999066367020832	0.890296661388896	1	0.905512379200405	0.992245776064375	0.0127614989177371	0.100286413569485	-0.503548452951358	-0.391686047022266	8.25417956670146e-10	4.62949368029855e-09	-0.111862405929093
chr12	12477700	12477963	263	-	utr3	DUSP16	0.367555500387524	NA	0.24716762159357	1	0.254652086144885	0.875580289679855	0.249946111683953	0.329236921219375	-0.631934256993309	-0.391686047022266	8.25417956670146e-10	4.62949368029855e-09	-0.240248209971044
chr12	12520889	12521311	422	-	utr5	DUSP16	0.909857235806481	NA	0.866024983205964	1	0.875809469624121	0.992245776064375	0.281045964604732	0.357751486141073	-0.498464266887258	-0.391686047022266	8.25417956670146e-10	4.62949368029855e-09	-0.106778219864992
chr12	12717821	12718184	363	+	utr5	CDKN1B	0.346097321523764	0.999066367020832	0.276714984027857	1	0.278730837832749	0.893843174323635	0.00839398014527737	0.0982672875588244	-0.853433589976787	-0.618996237425269	1.26901616063799e-13	9.30975861704838e-13	-0.234437352551518
chr12	12829613	12829846	233	+	utr3	APOLD1	0.899439736115246	0.999066367020832	0.852219750159773	1	0.825429171976896	0.992245776064375	0.0251754212687535	0.111527481042168	0.241085388686949	0.615202078686327	0.00227618946665106	0.00627080813282975	-0.374116689999378
chr12	12908368	12909008	640	+	exon	GPRC5A	0.344638731156766	0.999066367020832	0.31694972309633	1	0.288789328750898	0.902297588855184	0.0276892318017093	0.112873443443276	-0.560529055372667	-0.380941935898548	1.24124849346334e-14	9.69585671529043e-14	-0.179587119474119
chr12	14423916	14424166	250	+	exon	ATF7IP	0.739111622695845	NA	0.708383986006597	1	0.693736156843874	0.992245776064375	0.106800484659691	0.192815799202882	-1.3545337819869	-1.29635082444872	6.24403907938749e-75	4.17219940972154e-73	-0.0581829575381847
chr12	14460634	14460925	291	+	exon	ATF7IP	0.735753930091478	NA	0.67743715541033	1	0.683280380244747	0.991463827364457	0.212187388708651	0.294116063019769	-1.26393380863641	-1.29635082444872	6.24403907938749e-75	4.17219940972154e-73	0.0324170158123123
chr12	15109098	15109424	326	-	utr3	RERG	0.581930670015963	NA	0.465594641895858	1	0.456977407368476	0.949914077775401	0.483998953242148	0.546833134189608	-0.62625442112087	-0.376812164399577	0.00419870418549645	0.011012578355403	-0.249442256721293
chr12	15322205	15322447	242	+	utr5	PTPRO	0.653988059551226	NA	0.593025691432242	1	0.64188922545538	0.990520338231611	0.168675591564657	0.252556776060416	0.466729115861238	0.488025129483884	0.0853255964335461	0.160296711293812	-0.0212960136226464
chr12	15322771	15323140	369	+	exon	PTPRO	0.481682553844776	NA	0.364368498826939	1	0.432592289719906	0.946580216173859	0.552723135177614	0.610801191412053	0.646558620657156	0.488025129483884	0.0853255964335461	0.160296711293812	0.158533491173271
chr12	19283501	19283739	238	+	exon	PLEKHA5	0.360142003000052	NA	0.246312756189465	1	0.308273699905477	0.909532862034498	0.181123503947859	0.264201837073386	0.0987851107287742	-0.041680852041598	0.532284994509372	0.671565362996663	0.140465962770372
chr12	19439561	19440230	669	+	utr5	AEBP2	0.580894085541077	0.999066367020832	0.529773128267053	1	0.547579368006581	0.973735324569538	0.0276647294861109	0.112873443443276	-0.161072026910378	0.0739744720961475	0.281256378991884	0.422521942172949	-0.235046499006525
chr12	19440285	19440668	383	+	utr5	AEBP2	0.745860989486221	NA	0.693113006775617	1	0.697101146330055	0.992245776064375	0.248645097497483	0.328317054467499	-0.197646695426525	0.0739744720961475	0.281256378991884	0.422521942172949	-0.271621167522672
chr12	20916119	20916343	224	+	utr3	SLCO1B3	0.131708745162355	NA	0.0635613424720091	1	0.0577488113360769	0.682334146370858	0.64379910106592	0.695291855316636	-0.456908228855282	-0.636323722982644	1.13047988941287e-05	4.30247141409396e-05	0.179415494127362
chr12	26064646	26064944	298	+	utr3	RASSF8	0.253608489956677	NA	0.169203949153314	1	0.202264477451329	0.85063368286518	0.0222458325299306	0.10888159103868	0.451675900713237	0.767591030464125	9.15523890031609e-24	1.17949437901258e-22	-0.315915129750888
chr12	26065029	26065249	220	+	utr3	RASSF8	0.38874787894756	NA	0.321723060662631	1	0.301143652073564	0.905614035454412	0.106981834263365	0.192885974183725	0.391469188461412	0.767591030464125	9.15523890031609e-24	1.17949437901258e-22	-0.376121842002713
chr12	26068788	26069052	264	+	utr3	RASSF8	0.793893788488011	NA	0.760733240859009	1	0.807707209272454	0.992245776064375	0.0242828872885135	0.110492700715362	0.569169086294041	0.767591030464125	9.15523890031609e-24	1.17949437901258e-22	-0.198421944170084
chr12	26122334	26122581	247	-	exon	BHLHE41	0.357604524270172	NA	0.2966954087982	1	0.302346846968874	0.906450352834599	0.156001720849717	0.239991617353605	-2.52124545340435	-2.26646165238891	7.19193706673218e-163	2.09183835412729e-160	-0.254783801015441
chr12	26122652	26123123	471	-	exon	BHLHE41	0.162358835379296	0.971516298253115	0.124770603627328	1	0.0878681027514791	0.736474598789762	0.293836411505212	0.369124576835367	-2.40002991388578	-2.26646165238891	7.19193706673218e-163	2.09183835412729e-160	-0.133568261496867
chr12	27322218	27322602	384	+	utr3	STK38L	0.0796375450401502	NA	0.0356523207329022	1	0.0334876253515234	0.577487525403754	0.973728029839007	0.982029974573928	-0.0666486315424913	-0.0527709300742809	0.476299776899184	0.621467140821116	-0.0138777014682104
chr12	27780300	27780649	349	+	utr5	KLHL42	0.699710175041274	0.999066367020832	0.62900825523968	1	0.675851912334363	0.991463827364457	0.0225566912044445	0.109182365042709	0.527417498502519	0.383014515371377	6.86770647651939e-07	2.96732448827313e-06	0.144402983131142
chr12	27797841	27798132	291	+	utr3	KLHL42	0.939179801960617	0.999066367020832	0.922027862647993	1	0.964487912404278	0.992245776064375	0.182746753702284	0.265687307222538	0.39970837937021	0.383014515371377	6.86770647651939e-07	2.96732448827313e-06	0.016693863998833
chr12	27963266	27963615	349	-	utr3	PTHLH	0.0597024747363241	NA	0.0306423903491846	1	0.0264891439652184	0.541517328793594	0.00905252358573849	0.0982672875588244	-0.378158208401444	0.175132602295365	0.20646390985242	0.333083594514381	-0.55329081069681
chr12	30630454	30630762	308	-	utr3	IPO8	0.988650892687117	NA	0.997342841084816	1	0.986317037108475	0.992245776064375	0.0110940569722899	0.0982672875588244	-0.0470540245240555	0.108465995072058	0.0765775170465179	0.146127350566615	-0.155520019596113
chr12	30710209	30710433	224	-	utr3	CAPRIN2	0.958638125921186	NA	0.9437931251053	1	0.962566820135744	0.992245776064375	0.131530982747316	0.218072905762465	0.645035063468501	0.618165029361302	1.37709888850463e-12	9.40757552376343e-12	0.0268700341071992
chr12	30728720	30728984	264	-	utr3	CAPRIN2	0.612751370558301	NA	0.54378174895838	1	0.569411223216863	0.976005010728878	0.196019537539368	0.279008365765624	0.484146963027069	0.618165029361302	1.37709888850463e-12	9.40757552376343e-12	-0.134018066334232
chr12	31451926	31452357	431	-	exon	DENND5B	0.712953046106619	NA	0.675573347068585	1	0.704769384886508	0.992245776064375	0.121223457994596	0.20818205171243	-0.81072847608712	-0.428944852319219	9.97142542890904e-10	5.5535830339923e-09	-0.381783623767901
chr12	31730762	31730974	212	+	exon	RP11-467L13.7	0.489038145605619	NA	0.401629416330881	1	0.462530455128028	0.950941958372935	0.0934128602080386	0.18005003282742	0.0952402870733118	0.4103281885862	0.017267290315218	0.0397522319082907	-0.315087901512888
chr12	31981169	31981769	600	+	exon	KIAA1551	0.731816274435277	NA	0.657672091654963	1	0.68676972857317	0.991721898230128	0.0809830174787276	0.167460590283484	0.0646108516481561	0.388050849628887	5.35576698494907e-07	2.33322691046513e-06	-0.323439997980731
chr12	31984270	31984512	242	+	exon	KIAA1551	0.694114936095271	NA	0.603891643294882	1	0.658740145469435	0.991463827364457	0.315840016502272	0.389492552142438	0.379830295565614	0.388050849628887	5.35576698494907e-07	2.33322691046513e-06	-0.00822055406327299
chr12	32106874	32107666	792	+	utr3	BICD1	0.490085111862718	0.999066367020832	0.407871944436331	1	0.412553557134972	0.946392067913759	0.0906180770075565	0.176946961562611	0.757456927213739	0.312805861550117	6.349060017702e-05	0.000221237224549185	0.444651065663622
chr12	32107847	32108213	366	+	utr3	BICD1	0.076479719431877	NA	0.0434918669131793	1	0.0344864540135104	0.583923700949846	0.0226908248318786	0.109406563841383	1.04034350505614	0.312805861550117	6.349060017702e-05	0.000221237224549185	0.727537643506025
chr12	32305790	32306098	308	+	exon	BICD1	0.597363372561538	NA	0.553502503114699	1	0.474643664209974	0.953317765530105	0.0326082547844223	0.117342572759172	-0.574513118950191	0.312805861550117	6.349060017702e-05	0.000221237224549185	-0.887318980500307
chr12	32327620	32327869	249	+	exon	BICD1	0.863796785474756	NA	0.817379399656653	1	0.836694139256607	0.992245776064375	0.190066963305669	0.273390001904938	-0.614031040603859	0.312805861550117	6.349060017702e-05	0.000221237224549185	-0.926836902153976
chr12	32328070	32328387	317	+	exon	BICD1	0.510076798937065	NA	0.410302405658279	1	0.418895221450389	0.946392067913759	0.149340563924857	0.234319392903322	-0.466366861443702	0.312805861550117	6.349060017702e-05	0.000221237224549185	-0.779172722993818
chr12	32337574	32337796	222	+	exon	BICD1	0.503903314396935	NA	0.426360320726678	1	0.433077232376682	0.946580216173859	0.100813721207729	0.186978858963394	-0.596139747676715	0.312805861550117	6.349060017702e-05	0.000221237224549185	-0.908945609226831
chr12	32878048	32878353	305	-	exon	PKP2	0.487253466288428	NA	0.386442457160899	1	0.424474228969151	0.946392067913759	0.0198224821772918	0.106956928933118	-0.158408693671538	-0.00184152059941318	0.984099980499558	0.990590929436528	-0.156567173072125
chr12	42087299	42087651	352	-	utr3	GXYLT1	0.934717090312647	0.999066367020832	0.914102921518466	1	0.934742321017165	0.992245776064375	0.226536226993597	0.30721867180552	-0.0202322928863615	0.482590468022363	3.28752783164172e-19	3.33241289797779e-18	-0.502822760908724
chr12	42144556	42144802	246	-	utr5	GXYLT1	0.00957269313372722	NA	0.00276004187478527	1	0.00020975618227333	0.0522083137678318	0.512905954596564	0.574537768222704	0.295837633797672	0.482590468022363	3.28752783164172e-19	3.33241289797779e-18	-0.186752834224691
chr12	42459248	42459711	463	-	utr3	PRICKLE1	0.965281483549299	NA	0.951483500613781	1	0.949610896953237	0.992245776064375	0.207621308631574	0.289614853643184	-0.964145076693404	-0.874755578803131	1.35584467889059e-13	9.9085273414756e-13	-0.0893894978902737
chr12	42459839	42460679	840	+	exon	RP11-328C8.4	0.307281830615276	NA	0.228486201181136	1	0.239824475904864	0.874046070758862	0.00890143478875793	0.0982672875588244	-1.08509644803777	-0.969709860544725	0.702766049913574	NA	-0.115386587493045
chr12	42464493	42464721	228	+	exon	RP11-328C8.4	0.160256039832199	NA	0.0845106591558099	1	0.0973900096880615	0.75830156657013	0.0270559970973547	0.112593800441508	-1.19145606079469	-0.969709860544725	0.702766049913574	NA	-0.221746200249963
chr12	45726657	45727519	862	-	exon	RP11-352M15.2	0.973864371809876	0.999066367020832	0.936961693525656	1	0.947467546916921	0.992245776064375	0.0515635987875604	0.137558196551166	-0.912231360178511	-0.716652792927071	4.55479133829685e-16	3.85644199509292e-15	-0.19557856725144
chr12	45851488	45851819	331	+	exon	ARID2	0.767879063600779	NA	0.73817467251826	1	0.78292979093796	0.992245776064375	0.0717853508563504	0.157785510519307	-0.141854898680462	0.145443944418711	0.0683856420994614	0.132655804599842	-0.287298843099172
chr12	45851911	45852187	276	+	exon	ARID2	0.593795749649559	NA	0.521903212251704	1	0.568582471258018	0.976005010728878	0.46607922642473	0.529769174063392	0.193295059271831	0.145443944418711	0.0683856420994614	0.132655804599842	0.0478511148531206
chr12	45852298	45852715	417	+	utr5	ARID2	0.753573183930125	NA	0.723706934594214	1	0.735414119049419	0.992245776064375	0.0544293604243453	0.141371391680028	-0.148537665852298	0.145443944418711	0.0683856420994614	0.132655804599842	-0.293981610271008
chr12	45921929	45922185	256	-	utr3	SCAF11	0.173909478570019	NA	0.0966450360942732	1	0.0994030347570986	0.761857739200004	0.0352670805954387	0.120133295947507	0.204780206782028	0.426339095044093	3.75821882987887e-15	3.01572360048995e-14	-0.221558888262065
chr12	45926291	45926688	397	-	exon	SCAF11	0.905268959302288	0.999066367020832	0.869516661268154	1	0.892177828727665	0.992245776064375	0.0264566888733061	0.111800846529132	0.274545529872859	0.426339095044093	3.75821882987887e-15	3.01572360048995e-14	-0.151793565171234
chr12	45927980	45928200	220	-	exon	SCAF11	0.555772139149229	NA	0.482497990167951	1	0.493909152812801	0.958691266889516	0.0749006949974786	0.161269749004087	0.164310050398797	0.426339095044093	3.75821882987887e-15	3.01572360048995e-14	-0.262029044645296
chr12	47077815	47078446	631	-	exon	AMIGO2	0.0347249598398725	0.794301774394891	0.0450937588185323	1	0.0985923077132491	0.761857739200004	0.016200088929733	0.104236112844101	0.621725721121841	0.960437038543925	1.55832817276926e-128	2.65700327002583e-126	-0.338711317422084
chr12	47078655	47078941	286	-	exon	AMIGO2	0.517715055404826	0.999066367020832	0.542414095886394	1	0.642093875356454	0.990520338231611	0.0456323022568899	0.130800921670709	0.749135726655461	0.960437038543925	1.55832817276926e-128	2.65700327002583e-126	-0.211301311888464
chr12	47079948	47080267	319	-	utr5	AMIGO2	0.419887089711328	0.999066367020832	0.336303441398823	1	0.287835394808544	0.902297588855184	0.160135766802292	0.244027300145451	0.675157179558809	0.960437038543925	1.55832817276926e-128	2.65700327002583e-126	-0.285279858985116
chr12	47783458	47783669	211	-	utr3	HDAC7	0.854109707380067	0.999066367020832	0.851114481361651	1	0.839156457874746	0.992245776064375	0.035014888953215	0.120097743628965	0.324239713784501	0.471688711964602	9.18133376162147e-23	1.1231574200325e-21	-0.147448998180102
chr12	47843934	47844678	744	-	utr3	VDR	0.948450058755831	0.999066367020832	0.925650508831034	1	0.953540019322658	0.992245776064375	0.0241348036490936	0.11022298400476	-0.265278892588783	-0.0864607483554572	0.211727697826685	0.339773067205577	-0.178818144233325
chr12	48044949	48045252	303	-	utr3	SENP1	0.965343149241128	NA	0.931596604532041	1	0.947872409442309	0.992245776064375	0.0766723934658702	0.163202041621908	-0.19713623681841	-0.0882684387998078	0.242467596782272	0.377321241168916	-0.108867798018603
[truncated: 5,924 more rows]
