# Supplementary material for: Limits in the detection of m6A changes using MeRIP/m6A-seq
Source: Sci Rep. 2020 Apr 20;10:6590. doi: 10.1038/s41598-020-63355-3 (PMC7170965; doi:10.1038/s41598-020-63355-3)
Supplement: Supplementary file 3 — Supplementary information 3. [file 41598_2020_63355_MOESM3_ESM.zip › additional_file4_v2/macs2_deq_results/positive_li_leukemia_2017_deq_results.txt]

seqnames	start	end	width	strand	annot	main.gene	deseq2.p	deseq2.padj	edger.p	edger.padj	qnb.p	qnb.padj	metdiff.p	metdiff.padj	peak.l2fc	gene.l2fc	gene.p	gene.padj	diff.l2fc
chr1	630241	630369	128	+	exon	MTND2P28	0.163908988109993	0.863989488587176	0.176208949383961	1	0.207631880265546	0.832001142568097	0.0350199489697449	0.487018913521006	1.20736180177218	0.447294640896079	0.0547955889527556	0.60111315051325	0.760067160876105
chr1	633949	634108	159	+	exon	MTATP6P1	0.00385104056400911	0.863989488587176	0.007003585336742	1	0.00364832570469914	0.672412923596253	0.0177198677135588	0.487018913521006	1.54289399436193	0.167897468262297	0.481184300800687	0.999889698565194	1.37499652609963
chr1	853882	853982	100	+	exon	LINC01128	0.657817586762036	0.944813695490763	0.68503852396219	1	0.796293153942235	0.981327737048867	0.277152057317489	0.520292101888143	1.05604883706974	0.372093563049486	0.358487001170063	0.999889698565194	0.683955274020251
chr1	944278	944498	220	+	utr3	SAMD11	0.0328567237689331	0.863989488587176	0.0294180035124885	1	0.0870689406274607	0.811943544678264	0.135787158394506	0.487018913521006	-1.51076253985804	-0.749668052329698	0.397597811516842	0.999889698565194	-0.761094487528345
chr1	944579	944844	265	+	utr3	SAMD11	0.0644953306193152	0.863989488587176	0.0758934538777549	1	0.348775474017557	0.869827896083279	0.161472206456683	0.488414294319361	-1.31329172223052	-0.749668052329698	0.397597811516842	0.999889698565194	-0.563623669900824
chr1	945046	945209	163	-	exon	NOC2L	0.213084804577738	0.864062132789357	0.267118310236603	1	0.345287916166875	0.867850220930776	0.152447022304961	0.487164215461802	-0.82881520150173	-0.263054811770391	0.311098835561453	0.999889698565194	-0.565760389731339
chr1	945541	945686	145	-	exon	NOC2L	0.144184003854558	0.863989488587176	0.170772681891049	1	0.207535659620619	0.832001142568097	0.196099394778126	0.496293882397832	-0.842315577871093	-0.263054811770391	0.311098835561453	0.999889698565194	-0.579260766100702
chr1	955223	955331	108	-	intron	NOC2L	0.617689307267271	0.937969858259989	0.585388262337902	1	0.526363442171314	0.922421304022463	0.064716975431993	0.487018913521006	-0.444208442644775	-0.263054811770391	0.311098835561453	0.999889698565194	-0.181153630874384
chr1	956926	957085	159	-	exon	NOC2L	0.280268834662899	0.870850120450079	0.334540518535639	1	0.302562204220674	0.857484391570468	0.182799915407154	0.492279797702156	-0.781030943830689	-0.263054811770391	0.311098835561453	0.999889698565194	-0.517976132060298
chr1	957137	957300	163	-	exon	NOC2L	0.0793735316887094	0.863989488587176	0.0763227163910172	1	0.150703412920347	0.818915464124892	0.119605138787726	0.487018913521006	-1.16401894480215	-0.263054811770391	0.311098835561453	0.999889698565194	-0.900964133031757
chr1	964957	965249	292	+	utr3	KLHL17	0.909608950496661	0.98868440264323	0.981226645354559	1	0.818763079862333	0.985557986808945	0.548187489085624	0.655172690935565	-0.851655785296277	-0.693392812870897	0.033935774645915	0.470941269181992	-0.158262972425379
chr1	965515	965659	144	+	utr3	KLHL17	0.719671740959835	0.958110726336539	0.571118086731284	1	0.456298151151668	0.899975536564267	0.81392400765126	0.845194301642707	-0.393874459163885	-0.693392812870897	0.033935774645915	0.470941269181992	0.299518353707013
chr1	1000444	1000750	306	+	utr5*	ISG15	0.520639504159664	0.916120168348579	0.437988555119655	1	0.596422210285586	0.939943221104563	0.6582167580999	0.728721844101207	-0.997919766161863	-3.83617255012233	5.14978084248782e-20	5.61570048818448e-17	2.83825278396047
chr1	1013928	1014510	582	+	utr3	ISG15	0.435800106661832	0.89467879499871	0.335750593521466	1	0.0623007480560619	0.805597028654835	0.989777020332449	0.992061629867323	-3.31059618454111	-3.83617255012233	5.14978084248782e-20	5.61570048818448e-17	0.52557636558122
chr1	1022194	1022360	166	+	utr5	AGRN	0.808550748991399	0.972962333826178	0.864229567185853	1	0.747382481629915	0.970909861606007	0.494798704181582	0.623673645273283	-1.2816955941048	-0.848048841701841	0.00529665024659448	0.144980581418655	-0.433646752402954
chr1	1040222	1040436	214	+	intron	AGRN	0.928677238591877	0.991001632796346	0.972861420778248	1	0.423861950231397	0.887803677133684	0.301550873222352	0.529406456690391	-1.38418227939319	-0.848048841701841	0.00529665024659448	0.144980581418655	-0.536133437691347
chr1	1040497	1040666	169	+	exon	AGRN	0.342846027025872	0.879655519141834	0.268507299098495	1	0.0485770481327599	0.805597028654835	0.303889459036463	0.530688957938478	-1.89628711195121	-0.848048841701841	0.00529665024659448	0.144980581418655	-1.04823827024937
chr1	1041499	1041636	137	+	exon	AGRN	0.552675563157443	0.923759745710125	0.531724494468319	1	0.76197281227715	0.974149240038573	0	0	-2.19574830013428	-0.848048841701841	0.00529665024659448	0.144980581418655	-1.34769945843244
chr1	1044074	1044192	118	+	exon	AGRN	0.142450691202758	0.863989488587176	0.138579681259227	1	0.429458344406816	0.889513000126348	0.0545440895371759	0.487018913521006	-2.11938516295785	-0.848048841701841	0.00529665024659448	0.144980581418655	-1.27133632125601
chr1	1045352	1045452	100	+	exon	AGRN	0.837174514576467	0.977312952903799	0.771618608666635	1	0.942006628789266	0.995200287448658	0.727760839424417	0.778978416466565	-1.66596229493321	-0.848048841701841	0.00529665024659448	0.144980581418655	-0.817913453231369
chr1	1046256	1046673	417	+	exon	AGRN	0.275417341568207	0.870850120450079	0.310230520151808	1	0.0768826440749998	0.807909397199346	0.592416059046359	0.6843641410196	-1.54115982492008	-0.848048841701841	0.00529665024659448	0.144980581418655	-0.693110983218238
chr1	1047982	1048332	350	+	exon	AGRN	0.815198231145618	0.973872199559215	0.886412026018863	1	0.935728311852163	0.995200287448658	0.436904779626679	0.591011402837936	-1.60282108267752	-0.848048841701841	0.00529665024659448	0.144980581418655	-0.754772240975677
chr1	1049559	1049661	102	+	exon	AGRN	0.698728061629177	0.953368835631722	0.737811236888207	1	0.924306595713144	0.995200287448658	0.276090087354795	0.519880905485658	-1.2361848205747	-0.848048841701841	0.00529665024659448	0.144980581418655	-0.388135978872861
chr1	1050408	1050533	125	+	exon	AGRN	0.547900396358947	0.92350699597556	0.579589155485016	1	0.565361024541208	0.932527298190618	0.484697724583834	0.617629804498849	-2.08084945784274	-0.848048841701841	0.00529665024659448	0.144980581418655	-1.2328006161409
chr1	1053626	1053882	256	+	exon	AGRN	0.799252848956171	0.971010321834197	0.897503755202029	1	0.944738678476351	0.995200287448658	0.452978535130549	0.60012208074126	-1.20622750987473	-0.848048841701841	0.00529665024659448	0.144980581418655	-0.358178668172891
chr1	1054395	1054525	130	+	exon	AGRN	0.880588154058025	0.982557716416771	0.95263249702688	1	0.972722588542654	0.995200287448658	0.740049876938284	0.788733280759478	-0.912274595902991	-0.848048841701841	0.00529665024659448	0.144980581418655	-0.0642257542011495
chr1	1054896	1056007	1111	+	utr3	AGRN	0.419130363956381	0.89189287974419	0.51934186600819	1	0.446598889512907	0.895643964375841	0.709151900762431	0.765418335588754	-1.01326057289208	-0.848048841701841	0.00529665024659448	0.144980581418655	-0.165211731190241
chr1	1081864	1082006	142	-	utr3	C1orf159	0.223596121749731	0.866093803988804	0.109994924313214	1	0.162884483248126	0.822415062094483	0.543838224434362	0.652503056888782	0.072193853963537	-0.242544148389715	0.482239646039801	0.999889698565194	0.314738002353252
chr1	1082124	1083012	888	-	utr3	C1orf159	0.40344782140239	0.889369164506986	0.465564448292008	1	0.965885183665793	0.995200287448658	0.670346882130471	0.736959519106892	-0.796744122587519	-0.242544148389715	0.482239646039801	0.999889698565194	-0.554199974197804
chr1	1093100	1093234	134	-	intron	C1orf159	0.609241654760378	0.936309804830703	0.519903316048898	1	0.256991357220694	0.848209321643011	0.793967790765571	0.829876639983701	0.659268588707386	-0.242544148389715	0.482239646039801	0.999889698565194	0.901812737097101
chr1	1093635	1093763	128	-	intron	C1orf159	0.252397282184065	0.870850120450079	0.224883619879953	1	0.523204884216234	0.921437821026919	0.205101422549057	0.498552704191329	-0.298023041600131	-0.242544148389715	0.482239646039801	0.999889698565194	-0.055478893210416
chr1	1216980	1217764	784	-	utr3	SDF4	0.552458671291045	0.923759745710125	0.688835765010953	1	0.917461259569272	0.995200287448658	0.697494347585488	0.756870695393953	-0.649655745982637	-0.500183272036023	0.0361679052027919	0.487549009692026	-0.149472473946614
chr1	1218523	1218716	193	-	utr3	SDF4	0.0392180600829322	0.863989488587176	0.0660035151743596	1	0.0825083525897065	0.811943544678264	0.289980588801878	0.525618684661919	-1.45161832687885	-0.500183272036023	0.0361679052027919	0.487549009692026	-0.951435054842832
chr1	1218795	1219001	206	-	exon	SDF4	0.0348898860292788	0.863989488587176	0.0521576549089704	1	0.0806639839009596	0.811943544678264	0.167790821438012	0.489118277570683	-0.969933782275108	-0.500183272036023	0.0361679052027919	0.487549009692026	-0.469750510239085
chr1	1223287	1223425	138	-	exon	SDF4	0.219133740591043	0.864874624726486	0.294487467797185	1	0.28101881824416	0.852930288751695	0.372336611486534	0.55924598564209	-0.886801594147984	-0.500183272036023	0.0361679052027919	0.487549009692026	-0.386618322111961
chr1	1223881	1224029	148	-	exon	SDF4	0.121182656194815	0.863989488587176	0.167350694903331	1	0.107731826902524	0.811943544678264	0.328325892401431	0.540922708737243	-1.13593162391775	-0.500183272036023	0.0361679052027919	0.487549009692026	-0.635748351881729
chr1	1228499	1228997	498	-	utr5	SDF4	0.357680176664946	0.882022033488375	0.44498971072709	1	0.798722736091283	0.981327737048867	0.596866533827273	0.686980411863692	-0.989484216529547	-0.500183272036023	0.0361679052027919	0.487549009692026	-0.489300944493524
chr1	1232961	1233290	329	+	utr3	B3GALT6	0.615144616924907	0.937969858259989	0.687219093578469	1	0.956332765001698	0.995200287448658	0.474113106907642	0.611150720809546	-0.975600099673169	-0.311771631429795	0.356057126182133	0.999889698565194	-0.663828468243375
chr1	1233404	1234974	1570	+	utr3	B3GALT6	0.466670165025416	0.905798853120487	0.456981356770866	1	0.133195068009445	0.813826715725128	0.271385113325686	0.518720800070058	0.189257831475712	-0.311771631429795	0.356057126182133	0.999889698565194	0.501029462905507
chr1	1254930	1255538	608	-	utr3	UBE2J2	0.792249119937273	0.97003696258062	0.686502251548762	1	0.498250508069093	0.91402260407626	0.812413048758064	0.844103372953235	0.165029890398213	0.0949988386282009	0.735604719447008	0.999889698565194	0.0700310517700121
chr1	1274356	1275038	682	-	utr5*	UBE2J2	0.983854687569107	0.998398541871396	0.905800107573059	1	0.489000792941342	0.909970721220499	0.835352604757672	0.862506856747261	-0.172494384775651	0.0949988386282009	0.735604719447008	0.999889698565194	-0.267493223403852
chr1	1275118	1275218	100	-	utr5*	UBE2J2	0.520515698455374	0.916120168348579	0.534112826912608	1	0.908932534092333	0.995200287448658	0.561887714397322	0.664162548371792	-0.677732913724049	0.0949988386282009	0.735604719447008	0.999889698565194	-0.77273175235225
chr1	1279081	1279207	126	+	exon	RP5-902P8.10	0.498366674088391	0.9127686843783	0.494988024694971	1	0.731730266018933	0.967496136729254	0.110148460746328	0.487018913521006	-0.386020583783715	-0.146321015390353	0.802405411009783	0.999889698565194	-0.239699568393362
chr1	1292437	1292579	142	-	utr3	ACAP3	0.427721748050818	0.892959202291458	0.425213232838106	1	0.615261367011388	0.943570461094863	0.273437975396636	0.51966043244442	-0.324383049909358	0.00322757425290944	0.991072263465452	0.999889698565194	-0.327610624162267
chr1	1292702	1292965	263	-	utr3	ACAP3	0.886714158774168	0.983655463744879	0.743741447133013	1	0.492015645978015	0.911351871116764	0.851881424601655	0.87587359881313	0.200575828348891	0.00322757425290944	0.991072263465452	0.999889698565194	0.197348254095981
chr1	1295839	1295953	114	-	exon	ACAP3	0.053465144412312	0.863989488587176	0.0280520573699538	1	0.0969784326873966	0.811943544678264	0.0909895608442207	0.487018913521006	-1.04040140048143	0.00322757425290944	0.991072263465452	0.999889698565194	-1.04362897473434
chr1	1296526	1296630	104	-	exon	ACAP3	0.348912773991794	0.880739189244337	0.336963289775291	1	0.781284865242373	0.97856788455958	0.212496164479529	0.501729103322577	-1.54786521808637	0.00322757425290944	0.991072263465452	0.999889698565194	-1.55109279233927
chr1	1298175	1298327	152	-	exon	ACAP3	0.47213618746578	0.906269302425572	0.493496907396767	1	0.848420506359426	0.991636981199807	0.403076312647414	0.573425487972669	-0.677178646406415	0.00322757425290944	0.991072263465452	0.999889698565194	-0.680406220659325
chr1	1300184	1300758	574	-	utr3	ACAP3	0.500311411762412	0.9128872622527	0.561835888122806	1	0.677355069881661	0.959528915658478	0.694251174871163	0.754293901994999	0.0109489108664283	0.00322757425290944	0.991072263465452	0.999889698565194	0.00772133661351891
chr1	1311483	1311928	445	-	utr3	CPSF3L	0.986620163916639	0.998882620300294	0.888830642088914	1	0.520262711046045	0.920617201250808	0.648761574096488	0.721910764998729	-0.00924655551831345	-0.108853661343844	0.681923834454394	0.999889698565194	0.0996071058255303
chr1	1312277	1312539	262	-	utr3	CPSF3L	0.0757463385145962	0.863989488587176	0.0714220700202403	1	0.216995837197293	0.837495281349544	0.196743659503235	0.496629512844254	-1.42018887139598	-0.108853661343844	0.681923834454394	0.999889698565194	-1.31133521005213
chr1	1312641	1313020	379	-	utr3	CPSF3L	0.0667845745005363	0.863989488587176	0.070143102901631	1	0.20640935968473	0.831526648531577	0.351896720154482	0.549840995365544	-1.36035007244682	-0.108853661343844	0.681923834454394	0.999889698565194	-1.25149641110298
chr1	1313076	1314177	1101	-	utr3	CPSF3L	0.342302967901538	0.879655519141834	0.420445132929222	1	0.805533085226645	0.982459464518446	0.498128491574899	0.625732204588719	-0.371267103963392	-0.108853661343844	0.681923834454394	0.999889698565194	-0.262413442619548
chr1	1314473	1314741	268	-	exon	CPSF3L	0.589063052354262	0.9321992886055	0.6191125715522	1	0.801691211091375	0.981449664416227	0.034073362491442	0.487018913521006	-0.0822569680322561	-0.108853661343844	0.681923834454394	0.999889698565194	0.0265966933115876
chr1	1314878	1315004	126	-	utr3	CPSF3L	0.490451890628293	0.909789908227683	0.533641287519987	1	0.62500983428953	0.946438356944025	0.212548143536463	0.501729103322577	-0.53661289430241	-0.108853661343844	0.681923834454394	0.999889698565194	-0.427759232958566
chr1	1315055	1315310	255	-	exon	CPSF3L	0.782183855153936	0.967504010640508	0.829055996269229	1	0.939427710420883	0.995200287448658	0.0388119413302304	0.487018913521006	-0.287441413020801	-0.108853661343844	0.681923834454394	0.999889698565194	-0.178587751676957
chr1	1315366	1315645	279	-	utr3	CPSF3L	0.822428515796322	0.975130627229655	0.897221039500756	1	0.833657522465102	0.989356558465206	0.28808368096241	0.524775831096839	-0.132190736612486	-0.108853661343844	0.681923834454394	0.999889698565194	-0.0233370752686422
chr1	1315895	1316044	149	-	intron	CPSF3L	0.697132746462001	0.952916429973511	0.633278242895426	1	0.451566993311801	0.898035755808442	0.248256228758362	0.510906541309502	0.211305236527176	-0.108853661343844	0.681923834454394	0.999889698565194	0.32015889787102
chr1	1317518	1317654	136	-	exon	RP5-890O3.9	0.410878571501557	0.889986625070379	0.435425614569276	1	0.555136926424467	0.929479472543212	0.040924975257426	0.487018913521006	-0.0822125396734835	0.344825939925426	0.368192599489077	0.999889698565194	-0.42703847959891
chr1	1318849	1319610	761	-	utr3	CPSF3L	0.762703701976465	0.963031242018109	0.881259926682358	1	0.885909971362938	0.995200287448658	0.356394633566681	0.551572673840161	-0.238039492617001	-0.108853661343844	0.681923834454394	0.999889698565194	-0.129185831273157
chr1	1320893	1321115	222	-	utr3	CPSF3L	0.443619799590064	0.897021992513693	0.478162206862258	1	0.787701839792329	0.980187938992563	0.592876300828552	0.684484431456976	-0.727561305039143	-0.108853661343844	0.681923834454394	0.999889698565194	-0.6187076436953
chr1	1327459	1328851	1392	+	utr3	CPTP	0.894761326760861	0.985381029324321	0.965381464272092	1	0.426007802645345	0.888655703676021	0.892451285221934	0.909117427999329	-0.26464523346363	-0.131040858984692	0.772474748065249	0.999889698565194	-0.133604374478938
chr1	1335382	1336559	1177	-	utr3	DVL1	0.0995947583264206	0.863989488587176	0.123198472129166	1	0.540371350264469	0.926325141530788	0.438588330006687	0.59163262075948	-1.13556822082798	-0.354921556255	0.312859624796175	0.999889698565194	-0.780646664572982
chr1	1338034	1338223	189	-	exon	DVL1	0.471335752976282	0.906269302425572	0.513590239642439	1	0.77217580298449	0.976308996997847	0.635794027597597	0.713154695281967	-0.862945602157253	-0.354921556255	0.312859624796175	0.999889698565194	-0.508024045902253
chr1	1338328	1338480	152	-	exon	DVL1	0.2625643519711	0.870850120450079	0.265200409706738	1	0.381483095195266	0.878223801833967	0.140300075570333	0.487018913521006	-1.21061480436537	-0.354921556255	0.312859624796175	0.999889698565194	-0.855693248110372
chr1	1341709	1341859	150	-	exon	DVL1	0.0838107034240455	0.863989488587176	0.0572896440380657	1	0.01062537385588	0.755902755354952	0.267034404237953	0.516872564921725	-2.70331456271741	-0.354921556255	0.312859624796175	0.999889698565194	-2.34839300646241
chr1	1342053	1342186	133	-	exon	DVL1	0.26627162356594	0.870850120450079	0.245950616540181	1	0.399935702616446	0.884460742086124	0.241226134806127	0.508765505065368	-1.65959553921741	-0.354921556255	0.312859624796175	0.999889698565194	-1.30467398296241
chr1	1342429	1342537	108	-	exon	DVL1	0.591980212097407	0.932838350292706	0.640710426417709	1	0.973799002952092	0.995200287448658	0.544432509139929	0.652811129570457	-1.11425201093915	-0.354921556255	0.312859624796175	0.999889698565194	-0.759330454684148
chr1	1351489	1351899	410	-	utr3*	MXRA8	0.849226219175924	0.97837426065752	0.762323241439123	1	0.223427076359875	0.838511637601357	0.907485486907769	0.921786273897513	-0.479240201414142	-0.03968033731922	0.919145654012191	0.999889698565194	-0.439559864094922
chr1	1352081	1353549	1468	-	utr3	MXRA8	0.866944251300661	0.979870757570777	0.932946905306982	1	0.31262004387181	0.860535491076147	0.735776239295958	0.785345174463767	-0.0202099940006284	-0.03968033731922	0.919145654012191	0.999889698565194	0.0194703433185916
chr1	1353635	1353826	191	-	exon	MXRA8	0.524177438872128	0.916789646386028	0.558545502847592	1	0.726957152845532	0.965942078344099	0.562316025883077	0.664407056181064	-0.601270375928446	-0.03968033731922	0.919145654012191	0.999889698565194	-0.561590038609226
chr1	1353929	1354140	211	-	exon	MXRA8	0.535545444164049	0.920078773122675	0.387131022154033	1	0.459899800220434	0.901108291914602	0.484069149482663	0.617281687450805	-0.13693887045519	-0.03968033731922	0.919145654012191	0.999889698565194	-0.0972585331359699
chr1	1354203	1354545	342	-	exon	MXRA8	0.467205907260975	0.905798853120487	0.366461044971883	1	0.0574598896526131	0.805597028654835	0.31987157159619	0.537584197406217	-0.221356103805252	-0.03968033731922	0.919145654012191	0.999889698565194	-0.181675766486032
chr1	1356811	1356965	154	-	intron	MXRA8	0.734009702090096	0.960198925348348	0.600685959256854	1	0.353643016570954	0.870414559809933	0.973128084375	0.977779663283414	-0.538206663020477	-0.03968033731922	0.919145654012191	0.999889698565194	-0.498526325701257
chr1	1357152	1357519	367	-	intron	MXRA8	0.760302416423052	0.962799279789286	0.810601689072702	1	0.388889045003985	0.879884074904829	0.839208372096608	0.865594283533325	-0.0913206566480699	-0.03968033731922	0.919145654012191	0.999889698565194	-0.0516403193288499
chr1	1357610	1357867	257	-	intron	MXRA8	0.98062411256777	0.998398541871396	0.893212886392709	1	0.679338567168651	0.959924646342003	0.191118618498684	0.494889921258385	0.263710078272974	-0.03968033731922	0.919145654012191	0.999889698565194	0.303390415592194
chr1	1360675	1360895	220	-	intron	MXRA8	0.75011221713406	0.961367121936243	0.802914700143329	1	0.919185854776265	0.995200287448658	0.373604994931729	0.559843349909572	0.23380231768953	-0.03968033731922	0.919145654012191	0.999889698565194	0.27348265500875
chr1	1361065	1361708	643	-	utr5	MXRA8	0.684873792067761	0.950295736005873	0.543646403848668	1	0.424043956040071	0.887803677133684	0.96293987774247	0.968840640384653	0.430545803890315	-0.03968033731922	0.919145654012191	0.999889698565194	0.470226141209535
chr1	1361762	1361870	108	-	utr5	MXRA8	0.203814840011078	0.863989488587176	0.0929349832938451	1	0.146911847877135	0.818845822324352	0.401739464589571	0.572881899943181	1.16122387901694	-0.03968033731922	0.919145654012191	0.999889698565194	1.20090421633616
chr1	1373760	1374490	730	-	utr3	AURKAIP1	0.197393226533161	0.863989488587176	0.280018200134425	1	0.675340367881646	0.958992155454425	0.42025262280779	0.582737200235796	-0.922642993719026	-0.456331590554221	0.161988307228436	0.900761067489522	-0.466311403164805
chr1	1385802	1386276	474	-	exon	CCNL2	0.4249384139338	0.892615685979653	0.314714270447792	1	0.353206447085606	0.870343127961631	0.605383090086419	0.693012339624406	1.24813003835861	0.68835316374478	0.00278877942258456	0.0942589247251703	0.559776874613832
chr1	1386527	1386684	157	-	utr3	CCNL2	0.13422783341684	0.863989488587176	0.082590996585788	1	0.0600406624552321	0.805597028654835	0.294821460380107	0.52695503874915	1.53969278119212	0.68835316374478	0.00278877942258456	0.0942589247251703	0.85133961744734
chr1	1386792	1387624	832	-	utr3	CCNL2	0.982411783431372	0.998398541871396	0.872123746471879	1	0.61738164797021	0.944271107965506	0.764873496506526	0.807677827143262	0.622489973890738	0.68835316374478	0.00278877942258456	0.0942589247251703	-0.0658631898540422
chr1	1387819	1387938	119	-	utr3	CCNL2	0.0114832970684688	0.863989488587176	0.014437144466831	1	0.0378637545610155	0.795001563891449	0.285302328215668	0.524294131027847	-0.718426924726196	0.68835316374478	0.00278877942258456	0.0942589247251703	-1.40678008847098
chr1	1388005	1388125	120	-	utr3	CCNL2	0.0116296188466738	0.863989488587176	0.0185780271304457	1	0.0200201754631308	0.77647469165288	0.146308725734948	0.487018913521006	-0.29234437709637	0.68835316374478	0.00278877942258456	0.0942589247251703	-0.98069754084115
chr1	1390283	1390412	129	-	utr3	CCNL2	0.0377484966573137	0.863989488587176	0.0623435089216298	1	0.0839390856086346	0.811943544678264	0.240213542126944	0.508536867973664	0.0573546604785586	0.68835316374478	0.00278877942258456	0.0942589247251703	-0.630998503266221
chr1	1391124	1391581	457	-	utr3	CCNL2	0.89058732444352	0.984595587460555	0.975663843422338	1	0.892221069440619	0.995200287448658	0.432190449975975	0.589071607292606	0.93098384550799	0.68835316374478	0.00278877942258456	0.0942589247251703	0.242630681763211
chr1	1392534	1392801	267	-	utr3	CCNL2	0.129220773385378	0.863989488587176	0.109818819971089	1	0.11305185893376	0.811943544678264	0.235773849443139	0.507126716632753	1.37120484654687	0.68835316374478	0.00278877942258456	0.0942589247251703	0.682851682802095
chr1	1393444	1393589	145	-	utr3	CCNL2	0.53938046789583	0.921302222647716	0.423826502478407	1	0.456164709857227	0.899975536564267	0.957902101984749	0.964389419453957	0.968944052048409	0.68835316374478	0.00278877942258456	0.0942589247251703	0.280590888303629
chr1	1399586	1399714	128	+	exon	RP4-758J18.2	0.926675468416804	0.990828966443002	0.921507357890854	1	0.828764929939015	0.988591643750608	0.366762281686477	0.556423887289896	-0.863907192104328	0.0307393406621052	0.916107581283753	0.999889698565194	-0.894646532766433
chr1	1399883	1400355	472	+	exon	RP4-758J18.2	0.712137014180981	0.955485879391221	0.775498472695946	1	0.98715450771338	0.995200287448658	0.482861457603537	0.61659060645191	-0.17488289108912	0.0307393406621052	0.916107581283753	0.999889698565194	-0.205622231751225
chr1	1400554	1401476	922	+	exon	RP4-758J18.2	0.34896508207257	0.880739189244337	0.335090278291279	1	0.196506982246302	0.830371677253606	0.415152637570212	0.58057149383083	0.529913229703186	0.0307393406621052	0.916107581283753	0.999889698565194	0.499173889041081
chr1	1401564	1402299	735	-	utr3	MRPL20	0.824087775682179	0.975625799004996	0.781132599831911	1	0.346764341074555	0.868861128458684	0.325258903800277	0.539395955588139	0.19344119429528	-0.180106585638791	0.556808692008075	0.999889698565194	0.373547779934071
chr1	1406929	1407036	107	-	exon	MRPL20	0.909880699242423	0.98868440264323	0.813105639214176	1	0.527570148370599	0.922998952465088	0.669810947770752	0.7365420797791	-0.406763123020719	-0.180106585638791	0.556808692008075	0.999889698565194	-0.226656537381928
chr1	1407167	1407268	101	-	utr5	MRPL20	0.335710791339359	0.878596234622101	0.343080480330542	1	0.911088974341809	0.995200287448658	0.196881972767606	0.496704768924397	-1.11720507126426	-0.180106585638791	0.556808692008075	0.999889698565194	-0.937098485625464
chr1	1440093	1440506	413	+	utr3	VWA1	0.177867937395738	0.863989488587176	0.115822334194262	1	0.131326764054897	0.813826715725128	0.844593665592979	0.870033291738655	-1.05413620242062	-1.85939740866037	0.0114844906653369	0.246221298998329	0.805261206239752
chr1	1495480	1495580	100	+	exon	ATAD3B	0.344829994489069	0.880055969913088	0.321757872026644	1	0.641390816612535	0.951273351504412	0.138486136555714	0.487018913521006	-0.94852171268171	0.219495798712049	0.545285758004535	0.999889698565194	-1.16801751139376
chr1	1495932	1496160	228	+	utr3	ATAD3B	0.278099285485817	0.870850120450079	0.278021686335481	1	0.842715686547947	0.990347779535615	0.33774095168827	0.544786689364761	-0.503179125475621	0.219495798712049	0.545285758004535	0.999889698565194	-0.72267492418767
chr1	1527699	1527804	105	+	exon	ATAD3A	0.573265507248275	0.929502068941768	0.614075148283504	1	0.710482449439507	0.96456790846288	0.321488814306501	0.538267176774635	-0.869808392623341	-0.323280955771616	0.406388050080824	0.999889698565194	-0.546527436851726
chr1	1533980	1534136	156	+	utr3	ATAD3A	0.0941216525659797	0.863989488587176	0.0902483387091979	1	0.97022729369851	0.995200287448658	0.0450420881288668	0.487018913521006	-1.40559253197209	-0.323280955771616	0.406388050080824	0.999889698565194	-1.08231157620047
chr1	1534343	1534628	285	+	utr3	ATAD3A	0.351995165485232	0.881445184218459	0.373132774853849	1	0.902223506536844	0.995200287448658	0.421962544232086	0.583418152614156	-0.907332060569781	-0.323280955771616	0.406388050080824	0.999889698565194	-0.584051104798166
chr1	1541697	1541851	154	-	utr3	SSU72	0.961762479169347	0.997308798518185	0.916863169287576	1	0.422774001115066	0.887803677133684	0.0606357389310901	0.487018913521006	-0.0933416673364887	-0.0159398935262777	0.953013800332883	0.999889698565194	-0.077401773810211
chr1	1541911	1542228	317	-	utr3	SSU72	0.927891574273419	0.990916018968106	0.993151861758273	1	0.615477184297753	0.943725961478304	0.419966914056369	0.58259415720797	-0.301093356567308	-0.0159398935262777	0.953013800332883	0.999889698565194	-0.285153463041031
chr1	1543930	1544050	120	-	exon	SSU72	0.470894239308739	0.906269302425572	0.54233255015752	1	0.868504673619001	0.994261669513333	0.340745243153359	0.54599800470581	-0.557842016676465	-0.0159398935262777	0.953013800332883	0.999889698565194	-0.541902123150187
chr1	1544887	1545066	179	-	exon	SSU72	0.481606621369699	0.908249960588167	0.448619712720633	1	0.153782970266517	0.818915464124892	0.338661165152496	0.545046068649478	0.225002975691201	-0.0159398935262777	0.953013800332883	0.999889698565194	0.240942869217479
chr1	1564593	1564962	369	-	exon	SSU72	0.496764432273642	0.912361277416368	0.427708600941526	1	0.345780175857367	0.867896666289592	0.402247159889835	0.573036379637586	0.346759544023592	-0.0159398935262777	0.953013800332883	0.999889698565194	0.36269943754987
chr1	1598058	1599495	1437	-	utr3	FNDC10	0.835868395399595	0.976968181309557	0.915590290881803	1	0.371865121965826	0.87741541673971	0.868964105246264	0.889888704814039	-0.147347218078186	-0.163010652604294	0.665080303995366	0.999889698565194	0.0156634345261077
chr1	1601978	1602249	271	-	utr5*	FNDC10	0.803574427268382	0.971818304191568	0.879803117805144	1	0.854231304510201	0.992876877846623	0.763292510884921	0.806367905038537	0.843577270913897	-0.163010652604294	0.665080303995366	0.999889698565194	1.00658792351819
chr1	1602391	1602550	159	+	intergenic	NA	0.691983453835003	0.951407105078235	0.575062150889537	1	0.426442002554519	0.888655703676021	0.941767090093775	0.950959138000636	1.09656704559148	NA	NA	NA	NA
chr1	1606951	1607055	104	+	intergenic	NA	0.218402558741386	0.864874624726486	0.124410591400355	1	0.141856769543496	0.8156776587598	0.166013591373458	0.488897008998408	1.14816533840185	NA	NA	NA	NA
chr1	1615497	1615722	225	+	utr5	MIB2	0.574617573402874	0.930048862097503	0.648593867139015	1	0.782383837916702	0.97856788455958	0.537297830321632	0.648451380372079	-0.831395027540906	0.114609168238299	0.688872822801675	0.999889698565194	-0.946004195779205
chr1	1623352	1623562	210	+	utr5	MIB2	0.641444928016132	0.942183977740367	0.568984833571332	1	0.839186964072141	0.989829982281412	0.720559066378199	0.773849114964452	-0.96398667201149	0.114609168238299	0.688872822801675	0.999889698565194	-1.07859584024979
chr1	1623721	1623911	190	+	utr3	MIB2	0.636589146116405	0.941039865627485	0.689806605053429	1	0.968594957981208	0.995200287448658	0.201174738256584	0.497773968296599	-0.811564072172188	0.114609168238299	0.688872822801675	0.999889698565194	-0.926173240410487
chr1	1624168	1624314	146	+	exon	MIB2	0.631470493068981	0.94004678668641	0.674538935993833	1	0.539451505132218	0.925881588896901	0.777427177538928	0.817220949614261	0.280898967871358	0.114609168238299	0.688872822801675	0.999889698565194	0.166289799633059
chr1	1624934	1625136	202	+	utr3	MIB2	0.123858998703897	0.863989488587176	0.120368883526853	1	0.174534917825797	0.822887397734513	0.493092418012503	0.6229725588372	-0.608190916377698	0.114609168238299	0.688872822801675	0.999889698565194	-0.722800084615997
chr1	1625856	1625987	131	+	exon	MIB2	0.4796321019983	0.907855684357912	0.469764672665673	1	0.511500266734106	0.916857507470175	0.241444713844655	0.508766584093232	0.311947966340104	0.114609168238299	0.688872822801675	0.999889698565194	0.197338798101805
chr1	1626791	1626961	170	+	utr3	MIB2	0.257408590273212	0.870850120450079	0.237640758770564	1	0.383151782017294	0.878789329746704	0.236445027235567	0.507126716632753	-1.21211519838352	0.114609168238299	0.688872822801675	0.999889698565194	-1.32672436662182
chr1	1627041	1627156	115	+	utr3	MIB2	0.373042382503729	0.885997107998761	0.37695243801617	1	0.651109072297159	0.953908839584581	0.266712529324815	0.516794674305868	-0.93484632640769	0.114609168238299	0.688872822801675	0.999889698565194	-1.04945549464599
chr1	1627258	1627418	160	+	utr3	MIB2	0.101844473475983	0.863989488587176	0.0912158485809699	1	0.154724041415787	0.818915464124892	0.170464380078424	0.489426011193503	-1.16672011086866	0.114609168238299	0.688872822801675	0.999889698565194	-1.28132927910696
chr1	1628215	1628330	115	+	utr3	MIB2	0.248958976848373	0.870850120450079	0.238660128769842	1	0.398832735349844	0.884460523473213	0.163450348431688	0.488866040454191	-0.834465132732626	0.114609168238299	0.688872822801675	0.999889698565194	-0.949074300970925
chr1	1628465	1628619	154	+	utr3	MIB2	0.683005825084511	0.94991651145975	0.738959125278233	1	0.921968314108441	0.995200287448658	0.333500115006222	0.542979606966767	-0.9545321795151	0.114609168238299	0.688872822801675	0.999889698565194	-1.0691413477534
chr1	1636425	1636529	104	-	utr3	CDK11B	0.616228373800592	0.937969858259989	0.651683150301606	1	0.801683058777614	0.981449664416227	0.296152395497693	0.527790331364881	-0.184783781616603	0.038847521840671	0.887804721037977	0.999889698565194	-0.223631303457274
chr1	1649503	1649698	195	-	exon	CDK11B	0.27432536272457	0.870850120450079	0.322169319228751	1	0.441121760493081	0.893133647549963	0.359651717476138	0.552811073795309	-0.105448675429575	0.038847521840671	0.887804721037977	0.999889698565194	-0.144296197270246
chr1	1663171	1663532	361	-	utr3	SLC35E2B	0.200291261819141	0.863989488587176	0.135241549403987	1	0.257574669393281	0.848209321643011	0.284968126686639	0.524145436518418	0.957948747249431	0.219608281791739	0.40455954307165	0.999889698565194	0.738340465457692
chr1	1665077	1666003	926	-	utr3	SLC35E2B	0.528731866235959	0.918766272615792	0.439869608956359	1	0.556535956326055	0.929927098490752	0.514743526607632	0.635188131634844	0.501580282123905	0.219608281791739	0.40455954307165	0.999889698565194	0.281972000332167
chr1	1671724	1671900	176	-	intron	SLC35E2B	0.22801282031363	0.868447237166335	0.125046581664468	1	0.167930976489372	0.822529206928054	0.635735822860566	0.713139144325098	1.08430408651851	0.219608281791739	0.40455954307165	0.999889698565194	0.864695804726773
chr1	1672709	1672854	145	+	exon	RP11-345P4.6	0.475358401699678	0.906649285359758	0.357850849374734	1	0.549021985630622	0.927925530468382	0.084570257441109	0.487018913521006	1.16193527741819	0.477400061627906	0.153173721566867	0.887225702304703	0.684535215790287
chr1	1716334	1716515	181	-	exon	RP1-283E3.8	0.720048299458114	0.958225492105193	0.805136515147394	1	0.95249773451995	0.995200287448658	0.629165479888199	0.708586805694651	0.00261827393425336	0.43869312757453	0.220777668945847	0.965159305879948	-0.436074853640276
chr1	1728687	1728796	109	-	intron	RP1-283E3.8	0.666714717953599	0.946323588982591	0.540425624360427	1	0.585008727413068	0.936757895747441	0.375960741242114	0.560796348768659	0.841234004585759	0.43869312757453	0.220777668945847	0.965159305879948	0.402540877011229
chr1	1728933	1729155	222	-	intron	RP1-283E3.8	0.326319187920952	0.877001556070294	0.231344760096362	1	0.329804866570778	0.863963099882713	0.0731019319961763	0.487018913521006	0.749563563943926	0.43869312757453	0.220777668945847	0.965159305879948	0.310870436369396
chr1	1729278	1729385	107	-	intron	RP1-283E3.8	0.17926527633236	0.863989488587176	0.09753538673858	1	0.195134419857485	0.830371677253606	0.07277281709561	0.487018913521006	1.0881478293834	0.43869312757453	0.220777668945847	0.965159305879948	0.649454701808874
chr1	1732364	1732482	118	-	utr3	SLC35E2	0.16281296081557	0.863989488587176	0.0878775277469936	1	0.110799745251216	0.811943544678264	0.123720376009345	0.487018913521006	1.01481987630884	0.0990480993620923	0.763952488645532	0.999889698565194	0.915771776946747
chr1	1735288	1735626	338	-	exon	RP1-283E3.8	0.158198587651997	0.863989488587176	0.100956461657823	1	0.150415230608783	0.818915464124892	0.527987331019259	0.642433836747445	0.983435641584769	0.43869312757453	0.220777668945847	0.965159305879948	0.544742514010239
chr1	1751704	1751810	106	-	utr3	NADK	0.310258858244513	0.874618864963579	0.206641341487199	1	0.151116901839217	0.818915464124892	0.893289768774602	0.9097188467907	0.293868897661343	0.0512131913214234	0.832152507077076	0.999889698565194	0.242655706339919
chr1	1752574	1753130	556	-	utr3	NADK	0.440105366057705	0.895459758978815	0.558427290567773	1	0.6569863487535	0.954679851042251	0.417688146751459	0.581749070229654	-0.185010089805541	0.0512131913214234	0.832152507077076	0.999889698565194	-0.236223281126965
chr1	1753577	1753685	108	-	utr3	NADK	0.301073521649014	0.873727432418287	0.321873897321274	1	0.645698359551186	0.95261155108686	0.454394890355398	0.600702618631183	-0.333659502894085	0.0512131913214234	0.832152507077076	0.999889698565194	-0.384872694215508
chr1	1754094	1754238	144	-	utr3	NADK	0.265397090639421	0.870850120450079	0.248857004148157	1	0.321010218434637	0.861889173708288	0.415377319948119	0.580577865383052	-1.14101316355668	0.0512131913214234	0.832152507077076	0.999889698565194	-1.1922263548781
chr1	1754609	1754818	209	-	utr3	NADK	0.0668993036427489	0.863989488587176	0.0869401104613895	1	0.185231575572347	0.825472769108107	0.226475553426379	0.504508369183205	-0.393003652038701	0.0512131913214234	0.832152507077076	0.999889698565194	-0.444216843360125
chr1	1756552	1756679	127	-	utr3	NADK	0.537199039477828	0.921076376532577	0.616338016688177	1	0.690726155535811	0.961378559748946	0.488527128045826	0.620153074836195	-0.0102641902279829	0.0512131913214234	0.832152507077076	0.999889698565194	-0.0614773815494064
chr1	1756962	1757112	150	-	exon	NADK	0.180862592413284	0.863989488587176	0.0875717314046544	1	0.063764322957272	0.805597028654835	0.905231280853386	0.920034576413521	1.12134988844642	0.0512131913214234	0.832152507077076	0.999889698565194	1.07013669712499
chr1	1757225	1757357	132	-	exon	NADK	0.0319220024654694	0.863989488587176	0.0398911762204609	1	0.0743488371433307	0.807909397199346	0.128762763002688	0.487018913521006	-0.635692961589775	0.0512131913214234	0.832152507077076	0.999889698565194	-0.686906152911198
chr1	1760505	1760617	112	-	intron	NADK	0.790287235484475	0.969465159542804	0.857717065467076	1	0.978533903626481	0.995200287448658	0.479428738050114	0.614617846137973	0.00205948627348343	0.0512131913214234	0.832152507077076	0.999889698565194	-0.04915370504794
chr1	1760823	1761130	307	-	intron	NADK	0.372098924212311	0.885997107998761	0.250562791812705	1	0.270225821483659	0.851889161640459	0.427129740740946	0.586279953565384	1.33672896570327	0.0512131913214234	0.832152507077076	0.999889698565194	1.28551577438185
chr1	1765370	1765470	100	-	utr5	NADK	0.983236060833657	0.998398541871396	0.8699359087448	1	0.992005206174701	0.995694121600985	0.338426749762347	0.545009524201756	0.180042720314153	0.0512131913214234	0.832152507077076	0.999889698565194	0.12882952899273
chr1	1785553	1785720	167	-	utr3	GNB1	0.36632793259828	0.885514485918368	0.46634854473353	1	0.556308820479703	0.929927098490752	0.0758198251152076	0.487018913521006	-0.101997321432949	-0.00555673257802733	0.981743750360784	0.999889698565194	-0.0964405888549222
chr1	1786884	1787111	227	-	utr3	GNB1	0.875833826082428	0.981870759209364	0.755505069540398	1	0.82570741572195	0.9879442190587	0.397684956221806	0.57102118540837	0.0991977727460374	-0.00555673257802733	0.981743750360784	0.999889698565194	0.104754505324065
chr1	1787386	1787487	101	-	exon	GNB1	0.0181852409000765	0.863989488587176	0.0221214794113585	1	0.0180344723548712	0.77647469165288	0.109835208397494	0.487018913521006	-1.51391439395806	-0.00555673257802733	0.981743750360784	0.999889698565194	-1.50835766138004
chr1	1789122	1789294	172	-	exon	GNB1	0.157980123051524	0.863989488587176	0.235432805607093	1	0.171406998806655	0.822529206928054	0.102368234926655	0.487018913521006	-0.640559863056291	-0.00555673257802733	0.981743750360784	0.999889698565194	-0.635003130478264
chr1	1790470	1790657	187	-	exon	GNB1	0.139578566893216	0.863989488587176	0.201884248421331	1	0.144962077056514	0.817728566672436	0.261548704287889	0.515371699651947	-0.743045160567013	-0.00555673257802733	0.981743750360784	0.999889698565194	-0.737488427988986
chr1	1815809	1815926	117	-	exon	GNB1	0.065877238515968	0.863989488587176	0.0967378287854131	1	0.0492487549791952	0.805597028654835	0.169053140383959	0.489118277570683	-0.684001544427384	-0.00555673257802733	0.981743750360784	0.999889698565194	-0.678444811849357
chr1	1917816	1918007	191	-	utr3	TMEM52	0.906879436202623	0.988304829559784	0.820761955042545	1	0.891430749485731	0.995200287448658	0.246237743259714	0.510019234516912	0.065950423404737	-0.210881705922381	0.804653582015788	0.999889698565194	0.276832129327118
chr1	2030310	2030431	121	+	utr3	GABRD	0.25710639247615	0.870850120450079	0.189281809450556	1	0.344093754279937	0.866653363503009	0.0540535097059125	0.487018913521006	-2.16357533946754	-1.86885417754599	0.018157270777862	0.326605266323827	-0.294721161921546
chr1	2178778	2178966	188	+	intron	PRKCZ	0.857667842716828	0.97945990909245	0.720801906517364	1	0.648522798710607	0.953351053181524	0.879514129325941	0.898378943824158	-0.0051499036460776	-0.611953234411489	0.0940851821019525	0.753226772786072	0.606803330765411
chr1	2180273	2180708	435	+	intron	PRKCZ	0.632383283237829	0.94004678668641	0.508327624656749	1	0.398354338106465	0.884460523473213	0.893959546957997	0.910316670329471	-0.293585629570027	-0.611953234411489	0.0940851821019525	0.753226772786072	0.318367604841462
chr1	2184526	2185453	927	-	utr3	FAAP20	0.749630486147904	0.961127317561301	0.622224087743287	1	0.572540292071299	0.933320849111837	0.646692795191931	0.720483276852478	-0.380471110190484	-0.217582369246611	0.478973041687337	0.999889698565194	-0.162888740943874
chr1	2189592	2189847	255	-	utr3	FAAP20	0.230515131017795	0.868566975789625	0.251791662780472	1	0.975525898150839	0.995200287448658	0.305207591120785	0.531135884948753	-1.42197082567496	-0.217582369246611	0.478973041687337	0.999889698565194	-1.20438845642835
chr1	2190647	2191229	582	-	exon	FAAP20	0.759266381343153	0.962699141514678	0.847228027115862	1	0.817136358075445	0.985126101187583	0.478085714215957	0.613802941825469	-0.22421478372926	-0.217582369246611	0.478973041687337	0.999889698565194	-0.00663241448264931
chr1	2192042	2192711	669	-	utr3	FAAP20	0.366568273125226	0.885514485918368	0.285021148279143	1	0.156209533506425	0.818915464124892	0.462881915435401	0.605275930674778	0.579178335623739	-0.217582369246611	0.478973041687337	0.999889698565194	0.796760704870349
chr1	2193661	2193962	301	-	exon	FAAP20	0.100748578762332	0.863989488587176	0.109322931166798	1	0.219501315723503	0.838511637601357	0.370769298562872	0.558064781135269	-1.26678779276601	-0.217582369246611	0.478973041687337	0.999889698565194	-1.0492054235194
chr1	2194030	2194288	258	-	exon	FAAP20	0.309901507983977	0.874618864963579	0.297690116626924	1	0.594042195465499	0.939850164040991	0.417134411895578	0.581614634901371	-0.867708739794821	-0.217582369246611	0.478973041687337	0.999889698565194	-0.650126370548211
chr1	2228807	2228909	102	+	exon	SKI	0.567189869531709	0.927296149523702	0.545201942974741	1	0.750127577623795	0.970949326647925	0.366289051410555	0.556089395282507	-1.26951858214261	-0.514341591316568	0.143600790539655	0.874049582606086	-0.755176990826045
chr1	2229040	2229720	680	+	exon	SKI	0.632124830198232	0.94004678668641	0.542758511718699	1	0.630050206920494	0.947512047709007	0.649772404409737	0.722586976493174	-1.15226337432214	-0.514341591316568	0.143600790539655	0.874049582606086	-0.637921783005574
chr1	2232664	2233066	402	+	exon	SKI	0.434375712488129	0.894308725737451	0.215259450729646	1	0.0112638475692401	0.755902755354952	0.14114980655793	0.487018913521006	0.958055030282402	-0.514341591316568	0.143600790539655	0.874049582606086	1.47239662159897
chr1	2238543	2238652	109	+	intron	SKI	0.446411203259767	0.897838894447058	0.397932176666656	1	0.102966776239059	0.811943544678264	0.359650417545408	0.552811073795309	0.459750553502973	-0.514341591316568	0.143600790539655	0.874049582606086	0.974092144819541
chr1	2240084	2240795	711	+	intron	SKI	0.702409662647602	0.95441709651937	0.50498146370223	1	0.0664205812375032	0.805597028654835	0.528475796816837	0.642621895598719	0.200251939795702	-0.514341591316568	0.143600790539655	0.874049582606086	0.71459353111227
chr1	2302914	2303024	110	+	exon	SKI	0.718030050790561	0.957657801138685	0.785720398743902	1	0.859945140303114	0.993647808177145	0.278589501701431	0.520821271360889	-0.506920645597458	-0.514341591316568	0.143600790539655	0.874049582606086	0.00742094571910945
chr1	2303776	2304084	308	+	exon	SKI	0.219834388773458	0.864874624726486	0.26431878217055	1	0.722561640515204	0.965422277009063	0.238587205712654	0.508295292293895	-1.47959600850438	-0.514341591316568	0.143600790539655	0.874049582606086	-0.965254417187811
chr1	2304227	2304343	116	+	exon	SKI	0.425490774943958	0.892692088665003	0.45532597286724	1	0.895797205272011	0.995200287448658	0.21658215343551	0.502975898033015	-1.19633667565907	-0.514341591316568	0.143600790539655	0.874049582606086	-0.681995084342497
chr1	2304427	2304553	126	+	exon	SKI	0.234638700429176	0.868945089448552	0.238278897833166	1	0.554482343866808	0.929471165928897	0.25879755179467	0.514294075476392	-1.36918859627525	-0.514341591316568	0.143600790539655	0.874049582606086	-0.854847004958683
chr1	2305962	2306196	234	+	exon	SKI	0.0314115107902583	0.863989488587176	0.0436875361699398	1	0.112381388399197	0.811943544678264	0.0991441812523572	0.487018913521006	-2.36691142786354	-0.514341591316568	0.143600790539655	0.874049582606086	-1.85256983654697
chr1	2306537	2306745	208	+	exon	SKI	0.240728152686398	0.869800141684441	0.257614481042268	1	0.618149519471639	0.94444360658032	0.179599016330165	0.491820993429984	-2.87854815622462	-0.514341591316568	0.143600790539655	0.874049582606086	-2.36420656490805
chr1	2306841	2307626	785	+	utr3	SKI	0.820083394435642	0.975037456496537	0.815799312523813	1	0.41819239277551	0.887521939879689	0.585345793115033	0.679898299854958	-0.711853616548864	-0.514341591316568	0.143600790539655	0.874049582606086	-0.197512025232296
chr1	2307702	2308109	407	+	utr3	SKI	0.150439526597757	0.863989488587176	0.151320748139906	1	0.0289816708403237	0.791424438261609	0.0901169380670107	0.487018913521006	0.494720160527097	-0.514341591316568	0.143600790539655	0.874049582606086	1.00906175184367
chr1	2308189	2308428	239	+	utr3	SKI	0.297608976443329	0.872418852423409	0.270940970330973	1	0.0520211155021583	0.805597028654835	0.389601643865078	0.566565323470315	0.119524569059379	-0.514341591316568	0.143600790539655	0.874049582606086	0.633866160375947
chr1	2308755	2309056	301	+	utr3	SKI	0.0602249487887426	0.863989488587176	0.0801454570545509	1	0.0596842458734889	0.805597028654835	0.165399089309283	0.488897008998408	-1.56183819448943	-0.514341591316568	0.143600790539655	0.874049582606086	-1.04749660317287
chr1	2309109	2309212	103	+	utr3	SKI	0.298963244432358	0.872676301382952	0.33283264544779	1	0.949114930022273	0.995200287448658	0.371221134884232	0.558515609457461	-1.28826980086904	-0.514341591316568	0.143600790539655	0.874049582606086	-0.773928209552475
chr1	2316161	2316558	397	+	intergenic	NA	0.281894438880391	0.870850120450079	0.211709575528868	1	0.272018108281216	0.852438419084124	0.721424258912399	0.774485000248105	-1.19157160275476	NA	NA	NA	NA
chr1	2318971	2319176	205	+	intergenic	NA	0.887426196638919	0.983785929865848	0.984068117692425	1	0.57842844778924	0.934521690549207	0.640052670453778	0.716107340757215	-0.638091509689009	NA	NA	NA	NA
chr1	2347903	2348016	113	-	intron	MORN1	0.936506137220793	0.992377218823073	0.940117291032473	1	0.889172854222854	0.995200287448658	0.794886387234567	0.830600023794927	0.406344150772076	0.00667495504457056	0.983449082689987	0.999889698565194	0.399669195727506
chr1	2350449	2350617	168	-	exon	RP4-740C4.5	0.520539906073782	0.916120168348579	0.427977517210869	1	0.453869071439242	0.898883091358628	0.332553008486061	0.542694673691192	0.107101007489421	-0.250963912825179	0.526025518425951	0.999889698565194	0.3580649203146
chr1	2350790	2351165	375	-	exon	RP4-740C4.5	0.447495754144188	0.898476296055636	0.306292094880938	1	0.311084231363431	0.8604262644328	0.436755480179215	0.591006635800354	-0.0269439721017561	-0.250963912825179	0.526025518425951	0.999889698565194	0.224019940723423
chr1	2351300	2351623	323	-	exon	RP4-740C4.5	0.682950064963325	0.94991651145975	0.55215139030029	1	0.65918667837402	0.955541022648279	0.153009725429286	0.487174317871573	0.260192327928801	-0.250963912825179	0.526025518425951	0.999889698565194	0.51115624075398
chr1	2351733	2351942	209	-	exon	RP4-740C4.5	0.578324320176915	0.930799535262929	0.444341564903242	1	0.424501945531945	0.888004309640038	0.781460591087318	0.820311155795785	0.479424736135795	-0.250963912825179	0.526025518425951	0.999889698565194	0.730388648960974
chr1	2352029	2352146	117	-	exon	RP4-740C4.5	0.533615818300743	0.919760615300651	0.405532808442579	1	0.416555222361329	0.887521939879689	0.51939546977939	0.637458445927356	0.76180078350231	-0.250963912825179	0.526025518425951	0.999889698565194	1.01276469632749
chr1	2352603	2352801	198	-	exon	RP4-740C4.5	0.450212479164304	0.899422560026899	0.30953660648019	1	0.227790448367016	0.840641275756308	0.882228399904128	0.900621803193393	0.642598663275388	-0.250963912825179	0.526025518425951	0.999889698565194	0.893562576100567
chr1	2353299	2353474	175	-	intron	MORN1	0.802576039195098	0.971818304191568	0.683979393463111	1	0.606925871157891	0.941320335053612	0.151190915278439	0.487018913521006	0.111348226544535	0.00667495504457056	0.983449082689987	0.999889698565194	0.104673271499964
chr1	2383945	2384114	169	-	intron	MORN1	0.370377579958548	0.885825020574995	0.354828394032571	1	0.659776501389712	0.955541022648279	0.370580372814822	0.558011622611131	-0.33002208534805	0.00667495504457056	0.983449082689987	0.999889698565194	-0.336697040392621
chr1	2384169	2384364	195	-	intron	MORN1	0.365600291470273	0.885453837242621	0.362042543555858	1	0.587833424803392	0.937368368538284	0.113398093903886	0.487018913521006	0.0508337888946188	0.00667495504457056	0.983449082689987	0.999889698565194	0.0441588338500483
chr1	2392758	2393646	888	+	utr5	RER1	0.391411772883949	0.888896459699073	0.343956484242952	1	0.388666077565474	0.879884074904829	0.5914758279649	0.683887578724362	0.657909045861525	-0.00101010942285766	0.996574973950092	0.999889698565194	0.658919155284382
chr1	2394235	2394475	240	+	utr5	RER1	0.382267848912214	0.88736045226144	0.272915305718087	1	0.366270171797896	0.876128264078908	0.730425819144938	0.781180716658323	0.476296238465636	-0.00101010942285766	0.996574973950092	0.999889698565194	0.477306347888494
chr1	2394973	2395411	438	+	utr5	RER1	0.693902194439759	0.952427225956618	0.794850730282054	1	0.933465858036884	0.995200287448658	0.826798032843078	0.855226098727073	0.0642151657906558	-0.00101010942285766	0.996574973950092	0.999889698565194	0.0652252752135135
chr1	2395721	2395838	117	+	utr5	RER1	0.9986673338333	1	0.880753430634858	1	0.907959306359123	0.995200287448658	0.306841118057985	0.532371163986264	0.314066371526676	-0.00101010942285766	0.996574973950092	0.999889698565194	0.315076480949534
chr1	2402997	2403673	676	+	utr3	RER1	0.727535658128269	0.958992219990454	0.649383663922021	1	0.489337652313845	0.909970721220499	0.608666643197857	0.695271961469364	0.123001985107316	-0.00101010942285766	0.996574973950092	0.999889698565194	0.124012094530174
chr1	2404140	2404594	454	+	utr3	RER1	0.24806323443278	0.870850120450079	0.280678779497049	1	0.459159292805586	0.901108291914602	0.187911191863914	0.494099685594207	-0.464025192669532	-0.00101010942285766	0.996574973950092	0.999889698565194	-0.463015083246674
chr1	2404806	2405437	631	+	utr3	RER1	0.523678220258926	0.916614183319433	0.592109483676315	1	0.838798178409749	0.989829982281412	0.65710712015272	0.727810752425831	-0.191106411147716	-0.00101010942285766	0.996574973950092	0.999889698565194	-0.190096301724858
chr1	2405513	2405643	130	-	utr3	PEX10	0.593556246215711	0.933334939533191	0.464790063679788	1	0.415783849304881	0.887416245778982	0.37967960670297	0.562113519129342	0.54539281400927	-0.0284924246253673	0.941854907356491	0.999889698565194	0.573885238634637
chr1	2508558	2509075	517	-	utr3	PANK4	0.653017156170344	0.944181262426759	0.537476252176557	1	0.386923636801786	0.879884074904829	0.861425037705953	0.88362335360997	0.692615627062739	-0.0072867152671516	0.979557952936333	0.999889698565194	0.699902342329891
chr1	2555819	2555992	173	+	utr5	TNFRSF14	0.914703496731123	0.98960460251168	0.791554674937526	1	0.67384627896873	0.958848770037211	0.61403815195926	0.698892922019861	0.0950341603282748	-0.245218317359739	0.464294064602992	0.999889698565194	0.340252477688013
chr1	2556161	2556642	481	+	utr5	TNFRSF14	0.655383845464593	0.944735756385947	0.516138082619901	1	0.633493527884528	0.948041958649964	0.778058048896908	0.817753876741903	0.14639542110231	-0.245218317359739	0.464294064602992	0.999889698565194	0.391613738462049
chr1	2558337	2558612	275	+	exon	TNFRSF14	0.227047661986972	0.868447237166335	0.226997127689143	1	0.172663104678525	0.822864297934536	0.384820308280224	0.564334448022425	-1.54022169089445	-0.245218317359739	0.464294064602992	0.999889698565194	-1.29500337353471
chr1	2559054	2559189	135	+	exon	TNFRSF14	0.997086715521252	1	0.943148853848254	1	0.911450095092592	0.995200287448658	0.736393789656627	0.785724792959845	-0.351915429331111	-0.245218317359739	0.464294064602992	0.999889698565194	-0.106697111971373
chr1	2559509	2559627	118	+	exon	TNFRSF14	0.720448083303933	0.958244306410153	0.758553596985915	1	0.820710465226488	0.986393428904921	0.632165973018816	0.710753294094878	-0.308312225695141	-0.245218317359739	0.464294064602992	0.999889698565194	-0.0630939083354029
chr1	2559811	2559918	107	+	exon	TNFRSF14	0.568405819892224	0.927555015447564	0.605303531778851	1	0.920700156094615	0.995200287448658	0.569738125570104	0.669700014961696	-1.56512414064728	-0.245218317359739	0.464294064602992	0.999889698565194	-1.31990582328754
chr1	2561596	2561721	125	+	utr3	TNFRSF14	0.471157802616977	0.906269302425572	0.481026978211034	1	0.631889877586461	0.94780438457702	0.137048790143086	0.487018913521006	-0.26021354802718	-0.245218317359739	0.464294064602992	0.999889698565194	-0.0149952306674418
chr1	2562973	2563786	813	+	utr3	TNFRSF14	0.660695206553506	0.944986988219949	0.554482082957835	1	0.59566704384578	0.939875934231196	0.754385253701676	0.799390641621588	0.167374059409282	-0.245218317359739	0.464294064602992	0.999889698565194	0.412592376769021
chr1	2589506	2589634	128	+	utr3	FAM213B	0.418810136754541	0.891771864841175	0.400114787162751	1	0.462960131351856	0.90205203506488	0.212382602500194	0.501615608047636	-1.49333281894112	-0.48462441153365	0.243847991700244	0.986953850829587	-1.00870840740747
chr1	2590716	2590831	115	+	utr3	FAM213B	0.414179759998176	0.890957685738045	0.382168628595342	1	0.751165899475808	0.970949326647925	0.140981787804685	0.487018913521006	-0.969994470930085	-0.48462441153365	0.243847991700244	0.986953850829587	-0.485370059396435
chr1	3622007	3622146	139	+	intergenic	NA	0.111461453322322	0.863989488587176	0.0495550098779481	1	0.013842203003125	0.770098008897295	0.426586659219158	0.586152590871456	1.76173318946415	NA	NA	NA	NA
chr1	3622536	3622715	179	+	intergenic	NA	0.948379023086074	0.994671649166088	0.842148244801985	1	0.952774050230642	0.995200287448658	0.0569815914758114	0.487018913521006	0.452980149812068	NA	NA	NA	NA
chr1	3628415	3628535	120	+	exon	TPRG1L	0.664090275609029	0.945559439197981	0.731307907855963	1	0.783466742229471	0.979016615333787	0.660375748836431	0.729985612564056	0.329739850689298	0.433668502374902	0.0968214337191141	0.761733996315244	-0.103928651685604
chr1	3628753	3628923	170	+	utr3	TPRG1L	0.184235422113072	0.863989488587176	0.0996855037975683	1	0.155609465687502	0.818915464124892	0.169254183865902	0.489118277570683	1.19155071453957	0.433668502374902	0.0968214337191141	0.761733996315244	0.757882212164666
chr1	3629533	3629695	162	+	utr3	TPRG1L	0.233748930788667	0.868945089448552	0.248556571961858	1	0.247197740893506	0.847500646603225	0.150307226174733	0.487018913521006	0.0641034144651286	0.433668502374902	0.0968214337191141	0.761733996315244	-0.369565087909774
chr1	3629878	3630056	178	+	utr3	TPRG1L	0.792815434570459	0.970236873330525	0.86726051973837	1	0.9893813241267	0.995204921860933	0.492822775778479	0.622812945019582	0.291062249411203	0.433668502374902	0.0968214337191141	0.761733996315244	-0.1426062529637
chr1	3631315	3631424	109	-	utr3	WRAP73	0.890215422523711	0.984448258356315	0.743834458913566	1	0.484876714650293	0.9077636395754	0.759407990790934	0.803217181978156	-0.115995269118243	0.00864336867987638	0.975405836758089	0.999889698565194	-0.12463863779812
chr1	3733467	3733775	308	+	utr3	TP73	0.80302347242925	0.971818304191568	0.682664194787194	1	0.752718387548287	0.970949326647925	0.556498128355853	0.660682762969288	0.325552516520085	-0.283454687422623	0.479397294897384	0.999889698565194	0.609007203942708
chr1	3736280	3736420	140	-	exon	TP73-AS1	0.213304070481552	0.864114227629303	0.172498366432155	1	0.333530016996638	0.864782206125125	0.247515559869087	0.510484178264628	-1.0543257640526	0.0950113040155173	0.708616272217834	0.999889698565194	-1.14933706806811
chr1	3737338	3737439	101	-	exon	TP73-AS1	0.752643201669223	0.961562516362999	0.634556118141188	1	0.606960016140549	0.941320335053612	0.278554490012153	0.520821271360889	0.313757678675303	0.0950113040155173	0.708616272217834	0.999889698565194	0.218746374659785
chr1	3737936	3738766	830	-	exon	TP73-AS1	0.425207779025472	0.892675539521528	0.348705890964049	1	0.397120132545296	0.883708354190765	0.358021841951736	0.552225630161071	0.488113131377287	0.0950113040155173	0.708616272217834	0.999889698565194	0.393101827361769
chr1	3740087	3740410	323	-	exon	TP73-AS1	0.972719172769225	0.997972412875772	0.912772888612577	1	0.74606846186587	0.970680467934571	0.758074960439307	0.802321526663396	0.262135173702866	0.0950113040155173	0.708616272217834	0.999889698565194	0.167123869687348
chr1	3743111	3743237	126	-	exon	TP73-AS1	0.842680409916906	0.977882112925175	0.720133151951287	1	0.831060132525591	0.988837769399927	0.288294066986585	0.524775831096839	0.245790008704188	0.0950113040155173	0.708616272217834	0.999889698565194	0.15077870468867
chr1	3745608	3745851	243	-	exon	TP73-AS1	0.546630807840724	0.92329338133431	0.421796101939787	1	0.434826788643612	0.890069611420333	0.896452033844051	0.912432458084177	0.322809772973966	0.0950113040155173	0.708616272217834	0.999889698565194	0.227798468958448
chr1	3745957	3747099	1142	+	exon	CCDC27	0.379983358379687	0.886340790792911	0.306505293179335	1	0.283616696113047	0.853671075660625	0.575649137606226	0.673797591396267	0.32578183108957	-0.118856816237166	0.921238073178293	0.999889698565194	0.444638647326736
chr1	3780270	3780405	135	-	utr3	LRRC47	0.818424235296102	0.974615651928095	0.729895195882235	1	0.592359504653964	0.939234543372537	0.358360774744541	0.552225630161071	0.133934420286539	-0.144317716669351	0.603259801805452	0.999889698565194	0.27825213695589
chr1	3781031	3781239	208	-	utr3	LRRC47	0.214364020053732	0.864438333888006	0.234120878694211	1	0.391101228499816	0.880445334749876	0.574237416308405	0.672664722003691	-0.79147257586965	-0.144317716669351	0.603259801805452	0.999889698565194	-0.6471548592003
chr1	3784019	3784137	118	-	exon	LRRC47	0.0665600981365176	0.863989488587176	0.0562813625518241	1	0.260535398844716	0.848209321643011	0.144600778895901	0.487018913521006	-1.35308329708817	-0.144317716669351	0.603259801805452	0.999889698565194	-1.20876558041882
chr1	3785124	3785280	156	+	exon	RP1-286D6.5	0.335306644402247	0.878501766632529	0.337020214239342	1	0.523498851623306	0.921437821026919	0.396289555571977	0.570569874425342	-0.849564921921369	-0.00776165846413827	0.990168722286947	0.999889698565194	-0.841803263457231
chr1	3786729	3787338	609	-	exon	LRRC47	0.76055860748667	0.962830457988334	0.87496300893214	1	0.775047158905362	0.977236373561978	0.728924133390381	0.779999165077311	-0.453964473430672	-0.144317716669351	0.603259801805452	0.999889698565194	-0.309646756761321
chr1	3795892	3796021	129	-	exon	LRRC47	0.808411543195238	0.972962333826178	0.837899256341568	1	0.733791345172986	0.967889277581631	0.63315963695184	0.711437283764547	-1.53383167205297	-0.144317716669351	0.603259801805452	0.999889698565194	-1.38951395538362
chr1	3815045	3815165	120	-	utr3	CEP104	0.628319583686889	0.939555166745505	0.448719677481762	1	0.342926160932626	0.866623743784175	0.982196858056334	0.98566139723819	0.499012649260853	0.442456513607272	0.092568709663905	0.749391522252793	0.0565561356535806
chr1	3883533	3883714	181	+	utr3	DFFB	0.194209499431508	0.863989488587176	0.114914513375111	1	0.157333137836864	0.818979638574602	0.0574841634658377	0.487018913521006	1.32842511372786	0.227790423895951	0.451350105143722	0.999889698565194	1.10063468983191
chr1	3889743	3890113	370	-	utr3	C1orf174	0.108595841312448	0.863989488587176	0.069636608560381	1	0.139777957636125	0.814170864335662	0.291075755527612	0.526051908491569	1.04198847793446	0.320041382203254	0.206490432427729	0.961134951142229	0.721947095731208
chr1	3890610	3891079	469	-	exon	C1orf174	0.972296102796873	0.997968091652559	0.885742970429534	1	0.953990622878046	0.995200287448658	0.461634514735244	0.604582017353567	0.546907236889047	0.320041382203254	0.206490432427729	0.961134951142229	0.226865854685793
chr1	3892715	3892842	127	-	exon	C1orf174	0.0588195486461834	0.863989488587176	0.0181779173486704	1	0.0533690967567643	0.805597028654835	0.191249390107456	0.494889921258385	1.5593045599741	0.320041382203254	0.206490432427729	0.961134951142229	1.23926317777085
chr1	3916587	3916698	111	+	exon	LINC01134	0.480901399690952	0.908013841309105	0.384719788260512	1	0.196116807402499	0.830371677253606	0.489457063637362	0.620748695934254	1.93905894388941	0.355435585242528	0.47627513053128	0.999889698565194	1.58362335864689
chr1	3916854	3916963	109	+	exon	LINC01134	0.798694417967683	0.970968120959551	0.804153223317742	1	0.915602367379466	0.995200287448658	0.775157106939921	0.815380086798982	1.17151693279969	0.355435585242528	0.47627513053128	0.999889698565194	0.81608134755716
chr1	5862991	5863099	108	-	utr3	NPHP4	0.37730424800788	0.885997107998761	0.256228947165994	1	0.244708050498754	0.84658431966881	0.590650775498437	0.683280888898746	0.852529201228512	0.0689529708359845	0.794904699588994	0.999889698565194	0.783576230392527
chr1	5863146	5863452	306	-	utr3	NPHP4	0.900658875776167	0.986826359154093	0.988037147034971	1	0.724917859589919	0.965903275675728	0.715104346351979	0.769597461981188	0.157845144244531	0.0689529708359845	0.794904699588994	0.999889698565194	0.0888921734085462
chr1	6029263	6029426	163	+	intron	KCNAB2	0.599050204041564	0.935222352227271	0.471085147734245	1	0.430341222966222	0.889653832756675	0.265008863161649	0.515993740002048	0.911250721336749	0.149245074983204	0.519727626089727	0.999889698565194	0.762005646353545
chr1	6040463	6040592	129	+	utr5	KCNAB2	0.734674942107872	0.960201817856315	0.862825609619989	1	0.845487131083559	0.99102771056554	0.253768224580314	0.511785562674133	0.265243116189322	0.149245074983204	0.519727626089727	0.999889698565194	0.115998041206117
chr1	6044803	6044918	115	+	intron	KCNAB2	0.277632794653057	0.870850120450079	0.298874895472588	1	0.286518068063138	0.853671075660625	0.0377822685562761	0.487018913521006	-0.242755651361495	0.149245074983204	0.519727626089727	0.999889698565194	-0.3920007263447
chr1	6051266	6051367	101	+	intron	KCNAB2	0.632825004946704	0.940127776111623	0.547513181514751	1	0.498129138402114	0.914022257032241	0.0422534430572955	0.487018913521006	0.6860658492211	0.149245074983204	0.519727626089727	0.999889698565194	0.536820774237895
chr1	6053366	6053707	341	+	intron	KCNAB2	0.875854559859563	0.981870759209364	0.963811140587877	1	0.974188167499869	0.995200287448658	0.079251797154778	0.487018913521006	-0.0145729029419803	0.149245074983204	0.519727626089727	0.999889698565194	-0.163817977925185
chr1	6059586	6059686	100	+	intron	KCNAB2	0.445029502610654	0.897291278418671	0.341905411338101	1	0.43545466422511	0.890283244277024	0.0999020765023417	0.487018913521006	0.315089403819816	0.149245074983204	0.519727626089727	0.999889698565194	0.165844328836612
chr1	6061505	6061613	108	+	intron	KCNAB2	0.68931022571684	0.951127816585475	0.563896830881934	1	0.569614038754572	0.933135347236282	0.232455091628406	0.506445029218973	0.488805692144562	0.149245074983204	0.519727626089727	0.999889698565194	0.339560617161357
chr1	6065391	6065900	509	+	intron	KCNAB2	0.404808320567621	0.889893585856207	0.320497625180739	1	0.337148330909309	0.86550974435079	0.183384083625482	0.492418040465859	0.385307752394684	0.149245074983204	0.519727626089727	0.999889698565194	0.23606267741148
chr1	6079517	6079655	138	+	intron	KCNAB2	0.854037538424555	0.979243065768462	0.739998963460898	1	0.769711199578485	0.975983813584041	0.0669727421478234	0.487018913521006	0.985062738432612	0.149245074983204	0.519727626089727	0.999889698565194	0.835817663449408
chr1	6081347	6081525	178	+	intron	KCNAB2	0.162714756154097	0.863989488587176	0.0970904135744849	1	0.109439841911899	0.811943544678264	0.135739264815939	0.487018913521006	1.39209984185515	0.149245074983204	0.519727626089727	0.999889698565194	1.24285476687194
chr1	6090326	6090431	105	+	exon	KCNAB2	0.0603013775087449	0.863989488587176	0.100038919123295	1	0.0957497158491088	0.811943544678264	0.122667506370974	0.487018913521006	-0.363589361920747	0.149245074983204	0.519727626089727	0.999889698565194	-0.512834436903951
chr1	6095485	6095636	151	+	exon	KCNAB2	0.41665060042892	0.891123201353272	0.526190435686134	1	0.455662202145703	0.899703373413093	0.303609257831657	0.530536679347884	-0.0821182000435734	0.149245074983204	0.519727626089727	0.999889698565194	-0.231363275026778
chr1	6095912	6096124	212	+	intron	KCNAB2	0.670158426022573	0.947433868917658	0.748467056746535	1	0.951161051077052	0.995200287448658	0.844845218301719	0.870157352674407	0.311620155635613	0.149245074983204	0.519727626089727	0.999889698565194	0.162375080652408
chr1	6096291	6096656	365	+	exon	KCNAB2	0.313855323323011	0.875244410651202	0.403056788302728	1	0.492507467357357	0.911853374644968	0.501330309762133	0.627736780420986	0.014255813439949	0.149245074983204	0.519727626089727	0.999889698565194	-0.134989261543255
chr1	6097514	6098109	595	+	utr3	KCNAB2	0.185747831526652	0.863989488587176	0.267602346101324	1	0.523135069116132	0.921437821026919	0.507685050543031	0.630890236166964	-0.0362766767711593	0.149245074983204	0.519727626089727	0.999889698565194	-0.185521751754364
chr1	6098447	6101169	2722	+	utr3	KCNAB2	0.924001188935812	0.990828966443002	0.93333093847635	1	0.941163185315217	0.995200287448658	0.420743318109793	0.582946351396905	0.220068536090754	0.149245074983204	0.519727626089727	0.999889698565194	0.0708234611075494
chr1	6185736	6185944	208	-	utr3	RPL22	0.728948929874279	0.959116508622604	0.84183158604064	1	0.648212740256438	0.953351053181524	0.38948949627787	0.566527055232151	0.347631575463609	0.486808905118124	0.0495755508843268	0.575271680180538	-0.139177329654514
chr1	6199107	6199260	153	-	exon	RPL22	0.302652580079849	0.874421132713085	0.28249613618211	1	0.531965172009405	0.923980231080687	0.0994954445588784	0.487018913521006	-0.552244866377303	0.486808905118124	0.0495755508843268	0.575271680180538	-1.03905377149543
chr1	6206929	6207065	136	-	intron	RPL22	0.154232319791155	0.863989488587176	0.094237451561019	1	0.0289796135635989	0.791424438261609	0.158052825363603	0.487174317871573	1.38900955545774	0.486808905118124	0.0495755508843268	0.575271680180538	0.902200650339617
chr1	6222912	6223183	271	-	utr3	ICMT	0.772436582437665	0.964734448066435	0.660637987669668	1	0.422142261178598	0.887803677133684	0.571003288401454	0.670494592557367	0.126476037691204	-0.182025659196371	0.474618883907836	0.999889698565194	0.308501696887575
chr1	6223750	6224007	257	-	utr3	ICMT	0.42566517115327	0.8928115884299	0.373594528633635	1	0.223895377222367	0.838511637601357	0.243465013424473	0.50926941932191	0.301429521458653	-0.182025659196371	0.474618883907836	0.999889698565194	0.483455180655023
chr1	6224620	6225228	608	-	utr3	ICMT	0.366774002579451	0.885514485918368	0.326564442967454	1	0.349272832605852	0.869900604819286	0.118384541074955	0.487018913521006	0.389996506102292	-0.182025659196371	0.474618883907836	0.999889698565194	0.572022165298662
chr1	6248963	6249102	139	-	utr3	GPR153	0.466444720962433	0.905798853120487	0.32766208292022	1	0.267994804045254	0.85068210010294	0.518398182496357	0.636772874483373	-2.22876268071471	-1.76221603082667	0.000209527288790714	0.0125468089492913	-0.466546649888038
chr1	6264590	6264709	119	-	utr3	ACOT7	0.966239707400783	0.997669146656528	0.853872335450383	1	0.706963285549062	0.964028681779047	0.513254700646775	0.634146200657222	-1.99982392751393	-1.14047904896891	0.0227083397178165	0.371344980752518	-0.859344878545025
chr1	6524502	6524688	186	-	utr3	NOL9	0.828620707739429	0.975945019579976	0.747914914185191	1	0.600395699667405	0.940165621979769	0.07877931103727	0.487018913521006	0.746578127561872	0.360480286748069	0.186711004359914	0.938926952212847	0.386097840813803
chr1	6525485	6525659	174	-	utr3	NOL9	0.307771416685812	0.874421132713085	0.225741633067964	1	0.1286258981374	0.813826715725128	0.315694783333282	0.535658572728276	1.11105892356495	0.360480286748069	0.186711004359914	0.938926952212847	0.750578636816884
chr1	6525769	6526045	276	-	utr3	NOL9	0.560250333288783	0.925014837461183	0.492982594635437	1	0.294904558944457	0.856699648526777	0.112792994867005	0.487018913521006	0.953850797602557	0.360480286748069	0.186711004359914	0.938926952212847	0.593370510854488
chr1	6532468	6532596	128	-	exon	NOL9	0.597720302609782	0.934757286718676	0.479878777720705	1	0.488799725371143	0.909970721220499	0.101266079897107	0.487018913521006	1.16415214998241	0.360480286748069	0.186711004359914	0.938926952212847	0.803671863234336
chr1	6580588	6581326	738	+	utr5	ZBTB48	0.557911065420736	0.924636287558	0.472996019672718	1	0.442956150504484	0.894323759403793	0.548376329874553	0.65533659165507	0.295691214152272	0.084621757858261	0.752128273980634	0.999889698565194	0.211069456294011
chr1	6581982	6582202	220	+	utr5	ZBTB48	0.988563726771505	0.999186767999647	0.882795549604189	1	0.935119452242357	0.995200287448658	0.273924237760292	0.51966043244442	0.195517537825278	0.084621757858261	0.752128273980634	0.999889698565194	0.110895779967017
chr1	6585159	6585343	184	+	exon	ZBTB48	0.0627731968013266	0.863989488587176	0.0485562980349763	1	0.168677242801163	0.822529206928054	0.130191986112009	0.487018913521006	-0.643437448937519	0.084621757858261	0.752128273980634	0.999889698565194	-0.72805920679578
chr1	6588876	6589252	376	+	utr3	ZBTB48	0.247764960943601	0.870850120450079	0.291909634444336	1	0.678085092773554	0.959868930562616	0.306537437352202	0.532371163986264	-0.102833104996762	0.084621757858261	0.752128273980634	0.999889698565194	-0.187454862855023
chr1	6591010	6591141	131	-	utr3	KLHL21	0.527131115453751	0.91822543051247	0.548413913463757	1	0.572169195006504	0.933320849111837	0.0757772350176418	0.487018913521006	0.213815336636072	0.472429776885879	0.0676873203206244	0.658989443186591	-0.258614440249806
chr1	6592451	6592575	124	-	utr3	KLHL21	0.90290780117047	0.987569761772209	0.976567114297937	1	0.983665982161639	0.995200287448658	0.466566882708964	0.607388044481418	0.491506620650252	0.472429776885879	0.0676873203206244	0.658989443186591	0.0190768437643739
chr1	6592623	6593706	1083	-	utr3	KLHL21	0.981564518538974	0.998398541871396	0.881066600470695	1	0.920877068859078	0.995200287448658	0.419565758803156	0.582348873786506	0.594980034793529	0.472429776885879	0.0676873203206244	0.658989443186591	0.122550257907651
chr1	6599084	6599461	377	-	utr5	KLHL21	0.959018074160344	0.997161965729979	0.845302552217187	1	0.984212680189188	0.995200287448658	0.458331012617115	0.602791219797952	0.108962515956344	0.472429776885879	0.0676873203206244	0.658989443186591	-0.363467260929534
chr1	6619899	6620312	413	+	exon	PHF13	0.889340115844933	0.984177830147703	0.972366756490473	1	0.987203364181573	0.995200287448658	0.494300950103542	0.623463403604704	0.292886785119631	0.177864800943611	0.476464390595473	0.999889698565194	0.11502198417602
chr1	6621362	6622032	670	+	utr3	PHF13	0.663274644820129	0.945333770338904	0.559750071548275	1	0.569775564377919	0.933135347236282	0.510604069459323	0.632573321553821	0.394634054205129	0.177864800943611	0.476464390595473	0.999889698565194	0.216769253261518
chr1	6623347	6623480	133	+	utr3	PHF13	0.831353356737522	0.976415262295278	0.712614799103022	1	0.748905155965238	0.970949326647925	0.372931893888263	0.559436245938404	0.472587798006508	0.177864800943611	0.476464390595473	0.999889698565194	0.294722997062897
chr1	6632780	6633491	711	+	utr3	THAP3	0.826593915214373	0.975945019579976	0.951615524999935	1	0.83524394587971	0.989774379603757	0.317217498997224	0.536545434048375	0.2649408905353	0.138739194570616	0.69061006485126	0.999889698565194	0.126201695964684
chr1	6634384	6635166	782	+	utr3	THAP3	0.405882608484945	0.889986625070379	0.473732765959684	1	0.996295001131139	0.996959822327563	0.586490626038097	0.680616205095622	-0.40567369430882	0.138739194570616	0.69061006485126	0.999889698565194	-0.544412888879436
chr1	6635241	6635608	367	+	utr3	THAP3	0.954170488455589	0.996007430560467	0.942192570876006	1	0.644379396661307	0.952498207959762	0.577251003103028	0.674877341802682	-0.0377206438160378	0.138739194570616	0.69061006485126	0.999889698565194	-0.176459838386654
chr1	6637269	6637374	105	-	exon	DNAJC11	0.052543077408727	0.863989488587176	0.0476248852599737	1	0.0827366090828471	0.811943544678264	0.0228401605704635	0.487018913521006	-1.09509114428653	-0.116475890156813	0.638629585182285	0.999889698565194	-0.978615254129719
chr1	6651133	6651264	131	-	exon	DNAJC11	0.426276827868809	0.89286735165346	0.321258900811565	1	0.210262787806739	0.832001142568097	0.448850808282067	0.597634728270991	0.400407668248118	-0.116475890156813	0.638629585182285	0.999889698565194	0.516883558404931
chr1	6667736	6667841	105	-	exon	DNAJC11	0.439398390382643	0.895459758978815	0.469631759088736	1	0.402579043635631	0.884706498730064	0.0602216511782694	0.487018913521006	-0.510710358859326	-0.116475890156813	0.638629585182285	0.999889698565194	-0.394234468702513
chr1	7772282	7772553	271	+	intron	VAMP3	0.373518831644076	0.885997107998761	0.272980217570524	1	0.44830788292348	0.896427158678512	0.0567602784560416	0.487018913521006	0.921640677273813	0.325188759294511	0.223049179525333	0.966482826534555	0.596451917979301
chr1	7772804	7772912	108	+	utr5	VAMP3	0.516321999884673	0.914879790580836	0.497833288373521	1	0.617968434866421	0.944371781026558	0.409918261071506	0.577572456478154	-0.33263128270578	0.325188759294511	0.223049179525333	0.966482826534555	-0.657820042000292
chr1	7780873	7781325	452	+	utr3	VAMP3	0.821265272057681	0.975081523737448	0.70534166099331	1	0.731998662127396	0.967639053662096	0.515960615497944	0.635615388304346	0.656671533993957	0.325188759294511	0.223049179525333	0.966482826534555	0.331482774699445
chr1	7965266	7965367	101	+	exon	PARK7	0.909465109872753	0.98868440264323	0.99412783077493	1	0.959024606527755	0.995200287448658	0.68856554956073	0.750092103205256	-0.0547474636695683	0.0248490682520823	0.920005882191679	0.999889698565194	-0.0795965319216506
chr1	7984859	7985160	301	+	utr3	PARK7	0.782343533775769	0.967504010640508	0.70884330016879	1	0.600028992431127	0.940156835377819	0.332162770425113	0.542299186186286	0.267444008326443	0.0248490682520823	0.920005882191679	0.999889698565194	0.242594940074361
chr1	8356144	8356273	129	-	exon	RERE	0.0453424645552553	0.863989488587176	0.0289219981448653	1	0.0441581868090963	0.805350569127062	0.188749024785506	0.494715209521795	-1.09368220455374	0.162801933072171	0.517144485023013	0.999889698565194	-1.25648413762591
chr1	8358231	8358849	618	-	exon	RERE	0.728520632215263	0.959058514674223	0.82901905847463	1	0.687648337902943	0.960962767112762	0.655266732555997	0.726381804703	-0.321697698702757	0.162801933072171	0.517144485023013	0.999889698565194	-0.484499631774928
chr1	8359749	8359933	184	-	exon	RERE	0.120626068397251	0.863989488587176	0.104650060738707	1	0.103146471454847	0.811943544678264	0.237089533702381	0.507430549390437	-0.745710719908637	0.162801933072171	0.517144485023013	0.999889698565194	-0.908512652980808
chr1	8360521	8360724	203	-	exon	RERE	0.412139503449701	0.889986625070379	0.397910301913207	1	0.551488063253019	0.928480758858895	0.391673056568011	0.567900980310948	-1.03144028638063	0.162801933072171	0.517144485023013	0.999889698565194	-1.1942422194528
chr1	8361066	8361517	451	-	exon	RERE	0.819356479213289	0.974908524628459	0.926635587689038	1	0.938857969504827	0.995200287448658	0.585830247804482	0.680184697369952	0.0235308394775986	0.162801933072171	0.517144485023013	0.999889698565194	-0.139271093594573
chr1	8656067	8656358	291	-	utr5	RERE	0.951538184895148	0.995435446615516	0.935298880820299	1	0.948606751639373	0.995200287448658	0.252440654048901	0.51166745348161	0.338340285521269	0.162801933072171	0.517144485023013	0.999889698565194	0.175538352449097
chr1	8861031	8861443	412	-	utr3	ENO1	0.170641841995493	0.863989488587176	0.303591230583456	1	0.32872206021388	0.863607404935748	0.314765737719017	0.535405459926091	-0.849497941271696	-0.470575866492578	0.0749722034814565	0.686883703888754	-0.378922074779118
chr1	8862917	8863023	106	-	exon	ENO1	0.135416583547053	0.863989488587176	0.216846815569191	1	0.150305110235501	0.818915464124892	0.224262281365666	0.504290278862789	-1.02497537669962	-0.470575866492578	0.0749722034814565	0.686883703888754	-0.554399510207046
chr1	8863279	8863413	134	-	exon	ENO1	0.0587199379430031	0.863989488587176	0.117488233579904	1	0.0778876451340136	0.807909397199346	0.185956890217072	0.493363557435791	-1.19188433779889	-0.470575866492578	0.0749722034814565	0.686883703888754	-0.721308471306313
chr1	8863915	8864157	242	-	exon	ENO1	0.178616839880432	0.863989488587176	0.286750593487303	1	0.194874307246628	0.830371677253606	0.157933954515456	0.487174317871573	-0.894607534481837	-0.470575866492578	0.0749722034814565	0.686883703888754	-0.42403166798926
chr1	8865343	8865525	182	-	exon	ENO1	0.505856442303421	0.913545338117053	0.649560784668573	1	0.462167335531668	0.901731272622894	0.203065394073159	0.498398083442302	-0.504905619761329	-0.470575866492578	0.0749722034814565	0.686883703888754	-0.0343297532687517
chr1	8866315	8866569	254	-	exon	MIR6728	0.235286217167861	0.868945089448552	0.34030413826619	1	0.158021168130822	0.818979638574602	0.342657222914102	0.546617635531921	-1.0111277001578	0.344669445542027	0.783600995221947	NA	-1.35579714569983
chr1	8867165	8867322	157	-	exon	ENO1	0.247074107851383	0.870098032076213	0.356298756942171	1	0.170676387691473	0.822529206928054	0.224564275334578	0.504290278862789	-0.791073808898734	-0.470575866492578	0.0749722034814565	0.686883703888754	-0.320497942406156
chr1	8869913	8870093	180	-	intron	ENO1	0.492669103199292	0.910621807167888	0.418389591861005	1	0.569211632709042	0.933135347236282	0.239427361159394	0.508295292293895	0.430650738727263	-0.470575866492578	0.0749722034814565	0.686883703888754	0.901226605219841
chr1	8870147	8870407	260	-	exon	ENO1	0.74103553443243	0.960357358275116	0.531540939743729	1	0.794848393207891	0.981004290153945	0.358439431690892	0.552225630161071	0.218930448136738	-0.470575866492578	0.0749722034814565	0.686883703888754	0.689506314629316
chr1	8874871	8874989	118	-	utr5	ENO1	0.338615721618757	0.879655519141834	0.275441943157482	1	0.519299265505792	0.920178246648646	0.401054344573505	0.57254814550395	-0.0206655992474275	-0.470575866492578	0.0749722034814565	0.686883703888754	0.44991026724515
chr1	8878585	8878718	133	-	utr5	ENO1	0.114053764484516	0.863989488587176	0.0904020356864395	1	0.147978980352618	0.818845822324352	0.521346870187246	0.638493687977121	0.213159200541125	-0.470575866492578	0.0749722034814565	0.686883703888754	0.683735067033703
chr1	8907535	8907656	121	-	exon	RP3-477M7.5	0.451107420258919	0.899947436080673	0.344085004824057	1	0.444711960171177	0.894659855486844	0	0	1.19587314363586	0.394577575783343	0.708131463381837	0.999889698565194	0.801295567852512
chr1	9037091	9037286	195	-	utr3	SLC2A5	0.309178599168029	0.87449969304473	0.24032870304878	1	0.298103734290926	0.857171149366468	0.243570344663264	0.50926941932191	-0.0655554668784359	-0.48458865615327	0.0484172299243624	0.569005437778142	0.419033189274834
chr1	9037376	9037705	329	-	utr3	SLC2A5	0.196779004422989	0.863989488587176	0.186573837870738	1	0.1787651540184	0.823534167154626	0.200925986369467	0.497584866100964	0.250442047871973	-0.48458865615327	0.0484172299243624	0.569005437778142	0.735030704025243
chr1	9039395	9039532	137	-	intron	SLC2A5	0.709111731364448	0.955081428096919	0.762312335677439	1	0.729680409918978	0.96671794528266	0.467644377858831	0.608028467139387	-0.988285305416718	-0.48458865615327	0.0484172299243624	0.569005437778142	-0.503696649263448
chr1	9039869	9040032	163	-	exon	SLC2A5	0.760980374483327	0.962839158762844	0.837768965440253	1	0.83628251508476	0.989789238420124	0.807472102883889	0.840309116978633	-1.16899791299016	-0.48458865615327	0.0484172299243624	0.569005437778142	-0.68440925683689
chr1	9041601	9041791	190	-	utr3	SLC2A5	0.942561713415358	0.993807668739126	0.825519840965095	1	0.934883556014901	0.995200287448658	0.625255654158249	0.705700653164519	-0.0704976303418596	-0.48458865615327	0.0484172299243624	0.569005437778142	0.414091025811411
chr1	9244942	9245506	564	+	exon	H6PD	0.480419116163462	0.907855684357912	0.420955542799488	1	0.40091246229925	0.884706498730064	0.0542493567192774	0.487018913521006	-0.360568568919303	-0.608371606412367	0.0344633176824121	0.475146954977306	0.247803037493063
chr1	9246919	9247020	101	+	exon	H6PD	0.808263065090225	0.972962333826178	0.876344533204163	1	0.782592443882846	0.97856788455958	0.0352315445625817	0.487018913521006	-0.511196590253923	-0.608371606412367	0.0344633176824121	0.475146954977306	0.097175016158444
chr1	9263293	9265496	2203	+	utr3	H6PD	0.835836299114223	0.976968181309557	0.771275457454478	1	0.243194258239051	0.845896110761713	0.33643943112132	0.544059883666493	-0.653702153324611	-0.608371606412367	0.0344633176824121	0.475146954977306	-0.045330546912244
chr1	9266300	9266403	103	+	utr3	H6PD	0.901013134533554	0.986826359154093	0.81392037523057	1	0.542848180665547	0.926777800348404	0.195170483093723	0.495773820218278	-0.660006691602904	-0.608371606412367	0.0344633176824121	0.475146954977306	-0.0516350851905373
chr1	9266499	9266768	269	+	utr3	H6PD	0.942843910978982	0.993807668739126	0.856928694163685	1	0.635964674917409	0.948598905425457	0.0966992844005996	0.487018913521006	-0.307845100035752	-0.608371606412367	0.0344633176824121	0.475146954977306	0.300526506376614
chr1	9267192	9267473	281	+	utr3	H6PD	0.348485207128878	0.880739189244337	0.400242234041334	1	0.678954315157339	0.959924646342003	0.272001856692669	0.518901400638298	-1.19096450436472	-0.608371606412367	0.0344633176824121	0.475146954977306	-0.582592897952356
chr1	9267531	9267760	229	+	utr3	H6PD	0.510798880124545	0.91412529916329	0.576837752133437	1	0.841376631583749	0.989848573304041	0.222204509805726	0.503981589067865	-0.70099339726431	-0.608371606412367	0.0344633176824121	0.475146954977306	-0.0926217908519439
chr1	9268858	9269550	692	+	utr3	H6PD	0.929925724046357	0.991291990858163	0.855331630435465	1	0.409373508747378	0.885790085071472	0.227501770801453	0.504619218103683	-0.328371831656201	-0.608371606412367	0.0344633176824121	0.475146954977306	0.279999774756165
chr1	9269739	9270397	658	+	utr3	H6PD	0.510544668053489	0.91412529916329	0.467842383290084	1	0.200418116501745	0.831150483897507	0.458141334887024	0.602637822708819	-0.187453093901929	-0.608371606412367	0.0344633176824121	0.475146954977306	0.420918512510437
chr1	9270512	9270922	410	+	utr3	H6PD	0.834830648904506	0.976968181309557	0.768753636613129	1	0.293298619565224	0.856513401507724	0.454156449029106	0.600702618631183	-0.308672974710876	-0.608371606412367	0.0344633176824121	0.475146954977306	0.299698631701491
chr1	9355851	9355992	141	+	utr5	SPSB1	0.850963923822089	0.978877067403245	0.849364249481357	1	0.708950688842347	0.964295698849634	0.193429661309623	0.495664315572394	-0.712336233731277	-1.36200592449609	0.00446758492989715	0.130521128289462	0.649669690764809
chr1	9356049	9356156	107	+	exon	SPSB1	0.766624341158064	0.964414164287429	0.715514568116034	1	0.487609025539286	0.909550656870459	0.125596131186796	0.487018913521006	-1.03786536812623	-1.36200592449609	0.00446758492989715	0.130521128289462	0.324140556369852
chr1	9356270	9356528	258	+	exon	SPSB1	0.57765405384781	0.930799535262929	0.467487645272443	1	0.557226201036624	0.930145447025513	0.743726779857929	0.791476288699861	-0.718425420714026	-1.36200592449609	0.00446758492989715	0.130521128289462	0.64358050378206
chr1	9613124	9613539	415	+	utr3	TMEM201	0.697894182975231	0.952916429973511	0.582541844715713	1	0.431088153550782	0.889933251479016	0.37583771935764	0.560796348768659	0.166634991552138	-0.0814671624578321	0.796935497711032	0.999889698565194	0.24810215400997
chr1	9613859	9614096	237	+	utr3	TMEM201	0.835799682095491	0.976968181309557	0.694165762873575	1	0.604653687300651	0.940949152861794	0.825860381395101	0.854363321112226	0.127004041380149	-0.0814671624578321	0.796935497711032	0.999889698565194	0.208471203837981
chr1	9718675	9718860	185	+	exon	PIK3CD	0.0193850319371524	0.863989488587176	0.0177033467174733	1	0.00952205286282743	0.755117135158836	0.0852632756536572	0.487018913521006	-1.26285324990685	0.20401581616157	0.407395069498406	0.999889698565194	-1.46686906606842
chr1	9720701	9720837	136	+	exon	PIK3CD	0.184955399411175	0.863989488587176	0.171209821456568	1	0.186632765621345	0.825708032794448	0.172076177394614	0.489819277738539	-0.744374593994585	0.20401581616157	0.407395069498406	0.999889698565194	-0.948390410156155
chr1	9726890	9727517	627	+	utr3	PIK3CD	0.70194221025441	0.95441709651937	0.604019708808384	1	0.65001651148213	0.95374260066929	0.314491569266582	0.535295597990476	0.289130580431294	0.20401581616157	0.407395069498406	0.999889698565194	0.0851147642697244
chr1	9727630	9727774	144	+	utr3	PIK3CD	0.0304903375585597	0.863989488587176	0.0136978250910822	1	0.0291708573749997	0.791424438261609	0.198803056917649	0.497020963457609	1.40010184351828	0.20401581616157	0.407395069498406	0.999889698565194	1.19608602735671
chr1	9728096	9728632	536	+	utr3	PIK3CD	0.226501091986601	0.867973645813029	0.318924649352233	1	0.529873558430393	0.923595585172658	0.221549312071182	0.503780376360189	0.0864856869051932	0.20401581616157	0.407395069498406	0.999889698565194	-0.117530129256377
chr1	9729384	9730001	617	-	utr3	CLSTN1	0.770865338294682	0.964734448066435	0.663768520566167	1	0.70916354485603	0.964359008486136	0.3268973413911	0.540473427286008	0.00724859902382217	-0.358056017137217	0.190738269802457	0.94323094189293	0.365304616161039
chr1	9730048	9730793	745	-	utr3	CLSTN1	0.16810434235922	0.863989488587176	0.259932007989314	1	0.383548506140216	0.879170437517639	0.351704854890303	0.549840995365544	-0.848006741194134	-0.358056017137217	0.190738269802457	0.94323094189293	-0.489950724056917
chr1	9731145	9731342	197	-	exon	CLSTN1	0.179502529273531	0.863989488587176	0.229149176344359	1	0.226073787110962	0.839531777417575	0.28700331240936	0.524752094688262	-0.775270939988453	-0.358056017137217	0.190738269802457	0.94323094189293	-0.417214922851236
chr1	9734044	9734193	149	-	exon	CLSTN1	0.029602680287441	0.863989488587176	0.0439630556388813	1	0.0329174569168011	0.791424438261609	0.224158191415995	0.504290278862789	-1.37003547388598	-0.358056017137217	0.190738269802457	0.94323094189293	-1.01197945674876
chr1	9735979	9736079	100	-	exon	CLSTN1	0.422247961009862	0.892252765360966	0.503467697097307	1	0.378528789619312	0.877538995477815	0.0917169044586295	0.487018913521006	-0.780232612549849	-0.358056017137217	0.190738269802457	0.94323094189293	-0.422176595412631
chr1	9744469	9744691	222	-	exon	CLSTN1	0.00287246034004131	0.863989488587176	0.00413717544380928	1	0.000335617948990875	0.251644812617226	0.0587862749678486	0.487018913521006	-2.30090819266464	-0.358056017137217	0.190738269802457	0.94323094189293	-1.94285217552742
chr1	9749542	9749689	147	-	exon	CLSTN1	0.290108095552481	0.870850120450079	0.359491784309501	1	0.203554878351132	0.831150483897507	0.0838264184054358	0.487018913521006	-0.68147275283775	-0.358056017137217	0.190738269802457	0.94323094189293	-0.323416735700532
chr1	9751556	9751734	178	-	exon	CLSTN1	0.483423790951531	0.908552481832527	0.583808914389662	1	0.264315442865928	0.849929082295849	0.0808352972481382	0.487018913521006	-0.803672290550574	-0.358056017137217	0.190738269802457	0.94323094189293	-0.445616273413356
chr1	9755184	9755313	129	-	exon	CLSTN1	0.84142005325522	0.977758132745704	0.948939708801479	1	0.686656577634462	0.960707682474069	0.131555106611882	0.487018913521006	-0.182540329612964	-0.358056017137217	0.190738269802457	0.94323094189293	0.175515687524253
chr1	9930070	9930266	196	-	utr3	LZIC	0.347957284615123	0.88068599862204	0.239345541756515	1	0.377679674830148	0.87741541673971	0.0595273893948997	0.487018913521006	0.965736889564399	0.106204703481765	0.700996669331175	0.999889698565194	0.859532186082633
chr1	9981020	9981149	129	+	exon	NMNAT1	0.563465933621441	0.925677605548623	0.454563977587975	1	0.693190269720899	0.961689063133975	0.226411400886203	0.504508369183205	0.670994413236483	0.372643711053581	0.249733832473256	0.992754273793819	0.298350702182902
chr1	9982385	9982777	392	+	utr3	NMNAT1	0.218312540134843	0.864874624726486	0.13536372936668	1	0.275126871548806	0.852557434017096	0.0743440283460872	0.487018913521006	1.06982515514382	0.372643711053581	0.249733832473256	0.992754273793819	0.697181444090238
chr1	10033200	10033588	388	+	utr5	UBE4B	0.484005252715748	0.908694328586786	0.563476846395062	1	0.221042282641909	0.838511637601357	0.0971975498593547	0.487018913521006	0.176375838841586	0.106470400675023	0.68028274694214	0.999889698565194	0.069905438166563
chr1	10179383	10179502	119	+	exon	UBE4B	0.018752840303805	0.863989488587176	0.0106546426331929	1	0.0190658466416446	0.77647469165288	0.0778728416726645	0.487018913521006	-1.27177107720178	0.106470400675023	0.68028274694214	0.999889698565194	-1.3782414778768
chr1	10179841	10180261	420	+	utr3	UBE4B	0.356582402406309	0.882022033488375	0.425763895194259	1	0.550728625109217	0.9283124347007	0.283859879154154	0.523612080478754	-0.381113743545801	0.106470400675023	0.68028274694214	0.999889698565194	-0.487584144220824
chr1	10378172	10378577	405	+	utr3	KIF1B	0.211324622473781	0.863989488587176	0.129657738281479	1	0.262917406505309	0.848378148036002	0.121218520501422	0.487018913521006	0.633304822780615	-0.0895193936411066	0.72757383745215	0.999889698565194	0.722824216421722
chr1	10378983	10379329	346	+	utr3	KIF1B	0.315363740046633	0.875244410651202	0.21946026925879	1	0.378427044328636	0.877535868522861	0.0346927303610244	0.487018913521006	0.662330115953638	-0.0895193936411066	0.72757383745215	0.999889698565194	0.751849509594744
chr1	10380654	10380828	174	+	utr3	KIF1B	0.708071322655236	0.955081428096919	0.761176187424236	1	0.980635318902427	0.995200287448658	0.360076819801309	0.553055127890519	0.0234530961944867	-0.0895193936411066	0.72757383745215	0.999889698565194	0.112972489835593
chr1	10411362	10411491	129	+	exon	PGD	0.134155136809041	0.863989488587176	0.182809878034785	1	0.220400608543256	0.838511637601357	0.182208771100469	0.492040525777438	-0.580188438287591	-0.0604132373055206	0.804097266595753	0.999889698565194	-0.519775200982071
chr1	10413045	10413189	144	+	exon	PGD	0.136401909646984	0.863989488587176	0.17442742303638	1	0.214960467533694	0.83550433369511	0.0832585870527138	0.487018913521006	-0.755298041985582	-0.0604132373055206	0.804097266595753	0.999889698565194	-0.694884804680062
chr1	10416944	10417044	100	+	exon	PGD	0.0177326775178954	0.863989488587176	0.0190016560961146	1	0.0195877699768847	0.77647469165288	0.0488950284174522	0.487018913521006	-1.09205484430164	-0.0604132373055206	0.804097266595753	0.999889698565194	-1.03164160699612
chr1	10419625	10419825	200	+	utr3	PGD	0.980687337878555	0.998398541871396	0.918699720879537	1	0.776136386631259	0.977700762152732	0.357234700601752	0.552070221927371	-0.0343538097076046	-0.0604132373055206	0.804097266595753	0.999889698565194	0.026059427597916
chr1	10419839	10420052	213	+	utr3	PGD	0.326057138896026	0.877001556070294	0.383907731753318	1	0.547881928084606	0.927925530468382	0.400387883846786	0.572411088081879	-0.350469609300356	-0.0604132373055206	0.804097266595753	0.999889698565194	-0.290056371994836
chr1	10431158	10431322	164	+	utr5	APITD1-CORT	0.248325067483729	0.870850120450079	0.133524017440599	1	0.125939218870175	0.813826715725128	0.719120130956015	0.77274038036632	0.703337796794956	1.03435735605134	0.515870220740129	NA	-0.331019559256387
chr1	10442269	10442462	193	+	utr3	APITD1-CORT	0.568591411177142	0.92759476589631	0.444139082232482	1	0.60541014740223	0.940949152861794	0.0552935231193001	0.487018913521006	0.144697412372215	1.03435735605134	0.515870220740129	NA	-0.889659943679128
chr1	10461315	10461747	432	-	utr3	DFFA	0.541478924478216	0.921650805386048	0.47636478505234	1	0.391252743186305	0.88046018688505	0.308375043770406	0.532862029797947	0.56410593790481	0.206143819407952	0.390233107572788	0.999889698565194	0.357962118496858
chr1	10472375	10472502	127	-	utr5	DFFA	0.936693569150989	0.992377218823073	0.954900783411651	1	0.88831096488523	0.995200287448658	0.642361214933345	0.717644739580377	-0.225981656028193	0.206143819407952	0.390233107572788	0.999889698565194	-0.432125475436145
chr1	10536162	10536271	109	+	exon	PEX14	0.958216120198457	0.996974948730712	0.920201228025799	1	0.942499001668701	0.995200287448658	0.61525578663904	0.69965443887742	0.0431397362822518	-0.480019407080096	0.0687373975363297	0.66425846061344	0.523159143362347
chr1	10629499	10630659	1160	+	utr3	PEX14	0.418446432072643	0.891713015591388	0.539303234276305	1	0.716475695363731	0.964654218695422	0.595618162549209	0.686213670813371	-0.945864986096921	-0.480019407080096	0.0687373975363297	0.66425846061344	-0.465845579016825
chr1	11020387	11020512	125	+	utr3	TARDBP	0.748910508884247	0.960919837534874	0.631080090262144	1	0.733720967316952	0.967889277581631	0.377400008729173	0.561317716908325	0.546818246218901	0.311617563031245	0.184383951646535	0.935355250302305	0.235200683187656
chr1	11022091	11022436	345	+	utr3	TARDBP	0.901406030589828	0.986869752571839	0.978921787400818	1	0.875164569212066	0.995008677287208	0.283904913285949	0.523645287169569	0.402261673893701	0.311617563031245	0.184383951646535	0.935355250302305	0.0906441108624554
chr1	11023219	11023691	472	+	utr3	RP4-635E18.9	0.16456772513057	0.863989488587176	0.181084558840496	1	0.146941685429036	0.818845822324352	0.127270085921056	0.487018913521006	0.748237078835225	NA	NA	NA	NA
chr1	11023813	11023943	130	+	utr3	TARDBP	0.0501235304651653	0.863989488587176	0.0484424273767235	1	0.0540218700791571	0.805597028654835	0.15462719882565	0.487174317871573	1.03049316498374	0.311617563031245	0.184383951646535	0.935355250302305	0.7188756019525
chr1	11054626	11054941	315	-	utr3	SRM	0.720151405544421	0.958244306410153	0.794435650620001	1	0.502669996529268	0.915950856787667	0.822417755751414	0.851549298004837	-0.622643150439356	-0.425534973902688	0.118996647606762	0.818976951943473	-0.197108176536668
chr1	11055058	11055164	106	-	exon	SRM	0.254246341326727	0.870850120450079	0.274513937698009	1	0.388101369338385	0.879884074904829	0.340243535788943	0.545927145886939	-1.10577928368247	-0.425534973902688	0.118996647606762	0.818976951943473	-0.680244309779785
chr1	11069613	11069801	188	-	exon	EXOSC10	0.0026528703730328	0.863989488587176	0.00391991989631697	1	0.00685536707034202	0.733399860897531	0.205274083510098	0.498552704191329	-0.961947167616462	0.246379899196808	0.328465287837528	0.999889698565194	-1.20832706681327
chr1	11082755	11082888	133	-	exon	EXOSC10	0.125646253507809	0.863989488587176	0.142765065324474	1	0.101464199672773	0.811943544678264	0.0339407122289106	0.487018913521006	-0.545488663643963	0.246379899196808	0.328465287837528	0.999889698565194	-0.791868562840771
chr1	11106621	11107366	745	-	utr3	MTOR	0.33514886945898	0.878501766632529	0.317008624396069	1	0.0932011826159013	0.811943544678264	0.274685912950087	0.519765614304836	0.647020370283369	0.0807930364951332	0.744364772635551	0.999889698565194	0.566227333788236
chr1	11127707	11127810	103	-	exon	MTOR	0.417622733706088	0.891256140767742	0.416206897130794	1	0.534364757418151	0.924655836565605	0.0582963633029465	0.487018913521006	-0.329516868498648	0.0807930364951332	0.744364772635551	0.999889698565194	-0.410309904993781
chr1	11130572	11130717	145	-	exon	MTOR	0.264162798983821	0.870850120450079	0.22617360324186	1	0.303933401147859	0.857484391570468	0.515504583130447	0.635480205501521	-1.24241598265733	0.0807930364951332	0.744364772635551	0.999889698565194	-1.32320901915247
chr1	11273788	11273967	179	+	exon	UBIAD1	0.576140804576373	0.930498261382255	0.429802603813686	1	0.475912298599229	0.905119915749208	0.410212652508453	0.57762589472825	0.47604131041317	0.368542431520396	0.256676378087085	0.994586416338576	0.107498878892774
chr1	11285851	11286071	220	+	exon	UBIAD1	0.410426073161061	0.889986625070379	0.297153547266168	1	0.283603005654215	0.853671075660625	0.517103530330701	0.636343154149221	0.481093169308496	0.368542431520396	0.256676378087085	0.994586416338576	0.1125507377881
chr1	11661231	11661410	179	+	utr3	FBXO44	0.204384280328349	0.863989488587176	0.0953101747688267	1	0.137701832860039	0.813826715725128	0.707228058531739	0.763741504831952	0.641087659770713	0.246723752722943	0.508435949052998	0.999889698565194	0.39436390704777
chr1	11661478	11661608	130	+	utr3	FBXO44	0.898785949729065	0.986385308225948	0.779455053341621	1	0.823915735381317	0.987421037753872	0.842886683699013	0.868735883489866	0.443588251850574	0.246723752722943	0.508435949052998	0.999889698565194	0.196864499127631
chr1	11661800	11662252	452	+	utr3	FBXO44	0.921527796129261	0.990828966443002	0.963380157427924	1	0.752928592749537	0.970949326647925	0.851979421193845	0.875937684572571	0.709315912677514	0.246723752722943	0.508435949052998	0.999889698565194	0.462592159954571
chr1	11674536	11674856	320	-	utr3	MAD2L2	0.791651795136312	0.969901820674501	0.684725725046956	1	0.480751891252476	0.906506975405339	0.479498033615332	0.614658928155882	-0.10892637343967	-0.166835299625642	0.536159998698008	0.999889698565194	0.0579089261859718
chr1	11746863	11747023	160	+	intron	AGTRAP	0.780809871567373	0.967278054859851	0.674523851903412	1	0.552173388159632	0.928778203697281	0.772407124853561	0.813420765027035	0.963458182704161	0.388012781642516	0.172642345066169	0.923090773529277	0.575445401061645
chr1	11750070	11750474	404	+	utr3	AGTRAP	0.874779582939637	0.981714722483708	0.766914464254223	1	0.714238610916213	0.96456790846288	0.56781489102478	0.668308271684122	0.440874261915287	0.388012781642516	0.172642345066169	0.923090773529277	0.0528614802727705
chr1	11750527	11750681	154	+	utr3	AGTRAP	0.539946762811777	0.921302222647716	0.609463307698629	1	0.707780746485741	0.964148022296357	0.697610066398289	0.756903222939526	0.0622439659199049	0.388012781642516	0.172642345066169	0.923090773529277	-0.325768815722611
chr1	11788596	11789226	630	-	utr3	MTHFR	0.877511746989627	0.982048990272701	0.984575980941326	1	0.881305185733964	0.995200287448658	0.289041769975367	0.525244011493149	0.369858821515932	0.519181480052857	0.0465796541458315	0.556025419892709	-0.149322658536925
chr1	11789515	11789779	264	-	utr3	MTHFR	0.596939880464075	0.934316276670055	0.474130211844799	1	0.60188340319367	0.940165621979769	0.452542993535865	0.599912587775481	0.653232449922497	0.519181480052857	0.0465796541458315	0.556025419892709	0.13405096986964
chr1	11789864	11790023	159	-	utr3	MTHFR	0.283175677624971	0.870850120450079	0.280519021052602	1	0.201405964369809	0.831150483897507	0.0632974065105958	0.487018913521006	-0.309508506694325	0.519181480052857	0.0465796541458315	0.556025419892709	-0.828689986747181
chr1	11790113	11790911	798	-	utr3	MTHFR	0.834678001074575	0.976968181309557	0.714906012528372	1	0.859993812267767	0.993647808177145	0.273928893522029	0.51966043244442	0.779745622245696	0.519181480052857	0.0465796541458315	0.556025419892709	0.260564142192839
chr1	11794422	11794534	112	-	exon	MTHFR	0.998762297211823	1	0.923408479364547	1	0.982137764823536	0.995200287448658	0.18738327310773	0.493763507604764	1.05508733302665	0.519181480052857	0.0465796541458315	0.556025419892709	0.53590585297379
chr1	11800233	11800733	500	-	exon	MTHFR	0.607162789002217	0.936309804830703	0.507892271555964	1	0.713634429263599	0.96456790846288	0.043995001777853	0.487018913521006	1.27634570905136	0.519181480052857	0.0465796541458315	0.556025419892709	0.757164228998501
chr1	11800994	11801204	210	-	exon	MTHFR	0.938478653513646	0.992939424700462	0.98147935175617	1	0.888834748523809	0.995200287448658	0.123562953714492	0.487018913521006	0.890046171062536	0.519181480052857	0.0465796541458315	0.556025419892709	0.370864691009679
chr1	11801277	11801425	148	-	exon	MTHFR	0.771432562800093	0.964734448066435	0.829169382498497	1	0.822386594336975	0.986934767685118	0.180260695647489	0.491922363357107	0.736256705426452	0.519181480052857	0.0465796541458315	0.556025419892709	0.217075225373596
chr1	11802947	11803225	278	-	utr5	MTHFR	0.590510251597784	0.932237734343083	0.476237408017033	1	0.637064286802378	0.949101530608962	0.173255671989835	0.489931131410717	0.831354753480987	0.519181480052857	0.0465796541458315	0.556025419892709	0.31217327342813
chr1	11803475	11803609	134	-	utr5	MTHFR	0.682829105911752	0.94991651145975	0.533164268949722	1	0.577884933615965	0.934142860051204	0.758961667317688	0.802883794143872	0.637178811299554	0.519181480052857	0.0465796541458315	0.556025419892709	0.117997331246697
chr1	11803704	11803902	198	-	utr5	MTHFR	0.907279221945548	0.988381490811612	0.974876975191166	1	0.985786521221296	0.995200287448658	0.237598018102603	0.507661096818952	0.75225932641267	0.519181480052857	0.0465796541458315	0.556025419892709	0.233077846359813
chr1	11805139	11805292	153	-	utr5	MTHFR	0.710618382822822	0.955485879391221	0.580729795818041	1	0.703801192048864	0.963975999268317	0.141500530693337	0.487018913521006	0.965056235543032	0.519181480052857	0.0465796541458315	0.556025419892709	0.445874755490175
chr1	11805509	11805743	234	-	utr5	MTHFR	0.909590587812494	0.98868440264323	0.995330592948337	1	0.859634431339919	0.993647808177145	0.628085235149651	0.707925851448387	0.543579166945744	0.519181480052857	0.0465796541458315	0.556025419892709	0.024397686892887
chr1	11829676	11829938	262	+	exon	CLCN6	0.854372540580954	0.979243065768462	0.949012900436805	1	0.814533682982228	0.984337018502541	0.512596527129154	0.633891856616616	0.730979338220495	0.19248614427204	0.435890290159087	0.999889698565194	0.538493193948456
chr1	11840442	11840655	213	+	utr3	CLCN6	0.781366936031542	0.96736441842869	0.658259875263993	1	0.753331945882229	0.971009178685239	0.519406433852277	0.637458445927356	0.362136585754029	0.19248614427204	0.435890290159087	0.999889698565194	0.169650441481989
chr1	11842361	11842486	125	+	utr3	CLCN6	0.738364035452351	0.960357358275116	0.819756267824538	1	0.859852549609968	0.993647808177145	0.483142729832571	0.616719902913843	0.0298617497838319	0.19248614427204	0.435890290159087	0.999889698565194	-0.162624394488208
chr1	11842698	11842937	239	+	utr3	CLCN6	0.194571517272172	0.863989488587176	0.115056262790696	1	0.153643311201414	0.818915464124892	0.843012342940064	0.868762519069266	1.12549929562752	0.19248614427204	0.435890290159087	0.999889698565194	0.933013151355485
chr1	11847491	11847604	113	+	exon	NPPA-AS1_3	0.755830430804342	0.962217732564398	0.622250805151323	1	0.373934871989753	0.87741541673971	0.835980469857074	0.862993132916987	0.294904838772099	NA	NA	NA	NA
chr1	11920012	11920344	332	-	utr3	KIAA2013	0.834148235487556	0.976968181309557	0.703454315619949	1	0.995070963449021	0.996381786332973	0.241308712433615	0.508765505065368	0.155562810958721	-0.260571687183176	0.325853489267308	0.999889698565194	0.416134498141897
chr1	11920720	11920872	152	-	intron	KIAA2013	0.82455868175491	0.975763253559794	0.714740098493398	1	0.80991044919824	0.98350817435766	0.235976596449007	0.507126716632753	0.485034067091953	-0.260571687183176	0.325853489267308	0.999889698565194	0.745605754275129
chr1	11922691	11922838	147	-	exon	KIAA2013	0.725255139234423	0.958698634343284	0.819312408206145	1	0.712818780012365	0.96456790846288	0.811264839627954	0.843255503540212	-0.71353210130684	-0.260571687183176	0.325853489267308	0.999889698565194	-0.452960414123663
chr1	11923026	11923550	524	-	exon	KIAA2013	0.394765652397777	0.889165809788012	0.499785934777806	1	0.343300397189016	0.866623743784175	0.528466739306224	0.642621895598719	-0.536535209393103	-0.260571687183176	0.325853489267308	0.999889698565194	-0.275963522209927
chr1	11925239	11925423	184	-	exon	KIAA2013	0.899798922434078	0.986687093956974	0.765976371838156	1	0.965387462869571	0.995200287448658	0.626457578557133	0.706602551359798	-0.152559416535459	-0.260571687183176	0.325853489267308	0.999889698565194	0.108012270647718
chr1	11925563	11925718	155	-	exon	KIAA2013	0.200164583112555	0.863989488587176	0.150834087793741	1	0.414432151963505	0.886962771678753	0.931632388828622	0.942369033780488	-1.15984748417831	-0.260571687183176	0.325853489267308	0.999889698565194	-0.89927579699513
chr1	11949713	11949875	162	+	exon	PLOD1	0.593377047826194	0.933334939533191	0.494806476702837	1	0.031835731283348	0.791424438261609	0.0711338677518504	0.487018913521006	-1.04986465413771	-0.578388773627304	0.0711547056705263	0.67013127702816	-0.471475880510407
chr1	11950306	11950459	153	+	exon	PLOD1	0.398923957567112	0.889369164506986	0.489967184294889	1	0.0441625555949041	0.805350569127062	0.0573310897690267	0.487018913521006	-0.981004720177399	-0.578388773627304	0.0711547056705263	0.67013127702816	-0.402615946550095
chr1	11963465	11963565	100	+	exon	PLOD1	0.0125666567575052	0.863989488587176	0.016979346907208	1	4.50458176541906e-05	0.0812068248124953	0.069006029183549	0.487018913521006	-2.82807711091389	-0.578388773627304	0.0711547056705263	0.67013127702816	-2.24968833728658
chr1	11964159	11964265	106	+	exon	PLOD1	0.47502971994365	0.906649285359758	0.546981135196621	1	0.26871057285919	0.850790481258296	0.510746475444274	0.632624800428311	-1.03014621967008	-0.578388773627304	0.0711547056705263	0.67013127702816	-0.45175744604278
chr1	11970604	11970731	127	+	exon	PLOD1	0.136490904596988	0.863989488587176	0.18584781194072	1	0.0122162038330438	0.755902755354952	0.0249390061114997	0.487018913521006	-1.32479397166878	-0.578388773627304	0.0711547056705263	0.67013127702816	-0.74640519804148
chr1	11974608	11975481	873	+	utr3	PLOD1	0.427258259744445	0.892941861539369	0.362084496160649	1	0.690050011855425	0.961376958004311	0.242431651479805	0.509098096538373	-0.018477470031209	-0.578388773627304	0.0711547056705263	0.67013127702816	0.559911303596096
chr1	12011436	12012250	814	+	utr3	MFN2	0.214858540360056	0.864438333888006	0.187742152494966	1	0.259896567711908	0.848209321643011	0.286299092988994	0.524752094688262	0.566154205225825	0.0532327155205217	0.823336524616746	0.999889698565194	0.512921489705304
chr1	12012355	12012894	539	+	utr3	MFN2	0.977965820054977	0.998398541871396	0.902899667456412	1	0.867060698803541	0.994261669513333	0.195592502002025	0.495969381806892	0.235182287404259	0.0532327155205217	0.823336524616746	0.999889698565194	0.181949571883737
chr1	12013030	12013162	132	+	utr3	MFN2	0.763039940764872	0.963150820616567	0.630267272581137	1	0.632279085923251	0.94780438457702	0.567146133816753	0.667957063183716	0.318197214616751	0.0532327155205217	0.823336524616746	0.999889698565194	0.264964499096229
chr1	12021610	12021818	208	+	utr5	MIIP	0.582957109318701	0.931662353958907	0.651408970691945	1	0.913444841225536	0.995200287448658	0.688969096019159	0.750358329708411	0.0422595108828307	0.27238343372331	0.36912794099912	0.999889698565194	-0.23012392284048
chr1	12022029	12022402	373	+	exon	MIIP	0.530939170001232	0.919652675475476	0.610270035027398	1	0.887236946633992	0.995200287448658	0.684262153136764	0.747130507123887	-0.406243838638195	0.27238343372331	0.36912794099912	0.999889698565194	-0.678627272361505
chr1	12029361	12029464	103	+	exon	MIIP	0.868276940925235	0.980059487110956	0.76449713730186	1	0.885703803114021	0.995200287448658	0.269576281835599	0.517813657711335	0.621802672934797	0.27238343372331	0.36912794099912	0.999889698565194	0.349419239211486
chr1	12029583	12029708	125	+	exon	MIIP	0.785263345285194	0.968013523944594	0.843088943583319	1	0.923523996977373	0.995200287448658	0.641402920506855	0.717058915398619	0.0680978024470127	0.27238343372331	0.36912794099912	0.999889698565194	-0.204285631276298
chr1	12031643	12032004	361	+	utr3	MIIP	0.292298654821601	0.870850120450079	0.332829459016548	1	0.79500786610964	0.981013538975707	0.417285556577847	0.581703891956665	-0.390574347162685	0.27238343372331	0.36912794099912	0.999889698565194	-0.662957780885995
chr1	12192846	12193037	191	+	exon	TNFRSF1B	0.46529677071584	0.905780349376799	0.550841835901143	1	0.202085306026499	0.831150483897507	0.192185185992117	0.495235940882792	-0.390184636005774	0.00320173137763544	0.990943633486945	0.999889698565194	-0.393386367383409
chr1	12201952	12202129	177	+	exon	TNFRSF1B	0.0681894940527593	0.863989488587176	0.0593576392103186	1	0.0351287327925499	0.791424438261609	0.22114412805996	0.503602912354887	-1.24459273286122	0.00320173137763544	0.990943633486945	0.999889698565194	-1.24779446423885
chr1	12206710	12207628	918	+	utr3	TNFRSF1B	0.843027814952801	0.978015395263906	0.730437653462426	1	0.99474900545557	0.996198416628258	0.339435195283757	0.545433278668824	0.139142064314875	0.00320173137763544	0.990943633486945	0.999889698565194	0.13594033293724
chr1	12207839	12208216	377	+	utr3	TNFRSF1B	0.252412465925449	0.870850120450079	0.319337710873109	1	0.128649528622009	0.813826715725128	0.353217688851125	0.550150336386638	-0.478067851459745	0.00320173137763544	0.990943633486945	0.999889698565194	-0.48126958283738
chr1	12208403	12209188	785	+	utr3	TNFRSF1B	0.196166594031299	0.863989488587176	0.18260451309948	1	0.213932911797986	0.834692898357351	0.213144462648104	0.502279751002511	0.762284046836062	0.00320173137763544	0.990943633486945	0.999889698565194	0.759082315458427
chr1	12275990	12276166	176	+	exon	VPS13D	0.302853999468231	0.874421132713085	0.187047441418233	1	0.362181930086446	0.874883114542891	0.0899426661129794	0.487018913521006	0.960574521097661	0.0747293304579412	0.7706249553191	0.999889698565194	0.88584519063972
chr1	12276958	12277155	197	+	exon	VPS13D	0.312291849919734	0.874894365963586	0.218365063497153	1	0.286851725142965	0.853875049755631	0.0560697871235281	0.487018913521006	1.1705544869642	0.0747293304579412	0.7706249553191	0.999889698565194	1.09582515650625
chr1	12277724	12277938	214	+	exon	VPS13D	0.483611452224901	0.908552481832527	0.379057117864755	1	0.510445015645372	0.91677063851748	0.158779164067955	0.487174317871573	0.966397463930797	0.0747293304579412	0.7706249553191	0.999889698565194	0.891668133472855
chr1	12508890	12509182	292	+	utr3	VPS13D	0.678619565111654	0.949543076977927	0.547652834355723	1	0.750452267382157	0.970949326647925	0.363414393468166	0.554553038488529	-0.0702534784324344	0.0747293304579412	0.7706249553191	0.999889698565194	-0.144982808890376
chr1	12509891	12510084	193	+	utr3	VPS13D	0.517099659864444	0.915270103728868	0.516709359895405	1	0.632135136186725	0.94780438457702	0.111565825150199	0.487018913521006	0.016568085469362	0.0747293304579412	0.7706249553191	0.999889698565194	-0.0581612449885792
chr1	12567955	12568467	512	-	utr3	DHRS3	0.757651929378307	0.96258988883861	0.630490200956637	1	0.748533778898476	0.970949326647925	0.340449143965413	0.545927145886939	-1.54254116214583	-1.87917781506267	3.1432537651661e-10	9.57721687654064e-08	0.336636652916844
chr1	12580572	12580708	136	-	utr5	DHRS3	0.486797311583759	0.909510789233838	0.511552828977	1	0.322070080124301	0.861889173708288	0.447000739555137	0.596497964542315	-2.2245042720586	-1.87917781506267	3.1432537651661e-10	9.57721687654064e-08	-0.345326456995929
chr1	12617208	12617367	159	-	utr5	DHRS3	0.821001553713994	0.975081523737448	0.869640895382349	1	0.840328463342875	0.989829982281412	0.549710790765145	0.65622725658953	-2.10222982122298	-1.87917781506267	3.1432537651661e-10	9.57721687654064e-08	-0.223052006160309
chr1	12617916	12618389	473	-	utr5*	DHRS3	0.875169662318563	0.98178861396843	0.961792199409912	1	0.854081168629816	0.992876877846623	0.165472569922742	0.488897008998408	-2.16946675184552	-1.87917781506267	3.1432537651661e-10	9.57721687654064e-08	-0.290288936782851
chr1	12618604	12618777	173	-	utr5*	DHRS3	0.643649452465634	0.942554370417567	0.539996060755202	1	0.655636894320791	0.95446636574606	0.400350057398778	0.572411088081879	-1.68559458798181	-1.87917781506267	3.1432537651661e-10	9.57721687654064e-08	0.193583227080863
chr1	13778447	13778758	311	+	exon	PRDM2	0.82101706304237	0.975081523737448	0.696908618103161	1	0.917529725347376	0.995200287448658	0.0616110234711172	0.487018913521006	0.212614013930094	0.279101686847178	0.276609558712389	0.999889698565194	-0.0664876729170833
chr1	13778908	13779056	148	+	exon	PRDM2	0.909245979963573	0.98868440264323	0.996047423151322	1	0.966190206529088	0.995200287448658	0.164307754738008	0.488866040454191	0.357367130806202	0.279101686847178	0.276609558712389	0.999889698565194	0.0782654439590239
chr1	13779198	13779522	324	+	exon	PRDM2	0.688326260932073	0.951127816585475	0.570925658366583	1	0.706584951614888	0.964028681779047	0.0508460251259835	0.487018913521006	0.535318957266878	0.279101686847178	0.276609558712389	0.999889698565194	0.2562172704197
chr1	13779649	13779895	246	+	exon	PRDM2	0.195186896804227	0.863989488587176	0.12746842575233	1	0.206561672059856	0.831526648531577	0.0301339033521794	0.487018913521006	1.29767064178562	0.279101686847178	0.276609558712389	0.999889698565194	1.01856895493844
chr1	13779951	13780414	463	+	exon	PRDM2	0.139227026477914	0.863989488587176	0.093557911894018	1	0.208646758753578	0.832001142568097	0.0144601084736101	0.487018913521006	0.939880463897821	0.279101686847178	0.276609558712389	0.999889698565194	0.660778777050643
chr1	13780706	13780919	213	+	exon	PRDM2	0.509388764649892	0.913732362809857	0.571442998095823	1	0.576033653229119	0.933962503259526	0.133506743413092	0.487018913521006	0.0349511760745823	0.279101686847178	0.276609558712389	0.999889698565194	-0.244150510772595
chr1	13781138	13781303	165	+	exon	PRDM2	0.652909278043244	0.94415845454936	0.528764933330886	1	0.607526097773775	0.941320335053612	0.0723000338715436	0.487018913521006	0.780078157616752	0.279101686847178	0.276609558712389	0.999889698565194	0.500976470769574
chr1	13781393	13781610	217	+	exon	PRDM2	0.270186305592257	0.870850120450079	0.176923934488788	1	0.252714010586058	0.848209321643011	0.0515908704137227	0.487018913521006	0.702186673628813	0.279101686847178	0.276609558712389	0.999889698565194	0.423084986781636
chr1	13781729	13782757	1028	+	exon	PRDM2	0.581317489372881	0.931535729321702	0.503841725542125	1	0.581146351147541	0.935773864636153	0.0990853581473349	0.487018913521006	0.618926537138152	0.279101686847178	0.276609558712389	0.999889698565194	0.339824850290975
chr1	13786490	13786928	438	+	utr3	PRDM2	0.453762121948012	0.901478504715214	0.364714904438865	1	0.36226212972872	0.874883114542891	0.20460346273317	0.498552704191329	0.859373229103201	0.279101686847178	0.276609558712389	0.999889698565194	0.580271542256023
chr1	13823898	13824001	103	+	utr3	PRDM2	0.401274183908326	0.889369164506986	0.304497961473501	1	0.472574556408015	0.90401986158905	0.14736554191333	0.487018913521006	1.39808453776848	0.279101686847178	0.276609558712389	0.999889698565194	1.1189828509213
chr1	13824890	13824995	105	+	utr3	PRDM2	0.756721450606542	0.962217732564398	0.809758703301418	1	0.769020795899442	0.975731983136403	0.218237470244135	0.503217964108462	0.962755530907564	0.279101686847178	0.276609558712389	0.999889698565194	0.683653844060387
chr1	15425838	15425941	103	+	exon	EFHD2	0.440545107598141	0.895636643932351	0.459159519381019	1	0.453338986861338	0.898633441905905	0.258618173722983	0.514294075476392	-0.780036990949812	-0.30860382694396	0.261231926052247	0.995121212700221	-0.471433164005853
chr1	15428542	15429261	719	+	utr3	EFHD2	0.0227108947036203	0.863989488587176	0.0357830620345282	1	0.101896167253569	0.811943544678264	0.220269534471901	0.503341504580712	-1.36663768355133	-0.30860382694396	0.261231926052247	0.995121212700221	-1.05803385660737
chr1	15429384	15429746	362	+	utr3	EFHD2	0.0115795356565301	0.863989488587176	0.0128091119002488	1	0.0384072860332528	0.796123385703704	0.175866913203484	0.490976202122737	-1.23321099197291	-0.30860382694396	0.261231926052247	0.995121212700221	-0.92460716502895
chr1	15430077	15430248	171	+	utr3	EFHD2	0.912004316672982	0.989150688701105	0.836355147902995	1	0.729102270429172	0.96667656648028	0.142659070512287	0.487018913521006	0.0572945475647531	-0.30860382694396	0.261231926052247	0.995121212700221	0.365898374508713
chr1	15492621	15492921	300	-	utr3	CASP9	0.352648671998204	0.881445184218459	0.233113047454256	1	0.30035731287506	0.857171149366468	0.757414390272695	0.801853838507025	0.473442432508444	0.207268874184999	0.516380591267652	0.999889698565194	0.266173558323445
chr1	15518190	15518310	120	-	utr5	CASP9	0.3344149992704	0.878501766632529	0.202884214119155	1	0.32072327909003	0.861889173708288	0.666713195512932	0.734456203414894	0.4758043615344	0.207268874184999	0.516380591267652	0.999889698565194	0.268535487349401
chr1	15567856	15568324	468	+	utr3	DNAJC16	0.342960412630995	0.879655519141834	0.264899416148999	1	0.321394744269437	0.861889173708288	0.024649191527649	0.487018913521006	1.19002524176749	0.203583320545682	0.417644293518097	0.999889698565194	0.986441921221807
chr1	15568456	15568603	147	+	utr3	DNAJC16	0.336707587041631	0.878740575458277	0.295021419223858	1	0.416715473957094	0.887521939879689	0.267394541643046	0.516984124103476	-0.372783206674374	0.203583320545682	0.417644293518097	0.999889698565194	-0.576366527220056
chr1	15573391	15573568	177	-	utr3	AGMAT	0.809316614226579	0.972988506568612	0.872987275740931	1	0.851130220547429	0.992126950097619	0.328835889752338	0.541091097745335	-0.147635064725244	-0.323839159744386	0.40290274250368	0.999889698565194	0.176204095019143
chr1	15604211	15604351	140	+	intergenic	NA	0.105084750615509	0.863989488587176	0.0574729065548745	1	0.0611242767337155	0.805597028654835	0.562838502876716	0.664713952602354	1.83802250569877	NA	NA	NA	NA
chr1	15659906	15661371	1465	+	utr3	DDI2	0.302907358577558	0.874421132713085	0.243486418052506	1	0.516287373379762	0.919251654958567	0.0683446928749496	0.487018913521006	0.729457301571895	-0.00133092981344711	0.996222843009789	0.999889698565194	0.730788231385343
chr1	15661412	15661755	343	+	utr3	DDI2	0.502910315297304	0.9128872622527	0.4004620872259	1	0.656085613090833	0.954473839947823	0.0166402182631007	0.487018913521006	0.439475824028746	-0.00133092981344711	0.996222843009789	0.999889698565194	0.440806753842193
chr1	15662057	15662221	164	+	utr3	DDI2	0.371401428482379	0.885997107998761	0.278304748186068	1	0.454000235978911	0.89892602223814	0.0889403575716117	0.487018913521006	0.661444258741554	-0.00133092981344711	0.996222843009789	0.999889698565194	0.662775188555001
chr1	15725281	15725510	229	+	exon	PLEKHM2	0.0733340405306263	0.863989488587176	0.0792683752712758	1	0.071814832615358	0.807909397199346	0.215774741356743	0.502975898033015	-0.9372472682832	-0.012254114365377	0.961549181809156	0.999889698565194	-0.924993153917823
chr1	15726952	15727818	866	+	exon	PLEKHM2	0.696378494971756	0.952700122112834	0.825340653264393	1	0.876607187928164	0.995008677287208	0.634564712041323	0.712382373262161	-0.177694421023019	-0.012254114365377	0.961549181809156	0.999889698565194	-0.165440306657642
chr1	15727993	15728125	132	+	exon	PLEKHM2	0.565773725608195	0.926691490596126	0.608687274709011	1	0.557401137759592	0.930204913542754	0.617633090534407	0.701062800997577	-0.188849199456219	-0.012254114365377	0.961549181809156	0.999889698565194	-0.176595085090842
chr1	15728222	15728336	114	+	exon	PLEKHM2	0.923391627784525	0.990828966443002	0.805015143650935	1	0.835486118167735	0.989774379603757	0.907991528031324	0.92221513581663	0.231636576920047	-0.012254114365377	0.961549181809156	0.999889698565194	0.243890691285424
chr1	15730524	15730637	113	+	exon	PLEKHM2	0.135592819208195	0.863989488587176	0.108236548895555	1	0.119528173212355	0.811943544678264	0.219266922778648	0.503223689898051	-1.43316759035371	-0.012254114365377	0.961549181809156	0.999889698565194	-1.42091347598833
chr1	15733730	15734704	974	+	utr3	PLEKHM2	0.249913752718276	0.870850120450079	0.320869341299159	1	0.528918422182357	0.923378486655944	0.483675063401397	0.617065271469496	-0.388511484720746	-0.012254114365377	0.961549181809156	0.999889698565194	-0.376257370355369
chr1	15807393	15807681	288	-	utr5	UQCRHL	0.851535014443381	0.978971592930413	0.983268870931554	1	0.881870790382144	0.995200287448658	0.610964234447892	0.696867158692295	-0.00387038368823981	0.00235368262466879	0.992520894396099	0.999889698565194	-0.00622406631290861
chr1	15834268	15834786	518	-	exon	FLJ37453	0.342120426659067	0.879655519141834	0.272103509831553	1	0.280638820236919	0.852930288751695	0.470623555684646	0.609294205198097	1.2333853762984	0.499661328480554	0.244331882769281	0.987067552304574	0.733724047817844
chr1	15835429	15835779	350	-	exon	FLJ37453	0.801928583609494	0.971818304191568	0.706057954511216	1	0.851322472205945	0.992126950097619	0.666789235215204	0.734467418997102	0.103577184482396	0.499661328480554	0.244331882769281	0.987067552304574	-0.396084143998158
chr1	15872777	15873295	518	+	exon	SPEN	0.127842029832248	0.863989488587176	0.100712016793028	1	0.187356606349952	0.825708032794448	0.0616796437241987	0.487018913521006	1.02116202047052	0.107948401057971	0.660605263922453	0.999889698565194	0.913213619412549
chr1	15873522	15874221	699	+	utr5	SPEN	0.0477494174898487	0.863989488587176	0.0382277171866694	1	0.0652196197613116	0.805597028654835	0.0111151187572106	0.487018913521006	1.48925977072387	0.107948401057971	0.660605263922453	0.999889698565194	1.3813113696659
chr1	15876145	15876525	380	+	exon	SPEN	0.0279049608304306	0.863989488587176	0.0210198767535067	1	0.0384970603878325	0.796773224124832	0.0126854893619359	0.487018913521006	1.1833988464964	0.107948401057971	0.660605263922453	0.999889698565194	1.07545044543843
chr1	15928076	15929731	1655	+	exon	SPEN	0.255069624727007	0.870850120450079	0.237508264993322	1	0.398691655531197	0.884460523473213	0.0227741119912007	0.487018913521006	0.800003077275333	0.107948401057971	0.660605263922453	0.999889698565194	0.692054676217361
chr1	15929813	15930122	309	+	exon	SPEN	0.758937110768068	0.962617532165835	0.653927676435106	1	0.753599028291394	0.971035703304398	0.0283851796354989	0.487018913521006	0.406854819696277	0.107948401057971	0.660605263922453	0.999889698565194	0.298906418638306
chr1	15930169	15930879	710	+	exon	SPEN	0.105021343571996	0.863989488587176	0.0851320182917155	1	0.168877676285537	0.822529206928054	0.0380787933387109	0.487018913521006	1.06525662411955	0.107948401057971	0.660605263922453	0.999889698565194	0.957308223061579
chr1	15930991	15931365	374	+	exon	SPEN	0.919384318603166	0.990709985563244	0.792885418508622	1	0.944205328054538	0.995200287448658	0.0893510815126906	0.487018913521006	0.302732340989158	0.107948401057971	0.660605263922453	0.999889698565194	0.194783939931186
chr1	15931686	15932950	1264	+	exon	SPEN	0.679609573763212	0.949635701784315	0.834466678210694	1	0.818836217744381	0.985557986808945	0.142260001943653	0.487018913521006	0.157906991159166	0.107948401057971	0.660605263922453	0.999889698565194	0.0499585901011943
chr1	15933057	15934110	1053	+	exon	SPEN	0.977793801121922	0.998398541871396	0.854619981396203	1	0.939346205639186	0.995200287448658	0.0431186661529344	0.487018913521006	0.117975245690511	0.107948401057971	0.660605263922453	0.999889698565194	0.0100268446325397
chr1	15934627	15934882	255	+	exon	SPEN	0.420431786609125	0.891964188859448	0.481058920034195	1	0.552430105751076	0.928882582833013	0.11875240449685	0.487018913521006	-0.238249265750666	0.107948401057971	0.660605263922453	0.999889698565194	-0.346197666808637
chr1	15935152	15935615	463	+	exon	SPEN	0.438767176393516	0.895245710643653	0.54833188265197	1	0.627421824264976	0.946870093876939	0.145262921748523	0.487018913521006	-0.21791123089961	0.107948401057971	0.660605263922453	0.999889698565194	-0.325859631957582
chr1	15935808	15935950	142	+	exon	SPEN	0.344063301980641	0.880055969913088	0.337214274184917	1	0.441616160048743	0.893446381258372	0.309584847774575	0.5333533591581	-0.849823152217184	0.107948401057971	0.660605263922453	0.999889698565194	-0.957771553275156
chr1	15937155	15937597	442	+	exon	SPEN	0.544252342631279	0.922707069326901	0.640241439460236	1	0.772107703227807	0.976308996997847	0.287818699086177	0.524752094688262	-0.172145330141618	0.107948401057971	0.660605263922453	0.999889698565194	-0.28009373119959
chr1	15939405	15940022	617	+	utr3	SPEN	0.0544849591233121	0.863989488587176	0.0559791673396125	1	0.0619676547858323	0.805597028654835	0.226471374165385	0.504508369183205	0.865663757422136	0.107948401057971	0.660605263922453	0.999889698565194	0.757715356364165
chr1	15941907	15942066	159	-	utr3	ZBTB17	0.50229167353614	0.9128872622527	0.371804366416512	1	0.34523534636258	0.867850220930776	0.731684203073379	0.781989121079947	0.245864030134083	-0.194478841794147	0.519616624602077	0.999889698565194	0.44034287192823
chr1	15942107	15942263	156	-	exon	ZBTB17	0.857827613952635	0.97945990909245	0.951061976218172	1	0.79045219459371	0.980241139298238	0.427871409314935	0.58669653690425	-0.352432958551589	-0.194478841794147	0.519616624602077	0.999889698565194	-0.157954116757442
chr1	15943151	15943251	100	-	exon	ZBTB17	0.263965013675034	0.870850120450079	0.252245207279332	1	0.37297584665807	0.87741541673971	0.338093261258467	0.54487522515361	-0.724480771787585	-0.194478841794147	0.519616624602077	0.999889698565194	-0.530001929993437
chr1	15943677	15943955	278	-	exon	ZBTB17	0.386347607193798	0.88861434877853	0.392465674213741	1	0.530998632866145	0.923901473364516	0.457445180705217	0.602202156194247	-0.651550490285047	-0.194478841794147	0.519616624602077	0.999889698565194	-0.4570716484909
chr1	15944281	15944571	290	-	exon	ZBTB17	0.154284116334577	0.863989488587176	0.149997434509682	1	0.291114579519648	0.855081709627268	0.403926732117165	0.573904152040232	-1.30746685002152	-0.194478841794147	0.519616624602077	0.999889698565194	-1.11298800822737
chr1	15944713	15944858	145	-	exon	ZBTB17	0.792471562447373	0.970229175336769	0.859751370703484	1	0.935777594216157	0.995200287448658	0.403764710977318	0.573851806213009	-0.772202608998589	-0.194478841794147	0.519616624602077	0.999889698565194	-0.577723767204442
chr1	15945033	15945262	229	-	exon	ZBTB17	0.0740998129390407	0.863989488587176	0.0896416594537895	1	0.192558586490979	0.829730523490836	0.146801036816866	0.487018913521006	-1.20251219262425	-0.194478841794147	0.519616624602077	0.999889698565194	-1.0080333508301
chr1	15945777	15945904	127	-	exon	ZBTB17	0.164484654938985	0.863989488587176	0.137662725288824	1	0.155738248241028	0.818915464124892	0.0557742044224198	0.487018913521006	-1.41864759143303	-0.194478841794147	0.519616624602077	0.999889698565194	-1.22416874963888
chr1	15946195	15946340	145	-	exon	ZBTB17	0.0193503530742268	0.863989488587176	0.0139343387170165	1	0.0310527549736729	0.791424438261609	0.0962276811350202	0.487018913521006	-1.24949087931274	-0.194478841794147	0.519616624602077	0.999889698565194	-1.05501203751859
chr1	15947020	15947152	132	-	utr5	ZBTB17	0.0814725480455432	0.863989488587176	0.0582674444506714	1	0.100349998936039	0.811943544678264	0.0788657524795999	0.487018913521006	-1.28674091432291	-0.194478841794147	0.519616624602077	0.999889698565194	-1.09226207252876
chr1	16198222	16198768	546	-	utr3	ARHGEF19	0.632483246843769	0.94004678668641	0.726421732083153	1	0.849529575224247	0.991719062943382	0.300189060720594	0.528948831986719	0.180139579413345	0.128444438020043	0.6909194961049	0.999889698565194	0.0516951413933017
chr1	16231852	16232056	204	-	utr3	RSG1	0.799738753745432	0.971097158722619	0.69766309944734	1	0.739410194814177	0.969457284691756	0.411149048124208	0.578155902944102	0.794796451855266	0.434079513469758	0.452872520641511	0.999889698565194	0.360716938385508
chr1	16250567	16251761	1194	-	utr3	FBXO42	0.186670237045689	0.863989488587176	0.156618783824369	1	0.272753439031154	0.852557434017096	0.170618427942269	0.4895334770157	0.669090015385757	0.0726713032295048	0.792826130577224	0.999889698565194	0.596418712156253
chr1	16315255	16315446	191	-	utr5	FBXO42	0.995341620428323	0.99998024366695	0.88801817052819	1	0.920741294675211	0.995200287448658	0.690211619260336	0.751389208603978	0.205608032134606	0.0726713032295048	0.792826130577224	0.999889698565194	0.132936728905101
chr1	16393170	16393397	227	+	utr3	SZRD1	0.43925128522005	0.895459758978815	0.537273795588058	1	0.435301276273157	0.890208283590747	0.197834793595053	0.496812619015012	-0.232264861610792	0.0258778036363133	0.915195257905282	0.999889698565194	-0.258142665247105
chr1	16394977	16395497	520	+	utr3	SZRD1	0.753272813693296	0.961645947835912	0.641992102109091	1	0.758292424622175	0.972889449078076	0.37263222727697	0.55924598564209	0.0118640279998338	0.0258778036363133	0.915195257905282	0.999889698565194	-0.0140137756364794
chr1	16396056	16396159	103	+	utr3	SZRD1	0.609993440840523	0.936418301397083	0.695337450681051	1	0.614740340001656	0.943415830937879	0.19861630688736	0.496960187275287	-0.125651340723724	0.0258778036363133	0.915195257905282	0.999889698565194	-0.151529144360038
chr1	16396510	16396624	114	+	utr3	SZRD1	0.412816452020205	0.889986625070379	0.471813180069532	1	0.525475529093134	0.92202480409966	0.219089742606171	0.503223689898051	-0.145161734774864	0.0258778036363133	0.915195257905282	0.999889698565194	-0.171039538411177
chr1	16397568	16397784	216	+	utr3	SZRD1	0.329877554769135	0.8775285396172	0.39858345887856	1	0.517561913859735	0.919445253226261	0.517820914190052	0.636424511458427	-0.167271348032624	0.0258778036363133	0.915195257905282	0.999889698565194	-0.193149151668937
chr1	16441170	16441427	257	+	exon	NECAP2	0.210567952403074	0.863989488587176	0.11432669950313	1	0.115287444375569	0.811943544678264	0.376651683261285	0.560949088294199	2.03343341987379	0.132748600658473	0.594704781692457	0.999889698565194	1.90068481921532
chr1	16458812	16459354	542	+	utr3	NECAP2	0.483122458941093	0.908542218358537	0.437323066565455	1	0.321945976304812	0.861889173708288	0.287122464105784	0.524752094688262	0.426970137214413	0.132748600658473	0.594704781692457	0.999889698565194	0.29422153655594
chr1	16459587	16460025	438	+	utr3	NECAP2	0.514596604825491	0.914623673079818	0.452726831595308	1	0.328612161529242	0.863568888084373	0.285007169911187	0.524145436518418	0.438740906462712	0.132748600658473	0.594704781692457	0.999889698565194	0.305992305804239
chr1	16473294	16473414	120	-	intron	CROCCP3	0.17368551804178	0.863989488587176	0.122904079054972	1	0.0837648825366315	0.811943544678264	0.0748312480479192	0.487018913521006	1.12812727780876	-0.110631078261913	0.776495181702532	0.999889698565194	1.23875835607067
chr1	16473522	16473823	301	-	intron	CROCCP3	0.296997512142516	0.872172636370744	0.250218622250675	1	0.0700981846078354	0.807521975836859	0.115647101941616	0.487018913521006	1.08766898551266	-0.110631078261913	0.776495181702532	0.999889698565194	1.19830006377457
chr1	16618339	16618439	100	+	intergenic	NA	0.350723363270433	0.881445184218459	0.264441541939789	1	0.176018061476181	0.822887397734513	0.0876595521826206	0.487018913521006	1.35815183199685	NA	NA	NA	NA
chr1	16618770	16619068	298	-	exon	CROCCP2	0.625076393683658	0.938638660496605	0.703505265802184	1	0.880705901652008	0.995200287448658	0.339809005307509	0.545685212065516	0.0783710833517496	0.175026426274925	0.56061848472108	0.999889698565194	-0.0966553429231757
chr1	16619876	16619984	108	-	exon	CROCCP2	0.0701154255788057	0.863989488587176	0.0451701122245203	1	0.108682097709641	0.811943544678264	0.0811471693752078	0.487018913521006	-1.71397727623037	0.175026426274925	0.56061848472108	0.999889698565194	-1.8890037025053
chr1	16625830	16626024	194	-	exon	CROCCP2	0.142455076825822	0.863989488587176	0.129944039094618	1	0.234471875863173	0.842629576864561	0.0877154278224533	0.487018913521006	-1.6289850808585	0.175026426274925	0.56061848472108	0.999889698565194	-1.80401150713343
chr1	16628505	16628633	128	-	exon	CROCCP2	0.111800714462033	0.863989488587176	0.0878647789863458	1	0.0464621780052561	0.805350569127062	0.0456011529234603	0.487018913521006	-1.41585693782153	0.175026426274925	0.56061848472108	0.999889698565194	-1.59088336409646
chr1	16633151	16633339	188	-	exon	CROCCP2	0.197144248999667	0.863989488587176	0.179901975727276	1	0.396447203385939	0.883567630160735	0.239803357772181	0.508376792030697	-0.653161871046208	0.175026426274925	0.56061848472108	0.999889698565194	-0.828188297321133
chr1	16888835	16888967	132	+	intron	CROCC	0.962811443336825	0.997661220274025	0.863700502879106	1	0.798223394733384	0.981327737048867	0.895707532042365	0.911871548029187	-0.219773880043659	-0.301678651584281	0.438463883789115	0.999889698565194	0.0819047715406217
chr1	16986070	16986200	130	-	utr3	ATP13A2	0.942573703618003	0.993807668739126	0.877223376785118	1	0.709318774815088	0.964359008486136	0.750868501628307	0.796866652433913	-1.40295388000227	-1.11664800311454	0.00514557278294309	0.143141682403545	-0.286305876887735
chr1	17044815	17044946	131	-	utr5	SDHB	0.909161014399985	0.98868440264323	0.978872629845607	1	0.944456934613832	0.995200287448658	0.898588558617084	0.914325078975181	-0.390039411938922	-0.0695497242894577	0.774624659289167	0.999889698565194	-0.320489687649464
chr1	17068838	17068980	142	-	utr3	PADI2	0.798993495443075	0.971010321834197	0.716938591777685	1	0.630622904654631	0.94780438457702	0.733262286822915	0.783219147157647	0.50491433436771	0.108014491317609	0.832651531920003	0.999889698565194	0.396899843050101
chr1	17407090	17407397	307	-	utr3	RCC2	0.266271748522542	0.870850120450079	0.344514119883681	1	0.57943814179773	0.935207990632565	0.354517531453571	0.550702446101257	-0.544554028783003	-0.216177950973393	0.37647130166887	0.999889698565194	-0.32837607780961
chr1	17407900	17408076	176	-	utr3	RCC2	0.660478872391192	0.944986988219949	0.571137665250051	1	0.332328315007481	0.864782206125125	0.46445655142347	0.606260697189486	-0.105602278311033	-0.216177950973393	0.37647130166887	0.999889698565194	0.11057567266236
chr1	17408147	17408473	326	-	utr3	RCC2	0.391843156121607	0.889050837699342	0.348078215799028	1	0.23457033839302	0.842629576864561	0.596857536533009	0.686980411863692	0.252304732059913	-0.216177950973393	0.37647130166887	0.999889698565194	0.468482683033307
chr1	17408929	17409217	288	-	utr3	RCC2	0.816805251202476	0.974037983930178	0.736280209243231	1	0.652056247046788	0.953908839584581	0.212858132052741	0.50219168748425	-0.0118268239308148	-0.216177950973393	0.37647130166887	0.999889698565194	0.204351127042578
chr1	17422760	17422870	110	-	exon	RCC2	0.214552136393136	0.864438333888006	0.228237611022477	1	0.305703230822423	0.857484391570468	0.127281060704472	0.487018913521006	-0.850321356881691	-0.216177950973393	0.37647130166887	0.999889698565194	-0.634143405908298
chr1	19074769	19074913	144	-	utr3	UBR4	0.596759708546989	0.934215370412214	0.689433669050052	1	0.7886139538507	0.980187938992563	0.308332994259587	0.532837905249772	0.223942178755596	0.360516904327585	0.135498274985845	0.854823499480074	-0.136574725571989
chr1	19087880	19087994	114	-	exon	UBR4	0.0654760251536106	0.863989488587176	0.0656755628339724	1	0.0962293531559889	0.811943544678264	0.152405501271992	0.487164215461802	-0.723942077141268	0.360516904327585	0.135498274985845	0.854823499480074	-1.08445898146885
chr1	19088782	19088962	180	-	exon	UBR4	0.0145358693226395	0.863989488587176	0.0221352973971991	1	0.0644134820011609	0.805597028654835	0.124812529871021	0.487018913521006	-0.442279727775276	0.360516904327585	0.135498274985845	0.854823499480074	-0.802796632102861
chr1	19094037	19094174	137	-	exon	UBR4	0.201064139231705	0.863989488587176	0.226047944578832	1	0.216334739100748	0.836722041555277	0.0194713644206707	0.487018913521006	-0.386816991350972	0.360516904327585	0.135498274985845	0.854823499480074	-0.747333895678557
chr1	19138056	19138196	140	-	exon	UBR4	0.370434357186358	0.885825020574995	0.399076099769183	1	0.422911328136175	0.887803677133684	0.342744596131178	0.546617635531921	-0.369174142367666	0.360516904327585	0.135498274985845	0.854823499480074	-0.729691046695251
chr1	19139131	19139231	100	-	exon	UBR4	0.238145161790881	0.868945089448552	0.218954668935697	1	0.268506143456984	0.850685553228213	0.415767549912342	0.580814454885164	-0.830552223296721	0.360516904327585	0.135498274985845	0.854823499480074	-1.19106912762431
chr1	19219083	19219483	400	-	utr3	EMC1	0.0926143350501429	0.863989488587176	0.095393062331363	1	0.195513507336746	0.830371677253606	0.137361750730924	0.487018913521006	0.375869210360841	-0.190006424904287	0.471729504847264	0.999889698565194	0.565875635265128
chr1	19244830	19245022	192	-	utr3	EMC1	0.0749215475018798	0.863989488587176	0.0395751253506576	1	0.0761741982411446	0.807909397199346	0.0536067443220557	0.487018913521006	0.853825497186661	-0.190006424904287	0.471729504847264	0.999889698565194	1.04383192209095
chr1	19251624	19251744	120	+	utr5	MRTO4	0.245741227099745	0.870040026808693	0.152931406805596	1	0.0674705458860838	0.806825847921587	0.442093881569135	0.59359543836383	-1.89227561674449	-0.137847625866434	0.604050083930412	0.999889698565194	-1.75442799087806
chr1	19258658	19259028	370	+	utr3	MRTO4	0.29773896800142	0.872567393835617	0.276777900968062	1	0.203511873115449	0.831150483897507	0.420921993698484	0.582985730260699	0.484309010923809	-0.137847625866434	0.604050083930412	0.999889698565194	0.622156636790243
chr1	19259196	19259323	127	+	utr3	MRTO4	0.572601345294026	0.929374481084573	0.603277240741144	1	0.680365416256789	0.959924646342003	0.297348623907891	0.528189896561399	-0.340745861426026	-0.137847625866434	0.604050083930412	0.999889698565194	-0.202898235559593
chr1	19300084	19300226	142	+	intergenic	NA	0.454713914479423	0.902344507559933	0.340614801307785	1	0.343823271289831	0.866653363503009	0.0966632316506375	0.487018913521006	0.879555366841155	NA	NA	NA	NA
chr1	19304174	19304382	208	-	utr3	AKR7A2	0.144353057239782	0.863989488587176	0.20633069371508	1	0.275395506577709	0.852557434017096	0.248264425767375	0.510906541309502	-0.465976842847643	0.0342070856301768	0.897723025240241	0.999889698565194	-0.50018392847782
chr1	19308508	19308681	173	-	exon	AKR7A2	0.276051633481851	0.870850120450079	0.341435162236766	1	0.139866184387796	0.814170864335662	0.469889543864056	0.608893306368839	-0.648339108162403	0.0342070856301768	0.897723025240241	0.999889698565194	-0.68254619379258
chr1	19312408	19312560	152	+	utr5	PQLC2	0.934165757292646	0.992081510463421	0.997636125726643	1	0.871692086668596	0.994384650864303	0.533630143780985	0.645769994580294	-0.994690111178468	-0.162149824794289	0.587262685463688	0.999889698565194	-0.832540286384178
chr1	19312756	19312867	111	+	utr5	PQLC2	0.338332724505595	0.879655519141834	0.345684397442063	1	0.853189941102546	0.992755240959126	0.341219256783062	0.5461427766795	-1.35731996954219	-0.162149824794289	0.587262685463688	0.999889698565194	-1.1951701447479
chr1	19317545	19317756	211	+	utr5	PQLC2	0.472582737010481	0.906269302425572	0.50741058839521	1	0.672491485526372	0.958809237782774	0.270561340253204	0.518468549009189	-0.855193867405163	-0.162149824794289	0.587262685463688	0.999889698565194	-0.693044042610874
chr1	19328545	19329279	734	+	utr3	PQLC2	0.745760864586893	0.960357358275116	0.667480320900967	1	0.451578090077268	0.898035755808442	0.490843175107437	0.621763576743394	0.0992105478362178	-0.162149824794289	0.587262685463688	0.999889698565194	0.261360372630507
chr1	19332199	19332299	100	+	intergenic	NA	0.882313436789588	0.982824301967805	0.928630563589847	1	0.933638628966159	0.995200287448658	0.362847770408986	0.554102175699291	-0.0340282916631607	NA	NA	NA	NA
chr1	19339123	19339675	552	-	utr3	CAPZB	0.684711110744097	0.950295736005873	0.8393598735147	1	0.913953178521117	0.995200287448658	0.30681065170575	0.532371163986264	-0.125528988597352	-0.126168071834264	0.585741599191593	0.999889698565194	0.000639083236911947
chr1	19344395	19344496	101	-	exon	CAPZB	0.846407802147459	0.978102342697046	0.723859850758713	1	0.79905002466831	0.981333865221462	0.480442229597241	0.615192214745547	-0.0923248667472414	-0.126168071834264	0.585741599191593	0.999889698565194	0.0338432050870227
chr1	19419681	19419799	118	-	utr5	CAPZB	0.136403121109868	0.863989488587176	0.136738311039065	1	0.09003998489634	0.811943544678264	0.182055522383409	0.492040525777438	-1.05709504216508	-0.126168071834264	0.585741599191593	0.999889698565194	-0.930926970330812
chr1	19596995	19597098	103	+	utr5	MINOS1-NBL1	0.549440332298878	0.923574357961894	0.416018842195133	1	0.522211374495988	0.920995198055803	0.537909395862419	0.648838740607247	0.340127890600956	2.27450204353387	0.643500249874733	NA	-1.93437415293292
chr1	19608055	19608542	487	+	exon	RP5-1056L3.3	0.710163091510357	0.955440064842433	0.613648445641763	1	0.576465647230972	0.934003480809441	0.208026215970261	0.499143879198038	0.785411859659428	0.500636403852402	0.0983405777677972	0.76502012741368	0.284775455807026
chr1	19657123	19657311	188	+	utr3	MINOS1-NBL1	0.266621684858681	0.870850120450079	0.179436942440154	1	0.305971646082603	0.857484391570468	0.557779338487098	0.661558349943503	0.880517434404199	2.27450204353387	0.643500249874733	NA	-1.39398460912968
chr1	19682266	19682423	157	-	utr3	TMCO4	0.936771955507304	0.992377218823073	0.967429631083568	1	0.779244997491299	0.978132149466741	0.566371181735612	0.667461441929114	0.810034546223174	-0.0449550324203805	0.89215238152355	0.999889698565194	0.854989578643555
chr1	19682778	19683128	350	-	utr3	TMCO4	0.803551713936043	0.971818304191568	0.672306012158782	1	0.743581769330118	0.97003389973481	0.620117147770014	0.702326988253063	0.379532840631526	-0.0449550324203805	0.89215238152355	0.999889698565194	0.424487873051906
chr1	19907547	19907853	306	+	utr3	OTUD3	0.387634490276537	0.88861434877853	0.269722145325268	1	0.399149519737889	0.884460523473213	0.342604456480233	0.546617635531921	0.900283846225081	0.370765343884782	0.165756840432596	0.908789620778767	0.529518502340299
chr1	20163110	20163343	233	-	utr3	PLA2G2C	0.775488815949822	0.965667418400255	0.876063472939541	1	0.751373281252725	0.970949326647925	0.260629621153455	0.515047829778821	0.260007457662996	-0.177155434454327	0.545931114618662	0.999889698565194	0.437162892117323
chr1	20163720	20163821	101	-	utr3	PLA2G2C	0.238246227578956	0.868945089448552	0.133190615104536	1	0.306391662034142	0.857484391570468	0.435226396202262	0.590359519171647	0.227225189838424	-0.177155434454327	0.545931114618662	0.999889698565194	0.404380624292751
chr1	20164030	20164161	131	-	exon	PLA2G2C	0.931193414502078	0.991443892124068	0.974559465846315	1	0.961403163058198	0.995200287448658	0.70988402994785	0.765881204034648	0.256404613113984	-0.177155434454327	0.545931114618662	0.999889698565194	0.433560047568311
chr1	20165783	20165885	102	-	intron	PLA2G2C	0.515704367510348	0.914725575095983	0.508780798725788	1	0.532023884826008	0.923980231080687	0.432461307183387	0.589208749418846	-0.56252580415207	-0.177155434454327	0.545931114618662	0.999889698565194	-0.385370369697743
chr1	20166594	20166770	176	-	intron	PLA2G2C	0.902520121459901	0.987434327291461	0.981836270938853	1	0.9649578069139	0.995200287448658	0.116683145836751	0.487018913521006	-0.340139027791591	-0.177155434454327	0.545931114618662	0.999889698565194	-0.162983593337263
chr1	20499786	20500763	977	-	utr3	MUL1	0.607509033339545	0.936309804830703	0.523946298702313	1	0.468131575651652	0.902679410369356	0.452826269143107	0.600022987804577	0.368695928029628	0.0461926201937294	0.877420271140253	0.999889698565194	0.322503307835899
chr1	20501077	20501279	202	-	exon	MUL1	0.62281214158159	0.938364462228544	0.507831801017748	1	0.729635535086177	0.96671794528266	0.0806442231016409	0.487018913521006	0.149416818954646	0.0461926201937294	0.877420271140253	0.999889698565194	0.103224198760917
chr1	20618492	20618832	340	+	utr3	CDA	0.440489729254925	0.895623839622348	0.352804738708294	1	0.461838541890711	0.901675372004352	0.504068010975095	0.62919370998147	1.61407559477845	1.04214199881141	0.0127145029463752	0.260900019604177	0.571933595967042
chr1	20648479	20648891	412	-	exon	PINK1-AS	0.437863950343057	0.89504317307501	0.320879089021138	1	0.371263389866614	0.87741541673971	0.274080818280681	0.51966043244442	0.0605906977558896	-0.335158420140619	0.444160114965519	0.999889698565194	0.395749117896509
chr1	20650643	20651110	467	+	utr3	PINK1	0.593951953137148	0.933334939533191	0.502890062374543	1	0.527951976594641	0.923130345120353	0.167536099859907	0.489118277570683	0.127919266353893	0.590426532377908	0.215489206331259	0.964444635266982	-0.462507266024014
chr1	20652231	20652574	343	-	utr3	DDOST	0.507540487623862	0.913545338117053	0.681495602345082	1	0.7019473093007	0.963549291883973	0.356999182673805	0.551950487647139	-0.127042738787189	-0.00756914100214861	0.974339612001492	0.999889698565194	-0.119473597785041
chr1	20653719	20653837	118	-	exon	DDOST	0.0468399618114743	0.863989488587176	0.0838002568474703	1	0.135419921700639	0.813826715725128	0.166246388509023	0.488897008998408	-0.615520705392467	-0.00756914100214861	0.974339612001492	0.999889698565194	-0.607951564390318
chr1	20654269	20654421	152	-	exon	DDOST	0.0402847447672628	0.863989488587176	0.0812377757901369	1	0.0718473353531241	0.807909397199346	0.289732174408495	0.525555726202417	-0.669405793561315	-0.00756914100214861	0.974339612001492	0.999889698565194	-0.661836652559166
chr1	20654664	20654766	102	-	exon	DDOST	0.696647679357828	0.952748195854588	0.828088281714724	1	0.718794867128407	0.964720113536038	0.422244481284076	0.583598287731689	-0.0930271332179745	-0.00756914100214861	0.974339612001492	0.999889698565194	-0.0854579922158259
chr1	20655726	20655832	106	-	exon	DDOST	0.181113522102999	0.863989488587176	0.261962982714229	1	0.124045564826923	0.812596961280772	0.342205174277336	0.546617635531921	-0.487480438244416	-0.00756914100214861	0.974339612001492	0.999889698565194	-0.479911297242268
chr1	20661247	20661457	210	-	utr5	DDOST	0.419898271349859	0.891964188859448	0.509348930851788	1	0.584117127064627	0.936648592349039	0.606516865629328	0.6938877476069	-0.598885180767473	-0.00756914100214861	0.974339612001492	0.999889698565194	-0.591316039765324
chr1	20744815	20745157	342	-	exon	HP1BP3	0.168170756032053	0.863989488587176	0.259881586430491	1	0.213434587739676	0.834489272827641	0.0961482206704488	0.487018913521006	0.131276325156886	0.526442461449279	0.0436720314917038	0.541787872604218	-0.395166136292393
chr1	20745603	20745703	100	-	exon	HP1BP3	0.551635274910431	0.923759745710125	0.659336655433238	1	0.411076330626052	0.886235884932623	0.19240018431272	0.495387928603568	0.242651619034477	0.526442461449279	0.0436720314917038	0.541787872604218	-0.283790842414802
chr1	20749780	20749979	199	-	exon	HP1BP3	0.901302312541101	0.986826359154093	0.968830620623563	1	0.885396366818509	0.995200287448658	0.252934453551269	0.51166745348161	0.737408569133393	0.526442461449279	0.0436720314917038	0.541787872604218	0.210966107684114
chr1	20773523	20773653	130	-	utr5	HP1BP3	0.732279597863992	0.959871759491102	0.83660573944696	1	0.591258162547023	0.939016898887442	0.0176637988040902	0.487018913521006	0.11055155558451	0.526442461449279	0.0436720314917038	0.541787872604218	-0.415890905864769
chr1	20776618	20776788	170	-	exon	HP1BP3	0.413174930592843	0.890110259117763	0.513374850203368	1	0.269660907860692	0.851488395648706	0.109578503946709	0.487018913521006	0.168435197457156	0.526442461449279	0.0436720314917038	0.541787872604218	-0.358007263992123
chr1	20807100	20807496	396	-	utr3	EIF4G3	0.833198618243764	0.976863224379454	0.746930692577137	1	0.624484939479938	0.946293671095639	0.219444770433774	0.503223689898051	0.362183299210233	0.266696955470679	0.290731817205529	0.999889698565194	0.0954863437395534
chr1	20851303	20851506	203	-	exon	EIF4G3	0.153419995170996	0.863989488587176	0.19241515173959	1	0.168580175982515	0.822529206928054	0.0413074847289034	0.487018913521006	-0.311168519128737	0.266696955470679	0.290731817205529	0.999889698565194	-0.577865474599416
chr1	20862285	20862401	116	-	exon	EIF4G3	0.462546231995226	0.905110455294568	0.344119759732997	1	0.597209564786727	0.939943221104563	0.110973843823639	0.487018913521006	0.697599346057947	0.266696955470679	0.290731817205529	0.999889698565194	0.430902390587267
chr1	20864526	20864753	227	-	exon	EIF4G3	0.619388007800143	0.93814741497208	0.505058312609504	1	0.735796986400799	0.968496937026503	0.227005009714747	0.504508369183205	0.6089499002129	0.266696955470679	0.290731817205529	0.999889698565194	0.34225294474222
chr1	20879413	20879514	101	-	exon	EIF4G3	0.339614184442959	0.879655519141834	0.243033165692865	1	0.264374291246704	0.849929082295849	0.0356320450189376	0.487018913521006	0.840736416059971	0.266696955470679	0.290731817205529	0.999889698565194	0.574039460589292
chr1	20886254	20886359	105	-	exon	EIF4G3	0.641376262081424	0.942183977740367	0.73387902537213	1	0.500539673253388	0.91530555064898	0.0396391679007403	0.487018913521006	-0.0722398695853035	0.266696955470679	0.290731817205529	0.999889698565194	-0.338936825055983
chr1	20899798	20899999	201	-	exon	EIF4G3	0.860929808658991	0.979464057570332	0.738262321873581	1	0.8684397228431	0.994261669513333	0.340449543240908	0.545927145886939	0.502929196120141	0.266696955470679	0.290731817205529	0.999889698565194	0.236232240649461
chr1	20941543	20942122	579	-	exon	EIF4G3	0.306438073358141	0.874421132713085	0.267795756467317	1	0.454806282120141	0.89911996964439	0.0177248228256246	0.487018913521006	0.844908048893468	0.266696955470679	0.290731817205529	0.999889698565194	0.578211093422789
chr1	20942229	20942345	116	-	exon	EIF4G3	0.480321241785568	0.907855684357912	0.546723570237262	1	0.399127900958278	0.884460523473213	0.259362708895065	0.514386960816455	0.0121712697310581	0.266696955470679	0.290731817205529	0.999889698565194	-0.254525685739621
chr1	21217722	21218427	705	-	utr3	ECE1	0.874711119754367	0.981714722483708	0.735651190110896	1	0.746925820922001	0.970909861606007	0.679312222301112	0.743422932762346	-0.669221731190042	-0.696940808249883	0.0120346393373923	0.252918514483918	0.0277190770598418
chr1	21219023	21219246	223	-	utr3	ECE1	0.888941240488406	0.984160448810708	0.781146091493868	1	0.907747249697764	0.995200287448658	0.465071517673744	0.606555889435224	-0.433975452379935	-0.696940808249883	0.0120346393373923	0.252918514483918	0.262965355869948
chr1	21219645	21220152	507	-	utr3	ECE1	0.335767779654021	0.878596234622101	0.400466323347486	1	0.498390727080668	0.914127340697077	0.517213850039459	0.636366084097507	-1.06059608201961	-0.696940808249883	0.0120346393373923	0.252918514483918	-0.363655273769727
chr1	21225323	21225442	119	-	exon	ECE1	0.422041221779594	0.892252765360966	0.415494992432383	1	0.515218389924951	0.918588948444339	0.0440474367395052	0.487018913521006	-1.41952605109253	-0.696940808249883	0.0120346393373923	0.252918514483918	-0.722585242842647
chr1	21256007	21256161	154	-	exon	ECE1	0.215507480401449	0.864791003591701	0.205176970702329	1	0.120246630623239	0.811943544678264	0.0218592397244183	0.487018913521006	-1.24205837769073	-0.696940808249883	0.0120346393373923	0.252918514483918	-0.545117569440843
chr1	21279259	21279364	105	-	utr5	ECE1	0.787137906254364	0.968600550289446	0.64818315319272	1	0.560618587513926	0.930921939874553	0.716541216774523	0.770811906169733	-1.27084360590728	-0.696940808249883	0.0120346393373923	0.252918514483918	-0.573902797657394
chr1	21596758	21597038	280	-	utr3	RAP1GAP	0.771990938839607	0.964734448066435	0.851270281923244	1	0.890250985858541	0.995200287448658	0.499529591791498	0.626585921258192	-0.577979981122751	-0.521125869906085	0.070662466795798	0.66882396050349	-0.0568541112166658
chr1	21679232	21679475	243	-	utr3	USP48	0.264804904599151	0.870850120450079	0.225755489725921	1	0.314635967625083	0.860958061521829	0.451660483775067	0.599317352921458	0.990682190081776	0.36319866315441	0.169429750788431	0.917094670126763	0.627483526927367
chr1	21695179	21695284	105	-	exon	USP48	0.969515798121308	0.997883365416335	0.907180070532099	1	0.994547530395897	0.996147840648826	0.0432606472637267	0.487018913521006	0.215164196728322	0.36319866315441	0.169429750788431	0.917094670126763	-0.148034466426088
chr1	21701545	21701651	106	-	exon	USP48	0.626439413616532	0.938745975076767	0.751360191676214	1	0.689334119257354	0.961297611911138	0.29443109369212	0.526699927571566	0.0506964616377308	0.36319866315441	0.169429750788431	0.917094670126763	-0.312502201516679
chr1	21706518	21706624	106	-	exon	USP48	0.701113769731232	0.954098414192575	0.813691222065942	1	0.72902717272606	0.96667656648028	0.189652395875035	0.494862061799456	0.20480816803883	0.36319866315441	0.169429750788431	0.917094670126763	-0.15839049511558
chr1	21721082	21721189	107	-	exon	USP48	0.654603803331443	0.944735756385947	0.769858615261572	1	0.661792955214611	0.956022184901815	0.262635041182014	0.515371699651947	0.361039607812006	0.36319866315441	0.169429750788431	0.917094670126763	-0.00215905534240368
chr1	21728606	21728725	119	-	utr3	USP48	0.696636961912662	0.952748195854588	0.583599852754221	1	0.68889643941678	0.961151248955383	0.0532661072846065	0.487018913521006	0.598897704081377	0.36319866315441	0.169429750788431	0.917094670126763	0.235699040926968
chr1	21822290	21822878	588	-	utr3	HSPG2	0.831846097781019	0.976439086571908	0.732496383022743	1	0.641793198346806	0.951428411460597	0.195777268846982	0.49607457072359	0.149885733374952	-0.619873787440495	0.0716035565017523	0.672203936184778	0.769759520815448
chr1	21822972	21823243	271	-	utr3	HSPG2	0.695670630089635	0.952700122112834	0.766047519750264	1	0.983169124134628	0.995200287448658	0.270276143127204	0.518162732397117	-0.235370235823061	-0.619873787440495	0.0716035565017523	0.672203936184778	0.384503551617434
chr1	21823286	21823474	188	-	utr3	HSPG2	0.886066407077219	0.983655463744879	0.768006994675168	1	0.420956477860735	0.887684066703341	0.84125685994748	0.867165132808181	-1.63130497943063	-0.619873787440495	0.0716035565017523	0.672203936184778	-1.01143119199014
chr1	21839438	21839571	133	-	exon	HSPG2	0.107810079685051	0.863989488587176	0.0992685956865477	1	0.0858767978517694	0.811943544678264	0.0914015237099266	0.487018913521006	-2.13273849036935	-0.619873787440495	0.0716035565017523	0.672203936184778	-1.51286470292886
chr1	22025713	22025888	175	+	exon	LINC00339	0.497793891812248	0.912591057971155	0.36336241554399	1	0.342674005190123	0.866533422397771	0.679351957871042	0.743438557376067	0.838723278853962	0.0774563226773694	0.777527874088444	0.999889698565194	0.761266956176592
chr1	22030236	22030936	700	+	exon	LINC00339	0.148480005163244	0.863989488587176	0.155253885340013	1	0.134195420459922	0.813826715725128	0.477002091530758	0.613150386566101	0.626154009277394	0.0774563226773694	0.777527874088444	0.999889698565194	0.548697686600024
chr1	22490233	22490570	337	+	exon	ZBTB40	0.684920137465478	0.950295736005873	0.577267957693333	1	0.908846339482497	0.995200287448658	0.0596042497067115	0.487018913521006	0.469318684125402	0.22899513521876	0.378504016883074	0.999889698565194	0.240323548906641
chr1	22511692	22512085	393	+	exon	ZBTB40	0.816719590945721	0.974037983930178	0.923865516693125	1	0.790521244159135	0.980241139298238	0.0703420614903694	0.487018913521006	0.323314055601199	0.22899513521876	0.378504016883074	0.999889698565194	0.0943189203824382
chr1	22526194	22526980	786	+	utr3	ZBTB40	0.889511403382008	0.984177830147703	0.77399622160558	1	0.787478277536278	0.980187938992563	0.440536381436402	0.592878263455566	0.362867465272173	0.22899513521876	0.378504016883074	0.999889698565194	0.133872330053413
chr1	22527758	22527955	197	+	utr3	ZBTB40	0.734414877369767	0.960201817856315	0.791705828200366	1	0.724888346940724	0.965902962717454	0.0678126729716056	0.487018913521006	-0.189520986355719	0.22899513521876	0.378504016883074	0.999889698565194	-0.41851612157448
chr1	22527993	22528270	277	+	utr3	ZBTB40	0.254762346371266	0.870850120450079	0.168000849067414	1	0.228003247065762	0.840641275756308	0.129348707199803	0.487018913521006	1.05257125596484	0.22899513521876	0.378504016883074	0.999889698565194	0.823576120746075
chr1	22528802	22529595	793	+	utr3	ZBTB40	0.7885950881897	0.969029120915831	0.674058341879726	1	0.828891887713865	0.988591643750608	0.23468105404587	0.507126716632753	0.635076491245295	0.22899513521876	0.378504016883074	0.999889698565194	0.406081356026535
chr1	22529919	22530113	194	+	utr3	ZBTB40	0.0596233840830609	0.863989488587176	0.0493484723828951	1	0.0501025709297801	0.805597028654835	0.237473905652564	0.507590546522617	-0.663098332946769	0.22899513521876	0.378504016883074	0.999889698565194	-0.89209346816553
chr1	22530265	22530564	299	+	utr3	ZBTB40	0.291066434035285	0.870850120450079	0.219967950786844	1	0.227668701362117	0.840641275756308	0.635509299363517	0.713103189201142	0.840336005029617	0.22899513521876	0.378504016883074	0.999889698565194	0.611340869810857
chr1	23030419	23030614	195	+	exon	KDM1A	0.42215933971485	0.892252765360966	0.504939210281392	1	0.152324266886314	0.818915464124892	0.0210947302518363	0.487018913521006	-0.257133097192465	-0.0185253784440596	0.943280890285863	0.999889698565194	-0.238607718748406
chr1	23044368	23044469	101	+	exon	MIR3115	0.301636937753236	0.873785761639061	0.318347679429231	1	0.141909984006803	0.8156776587598	0.0376613864923441	0.487018913521006	-0.232780331813541	3.19775873137926	0.375746008325154	NA	-3.4305390631928
chr1	23050325	23050437	112	+	exon	KDM1A	0.129476791866264	0.863989488587176	0.164288028097091	1	0.0188349027054459	0.77647469165288	0.0256393815205694	0.487018913521006	-0.679663089272116	-0.0185253784440596	0.943280890285863	0.999889698565194	-0.661137710828057
chr1	23083195	23083427	232	+	utr3	KDM1A	0.810748022764911	0.973487584038115	0.688381862304283	1	0.790387295317674	0.980241139298238	0.48332544423581	0.616786137839612	0.0927590321424264	-0.0185253784440596	0.943280890285863	0.999889698565194	0.111284410586486
chr1	23083488	23083613	125	+	utr3	KDM1A	0.354886733203238	0.882022033488375	0.323566757260493	1	0.218445385486609	0.838511637601357	0.299431183955057	0.528898770733387	0.589584883486996	-0.0185253784440596	0.943280890285863	0.999889698565194	0.608110261931056
chr1	23084159	23084415	256	-	utr3	LUZP1	0.206430544141397	0.863989488587176	0.124201452505876	1	0.198779583945113	0.831150483897507	0.0823106391295538	0.487018913521006	1.265597349043	0.259537242594208	0.37445142791699	0.999889698565194	1.0060601064488
chr1	23087774	23088045	271	-	utr3	LUZP1	0.918937135014094	0.990709985563244	0.822938294596537	1	0.985505138608868	0.995200287448658	0.114343778198551	0.487018913521006	0.601116602346865	0.259537242594208	0.37445142791699	0.999889698565194	0.341579359752657
chr1	23088642	23089095	453	-	utr3	LUZP1	0.752698424164539	0.961562516362999	0.63084489828912	1	0.891838551899836	0.995200287448658	0.128413366572602	0.487018913521006	0.489942780096607	0.259537242594208	0.37445142791699	0.999889698565194	0.230405537502399
chr1	23091244	23091556	312	-	exon	LUZP1	0.497810570332376	0.912591057971155	0.392206200983772	1	0.783807772179508	0.979158703925712	0.0220531436440436	0.487018913521006	0.443786010337943	0.259537242594208	0.37445142791699	0.999889698565194	0.184248767743735
chr1	23092606	23093188	582	-	exon	LUZP1	0.647365172425929	0.942988410151858	0.533227434939014	1	0.847491195556351	0.991581543169395	0.0308292941250153	0.487018913521006	0.578175993500185	0.259537242594208	0.37445142791699	0.999889698565194	0.318638750905977
chr1	23093283	23094051	768	-	exon	LUZP1	0.431277044530156	0.894286104936285	0.33417343115541	1	0.631569491567038	0.94780438457702	0.102836100456914	0.487018913521006	0.87679760619511	0.259537242594208	0.37445142791699	0.999889698565194	0.617260363600902
chr1	23282976	23283081	105	-	exon	LINC01355	0.280683392325455	0.870850120450079	0.186165684377502	1	0.200980061645822	0.831150483897507	0.0998016625217246	0.487018913521006	0.808650808144243	0.396636477969801	0.116242059257933	0.812298407272754	0.412014330174442
chr1	23310331	23311063	732	-	utr3	HNRNPR	0.750905499651951	0.961461615513226	0.674177265169236	1	0.646612638071418	0.952970086019981	0.314460628122754	0.535295597990476	0.190616820028702	0.111092363152072	0.644569003625246	0.999889698565194	0.0795244568766299
chr1	23318549	23318680	131	-	exon	HNRNPR	0.866179250160723	0.979870757570777	0.978103303511101	1	0.950527861531435	0.995200287448658	0.0694173050032098	0.487018913521006	0.152576725326245	0.111092363152072	0.644569003625246	0.999889698565194	0.0414843621741723
chr1	23361485	23361912	427	-	utr3	ZNF436	0.645110475106838	0.94261648363924	0.540440336140308	1	0.798186490277574	0.981327737048867	0.0525165406924226	0.487018913521006	0.568764686748488	-0.132842984864285	0.711195769750764	0.999889698565194	0.701607671612773
chr1	23362241	23362921	680	-	exon	ZNF436	0.841269051325943	0.977758132745704	0.954793516220054	1	0.516504051482363	0.919305458783315	0.238786512874037	0.508295292293895	0.123011034047511	-0.132842984864285	0.711195769750764	0.999889698565194	0.255854018911796
chr1	23363046	23363176	130	-	exon	ZNF436	0.474270035787231	0.906569832793275	0.370489731338794	1	0.619025641430227	0.944461305968246	0.391550353673055	0.56783013252918	0.290583501845944	-0.132842984864285	0.711195769750764	0.999889698565194	0.423426486710229
chr1	23371248	23371523	275	+	exon	ZNF436-AS1	0.94457336064792	0.994062631082071	0.843507337906348	1	0.811410600771426	0.984076839118288	0.927115919821641	0.938775786438872	0.791381358600006	0.697750844473204	0.0341880992848094	0.473175169727432	0.0936305141268023
chr1	23381116	23381501	385	-	utr3	TCEA3	0.20032367405774	0.863989488587176	0.163986339855148	1	0.0924278144403718	0.811943544678264	0.528092363820014	0.642433836747445	1.28232651271788	0.503713969078482	0.090331747983482	0.744323713209131	0.778612543639396
chr1	23383749	23383992	243	-	utr3	TCEA3	0.832626317297855	0.976630451156546	0.729828114298535	1	0.841201685971262	0.989848573304041	0.649210968740973	0.722240363741432	1.17260107253763	0.503713969078482	0.090331747983482	0.744323713209131	0.668887103459147
chr1	23387320	23387465	145	-	exon	TCEA3	0.206333712817392	0.863989488587176	0.214169949372297	1	0.349940715691386	0.869900604819286	0.216570619078086	0.502975898033015	-0.110177139896638	0.503713969078482	0.090331747983482	0.744323713209131	-0.61389110897512
chr1	23393956	23394064	108	-	exon	TCEA3	0.232608777689603	0.868945089448552	0.24189415588864	1	0.228824842163326	0.841198848184884	0.202736616934552	0.498398083442302	-0.192106451474905	0.503713969078482	0.090331747983482	0.744323713209131	-0.695820420553386
chr1	23417279	23417424	145	-	exon	TCEA3	0.222263246212472	0.865529555243654	0.239381888261334	1	0.289290218643833	0.855081709627268	0.158790829543467	0.487174317871573	-0.369752024497651	0.503713969078482	0.090331747983482	0.744323713209131	-0.873465993576133
chr1	23424567	23424680	113	-	utr5	TCEA3	0.256933103905268	0.870850120450079	0.24732445082608	1	0.596127097774436	0.939943221104563	0.149224991593419	0.487018913521006	-0.851579183800076	0.503713969078482	0.090331747983482	0.744323713209131	-1.35529315287856
chr1	23509740	23509883	143	-	utr3	E2F2	0.68315499015367	0.94991651145975	0.589734892204142	1	0.809008733593943	0.983229058470296	0.286593088065685	0.524752094688262	0.533810327518548	0.074286439241037	0.808215166250029	0.999889698565194	0.459523888277511
chr1	23692598	23692718	120	+	exon	RPL11	0.125235729114651	0.863989488587176	0.206383692887712	1	0.150057789689247	0.818915464124892	0.406781470051753	0.575710819441637	-0.174125309218668	0.443407980982642	0.0803911195483422	0.707271170242931	-0.61753329020131
chr1	23693733	23693875	142	+	exon	RPL11	0.278731737024764	0.870850120450079	0.400772599296845	1	0.314457851527574	0.860936014916698	0.493571361546858	0.623056067596567	0.0329469893902665	0.443407980982642	0.0803911195483422	0.707271170242931	-0.410460991592375
chr1	23694585	23694767	182	+	exon	RPL11	0.652338756287547	0.943941931643865	0.80884757886903	1	0.717713230669705	0.964654218695422	0.342139972383952	0.546617635531921	0.522521207267489	0.443407980982642	0.0803911195483422	0.707271170242931	0.0791132262848478
chr1	23695737	23695903	166	+	exon	RPL11	0.13548202744207	0.863989488587176	0.229455438299749	1	0.18589872564148	0.825708032794448	0.338442067841166	0.545009524201756	0.026090436288388	0.443407980982642	0.0803911195483422	0.707271170242931	-0.417317544694254
chr1	23750832	23752005	1173	+	exon	TCEB3	0.816309473085146	0.974037983930178	0.717400311966012	1	0.855340220133986	0.993120616683337	0.108068627393233	0.487018913521006	0.167681729333767	-0.0465770601641027	0.850195298285383	0.999889698565194	0.214258789497869
chr1	23752350	23752460	110	+	exon	TCEB3	0.309605854174538	0.874618864963579	0.310437445028947	1	0.404423831223575	0.88516486800778	0.0299241677636408	0.487018913521006	-0.223474581350328	-0.0465770601641027	0.850195298285383	0.999889698565194	-0.176897521186226
chr1	23759479	23759754	275	+	utr3	TCEB3	0.245300828357098	0.869954035330604	0.194003136357229	1	0.234078395789767	0.842629576864561	0.111318760074402	0.487018913521006	0.477638367212025	-0.0465770601641027	0.850195298285383	0.999889698565194	0.524215427376127
chr1	23760726	23760880	154	+	utr3	TCEB3	0.708745971627506	0.955081428096919	0.570755982650287	1	0.630626552681079	0.94780438457702	0.367983705164087	0.556962610420289	0.408084466291542	-0.0465770601641027	0.850195298285383	0.999889698565194	0.454661526455644
chr1	23787253	23787635	382	+	utr3	PITHD1	0.475053093199313	0.906649285359758	0.398015368473706	1	0.432219109344477	0.889933251479016	0.689311914050363	0.750671522464659	0.691789193590235	0.426534722069279	0.0941992702482236	0.753557791611176	0.265254471520955
chr1	23792608	23792734	126	+	utr5	LYPLA2	0.544508166660478	0.92286179910851	0.568635685270983	1	0.799098329041191	0.981333865221462	0.0896448222071105	0.487018913521006	0.0727291090849904	0.0693119677818264	0.825835787411939	0.999889698565194	0.00341714130316402
chr1	23795825	23796033	208	-	utr3	GALE	0.306767335179899	0.874421132713085	0.316290097163606	1	0.398372434216847	0.884460523473213	0.251341129872616	0.511218961129333	-1.13913607619778	-0.208705721044224	0.453403949096869	0.999889698565194	-0.930430355153552
chr1	23796566	23796693	127	-	exon	GALE	0.141935243872872	0.863989488587176	0.126494058141452	1	0.164271586297241	0.822529206928054	0.0482113056868785	0.487018913521006	-1.24630025820139	-0.208705721044224	0.453403949096869	0.999889698565194	-1.03759453715717
chr1	23801924	23802562	638	-	utr3	HMGCL	0.791861638081061	0.969901820674501	0.936732752403836	1	0.790070359236795	0.980189952676787	0.440507795127717	0.592878263455566	0.130477625554311	0.0848245146366753	0.751086188041961	0.999889698565194	0.0456531109176353
chr1	23845381	23845801	420	-	utr3	FUCA1	0.377203670030446	0.885997107998761	0.309215130748504	1	0.382836768331396	0.878437044374814	0.0990443842568627	0.487018913521006	0.423827897716824	-0.154558313118686	0.557701666344754	0.999889698565194	0.57838621083551
chr1	23961543	23961720	177	+	exon	PNRC2	0.58310065258405	0.931662353958907	0.496626941367991	1	0.54655356344406	0.927906255504527	0.118896233227536	0.487018913521006	0.611717122448031	0.229198869190768	0.344297823241457	0.999889698565194	0.382518253257263
chr1	23967591	23967736	145	-	utr3	SRSF10	0.827914000680147	0.975945019579976	0.70438711937399	1	0.861325283309797	0.993647808177145	0.131603381109454	0.487018913521006	0.42780446363952	0.231081895815167	0.322720721241128	0.999889698565194	0.196722567824353
chr1	23971295	23971414	119	-	utr3	SRSF10	0.995576312525569	1	0.882659567014601	1	0.833580101840479	0.989356558465206	0.279498176220845	0.521208541406043	0.186984970912264	0.231081895815167	0.322720721241128	0.999889698565194	-0.0440969249029036
chr1	23971914	23972026	112	-	utr3	SRSF10	0.734319984469811	0.960198925348348	0.626423231519046	1	0.670928456770617	0.958456773071769	0.267182818058648	0.516907454796765	0.196164724974818	0.231081895815167	0.322720721241128	0.999889698565194	-0.0349171708403495
chr1	23978087	23978202	115	-	utr3	SRSF10	0.154122662514466	0.863989488587176	0.0946024939846489	1	0.14778807804828	0.818845822324352	0.447575080290312	0.596921213687983	1.21752087154646	0.231081895815167	0.322720721241128	0.999889698565194	0.986438975731295
chr1	24156695	24156840	145	-	utr3	IFNLR1	0.706917827276258	0.955081428096919	0.666014876856438	1	0.207227694350385	0.832001142568097	0.0639756562969683	0.487018913521006	-1.66041851878556	-1.11014263351273	0.00103406292167451	0.0446348951545295	-0.550275885272836
chr1	24157073	24157860	787	-	utr3	IFNLR1	0.831783175499287	0.976421680056373	0.726721400783288	1	0.792619326073623	0.980601567487666	0.0267619100933132	0.487018913521006	-1.01780654010687	-1.11014263351273	0.00103406292167451	0.0446348951545295	0.0923360934058621
chr1	24358231	24358545	314	-	utr3	STPG1	0.7948744264558	0.970549392562927	0.706392123515144	1	0.75340046248359	0.971029208805568	0.107296312517197	0.487018913521006	0.209916156486084	0.356796538001242	0.331556480122845	0.999889698565194	-0.146880381515158
chr1	24469076	24469378	302	+	utr3	NIPAL3	0.497023227255392	0.912420061396401	0.373788648388519	1	0.573734086203513	0.933327740331346	0.0761670769310971	0.487018913521006	0.603485688288516	0.282042464307167	0.27148309692194	0.999889698565194	0.321443223981349
chr1	24514359	24514482	123	+	utr5	RCAN3	0.151752726984009	0.863989488587176	0.0703767280879894	1	0.189205985409413	0.827102666514046	0.161719592905164	0.488414294319361	0.937816778916273	0.130180636854863	0.631010075781658	0.999889698565194	0.80763614206141
chr1	24535119	24535241	122	+	exon	RCAN3	0.406898373674273	0.889986625070379	0.380660216837592	1	0.342161647051938	0.866533422397771	0.0780181110753884	0.487018913521006	-0.290996084129153	0.130180636854863	0.631010075781658	0.999889698565194	-0.421176720984016
chr1	24649925	24650050	125	+	exon	SRRM1	0.960735234002026	0.997213094167965	0.829581262020894	1	0.987376554959747	0.995200287448658	0.567632475244199	0.66822454690765	0.895269813616431	0.860185127444519	0.00157492873513969	0.061918308279619	0.0350846861719127
chr1	24651348	24651496	148	+	exon	SRRM1	0.523392223617973	0.916614183319433	0.608290213204309	1	0.404456454791381	0.88516486800778	0.207940017536505	0.49901370409684	0.655344468973222	0.860185127444519	0.00157492873513969	0.061918308279619	-0.204840658471297
chr1	24652393	24652588	195	+	exon	SRRM1	0.326264058970676	0.877001556070294	0.408413697937809	1	0.182151196060653	0.823534167154626	0.177213270170409	0.491467564786653	0.501708111424896	0.860185127444519	0.00157492873513969	0.061918308279619	-0.358477016019623
chr1	24652875	24652975	100	+	exon	SRRM1	0.278467872351767	0.870850120450079	0.317304919799338	1	0.158780214085353	0.818979638574602	0.162971123197216	0.488866040454191	0.260282581271858	0.860185127444519	0.00157492873513969	0.061918308279619	-0.599902546172661
chr1	24654833	24655066	233	+	exon	SRRM1	0.157107766202088	0.863989488587176	0.220042190255805	1	0.0840030894168288	0.811943544678264	0.0894534240558318	0.487018913521006	0.0866117982546726	0.860185127444519	0.00157492873513969	0.061918308279619	-0.773573329189846
chr1	24666749	24666891	142	+	exon	SRRM1	0.100183390890785	0.863989488587176	0.124092490952301	1	0.0439127416922266	0.805350569127062	0.406952542204862	0.575756711788244	-0.249722147447802	0.860185127444519	0.00157492873513969	0.061918308279619	-1.10990727489232
chr1	24669195	24669458	263	+	exon	SRRM1	0.145810567172416	0.863989488587176	0.215214059397362	1	0.149096882837079	0.818915464124892	0.250948683182368	0.511218961129333	0.202443850170519	0.860185127444519	0.00157492873513969	0.061918308279619	-0.657741277274
chr1	24670074	24670227	153	+	exon	SRRM1	0.829157996214157	0.975945019579976	0.956827408402477	1	0.767709038139756	0.975330877488116	0.146142702341519	0.487018913521006	0.729057826283334	0.860185127444519	0.00157492873513969	0.061918308279619	-0.131127301161184
chr1	24671321	24671505	184	+	utr3	SRRM1	0.307836974401431	0.874421132713085	0.405985295378592	1	0.204788893411679	0.831526648531577	0.361412686774046	0.553652763724508	0.201485996184221	0.860185127444519	0.00157492873513969	0.061918308279619	-0.658699131260297
chr1	24672806	24672995	189	+	utr3	SRRM1	0.118744962141483	0.863989488587176	0.0924533428823277	1	0.107436172642655	0.811943544678264	0.13567354817532	0.487018913521006	1.42274273214337	0.860185127444519	0.00157492873513969	0.061918308279619	0.56255760469885
chr1	24745411	24745570	159	+	utr5	CLIC4	0.599138732299879	0.935222352227271	0.608776039613643	1	0.565517732286083	0.932570004291222	0.283442757188885	0.523193571941809	-1.03496784227194	0.152042675804184	0.58809924553323	0.999889698565194	-1.18701051807613
chr1	24840768	24840903	135	+	exon	CLIC4	0.933205316669116	0.991805067539797	0.95676431048052	1	0.959912414276003	0.995200287448658	0.137265862398132	0.487018913521006	0.452478148420165	0.152042675804184	0.58809924553323	0.999889698565194	0.300435472615982
chr1	24901413	24901888	475	-	utr3	RUNX3	0.724644505720064	0.958508761853507	0.60176971759756	1	0.848533933045755	0.991637537722387	0.180535668544292	0.491949110558625	-0.691433783730873	-0.816616664022946	0.0113251171654563	0.244167640531831	0.125182880292073
chr1	24902046	24902537	491	-	utr3	RUNX3	0.708818249838058	0.955081428096919	0.608220307346177	1	0.587658298381203	0.937360872305482	0.690487694590338	0.75156579475166	-1.34086770073607	-0.816616664022946	0.0113251171654563	0.244167640531831	-0.524251036713127
chr1	24907299	24907401	102	-	exon	RUNX3	0.104032727599827	0.863989488587176	0.0614040068920295	1	0.0351302569231121	0.791424438261609	0.219763132659523	0.503265128885839	-3.20409925228099	-0.816616664022946	0.0113251171654563	0.244167640531831	-2.38748258825804
chr1	25223227	25223487	260	-	utr3	SYF2	0.472736706020161	0.906269302425572	0.592847024399301	1	0.530190922444544	0.923595585172658	0.136868012506043	0.487018913521006	0.107479402624919	0.188301515607736	0.475723627207957	0.999889698565194	-0.0808221129828164
chr1	25228155	25228301	146	-	exon	SYF2	0.846005499610691	0.978102342697046	0.979704283631139	1	0.786815364039923	0.98016937941476	0.24950305460343	0.511149035199106	0.0937596957215692	0.188301515607736	0.475723627207957	0.999889698565194	-0.0945418198861666
chr1	25229022	25229147	125	-	exon	SYF2	0.566698835799746	0.927209319903001	0.442168432571604	1	0.647494630504207	0.953351053181524	0.36186513973989	0.553672126045206	0.283396891935325	0.188301515607736	0.475723627207957	0.999889698565194	0.0950953763275895
chr1	25232121	25232229	108	-	exon	SYF2	0.312880406678098	0.875244410651202	0.330747097133183	1	0.438852826700813	0.892412425519609	0.542646413022982	0.651532967064835	-0.759252703368926	0.188301515607736	0.475723627207957	0.999889698565194	-0.947554218976662
chr1	25242507	25242716	209	-	utr3	RSRP1	0.309114799392883	0.87449969304473	0.260527780123562	1	0.143993405768374	0.817041760011242	0.615980742495385	0.700133324520308	0.807979593852055	0.20126504106042	0.432202852597359	0.999889698565194	0.606714552791635
chr1	25245158	25245343	185	-	exon	RSRP1	0.490212995713853	0.909789908227683	0.58187646854587	1	0.851313894703871	0.992126950097619	0.521820746421521	0.638870384140066	0.125089009929248	0.20126504106042	0.432202852597359	0.999889698565194	-0.0761760311311715
chr1	25246494	25246652	158	-	exon	RSRP1	0.391741540568846	0.888973641556872	0.435491291306077	1	0.906923450421734	0.995200287448658	0.435226824476969	0.590359519171647	-0.717397929409212	0.20126504106042	0.432202852597359	0.999889698565194	-0.918662970469632
chr1	25246739	25246875	136	-	exon	RSRP1	0.105583939423331	0.863989488587176	0.102740400868436	1	0.12220200224068	0.812596961280772	0.294368971030825	0.526699927571566	-1.17202899619846	0.20126504106042	0.432202852597359	0.999889698565194	-1.37329403725888
chr1	25247346	25247459	113	-	utr5	RSRP1	0.0970130221625444	0.863989488587176	0.0437990000467404	1	0.0895061109004987	0.811943544678264	0.331686353742578	0.542004012983391	0.469896932873888	0.20126504106042	0.432202852597359	0.999889698565194	0.268631891813468
chr1	25266607	25266828	221	-	exon	RP3-465N24.5	0.409443478837105	0.889986625070379	0.277209784359724	1	0.297796760640215	0.856938540555787	0.493435190783363	0.623049162545816	1.40557496418817	-0.128447371651574	0.904070334342061	0.999889698565194	1.53402233583974
chr1	25336985	25337166	181	-	utr5	RSRP1	0.39252207902468	0.889131819531471	0.258930152074993	1	0.219200435290532	0.838511637601357	0.768844702809868	0.810574477913659	1.29975579719699	0.20126504106042	0.432202852597359	0.999889698565194	1.09849075613657
chr1	25361360	25361663	303	+	utr3	TMEM50A	0.499177450926477	0.9128872622527	0.407374888225159	1	0.291855663562712	0.855575678376632	0.254130840298025	0.511794980867178	0.461375940235608	-0.0287992783298804	0.907858509381798	0.999889698565194	0.490175218565488
chr1	25361776	25362125	349	+	utr3	TMEM50A	0.194874604694827	0.863989488587176	0.13982543208291	1	0.0727961654163315	0.807909397199346	0.635324719887603	0.712944554582974	0.68735348496001	-0.0287992783298804	0.907858509381798	0.999889698565194	0.716152763289891
chr1	25458415	25458823	408	+	exon	TMEM57	0.342008236848495	0.879655519141834	0.257247200061086	1	0.333208419902861	0.864782206125125	0.0293347572704046	0.487018913521006	0.810123059225968	0.167555196038381	0.553720537700285	0.999889698565194	0.642567863187587
chr1	25498258	25498523	265	+	utr3	TMEM57	0.829285328341004	0.975945975112177	0.906547389271429	1	0.836623105662817	0.989820431637267	0.0535033842604365	0.487018913521006	0.0979072500175391	0.167555196038381	0.553720537700285	0.999889698565194	-0.0696479460208419
chr1	25566878	25567161	283	+	utr3	LDLRAP1	0.727300369635698	0.958992219990454	0.597166152654463	1	0.520502349048301	0.920646204023832	0.921450051130079	0.93392999562037	0.611565041713088	0.824094518423006	0.00865680562967415	0.204542301011127	-0.212529476709918
chr1	25567253	25567855	602	+	utr3	LDLRAP1	0.293163501438326	0.870850120450079	0.220993165264104	1	0.195359743419133	0.830371677253606	0.264304531901898	0.515554103056091	1.19892501589829	0.824094518423006	0.00865680562967415	0.204542301011127	0.374830497475289
chr1	25568482	25568593	111	+	utr3	LDLRAP1	0.405342217502591	0.88992351316724	0.29377581747139	1	0.305638698368638	0.857484391570468	0.933147057193444	0.943669767159957	1.38709339613603	0.824094518423006	0.00865680562967415	0.204542301011127	0.562998877713027
chr1	25815688	25816110	422	+	utr3	SEPN1	0.436807825458703	0.894874409074934	0.453831435448018	1	0.247465632646986	0.847500646603225	0.0729449760000402	0.487018913521006	-0.924410555997009	-0.674147687358534	0.0210344905302521	0.356931702945366	-0.250262868638476
chr1	25816481	25816635	154	+	utr3	SEPN1	0.416498002941938	0.891123201353272	0.387274657369032	1	0.422598556253888	0.887803677133684	0.612097993696499	0.697770569532706	-1.14845604486942	-0.674147687358534	0.0210344905302521	0.356931702945366	-0.47430835751089
chr1	25820585	25821528	943	+	utr5	MTFR1L	0.227862165452161	0.868447237166335	0.176950028516896	1	0.195924682408978	0.830371677253606	0.450628163004733	0.598741468703875	1.01342354204757	0.346614959200905	0.161143832818466	0.900601642155721	0.666808582846666
chr1	25821920	25822063	143	+	utr5	MTFR1L	0.786292979725155	0.968397746798878	0.653264106650359	1	0.715620997442307	0.96456790846288	0.518501930093759	0.63678180622783	1.11377751166863	0.346614959200905	0.161143832818466	0.900601642155721	0.767162552467722
chr1	25822935	25823110	175	+	utr3	RP1-317E23.6	0.283937177742	0.870850120450079	0.285354237855543	1	0.423872443990838	0.887803677133684	0.485337451784733	0.618087002539158	0.192483728178965	NA	NA	NA	NA
chr1	25826589	25826718	129	+	utr3	MTFR1L	0.19016919858299	0.863989488587176	0.18832941517733	1	0.212415969558383	0.833668243124033	0.148758002726385	0.487018913521006	-0.370091489315031	0.346614959200905	0.161143832818466	0.900601642155721	-0.716706448515936
chr1	25829609	25829769	160	+	utr3	MTFR1L	0.90540066209245	0.98808864504691	0.776889545440818	1	0.848982284853953	0.991676778123032	0.723290894920885	0.775706685109159	0.293307612361519	0.346614959200905	0.161143832818466	0.900601642155721	-0.0533073468393858
chr1	25831878	25832480	602	-	utr3	AUNIP	0.0423653166837143	0.863989488587176	0.0339991400019921	1	0.078919466046754	0.809413160178931	0.177444061245944	0.491646427843901	1.18371134733327	0.336367020435276	0.420425985871716	0.999889698565194	0.847344326897996
chr1	25832728	25832847	119	+	utr3	MTFR1L	0.799043695271117	0.971010321834197	0.895675084771757	1	0.990898844600771	0.995642702960531	0.685813712948939	0.748329447999368	0.360556823645999	0.346614959200905	0.161143832818466	0.900601642155721	0.0139418644450943
chr1	25835068	25835516	448	-	exon	AUNIP	0.348415821670884	0.880739189244337	0.294088970309511	1	0.101085262108419	0.811943544678264	0.204300131621449	0.498550331445627	1.04863111356587	0.336367020435276	0.420425985871716	0.999889698565194	0.712264093130589
chr1	25861566	25861724	158	-	utr3	PAQR7	0.764253579921311	0.96341697210627	0.613430037746059	1	0.573485844445822	0.933320849111837	0.812539482472858	0.844155008517574	0.287000731710739	0.353612134115277	0.289909576596494	0.999889698565194	-0.0666114024045382
chr1	25862485	25862707	222	-	utr3	PAQR7	0.518699858326896	0.915480085605426	0.551248467657192	1	0.799026028623602	0.981333865221462	0.547909257896352	0.655134636776921	0.272648863067683	0.353612134115277	0.289909576596494	0.999889698565194	-0.0809632710475944
chr1	25862778	25863033	255	-	utr3	PAQR7	0.772688054071644	0.964734448066435	0.632631966495816	1	0.568355059293835	0.933135347236282	0.6296442543044	0.708884101953188	0.42600022047902	0.353612134115277	0.289909576596494	0.999889698565194	0.0723880863637432
chr1	25863111	25863272	161	+	exon	RP1-125I3.2	0.467032420779026	0.905798853120487	0.319772552872924	1	0.36326722396074	0.875135517654906	0.896017674506012	0.912131012494136	0.579777630153357	-2.18851408444075	0.656391194677924	NA	2.76829171459411
chr1	25863354	25863709	355	+	exon	RP1-125I3.2	0.90632309482819	0.988204354254515	0.991147918409035	1	0.867344803253479	0.994261669513333	0.544539065057225	0.652869222735543	0.23053297852385	-2.18851408444075	0.656391194677924	NA	2.4190470629646
chr1	25900847	25901143	296	-	utr3	STMN1	0.426115032467892	0.89286735165346	0.422213746666484	1	0.415506546220095	0.887356080626358	0.302130630571478	0.529580660664798	0.482749482167957	0.108873794698036	0.638748041503054	0.999889698565194	0.373875687469921
chr1	25901506	25901737	231	-	exon	STMN1	0.289001584074371	0.870850120450079	0.443646031638213	1	0.667184450766004	0.957003574574836	0.343090621419114	0.546617635531921	-0.230420413806844	0.108873794698036	0.638748041503054	0.999889698565194	-0.33929420850488
chr1	25903675	25903876	201	-	exon	STMN1	0.637689659161974	0.941570136981051	0.568910432338044	1	0.555415926599805	0.929479472543212	0.449407182121149	0.598037734853313	0.416101136905607	0.108873794698036	0.638748041503054	0.999889698565194	0.307227342207571
chr1	25961527	25961854	327	-	utr3	PAFAH2	0.938373518351653	0.992939424700462	0.965475653995474	1	0.974144278906317	0.995200287448658	0.397357562952889	0.570939861916313	0.40748606080921	-0.0248302797592655	0.950134708066808	0.999889698565194	0.432316340568476
chr1	26122017	26122612	595	+	utr3	PDIK1L	0.0473048929045838	0.863989488587176	0.0234452126983808	1	0.0220790505934163	0.781209585848491	0.0830955985968952	0.487018913521006	1.50812598179539	0.41735315496705	0.199169948720096	0.955231983224922	1.09077282682834
chr1	26170007	26170121	114	-	utr3	RP11-96L14.7	0.329198249182628	0.87741718416052	0.32474440336688	1	0.613547803716756	0.943002822847402	0.24956014876202	0.511169738008488	-1.44001585050152	-2.06470576071852	0.247784012117927	NA	0.624689910217003
chr1	26170545	26170862	317	-	utr3	RP11-96L14.7	0.848933133332725	0.978195288790425	0.792663407696234	1	0.617662799030185	0.944371781026558	0.130914919578054	0.487018913521006	0.130306861900179	-2.06470576071852	0.247784012117927	NA	2.1950126226187
chr1	26255210	26255800	590	+	exon	CEP85	0.728098958383334	0.958992219990454	0.605965735594692	1	0.885893725300144	0.995200287448658	0.0699984109609603	0.487018913521006	0.761914731697667	0.446586535761969	0.0759662238569569	0.690563580533303	0.315328195935698
chr1	26268448	26268562	114	+	exon	CEP85	0.666494668793819	0.946235831747298	0.713898992809514	1	0.723693343274057	0.9655339922198	0.338543276512965	0.545046068649478	0.500016608579612	0.446586535761969	0.0759662238569569	0.690563580533303	0.0534300728176426
chr1	26269428	26269588	160	+	exon	CEP85	0.437842567129987	0.89504317307501	0.460206216025222	1	0.416894551550875	0.887521939879689	0.319358625352606	0.537488203225498	0.165060065778426	0.446586535761969	0.0759662238569569	0.690563580533303	-0.281526469983543
chr1	26270973	26271076	103	+	exon	CEP85	0.247903522435596	0.870850120450079	0.2423301399649	1	0.281700557261278	0.852930288751695	0.389374110776763	0.566434118128129	0.161458120301235	0.446586535761969	0.0759662238569569	0.690563580533303	-0.285128415460735
chr1	26276504	26276698	194	+	exon	CEP85	0.144092729061995	0.863989488587176	0.139454337724756	1	0.140540577021152	0.814354313558922	0.148454134502906	0.487018913521006	-0.368299884051639	0.446586535761969	0.0759662238569569	0.690563580533303	-0.814886419813608
chr1	26277081	26277417	336	+	utr3	CEP85	0.742947240479825	0.960357358275116	0.868206060313195	1	0.806594564769407	0.982760446151104	0.140032550358289	0.487018913521006	0.629295918946992	0.446586535761969	0.0759662238569569	0.690563580533303	0.182709383185023
chr1	26280694	26280907	213	+	exon	SH3BGRL3	0.914616914236126	0.98960460251168	0.949413485481732	1	0.953708643704438	0.995200287448658	0.729656160965755	0.780583039157255	-0.553781778942969	-0.30202110343989	0.228209718913209	0.971779702224479	-0.251760675503079
chr1	26280988	26281300	312	+	utr3	SH3BGRL3	0.550315643608746	0.923759745710125	0.707128148367078	1	0.681738658426109	0.960097331176289	0.330632304922689	0.541818994158314	-0.377281148972746	-0.30202110343989	0.228209718913209	0.971779702224479	-0.0752600455328553
chr1	26282309	26282409	100	-	exon	UBXN11	0.118604217090439	0.863989488587176	0.0796662091035437	1	0.229446349836474	0.841541359361323	0.0874897922838542	0.487018913521006	-1.68945642407658	0.0531588080557404	0.847462634635828	0.999889698565194	-1.74261523213232
chr1	26285903	26286057	154	-	utr5	UBXN11	0.298261784974836	0.872666635819451	0.290203022619899	1	0.463675827812292	0.90222037963906	0.0695408593737811	0.487018913521006	0.0177678558541162	0.0531588080557404	0.847462634635828	0.999889698565194	-0.0353909522016241
chr1	26294266	26294374	108	-	exon	UBXN11	0.436925835236868	0.89490339956624	0.452410454116073	1	0.825982752287792	0.987960213650163	0.0619411887901645	0.487018913521006	-0.423487897595513	0.0531588080557404	0.847462634635828	0.999889698565194	-0.476646705651253
chr1	26432401	26432655	254	+	utr5	DHDDS	0.809372919184814	0.972996328162879	0.701841294375198	1	0.50094329164476	0.915450071160045	0.584532555147433	0.679402524991233	0.507597050028759	0.254060572432651	0.324794427447366	0.999889698565194	0.253536477596109
chr1	26467458	26467566	108	+	utr3	DHDDS	0.644060316033317	0.942554370417567	0.530249820194885	1	0.531351506013671	0.923980231080687	0.157615154038227	0.487174317871573	0.800304798630243	0.254060572432651	0.324794427447366	0.999889698565194	0.546244226197592
chr1	26467827	26468041	214	+	intron	DHDDS	0.655332365215469	0.944735756385947	0.557252513142537	1	0.572656928907257	0.933320849111837	0.0855169251728872	0.487018913521006	0.931107767872435	0.254060572432651	0.324794427447366	0.999889698565194	0.677047195439784
chr1	26468871	26469177	306	+	utr3	DHDDS	0.561756659643772	0.925427708359395	0.63186493180243	1	0.851707194996474	0.992252606211272	0.38706807554855	0.565353071384058	-0.184015298154909	0.254060572432651	0.324794427447366	0.999889698565194	-0.438075870587559
chr1	26469262	26469393	131	+	utr3	DHDDS	0.392568321386372	0.889131819531471	0.272506984125763	1	0.242936169190945	0.845896110761713	0.405535691202099	0.574966227651831	0.75651613579106	0.254060572432651	0.324794427447366	0.999889698565194	0.502455563358409
chr1	26470987	26471140	153	+	utr3	DHDDS	0.607711870950536	0.936309804830703	0.653360975321397	1	0.764892408707072	0.974580587641297	0.168073127340769	0.489118277570683	0.192087936026633	0.254060572432651	0.324794427447366	0.999889698565194	-0.0619726364060175
chr1	26472431	26472645	214	+	utr5	HMGN2	0.974750679638467	0.998398541871396	0.855298625160912	1	0.924183114456769	0.995200287448658	0.950880094333392	0.958548013720771	-0.237172955922146	0.128816105878528	0.608677847931108	0.999889698565194	-0.365989061800674
chr1	26473883	26474059	176	+	exon	HMGN2	0.0523574872268757	0.863989488587176	0.0348104938765413	1	0.0093840273865666	0.755117135158836	0.611736639464421	0.697427143396736	1.47435724898993	0.128816105878528	0.608677847931108	0.999889698565194	1.3455411431114
chr1	26546806	26546913	107	+	utr3	RPS6KA1	0.0318198639449744	0.863989488587176	0.0318036201720489	1	0.0263315322697878	0.791424438261609	0.0813636453007287	0.487018913521006	-1.41674105860849	-0.282012490071307	0.245755009131273	0.988621469984235	-1.13472856853719
chr1	26547574	26547776	202	+	exon	RPS6KA1	0.263933169694316	0.870850120450079	0.297168568407579	1	0.298317767070263	0.857171149366468	0.274210268483768	0.51966043244442	-0.340377517065141	-0.282012490071307	0.245755009131273	0.988621469984235	-0.0583650269938342
chr1	26548258	26548468	210	+	intron	RPS6KA1	0.551104198256392	0.923759745710125	0.625097863999491	1	0.600358392294641	0.940165621979769	0.316494050159161	0.536215239147422	0.0147096615823664	-0.282012490071307	0.245755009131273	0.988621469984235	0.296722151653673
chr1	26548972	26549206	234	+	intron	RPS6KA1	0.0513353483370083	0.863989488587176	0.0227253066829594	1	0.0631837242831587	0.805597028654835	0.441537003208315	0.593306359115668	1.1335655144185	-0.282012490071307	0.245755009131273	0.988621469984235	1.41557800448981
chr1	26551137	26551352	215	+	intron	RPS6KA1	0.237166308443963	0.868945089448552	0.251904915053428	1	0.309254243059881	0.859096358758396	0.531030449887836	0.644019804027575	-0.453045469286885	-0.282012490071307	0.245755009131273	0.988621469984235	-0.171032979215578
chr1	26560669	26560776	107	+	utr3	RPS6KA1	0.134329706855938	0.863989488587176	0.157821458862811	1	0.105686099049157	0.811943544678264	0.244893504651307	0.509579444105055	-1.2365450791196	-0.282012490071307	0.245755009131273	0.988621469984235	-0.954532589048294
chr1	26561452	26561552	100	+	utr3	RPS6KA1	0.0450004844489532	0.863989488587176	0.0564192476526272	1	0.0583455755619384	0.805597028654835	0.0288587242246328	0.487018913521006	-0.992564815015318	-0.282012490071307	0.245755009131273	0.988621469984235	-0.710552324944011
chr1	26572114	26572214	100	+	utr3	RPS6KA1	0.114368555732842	0.863989488587176	0.142278141893826	1	0.166555731972144	0.822529206928054	0.307786159588504	0.532816640666971	-0.869539020106379	-0.282012490071307	0.245755009131273	0.988621469984235	-0.587526530035072
chr1	26573158	26573275	117	+	utr3	RPS6KA1	0.0524716203430556	0.863989488587176	0.0596672646879678	1	0.0588687670498345	0.805597028654835	0.172460206390056	0.489819277738539	-1.17619261432798	-0.282012490071307	0.245755009131273	0.988621469984235	-0.894180124256672
chr1	26574026	26574975	949	+	utr3	RPS6KA1	0.741414722896151	0.960357358275116	0.662889642443635	1	0.612928989257725	0.942938084376978	0.306785302505751	0.532371163986264	-0.0232858231044939	-0.282012490071307	0.245755009131273	0.988621469984235	0.258726666966813
chr1	26692185	26692427	242	-	exon	RP5-968P14.2	0.23453756799514	0.868945089448552	0.14798684823442	1	0.120376906069656	0.811943544678264	0.841030478775257	0.8670671912949	1.61916705089065	0.969034720709712	0.191835661429648	0.945023844739959	0.65013233018094
chr1	26696055	26696167	112	+	utr5	ARID1A	0.876906331027676	0.982019718946678	0.979643183524595	1	0.790343482049521	0.980239984428971	0.619080966670447	0.701851943045624	-0.195093070101807	-0.0107279874666395	0.963427027305664	0.999889698565194	-0.184365082635167
chr1	26696526	26696716	190	+	exon	ARID1A	0.530329060279928	0.91936332654085	0.45317605040668	1	0.760438766014126	0.973949564201246	0.642077361760741	0.717472644844178	-0.637382885353157	-0.0107279874666395	0.963427027305664	0.999889698565194	-0.626654897886518
chr1	26696852	26697381	529	+	exon	ARID1A	0.54273571852046	0.922008576022092	0.602399561435916	1	0.743299199566156	0.97003389973481	0.647871312295907	0.721430949434475	-1.18412023058553	-0.0107279874666395	0.963427027305664	0.999889698565194	-1.17339224311889
chr1	26729630	26729793	163	+	utr5	ARID1A	0.826832610880983	0.975945019579976	0.914666446433536	1	0.988995386138661	0.995204921860933	0.877908808621886	0.897350218420401	-0.29783716169671	-0.0107279874666395	0.963427027305664	0.999889698565194	-0.287109174230071
chr1	26731153	26731512	359	+	exon	ARID1A	0.225607793283391	0.867250990721161	0.306937869053582	1	0.271534377738985	0.852438419084124	0.167689062131618	0.489118277570683	-0.484044196761667	-0.0107279874666395	0.963427027305664	0.999889698565194	-0.473316209295027
chr1	26760840	26761005	165	+	exon	ARID1A	0.168390316971398	0.863989488587176	0.203617123369883	1	0.21301178786695	0.83444435013251	0.0876798514008665	0.487018913521006	-0.56057095641616	-0.0107279874666395	0.963427027305664	0.999889698565194	-0.54984296894952
chr1	26762119	26762232	113	+	exon	ARID1A	0.317225683845767	0.875686995622498	0.343681823179693	1	0.352436080361419	0.870343127961631	0.0199828004586642	0.487018913521006	-0.311279443089266	-0.0107279874666395	0.963427027305664	0.999889698565194	-0.300551455622626
chr1	26767773	26767885	112	+	exon	ARID1A	0.624532393949675	0.938638660496605	0.709598510172384	1	0.588373300214575	0.937413606383303	0.0409393681982636	0.487018913521006	-0.00492847729842647	-0.0107279874666395	0.963427027305664	0.999889698565194	0.00579951016821308
chr1	26773531	26773652	121	+	exon	ARID1A	0.235914486725734	0.868945089448552	0.256943573093538	1	0.294028405147817	0.856513401507724	0.112545491479197	0.487018913521006	-0.738463250245436	-0.0107279874666395	0.963427027305664	0.999889698565194	-0.727735262778797
chr1	26774336	26774967	631	+	utr3	ARID1A	0.99336148326432	0.999540780625921	0.880598498244292	1	0.801954180323074	0.981449664416227	0.331020376423894	0.54190727528481	0.0128272511034069	-0.0107279874666395	0.963427027305664	0.999889698565194	0.0235552385700464
chr1	26778640	26778852	212	+	exon	ARID1A	0.378498864847243	0.886340790792911	0.293763987234667	1	0.296156046502422	0.856828487926239	0.052966179281601	0.487018913521006	0.858273600792144	-0.0107279874666395	0.963427027305664	0.999889698565194	0.869001588258784
chr1	26779029	26780980	1951	+	utr3	ARID1A	0.413993448684586	0.890826875757234	0.390313139407027	1	0.405586370143999	0.885509517445113	0.196075997437873	0.496293882397832	0.391114343216261	-0.0107279874666395	0.963427027305664	0.999889698565194	0.4018423306829
chr1	26781185	26781311	126	+	utr3	ARID1A	0.0729439386196724	0.863989488587176	0.0519970757907788	1	0.0295790667124393	0.791424438261609	0.107314308292309	0.487018913521006	1.1731403175051	-0.0107279874666395	0.963427027305664	0.999889698565194	1.18386830497174
chr1	26794133	26794324	191	+	exon	PIGV	0.313508024398363	0.875244410651202	0.199721057344342	1	0.27419239868293	0.852557434017096	0.759564560578744	0.803319296055013	0.0623225058119452	-0.215625412491536	0.424535907417086	0.999889698565194	0.277947918303481
chr1	26794977	26795190	213	+	utr3	PIGV	0.65190940715525	0.943886373772628	0.531579384196488	1	0.510290023865456	0.91677063851748	0.120154477342759	0.487018913521006	0.413429144461003	-0.215625412491536	0.424535907417086	0.999889698565194	0.629054556952539
chr1	26797574	26797963	389	+	utr3	PIGV	0.169603395224894	0.863989488587176	0.121767090199604	1	0.139138471693023	0.81414002094102	0.191985561444715	0.495186205455137	0.60762521935332	-0.215625412491536	0.424535907417086	0.999889698565194	0.823250631844856
chr1	26853744	26854248	504	+	utr3	ZDHHC18	0.586426704742507	0.931871793493886	0.67969322796374	1	0.801001807220889	0.981333865221462	0.302176041195699	0.529580660664798	-0.250398127840665	-0.0773707882346306	0.770375471014107	0.999889698565194	-0.173027339606034
chr1	26854957	26855076	119	+	utr3	ZDHHC18	0.591001259336235	0.93242400281068	0.598370145695622	1	0.696923887387653	0.96197715446241	0.171260497960593	0.489819277738539	-0.0416450353206313	-0.0773707882346306	0.770375471014107	0.999889698565194	0.0357257529139994
chr1	26855178	26855335	157	+	utr3	ZDHHC18	0.832371522257947	0.976630451156546	0.681342485089764	1	0.639320184561942	0.950406617747176	0.781921741137662	0.820735103938504	-0.305728606774991	-0.0773707882346306	0.770375471014107	0.999889698565194	-0.22835781854036
chr1	26879428	26879766	338	-	utr3	GPN2	0.253186721763445	0.870850120450079	0.285545710692886	1	0.367106624714734	0.876397977627177	0.0365337064419948	0.487018913521006	-0.439808466301589	0.0478113484908485	0.859730701321714	0.999889698565194	-0.487619814792438
chr1	26889021	26889149	128	-	exon	GPN2	0.286235324980608	0.870850120450079	0.276937833060329	1	0.51152372715274	0.916857507470175	0.501557671745323	0.627769798723372	-0.686447988156745	0.0478113484908485	0.859730701321714	0.999889698565194	-0.734259336647593
chr1	26889714	26890037	323	-	exon	GPN2	0.931701495341304	0.991466555598701	0.794111631129017	1	0.169509647767853	0.822529206928054	0.245246321173604	0.509711471759617	-1.03375691486256	0.0478113484908485	0.859730701321714	0.999889698565194	-1.08156826335341
chr1	26890121	26890221	100	-	utr5	GPN2	0.728182458897589	0.958992219990454	0.746314834065606	1	0.896387709244443	0.995200287448658	0.643180493142896	0.718168312418505	-0.771129849000437	0.0478113484908485	0.859730701321714	0.999889698565194	-0.818941197491286
chr1	26890517	26890789	272	-	utr3	GPATCH3	0.301961535706293	0.873980986315176	0.310053679676319	1	0.675177512685764	0.958992155454425	0.395959171134497	0.570425917116924	-0.0984841599828643	-0.06909450671435	0.839357975028733	0.999889698565194	-0.0293896532685143
chr1	26890955	26891153	198	-	utr3	GPATCH3	0.679959053172392	0.949635701784315	0.579231336104931	1	0.660609609574904	0.955717050933418	0.0738872950772816	0.487018913521006	0.0790795902383277	-0.06909450671435	0.839357975028733	0.999889698565194	0.148174096952678
chr1	26894291	26894481	190	-	exon	GPATCH3	0.829158955663989	0.975945019579976	0.916110557992798	1	0.904684477176374	0.995200287448658	0.231406867594172	0.50612296668718	-0.020869479539502	-0.06909450671435	0.839357975028733	0.999889698565194	0.048225027174848
chr1	26897329	26897699	370	-	exon	GPATCH3	0.0546773129319643	0.863989488587176	0.0354694875798719	1	0.0632456814110582	0.805597028654835	0.0747236247302783	0.487018913521006	0.757024856685894	-0.06909450671435	0.839357975028733	0.999889698565194	0.826119363400244
chr1	26921765	26921901	136	+	utr5	NUDC	0.950138270838312	0.99507082812269	0.810354450012717	1	0.536286485628547	0.925201456223992	0.474893807474892	0.611662235859925	-1.08049515628311	-0.160407734499108	0.515863004176037	0.999889698565194	-0.920087421784004
chr1	26941407	26941619	212	+	exon	NUDC	0.100533162944139	0.863989488587176	0.13030844317259	1	0.127447058292448	0.813826715725128	0.354469244357596	0.550702446101257	-1.25990039633871	-0.160407734499108	0.515863004176037	0.999889698565194	-1.0994926618396
chr1	26941738	26941850	112	+	exon	NUDC	0.317290733027669	0.875686995622498	0.377021300984946	1	0.370807258173494	0.877383375281191	0.0938594622698679	0.487018913521006	-0.521587925375146	-0.160407734499108	0.515863004176037	0.999889698565194	-0.361180190876038
chr1	26942586	26942748	162	+	exon	NUDC	0.28665991447886	0.870850120450079	0.378246680349361	1	0.405437355346147	0.885509517445113	0.108648601577085	0.487018913521006	-0.626711952199993	-0.160407734499108	0.515863004176037	0.999889698565194	-0.466304217700884
chr1	26942838	26943037	199	+	exon	NUDC	0.0603138595362704	0.863989488587176	0.094811843194653	1	0.211198761360371	0.83227185871343	0.0891615116111706	0.487018913521006	-0.83205892495049	-0.160407734499108	0.515863004176037	0.999889698565194	-0.671651190451382
chr1	26945547	26945647	100	+	exon	NUDC	0.131273891952726	0.863989488587176	0.166831693476693	1	0.258248824821684	0.848209321643011	0.120081270979074	0.487018913521006	-0.626462455697457	-0.160407734499108	0.515863004176037	0.999889698565194	-0.466054721198349
chr1	26946128	26946355	227	+	utr3	NUDC	0.1878776751798	0.863989488587176	0.249978309803494	1	0.372480292605399	0.87741541673971	0.348879998930112	0.548540905414252	-0.389700646992319	-0.160407734499108	0.515863004176037	0.999889698565194	-0.229292912493211
chr1	27099590	27099715	125	-	utr3	SLC9A1	0.16824682314593	0.863989488587176	0.0819505466777108	1	0.182084825336272	0.823534167154626	0.150796537488367	0.487018913521006	0.0215809637656964	-0.37563575938561	0.160517157173158	0.900013489566629	0.397216723151306
chr1	27100170	27100321	151	-	utr3	SLC9A1	0.55065615608686	0.923759745710125	0.421297704698273	1	0.462673718093064	0.901983429700851	0.907838522431891	0.922088111451965	-0.763314398573185	-0.37563575938561	0.160517157173158	0.900013489566629	-0.387678639187576
chr1	27100384	27100559	175	-	exon	SLC9A1	0.379138095960208	0.886340790792911	0.383015665116046	1	0.67507368893379	0.958992155454425	0.4179497886728	0.5818227004937	-0.759284544339701	-0.37563575938561	0.160517157173158	0.900013489566629	-0.383648784954091
chr1	27154711	27154889	178	-	utr5	SLC9A1	0.617102065246286	0.937969858259989	0.458669438909659	1	0.526015528144519	0.92230375741405	0.464491009935425	0.606260697189486	-0.0979355872936904	-0.37563575938561	0.160517157173158	0.900013489566629	0.277700172091919
chr1	27306150	27306513	363	+	utr3	WDTC1	0.373816410740578	0.885997107998761	0.427075776307229	1	0.658496925059337	0.955446521476341	0.413080911222318	0.579317364956609	0.0547469246474043	0.261320939485278	0.283996481471884	0.999889698565194	-0.206574014837874
chr1	27306560	27306951	391	+	utr3	WDTC1	0.886092554961487	0.983655463744879	0.770678204232825	1	0.897037712084749	0.995200287448658	0.0347173961477829	0.487018913521006	0.385876455349016	0.261320939485278	0.283996481471884	0.999889698565194	0.124555515863738
chr1	27307332	27307463	131	+	utr3	WDTC1	0.405569524970082	0.889933873873846	0.419716030068285	1	0.545248522726317	0.927422871378838	0.343455497342216	0.546632377810791	-0.0547171911651554	0.261320939485278	0.283996481471884	0.999889698565194	-0.316038130650433
chr1	27324970	27325104	134	+	intron	TMEM222	0.527391159183197	0.91822543051247	0.42690653309865	1	0.427523831108031	0.888870720389961	0.10393026014086	0.487018913521006	1.16124429139638	0.0291031959058709	0.910339875429568	0.999889698565194	1.13214109549051
chr1	27335487	27335873	386	+	utr3	TMEM222	0.887347239855324	0.983748777536462	0.762362863641787	1	0.720425607750997	0.965176281875914	0.669172361766295	0.736085137091237	0.00919309874586501	0.0291031959058709	0.910339875429568	0.999889698565194	-0.0199100971600059
chr1	27336023	27336297	274	+	utr3	TMEM222	0.266713575815107	0.870850120450079	0.29607334647763	1	0.510388649990998	0.91677063851748	0.509049017211388	0.631731495732344	-0.515198269337652	0.0291031959058709	0.910339875429568	0.999889698565194	-0.544301465243523
chr1	27342317	27342573	256	+	exon	SYTL1	0.755799674262312	0.962217732564398	0.830212456626349	1	0.962849988465658	0.995200287448658	0.745707331813998	0.792970303351879	0.896545421599214	0.719051151828731	0.0270554444568062	0.412481054967306	0.177494269770483
chr1	27342954	27343137	183	+	intron	SYTL1	0.318055334241093	0.875946102029921	0.191916536650788	1	0.142049836277768	0.8156776587598	0.92937366073277	0.940574367551991	1.15518937318419	0.719051151828731	0.0270554444568062	0.412481054967306	0.436138221355458
chr1	27350392	27350614	222	+	exon	SYTL1	0.8711947949176	0.980926946013734	0.963573695139598	1	0.950418150009099	0.995200287448658	0.887953473590674	0.905399221291988	0.925514233544538	0.719051151828731	0.0270554444568062	0.412481054967306	0.206463081715807
chr1	27350861	27351007	146	+	exon	SYTL1	0.667828702751074	0.946441999762743	0.727110831821715	1	0.971994459999369	0.995200287448658	0.479055231530338	0.614306059642687	0.305262850916258	0.719051151828731	0.0270554444568062	0.412481054967306	-0.413788300912473
chr1	27355215	27355424	209	-	utr3	MAP3K6	0.830963375895824	0.976390028886394	0.925059941871908	1	0.964021489770932	0.995200287448658	0.246583498318021	0.510019234516912	-0.197297710378785	-0.0243804383376156	0.94144209880364	0.999889698565194	-0.172917272041169
chr1	27404948	27405115	167	-	utr3	WASF2	0.841764929517859	0.977758132745704	0.717289655452829	1	0.831409906675946	0.988909243927401	0.343808045019081	0.546654129009429	0.0400375887119575	-0.10804016208605	0.700461879701471	0.999889698565194	0.148077750798007
chr1	27405404	27405531	127	-	utr3	WASF2	0.506657322251387	0.913545338117053	0.59402166470615	1	0.537127671195635	0.925363350947152	0.208667077814814	0.499632221000107	-0.158060955674395	-0.10804016208605	0.700461879701471	0.999889698565194	-0.0500207935883455
chr1	27407283	27407383	100	-	utr3	WASF2	0.994232030317883	0.99980317623673	0.878159637871034	1	0.901981625998606	0.995200287448658	0.0249267438920082	0.487018913521006	0.0265707815244072	-0.10804016208605	0.700461879701471	0.999889698565194	0.134610943610457
chr1	27408123	27408223	100	-	utr3	WASF2	0.763629163302753	0.963306132951042	0.871608820101494	1	0.719393931528949	0.965130543494431	0.0166942419178456	0.487018913521006	-0.195708016614144	-0.10804016208605	0.700461879701471	0.999889698565194	-0.0876678545280943
chr1	27409805	27410159	354	-	exon	WASF2	0.150457788717488	0.863989488587176	0.202880278039278	1	0.0690919839093821	0.807521975836859	0.118486065955789	0.487018913521006	-0.74736982955702	-0.10804016208605	0.700461879701471	0.999889698565194	-0.63932966747097
chr1	27534589	27534708	119	-	utr3	AHDC1	0.949949269174838	0.99507082812269	0.971597508346095	1	0.968278778064532	0.995200287448658	0.328266067563648	0.540922708737243	0.278986783315318	-0.400281528869972	0.199102743093891	0.955231983224922	0.67926831218529
chr1	27534802	27534924	122	-	utr3	AHDC1	0.139054632010332	0.863989488587176	0.0976493090600758	1	0.150295109403118	0.818915464124892	0.293670421106291	0.526699927571566	-0.774812630780154	-0.400281528869972	0.199102743093891	0.955231983224922	-0.374531101910182
chr1	27547318	27547854	536	-	exon	AHDC1	0.17252300720788	0.863989488587176	0.173963466686881	1	0.338044047581859	0.865673500470167	0.216948784825677	0.502975898033015	-0.910048878596217	-0.400281528869972	0.199102743093891	0.955231983224922	-0.509767349726245
chr1	27547973	27548926	953	-	exon	AHDC1	0.560963673898701	0.925049157372561	0.45221481456091	1	0.363130363136915	0.875135517654906	0.672161871834866	0.738094300069683	-0.0400066667750793	-0.400281528869972	0.199102743093891	0.955231983224922	0.360274862094893
chr1	27549010	27549431	421	-	exon	AHDC1	0.595808558499157	0.933796762509825	0.654656708490403	1	0.924786764187223	0.995200287448658	0.527643343019322	0.642265965657123	-0.467409953996975	-0.400281528869972	0.199102743093891	0.955231983224922	-0.0671284251270029
chr1	27549521	27550448	927	-	exon	AHDC1	0.844861173822746	0.978102342697046	0.719189315453083	1	0.532095396685958	0.923980231080687	0.914797937213539	0.928288258416922	-0.715256834768659	-0.400281528869972	0.199102743093891	0.955231983224922	-0.314975305898688
chr1	27550518	27550625	107	-	exon	AHDC1	0.589413095973892	0.9321992886055	0.464970549043012	1	0.586882896904954	0.937101023605071	0.992038986241371	0.994026919599761	-0.527736116103411	-0.400281528869972	0.199102743093891	0.955231983224922	-0.127454587233439
chr1	27550806	27550969	163	-	exon	AHDC1	0.698043130865114	0.952997948322942	0.793449600870419	1	0.596506771242244	0.939943221104563	0.495447704835823	0.624102105833414	-1.3258672265867	-0.400281528869972	0.199102743093891	0.955231983224922	-0.925585697716727
chr1	27551042	27551822	780	-	exon	AHDC1	0.571875562381127	0.929041206006149	0.642035288408403	1	0.908696117566124	0.995200287448658	0.59968917575301	0.688936549385064	-0.604007970372867	-0.400281528869972	0.199102743093891	0.955231983224922	-0.203726441502895
chr1	27613000	27613123	123	-	exon	FGR	0.161205911101958	0.863989488587176	0.159686966045484	1	0.0632146456746777	0.805597028654835	0.0298328768187707	0.487018913521006	-2.26810665143453	-1.29246466088344	6.84960483780532e-05	0.00501473366199605	-0.975641990551089
chr1	27615529	27615666	137	-	exon	FGR	0.87714126028232	0.982019718946678	0.948515704911033	1	0.942620122332757	0.995200287448658	0.338791179079974	0.545058572222361	-1.90048264117545	-1.29246466088344	6.84960483780532e-05	0.00501473366199605	-0.608017980292015
chr1	27623242	27623687	445	-	exon	FGR	0.732416578090014	0.959918944108251	0.649332834092896	1	0.871508490685737	0.994384650864303	0.72976032810506	0.780640833299511	-0.53902368455536	-1.29246466088344	6.84960483780532e-05	0.00501473366199605	0.753440976328078
chr1	27623829	27623967	138	-	utr5	FGR	0.746954194529045	0.960552552160856	0.65932155069158	1	0.802188552591298	0.981449664416227	0.680596051647177	0.74438360497316	-1.10312684505943	-1.29246466088344	6.84960483780532e-05	0.00501473366199605	0.189337815824005
chr1	27666115	27666329	214	-	utr3	IFI6	0.795731266054969	0.970549392562927	0.887077937771004	1	0.739876120048757	0.96949730288143	0.618943330442043	0.701851943045624	-3.38085164457713	-3.42976392442317	5.33319939279711e-31	1.00453234744876e-27	0.0489122798460384
chr1	27666399	27666501	102	-	exon	IFI6	0.130154868270598	0.863989488587176	0.0895449560631811	1	0.00108251223885251	0.446861509952712	0.852207456376148	0.876072344495083	-2.91397610323332	-3.42976392442317	5.33319939279711e-31	1.00453234744876e-27	0.51578782118985
chr1	27668276	27668422	146	-	exon	IFI6	0.68958454268886	0.951127816585475	0.763469706408119	1	0.910353081712644	0.995200287448658	0.638968832001105	0.715525411207644	-4.53603480585288	-3.42976392442317	5.33319939279711e-31	1.00453234744876e-27	-1.10627088142971
chr1	27669305	27669412	107	-	utr5	IFI6	0.511283214455217	0.914252828973216	0.405022796432111	1	0.205257911027661	0.831526648531577	0.852883528102825	0.876603512860863	-3.04433952383488	-3.42976392442317	5.33319939279711e-31	1.00453234744876e-27	0.385424400588287
chr1	27838689	27838789	100	+	utr5	PPP1R8	0.339411869249758	0.879655519141834	0.226111313591846	1	0.354820926350371	0.870950814901416	0.0960229859084659	0.487018913521006	0.608853215842353	-0.0701809739446105	0.778659212055602	0.999889698565194	0.679034189786963
chr1	27850043	27850410	367	+	exon	PPP1R8	0.852378371966211	0.979142654130992	0.990904168883824	1	0.985120688635796	0.995200287448658	0.36731544920746	0.556622537561465	-0.0500585591334086	-0.0701809739446105	0.778659212055602	0.999889698565194	0.020122414811202
chr1	27879851	27880094	243	+	exon	THEMIS2	0.210289288160993	0.863989488587176	0.215438722498331	1	0.254157980303534	0.848209321643011	0.148384485695425	0.487018913521006	-1.18477476976443	-0.741337541247411	0.00896920378510475	0.209271321197731	-0.443437228517019
chr1	27881713	27881889	176	+	intron	THEMIS2	0.487276993927556	0.909532875492756	0.398961420289587	1	0.415900082440156	0.887416245778982	0.888173197971924	0.905514114286977	0.114635491028133	-0.741337541247411	0.00896920378510475	0.209271321197731	0.855973032275544
chr1	27881892	27882015	123	+	exon	THEMIS2	0.793808145822102	0.970459417368981	0.848656727655325	1	0.849517742865629	0.991719062943382	0.222779596904373	0.504103073153161	-0.971706967825011	-0.741337541247411	0.00896920378510475	0.209271321197731	-0.230369426577599
chr1	27882295	27882973	678	+	exon	THEMIS2	0.724718404863461	0.958508761853507	0.605312373165359	1	0.841938751337364	0.989920785788235	0.579348961206448	0.675965155302641	-0.585233984901397	-0.741337541247411	0.00896920378510475	0.209271321197731	0.156103556346014
chr1	27885871	27886600	729	+	utr3	THEMIS2	0.116384044484336	0.863989488587176	0.102550220881039	1	0.122069561837439	0.812596961280772	0.413775252561372	0.579969043987785	0.0694358666990362	-0.741337541247411	0.00896920378510475	0.209271321197731	0.810773407946447
chr1	27966761	27966923	162	+	exon	XKR8	0.825438674234997	0.975945019579976	0.865466161052826	1	0.891988376072642	0.995200287448658	0.169667927909813	0.489162933414913	-0.0346064287329323	-0.0990993190269599	0.796160775403471	0.999889698565194	0.0644928902940276
chr1	27967047	27967572	525	+	utr3	XKR8	0.753706877852414	0.96175939479976	0.613683650565946	1	0.633950235591483	0.948142744986968	0.59797395782848	0.687683452753555	0.158974998458151	-0.0990993190269599	0.796160775403471	0.999889698565194	0.258074317485111
chr1	27974124	27974238	114	-	utr3	EYA3	0.413643864314229	0.890448373132203	0.395975290358369	1	0.530746853782434	0.923835589074926	0.100154068421546	0.487018913521006	-0.382130759253571	0.0550714575397628	0.831392512723376	0.999889698565194	-0.437202216793334
chr1	27974305	27974409	104	-	utr3	EYA3	0.873698284510432	0.981543861980647	0.789088393791339	1	0.886192960648491	0.995200287448658	0.18084839814355	0.492040525777438	0.190210986877126	0.0550714575397628	0.831392512723376	0.999889698565194	0.135139529337363
chr1	28201192	28201404	212	-	utr3	DNAJC8	0.291230937316974	0.870850120450079	0.375311179893234	1	0.349114320087005	0.869900604819286	0.333798874365667	0.543252103429416	-0.196637436772396	0.0463972225373345	0.846874873326848	0.999889698565194	-0.24303465930973
chr1	28236119	28236248	129	+	utr5	ATPIF1	0.20883198461881	0.863989488587176	0.238875993567784	1	0.828000052521336	0.988297747204464	0.0918238230136441	0.487018913521006	-0.611035926695279	0.313481359164237	0.206630181027112	0.961158063413406	-0.924517285859515
chr1	28236315	28236643	328	+	utr3	ATPIF1	0.0509685058277333	0.863989488587176	0.0710641329151665	1	0.129988318745896	0.813826715725128	0.375848965128349	0.560796348768659	-0.674766998333551	0.313481359164237	0.206630181027112	0.961158063413406	-0.988248357497788
chr1	28237668	28238014	346	+	utr3	ATPIF1	0.982328396199228	0.998398541871396	0.85974356137542	1	0.789812659950948	0.980187938992563	0.61418546055884	0.698981089292013	0.290558941083996	0.313481359164237	0.206630181027112	0.961158063413406	-0.0229224180802409
chr1	28280783	28281202	419	+	utr3	SESN2	0.818415163465112	0.974615651928095	0.724010624795123	1	0.526205520903218	0.922421304022463	0.368976553140081	0.557091443599111	0.590348967747393	0.219987249292585	0.488138924098607	0.999889698565194	0.370361718454808
chr1	28281912	28282221	309	+	utr3	SESN2	0.506376700980806	0.913545338117053	0.459535015661996	1	0.156934601660874	0.818979638574602	0.0897884505617152	0.487018913521006	0.464610469291065	0.219987249292585	0.488138924098607	0.999889698565194	0.24462321999848
chr1	28334442	28334972	530	+	utr3	MED18	0.220926941771687	0.864874624726486	0.182439158680814	1	0.286958584962363	0.853875049755631	0.234243643543726	0.507126716632753	0.604005874386289	0.0323820015734659	0.90948504350974	0.999889698565194	0.571623872812823
chr1	28466356	28466716	360	+	utr3	PHACTR4	0.947898045966991	0.994671649166088	0.942437018445256	1	0.893616268896151	0.995200287448658	0.046952693288725	0.487018913521006	-0.268104759136746	-0.282021164088537	0.265716489822771	0.998155527926485	0.0139164049517901
chr1	28473528	28474021	493	+	utr3	PHACTR4	0.859680629408158	0.97945990909245	0.775549485544792	1	0.781990958048812	0.97856788455958	0.00905353181148338	0.487018913521006	-0.129342216657134	-0.282021164088537	0.265716489822771	0.998155527926485	0.152678947431402
chr1	28496583	28496742	159	+	utr3	PHACTR4	0.823193168713375	0.975439043961876	0.734097908339704	1	0.551198897919908	0.928467950737313	0.05001423203091	0.487018913521006	-0.153604672524498	-0.282021164088537	0.265716489822771	0.998155527926485	0.128416491564038
chr1	28531739	28531930	191	+	exon	RCC1	0.0491274484137722	0.863989488587176	0.054714751542041	1	0.02212903122676	0.781209585848491	0.138221849206556	0.487018913521006	-1.32200105193045	-0.259257394227495	0.280981332718627	0.999889698565194	-1.06274365770296
chr1	28532144	28532279	135	+	exon	RCC1	0.0825879756614824	0.863989488587176	0.0829481802053015	1	0.0941725736513337	0.811943544678264	0.0914494365788027	0.487018913521006	-1.17345886960817	-0.259257394227495	0.280981332718627	0.999889698565194	-0.914201475380678
chr1	28537785	28538224	439	+	utr3	RCC1	0.968313066712285	0.997669146656528	0.854547149371987	1	0.729181546536355	0.966691005635566	0.300044519417386	0.528938992505673	-0.166076559117741	-0.259257394227495	0.280981332718627	0.999889698565194	0.0931808351097536
chr1	28538479	28538744	265	+	utr3	RCC1	0.892673018271145	0.985059992886545	0.792834921310629	1	0.651987462337492	0.953908839584581	0.342838588505685	0.546617635531921	-0.0583358343195836	-0.259257394227495	0.280981332718627	0.999889698565194	0.200921559907911
chr1	28577453	28577738	285	+	utr3	TRNAU1AP	0.2019036834996	0.863989488587176	0.122945149879124	1	0.272088135071426	0.852438419084124	0.251494047692414	0.511218961129333	0.923945746988135	0.381510301209655	0.17414729076105	0.923709660289742	0.542435445778481
chr1	28593874	28594340	466	+	utr3	RAB42	0.333125823731517	0.878501766632529	0.232176285650849	1	0.288126127802977	0.854586809525128	0.645309125866632	0.71937886001387	0.191199142507347	-0.341117107272895	0.331379290789871	0.999889698565194	0.532316249780243
chr1	28594516	28595051	535	+	utr3	RAB42	0.44020568923498	0.89546324003016	0.317925500806384	1	0.445029070368515	0.894659855486844	0.443956467798662	0.594685633226669	0.361358218180854	-0.341117107272895	0.331379290789871	0.999889698565194	0.702475325453749
chr1	28595139	28595333	194	+	utr3	RAB42	0.361836347250985	0.88447693741034	0.259899367311834	1	0.460001203158727	0.901108291914602	0.0371776787999313	0.487018913521006	0.475266362155072	-0.341117107272895	0.331379290789871	0.999889698565194	0.816383469427967
chr1	28603228	28603622	394	-	utr3	TAF12	0.392662981330754	0.889150736324262	0.309303529478229	1	0.442684821986003	0.894323759403793	0.152772309671939	0.487164215461802	0.884523044306801	0.27352111671461	0.315849252525887	0.999889698565194	0.611001927592191
chr1	28622054	28622177	123	-	utr5	TAF12	0.607220047824074	0.936309804830703	0.644340776320521	1	0.688518479859546	0.961030342234146	0.181054047365183	0.492040525777438	-0.00428146513886949	0.27352111671461	0.315849252525887	0.999889698565194	-0.277802581853479
chr1	28642511	28642628	117	-	intron	TAF12	0.776425564283549	0.966056750829336	0.826271054476947	1	0.93331333296378	0.995200287448658	0.211027025982353	0.501091895745347	0.615324684618336	0.27352111671461	0.315849252525887	0.999889698565194	0.341803567903726
chr1	28642683	28642982	299	-	utr5	TAF12	0.720567162292504	0.958244306410153	0.598983508859701	1	0.646626564741536	0.952970086019981	0.296342338664447	0.527942576497857	0.813311067269908	0.27352111671461	0.315849252525887	0.999889698565194	0.539789950555298
chr1	28714032	28714807	775	+	utr3	GMEB1	0.40195363971371	0.889369164506986	0.333497730996717	1	0.404199152935717	0.88516486800778	0.212212637217947	0.501555732062341	0.594754352802837	0.2280210508616	0.40879451209204	0.999889698565194	0.366733301941237
chr1	28715096	28715291	195	+	utr3	GMEB1	0.118809031576369	0.863989488587176	0.0662630663190207	1	0.0728568613236311	0.807909397199346	0.0789017889051229	0.487018913521006	1.43890066483518	0.2280210508616	0.40879451209204	0.999889698565194	1.21087961397358
chr1	28742488	28743164	676	+	exon	YTHDF2	0.255640208484138	0.870850120450079	0.219693064843395	1	0.338457333577517	0.86577484957257	0.144628122927175	0.487018913521006	0.875385522508841	0.215293876314807	0.380895325859287	0.999889698565194	0.660091646194034
chr1	28743268	28743835	567	+	exon	YTHDF2	0.083492485794208	0.863989488587176	0.0842456485777822	1	0.093212465670057	0.811943544678264	0.164851260058496	0.488897008998408	0.936864388104557	0.215293876314807	0.380895325859287	0.999889698565194	0.72157051178975
chr1	28769001	28769155	154	+	utr3	YTHDF2	0.421999634991498	0.892252765360966	0.34977030352935	1	0.301969429063167	0.857484391570468	0.0375190051687723	0.487018913521006	1.10256193092059	0.215293876314807	0.380895325859287	0.999889698565194	0.887268054605788
chr1	28987382	28987834	452	+	utr5	EPB41	0.433679471011282	0.894308725737451	0.355760943857341	1	0.655979526552762	0.954473839947823	0.0890145762467396	0.487018913521006	0.65916266119096	0.330129162714935	0.204031868448046	0.959351454192796	0.329033498476025
chr1	28993317	28993468	151	+	utr5	EPB41	0.513867652864479	0.914623673079818	0.419953240510739	1	0.569602719644318	0.933135347236282	0.0465643190483271	0.487018913521006	0.67378154301048	0.330129162714935	0.204031868448046	0.959351454192796	0.343652380295545
chr1	29053192	29053297	105	+	exon	EPB41	0.0733073683143212	0.863989488587176	0.0795405902635996	1	0.013758629344979	0.770098008897295	0.00892205638388532	0.487018913521006	-0.556140271832479	0.330129162714935	0.204031868448046	0.959351454192796	-0.886269434547414
chr1	29064925	29065081	156	+	exon	EPB41	0.288249050505187	0.870850120450079	0.319264387847796	1	0.175613493932309	0.822887397734513	0.022663762719243	0.487018913521006	-0.211712537602068	0.330129162714935	0.204031868448046	0.959351454192796	-0.541841700317002
chr1	29117201	29117302	101	+	utr3	EPB41	0.437463244862444	0.89504317307501	0.327671713554975	1	0.361898764279571	0.874883114542891	0.049179160247006	0.487018913521006	0.654305726019904	0.330129162714935	0.204031868448046	0.959351454192796	0.324176563304969
chr1	29118831	29119016	185	+	utr3	EPB41	0.0703357465020401	0.863989488587176	0.0840489638312327	1	0.134065632060777	0.813826715725128	0.130238333979831	0.487018913521006	-0.110357343594838	0.330129162714935	0.204031868448046	0.959351454192796	-0.440486506309772
chr1	29119624	29119746	122	-	utr3	TMEM200B	0.488535723109931	0.909783101461631	0.343892197753515	1	0.377113049691713	0.87741541673971	0.565902650359468	0.667092415600914	0.676750343514788	0.980696095122712	0.508290928625833	NA	-0.303945751607924
chr1	29147846	29149247	1401	-	utr3	SRSF4	0.181347355254715	0.863989488587176	0.306771429059746	1	0.267094581803479	0.850437521327826	0.301878706040914	0.52955940343179	-0.297462124707486	0.16490382568664	0.482398212280687	0.999889698565194	-0.462365950394126
chr1	29154748	29154950	202	-	utr3	SRSF4	0.774894116219269	0.965381048889452	0.644573426212607	1	0.807834873244849	0.983050167394363	0.724498634504463	0.776528290620518	0.368238020538938	0.16490382568664	0.482398212280687	0.999889698565194	0.203334194852298
chr1	29179062	29179169	107	-	intron	SRSF4	0.539820548867789	0.921302222647716	0.442974991538775	1	0.480647488372939	0.906506975405339	0.0427482598063925	0.487018913521006	0.938307520809919	0.16490382568664	0.482398212280687	0.999889698565194	0.773403695123279
chr1	29193230	29193590	360	-	utr3	MECR	0.113254509046496	0.863989488587176	0.0591810086136454	1	0.0435389747472709	0.805350569127062	0.277803103778263	0.520461499946557	1.29478369582822	0.218937268469381	0.426156011745405	0.999889698565194	1.07584642735884
chr1	29193778	29194129	351	-	utr3	MECR	0.803744877922527	0.971818304191568	0.888459793579325	1	0.976849887053732	0.995200287448658	0.0914404366282069	0.487018913521006	0.186159585874485	0.218937268469381	0.426156011745405	0.999889698565194	-0.0327776825948956
chr1	30718991	30719110	119	-	exon	MATN1	0.928925690406719	0.991058275459947	0.868971754258273	1	0.920074414782397	0.995200287448658	0.441818211837765	0.593461167450551	-0.136299934856087	-0.232853644377093	0.83675920064587	0.999889698565194	0.096553709521006
chr1	30732499	30732930	431	-	utr3	LAPTM5	0.156984330975941	0.863989488587176	0.266017362551956	1	0.379398699956476	0.877832143834077	0.37945965114361	0.562113519129342	-0.990093989219987	-0.599829127185976	0.0173124751751024	0.316311440170148	-0.390264862034011
chr1	30733851	30733968	117	-	exon	LAPTM5	0.0817833200173443	0.863989488587176	0.140131705968867	1	0.136326162850762	0.813826715725128	0.122616669178632	0.487018913521006	-1.18849039990249	-0.599829127185976	0.0173124751751024	0.316311440170148	-0.588661272716515
chr1	30739004	30739128	124	-	exon	LAPTM5	0.0637765740101945	0.863989488587176	0.116347522895622	1	0.107269231751929	0.811943544678264	0.107813209575946	0.487018913521006	-1.26456458854925	-0.599829127185976	0.0173124751751024	0.316311440170148	-0.664735461363274
chr1	30739874	30740005	131	-	exon	LAPTM5	0.192680636736499	0.863989488587176	0.283851864419924	1	0.23023632446253	0.841659912420054	0.128014576988607	0.487018913521006	-1.11536156415505	-0.599829127185976	0.0173124751751024	0.316311440170148	-0.515532436969074
chr1	30757685	30757831	146	-	utr5	LAPTM5	0.46210382622503	0.904980612575797	0.553755819781648	1	0.399766146618976	0.884460523473213	0.31123992833237	0.5340331588083	-1.09327846137723	-0.599829127185976	0.0173124751751024	0.316311440170148	-0.493449334191256
chr1	30933095	30933379	284	-	utr3	PUM1	0.841842913824811	0.977758132745704	0.715843400486953	1	0.802147276936163	0.981449664416227	0.214466704538125	0.502972582658272	0.301411841946251	0.0937525649009664	0.717032742471433	0.999889698565194	0.207659277045284
chr1	30964735	30964918	183	-	exon	PUM1	0.749662998646914	0.961127317561301	0.622765972680194	1	0.794442221098871	0.980843726351758	0.103043090745675	0.487018913521006	0.354124222320198	0.0937525649009664	0.717032742471433	0.999889698565194	0.260371657419231
chr1	30995118	30995263	145	-	utr3	PUM1	0.592699387595556	0.933169429106545	0.691778677875928	1	0.446999293710744	0.895780842961828	0.0611078837008217	0.487018913521006	-0.0485581339294858	0.0937525649009664	0.717032742471433	0.999889698565194	-0.142310698830452
chr1	31059238	31059640	402	-	utr5	PUM1	0.62701688391103	0.939018031832989	0.513531398138338	1	0.83566055164444	0.989774379603757	0.0600422399729701	0.487018913521006	0.592922907565469	0.0937525649009664	0.717032742471433	0.999889698565194	0.499170342664502
chr1	31259873	31260164	291	-	utr3	SNRNP40	0.274011567690592	0.870850120450079	0.236412919786108	1	0.163588916377149	0.822529206928054	0.743639293383024	0.79143422748965	0.594657630789496	0.132266065725348	0.592040680683808	0.999889698565194	0.462391565064148
chr1	31296656	31296756	100	-	utr5	SNRNP40	0.684259089131189	0.950097545418525	0.757006101618238	1	0.966626526722406	0.995200287448658	0.668686140701377	0.735756667492253	0.375394923118235	0.132266065725348	0.592040680683808	0.999889698565194	0.243128857392888
chr1	31364005	31364423	418	+	utr3	ZCCHC17	0.927117100986376	0.990828966443002	0.943822484192692	1	0.888844352313385	0.995200287448658	0.364342520203631	0.555035223216778	0.199623415461633	0.115716803823237	0.685269119301521	0.999889698565194	0.0839066116383954
chr1	31364485	31364670	185	+	utr3	ZCCHC17	0.921165457010599	0.990828966443002	0.791727136513595	1	0.844586194429982	0.990971309379462	0.556046796833282	0.660261806537329	0.475681218774621	0.115716803823237	0.685269119301521	0.999889698565194	0.359964414951384
chr1	31432949	31433090	141	+	exon	SERINC2	0.404608230551939	0.889848889169126	0.438656062269015	1	0.440955647008053	0.893133647549963	0.421219015721346	0.582985730260699	-1.9834485593605	-1.77135646821396	2.69069569022418e-10	8.44674606147801e-08	-0.21209209114654
chr1	31434040	31434621	581	+	utr3	SERINC2	0.693423112410143	0.952223852708529	0.791389239852005	1	0.875524448037396	0.995008677287208	0.451923816143249	0.599471084726287	-1.97079709383412	-1.77135646821396	2.69069569022418e-10	8.44674606147801e-08	-0.199440625620165
chr1	31506263	31506415	152	+	exon	LINC01225	0.417400258456457	0.891123201353272	0.315072767122779	1	0.0711266464638794	0.807678880944555	0.33931065521393	0.545433278668824	-1.85144456301562	-2.39637250393573	0.00210778118885063	0.0764818186546345	0.544927940920111
chr1	31507601	31507725	124	+	exon	LINC01225	0.928439402103334	0.990987973356649	0.838954969034988	1	0.336162651415337	0.864791822943423	0.487601826393541	0.619564298450063	-2.06074313355206	-2.39637250393573	0.00210778118885063	0.0764818186546345	0.335629370383676
chr1	31510980	31511112	132	+	intergenic	NA	0.917080332029916	0.990395141125406	0.980417838461829	1	0.604210150573337	0.940897884591528	0.0442723166570491	0.487018913521006	-2.12293835954113	NA	NA	NA	NA
chr1	31514440	31514551	111	+	intergenic	NA	0.679287469129288	0.949635701784315	0.587762570535829	1	0.2030224309682	0.831150483897507	0.0840124275927525	0.487018913521006	-1.49438296538905	NA	NA	NA	NA
chr1	31515436	31515541	105	+	intergenic	NA	0.250748323557074	0.870850120450079	0.202433031879175	1	0.0185227055122952	0.77647469165288	0.0360399580775642	0.487018913521006	-1.29597689824289	NA	NA	NA	NA
chr1	31515618	31515735	117	+	intergenic	NA	0.859766081782829	0.97945990909245	0.777715495429177	1	0.505359517103277	0.91619905642141	0.0336666048831372	0.487018913521006	-1.84169975049771	NA	NA	NA	NA
chr1	31518501	31518621	120	+	intergenic	NA	0.143917548917382	0.863989488587176	0.100526339527341	1	0.00903691579295739	0.754867606708699	0.0610858387876803	0.487018913521006	-1.09411518276009	NA	NA	NA	NA
chr1	31521987	31522241	254	+	intergenic	NA	0.267283458073043	0.870850120450079	0.235926704975149	1	0.0112719575721139	0.755902755354952	0.0561697069383403	0.487018913521006	-1.49461814311683	NA	NA	NA	NA
chr1	31523073	31523190	117	+	intergenic	NA	0.113658152370641	0.863989488587176	0.0857387172280572	1	0.00010594493522824	0.12945293918944	0.0838085303521778	0.487018913521006	-1.3360438143782	NA	NA	NA	NA
chr1	31523903	31524161	258	+	intergenic	NA	0.177495653814186	0.863989488587176	0.131787608152648	1	0.00265403251428789	0.648509190819997	0.0519379466197043	0.487018913521006	-1.36772736691606	NA	NA	NA	NA
chr1	31536208	31536308	100	+	intergenic	NA	0.847253960440951	0.978102342697046	0.771813888557635	1	0.339397944890348	0.866274639716428	0.160792855916064	0.48826700689565	-1.6827933325995	NA	NA	NA	NA
chr1	31536473	31536670	197	+	intergenic	NA	0.6064043527873	0.936309804830703	0.486610797600292	1	0.192938992731987	0.829730523490836	0.17933571138093	0.491820993429984	-1.93689127109505	NA	NA	NA	NA
chr1	31540896	31541352	456	+	intergenic	NA	0.241342499668036	0.869954035330604	0.0572217751664972	1	0.000308024267598349	0.24732122150191	0.133268819065211	0.487018913521006	-1.31170378209691	NA	NA	NA	NA
chr1	31630004	31630855	851	-	utr3	PEF1	0.220583484007838	0.864874624726486	0.208021374359128	1	0.330228850621195	0.863963099882713	0.283960346918128	0.52368032238011	0.412038588816757	-0.125840363779881	0.627536582487393	0.999889698565194	0.537878952596638
chr1	31908713	31908973	260	-	utr3	PTP4A2	0.475641606205213	0.906736326887956	0.413267074306264	1	0.462146551889669	0.901731272622894	0.222440988041145	0.504052683010994	0.286429331137252	-0.00089854401971299	0.997077793621031	0.999889698565194	0.287327875156965
chr1	31919470	31919611	141	-	utr5	PTP4A2	0.43644517357651	0.894686851256101	0.350527720863992	1	0.504087762429409	0.915950856787667	0.019373358189944	0.487018913521006	0.485050495121485	-0.00089854401971299	0.997077793621031	0.999889698565194	0.485949039141198
chr1	32013863	32014096	233	+	utr5	KHDRBS1	0.186743637676687	0.863989488587176	0.186723268668701	1	0.388353089354277	0.879884074904829	0.17712999248123	0.491467564786653	-2.02975749396413	0.069503039890513	0.771374799218537	0.999889698565194	-2.09926053385464
chr1	32030240	32030365	125	+	exon	KHDRBS1	0.400372185647741	0.889369164506986	0.48414251927489	1	0.447004366557771	0.895780842961828	0.190675037284838	0.494889921258385	-0.441658054658354	0.069503039890513	0.771374799218537	0.999889698565194	-0.511161094548867
chr1	32031480	32031580	100	+	exon	KHDRBS1	0.231059943876016	0.868699050785632	0.302205674830494	1	0.202206838987747	0.831150483897507	0.0817703274622013	0.487018913521006	-0.337315195316575	0.069503039890513	0.771374799218537	0.999889698565194	-0.406818235207088
chr1	32033126	32033239	113	+	exon	KHDRBS1	0.228574014364657	0.868447237166335	0.300817001783522	1	0.2380473068487	0.845706198705502	0.161968204609173	0.488465200448864	-0.213232672304746	0.069503039890513	0.771374799218537	0.999889698565194	-0.282735712195259
chr1	32037786	32038013	227	+	exon	KHDRBS1	0.0621345322351587	0.863989488587176	0.091126209115799	1	0.127671539656199	0.813826715725128	0.136957199527182	0.487018913521006	-0.9724557005707	0.069503039890513	0.771374799218537	0.999889698565194	-1.04195874046121
chr1	32042499	32042711	212	+	utr3	KHDRBS1	0.776256892209184	0.966056750829336	0.665346134372297	1	0.73276915526625	0.967646423613407	0.211129107640114	0.501091895745347	0.289519079311958	0.069503039890513	0.771374799218537	0.999889698565194	0.220016039421445
chr1	32091784	32091926	142	+	utr3	TMEM39B	0.0970768030555593	0.863989488587176	0.0791554794603052	1	0.144443218623813	0.817153360324187	0.182023861638682	0.492040525777438	-1.18327893619443	-0.248459460224033	0.379386949363173	0.999889698565194	-0.934819475970399
chr1	32102497	32102802	305	+	utr3	TMEM39B	0.469977393081607	0.906269302425572	0.554293781822455	1	0.835661507016284	0.989774379603757	0.332537438238323	0.542694673691192	-0.288644648287138	-0.248459460224033	0.379386949363173	0.999889698565194	-0.0401851880631051
chr1	32154566	32154677	111	+	exon	KPNA6	0.930409212748877	0.991327075583988	0.835373272755453	1	0.890366674068558	0.995200287448658	0.165547167261424	0.488897008998408	0.338738835757247	0.318241198219365	0.242611886980196	0.986009353931477	0.020497637537882
chr1	32169865	32170018	153	+	utr3	KPNA6	0.360941506085893	0.884007064415771	0.255945241091368	1	0.508172589245026	0.91677063851748	0.264785988108899	0.515848121580276	0.722596520841855	0.318241198219365	0.242611886980196	0.986009353931477	0.40435532262249
chr1	32170678	32170781	103	+	utr3	KPNA6	0.322188847503168	0.876397179724024	0.21697279705866	1	0.306315827094391	0.857484391570468	0.0631748258102561	0.487018913521006	1.01644674539289	0.318241198219365	0.242611886980196	0.986009353931477	0.698205547173522
chr1	32170849	32171213	364	+	utr3	KPNA6	0.721668509338566	0.958246378863873	0.600726771921777	1	0.938691668997159	0.995200287448658	0.102927119815125	0.487018913521006	0.597580788069581	0.318241198219365	0.242611886980196	0.986009353931477	0.279339589850216
chr1	32172137	32172367	230	+	utr3	KPNA6	0.931763702340649	0.991466555598701	0.826748591176297	1	0.892913723092648	0.995200287448658	0.0346958851938226	0.487018913521006	0.430038904451789	0.318241198219365	0.242611886980196	0.986009353931477	0.111797706232425
chr1	32176019	32176279	260	+	utr3	KPNA6	0.39278541970635	0.889150736324262	0.308521117415694	1	0.377490508489171	0.87741541673971	0.11222038142401	0.487018913521006	0.968064380075078	0.318241198219365	0.242611886980196	0.986009353931477	0.649823181855713
chr1	32180276	32180459	183	+	utr5	TXLNA	0.321415508381783	0.876397179724024	0.358951295990094	1	0.420254616853613	0.88767337088181	0.376035597083085	0.560809075278167	0.112909195264097	0.28655896513432	0.218149196592721	0.965159305879948	-0.173649769870223
chr1	32181221	32181601	380	+	exon	TXLNA	0.46505084631322	0.905780349376799	0.581275938584795	1	0.603097137826358	0.940542238527901	0.281043785412287	0.522034549309799	0.294567446121873	0.28655896513432	0.218149196592721	0.965159305879948	0.00800848098755241
chr1	32187882	32188035	153	+	exon	TXLNA	0.427114122592771	0.892941861539369	0.489684689082066	1	0.491206394961687	0.910773347731188	0.15695819528482	0.487174317871573	0.0127944010228072	0.28655896513432	0.218149196592721	0.965159305879948	-0.273764564111513
chr1	32190003	32190184	181	+	exon	TXLNA	0.0540745142519153	0.863989488587176	0.0530536811600236	1	0.0885151643721245	0.811943544678264	0.217815496412007	0.502975898033015	-0.64675744503554	0.28655896513432	0.218149196592721	0.965159305879948	-0.93331641016986
chr1	32192259	32192412	153	+	exon	TXLNA	0.262491634743356	0.870850120450079	0.290716436974897	1	0.306985182287254	0.857484391570468	0.108578158264405	0.487018913521006	-0.194980010962267	0.28655896513432	0.218149196592721	0.965159305879948	-0.481538976096587
chr1	32192597	32192708	111	+	exon	TXLNA	0.418301727050368	0.891652347695423	0.468395191123219	1	0.476182027508484	0.905255143966631	0.0404955727948916	0.487018913521006	-0.017450663420344	0.28655896513432	0.218149196592721	0.965159305879948	-0.304009628554664
chr1	32193146	32193267	121	+	exon	TXLNA	0.4774737444808	0.907530081458204	0.540054994039677	1	0.535449427651776	0.924821321797798	0.206473934094793	0.498942137584855	-0.0036007721359221	0.28655896513432	0.218149196592721	0.965159305879948	-0.290159737270242
chr1	32194012	32194124	112	+	exon	TXLNA	0.636779424096919	0.941043315058653	0.720879447014954	1	0.645323921271796	0.952533312475596	0.211640533372574	0.501347527393632	0.252233454641416	0.28655896513432	0.218149196592721	0.965159305879948	-0.0343255104929037
chr1	32194833	32195442	609	+	utr3	TXLNA	0.853516945508158	0.979211500742426	0.729951178533436	1	0.800972143640996	0.981333865221462	0.425157752107906	0.585533767955276	0.355118391730142	0.28655896513432	0.218149196592721	0.965159305879948	0.0685594265958216
chr1	32201844	32202028	184	+	utr5	CCDC28B	0.390415636067354	0.888874160423265	0.429738147293593	1	0.76901355493402	0.975731983136403	0.383021385065051	0.563511196613737	-0.0996529594247867	0.207611923371517	0.507697799236094	0.999889698565194	-0.307264882796304
chr1	32203841	32203962	121	+	exon	CCDC28B	0.115612092426937	0.863989488587176	0.101819367674757	1	0.163213663032775	0.822415062094483	0.123094904948101	0.487018913521006	-0.691392685278018	0.207611923371517	0.507697799236094	0.999889698565194	-0.899004608649535
chr1	32204172	32204342	170	+	utr3	CCDC28B	0.53624549646784	0.920759982219027	0.600441145432967	1	0.694941458931742	0.961689063133975	0.453566523518778	0.60047345993127	-0.11264231470273	0.207611923371517	0.507697799236094	0.999889698565194	-0.320254238074247
chr1	32205112	32205230	118	+	utr3	CCDC28B	0.818211341594271	0.97461238342937	0.856993833858942	1	0.845535569358032	0.991045261556014	0.0781248615352869	0.487018913521006	-0.217047779661164	0.207611923371517	0.507697799236094	0.999889698565194	-0.424659703032681
chr1	32206519	32206713	194	-	exon	RP4-622L5.7	0.226191444674629	0.867391361509656	0.214053530378443	1	0.370522231403969	0.877383375281191	0.2018078692807	0.498045383423663	-0.184648201634594	-0.949769257374859	0.550425432781354	NA	0.765121055740265
chr1	32207289	32208286	997	+	utr3	IQCC	0.348911719804834	0.880739189244337	0.281188585268143	1	0.311813543750449	0.8604262644328	0.361714718177619	0.553672126045206	0.777330650485063	0.176083132190449	0.596600361647809	0.999889698565194	0.601247518294613
chr1	32216241	32216858	617	-	utr3	TMEM234	0.497132347638842	0.912427659016577	0.39851441003734	1	0.421833225366481	0.887803677133684	0.577995595807883	0.67519972735422	0.463863720969595	-0.0943306556209512	0.771352369335665	0.999889698565194	0.558194376590546
chr1	32231409	32231555	146	+	utr3	EIF3I	0.215918765182138	0.864791003591701	0.310634379597878	1	0.543450996535354	0.926930665740067	0.179245581178863	0.491820993429984	-0.269570269706551	-0.0475781494264069	0.839718715886973	0.999889698565194	-0.221992120280144
chr1	32327305	32327426	121	+	exon	HDAC1	0.343789735022642	0.879972619545327	0.24818077831757	1	0.336949167473838	0.865080932617074	0.835141964686551	0.862343328387271	0.819084902474651	0.11495639732183	0.644307184008852	0.999889698565194	0.704128505152821
chr1	32329758	32329921	163	+	exon	HDAC1	0.980039037673429	0.998398541871396	0.915799387619117	1	0.811540672281872	0.984076839118288	0.556021678324385	0.660257177438422	0.577254757267502	0.11495639732183	0.644307184008852	0.999889698565194	0.462298359945671
chr1	32331625	32331776	151	+	exon	HDAC1	0.100720969340629	0.863989488587176	0.136800003614101	1	0.0582840075678479	0.805597028654835	0.184068364204785	0.49264087665565	-0.460100429737804	0.11495639732183	0.644307184008852	0.999889698565194	-0.575056827059635
chr1	32332043	32332304	261	+	exon	HDAC1	0.118941530735158	0.863989488587176	0.184924241211029	1	0.1629507700516	0.822415062094483	0.193776863415258	0.495664315572394	-0.55706241394796	0.11495639732183	0.644307184008852	0.999889698565194	-0.67201881126979
chr1	32332629	32332731	102	+	exon	HDAC1	0.20349961234788	0.863989488587176	0.24949565722366	1	0.0997611183649969	0.811943544678264	0.0998346966879198	0.487018913521006	-0.490021006648966	0.11495639732183	0.644307184008852	0.999889698565194	-0.604977403970796
chr1	32334317	32335158	841	-	utr3	MARCKSL1	0.308587768238547	0.874421132713085	0.416322000232449	1	0.241630492316722	0.845896110761713	0.483853824432578	0.617163367969948	-0.870756059587165	-0.319112953498099	0.223898082238158	0.967006352669891	-0.551643106089066
chr1	32335958	32336133	175	-	utr5	MARCKSL1	0.90925766043391	0.98868440264323	0.83307993624592	1	0.853790667444951	0.992876877846623	0.483289511387683	0.616784708604206	-1.4234204658855	-0.319112953498099	0.223898082238158	0.967006352669891	-1.1043075123874
chr1	32362419	32362663	244	+	utr5	TSSK3	0.923344144758423	0.990828966443002	0.795001748930437	1	0.736238789969752	0.968702796517991	0.868712819867887	0.88975091295096	0.654130009235653	0.675121455264469	0.138888433712968	0.863894971580866	-0.0209914460288162
chr1	32363548	32363805	257	+	utr5	TSSK3	0.942460794260284	0.993807668739126	0.938959118394009	1	0.911842965868983	0.995200287448658	0.413681368157766	0.579863766222502	0.382030428241939	0.675121455264469	0.138888433712968	0.863894971580866	-0.29309102702253
chr1	32365380	32365534	154	-	utr3	BSDC1	0.59405468293216	0.933393289189066	0.65005417344096	1	0.639148107995254	0.950401038565201	0.24473541588918	0.509579444105055	-0.20495901531532	0.355580474758073	0.141568030574545	0.868684325873153	-0.560539490073394
chr1	32366392	32366723	331	-	utr3	BSDC1	0.71527341782291	0.956385981200232	0.835059836589572	1	0.789503587087596	0.980187938992563	0.145989369621776	0.487018913521006	0.372617051927487	0.355580474758073	0.141568030574545	0.868684325873153	0.0170365771694133
chr1	32368406	32368614	208	-	utr3	BSDC1	0.518511567003409	0.915480085605426	0.398824202761879	1	0.488305698056722	0.909792358083769	0.496935999501019	0.625066960991449	0.437796101766315	0.355580474758073	0.141568030574545	0.868684325873153	0.0822156270082415
chr1	32376249	32376769	520	-	utr3	BSDC1	0.578632532964283	0.930799535262929	0.691130748302348	1	0.831027516545204	0.988834624480373	0.322370635285049	0.538382189338751	0.415464717280954	0.355580474758073	0.141568030574545	0.868684325873153	0.0598842425228807
chr1	32621855	32621955	100	-	utr3	ZBTB8OS	0.674984668984105	0.948464558003773	0.583018906296535	1	0.43639677745581	0.890666065124437	0.423459900254831	0.584264544011452	0.637029983246681	0.205412021602681	0.45038023791759	0.999889698565194	0.431617961644
chr1	32651857	32652004	147	+	utr5	RBBP4	0.52106635389414	0.916120168348579	0.601033333077007	1	0.427457414557387	0.888870720389961	0.490571084628302	0.621633655924713	-0.564481241933377	0.284406546646451	0.283389996364709	0.999889698565194	-0.848887788579828
chr1	32679639	32679867	228	+	utr3	RBBP4	0.342640938644077	0.879655519141834	0.276532859114478	1	0.393024491271958	0.881673349114033	0.43239512080099	0.589202848039732	0.714949905210921	0.284406546646451	0.283389996364709	0.999889698565194	0.430543358564469
chr1	32685910	32686108	198	+	utr3	RBBP4	0.178196800852714	0.863989488587176	0.117646120763334	1	0.146430933747007	0.818845822324352	0.316293549503483	0.53603957489175	1.26005992565694	0.284406546646451	0.283389996364709	0.999889698565194	0.975653379010489
chr1	32770019	32770235	216	+	exon	KIAA1522	0.947084785712524	0.994671649166088	0.837986933723706	1	0.360999205433756	0.874557555181748	0.301050894634712	0.529323804201223	-1.03130782712148	-0.924921327440997	0.00462931414928521	0.133400222335244	-0.106386499680483
chr1	32771989	32772401	412	+	exon	KIAA1522	0.794390710317832	0.970459417368981	0.890845300855389	1	0.980508794133582	0.995200287448658	0.665509391604335	0.733694369190789	-0.794706311019172	-0.924921327440997	0.00462931414928521	0.133400222335244	0.130215016421825
chr1	32772813	32773000	187	+	utr3	KIAA1522	0.852542703816904	0.979142654130992	0.943630338236278	1	0.811817910098582	0.984076839118288	0.399057870065525	0.571651524780903	-0.820912648828767	-0.924921327440997	0.00462931414928521	0.133400222335244	0.10400867861223
chr1	32775468	32775656	188	-	utr3	YARS	0.303475936497493	0.874421132713085	0.297202607995908	1	0.0390806222622125	0.801995648173292	0.177378530073124	0.491630658391973	0.746813510469116	0.109264473307895	0.689872162216536	0.999889698565194	0.637549037161221
chr1	32775721	32776140	419	-	utr3	YARS	0.764926777699631	0.963479009108173	0.729231710710412	1	0.325662619502433	0.86348152431143	0.288147577726191	0.524775831096839	0.2929145361659	0.109264473307895	0.689872162216536	0.999889698565194	0.183650062858005
chr1	32780119	32780345	226	-	exon	YARS	0.936138396156682	0.992377218823073	0.976294218747476	1	0.677634497273582	0.95967007742585	0.457568898451756	0.602316971269788	0.127199540211346	0.109264473307895	0.689872162216536	0.999889698565194	0.0179350669034512
chr1	32782482	32782592	110	-	exon	YARS	0.442025754961309	0.896176673618862	0.512251681985502	1	0.648120698824615	0.953351053181524	0.227993154048809	0.504762667379519	-0.279014374324116	0.109264473307895	0.689872162216536	0.999889698565194	-0.388278847632011
chr1	32786993	32787093	100	-	exon	YARS	0.576479512750244	0.930726328446922	0.643492904358532	1	0.779909351877086	0.978371116279563	0.312504932558682	0.534561124983239	-0.104670862022264	0.109264473307895	0.689872162216536	0.999889698565194	-0.213935335330159
chr1	32810997	32811116	119	-	exon	YARS	0.229499097173621	0.868447237166335	0.277362201725105	1	0.473388661527431	0.904262930932901	0.237133335143218	0.507430549390437	-0.411045100830517	0.109264473307895	0.689872162216536	0.999889698565194	-0.520309574138412
chr1	32817209	32817351	142	-	utr5	YARS	0.325526271491317	0.877001556070294	0.365104843400406	1	0.949947603315065	0.995200287448658	0.14452399462515	0.487018913521006	-0.722697992153468	0.109264473307895	0.689872162216536	0.999889698565194	-0.831962465461363
chr1	32826064	32826796	732	+	utr5	S100PBP	0.103989279398711	0.863989488587176	0.0972731975933116	1	0.182358125125839	0.823534167154626	0.111295235962374	0.487018913521006	1.11030915866815	0.413565847075847	0.0739139706284123	0.684263085127074	0.696743311592306
chr1	32855899	32856041	142	+	utr3	S100PBP	0.867776108731844	0.980051638737854	0.975144193760736	1	0.923317316643905	0.995200287448658	0.338452279771154	0.545009524201756	0.22792560879527	0.413565847075847	0.0739139706284123	0.684263085127074	-0.185640238280577
chr1	32894639	32894933	294	+	utr3	HPCA	0.462867376341022	0.905110455294568	0.554931537736393	1	0.972335176119274	0.995200287448658	0.366243451738725	0.556071328408236	-0.427152748664237	-0.823430915008519	0.507632474550374	0.999889698565194	0.396278166344282
chr1	32895623	32895775	152	-	exon	TMEM54	0.0654194700056654	0.863989488587176	0.0702492145052788	1	0.0930945859301738	0.811943544678264	0.276741457418157	0.520101059413777	-1.2971722215934	-0.380082827191129	0.215085401536688	0.963932051106439	-0.917089394402271
chr1	32898195	32898318	123	+	exon	HPCA	0.0283241497816146	0.863989488587176	0.0205895687594972	1	0.0206900208546955	0.77647469165288	0.0849967082390178	0.487018913521006	-2.33223608535763	-0.823430915008519	0.507632474550374	0.999889698565194	-1.50880517034911
chr1	32936735	32937297	562	-	utr3	RNF19B	0.267411133362027	0.870850120450079	0.241751156263307	1	0.172983370415234	0.822864297934536	0.157505329458401	0.487174317871573	-0.0673303862860462	-0.619230668450634	0.0287846470284187	0.43023718406274	0.551900282164588
chr1	32964104	32964272	168	-	exon	RNF19B	0.825544814880522	0.975945019579976	0.898927028224712	1	0.761874011534412	0.974143973604047	0.478071500162239	0.613802941825469	-1.3473409603093	-0.619230668450634	0.0287846470284187	0.43023718406274	-0.728110291858662
chr1	33008082	33008531	449	-	utr3	AK2	0.491549551071187	0.910458885699415	0.482280880507976	1	0.0948443513629467	0.811943544678264	0.0569502406818247	0.487018913521006	0.0723529954526414	-0.223243696506731	0.345140462348596	0.999889698565194	0.295596691959373
chr1	33008571	33008906	335	-	utr3	AK2	0.761284791262485	0.962839158762844	0.836071257651376	1	0.767161852855244	0.975222932524318	0.111884705913149	0.487018913521006	-0.322535436356682	-0.223243696506731	0.345140462348596	0.999889698565194	-0.0992917398499505
chr1	33009162	33009268	106	-	utr3	AK2	0.697589209122988	0.952916429973511	0.638283886714277	1	0.49013790353584	0.910327060493774	0.204034479389754	0.498550331445627	0.231407767949195	-0.223243696506731	0.345140462348596	0.999889698565194	0.454651464455926
chr1	33009697	33009876	179	-	utr3	AK2	0.544866417382069	0.922894760133599	0.664526471826432	1	0.880878580671795	0.995200287448658	0.493248091775716	0.623036570647757	-0.16626831006395	-0.223243696506731	0.345140462348596	0.999889698565194	0.0569753864427817
chr1	33010239	33010384	145	-	utr3	AK2	0.105446214929529	0.863989488587176	0.189229397589545	1	0.365203739920898	0.875582761516569	0.369951979174553	0.557724873999296	-0.732689897730099	-0.223243696506731	0.345140462348596	0.999889698565194	-0.509446201223368
chr1	33010681	33010849	168	-	utr3	AK2	0.125110784407263	0.863989488587176	0.188336207601716	1	0.243489348320328	0.845896110761713	0.346070565679093	0.54737766869838	-0.965607021084661	-0.223243696506731	0.345140462348596	0.999889698565194	-0.74236332457793
chr1	33013100	33013429	329	-	utr3	AK2	0.935928850129752	0.992306483502493	0.822084866433354	1	0.80985001524617	0.98350817435766	0.343255082586859	0.546617635531921	-0.133721281160622	-0.223243696506731	0.345140462348596	0.999889698565194	0.0895224153461094
chr1	33036742	33036854	112	-	utr5	AK2	0.789941810681164	0.969214230128762	0.906083096433342	1	0.826699339612361	0.988103187916002	0.795918381096918	0.831329380332468	-0.583765561815285	-0.223243696506731	0.345140462348596	0.999889698565194	-0.360521865308554
chr1	33118364	33118598	234	+	exon	AZIN2	0.324202194010955	0.876782698952816	0.353018185433544	1	0.780729017969432	0.978443650519385	0.376215571426697	0.560814833219867	-1.85729979566814	-1.29418272453686	0.00010029201956899	0.00687527005317447	-0.563117071131277
chr1	33119067	33119474	407	+	exon	AZIN2	0.442268158121641	0.896213542572172	0.486903293702024	1	0.899938699601457	0.995200287448658	0.510927273968665	0.632674812976202	-1.60438121331143	-1.29418272453686	0.00010029201956899	0.00687527005317447	-0.310198488774567
chr1	33120035	33120393	358	+	utr3	AZIN2	0.872567219836272	0.981340764348304	0.793938733374816	1	0.161494680479786	0.820429781907701	0.683978141593082	0.747054045917803	-1.32254307803182	-1.29418272453686	0.00010029201956899	0.00687527005317447	-0.028360353494963
chr1	33280180	33280372	192	+	exon	ZNF362	0.574463161804826	0.930048862097503	0.62008880487922	1	0.770041914652465	0.975983813584041	0.55298975107874	0.658693704074951	-1.27844109337543	-0.566271599623833	0.0818198952894737	0.71168195235206	-0.712169493751601
chr1	33281597	33281735	138	+	exon	ZNF362	0.0441948336391065	0.863989488587176	0.0303528059949365	1	0.051161306450987	0.805597028654835	0.0559237963153116	0.487018913521006	-1.93654719210207	-0.566271599623833	0.0818198952894737	0.71168195235206	-1.37027559247824
chr1	33298996	33299310	314	+	utr3	ZNF362	0.963114025791526	0.997661220274025	0.844018232771434	1	0.627125821464342	0.946844903021835	0.419486047649065	0.582348247048766	-0.698851180269772	-0.566271599623833	0.0818198952894737	0.71168195235206	-0.132579580645939
chr1	33299390	33299820	430	+	utr3	ZNF362	0.492090021996807	0.910509096786158	0.395053221347547	1	0.416126872951292	0.88751623799423	0.384420002363413	0.564146088122708	-0.178994115253274	-0.566271599623833	0.0818198952894737	0.71168195235206	0.387277484370559
chr1	33299972	33300122	150	+	utr3	ZNF362	0.191697705455393	0.863989488587176	0.183514854443356	1	0.725491089040503	0.965934338812454	0.0276798425160745	0.487018913521006	-1.42705484096332	-0.566271599623833	0.0818198952894737	0.71168195235206	-0.860783241339483
chr1	33323738	33324199	461	-	utr3	PHC2	0.115139751849605	0.863989488587176	0.153943273613289	1	0.20194874612244	0.831150483897507	0.150987200144037	0.487018913521006	-1.06226781267111	-0.570322155631954	0.02052364380316	0.351429236328655	-0.491945657039157
chr1	33324668	33325051	383	-	utr3	PHC2	0.434247599140792	0.894308725737451	0.55243495870978	1	0.607031949480241	0.941320335053612	0.280340788133784	0.521404795423307	-0.862370475416234	-0.570322155631954	0.02052364380316	0.351429236328655	-0.29204831978428
chr1	33334169	33334278	109	-	utr5	PHC2	0.601223372646324	0.935649257366589	0.632334459845362	1	0.577101209816908	0.934003480809441	0.062675992670511	0.487018913521006	-1.25862251275728	-0.570322155631954	0.02052364380316	0.351429236328655	-0.688300357125325
chr1	33479294	33479438	144	+	exon	ZSCAN20	0.962751799595599	0.997661220274025	0.976181060682601	1	0.795853065463373	0.98123132718214	0.20495662405813	0.498552704191329	0.492683172502907	0.183181198115865	0.575589906080441	0.999889698565194	0.309501974387042
chr1	33491162	33491418	256	+	exon	ZSCAN20	0.50184277892121	0.9128872622527	0.3890036091084	1	0.542132191419151	0.926777800348404	0.112948668880518	0.487018913521006	0.786865142448845	0.183181198115865	0.575589906080441	0.999889698565194	0.60368394433298
chr1	33491478	33491623	145	+	exon	ZSCAN20	0.926541430349278	0.990828966443002	0.946866134256655	1	0.681092472801029	0.959924646342003	0.134272364376508	0.487018913521006	0.00857675886021648	0.183181198115865	0.575589906080441	0.999889698565194	-0.174604439255649
chr1	33493373	33493553	180	+	exon	ZSCAN20	0.690281118019689	0.951127816585475	0.6729982370845	1	0.712225794842851	0.96456790846288	0.143315959492313	0.487018913521006	0.554319756315225	0.183181198115865	0.575589906080441	0.999889698565194	0.37113855819936
chr1	33494391	33494592	201	+	exon	ZSCAN20	0.546566847291035	0.92329338133431	0.542219864888349	1	0.681076484891437	0.959924646342003	0.394982815179032	0.570091667476271	0.146731514423329	0.183181198115865	0.575589906080441	0.999889698565194	-0.0364496836925359
chr1	33494879	33495033	154	+	exon	ZSCAN20	0.651293495535305	0.943886373772628	0.506690209515847	1	0.598515563280216	0.940113712851517	0.195473891992997	0.4959370520549	0.319397385507027	0.183181198115865	0.575589906080441	0.999889698565194	0.136216187391162
chr1	34855335	34855910	575	-	utr3	SMIM12	0.348229515318465	0.88068599862204	0.331566394428406	1	0.21639743129721	0.836751952171385	0.353290533335661	0.550150336386638	0.532007924864599	0.0551490580745287	0.841897104888935	0.999889698565194	0.476858866790071
chr1	34976327	34976526	199	-	exon	RP11-244H3.1	0.951753593158652	0.995435446615516	0.847056871002347	1	0.887628209901643	0.995200287448658	0.78014769753357	0.819402129594949	0.440359497026851	0.673005255298267	0.0443315162702459	0.543874498258365	-0.232645758271415
chr1	34981921	34982022	101	-	utr3	RP11-244H3.4	0.985354849615357	0.998761655671428	0.864958859867323	1	0.815428559296939	0.984762286025773	0.746627588656723	0.793552117322082	0.360511777038507	NA	NA	NA	NA
chr1	34987186	34987555	369	-	exon	ZMYM6	0.129003024922809	0.863989488587176	0.0872176695179595	1	0.0447013844337908	0.805350569127062	0.0469137275755996	0.487018913521006	1.61922242037243	0.2939720432805	0.286204187545831	0.999889698565194	1.32525037709193
chr1	34988066	34988167	101	-	exon	ZMYM6	0.446826249064872	0.897838894447058	0.312068139439805	1	0.299707809160893	0.857171149366468	0.872694362744433	0.892932949689706	1.64188375099117	0.2939720432805	0.286204187545831	0.999889698565194	1.34791170771067
chr1	34988389	34988523	134	-	exon	ZMYM6	0.0443498769233251	0.863989488587176	0.0147131686904949	1	0.0437860924170532	0.805350569127062	0.157784918793638	0.487174317871573	1.59075100976551	0.2939720432805	0.286204187545831	0.999889698565194	1.29677896648501
chr1	35113032	35113533	501	+	exon	ZMYM1	0.0443144785194757	0.863989488587176	0.0294946774807173	1	0.0804834066201681	0.811943544678264	0.0201019051724509	0.487018913521006	1.32922470907346	0.363413218679299	0.156080073418312	0.89381510258541	0.965811490394158
chr1	35113679	35114036	357	+	exon	ZMYM1	0.0307013784215421	0.863989488587176	0.0189573719511558	1	0.0288148007277676	0.791424438261609	0.105036985396721	0.487018913521006	1.37306625605297	0.363413218679299	0.156080073418312	0.89381510258541	1.00965303737367
chr1	35114110	35114303	193	+	exon	ZMYM1	0.464658360750582	0.905670715978998	0.363601750125159	1	0.331372288461284	0.864456344429882	0.153784998073754	0.487174317871573	1.21281659117745	0.363413218679299	0.156080073418312	0.89381510258541	0.849403372498146
chr1	35114819	35115394	575	+	utr3	ZMYM1	0.0271204243640073	0.863989488587176	0.0188596774516657	1	0.0200722128167884	0.77647469165288	0.158702122823583	0.487174317871573	1.52188007379653	0.363413218679299	0.156080073418312	0.89381510258541	1.15846685511723
chr1	35176426	35176528	102	-	utr3	SFPQ	0.389536388747495	0.888874160423265	0.474642998821233	1	0.799781383531979	0.981333865221462	0.252982476889022	0.511701869471163	-0.104139580306158	0.211504083410055	0.372386027271594	0.999889698565194	-0.315643663716213
chr1	35178410	35178516	106	-	exon	SFPQ	0.9697338200655	0.997883365416335	0.957189456779616	1	0.656359838590497	0.954550997288918	0.252624936755161	0.51166745348161	0.317334691151036	0.211504083410055	0.372386027271594	0.999889698565194	0.10583060774098
chr1	35184481	35184594	113	-	exon	SFPQ	0.740994542757571	0.960357358275116	0.807179726687737	1	0.888502554674775	0.995200287448658	0.0847747337219175	0.487018913521006	0.129319494656343	0.211504083410055	0.372386027271594	0.999889698565194	-0.0821845887537129
chr1	35187057	35187165	108	-	exon	SFPQ	0.3835838077602	0.88786889440866	0.448565069516253	1	0.568595775619865	0.933135347236282	0.080583113330657	0.487018913521006	-0.270964763534744	0.211504083410055	0.372386027271594	0.999889698565194	-0.482468846944799
chr1	35188003	35188157	154	-	exon	SFPQ	0.377844686510367	0.886254575449047	0.479203140651143	1	0.6669688438727	0.956880568224176	0.0991047878361347	0.487018913521006	-0.202982824324423	0.211504083410055	0.372386027271594	0.999889698565194	-0.414486907734479
chr1	35189050	35189155	105	-	exon	SFPQ	0.411392409587131	0.889986625070379	0.505863613350369	1	0.667228458974877	0.957009744154918	0.101935191644134	0.487018913521006	-0.198586917828475	0.211504083410055	0.372386027271594	0.999889698565194	-0.410091001238531
chr1	35189239	35189406	167	-	exon	SFPQ	0.278278921362779	0.870850120450079	0.376678981269805	1	0.454317390827922	0.89892602223814	0.0916603015939248	0.487018913521006	-0.255113506545815	0.211504083410055	0.372386027271594	0.999889698565194	-0.46661758995587
chr1	35190749	35191033	284	-	exon	SFPQ	0.122222959544986	0.863989488587176	0.120025093827285	1	0.0736684881204731	0.807909397199346	0.0535503909269783	0.487018913521006	0.848684453496145	0.211504083410055	0.372386027271594	0.999889698565194	0.63718037008609
chr1	35191375	35191569	194	-	exon	SFPQ	0.584484384835931	0.931662353958907	0.511370989187336	1	0.460224302292242	0.901108291914602	0.172369668017774	0.489819277738539	0.259884343980189	0.211504083410055	0.372386027271594	0.999889698565194	0.0483802605701336
chr1	35192550	35193062	512	-	utr5	SFPQ	0.578515802867304	0.930799535262929	0.649729307719846	1	0.83225752229138	0.989005488181112	0.743552213380978	0.791392593478861	-1.12066947949368	0.211504083410055	0.372386027271594	0.999889698565194	-1.33217356290374
chr1	35359003	35359384	381	-	exon	ZMYM4-AS1	0.180670386383083	0.863989488587176	0.125274861773318	1	0.334133943459497	0.864791822943423	0.0902965763498467	0.487018913521006	0.775730325075509	-0.646263627026508	0.540999960928351	0.999889698565194	1.42199395210202
chr1	35381237	35381374	137	+	exon	ZMYM4	0.222544108424552	0.865636344188376	0.13971831857392	1	0.186330096655879	0.825708032794448	0.0461274689526403	0.487018913521006	0.916314069660542	-0.0967255204803615	0.709114285753359	0.999889698565194	1.0130395901409
chr1	35381530	35381719	189	+	exon	ZMYM4	0.323556852244031	0.876397179724024	0.244803374835237	1	0.628160549659753	0.946913183167553	0.0606345903302916	0.487018913521006	0.330859426568351	-0.0967255204803615	0.709114285753359	0.999889698565194	0.427584947048713
chr1	35419440	35420149	709	+	utr3	ZMYM4	0.0358163201197932	0.863989488587176	0.0447404247814746	1	0.0880727306336255	0.811943544678264	0.1986003183764	0.496960187275287	0.722288777217631	-0.0967255204803615	0.709114285753359	0.999889698565194	0.819014297697993
chr1	35433545	35434128	583	-	utr3	KIAA0319L	0.771872974223755	0.964734448066435	0.671908713738653	1	0.549566526617184	0.928116164813284	0.5778439831335	0.675163998278342	0.245825323005259	0.0990593636734943	0.673964001850633	0.999889698565194	0.146765959331764
chr1	35434423	35434578	155	-	utr3	KIAA0319L	0.609157291300078	0.936309804830703	0.672517671854674	1	0.813756305403732	0.984337018502541	0.522526977313393	0.639306592913933	-0.158687058673712	0.0990593636734943	0.673964001850633	0.999889698565194	-0.257746422347207
chr1	35434609	35435113	504	-	utr3	KIAA0319L	0.84413299209793	0.978102342697046	0.730735632249042	1	0.602550863854301	0.940165621979769	0.64355753212738	0.718299704926535	0.167976718837324	0.0990593636734943	0.673964001850633	0.999889698565194	0.0689173551638294
chr1	35435504	35435643	139	-	exon	KIAA0319L	0.230549712702609	0.868566975789625	0.119006877132504	1	0.199104599837145	0.831150483897507	0.364362714680564	0.555035223216778	0.620159190172353	0.0990593636734943	0.673964001850633	0.999889698565194	0.521099826498859
chr1	35437188	35437423	235	-	intron	KIAA0319L	0.595625801615879	0.933683689019485	0.643599787743344	1	0.724539600122526	0.965750311003283	0.115026958884697	0.487018913521006	-0.0811492294474988	0.0990593636734943	0.673964001850633	0.999889698565194	-0.180208593120993
chr1	35506670	35507106	436	-	exon	KIAA0319L	0.391167489978109	0.888874160423265	0.302263660480867	1	0.533536318742453	0.924178131451868	0.173020605107189	0.489819277738539	0.590345226681378	0.0990593636734943	0.673964001850633	0.999889698565194	0.491285863007884
chr1	35559075	35559188	113	+	utr5	NCDN	0.960758520647577	0.997213094167965	0.84315474959511	1	0.831878763808411	0.989005488181112	0.728044666745453	0.779184397844514	-0.651580750723041	0.0753092485623913	0.776085970685666	0.999889698565194	-0.726889999285432
chr1	35560307	35561251	944	+	exon	NCDN	0.400385960361775	0.889369164506986	0.502830376646369	1	0.802515801774736	0.981449664416227	0.500286372307983	0.627034706578104	-0.165885729597853	0.0753092485623913	0.776085970685666	0.999889698565194	-0.241194978160244
chr1	35565182	35565287	105	+	exon	NCDN	0.808646214542844	0.972962333826178	0.690633656043307	1	0.666013474560848	0.956545131256063	0.333550256712843	0.542979606966767	0.472206569622733	0.0753092485623913	0.776085970685666	0.999889698565194	0.396897321060342
chr1	35565583	35565697	114	+	utr3	NCDN	0.162724607362604	0.863989488587176	0.122968116663435	1	0.407645505057411	0.885713901368698	0.0789975542540053	0.487018913521006	-1.62617527448877	0.0753092485623913	0.776085970685666	0.999889698565194	-1.70148452305116
chr1	35566240	35566548	308	+	utr3	NCDN	0.893708831719886	0.985125677567965	0.789751778251661	1	0.674178504834258	0.958848770037211	0.407291660935846	0.575927243536482	0.246157033512083	0.0753092485623913	0.776085970685666	0.999889698565194	0.170847784949691
chr1	35571586	35571732	146	-	intron	RP4-728D4.2	0.444333764501137	0.897218706726671	0.327247858945319	1	0.397382724881024	0.883755423711974	0.613473639296169	0.698638912455646	1.20115045092997	-0.102157371649711	0.75059979106968	0.999889698565194	1.30330782257968
chr1	35572560	35572992	432	-	intron	RP4-728D4.2	0.437664284989118	0.89504317307501	0.36558050817661	1	0.377842813270569	0.87741541673971	0.112973295707517	0.487018913521006	1.31709863322738	-0.102157371649711	0.75059979106968	0.999889698565194	1.41925600487709
chr1	35573583	35573720	137	-	exon	RP4-728D4.2	0.557430571906107	0.924487381032298	0.582329725183769	1	0.851269208862634	0.992126950097619	0.133954464681376	0.487018913521006	-0.71620149577903	-0.102157371649711	0.75059979106968	0.999889698565194	-0.614044124129319
chr1	35574413	35574750	337	-	exon	RP4-728D4.2	0.845084552500959	0.978102342697046	0.945785366807695	1	0.632066404463302	0.94780438457702	0.629318049340859	0.708686080131954	-0.324846915111579	-0.102157371649711	0.75059979106968	0.999889698565194	-0.222689543461868
chr1	35576255	35576355	100	-	intron	RP4-728D4.2	0.569993575373004	0.928115873012558	0.560210713572757	1	0.666551874413727	0.95671100807853	0.292101478194926	0.526308520790782	0.418705325458116	-0.102157371649711	0.75059979106968	0.999889698565194	0.520862697107827
chr1	35576416	35576813	397	-	intron	RP4-728D4.2	0.282602147181366	0.870850120450079	0.167578866739984	1	0.272002460738112	0.852438419084124	0.261272944991694	0.515367740790607	1.10523283571342	-0.102157371649711	0.75059979106968	0.999889698565194	1.20739020736313
chr1	35577093	35577777	684	-	exon	RP4-728D4.2	0.205859294115865	0.863989488587176	0.244048145137113	1	0.621240765816395	0.945254073107746	0.507460016301747	0.630779489943136	-0.625361304739752	-0.102157371649711	0.75059979106968	0.999889698565194	-0.523203933090041
chr1	35577937	35578090	153	+	intron	TFAP2E	0.866733650706768	0.979870757570777	0.944377387144601	1	0.94899998439029	0.995200287448658	0.621267582794043	0.702978562962663	0.757784072921714	0.256961882301742	0.39296954192953	0.999889698565194	0.500822190619972
chr1	35594493	35595001	508	+	utr3	TFAP2E	0.572307000147224	0.929283926403617	0.472417526963014	1	0.480414101606533	0.906467847655214	0.634940266959401	0.712610055779431	0.618292452153975	0.256961882301742	0.39296954192953	0.999889698565194	0.361330569852233
chr1	35595119	35595237	118	+	utr3	TFAP2E	0.872932321521253	0.981355752942389	0.767684595926093	1	0.901794903925672	0.995200287448658	0.0776010560223059	0.487018913521006	0.530750698593138	0.256961882301742	0.39296954192953	0.999889698565194	0.273788816291396
chr1	35609332	35609445	113	-	utr5	PSMB2	0.4493358422385	0.89892299874109	0.538609030168712	1	0.506110523908719	0.91619905642141	0.530671726241829	0.643821348041793	-0.392978154232124	-0.0188576474177963	0.936373818992801	0.999889698565194	-0.374120506814328
chr1	35641399	35641506	107	-	utr5	PSMB2	0.387389331430995	0.88861434877853	0.440723822654317	1	0.632959915310151	0.947835510127212	0.514486956374596	0.634988211879445	-0.737191695887819	-0.0188576474177963	0.936373818992801	0.999889698565194	-0.718334048470022
chr1	35713921	35714878	957	-	utr3	C1orf216	0.276601034458995	0.870850120450079	0.27381933464386	1	0.109983679434847	0.811943544678264	0.223941691118808	0.504290278862789	1.27833022311329	0.612657539419083	0.0212376227670279	0.358616386397759	0.665672683694211
chr1	35715217	35715340	123	-	utr3	C1orf216	0.848711913333863	0.978183005860191	0.752509404928169	1	0.621722705038066	0.945254073107746	0.710037082501608	0.765972927455481	0.993052275095688	0.612657539419083	0.0212376227670279	0.358616386397759	0.380394735676606
chr1	35715605	35716360	755	-	utr3	C1orf216	0.747097964992923	0.960586464075693	0.64052020032521	1	0.62623519232636	0.946464039878841	0.496755649704205	0.625016144898287	0.697629842370093	0.612657539419083	0.0212376227670279	0.358616386397759	0.0849723029510102
chr1	35736335	35736503	168	-	utr3	CLSPN	0.621491290305607	0.938320568987012	0.505438462552001	1	0.480769837261026	0.906506975405339	0.238792483979109	0.508295292293895	0.768092321985353	0.195884739932855	0.448857452389482	0.999889698565194	0.572207582052499
chr1	35738054	35738155	101	-	exon	CLSPN	0.722481976135123	0.958246378863873	0.764293940778077	1	0.86861112383401	0.994261669513333	0.418901721669283	0.582205527237298	0.105368077141505	0.195884739932855	0.448857452389482	0.999889698565194	-0.0905166627913496
chr1	35739441	35739576	135	+	exon	RP11-435D7.3	0.717020092822216	0.957322481726627	0.774907017538417	1	0.852246624031513	0.9923487363372	0.0546083433493147	0.487018913521006	0.0907010877911506	-0.337339195067415	0.849575564596394	NA	0.428040282858565
chr1	35751247	35751503	256	-	exon	CLSPN	0.437583359478464	0.89504317307501	0.362370594597466	1	0.295452291353646	0.856800975177345	0.133390583719858	0.487018913521006	0.718125986042537	0.195884739932855	0.448857452389482	0.999889698565194	0.522241246109682
chr1	35753820	35753980	160	-	exon	CLSPN	0.435303137202884	0.894308725737451	0.317018412854498	1	0.413371684659595	0.886611937229305	0.0635107030511909	0.487018913521006	0.643835546806367	0.195884739932855	0.448857452389482	0.999889698565194	0.447950806873512
chr1	35760357	35760897	540	-	exon	CLSPN	0.056475372297979	0.863989488587176	0.0434834753437171	1	0.0636824544999971	0.805597028654835	0.202874835346591	0.498398083442302	0.934949929626565	0.195884739932855	0.448857452389482	0.999889698565194	0.73906518969371
chr1	35764294	35764696	402	-	exon	CLSPN	0.0664684036997549	0.863989488587176	0.042046290174544	1	0.100937204923639	0.811943544678264	0.0301550049789691	0.487018913521006	0.883058442938522	0.195884739932855	0.448857452389482	0.999889698565194	0.687173703005667
chr1	35831376	35831476	100	+	exon	AGO4	0.840327304579832	0.97770705170697	0.912845793636554	1	0.632363872166383	0.94780438457702	0.0521759036942239	0.487018913521006	0.150820999189091	0.312781777841388	0.247633801568926	0.990478567162477	-0.161960778652296
chr1	35853492	35853996	504	+	utr3	AGO4	0.243515290395534	0.869954035330604	0.176575301372934	1	0.371612043766265	0.87741541673971	0.18719629466756	0.493619433170128	0.898440223956847	0.312781777841388	0.247633801568926	0.990478567162477	0.585658446115459
chr1	35855140	35855373	233	+	utr3	AGO4	0.406727147455302	0.889986625070379	0.299602006884105	1	0.468723690529754	0.902900882580313	0.150894990574149	0.487018913521006	0.765187821065672	0.312781777841388	0.247633801568926	0.990478567162477	0.452406043224284
chr1	35855688	35856229	541	+	utr3	AGO4	0.213925265376757	0.864438333888006	0.165149122573545	1	0.340192839115488	0.866274639716428	0.141013707873441	0.487018913521006	0.812690545378861	0.312781777841388	0.247633801568926	0.990478567162477	0.499908767537474
chr1	35919479	35920016	537	+	utr3	AGO1	0.279603403549908	0.870850120450079	0.19531030792564	1	0.363325541140568	0.875135517654906	0.272332777827646	0.519184078496593	0.463367271539297	0.176041712546766	0.485112308535232	0.999889698565194	0.287325558992531
chr1	36055627	36055909	282	+	utr3	AGO3	0.5390000624144	0.921302222647716	0.426270548444033	1	0.75395613471334	0.971118288954639	0.0409221344041976	0.487018913521006	0.781155879486824	0.424810116166493	0.144538817179191	0.876360444723011	0.35634576332033
chr1	36091611	36091726	115	+	exon	ADPRHL2	0.590296767934571	0.9321992886055	0.607754563374895	1	0.663278934277	0.956145371915411	0.292373111490004	0.52634147419135	-0.721008435647944	-0.471650077111062	0.091606970258998	0.748129608512487	-0.249358358536882
chr1	36093066	36093820	754	+	utr3	ADPRHL2	0.88433781002464	0.983120541886181	0.761425561594323	1	0.741415719606818	0.969576948246954	0.467711371032073	0.608028467139387	-0.253545629274201	-0.471650077111062	0.091606970258998	0.748129608512487	0.218104447836861
chr1	36095573	36095700	127	-	utr3	COL8A2	0.647318853776421	0.942988410151858	0.543871031356768	1	0.382479564471121	0.878287459379196	0.184898532031243	0.492734282468917	0.482152039077438	-0.254213849766944	0.423442061693821	0.999889698565194	0.736365888844382
chr1	36095805	36096346	541	-	utr3	COL8A2	0.756529839388369	0.962217732564398	0.669747485571649	1	0.416514549525679	0.887521939879689	0.139153332724591	0.487018913521006	-0.0583434032368222	-0.254213849766944	0.423442061693821	0.999889698565194	0.195870446530122
chr1	36096661	36098135	1474	-	utr3	COL8A2	0.418156013430411	0.891529475756214	0.354228282240673	1	0.261901070412689	0.848209321643011	0.291357887487037	0.526189120164529	0.0558582102663127	-0.254213849766944	0.423442061693821	0.999889698565194	0.310072060033256
chr1	36098197	36098945	748	-	exon	COL8A2	0.486627786967445	0.909486740233516	0.543096988321886	1	0.744401837169761	0.97003389973481	0.57013275155338	0.66990141584237	-0.959199684211692	-0.254213849766944	0.423442061693821	0.999889698565194	-0.704985834444748
chr1	36099311	36099505	194	-	utr5	COL8A2	0.570756073655124	0.928681339807095	0.598132368484487	1	0.77423805092778	0.976970263459873	0.730430717975957	0.781180716658323	-0.253860995080184	-0.254213849766944	0.423442061693821	0.999889698565194	0.000352854686759774
chr1	36136870	36137357	487	-	utr3	TRAPPC3	0.252184434718092	0.870850120450079	0.241017734637039	1	0.222025712666674	0.838511637601357	0.476809554762267	0.613022280815939	0.730925030317833	0.22844486114404	0.372578485632238	0.999889698565194	0.502480169173792
chr1	36149346	36149466	120	-	utr5	TRAPPC3	0.214976874327406	0.864676027611583	0.214092181600767	1	0.492694643806594	0.911853374644968	0.213379492305502	0.5024939349983	-1.23588563526214	0.22844486114404	0.372578485632238	0.999889698565194	-1.46433049640618
chr1	36170933	36171264	331	+	utr5	MAP7D1	0.0656917689136123	0.863989488587176	0.0724151305527086	1	0.107493792912305	0.811943544678264	0.396122559383638	0.570507741309437	-1.06018745669699	-0.301260175110342	0.240540484109869	0.984035825176082	-0.758927281586643
chr1	36171470	36171570	100	+	exon	MAP7D1	0.0952633001936384	0.863989488587176	0.0943996525318242	1	0.309489966473156	0.859387550199131	0.0649373558558877	0.487018913521006	-1.27594706336584	-0.301260175110342	0.240540484109869	0.984035825176082	-0.9746868882555
chr1	36172398	36172604	206	+	exon	MAP7D1	0.0354372004714764	0.863989488587176	0.0360846339610792	1	0.0294965058768673	0.791424438261609	0.10309045026732	0.487018913521006	-1.67429911260909	-0.301260175110342	0.240540484109869	0.984035825176082	-1.37303893749875
chr1	36173309	36173429	120	+	exon	MAP7D1	0.121776245261047	0.863989488587176	0.10581929186219	1	0.317794895197842	0.860958061521829	0.180796391931632	0.492040525777438	-1.29130309551263	-0.301260175110342	0.240540484109869	0.984035825176082	-0.990042920402288
chr1	36176654	36176821	167	+	exon	MAP7D1	0.670586725608382	0.94752763630025	0.729721144401502	1	0.859716563013553	0.993647808177145	0.294902954974732	0.526974558269805	-1.75711075529898	-0.301260175110342	0.240540484109869	0.984035825176082	-1.45585058018864
chr1	36177806	36178179	373	+	exon	MAP7D1	0.087561386097019	0.863989488587176	0.104601137640575	1	0.308595945931733	0.859021720153015	0.183849748559207	0.49264087665565	-1.8461091426128	-0.301260175110342	0.240540484109869	0.984035825176082	-1.54484896750246
chr1	36178359	36179008	649	+	exon	MAP7D1	0.0696762603961748	0.863989488587176	0.099576399765033	1	0.121849310009541	0.812596961280772	0.125957780943584	0.487018913521006	-1.89923434159179	-0.301260175110342	0.240540484109869	0.984035825176082	-1.59797416648145
chr1	36179613	36179728	115	+	exon	MAP7D1	0.0423596438272688	0.863989488587176	0.0369445598426277	1	0.0745853542780166	0.807909397199346	0.011592455054669	0.487018913521006	-1.07774806009864	-0.301260175110342	0.240540484109869	0.984035825176082	-0.776487884988298
chr1	36179829	36179985	156	+	exon	MAP7D1	0.153229340134374	0.863989488587176	0.173866609795226	1	0.271733882353769	0.852438419084124	0.0606521716535066	0.487018913521006	-0.872526805895765	-0.301260175110342	0.240540484109869	0.984035825176082	-0.571266630785423
chr1	36180229	36180436	207	+	utr3	MAP7D1	0.3597233306798	0.882777317005857	0.422384985224796	1	0.576714164854899	0.934003480809441	0.0833359472820925	0.487018913521006	-0.330127874328441	-0.301260175110342	0.240540484109869	0.984035825176082	-0.0288676992180991
chr1	36286609	36286852	243	+	exon	THRAP3	0.561596397791875	0.925348460728317	0.668220569118764	1	0.529493536440362	0.923495055904186	0.0111952411694538	0.487018913521006	-0.0330709382599913	-0.014061316329815	0.952637981664949	0.999889698565194	-0.0190096219301762
chr1	36286917	36287048	131	+	exon	THRAP3	0.688813749130972	0.951127816585475	0.761754893901665	1	0.676945740809961	0.959437749226865	0.0400418156426473	0.487018913521006	-0.337578832009807	-0.014061316329815	0.952637981664949	0.999889698565194	-0.323517515679992
chr1	36289009	36289673	664	+	exon	THRAP3	0.573296791765184	0.929502068941768	0.501237649249796	1	0.732302736527805	0.967646423613407	0.0928220308840493	0.487018913521006	0.308224069438303	-0.014061316329815	0.952637981664949	0.999889698565194	0.322285385768118
chr1	36300822	36301062	240	+	exon	THRAP3	0.538636077361684	0.921302222647716	0.648565598976614	1	0.547289834703553	0.927906255504527	0.147938928227165	0.487018913521006	-0.212393756743736	-0.014061316329815	0.952637981664949	0.999889698565194	-0.198332440413921
chr1	36301479	36301642	163	+	exon	THRAP3	0.961336855501344	0.997213094167965	0.918085336987084	1	0.985348020173731	0.995200287448658	0.148091920622302	0.487018913521006	0.107184332424276	-0.014061316329815	0.952637981664949	0.999889698565194	0.121245648754091
chr1	36303731	36304276	545	+	utr3	THRAP3	0.879160798885455	0.982268177669344	0.787597818432322	1	0.685391476249032	0.960606070567716	0.33774727787416	0.544786689364761	0.191191283235198	-0.014061316329815	0.952637981664949	0.999889698565194	0.205252599565013
chr1	36307453	36307715	262	+	exon	SH3D21	0.940871310965268	0.993683915913843	0.960980961608684	1	0.557901888169384	0.93038577650428	0.227684719376976	0.504619218103683	0.153681562395232	-0.130320065510718	0.734947126609651	0.999889698565194	0.28400162790595
chr1	36319656	36320787	1131	+	utr3	SH3D21	0.789665972898298	0.969214230128762	0.597411231986243	1	0.836935825408425	0.989829982281412	0.270993767685	0.518646966441299	0.319890585800601	-0.130320065510718	0.734947126609651	0.999889698565194	0.450210651311319
chr1	36320857	36321275	418	+	utr3	SH3D21	0.415025777146006	0.891123201353272	0.496547384920461	1	0.299553474253102	0.857171149366468	0.586921612292489	0.680924806611711	-0.390268111072073	-0.130320065510718	0.734947126609651	0.999889698565194	-0.259948045561356
chr1	36321539	36321753	214	+	utr3	SH3D21	0.634869877652113	0.940487911805149	0.51134572049061	1	0.560410023788279	0.930714237995524	0.995619595531056	0.997221095988221	0.195196310041802	-0.130320065510718	0.734947126609651	0.999889698565194	0.32551637555252
chr1	36321932	36322544	612	+	utr3	SH3D21	0.531728661339637	0.919664026074666	0.616712667389236	1	0.940438028133159	0.995200287448658	0.580988406657954	0.677159787975483	-0.569244793114702	-0.130320065510718	0.734947126609651	0.999889698565194	-0.438924727603984
chr1	36322634	36322824	190	+	utr3	SH3D21	0.955240546883102	0.996274388267273	0.939323532671138	1	0.461947717184006	0.901675372004352	0.453835300735552	0.600684711433171	-0.80939413843952	-0.130320065510718	0.734947126609651	0.999889698565194	-0.679074072928803
chr1	36323015	36323185	170	-	utr5	EVA1B	0.476870916167816	0.906961240507677	0.49151204654453	1	0.894927197287053	0.995200287448658	0.516351399433475	0.635773192706172	-1.00031503643093	-0.554566571969339	0.250888310564456	0.993550440771667	-0.445748464461591
chr1	36323335	36323438	103	+	intron	SH3D21	0.43760064398324	0.89504317307501	0.184420476595597	1	0.722358745962726	0.965422277009063	0.325203833982959	0.539395955588139	-1.40880649089105	-0.130320065510718	0.734947126609651	0.999889698565194	-1.27848642538033
chr1	36323705	36324308	603	+	utr3	SH3D21	0.310664606514173	0.874618864963579	0.218099512591718	1	0.431321470536204	0.889933251479016	0.374383261007744	0.560138630455191	0.508735700560097	-0.130320065510718	0.734947126609651	0.999889698565194	0.639055766070815
chr1	36325991	36326163	172	+	intron	RP11-268J15.5	0.478851511859934	0.907855684357912	0.531936837296177	1	0.268194518208468	0.850685553228213	0.080115609060995	0.487018913521006	-0.375389064313265	-0.282831767682363	0.388051911311517	0.999889698565194	-0.092557296630903
chr1	36326636	36326831	195	+	intron	RP11-268J15.5	0.853170705270273	0.979196772525241	0.932089989480671	1	0.552469886949452	0.928882582833013	0.36838895987252	0.557013849929487	-0.394735099171844	-0.282831767682363	0.388051911311517	0.999889698565194	-0.111903331489482
chr1	36326968	36327214	246	+	intron	RP11-268J15.5	0.471810073736254	0.906269302425572	0.546015136864742	1	0.266684714976483	0.850168353874079	0.453800485401917	0.600683961853933	-0.129355329657435	-0.282831767682363	0.388051911311517	0.999889698565194	0.153476438024927
chr1	36327886	36328580	694	+	exon	RP11-268J15.5	0.0979432881307096	0.863989488587176	0.072842603999565	1	0.0658831161872648	0.805597028654835	0.754110553209406	0.799176535018683	0.853285931979876	-0.282831767682363	0.388051911311517	0.999889698565194	1.13611769966224
chr1	36328700	36329063	363	+	exon	RP11-268J15.5	0.403181714614766	0.889369164506986	0.309461102216749	1	0.523659285525765	0.921437821026919	0.609780981927771	0.696097898349715	0.460440580577875	-0.282831767682363	0.388051911311517	0.999889698565194	0.743272348260238
chr1	36337037	36337165	128	+	intergenic	NA	0.908698806421624	0.98868440264323	0.756143723081547	1	0.694011445850702	0.961689063133975	0.693764053205101	0.75391357252049	0.307780214051706	NA	NA	NA	NA
chr1	36339709	36339818	109	-	utr3	STK40	0.980177317135795	0.998398541871396	0.901359084664075	1	0.838940273208893	0.989829982281412	0.625384054764272	0.705776204805044	0.0239763829673282	-0.304829994367752	0.247902868184493	0.990478567162477	0.32880637733508
chr1	36340418	36340694	276	-	utr3	STK40	0.794635519681491	0.970549392562927	0.703158038949478	1	0.589153791160384	0.938022910292564	0.444045404289777	0.594685633226669	-0.123827526453762	-0.304829994367752	0.247902868184493	0.990478567162477	0.18100246791399
chr1	36341259	36341396	137	-	utr3	STK40	0.199972446618392	0.863989488587176	0.17438117181818	1	0.347316221099108	0.868861128458684	0.234423379105607	0.507126716632753	-0.811497207367968	-0.304829994367752	0.247902868184493	0.990478567162477	-0.506667213000216
chr1	36341588	36341726	138	-	utr3	STK40	0.237051832619481	0.868945089448552	0.124595308041306	1	0.157855207775489	0.818979638574602	0.931477831887708	0.942241575722854	0.0452463382787712	-0.304829994367752	0.247902868184493	0.990478567162477	0.350076332646523
chr1	36361265	36361377	112	-	utr5	STK40	0.826676899508278	0.975945019579976	0.76629193153369	1	0.936833656235449	0.995200287448658	0.118227995136965	0.487018913521006	-0.441680308471896	-0.304829994367752	0.247902868184493	0.990478567162477	-0.136850314104144
chr1	36393656	36394189	533	-	utr3	LSM10	0.59784019304197	0.934757286718676	0.503434402484461	1	0.427281743321293	0.888870720389961	0.685133957932902	0.74781025531491	0.409797154281849	0.170131972996122	0.671435185412076	0.999889698565194	0.239665181285727
chr1	36455402	36455567	165	-	utr3*	MRPS15	0.441294564278596	0.895902278741181	0.313964866519773	1	0.353293561506457	0.870343127961631	0.540155797791994	0.650163309049938	1.01846077284036	0.0981708838363205	0.707537693478705	0.999889698565194	0.920289889004042
chr1	36455795	36455934	139	-	exon	MRPS15	0.808604729378852	0.972962333826178	0.912458791914949	1	0.93417663648861	0.995200287448658	0.375906798717288	0.560796348768659	0.0747210207758504	0.0981708838363205	0.707537693478705	0.999889698565194	-0.0234498630604701
chr1	36466186	36466326	140	-	utr3	CSF3R	0.87513720547104	0.98178861396843	0.942307853189799	1	0.917424726135967	0.995200287448658	0.344431918813656	0.546675423315494	0.703888663307003	0.3575356633727	0.156859542181284	0.895111141377895	0.346352999934303
chr1	36466433	36466988	555	-	exon	CSF3R	0.797177955725947	0.970596888864643	0.900165390233996	1	0.980988549114793	0.995200287448658	0.428211763172218	0.587009917122519	0.237852470482826	0.3575356633727	0.156859542181284	0.895111141377895	-0.119683192889874
chr1	36468905	36469034	129	-	exon	CSF3R	0.757993889495676	0.962610738230982	0.821386661350902	1	0.880410420890872	0.995200287448658	0.434073480644719	0.589825483683663	0.656030049480812	0.3575356633727	0.156859542181284	0.895111141377895	0.298494386108113
chr1	36471524	36471682	158	-	exon	CSF3R	0.439026907431335	0.895371972189786	0.466792604179517	1	0.599760049011298	0.940156835377819	0.353410075859507	0.550152798279031	0.0720606426481453	0.3575356633727	0.156859542181284	0.895111141377895	-0.285475020724555
chr1	36472646	36472865	219	-	exon	CSF3R	0.91940377292892	0.990709985563244	0.983051622130645	1	0.978993347300681	0.995200287448658	0.665173198684029	0.733500002397836	0.277155292986594	0.3575356633727	0.156859542181284	0.895111141377895	-0.0803803703861056
chr1	36473231	36473693	462	-	exon	CSF3R	0.826773309719226	0.975945019579976	0.943124499627966	1	0.933111962937387	0.995200287448658	0.433015516537805	0.589585695056549	0.229986947562057	0.3575356633727	0.156859542181284	0.895111141377895	-0.127548715810642
chr1	36473835	36473953	118	-	exon	CSF3R	0.169532544268082	0.863989488587176	0.190604327005053	1	0.290984473259977	0.855081709627268	0.27997088249186	0.521359042177814	0.0773239200357493	0.3575356633727	0.156859542181284	0.895111141377895	-0.280211743336951
chr1	36475362	36475633	271	-	exon	CSF3R	0.498435727734866	0.9127686843783	0.601831823188299	1	0.646795023331441	0.952970086019981	0.190724215722067	0.494889921258385	0.289763350449457	0.3575356633727	0.156859542181284	0.895111141377895	-0.0677723129232429
chr1	36476532	36476750	218	-	intron	CSF3R	0.668230073279847	0.946680784648273	0.731975143112807	1	0.90868002078964	0.995200287448658	0.237422178707031	0.507590546522617	0.373289503140251	0.3575356633727	0.156859542181284	0.895111141377895	0.0157538397675514
chr1	36479430	36479571	141	-	utr5	CSF3R	0.85265232066893	0.979142654130992	0.758229841189712	1	0.690078134718563	0.961376958004311	0.247394697321619	0.510469567896143	0.618023180869319	0.3575356633727	0.156859542181284	0.895111141377895	0.260487517496619
chr1	37455351	37455485	134	-	exon	LINC01137	0.828474350264953	0.975945019579976	0.676627450378443	1	0.717016737749025	0.964654218695422	0.888678651368823	0.905973460165386	0.294934625156829	-0.577701206161375	0.372205063280023	0.999889698565194	0.872635831318205
chr1	37475550	37475796	246	+	exon	ZC3H12A	0.613253011882673	0.937476687021224	0.46773704436991	1	0.534608964283327	0.924655836565605	0.537110029599385	0.648295852418949	-0.535618859121053	-0.705296628986632	0.0300910484800941	0.442048680380302	0.169677769865579
chr1	37482764	37483188	424	+	exon	ZC3H12A	0.619623029032981	0.93814741497208	0.484608192335676	1	0.491699614084247	0.911254637416513	0.40363505017981	0.573841244781308	-0.329717653555014	-0.705296628986632	0.0300910484800941	0.442048680380302	0.375578975431619
chr1	37493821	37493925	104	-	utr3	MEAF6	0.83828712645475	0.977325602916027	0.712074258847518	1	0.688505600838202	0.961030342234146	0.419897173205761	0.58259415720797	0.724704577059835	0.319985760251818	0.2107669859909	0.96245205284764	0.404718816808018
chr1	37513484	37513585	101	-	utr5	MEAF6	0.686417893631644	0.950694819389544	0.756929480429321	1	0.903524794031562	0.995200287448658	0.433283548243547	0.589707343250311	-0.251345991741578	0.319985760251818	0.2107669859909	0.96245205284764	-0.571331751993396
chr1	37537633	37538005	372	-	utr3	SNIP1	0.159279541179765	0.863989488587176	0.104680466998341	1	0.211273766714576	0.83227185871343	0.463073221193893	0.605380058552992	0.664913789941121	0.0216000777388955	0.936236873341718	0.999889698565194	0.643313712202225
chr1	37540249	37540792	543	-	exon	SNIP1	0.976453629718732	0.998398541871396	0.890048640784084	1	0.871730387627738	0.994384650864303	0.108741417180086	0.487018913521006	0.0350781601724278	0.0216000777388955	0.936236873341718	0.999889698565194	0.0134780824335323
chr1	37554153	37554253	100	-	utr5	SNIP1	0.627293844316932	0.939085466021053	0.661895184658475	1	0.927627339361336	0.995200287448658	0.26819275838087	0.517171118132251	-0.169394548088206	0.0216000777388955	0.936236873341718	0.999889698565194	-0.190994625827101
chr1	37566884	37567049	165	-	exon	GNL2	0.513762484315932	0.914623673079818	0.608119499593885	1	0.837180116823164	0.989829982281412	0.416192493157945	0.581017855313936	-0.0816235640076903	0.145438627698433	0.541989032008526	0.999889698565194	-0.227062191706123
chr1	37568923	37569315	392	-	exon	GNL2	0.583710620995353	0.931662353958907	0.69997753476643	1	0.876484574438179	0.995008677287208	0.370360182388969	0.557929215471322	0.0776912238170932	0.145438627698433	0.541989032008526	0.999889698565194	-0.06774740388134
chr1	37595795	37595895	100	-	utr5	GNL2	0.482747378950513	0.908531187465581	0.479086431615864	1	0.401725286502361	0.884706498730064	0.129199796969778	0.487018913521006	-0.605668130436558	0.145438627698433	0.541989032008526	0.999889698565194	-0.751106758134991
chr1	37682802	37683048	246	-	utr3	C1orf109	0.683062192416689	0.94991651145975	0.709345105422916	1	0.951229367785126	0.995200287448658	0.354475502008567	0.550702446101257	0.255945056233871	0.224693192155026	0.518802311493598	0.999889698565194	0.0312518640788457
chr1	37708279	37708509	230	+	utr3	CDCA8	0.330277466198021	0.877618728191073	0.240902169705365	1	0.356499927365443	0.871658571386149	0.266888236188732	0.516825153233598	0.436470490699086	-0.0843452879988487	0.74711283637274	0.999889698565194	0.520815778697935
chr1	37708579	37708942	363	+	utr3	CDCA8	0.842445337878168	0.97778406338631	0.733593475272265	1	0.74662806984212	0.970904191903871	0.440913190373471	0.593041741823976	0.127658501331558	-0.0843452879988487	0.74711283637274	0.999889698565194	0.212003789330407
chr1	37799799	37800512	713	+	utr3	MANEAL	0.502273141855343	0.9128872622527	0.433888064344068	1	0.317515109398464	0.860958061521829	0.341331551516282	0.546195710467169	0.243788145222902	0.123511718716354	0.783004312234599	0.999889698565194	0.120276426506548
chr1	37808135	37808277	142	-	utr5	YRDC	0.487485543109059	0.909645928626325	0.598741948117928	1	0.884596791747134	0.995200287448658	0.415448888328099	0.580587588817971	-1.7091337441981	0.0333847946541945	0.916641250161922	0.999889698565194	-1.7425185388523
chr1	37808486	37808587	101	+	utr5	C1orf122	1	1	0.938069794342945	1	0.74141379409609	0.969576948246954	0.500243211022142	0.627004422717536	-1.64929130160164	-0.135498878183587	0.727267400006369	0.999889698565194	-1.51379242341806
chr1	37808984	37809234	250	+	utr3	C1orf122	0.549674238293594	0.923574357961894	0.414131969215841	1	0.376728803538466	0.87741541673971	0.724201340362632	0.776304694664877	0.00312629096371781	-0.135498878183587	0.727267400006369	0.999889698565194	0.138625169147305
chr1	37814814	37814963	149	-	utr3	MTF1	0.117726402286097	0.863989488587176	0.0614890018903346	1	0.0708692178168345	0.807521975836859	0.0922077343130577	0.487018913521006	1.1100852106013	0.0899177266946364	0.741996375049859	0.999889698565194	1.02016748390667
chr1	37815170	37815514	344	-	exon	MTF1	0.773746045163139	0.964893567978987	0.801642676298815	1	0.646802007539153	0.952970086019981	0.157657941189487	0.487174317871573	0.163536062739713	0.0899177266946364	0.741996375049859	0.999889698565194	0.0736183360450767
chr1	37822185	37822364	179	-	exon	MTF1	0.22440520400247	0.866482012316736	0.134269552262532	1	0.295869630477761	0.856828487926239	0.0653933389403691	0.487018913521006	0.82116009772685	0.0899177266946364	0.741996375049859	0.999889698565194	0.731242371032214
chr1	37857373	37857655	282	-	exon	MTF1	0.617892083777036	0.937969858259989	0.493676985925643	1	0.663386395293129	0.95616001685137	0.162323632869736	0.488647266832771	0.626405368255938	0.0899177266946364	0.741996375049859	0.999889698565194	0.536487641561302
chr1	37885709	37885816	107	-	exon	INPP5B	0.820758678721109	0.975055441189108	0.698065228321774	1	0.726920881257282	0.965942078344099	0.393998825611492	0.569381330845396	0.619762504727089	0.338152628547892	0.174777464729984	0.92418653195503	0.281609876179198
chr1	37957087	37957204	117	-	utr3	SF3A3	0.989206525224846	0.999186767999647	0.888246186073942	1	0.813759050766447	0.984337018502541	0.40163589074548	0.572848194588888	0.255048602763129	-0.0536269461038334	0.831093380390459	0.999889698565194	0.308675548866963
chr1	37957586	37957689	103	-	utr3	SF3A3	0.957491081093929	0.996731964203647	0.966793474926481	1	0.932261516235954	0.995200287448658	0.374942022765291	0.560427621615188	0.000212106446112122	-0.0536269461038334	0.831093380390459	0.999889698565194	0.0538390525499455
chr1	37958117	37958289	172	-	utr3	SF3A3	0.706356949412472	0.955081428096919	0.604114844234641	1	0.547021844790821	0.927906255504527	0.690320869155155	0.751433779400304	0.139492540533372	-0.0536269461038334	0.831093380390459	0.999889698565194	0.193119486637205
chr1	37969611	37969774	163	-	exon	SF3A3	0.125629311437507	0.863989488587176	0.149884479498848	1	0.108422440698551	0.811943544678264	0.339182133557879	0.545367355469661	-0.697157934332122	-0.0536269461038334	0.831093380390459	0.999889698565194	-0.643530988228288
chr1	37989901	37990062	161	-	utr5	SF3A3	0.703644124742823	0.954549555121631	0.584682960365482	1	0.722830622171313	0.965422277009063	0.220754805417683	0.503583540968031	0.196743479746674	-0.0536269461038334	0.831093380390459	0.999889698565194	0.250370425850507
chr1	37997126	37997416	290	-	utr3	FHL3	0.78171435363689	0.967381772113569	0.874858686312514	1	0.901041326398164	0.995200287448658	0.120358888562429	0.487018913521006	-0.375872541543489	-0.541280040918297	0.0638049326758259	0.641437127320911	0.165407499374808
chr1	38838927	38839552	625	-	utr3	RRAGC	0.0689608007124334	0.863989488587176	0.0454728453966506	1	0.0926334175293461	0.811943544678264	0.0238751289441642	0.487018913521006	1.18344164442021	0.536663168919409	0.101472192198145	0.775025468552757	0.646778475500805
chr1	39004636	39004769	133	+	utr3	AKIRIN1	0.331534119966132	0.878031160184282	0.252703417881401	1	0.22666084751716	0.84014989008184	0.347633162316568	0.547958934523086	0.74180621607875	0.261466149734458	0.301474635755104	0.999889698565194	0.480340066344293
chr1	39028689	39028876	187	+	utr5	NDUFS5	0.800761917366732	0.971788895428158	0.90737038209107	1	0.847690275417114	0.991581543169395	0.355964950551206	0.551408480183357	0.00885112307200655	0.0859160204838939	0.743643367288021	0.999889698565194	-0.0770648974118874
chr1	39043634	39043802	168	+	intergenic	NA	0.46148299868341	0.904931638317578	0.37920501546357	1	0.454244365984797	0.89892602223814	0.448021619422905	0.597271833133098	0.551863990613222	NA	NA	NA	NA
chr1	39332448	39332809	361	+	exon	MACF1	0.086841446795228	0.863989488587176	0.0519534847605162	1	0.093156577569664	0.811943544678264	0.0237392251338296	0.487018913521006	1.31331080544873	0.0662851911183786	0.826421555922742	0.999889698565194	1.24702561433036
chr1	39333239	39333340	101	+	exon	MACF1	0.928227710866758	0.990987973356649	0.995812091942761	1	0.910844899298615	0.995200287448658	0.399425504050279	0.571835711976582	0.74584686317884	0.0662851911183786	0.826421555922742	0.999889698565194	0.679561672060462
chr1	39333775	39333897	122	+	exon	MACF1	0.944826216785556	0.994168674737584	0.865940954763673	1	0.961127163602123	0.995200287448658	0.316263059460323	0.53603957489175	1.07210442932408	0.0662851911183786	0.826421555922742	0.999889698565194	1.0058192382057
chr1	39334636	39334934	298	+	exon	MACF1	0.167444044739338	0.863989488587176	0.0936678590279014	1	0.182590316281848	0.823632468858755	0.050591905520793	0.487018913521006	1.28861573395591	0.0662851911183786	0.826421555922742	0.999889698565194	1.22233054283753
chr1	39336180	39336566	386	+	exon	MACF1	0.643688806194151	0.942554370417567	0.534495954936104	1	0.943042883946129	0.995200287448658	0.0426164091147149	0.487018913521006	0.911298586038697	0.0662851911183786	0.826421555922742	0.999889698565194	0.845013394920319
chr1	39350803	39350974	171	+	exon	MACF1	0.44799860603185	0.89860251502489	0.359603661029161	1	0.504334686357518	0.915950856787667	0.774915797641073	0.815230192978982	0.673865045441533	0.0662851911183786	0.826421555922742	0.999889698565194	0.607579854323154
chr1	39357471	39357857	386	+	exon	MACF1	0.883196773685308	0.982824301967805	0.761641830936512	1	0.789062808678619	0.980187938992563	0.113370124578669	0.487018913521006	0.479441952146902	0.0662851911183786	0.826421555922742	0.999889698565194	0.413156761028524
chr1	39361341	39361453	112	+	exon	MACF1	0.282787134486265	0.870850120450079	0.204318853136151	1	0.310815032539136	0.860315356867072	0.0919398631850935	0.487018913521006	0.823759025626443	0.0662851911183786	0.826421555922742	0.999889698565194	0.757473834508064
chr1	39385527	39385866	339	+	exon	MACF1	0.708473387034841	0.955081428096919	0.586301689770073	1	0.973023639727512	0.995200287448658	0.177985599361939	0.49174388866829	0.54092040991022	0.0662851911183786	0.826421555922742	0.999889698565194	0.474635218791841
chr1	39387353	39387647	294	+	exon	MACF1	0.284693168804222	0.870850120450079	0.203486767345771	1	0.425899094024393	0.888655703676021	0.0501225751996679	0.487018913521006	1.04803671822283	0.0662851911183786	0.826421555922742	0.999889698565194	0.981751527104449
chr1	39388019	39388626	607	+	exon	MACF1	0.697150137124605	0.952916429973511	0.577298120754006	1	0.993068393718251	0.995694121600985	0.069243276263905	0.487018913521006	0.52022078083512	0.0662851911183786	0.826421555922742	0.999889698565194	0.453935589716742
chr1	39409717	39409847	130	+	utr5	MACF1	0.438806575824851	0.895245710643653	0.355785441489936	1	0.197992425149851	0.831150483897507	0.22999851051124	0.505370786517241	0.525577493872794	0.0662851911183786	0.826421555922742	0.999889698565194	0.459292302754415
chr1	39410111	39410468	357	+	utr5	MACF1	0.478369647262752	0.907855684357912	0.384672424592733	1	0.514872454383472	0.918506646385151	0.0503556556951852	0.487018913521006	0.37645541651767	0.0662851911183786	0.826421555922742	0.999889698565194	0.310170225399292
chr1	39411194	39411381	187	+	exon	MACF1	0.795485223542953	0.970549392562927	0.825751445497852	1	0.891830520868518	0.995200287448658	0.49348967510557	0.623049197143699	0.0531698298319841	0.0662851911183786	0.826421555922742	0.999889698565194	-0.0131153612863945
chr1	39411520	39411702	182	+	exon	MACF1	0.6247268393406	0.938638660496605	0.543798705168016	1	0.379509751165611	0.877836395465602	0.159519533929915	0.487750231627809	0.17904305919031	0.0662851911183786	0.826421555922742	0.999889698565194	0.112757868071931
chr1	39412085	39412247	162	+	exon	MACF1	0.761212669220326	0.962839158762844	0.668150618824038	1	0.737030703067609	0.968933250643693	0.0974261123160833	0.487018913521006	0.156693047193931	0.0662851911183786	0.826421555922742	0.999889698565194	0.0904078560755519
chr1	39412518	39412812	294	+	exon	MACF1	0.340937782197402	0.879655519141834	0.282010880416793	1	0.194215991827968	0.830371677253606	0.155607240852938	0.487174317871573	0.423533422873268	0.0662851911183786	0.826421555922742	0.999889698565194	0.35724823175489
chr1	39422353	39422459	106	+	exon	MACF1	0.621552752093933	0.938320568987012	0.516121934809791	1	0.723038780563323	0.965422277009063	0.0295860395564295	0.487018913521006	0.584133883124656	0.0662851911183786	0.826421555922742	0.999889698565194	0.517848692006277
chr1	39430688	39430839	151	+	exon	MACF1	0.72232002229941	0.958246378863873	0.623732593733621	1	0.801471125649243	0.981449664416227	0.0977546319679448	0.487018913521006	0.389733329534401	0.0662851911183786	0.826421555922742	0.999889698565194	0.323448138416022
chr1	39437828	39437932	104	+	exon	MACF1	0.505958067493308	0.913545338117053	0.402669578598669	1	0.569244849579726	0.933135347236282	0.196246998410381	0.496372488098667	0.61246974623242	0.0662851911183786	0.826421555922742	0.999889698565194	0.546184555114041
chr1	39452138	39452287	149	+	exon	MACF1	0.437807247287129	0.89504317307501	0.316151621771634	1	0.505741658804128	0.91619905642141	0.389836579497576	0.566591301589092	0.498656731486517	0.0662851911183786	0.826421555922742	0.999889698565194	0.432371540368139
chr1	39485638	39485819	181	+	utr3	MACF1	0.508526345775542	0.913657349375498	0.550458511505005	1	0.528228246309653	0.923273010543139	0.113730350451932	0.487018913521006	-0.242717612038767	0.0662851911183786	0.826421555922742	0.999889698565194	-0.309002803157146
chr1	39522342	39522549	207	-	exon	RP11-69E11.4	0.229506431028009	0.868447237166335	0.246588954075605	1	0.402351802797517	0.884706498730064	0.481965722216672	0.616196808593042	-0.0708831513701812	0.374213040389737	0.229365851961311	0.973020288039803	-0.445096191759918
chr1	39523598	39523929	331	-	exon	RP11-69E11.4	0.975386336814392	0.998398541871396	0.864628124524626	1	0.664371917862333	0.956499520943418	0.812894342372408	0.844364191331178	0.534453651717567	0.374213040389737	0.229365851961311	0.973020288039803	0.160240611327831
chr1	39524608	39525564	956	-	exon	RP11-69E11.4	0.972807923495329	0.997972412875772	0.858226809321758	1	0.793014029251965	0.980601567487666	0.533909523273825	0.64585008749662	0.541159182845538	0.374213040389737	0.229365851961311	0.973020288039803	0.166946142455802
chr1	39525889	39526038	149	+	utr3	BMP8A	0.419142779704079	0.89189287974419	0.425840614079186	1	0.504596760792056	0.915950856787667	0.154451419093091	0.487174317871573	0.0404869505991144	0.385580696451821	0.536536985563101	0.999889698565194	-0.345093745852707
chr1	39565169	39565394	225	-	utr3	PABPC4	0.496815129885195	0.912403612491443	0.602894266016933	1	0.485557981443127	0.90821200622464	0.239453367487198	0.508295292293895	-0.0576146267527492	0.162927919589475	0.495122849735766	0.999889698565194	-0.220542546342224
chr1	39568843	39569006	163	-	utr3	PABPC4	0.948355227459425	0.994671649166088	0.837513895875164	1	0.929394367760836	0.995200287448658	0.146812504017927	0.487018913521006	0.160884468645921	0.162927919589475	0.495122849735766	0.999889698565194	-0.00204345094355388
chr1	39572459	39572644	185	+	exon	RP11-69E11.8	0.64731293042645	0.942988410151858	0.751129871574825	1	0.670618796180668	0.958427644163204	0.599238840385874	0.688654114650368	-0.0731865575170053	0.324767844736744	0.594478781211155	0.999889698565194	-0.397954402253749
chr1	39575802	39575946	144	-	exon	PABPC4	0.328647571608865	0.87741718416052	0.347120317597353	1	0.610360250694752	0.942678498120354	0.539083775979035	0.649397105610771	-0.526758129533169	0.162927919589475	0.495122849735766	0.999889698565194	-0.689686049122644
chr1	39576091	39576297	206	-	utr5	PABPC4	0.557581551155629	0.924549382064918	0.429923599273456	1	0.670922927183843	0.958456773071769	0.175402221475128	0.490810930398691	0.328846227081527	0.162927919589475	0.495122849735766	0.999889698565194	0.165918307492052
chr1	39576607	39576752	145	-	utr5	PABPC4	0.553414736154552	0.924194885043801	0.59425106624538	1	0.383886532411244	0.879170437517639	0.149512705848925	0.487018913521006	0.107096913743485	0.162927919589475	0.495122849735766	0.999889698565194	-0.0558310058459898
chr1	39753241	39753657	416	+	utr3	PPIE	0.677448433071349	0.949353527471262	0.798584067479473	1	0.997001884958092	0.99739892324861	0.420665227159372	0.582894311908032	0.18475449415879	0.412125705886112	0.0875058994401962	0.732922321178578	-0.227371211727322
chr1	39757434	39757600	166	-	utr3	BMP8B	0.9912741454675	0.999206760803862	0.929624597281907	1	0.900915970484929	0.995200287448658	0.116272535634155	0.487018913521006	0.56966720828438	0.425738466940989	0.159728373618294	0.899052478401913	0.143928741343391
chr1	39757796	39757914	118	-	utr3	BMP8B	0.809649067373334	0.973114134744401	0.717082093353623	1	0.661134947433605	0.955907898022558	0.0898359703418021	0.487018913521006	1.20998911250777	0.425738466940989	0.159728373618294	0.899052478401913	0.784250645566783
chr1	39758230	39758334	104	-	utr3	BMP8B	0.383546841179018	0.88786889440866	0.299019924136815	1	0.282515029294851	0.853003024544703	0.128357333398959	0.487018913521006	1.2649061747564	0.425738466940989	0.159728373618294	0.899052478401913	0.839167707815412
chr1	39758715	39758830	115	-	utr3	BMP8B	0.960023229135964	0.997161965729979	0.889073357902895	1	0.960921800807386	0.995200287448658	0.333514721734383	0.542979606966767	0.409723997361439	0.425738466940989	0.159728373618294	0.899052478401913	-0.0160144695795506
chr1	39758992	39759106	114	-	utr3	BMP8B	0.960685762250277	0.997213094167965	0.89665984228741	1	0.823353215670313	0.987249099217992	0.206817644334618	0.49901370409684	0.891902953049189	0.425738466940989	0.159728373618294	0.899052478401913	0.466164486108199
chr1	39759578	39759927	349	-	utr3	BMP8B	0.369052436269641	0.885548804372716	0.294534271318202	1	0.204402579695957	0.831526648531577	0.274636474472098	0.519765614304836	1.1813937417877	0.425738466940989	0.159728373618294	0.899052478401913	0.755655274846709
chr1	39760189	39760389	200	-	utr3	BMP8B	0.467812719795005	0.905798853120487	0.333452828669171	1	0.326653060532888	0.86348152431143	0.798825829263817	0.83360816311184	0.603234312661964	0.425738466940989	0.159728373618294	0.899052478401913	0.177495845720975
chr1	39809018	39809261	243	+	intergenic	NA	0.488640673740358	0.909783101461631	0.419523603461757	1	0.162948952428385	0.822415062094483	0.521132394599685	0.6383257724299	1.75065853866351	NA	NA	NA	NA
chr1	39841147	39841374	227	-	utr3	TRIT1	0.323182916561948	0.876397179724024	0.244134537890216	1	0.153724533623161	0.818915464124892	0.22252075318076	0.504058610506653	0.464484806264901	-0.131087980445046	0.634015497501077	0.999889698565194	0.595572786709947
chr1	39841673	39841873	200	-	utr3	TRIT1	0.877370272119588	0.982019718946678	0.964103048854399	1	0.975696657333829	0.995200287448658	0.0435462220337282	0.487018913521006	-0.0351827763074577	-0.131087980445046	0.634015497501077	0.999889698565194	0.0959052041375884
chr1	39895924	39896235	311	-	utr3	MYCL	0.945807416703359	0.994489711767473	0.8818349475115	1	0.868698595995354	0.994261669513333	0.132888566372071	0.487018913521006	0.874556084695798	0.251212410871075	0.52402510083009	0.999889698565194	0.623343673824723
chr1	39896406	39896542	136	-	utr3	MYCL	0.520310171774374	0.916094552331301	0.433890096270919	1	0.473100175507854	0.904262930932901	0.110106926382726	0.487018913521006	0.604118166116568	0.251212410871075	0.52402510083009	0.999889698565194	0.352905755245493
chr1	39896760	39897145	385	-	utr3	MYCL	0.850243297194138	0.978520973705924	0.769781447067508	1	0.617273943129086	0.944271107965506	0.123767132546491	0.487018913521006	0.61359820845099	0.251212410871075	0.52402510083009	0.999889698565194	0.362385797579915
chr1	39897232	39897470	238	-	utr3	MYCL	0.188492806358434	0.863989488587176	0.100851381453675	1	0.0947127121553176	0.811943544678264	0.406116518289008	0.575394210130676	0.995296055602331	0.251212410871075	0.52402510083009	0.999889698565194	0.744083644731256
chr1	39897629	39897761	132	+	exon	RP1-118J21.5	0.752908748010313	0.961562516362999	0.768707703942846	1	0.608206996067513	0.941652519342727	0.194282277279778	0.495664315572394	0.246721952472711	-0.381521039605312	0.885945805892354	NA	0.628242992078022
chr1	39969568	39969801	233	+	utr3	MFSD2A	0.421932106313327	0.892252765360966	0.327253666881983	1	0.264140090772141	0.849900745214693	0.562095154929384	0.664264996883891	0.0929841208499552	-0.0694214169848788	0.849732437588988	0.999889698565194	0.162405537834834
chr1	40059324	40059426	102	+	utr5	CAP1	0.693537905194055	0.952233806159971	0.566032283705193	1	0.861143898862141	0.993647808177145	0.231266462239528	0.506079691378858	0.0604276223276229	-0.119182139585625	0.628745821825712	0.999889698565194	0.179609761913248
chr1	40067492	40067637	145	+	exon	CAP1	0.394988812135656	0.889165809788012	0.435740962929727	1	0.313042733335376	0.860587348046055	0.162536737598252	0.488705688309049	-0.456570241063181	-0.119182139585625	0.628745821825712	0.999889698565194	-0.337388101477557
chr1	40069685	40069803	118	+	exon	CAP1	0.251382413127441	0.870850120450079	0.288019587963132	1	0.199691409325899	0.831150483897507	0.562008398030305	0.664188437021539	-0.825423642832651	-0.119182139585625	0.628745821825712	0.999889698565194	-0.706241503247027
chr1	40071707	40071835	128	+	utr3	CAP1	0.756388088673068	0.962217732564398	0.659709799785618	1	0.58889220416572	0.937814569987289	0.265213343859508	0.516058296350353	0.276508736792388	-0.119182139585625	0.628745821825712	0.999889698565194	0.395690876378012
chr1	40161472	40161584	112	+	exon	RLF	0.874407249172062	0.981666604819617	0.936792785168967	1	0.78438396487696	0.979440495646643	0.136113050195031	0.487018913521006	-0.69301990179267	-0.100786898097217	0.763656760389458	0.999889698565194	-0.592233003695453
chr1	40235943	40236359	416	+	exon	RLF	0.19082785886058	0.863989488587176	0.129917599475407	1	0.323288833209288	0.862861140146419	0.0237528828806024	0.487018913521006	0.728161949258436	-0.100786898097217	0.763656760389458	0.999889698565194	0.828948847355654
chr1	40236515	40236690	175	+	exon	RLF	0.551581679045336	0.923759745710125	0.456132331733542	1	0.670758308375293	0.958456773071769	0.0902317367933509	0.487018913521006	0.672823977094303	-0.100786898097217	0.763656760389458	0.999889698565194	0.77361087519152
chr1	40236961	40237156	195	+	exon	RLF	0.410031065344789	0.889986625070379	0.305470412947575	1	0.590567937842267	0.938869836032876	0.163338402789905	0.488866040454191	0.686803376100921	-0.100786898097217	0.763656760389458	0.999889698565194	0.787590274198138
chr1	40237220	40237503	283	+	exon	RLF	0.449758182630275	0.899130234957046	0.355319148658012	1	0.56227862707973	0.931451862325582	0.0275205591655194	0.487018913521006	0.724067841707398	-0.100786898097217	0.763656760389458	0.999889698565194	0.824854739804615
chr1	40237612	40237785	173	+	exon	RLF	0.370421000658834	0.885825020574995	0.287157792970193	1	0.378927696109754	0.877670534319378	0.0278541042529853	0.487018913521006	0.60741894591576	-0.100786898097217	0.763656760389458	0.999889698565194	0.708205844012977
chr1	40237887	40237991	104	+	exon	RLF	0.327689196490753	0.87741718416052	0.243947215442708	1	0.340830798651074	0.866447035091636	0.058792555077025	0.487018913521006	0.969826268109311	-0.100786898097217	0.763656760389458	0.999889698565194	1.07061316620653
chr1	40238462	40238574	112	+	exon	RLF	0.847484649573571	0.978102342697046	0.728170259247409	1	0.889092284018326	0.995200287448658	0.29423042401159	0.526699927571566	0.231681713348003	-0.100786898097217	0.763656760389458	0.999889698565194	0.332468611445221
chr1	40238661	40238870	209	+	exon	RLF	0.147392320550736	0.863989488587176	0.0892162585742162	1	0.115279654683111	0.811943544678264	0.0665713296132108	0.487018913521006	1.01179567207395	-0.100786898097217	0.763656760389458	0.999889698565194	1.11258257017117
chr1	40239050	40239280	230	+	exon	RLF	0.0287458745771143	0.863989488587176	0.0134247846416697	1	0.0445785686371608	0.805350569127062	0.0225411550828626	0.487018913521006	1.2153785039699	-0.100786898097217	0.763656760389458	0.999889698565194	1.31616540206712
chr1	40240042	40240548	506	+	utr3	RLF	0.02718984416623	0.863989488587176	0.0175127676680004	1	0.0461339814299238	0.805350569127062	0.024441736655703	0.487018913521006	1.11174757518814	-0.100786898097217	0.763656760389458	0.999889698565194	1.21253447328536
chr1	40256845	40256989	144	-	exon	RP1-39G22.7	0.0899014029106648	0.863989488587176	0.0351041856426303	1	0.0562159585421121	0.805597028654835	0.239625303703675	0.508298899140549	1.74449090316548	0.593033540385326	0.0890081676274465	0.739016063602402	1.15145736278016
chr1	40257289	40257872	583	-	exon	RP1-39G22.7	0.0580839732925706	0.863989488587176	0.0450504969482679	1	0.0342109830577471	0.791424438261609	0.251393412439821	0.511218961129333	1.50612714573774	0.593033540385326	0.0890081676274465	0.739016063602402	0.913093605352415
chr1	40292516	40292711	195	+	utr3	ZMPSTE24	0.0971007597458977	0.863989488587176	0.0762346893767885	1	0.0120806058778259	0.755902755354952	0.0436100778178328	0.487018913521006	1.00638452080788	-0.162195243099713	0.597551963989066	0.999889698565194	1.16857976390759
chr1	40300592	40301412	820	-	utr3	COL9A2	0.448302753876347	0.89860251502489	0.354139733578783	1	0.40184299700606	0.884706498730064	0.849796874573833	0.874228525573461	0.826089712062693	0.334349848187478	0.277537447321568	0.999889698565194	0.491739863875215
chr1	40303566	40303733	167	-	exon	COL9A2	0.59258477672743	0.933169429106545	0.627558217955265	1	0.918600755897402	0.995200287448658	0.144528152355261	0.487018913521006	-0.974672929674529	0.334349848187478	0.277537447321568	0.999889698565194	-1.30902277786201
chr1	40374048	40374148	100	+	utr5	SMAP2	0.547844708624476	0.92350699597556	0.521764962959122	1	0.262875314653354	0.848334100139763	0.439363527223137	0.592083937797284	-1.69484360244642	0.106462729609973	0.675670954595895	0.999889698565194	-1.80130633205639
chr1	40421925	40422171	246	+	utr3	SMAP2	0.124294658869551	0.863989488587176	0.0833630088381065	1	0.209197174170744	0.832001142568097	0.266931405179837	0.516825153233598	0.695526761141326	0.106462729609973	0.675670954595895	0.999889698565194	0.589064031531353
chr1	40514550	40515177	627	-	exon	RP11-656D10.5	0.081511225850269	0.863989488587176	0.0635732534264192	1	0.000747422050046077	0.399426179177117	0.414764801060763	0.580470207565723	1.73454685481266	NA	NA	NA	NA
chr1	40515341	40515636	295	+	exon	EXO5	0.691524467594602	0.951300145041978	0.603409431174565	1	0.581383289606949	0.93582606228091	0.11338415965077	0.487018913521006	1.2107316927353	0.648081777289708	0.193143689617869	0.947211657983554	0.562649915445594
chr1	40546853	40547041	188	+	exon	ZNF684	0.660535159769562	0.944986988219949	0.576125948236615	1	0.630847541907453	0.94780438457702	0.282566797820679	0.522775505195541	1.81284905342922	0.389326101807681	0.349059713342052	0.999889698565194	1.42352295162154
chr1	40770683	40770954	271	+	utr3	NFYC	0.308415435163635	0.874421132713085	0.315378971406188	1	0.449188803117248	0.896572695996949	0.34334321771658	0.546617635531921	-1.26317973176627	-0.368605074168717	0.212067290434636	0.9631264304734	-0.894574657597553
chr1	40861097	40861733	636	-	utr3	CITED4	0.971487398627676	0.997883365416335	0.942246578811079	1	0.42845496636385	0.888870720389961	0.66561222410143	0.733734204682858	-0.0430170947652415	-0.152165296630726	0.643098151054521	0.999889698565194	0.109148201865484
chr1	40862195	40862320	125	-	utr5	CITED4	0.959148224812278	0.997161965729979	0.921056071691709	1	0.513578228748674	0.91791500871294	0.420481959900863	0.582812768956632	-0.656277115329224	-0.152165296630726	0.643098151054521	0.999889698565194	-0.504111818698499
chr1	41027306	41027493	187	-	utr3	SCMH1	0.0668627898148933	0.863989488587176	0.0620055128770019	1	0.0943056971576493	0.811943544678264	0.018468561279508	0.487018913521006	-0.923393653728267	-0.0583188234226178	0.808482017060144	0.999889698565194	-0.865074830305649
chr1	41028003	41028104	101	-	utr3	SCMH1	0.61756649940219	0.937969858259989	0.634806212858687	1	0.809984986995599	0.98350817435766	0.161169257450243	0.488414294319361	-0.203749569746783	-0.0583188234226178	0.808482017060144	0.999889698565194	-0.145430746324165
chr1	41028224	41028362	138	-	exon	SCMH1	0.0807072345829192	0.863989488587176	0.0659950153928623	1	0.139586635251571	0.814170864335662	0.228774240907282	0.505137762313281	-1.14623618019113	-0.0583188234226178	0.808482017060144	0.999889698565194	-1.08791735676852
chr1	41070650	41070777	127	-	exon	SCMH1	0.0817310039516428	0.863989488587176	0.0753435809917424	1	0.116386815427806	0.811943544678264	0.0390064071676319	0.487018913521006	-0.745196625904878	-0.0583188234226178	0.808482017060144	0.999889698565194	-0.68687780248226
chr1	41165796	41165995	199	-	intron	SCMH1	0.0332814487842112	0.863989488587176	0.0127444597009467	1	0.0167808600855838	0.77647469165288	0.0401127928280469	0.487018913521006	1.76631431381576	-0.0583188234226178	0.808482017060144	0.999889698565194	1.82463313723838
chr1	41168394	41168511	117	-	intron	SCMH1	0.0171631851435965	0.863989488587176	0.00414498375984002	1	0.00903956315312926	0.754867606708699	0.0998369404580168	0.487018913521006	1.83373104999232	-0.0583188234226178	0.808482017060144	0.999889698565194	1.89204987341494
chr1	41513567	41513731	164	-	exon	HIVEP3	0.560442665943243	0.925049157372561	0.459016007456465	1	0.330103974887187	0.863963099882713	0.241721250039324	0.508891179347586	-0.590159785373459	-1.13999430074463	0.246188539095244	0.988845731023678	0.549834515371175
chr1	42179504	42179840	336	-	utr3	FOXJ3	0.149198677382698	0.863989488587176	0.0943226224640931	1	0.167047538911652	0.822529206928054	0.195250101876149	0.495855626172887	0.937340631054562	0.176170099469685	0.494716269538887	0.999889698565194	0.761170531584877
chr1	42191383	42191589	206	-	exon	FOXJ3	0.100683884434574	0.863989488587176	0.108442069150168	1	0.0424283183314999	0.805350569127062	0.0799748708414453	0.487018913521006	-0.678052111382545	0.176170099469685	0.494716269538887	0.999889698565194	-0.854222210852229
chr1	42278420	42278611	191	-	exon	FOXJ3	0.993901678488574	0.999748337147732	0.904984405980099	1	0.989525818534143	0.995204921860933	0.00674210346011495	0.487018913521006	0.485594610670089	0.176170099469685	0.494716269538887	0.999889698565194	0.309424511200404
chr1	42459752	42460157	405	+	utr3	PPCS	0.0633734376505688	0.863989488587176	0.0493078133347158	1	0.0576564423083391	0.805597028654835	0.218984408085754	0.503223689898051	1.04086970533536	0.0876206443435432	0.754504063559233	0.999889698565194	0.953249060991821
chr1	42682423	42682587	164	+	utr5	YBX1	0.66791813146095	0.946441999762743	0.601480779447698	1	0.294891789881266	0.856699648526777	0.81067910764541	0.842743768623995	-0.700308742351247	0.00800682490444523	0.972463941019048	0.999889698565194	-0.708315567255692
chr1	42696648	42696759	111	+	exon	YBX1	0.631858801014922	0.94004678668641	0.775547736530859	1	0.762954262398043	0.974225138857018	0.138083359214755	0.487018913521006	-0.0333180242928622	0.00800682490444523	0.972463941019048	0.999889698565194	-0.0413248491973074
chr1	42700742	42701003	261	+	exon	YBX1	0.0244799838352281	0.863989488587176	0.0718177438045896	1	0.151347317816538	0.818915464124892	0.204390685737982	0.498552704191329	-0.68703859813677	0.00800682490444523	0.972463941019048	0.999889698565194	-0.695045423041215
chr1	42746429	42746876	447	-	utr3	P3H1	0.422832820237344	0.892252765360966	0.367738847167454	1	0.276115512048221	0.852557434017096	0.651596608064297	0.723893868556451	0.253743832155369	0.124633777647724	0.624886571119222	0.999889698565194	0.129110054507645
chr1	42754908	42755232	324	-	exon	P3H1	0.560030495072827	0.925014837461183	0.636707151247634	1	0.590801238084321	0.938872663466005	0.38039771544112	0.562252108818637	-0.036375292895313	0.124633777647724	0.624886571119222	0.999889698565194	-0.161009070543037
chr1	42766815	42766967	152	-	exon	P3H1	0.606779161528745	0.936309804830703	0.63234384685248	1	0.888425259037709	0.995200287448658	0.311930813635472	0.534337077765319	-1.14744107485669	0.124633777647724	0.624886571119222	0.999889698565194	-1.27207485250442
chr1	42775225	42775527	302	+	utr3	RP5-994D16.12	0.31664378359586	0.875492472036744	0.242057212322178	1	0.292151063027788	0.85573819987075	0.16757831108693	0.489118277570683	0.756512253835311	-1.73194079470015	0.727055886069544	NA	2.48845304853546
chr1	42807258	42807548	290	-	utr3	SVBP	0.583970972952351	0.931662353958907	0.456653568346028	1	0.581118297359594	0.935773864636153	0.258819600453754	0.514294075476392	0.203273808642855	-0.398113703576022	0.372030645146777	0.999889698565194	0.601387512218877
chr1	42842527	42843182	655	-	exon	RP11-342M1.3	0.841734354643917	0.977758132745704	0.720532544732982	1	0.629174544252887	0.946934012289283	0.474750290356833	0.611542118749267	-0.408750799185969	-0.0101111102198929	0.988717170254681	0.999889698565194	-0.398639688966076
chr1	42850937	42851244	307	+	utr5	ZNF691	0.546653564515672	0.92329338133431	0.481480650519496	1	0.338833299193295	0.866009402981561	0.306018052699882	0.531845161683158	0.47973499875508	-0.10462953386301	0.771092198280619	0.999889698565194	0.58436453261809
chr1	42851344	42852157	813	+	utr3	ZNF691	0.341141467281785	0.879655519141834	0.299505252891372	1	0.106344328778088	0.811943544678264	0.576771858015015	0.674603943089436	0.555200891991201	-0.10462953386301	0.771092198280619	0.999889698565194	0.659830425854212
chr1	42926524	42926747	223	-	utr3	SLC2A1	0.075001630029386	0.863989488587176	0.0492930316235488	1	0.059570238125004	0.805597028654835	0.046429190709939	0.487018913521006	0.188151596325727	-1.32251360515349	1.14912305735704e-05	0.00112305097289531	1.51066520147922
chr1	42926891	42927165	274	-	utr3	SLC2A1	0.512978561908271	0.914623673079818	0.405831951401159	1	0.443990293135969	0.894522341004561	0.508478914887082	0.631451407303988	-0.918107279449814	-1.32251360515349	1.14912305735704e-05	0.00112305097289531	0.40440632570368
chr1	42929652	42929824	172	-	utr3	SLC2A1	0.224410755809159	0.866482012316736	0.225373567782057	1	0.132203851520038	0.813826715725128	0.238184909551711	0.508117542664871	-1.95583661704119	-1.32251360515349	1.14912305735704e-05	0.00112305097289531	-0.633323011887694
chr1	42958667	42958888	221	-	utr5	SLC2A1	0.96452839284923	0.997661220274025	0.947427143363695	1	0.60842447355325	0.941753392464825	0.451867386809379	0.599450395927287	-2.06815893810055	-1.32251360515349	1.14912305735704e-05	0.00112305097289531	-0.745645332947052
chr1	43164728	43164836	108	-	exon	EBNA1BP2	0.174318155516895	0.863989488587176	0.181401197432693	1	0.414147641118658	0.886779641259276	0.0457628619650396	0.487018913521006	-1.1589290737541	-0.321350985270924	0.370697693419425	0.999889698565194	-0.837578088483172
chr1	43171528	43171688	160	-	exon	EBNA1BP2	0.501756814777706	0.9128872622527	0.516612004359504	1	0.624162614009164	0.946138062799868	0.169375950853172	0.489118277570683	-1.17837751450026	-0.321350985270924	0.370697693419425	0.999889698565194	-0.857026529229335
chr1	43359148	43359353	205	+	utr5	CDC20	0.328123921113809	0.87741718416052	0.337078179658874	1	0.799306769018148	0.981333865221462	0.214283394037818	0.502900054760068	-1.51841991528918	-0.519114646918148	0.0474932771282617	0.563131753266298	-0.999305268371027
chr1	43360136	43360260	124	+	exon	CDC20	0.972021124028444	0.997883365416335	0.929222134881308	1	0.932131588362071	0.995200287448658	0.127999512211884	0.487018913521006	-0.287826700306667	-0.519114646918148	0.0474932771282617	0.563131753266298	0.231287946611481
chr1	43362938	43363114	176	+	exon	CDC20	0.262310647966929	0.870850120450079	0.299436711282393	1	0.39371249131328	0.882233492622545	0.408763998841562	0.577016822321957	-1.02507314511855	-0.519114646918148	0.0474932771282617	0.563131753266298	-0.505958498200406
chr1	43363524	43363928	404	-	utr3	ELOVL1	0.981686769761066	0.998398541871396	0.919708752732642	1	0.645143276302149	0.952498207959762	0.558074628896618	0.661741121832645	0.0165416167289457	-0.125070444147111	0.646281017777266	0.999889698565194	0.141612060876057
chr1	43366023	43366125	102	-	intron	ELOVL1	0.848459548013171	0.978102342697046	0.860346675372917	1	0.848524863400567	0.991637537722387	0.228057117651217	0.504762667379519	0.366688025473749	-0.125070444147111	0.646281017777266	0.999889698565194	0.49175846962086
chr1	43384863	43384998	135	-	utr3	MED8	0.532875804902334	0.919760615300651	0.457481293928935	1	0.316556711797929	0.860958061521829	0.33656044946718	0.54412227273384	0.269910143281087	0.0485538430806408	0.855823448604042	0.999889698565194	0.221356300200446
chr1	43386020	43386269	249	-	exon	MED8	0.762924905299417	0.963150820616567	0.860504550973792	1	0.892659443823864	0.995200287448658	0.375230200347364	0.560586105561961	-0.0785755157313926	0.0485538430806408	0.855823448604042	0.999889698565194	-0.127129358812033
chr1	43386921	43387026	105	-	exon	MED8	0.00678973566858053	0.863989488587176	0.00501987798921531	1	0.00759064736349381	0.736053736206712	0.0193147409303962	0.487018913521006	-1.24500028519171	0.0485538430806408	0.855823448604042	0.999889698565194	-1.29355412827235
chr1	43449189	43449419	230	+	intron	SZT2	0.798648878980465	0.970968120959551	0.703278582356235	1	0.710770292017683	0.96456790846288	0.0552937473955116	0.487018913521006	0.380524102770261	0.0833744221209317	0.743038630552627	0.999889698565194	0.297149680649329
chr1	43450372	43451138	766	+	utr3	SZT2	0.32395382152773	0.876695840647442	0.303298328806953	1	0.133225419546206	0.813826715725128	0.119012967605327	0.487018913521006	0.521105349840441	0.0833744221209317	0.743038630552627	0.999889698565194	0.437730927719509
chr1	43451199	43451320	121	+	utr3	SZT2	0.409418362473991	0.889986625070379	0.420908591555562	1	0.744210535140979	0.97003389973481	0.492423315367782	0.622536118597403	-0.185966068909093	0.0833744221209317	0.743038630552627	0.999889698565194	-0.269340491030025
chr1	43452271	43452839	568	+	utr3	SZT2	0.988180811416795	0.999186767999647	0.906243942298453	1	0.564649928628838	0.932229768675774	0.409023940644156	0.577159572821037	0.258186749230762	0.0833744221209317	0.743038630552627	0.999889698565194	0.17481232710983
chr1	43452884	43453041	157	-	exon	HYI	0.240491536899435	0.869733226217826	0.133611195998486	1	0.179243343298999	0.823534167154626	0.734290868818482	0.784064038979764	1.0087692888367	0.254023051846051	0.501154766933481	0.999889698565194	0.754746236990653
chr1	43453400	43453500	100	-	exon	HYI	0.861328913108124	0.979464057570332	0.978322245447402	1	0.702229306968163	0.963647765889027	0.393757540430016	0.56933720463451	-0.455636062525747	0.254023051846051	0.501154766933481	0.999889698565194	-0.709659114371797
chr1	43590932	43591513	581	+	exon	PTPRF	0.484771961183063	0.908821142215327	0.548873673593794	1	0.412861172555492	0.886588237421883	0.686848876813151	0.749013205319618	-0.485686912172169	-0.352754394491245	0.160693942406662	0.900013489566629	-0.132932517680924
chr1	43597871	43598004	133	+	exon	PTPRF	0.71486402917795	0.956385981200232	0.761405164807745	1	0.943431385397878	0.995200287448658	0.416001406943532	0.580889150964848	-1.46984347503092	-0.352754394491245	0.160693942406662	0.900013489566629	-1.11708908053967
chr1	43603580	43604105	525	+	exon	PTPRF	0.781086874925423	0.967325059541032	0.911999318930323	1	0.727178845719987	0.965961118169094	0.414451417430258	0.58031969645383	-0.457479594076485	-0.352754394491245	0.160693942406662	0.900013489566629	-0.10472519958524
chr1	43606237	43606404	167	+	exon	PTPRF	0.926636679949811	0.990828966443002	0.815026164021952	1	0.916140672586317	0.995200287448658	0.0474968050241134	0.487018913521006	-0.297660755419789	-0.352754394491245	0.160693942406662	0.900013489566629	0.0550936390714563
chr1	43606749	43606887	138	+	exon	PTPRF	0.861653005659786	0.979473115675689	0.951297809872983	1	0.755026509188937	0.971417189168249	0.0383706357540891	0.487018913521006	-0.347252802980022	-0.352754394491245	0.160693942406662	0.900013489566629	0.00550159151122326
chr1	43619319	43619422	103	+	exon	PTPRF	0.368977548969055	0.885548804372716	0.363213672475686	1	0.345300569243912	0.867850220930776	0.219041952384432	0.503223689898051	-1.26798171270652	-0.352754394491245	0.160693942406662	0.900013489566629	-0.915227318215275
chr1	43622056	43622289	233	+	utr3	PTPRF	0.598031922629013	0.934924183353988	0.689176792777407	1	0.918033539189676	0.995200287448658	0.451903275252801	0.599471084726287	-0.63138444825481	-0.352754394491245	0.160693942406662	0.900013489566629	-0.278630053763564
chr1	43667799	43668000	201	+	exon	KDM4A	0.358101226738292	0.882339606153285	0.252872847585417	1	0.411396372245548	0.886235884932623	0.426463366523432	0.586134757801368	0.15905484807278	-0.0218183788314168	0.929914092065945	0.999889698565194	0.180873226904196
chr1	43669034	43669235	201	+	exon	KDM4A	0.275845000644202	0.870850120450079	0.289943282563201	1	0.397297968897948	0.883714758084696	0.133074471116762	0.487018913521006	-0.302040738838966	-0.0218183788314168	0.929914092065945	0.999889698565194	-0.280222360007549
chr1	43671676	43671836	160	+	exon	KDM4A	0.660573486865633	0.944986988219949	0.734204033729429	1	0.911707544992117	0.995200287448658	0.610269741060752	0.696429691815567	-0.0672903469493642	-0.0218183788314168	0.929914092065945	0.999889698565194	-0.0454719681179474
chr1	43692518	43692739	221	+	intron	KDM4A	0.189791991205257	0.863989488587176	0.101650151126192	1	0.102222816161873	0.811943544678264	0.176913966938353	0.491349723444415	1.62079443348704	-0.0218183788314168	0.929914092065945	0.999889698565194	1.64261281231846
chr1	43704223	43704750	527	+	utr3	KDM4A	0.521780114335493	0.916250978297225	0.456196921180197	1	0.367039778460631	0.876384839776702	0.264253338653579	0.515554103056091	0.220412537017895	-0.0218183788314168	0.929914092065945	0.999889698565194	0.242230915849312
chr1	43704915	43705052	137	+	utr3	KDM4A	0.386888897835264	0.88861434877853	0.316986376327849	1	0.136268463448577	0.813826715725128	0.789835981948379	0.826762467529193	0.327629192168676	-0.0218183788314168	0.929914092065945	0.999889698565194	0.349447571000093
chr1	43910508	43910738	230	+	intron	ST3GAL3	0.437267942101036	0.895031868647041	0.417837046954158	1	0.0775782797924982	0.807909397199346	0.0280877335221299	0.487018913521006	-0.22437385758695	-0.645459245664639	0.0265449837765097	0.409788114059935	0.421085388077689
chr1	43912795	43913106	311	+	intron	ST3GAL3	0.528501404303257	0.918641046201383	0.484296576272237	1	0.122160340559217	0.812596961280772	0.0938360842826731	0.487018913521006	-0.481032160868358	-0.645459245664639	0.0265449837765097	0.409788114059935	0.164427084796281
chr1	43913597	43913960	363	+	intron	ST3GAL3	0.408713980212863	0.889986625070379	0.334502382352132	1	0.187357983236468	0.825708032794448	0.399676355542795	0.572003356959872	-0.668663251898756	-0.645459245664639	0.0265449837765097	0.409788114059935	-0.0232040062341167
chr1	43914114	43914228	114	+	intron	ST3GAL3	0.671725477743365	0.94772708377096	0.627700675744061	1	0.137244065774219	0.813826715725128	0.50331850870197	0.628733768279739	-0.308382422387968	-0.645459245664639	0.0265449837765097	0.409788114059935	0.337076823276671
chr1	43914360	43914629	269	+	intron	ST3GAL3	0.114944323572807	0.863989488587176	0.091502111400974	1	0.0172767384764643	0.77647469165288	0.0674967410524059	0.487018913521006	-0.0350997096713134	-0.645459245664639	0.0265449837765097	0.409788114059935	0.610359535993326
chr1	43915015	43915260	245	+	intron	ST3GAL3	0.304263199325975	0.874421132713085	0.287492620581943	1	0.018445861996662	0.77647469165288	0.422715660182648	0.583746379611431	-0.129986631255632	-0.645459245664639	0.0265449837765097	0.409788114059935	0.515472614409007
chr1	43915586	43915792	206	+	intron	ST3GAL3	0.0800427677170479	0.863989488587176	0.051699832902212	1	0.0330727533151466	0.791424438261609	0.146509375650472	0.487018913521006	0.0616829641392227	-0.645459245664639	0.0265449837765097	0.409788114059935	0.707142209803862
chr1	43916325	43916485	160	+	intron	ST3GAL3	0.514115418851486	0.914623673079818	0.454509825538025	1	0.122656672657434	0.812596961280772	0.863001501683482	0.884893350972158	-0.460383807023209	-0.645459245664639	0.0265449837765097	0.409788114059935	0.18507543864143
chr1	43930132	43930482	350	+	utr3	ST3GAL3	0.31796694991015	0.875851070579095	0.361589315183697	1	0.992282351959437	0.995694121600985	0.547807598281615	0.655115527155775	-1.11906136203541	-0.645459245664639	0.0265449837765097	0.409788114059935	-0.473602116370769
chr1	43930684	43931131	447	+	utr3	ST3GAL3	0.883186498688432	0.982824301967805	0.936064678477749	1	0.383434054794724	0.879134957379437	0.417671616490881	0.581749070229654	-0.116545301412568	-0.645459245664639	0.0265449837765097	0.409788114059935	0.528913944252071
chr1	43933621	43933761	140	+	utr5	ARTN	0.218740100404456	0.864874624726486	0.199136545546978	1	0.356084255665595	0.87136884737681	0.0467793719603374	0.487018913521006	-1.68400128645072	-1.70181841953822	1.63874973197172e-05	0.00152942593228478	0.0178171330874959
chr1	43934146	43934327	181	+	utr5	ARTN	0.87733775004211	0.982019718946678	0.895868054273995	1	0.351529356138718	0.870231354497189	0.746831530075794	0.793705411894547	-1.71477036014581	-1.70181841953822	1.63874973197172e-05	0.00152942593228478	-0.0129519406075911
chr1	43934513	43934740	227	+	utr5	ARTN	0.971613576638687	0.997883365416335	0.963580589161602	1	0.638968632507293	0.95039205785789	0.642721177235984	0.717803190901588	-1.21894921567816	-1.70181841953822	1.63874973197172e-05	0.00152942593228478	0.482869203860064
chr1	43935575	43935863	288	+	utr5	ARTN	0.277914481021354	0.870850120450079	0.18834816357202	1	0.342016109196962	0.866533422397771	0.676885006309244	0.741504314486413	-0.956818382368138	-1.70181841953822	1.63874973197172e-05	0.00152942593228478	0.745000037170081
chr1	43936674	43937187	513	+	utr3	ARTN	0.213067265922438	0.864062132789357	0.152517575331257	1	0.382414613393974	0.878287459379196	0.587238653884924	0.681058289067928	-1.02890542736837	-1.70181841953822	1.63874973197172e-05	0.00152942593228478	0.672912992169849
chr1	43947045	43947354	309	+	utr5	IPO13	0.977704428280569	0.998398541871396	0.882244552052325	1	0.95623443302093	0.995200287448658	0.472566328960766	0.610403257640125	-0.15599938767368	-0.238069920019997	0.409976623790376	0.999889698565194	0.0820705323463172
chr1	43949456	43949860	404	+	exon	IPO13	0.880842140805234	0.982577805026094	0.79371077968088	1	0.894662980663162	0.995200287448658	0.0529165302168934	0.487018913521006	0.148442678142824	-0.238069920019997	0.409976623790376	0.999889698565194	0.386512598162821
chr1	43949950	43950114	164	+	exon	IPO13	0.518995378458396	0.915480085605426	0.529551535567808	1	0.748772016655367	0.970949326647925	0.185243853688706	0.492941531373119	-0.478910708259587	-0.238069920019997	0.409976623790376	0.999889698565194	-0.24084078823959
chr1	43970054	43970269	215	+	utr5	DPH2	0.516274402070047	0.914845780558188	0.392855187397891	1	0.406448176834295	0.88557048788491	0.962050904080956	0.968064272234646	0.208540726781426	0.0803761142885553	0.778819078129617	0.999889698565194	0.128164612492871
chr1	43972402	43972730	328	+	utr3	DPH2	0.422703885677217	0.892252765360966	0.324214926010777	1	0.314024082083776	0.860830984943547	0.61217884032389	0.697790422007012	0.49561710180007	0.0803761142885553	0.778819078129617	0.999889698565194	0.415240987511515
chr1	43981232	43981388	156	+	utr5	B4GALT2	0.787232165390703	0.968616655067631	0.887919333146893	1	0.679532548991814	0.959924646342003	0.485792341329178	0.618284568011783	-0.94170709575055	-0.198551805044904	0.51727062383533	0.999889698565194	-0.743155290705646
chr1	43981676	43981823	147	+	exon	B4GALT2	0.389998485447712	0.888874160423265	0.394100768586377	1	0.56031918969412	0.930714237995524	0.182353792781667	0.492086864272295	-1.07363452331816	-0.198551805044904	0.51727062383533	0.999889698565194	-0.875082718273253
chr1	43990281	43990717	436	+	utr3	B4GALT2	0.226073783790076	0.867250990721161	0.204567152565913	1	0.0681485069271973	0.807521975836859	0.651894124675578	0.724053777893293	0.638485875514875	-0.198551805044904	0.51727062383533	0.999889698565194	0.837037680559779
chr1	43990942	43991141	199	+	utr3	B4GALT2	0.747125363370996	0.960586464075693	0.684158579687315	1	0.414155561835323	0.886779641259276	0.33300846820882	0.542935227042361	-0.04579071720651	-0.198551805044904	0.51727062383533	0.999889698565194	0.152761087838394
chr1	44213708	44213818	110	+	utr5	DMAP1	0.35242031430981	0.881445184218459	0.328605613724259	1	0.4416606719274	0.893477264382933	0.585313843426277	0.679898299854958	-0.886821450808126	-0.0687114738359542	0.786733315884223	0.999889698565194	-0.818109976972172
chr1	44214675	44214827	152	+	exon	DMAP1	0.104037216729506	0.863989488587176	0.0729644211301684	1	0.093636133641451	0.811943544678264	0.0467148580394899	0.487018913521006	-1.31386073992761	-0.0687114738359542	0.786733315884223	0.999889698565194	-1.24514926609166
chr1	44218078	44218410	332	+	exon	DMAP1	0.583706119592065	0.931662353958907	0.442836581593379	1	0.463929778346221	0.902263305585253	0.864360745814732	0.885971777910295	0.235473389325577	-0.0687114738359542	0.786733315884223	0.999889698565194	0.304184863161532
chr1	44219031	44219211	180	+	exon	DMAP1	0.102486562417649	0.863989488587176	0.0838063047996155	1	0.100329835818897	0.811943544678264	0.432287572378371	0.589118382269963	-1.02759653089259	-0.0687114738359542	0.786733315884223	0.999889698565194	-0.958885057056641
chr1	44220519	44220638	119	+	utr3	DMAP1	0.290480239214227	0.870850120450079	0.280148862149553	1	0.561566533165493	0.931117246298479	0.0593795618357824	0.487018913521006	-0.606728458000735	-0.0687114738359542	0.786733315884223	0.999889698565194	-0.538016984164781
chr1	44221143	44221269	126	-	utr3	ERI3	0.99406316029762	0.99980317623673	0.907204789827981	1	0.558415522765996	0.93040710650119	0.720004242570622	0.773438578650988	-0.253002879631992	0.0799701796927663	0.766600244755042	0.999889698565194	-0.332973059324759
chr1	44221537	44221766	229	-	utr3	ERI3	0.869319355805296	0.980365445493471	0.746564896674463	1	0.8404381156859	0.989829982281412	0.438177917211939	0.591505905248014	0.138845000951232	0.0799701796927663	0.766600244755042	0.999889698565194	0.0588748212584656
chr1	44405196	44405354	158	+	utr5	RNF220	0.794383382931625	0.970459417368981	0.672661339951963	1	0.726659208027202	0.965942078344099	0.497439305451073	0.625247256188921	-0.390244461348474	-0.147028134446401	0.553366535603832	0.999889698565194	-0.243216326902073
chr1	44411977	44412718	741	+	utr5	RNF220	0.426425845881479	0.892941861539369	0.396083830977181	1	0.389826442786918	0.879976440455687	0.167760231985473	0.489118277570683	0.065373967955284	-0.147028134446401	0.553366535603832	0.999889698565194	0.212402102401685
chr1	44614114	44614219	105	+	exon	RNF220	0.467703191128673	0.905798853120487	0.50280860941286	1	0.629045739958727	0.946926811780359	0.0724336104783704	0.487018913521006	-0.475223564159439	-0.147028134446401	0.553366535603832	0.999889698565194	-0.328195429713038
chr1	44635483	44635627	144	+	utr3	RNF220	0.0808267445706284	0.863989488587176	0.100865045785223	1	0.254758234540297	0.848209321643011	0.0486833921213614	0.487018913521006	-0.777738988262981	-0.147028134446401	0.553366535603832	0.999889698565194	-0.63071085381658
chr1	44635961	44636123	162	+	utr3	RNF220	0.0391214769378216	0.863989488587176	0.0572303737852685	1	0.145736418614015	0.818199697195758	0.0390028233649259	0.487018913521006	-0.911613053065839	-0.147028134446401	0.553366535603832	0.999889698565194	-0.764584918619438
chr1	44644634	44644756	122	+	exon	RNF220	0.0993853753540663	0.863989488587176	0.121052365388937	1	0.176890737455727	0.822887397734513	0.210394059925283	0.500631200834535	-0.967500646230061	-0.147028134446401	0.553366535603832	0.999889698565194	-0.82047251178366
chr1	44644955	44645058	103	+	exon	RNF220	0.242580050326446	0.869954035330604	0.270081238195041	1	0.242407328348518	0.845896110761713	0.142103598683541	0.487018913521006	-1.00101359729244	-0.147028134446401	0.553366535603832	0.999889698565194	-0.853985462846038
chr1	44650652	44650875	223	+	utr3	RNF220	0.047388013197736	0.863989488587176	0.0614913735259209	1	0.130501497034928	0.813826715725128	0.17678525453308	0.491349723444415	-1.06562922456351	-0.147028134446401	0.553366535603832	0.999889698565194	-0.918601090117106
chr1	44651089	44651331	242	+	utr3	RNF220	0.977449427748795	0.998398541871396	0.908474342842122	1	0.799391416548414	0.981333865221462	0.612571245263206	0.698020724956023	0.175499090879391	-0.147028134446401	0.553366535603832	0.999889698565194	0.322527225325792
chr1	44651468	44651624	156	+	utr3	RNF220	0.565524100121021	0.926454522322856	0.652327869959738	1	0.870181306984063	0.994384650864303	0.600097287397699	0.689088750128701	-0.0872706538826397	-0.147028134446401	0.553366535603832	0.999889698565194	0.0597574805637617
chr1	44654539	44654784	245	-	utr3	TMEM53	0.754059952017435	0.961789577149302	0.825722750855856	1	0.960704515466614	0.995200287448658	0.211298900126239	0.501220222211089	-0.365424567066093	-0.195781050564356	0.560566462391427	0.999889698565194	-0.169643516501737
chr1	44688109	44688253	144	+	utr5	C1orf228	0.280580624586846	0.870850120450079	0.184170463417059	1	0.197061514319971	0.830619192401962	0.154754838098887	0.487174317871573	0.932384847974014	0.10993201385376	0.662252737904774	0.999889698565194	0.822452834120254
chr1	44700871	44701327	456	+	utr3	C1orf228	0.0291320036397251	0.863989488587176	0.0154601711394827	1	0.00894346347725373	0.754867606708699	0.0859625376894069	0.487018913521006	1.31654490406988	0.10993201385376	0.662252737904774	0.999889698565194	1.20661289021612
chr1	44723721	44724409	688	+	exon	C1orf228	0.608804189061231	0.936309804830703	0.736447619163183	1	0.874651751283621	0.994833333571627	0.725512079001762	0.777199218613082	-0.100116793452162	0.10993201385376	0.662252737904774	0.999889698565194	-0.210048807305922
chr1	44724538	44725564	1026	+	utr3	C1orf228	0.412229339585032	0.889986625070379	0.550874998802452	1	0.752395627063167	0.970949326647925	0.666202087084541	0.734163731858417	-0.0480744785424347	0.10993201385376	0.662252737904774	0.999889698565194	-0.158006492396195
chr1	44766761	44766901	140	+	exon	KIF2C	0.267990461684056	0.870850120450079	0.31148651608784	1	0.434772526166652	0.890069611420333	0.275110559030649	0.519765614304836	-0.342920138132723	-0.0183625281182332	0.942811001227316	0.999889698565194	-0.32455761001449
chr1	44767073	44767397	324	+	utr3	KIF2C	0.952811808382087	0.995703847381543	0.831505124488775	1	0.916719522349469	0.995200287448658	0.247393921727702	0.510469567896143	-0.00568802415231975	-0.0183625281182332	0.942811001227316	0.999889698565194	0.0126745039659134
chr1	44775992	44776133	141	+	exon	RPS8	0.316980895834052	0.87554431907561	0.385931321571204	1	0.444811640026072	0.894659855486844	0.412867936449484	0.579240760124285	-0.349349219526634	0.444322195758221	0.068703075253057	0.66425846061344	-0.793671415284855
chr1	44776631	44776746	115	+	exon	RPS8	0.0492084050071287	0.863989488587176	0.108932066833975	1	0.180589712887433	0.823534167154626	0.3302000345538	0.541714466005698	-0.282932068923086	0.444322195758221	0.068703075253057	0.66425846061344	-0.727254264681307
chr1	44777529	44777744	215	+	exon	RPS8	0.0475633967752314	0.863989488587176	0.119525108599131	1	0.161553635883251	0.820602925546471	0.345943636912806	0.54731078844806	-0.158971265782547	0.444322195758221	0.068703075253057	0.66425846061344	-0.603293461540768
chr1	44777981	44778104	123	+	exon	RPS8	0.100462572965075	0.863989488587176	0.188603895835375	1	0.337187183352152	0.86550974435079	0.20113722531887	0.497773968296599	-0.0259197640741469	0.444322195758221	0.068703075253057	0.66425846061344	-0.470241959832368
chr1	44813663	44813832	169	+	utr3	BTBD19	0.398239603101345	0.889369164506986	0.373030340221745	1	0.572401386904211	0.933320849111837	0.355818722867933	0.551378032177872	-1.48926430692684	-0.360460505190636	0.297091828146215	0.999889698565194	-1.1288038017362
chr1	45002814	45002933	119	-	utr3	HECTD3	0.255468344927008	0.870850120450079	0.225381340224789	1	0.296485468678765	0.856828487926239	0.124400907655614	0.487018913521006	-1.12292455462369	-0.394656775965789	0.213690429654725	0.96316899937755	-0.728267778657904
chr1	45013599	45013738	139	+	exon	UROD	0.573002268759585	0.929502068941768	0.61693935877196	1	0.785572378768622	0.979767818991215	0.576967367556162	0.674666467317795	-0.461577022858951	-0.438214957334622	0.180217196884067	0.928155250470693	-0.0233620655243288
chr1	45015299	45015514	215	+	utr3	UROD	0.707976800207336	0.955081428096919	0.761258282563045	1	0.937690140833073	0.995200287448658	0.493083648556317	0.6229725588372	-0.710495000790985	-0.438214957334622	0.180217196884067	0.928155250470693	-0.272280043456363
chr1	45326942	45327224	282	+	utr5	HPDL	0.205677757116737	0.863989488587176	0.122192565791489	1	0.221270353372688	0.838511637601357	0.8486556819204	0.873241919791268	0.23550050729629	-0.0463892178506718	0.922916940216187	0.999889698565194	0.281889725146962
chr1	45327617	45328516	899	+	utr3	HPDL	0.63746232087563	0.941360815891245	0.631124213906554	1	0.0927628551481313	0.811943544678264	0.695397810249093	0.755191632954048	0.429837167758336	-0.0463892178506718	0.922916940216187	0.999889698565194	0.476226385609007
chr1	45343107	45343510	403	+	exon	TOE1	0.211767029628829	0.863989488587176	0.172543764420799	1	0.11762783731047	0.811943544678264	0.181978360316931	0.492040525777438	0.501099163346811	-0.028455685767612	0.936450705375015	0.999889698565194	0.529554849114423
chr1	45343655	45343879	224	+	utr3	TOE1	0.72989535637689	0.959325821359459	0.628818380271669	1	0.51314579451943	0.917656266625824	0.162159145964912	0.488647266832771	0.305201035809735	-0.028455685767612	0.936450705375015	0.999889698565194	0.333656721577347
chr1	45345368	45345572	204	-	exon	TESK2	0.823581873735379	0.975551810667778	0.877243675991061	1	0.840061762154512	0.989829982281412	0.801888640446152	0.836063845828323	0.564919978519832	0.366827552192815	0.311329632094304	0.999889698565194	0.198092426327016
chr1	45508862	45509216	354	+	utr3	MMACHC	0.552387102149539	0.923759745710125	0.479040836906882	1	0.308078459119958	0.858793108984076	0.2527926028971	0.51166745348161	-0.0450480846714763	-0.351679677243546	0.220920907344427	0.965159305879948	0.30663159257207
chr1	45511127	45511432	305	+	utr3	MMACHC	0.822214162264581	0.975130627229655	0.947720952068109	1	0.917586366123504	0.995200287448658	0.386738710093292	0.565241404362215	-0.634638254044698	-0.351679677243546	0.220920907344427	0.965159305879948	-0.282958576801152
chr1	45550903	45551078	175	+	utr5	AKR1A1	0.760766324623981	0.962830457988334	0.834353509696206	1	0.749723313091539	0.970949326647925	0.579252322222393	0.675900192270389	-0.394615035827	-0.192858996667036	0.449088856096775	0.999889698565194	-0.201756039159965
chr1	45566810	45567064	254	+	utr3	AKR1A1	0.161230874848181	0.863989488587176	0.219976662207138	1	0.325760983539838	0.86348152431143	0.234748159580711	0.507126716632753	-0.858556087865658	-0.192858996667036	0.449088856096775	0.999889698565194	-0.665697091198623
chr1	45567843	45568020	177	+	exon	AKR1A1	0.416458812775857	0.891123201353272	0.496500649548258	1	0.628437032629783	0.946926811780359	0.492251210234312	0.622536118597403	-0.389440628495685	-0.192858996667036	0.449088856096775	0.999889698565194	-0.196581631828649
chr1	45569845	45569959	114	+	utr3	AKR1A1	0.383300157678521	0.88786889440866	0.451727442883885	1	0.649505106998729	0.953466769047072	0.0897239057266199	0.487018913521006	-0.482454337057768	-0.192858996667036	0.449088856096775	0.999889698565194	-0.289595340390732
chr1	45583499	45583707	208	+	utr5*	NASP	0.0566422646947334	0.863989488587176	0.0199121339895927	1	0.0277840281658295	0.791424438261609	0.557466692225534	0.661281613774741	1.13277433917494	-0.0876962188892591	0.717484681340149	0.999889698565194	1.2204705580642
chr1	45584027	45584183	156	+	utr5	NASP	0.838203784951301	0.977325602916027	0.705252413223693	1	0.673410319483112	0.958812067600539	0.461714606682947	0.604630320298017	-0.186472200528754	-0.0876962188892591	0.717484681340149	0.999889698565194	-0.0987759816394953
chr1	45606431	45606534	103	+	utr3	NASP	0.820828745746191	0.975055441189108	0.902554954588011	1	0.794272159603432	0.980843726351758	0.143074161358333	0.487018913521006	-0.289410849251176	-0.0876962188892591	0.717484681340149	0.999889698565194	-0.201714630361917
chr1	45607298	45607852	554	+	utr3	NASP	0.910781397335634	0.989029899472561	0.818986499027237	1	0.738162190059984	0.969192674481796	0.162549304730038	0.488705688309049	0.0188435132996925	-0.0876962188892591	0.717484681340149	0.999889698565194	0.106539732188952
chr1	45607958	45608158	200	+	utr3	NASP	0.948556690115553	0.994671649166088	0.853318015776504	1	0.713608402841599	0.96456790846288	0.180369147809618	0.491922363357107	0.282105977904381	-0.0876962188892591	0.717484681340149	0.999889698565194	0.36980219679364
chr1	45615301	45615409	108	+	utr3	NASP	0.953075160833595	0.995703847381543	0.862316133592984	1	0.697099074305665	0.962042499381547	0.376547335146228	0.560871454772644	-0.0208348656855897	-0.0876962188892591	0.717484681340149	0.999889698565194	0.0668613532036694
chr1	45617409	45617579	170	+	exon	NASP	0.0735625116165734	0.863989488587176	0.11668521167005	1	0.321144442417499	0.861889173708288	0.181392591460626	0.492040525777438	-0.775557091040394	-0.0876962188892591	0.717484681340149	0.999889698565194	-0.687860872151135
chr1	45617994	45618120	126	+	exon	NASP	0.108328224786349	0.863989488587176	0.152021929082324	1	0.382512926606505	0.878287459379196	0.123116216774942	0.487018913521006	-0.688818058437083	-0.0876962188892591	0.717484681340149	0.999889698565194	-0.601121839547824
chr1	45618547	45618785	238	+	utr3	NASP	0.39281809131104	0.889150736324262	0.348340687239637	1	0.0886046119603157	0.811943544678264	0.160652751279528	0.488230771480721	0.900411109339479	-0.0876962188892591	0.717484681340149	0.999889698565194	0.988107328228738
chr1	45628276	45628435	159	-	exon	GPBP1L1	0.208598201177862	0.863989488587176	0.282587083571293	1	0.383392904516637	0.879101703705058	0.256563524913938	0.513183361021783	-0.363793970168052	0.11166155921695	0.636863649341936	0.999889698565194	-0.475455529385001
chr1	45629611	45629711	100	-	exon	GPBP1L1	0.236926983165062	0.868945089448552	0.263377758237659	1	0.251648215797115	0.848209321643011	0.177784466697888	0.491734796629096	-0.537504893849131	0.11166155921695	0.636863649341936	0.999889698565194	-0.64916645306608
chr1	45630517	45630652	135	-	exon	GPBP1L1	0.132616366319928	0.863989488587176	0.152021863477809	1	0.192324083380066	0.829609173848421	0.308552841938676	0.532862029797947	-0.565084339200683	0.11166155921695	0.636863649341936	0.999889698565194	-0.676745898417633
chr1	45633545	45633671	126	-	exon	GPBP1L1	0.436723269143027	0.894863633473181	0.521831145678371	1	0.590601270931384	0.938872663466005	0.422466483726245	0.583644379109263	-0.132686738519574	0.11166155921695	0.636863649341936	0.999889698565194	-0.244348297736524
chr1	45654574	45654837	263	-	exon	GPBP1L1	0.816522182702115	0.974037983930178	0.947329782157369	1	0.812050896725633	0.984134799490286	0.219638371020753	0.503265128885839	0.22663159712717	0.11166155921695	0.636863649341936	0.999889698565194	0.11497003791022
chr1	45693215	45693435	220	+	exon	TMEM69	0.742849588592444	0.960357358275116	0.80997001330878	1	0.908947929876832	0.995200287448658	0.318639732863955	0.537200471614126	0.0369825339933596	-0.0246434124876924	0.934195888060074	0.999889698565194	0.0616259464810521
chr1	45693821	45694036	215	+	utr3	TMEM69	0.272720672725292	0.870850120450079	0.211280235590646	1	0.0938714904815457	0.811943544678264	0.584615589481852	0.679443713342727	0.35180573824562	-0.0246434124876924	0.934195888060074	0.999889698565194	0.376449150733313
chr1	46008506	46008657	151	+	intron	MAST2	0.99124328080822	0.999206760803862	0.95067816564794	1	0.946934964062503	0.995200287448658	0.259521263093176	0.514397641117177	2.10360983338766	0.693672885285685	0.00716881011030597	0.179327830363238	1.40993694810198
chr1	46034734	46036078	1344	+	utr3	MAST2	0.981423629015593	0.998398541871396	0.858735140786938	1	0.788200082662782	0.980187938992563	0.568607647507097	0.668803289316562	0.722296395251811	0.693672885285685	0.00716881011030597	0.179327830363238	0.0286235099661257
chr1	46188715	46188929	214	-	utr3	POMGNT1	0.28931974303624	0.870850120450079	0.311922289565152	1	0.503572628165712	0.915950856787667	0.23550405709377	0.507126716632753	0.0328766188442405	0.232234048360197	0.401164003304736	0.999889698565194	-0.199357429515956
chr1	46260773	46260959	186	+	utr5	RAD54L	0.919439661085144	0.990709985563244	0.795939720074163	1	0.899548154783793	0.995200287448658	0.322979021051421	0.538415678741814	0.176080668449604	0.187669865915149	0.458423186591624	0.999889698565194	-0.0115891974655446
chr1	46278680	46279007	327	-	utr3	LRRC41	0.915472314276084	0.989853609708418	0.975077851006137	1	0.871264515723965	0.994384650864303	0.247288528951052	0.510406720264714	-0.185900528411134	-0.142514083457307	0.55451150841566	0.999889698565194	-0.0433864449538275
chr1	46285442	46285684	242	-	exon	LRRC41	0.815361136078495	0.973924072998027	0.695147690324226	1	0.833812844391148	0.989375684807824	0.103582050624246	0.487018913521006	0.271583947730621	-0.142514083457307	0.55451150841566	0.999889698565194	0.414098031187928
chr1	46285726	46285954	228	-	exon	LRRC41	0.372221504610754	0.885997107998761	0.424862557767434	1	0.55172217553548	0.928531206287309	0.457748316194113	0.60232827671843	-0.524854011277733	-0.142514083457307	0.55451150841566	0.999889698565194	-0.382339927820426
chr1	46286157	46286310	153	-	exon	LRRC41	0.370675226432868	0.885825020574995	0.266425803321102	1	0.296021813804673	0.856828487926239	0.0437017533662685	0.487018913521006	0.3977853364917	-0.142514083457307	0.55451150841566	0.999889698565194	0.540299419949007
chr1	46286448	46286565	117	-	exon	LRRC41	0.72236688081693	0.958246378863873	0.657954709268224	1	0.479003008833775	0.905499126015076	0.0473643549633712	0.487018913521006	0.69462633313159	-0.142514083457307	0.55451150841566	0.999889698565194	0.837140416588896
chr1	46296823	46296943	120	-	exon	LRRC41	0.331377641456834	0.877823683578972	0.208806788596987	1	0.263476468837675	0.8488421404638	0.262192482653712	0.515371699651947	1.52040849935379	-0.142514083457307	0.55451150841566	0.999889698565194	1.6629225828111
chr1	46310145	46310267	122	+	utr3	UQCRH	0.502809710485498	0.9128872622527	0.623681335482066	1	0.636495318431035	0.948789854073661	0.258229303792874	0.514152849699694	0.118207071500254	0.26639525640482	0.259998193545088	0.994676469494812	-0.148188184904566
chr1	46316477	46316584	107	+	utr3	UQCRH	0.689202039054781	0.951127816585475	0.797659519473786	1	0.838279189825543	0.989829982281412	0.0543846180070366	0.487018913521006	0.210486708699631	0.26639525640482	0.259998193545088	0.994676469494812	-0.0559085477051897
chr1	46344907	46345077	170	+	utr3	NSUN4	0.730662066432125	0.959360020730921	0.611511134979824	1	0.723410516692667	0.965493602338597	0.212902767672601	0.502192839978803	0.230848884171136	0.206026424731528	0.414712431590612	0.999889698565194	0.0248224594396078
chr1	46361616	46362024	408	+	utr3	NSUN4	0.510549540378487	0.91412529916329	0.425309400966384	1	0.435791495663218	0.890377011243655	0.101560663613527	0.487018913521006	0.674426831903866	0.206026424731528	0.414712431590612	0.999889698565194	0.468400407172337
chr1	46408575	46408766	191	+	utr3	FAAH	0.294270685776533	0.871019422780127	0.206161836662662	1	0.240605355490328	0.845896110761713	0.768952952551871	0.810636810097967	1.44324469185993	0.352527630768107	0.203452602215969	0.959090912201381	1.09071706109183
chr1	46410186	46410516	330	+	utr3	FAAH	0.963118473596697	0.997661220274025	0.922288637869763	1	0.941107402353388	0.995200287448658	0.613399158665976	0.698578198436557	0.494775195750501	0.352527630768107	0.203452602215969	0.959090912201381	0.142247564982394
chr1	46410903	46411065	162	+	intron	FAAH	0.438415759184247	0.895125980542822	0.316169440718116	1	0.423277094426922	0.887803677133684	0.343958346327054	0.546666061493729	0.955284338332174	0.352527630768107	0.203452602215969	0.959090912201381	0.602756707564067
chr1	46413415	46413816	401	+	utr3	FAAH	0.426282280817433	0.89286735165346	0.515736272335046	1	0.653114373005404	0.953908839584581	0.306989203251289	0.532411460702036	0.215526842032314	0.352527630768107	0.203452602215969	0.959090912201381	-0.137000788735793
chr1	46414511	46414765	254	+	utr3*	FAAH	0.740801994085628	0.960357358275116	0.6046047801667	1	0.655977702564659	0.954473839947823	0.613336850191228	0.698561676729119	0.641356872374253	0.352527630768107	0.203452602215969	0.959090912201381	0.288829241606147
chr1	46558589	46558840	251	-	utr3	MKNK1	0.0949864211030524	0.863989488587176	0.0870878354687988	1	0.254506817766086	0.848209321643011	0.285692396476188	0.524522644319034	-0.639594406251574	-0.100769621583377	0.685196634641383	0.999889698565194	-0.538824784668197
chr1	46608045	46608677	632	-	utr3	MOB3C	0.450403360290617	0.899440870563905	0.354110017347591	1	0.342279382202158	0.866533422397771	0.836941223670002	0.863741768201808	0.585963927442383	0.153968487244389	0.581594767303533	0.999889698565194	0.431995440197994
chr1	46609266	46609725	459	-	utr3	MOB3C	0.878185494157573	0.982213818591179	0.980832139112288	1	0.924548665402923	0.995200287448658	0.390384210096557	0.566984937954827	0.467694696390884	0.153968487244389	0.581594767303533	0.999889698565194	0.313726209146495
chr1	46613000	46613349	349	-	utr5	MOB3C	0.990021042792828	0.999194912818402	0.872496354989682	1	0.817742334046766	0.985288272350615	0.794312939873317	0.830184812569648	-0.414458979735648	0.153968487244389	0.581594767303533	0.999889698565194	-0.568427466980038
chr1	46613507	46613625	118	-	utr5	MOB3C	0.697657309922718	0.952916429973511	0.582762936787147	1	0.674003044479384	0.958848770037211	0.422060273396514	0.58347994062633	0.0637788719894309	0.153968487244389	0.581594767303533	0.999889698565194	-0.0901896152549585
chr1	46614949	46615086	137	-	utr5	MOB3C	0.421629638389609	0.892252765360966	0.305054517342217	1	0.228762067874131	0.841198848184884	0.301603184299969	0.529406456690391	1.57004046222549	0.153968487244389	0.581594767303533	0.999889698565194	1.4160719749811
chr1	46635699	46635879	180	-	utr3	ATPAF1	0.299391805366425	0.872676301382952	0.223687920462616	1	0.313119205164744	0.860587348046055	0.164442387720801	0.488866040454191	0.607619961950772	0.0443331449432707	0.857875745319729	0.999889698565194	0.563286817007501
chr1	46678392	46678549	157	-	utr3	EFCAB14	0.578868134619893	0.930799535262929	0.466247901492104	1	0.583827049541257	0.93661672771366	0.0705913346638866	0.487018913521006	0.516830590012208	0.0632232849610419	0.812483731160406	0.999889698565194	0.453607305051166
chr1	46717981	46718210	229	-	utr5	EFCAB14	0.708825185489668	0.955081428096919	0.778377695924674	1	0.563046194414481	0.931988209318557	0.447591429426181	0.596921213687983	0.0889287687534357	0.0632232849610419	0.812483731160406	0.999889698565194	0.0257054837923938
chr1	46718559	46718869	310	-	utr5	EFCAB14	0.976274185183857	0.998398541871396	0.877937634704267	1	0.553221328557727	0.929391579207285	0.12249324624133	0.487018913521006	-0.361308326921822	0.0632232849610419	0.812483731160406	0.999889698565194	-0.424531611882864
chr1	47251187	47251782	595	-	exon	STIL	0.555339211384946	0.924413700318517	0.467933980832838	1	0.406769872867305	0.88557048788491	0.381929924546022	0.563050628511918	0.668377212688229	0.0819095818224739	0.750436727050585	0.999889698565194	0.586467630865755
chr1	47280278	47280591	313	-	exon	STIL	0.636848112190775	0.941043315058653	0.522164993752186	1	0.726980162727215	0.965942078344099	0.0326866117418797	0.487018913521006	0.382071823862871	0.0819095818224739	0.750436727050585	0.999889698565194	0.300162242040397
chr1	47280745	47281037	292	-	exon	STIL	0.586814952889448	0.932043419625422	0.475636616348949	1	0.569514123265389	0.933135347236282	0.063513482806506	0.487018913521006	0.655914979825073	0.0819095818224739	0.750436727050585	0.999889698565194	0.574005398002599
chr1	47426839	47426941	102	+	intergenic	NA	0.855158170523063	0.97945990909245	0.842901949350165	1	0.902561393763585	0.995200287448658	0.255143694923754	0.512339929482963	0.549701486463596	NA	NA	NA	NA
chr1	47432436	47432663	227	-	exon	FOXD2-AS1	0.554610346406763	0.924344382962535	0.453176477092145	1	0.302069923095857	0.857484391570468	0.308502286867339	0.532862029797947	0.451786612939016	-0.264344249357704	0.513844358442375	0.999889698565194	0.71613086229672
chr1	47432876	47433105	229	-	exon	FOXD2-AS1	0.487314206352598	0.909532875492756	0.36420632210376	1	0.234712433706581	0.842843870117137	0.789112509971451	0.826136187992191	0.336850524332666	-0.264344249357704	0.513844358442375	0.999889698565194	0.60119477369037
chr1	47433328	47433657	329	-	exon	FOXD2-AS1	0.187780251100742	0.863989488587176	0.138056449877829	1	0.0753365833464499	0.807909397199346	0.517447583673733	0.636399715712007	0.644703385563129	-0.264344249357704	0.513844358442375	0.999889698565194	0.909047634920833
chr1	47433734	47434087	353	-	exon	FOXD2-AS1	0.128143990365851	0.863989488587176	0.0720033010634592	1	0.0442628899272438	0.805350569127062	0.383545198952118	0.563945585021956	0.675753209719695	-0.264344249357704	0.513844358442375	0.999889698565194	0.940097459077399
chr1	48758980	48759331	351	-	exon	BEND5	0.755397113445835	0.962013439338805	0.67702039965639	1	0.947225062621109	0.995200287448658	0.826946069486331	0.855352416009149	-1.89037183942774	-1.76573925878622	0.00461355098933242	0.133131146167101	-0.124632580641521
chr1	50441364	50441497	133	-	utr3	FAF1	0.0848433379287334	0.863989488587176	0.110398520927104	1	0.159898580497621	0.819514380798043	0.227982050538276	0.504762667379519	-0.481125123289195	0.0915073552574071	0.715927798225245	0.999889698565194	-0.572632478546602
chr1	50475560	50475718	158	-	exon	FAF1	0.0673450095174276	0.863989488587176	0.0810746290170974	1	0.0927510146278042	0.811943544678264	0.0866627921450415	0.487018913521006	-0.636041842189083	0.0915073552574071	0.715927798225245	0.999889698565194	-0.72754919744649
chr1	50490625	50490732	107	-	exon	FAF1	0.44036811247025	0.89546324003016	0.498034616734452	1	0.484105164122104	0.90745681978008	0.212792892832226	0.502115762137073	-0.250808493854997	0.0915073552574071	0.715927798225245	0.999889698565194	-0.342315849112404
chr1	50967916	50968095	179	+	utr5	CDKN2C	0.341667529766694	0.879655519141834	0.2136633048639	1	0.287093213541346	0.854021259620002	0.394236205033717	0.569478066026463	1.07361972698053	-0.297760608105244	0.223313874789785	0.966482826534555	1.37138033508577
chr1	50968795	50969488	693	+	utr5	CDKN2C	0.980557801457246	0.998398541871396	0.861144876954145	1	0.692927662462587	0.961689063133975	0.785194878139991	0.823079165529841	-0.508868311097833	-0.297760608105244	0.223313874789785	0.966482826534555	-0.211107702992589
chr1	50969569	50970075	506	+	utr5	CDKN2C	0.757757828554871	0.962610738230982	0.652460304546042	1	0.524991323300094	0.921969971581358	0.811944909667781	0.843776361396105	0.162946275302164	-0.297760608105244	0.223313874789785	0.966482826534555	0.460706883407408
chr1	50970267	50970425	158	+	utr5	CDKN2C	0.58239421444091	0.931662353958907	0.699612677588627	1	0.816802401255015	0.985126101187583	0.473235289363116	0.610685116268569	-0.349678063142729	-0.297760608105244	0.223313874789785	0.966482826534555	-0.051917455037485
chr1	50973849	50974315	466	+	utr3	CDKN2C	0.197392517479444	0.863989488587176	0.210631492843731	1	0.198367367823574	0.831150483897507	0.265231564828423	0.516058296350353	0.285229054524928	-0.297760608105244	0.223313874789785	0.966482826534555	0.582989662630172
chr1	51009491	51010095	604	+	intergenic	NA	0.304579233926483	0.874421132713085	0.263440923010115	1	0.0989198334685354	0.811943544678264	0.137205337575346	0.487018913521006	0.50736163731438	NA	NA	NA	NA
chr1	51236648	51236810	162	+	utr5	RNF11	0.03433591310297	0.863989488587176	0.015280853390221	1	0.0257144301848513	0.791424438261609	0.0353970532383089	0.487018913521006	-1.82703265065428	0.276282773247451	0.313231878740126	0.999889698565194	-2.10331542390173
chr1	51271087	51271448	361	+	utr3	RNF11	0.502484887746342	0.9128872622527	0.396850393847631	1	0.632095193413986	0.94780438457702	0.157093165299153	0.487174317871573	0.751307096229814	0.276282773247451	0.313231878740126	0.999889698565194	0.475024322982363
chr1	51356708	51356863	155	-	exon	EPS15	0.639550167607732	0.942183977740367	0.501764521067347	1	0.690780504012611	0.961378559748946	0.313415618765969	0.534947285717065	0.552065418380556	0.237852616062046	0.374794322372997	0.999889698565194	0.314212802318511
chr1	51408200	51408312	112	-	exon	EPS15	0.0777084620072709	0.863989488587176	0.0615628663453559	1	0.0472648247779472	0.805597028654835	0.0620945495345095	0.487018913521006	-0.780993064250261	0.237852616062046	0.374794322372997	0.999889698565194	-1.01884568031231
chr1	51840254	51840571	317	-	utr5	NRDC	0.649844774838808	0.943881305037841	0.569393187228858	1	0.878295025431565	0.995200287448658	0.00757202529450585	0.487018913521006	0.272199697188753	-0.0671775963731246	0.774013743228741	0.999889698565194	0.339377293561877
chr1	51878263	51878706	443	-	utr5	NRDC	0.75306261075335	0.961562516362999	0.630601531456175	1	0.941790306178831	0.995200287448658	0.272642414462919	0.519279391583983	0.0017224752628615	-0.0671775963731246	0.774013743228741	0.999889698565194	0.0689000716359861
chr1	52020856	52020979	123	-	utr3	TXNDC12	0.630993130049972	0.94004678668641	0.746848486041728	1	0.793164376352734	0.980652720431617	0.303609348711113	0.530536679347884	-0.560678356989801	-0.430908954253084	0.0765696716361649	0.691884894469501	-0.129769402736716
chr1	52032223	52033384	1161	-	utr3	KTI12	0.210894642571525	0.863989488587176	0.19244279968725	1	0.0893707766730066	0.811943544678264	0.504062858564728	0.62919370998147	0.774668431664892	0.12122412914956	0.724331107606438	0.999889698565194	0.653444302515333
chr1	52055057	52055554	497	-	utr5	TXNDC12	0.83225671110181	0.976630451156546	0.92268277124911	1	0.800124042003807	0.981333865221462	0.338844977986765	0.545118551404856	-0.892885640121547	-0.430908954253084	0.0765696716361649	0.691884894469501	-0.461976685868463
chr1	52086727	52086832	105	+	utr3	BTF3L4	0.0978649529758869	0.863989488587176	0.0684829732223766	1	0.0634783947027547	0.805597028654835	0.0314460381304785	0.487018913521006	1.24465671707628	0.202032709736228	0.417640748405557	0.999889698565194	1.04262400734005
chr1	52352616	52353277	661	-	utr3	CC2D1B	0.986083381295374	0.998876394435606	0.891174967016052	1	0.694067315108884	0.961689063133975	0.221880448202047	0.503837220811478	0.322405993901507	0.218796212751807	0.386939799162809	0.999889698565194	0.1036097811497
chr1	52353549	52353699	150	+	exon	RP11-155O18.6	0.606708349336959	0.936309804830703	0.663379136981009	1	0.806106702141167	0.982760446151104	0.272641831743555	0.519279391583983	-0.268875978883702	0.0539966167919193	0.95636812070552	0.999889698565194	-0.322872595675621
chr1	52359751	52359916	165	-	exon	CC2D1B	0.144949653088387	0.863989488587176	0.130027488582907	1	0.295410542021743	0.856800975177345	0.121670295097862	0.487018913521006	-0.442367064527581	0.218796212751807	0.386939799162809	0.999889698565194	-0.661163277279387
chr1	52361037	52361183	146	-	exon	CC2D1B	0.264064161992037	0.870850120450079	0.255928553332765	1	0.338745227958709	0.865985572691652	0.0911266159206766	0.487018913521006	-0.565868572538345	0.218796212751807	0.386939799162809	0.999889698565194	-0.784664785290152
chr1	52393462	52393711	249	-	exon	ORC1	0.249528085810615	0.870850120450079	0.175258245459869	1	0.388877288531021	0.879884074904829	0.0893407070922886	0.487018913521006	0.815861791695316	-0.123649084066347	0.67733160031156	0.999889698565194	0.939510875761663
chr1	52396083	52396336	253	-	exon	ORC1	0.498818555226848	0.9128872622527	0.383317478931983	1	0.634982610162264	0.948326127914678	0.43970428591868	0.592347774707289	0.505186809942186	-0.123649084066347	0.67733160031156	0.999889698565194	0.628835894008534
chr1	52404624	52404759	135	+	utr5	PRPF38A	0.328976871887364	0.87741718416052	0.221413997974022	1	0.346869939276456	0.868861128458684	0.409371948859252	0.57725572792057	0.454565243960673	0.153350303429447	0.552244500385583	0.999889698565194	0.301214940531227
chr1	52413837	52413953	116	+	exon	PRPF38A	0.547182747879473	0.923458522084011	0.580400241484789	1	0.510944105521527	0.91677063851748	0.446664128193674	0.596332153353196	-0.649078298962396	0.153350303429447	0.552244500385583	0.999889698565194	-0.802428602391843
chr1	52414707	52414819	112	+	exon	PRPF38A	0.0277683165061139	0.863989488587176	0.0215787551831255	1	0.0245735015480408	0.791424438261609	0.235717376245945	0.507126716632753	-1.07751989762199	0.153350303429447	0.552244500385583	0.999889698565194	-1.23087020105143
chr1	52416584	52416753	169	+	utr3	PRPF38A	0.740989367317703	0.960357358275116	0.834269055790836	1	0.62820432360305	0.946913183167553	0.0325547942034097	0.487018913521006	-0.0349276377889804	0.153350303429447	0.552244500385583	0.999889698565194	-0.188277941218427
chr1	52417674	52418076	402	+	utr3	PRPF38A	0.560139202232891	0.925014837461183	0.453608542668425	1	0.536402146194448	0.925286057014601	0.437689931864512	0.591394624019221	0.763288958911452	0.153350303429447	0.552244500385583	0.999889698565194	0.609938655482005
chr1	52425425	52425560	135	-	exon	ZCCHC11	0.456813822241116	0.90286059195372	0.345702700127124	1	0.426036094665251	0.888655703676021	0.280151484109351	0.521359042177814	0.529577810213463	0.256722792234273	0.290300306396349	0.999889698565194	0.27285501797919
chr1	52431340	52431468	128	-	exon	ZCCHC11	0.58172817535049	0.931544142991744	0.651554674531586	1	0.696876788797163	0.961952390761808	0.202762675901134	0.498398083442302	0.0895053529277427	0.256722792234273	0.290300306396349	0.999889698565194	-0.16721743930653
chr1	52436849	52437025	176	-	exon	ZCCHC11	0.460785292585221	0.904522735302014	0.553499337363403	1	0.541981304192016	0.926739152410014	0.122085229985303	0.487018913521006	0.10469069578666	0.256722792234273	0.290300306396349	0.999889698565194	-0.152032096447613
chr1	52474887	52475517	630	-	exon	ZCCHC11	0.143207338827064	0.863989488587176	0.122691398835118	1	0.205303460945108	0.831526648531577	0.0852331363980844	0.487018913521006	1.01598885490721	0.256722792234273	0.290300306396349	0.999889698565194	0.759266062672936
chr1	52477788	52477922	134	-	utr3	ZCCHC11	0.42454343810974	0.892615685979653	0.315470060714413	1	0.381263652121952	0.878223801833967	0.178184398022264	0.491791504206653	0.730886597760412	0.256722792234273	0.290300306396349	0.999889698565194	0.474163805526139
chr1	52481493	52481609	116	-	utr3	ZCCHC11	0.995966505356611	1	0.877639497002186	1	0.948026223368056	0.995200287448658	0.276780565878618	0.520101059413777	0.468272165501844	0.256722792234273	0.290300306396349	0.999889698565194	0.211549373267571
chr1	52525649	52526291	642	-	utr5	ZCCHC11	0.399627950036783	0.889369164506986	0.337026349664898	1	0.484353552949768	0.90745681978008	0.0222663238242686	0.487018913521006	0.76777755395033	0.256722792234273	0.290300306396349	0.999889698565194	0.511054761716057
chr1	52606690	52606831	141	+	exon	GPX7	0.258952068907086	0.870850120450079	0.240817683555869	1	0.30520596530118	0.857484391570468	0.355209312798332	0.551022805234218	-1.08017956516329	-0.110697341218382	0.670288215477178	0.999889698565194	-0.969482223944911
chr1	52608253	52608858	605	+	utr3	GPX7	0.499274083495355	0.9128872622527	0.445214282662375	1	0.368066615300472	0.876995934232115	0.397814217871514	0.571051414132419	0.333733306035242	-0.110697341218382	0.670288215477178	0.999889698565194	0.444430647253624
chr1	52632649	52632873	224	+	utr5*	FAM159A	0.951886731521224	0.995492908792402	0.903449735928919	1	0.0590466119165797	0.805597028654835	0.216236404870355	0.502975898033015	-1.7950731469496	-0.68661779834862	0.0971202135878747	0.763084355552429	-1.10845534860097
chr1	52633325	52633446	121	+	utr5	FAM159A	0.577265014410652	0.930799535262929	0.62532844491983	1	0.880586264188399	0.995200287448658	0.268006040853302	0.517142959581793	-2.13127181801857	-0.68661779834862	0.0971202135878747	0.763084355552429	-1.44465401966995
chr1	52656875	52657003	128	+	exon	FAM159A	0.792841282345846	0.970236873330525	0.843773863655008	1	0.549533964328162	0.928108985587855	0.739467930505701	0.788316718110578	-0.601568907872542	-0.68661779834862	0.0971202135878747	0.763084355552429	0.0850488904760783
chr1	52668532	52669079	547	+	exon	FAM159A	0.550252034567773	0.923759745710125	0.344255223939808	1	0.0119407657899649	0.755902755354952	0.21452532878263	0.502975898033015	-0.0565851240583892	-0.68661779834862	0.0971202135878747	0.763084355552429	0.630032674290231
chr1	52678421	52678674	253	+	intergenic	NA	0.367343109714494	0.885533178574171	0.364282207818253	1	0.0168338388441909	0.77647469165288	0.0567490482359556	0.487018913521006	0.229023877752598	NA	NA	NA	NA
chr1	52687567	52688172	605	-	utr3	COA7	0.262819349458625	0.870850120450079	0.252947411611012	1	0.0733910249058962	0.807909397199346	0.211720596286379	0.501347527393632	0.650620128771413	-0.154090508757686	0.632015658729457	0.999889698565194	0.804710637529099
chr1	52692803	52692903	100	-	exon	COA7	0.643890271556805	0.942554370417567	0.538356393342479	1	0.497069137114013	0.913326344725131	0.876610781989718	0.896332645826091	0.178266732479671	-0.154090508757686	0.632015658729457	0.999889698565194	0.332357241237356
chr1	52771099	52771244	145	+	exon	ZYG11B	0.829420806815898	0.975973664912571	0.760199451751048	1	0.972310006231441	0.995200287448658	0.0622484375850194	0.487018913521006	0.819359846493808	-0.0215017689399591	0.94540531933259	0.999889698565194	0.840861615433767
chr1	52771516	52771675	159	+	exon	ZYG11B	0.105411878933958	0.863989488587176	0.0585431702884753	1	0.125341153406565	0.813826715725128	0.0526110448910558	0.487018913521006	1.34191141368839	-0.0215017689399591	0.94540531933259	0.999889698565194	1.36341318262834
chr1	52896287	52896654	367	-	utr3	ECHDC2	0.456365548613297	0.902762229816377	0.385839068174249	1	0.38099525869469	0.878223801833967	0.473588229620004	0.610808142641839	0.717999659333003	0.251386303766552	0.293727284112891	0.999889698565194	0.466613355566451
chr1	52904695	52904886	191	-	utr3	ECHDC2	0.189194805131637	0.863989488587176	0.199784755194623	1	0.280527534295003	0.852930288751695	0.310291586952253	0.533363751058096	-0.461538168111981	0.251386303766552	0.293727284112891	0.999889698565194	-0.712924471878533
chr1	52905504	52905636	132	-	exon	ECHDC2	0.333856530440906	0.878501766632529	0.356403446377755	1	0.481316883234538	0.906905193543449	0.432797001799523	0.589482734353605	-0.220058383280392	0.251386303766552	0.293727284112891	0.999889698565194	-0.471444687046945
chr1	52913851	52914023	172	-	utr3	ECHDC2	0.833354083214966	0.97695824142163	0.747136088598186	1	0.715885507481426	0.96456790846288	0.0711453805831339	0.487018913521006	0.499801758136067	0.251386303766552	0.293727284112891	0.999889698565194	0.248415454369515
chr1	53050713	53050827	114	+	utr3	SCP2	0.236441765552829	0.868945089448552	0.175209987432499	1	0.164149334681505	0.822529206928054	0.0318751318927754	0.487018913521006	0.691908438628198	0.0622051309545715	0.810320902945757	0.999889698565194	0.629703307673626
chr1	53210006	53210345	339	+	utr3	CPT2	0.502916529263993	0.9128872622527	0.421347379146644	1	0.410861352316659	0.886235884932623	0.0871689077779748	0.487018913521006	0.148653601336654	-0.0107527995097173	0.969193761930084	0.999889698565194	0.159406400846371
chr1	53210438	53210707	269	+	utr3	CPT2	0.849994531132014	0.978520973705924	0.960338145567433	1	0.916212537051827	0.995200287448658	0.350059083259013	0.548936980712462	0.0908087781597419	-0.0107527995097173	0.969193761930084	0.999889698565194	0.101561577669459
chr1	53210894	53211162	268	+	utr3	CPT2	0.86654737365886	0.979870757570777	0.977008629576903	1	0.830551810837345	0.98871890203167	0.391327324745194	0.567738961783196	0.0329102566149034	-0.0107527995097173	0.969193761930084	0.999889698565194	0.0436630561246207
chr1	53213230	53213480	250	+	utr3	CPT2	0.787603494150357	0.96871493437128	0.720913239444903	1	0.36633372954672	0.876128264078908	0.27574445079563	0.519765614304836	0.0924343737596811	-0.0107527995097173	0.969193761930084	0.999889698565194	0.103187173269398
chr1	53214159	53214401	242	+	utr3	CPT2	0.101551827639504	0.863989488587176	0.0743458694813353	1	0.0635591266742247	0.805597028654835	0.132910728938875	0.487018913521006	1.29606463725644	-0.0107527995097173	0.969193761930084	0.999889698565194	1.30681743676615
chr1	53214465	53214797	332	-	utr3	C1orf123	0.310279507092742	0.874618864963579	0.243008779421211	1	0.232583986395897	0.842629576864561	0.575644801091448	0.673797591396267	0.786648793316731	0.368266867707406	0.16007442800231	0.89914357076877	0.418381925609326
chr1	53220232	53220370	138	-	exon	C1orf123	0.200196229304153	0.863989488587176	0.170832866340349	1	0.272997063097447	0.852557434017096	0.0733019254317795	0.487018913521006	-0.395364211256938	0.368266867707406	0.16007442800231	0.89914357076877	-0.763631078964344
chr1	53250766	53250869	103	-	utr3	LRP8	0.444552180865628	0.897218706726671	0.456205710706774	1	0.451646363024592	0.898035755808442	0.0495130975441603	0.487018913521006	-0.668873831475328	-0.0591929451249058	0.829873878640751	0.999889698565194	-0.609680886350422
chr1	53257338	53257452	114	-	utr3	LRP8	0.227319462686613	0.868447237166335	0.224510503472875	1	0.282044163730155	0.852930288751695	0.410426373523771	0.577636219118738	-0.74949908504448	-0.0591929451249058	0.829873878640751	0.999889698565194	-0.690306139919574
chr1	53767798	53768014	216	-	utr3	NDC1	0.113350665036311	0.863989488587176	0.0793614691019081	1	0.105741533883704	0.811943544678264	0.177966618826565	0.49174388866829	0.724721944240637	-0.255697341099079	0.296942072207018	0.999889698565194	0.980419285339715
chr1	53851771	53852033	262	-	utr3	YIPF1	0.293134099964262	0.870850120450079	0.230334628380589	1	0.133644458465407	0.813826715725128	0.384147235118308	0.564146088122708	0.477857408596647	-0.348648723309891	0.24673650832171	0.989734832788333	0.826506131906538
chr1	53952083	53952229	146	+	exon	LRRC42	0.896328314816398	0.985719478763971	0.792704198089013	1	0.984929441418314	0.995200287448658	0.225952697831503	0.504310957268899	0.0253784553640546	-0.0644220876066261	0.834114340600266	0.999889698565194	0.0898005429706807
chr1	53967663	53967912	249	+	exon	LRRC42	0.680762997817298	0.949864582036358	0.538763168636165	1	0.548170288460058	0.927925530468382	0.599089900800573	0.688554646136706	0.320301210986622	-0.0644220876066261	0.834114340600266	0.999889698565194	0.384723298593248
chr1	54053056	54053399	343	-	utr5	TMEM59	0.820481349390831	0.975037456496537	0.93445424906799	1	0.927862051678223	0.995200287448658	0.793131756131838	0.829213196664667	-0.544478765000712	-0.0850240034539685	0.728158464424651	0.999889698565194	-0.459454761546743
chr1	54096392	54096900	508	+	utr3	TCEANC2	0.852044432324645	0.979142654130992	0.727725857769144	1	0.722687790012988	0.965422277009063	0.493932118453967	0.623236389723487	0.591251519582682	0.262043952682285	0.295937651859287	0.999889698565194	0.329207566900397
chr1	54098906	54099051	145	+	utr3	TCEANC2	0.993870971823121	0.999747921607737	0.917173551198801	1	0.926117267186565	0.995200287448658	0.2155515750093	0.502975898033015	0.601308228817056	0.262043952682285	0.295937651859287	0.999889698565194	0.339264276134771
chr1	54173331	54173589	258	-	utr3	CYB5RL	0.473644278258641	0.906569832793275	0.372384472631751	1	0.513776701609539	0.918002987586672	0.0402362347721017	0.487018913521006	1.05860562839977	0.450634325463106	0.0897701843875033	0.741310661747581	0.607971302936667
chr1	54173998	54174317	319	-	utr3	CYB5RL	0.403688297929238	0.889472640423336	0.275291884677719	1	0.370995061840278	0.877383375281191	0.205954069443091	0.498666508485282	0.862363614934475	0.450634325463106	0.0897701843875033	0.741310661747581	0.411729289471368
chr1	54174449	54174827	378	-	utr3	CYB5RL	0.181226040054448	0.863989488587176	0.1051961168622	1	0.140050951321232	0.814347648362334	0.116321063877586	0.487018913521006	1.14411064333439	0.450634325463106	0.0897701843875033	0.741310661747581	0.693476317871285
chr1	54179202	54179312	110	-	utr3	CYB5RL	0.66329680651664	0.945333770338904	0.523419628247525	1	0.632812434926374	0.947835510127212	0.348228031687885	0.548061955443588	0.523873600287888	0.450634325463106	0.0897701843875033	0.741310661747581	0.0732392748247818
chr1	54200246	54200529	283	+	utr5	MRPL37	0.15825753712461	0.863989488587176	0.167275026152783	1	0.199128416325871	0.831150483897507	0.418079887805163	0.5818227004937	-1.14064677028136	-0.150366934184044	0.535641178677779	0.999889698565194	-0.990279836097313
chr1	54216127	54216303	176	+	exon	MRPL37	0.650070990465251	0.943881305037841	0.559817627752422	1	0.450114026239596	0.897317773863708	0.297544790677193	0.528189896561399	0.329703276287754	-0.150366934184044	0.535641178677779	0.999889698565194	0.480070210471797
chr1	54218123	54218310	187	+	utr3	MRPL37	0.906205614185062	0.988204354254515	0.988837791118911	1	0.829332164542855	0.988671584896775	0.0899744583419715	0.487018913521006	0.178273894226904	-0.150366934184044	0.535641178677779	0.999889698565194	0.328640828410948
chr1	54741457	54742280	823	+	utr3	MROH7-TTC4	0.180010803706911	0.863989488587176	0.165790109988885	1	0.0607758701586454	0.805597028654835	0.337000200554561	0.544433161283613	0.797770817339064	NA	NA	NA	NA
chr1	54757726	54757987	261	-	utr3	PARS2	0.651334785902275	0.943886373772628	0.513712718449379	1	0.539306893313426	0.925881588896901	0.447616742547098	0.596930849700542	0.52275043988946	-0.0125453909096491	0.975592958444814	0.999889698565194	0.535295830799109
chr1	54758236	54758336	100	-	exon	PARS2	0.467335526076743	0.905798853120487	0.352331111462734	1	0.450211331923436	0.897412106574238	0.169809785962416	0.489262680916727	0.565659539129245	-0.0125453909096491	0.975592958444814	0.999889698565194	0.578204930038895
chr1	54758563	54758808	245	-	exon	PARS2	0.547483332535773	0.923458522084011	0.401381483381956	1	0.515015826161389	0.918506646385151	0.359114664995491	0.552598163946228	0.612279863563019	-0.0125453909096491	0.975592958444814	0.999889698565194	0.624825254472668
chr1	54849801	54850044	243	-	utr3	DHCR24	0.734660808007767	0.960201817856315	0.683699356859568	1	0.382787192004452	0.878434890980342	0.0829671987272097	0.487018913521006	0.682750159743887	0.0825770088160269	0.740451128816259	0.999889698565194	0.60017315092786
chr1	54850103	54850334	231	-	utr3	DHCR24	0.683901131743783	0.949984369933439	0.629148994451874	1	0.371973996952261	0.87741541673971	0.321646832193879	0.538340032257957	0.418256190124499	0.0825770088160269	0.740451128816259	0.999889698565194	0.335679181308473
chr1	54850385	54851781	1396	-	utr3	DHCR24	0.983284491061651	0.998398541871396	0.885296927385614	1	0.87046432321681	0.994384650864303	0.191091617766409	0.494889921258385	0.189056507110007	0.0825770088160269	0.740451128816259	0.999889698565194	0.10647949829398
chr1	54851887	54852422	535	-	utr3	DHCR24	0.713029631357435	0.955485879391221	0.637348628929055	1	0.676217570339268	0.959077161904596	0.149645957868571	0.487018913521006	0.386313489362971	0.0825770088160269	0.740451128816259	0.999889698565194	0.303736480546945
chr1	54853535	54853636	101	-	exon	DHCR24	0.778726863580749	0.966843042195526	0.849520642866765	1	0.756608910931163	0.972391296475653	0.12371383648476	0.487018913521006	-0.366632078975527	0.0825770088160269	0.740451128816259	0.999889698565194	-0.449209087791554
chr1	54854125	54854232	107	-	exon	DHCR24	0.042210869332231	0.863989488587176	0.038024233496264	1	0.0222666692886144	0.781209585848491	0.118802844580796	0.487018913521006	-0.830283706168491	0.0825770088160269	0.740451128816259	0.999889698565194	-0.912860714984518
chr1	54883696	54883828	132	-	utr5	DHCR24	0.0993269856374766	0.863989488587176	0.0801462501047923	1	0.0751074396850492	0.807909397199346	0.119711914159361	0.487018913521006	-0.745681827426471	0.0825770088160269	0.740451128816259	0.999889698565194	-0.828258836242498
chr1	54886958	54887058	100	-	utr5	DHCR24	0.802966683211883	0.971818304191568	0.871488960203537	1	0.901285995756531	0.995200287448658	0.287392409848677	0.524752094688262	-0.911293808672447	0.0825770088160269	0.740451128816259	0.999889698565194	-0.993870817488474
chr1	55066530	55067005	475	-	utr3	USP24	0.289549293834466	0.870850120450079	0.233388711481953	1	0.19298972533136	0.829730523490836	0.0459928130403982	0.487018913521006	0.70661994688471	0.151392016951109	0.555485509768695	0.999889698565194	0.555227929933601
chr1	55067163	55067473	310	-	utr3	USP24	0.261731077753299	0.870850120450079	0.175181762182024	1	0.249033678645287	0.847500646603225	0.143864268542749	0.487018913521006	0.691927792480093	0.151392016951109	0.555485509768695	0.999889698565194	0.540535775528984
chr1	55068651	55069102	451	-	utr3	USP24	0.0812624229364412	0.863989488587176	0.0716319489930701	1	0.0778908402377774	0.807909397199346	0.117545123489288	0.487018913521006	0.908785715693393	0.151392016951109	0.555485509768695	0.999889698565194	0.757393698742283
chr1	58538994	58539155	161	-	exon	OMA1	0.130572829791041	0.863989488587176	0.0682180586155999	1	0.0777018613671366	0.807909397199346	0.161063209891003	0.488414294319361	1.29623751399607	0.159657901770697	0.59343898015322	0.999889698565194	1.13657961222538
chr1	58660014	58660200	186	-	exon	MYSM1	0.259767438800034	0.870850120450079	0.185128540229143	1	0.281710273820888	0.852930288751695	0.0351594076814182	0.487018913521006	1.36491096038849	0.391418413137728	0.128476224971329	0.841042308114051	0.97349254725076
chr1	58681877	58682555	678	-	exon	MYSM1	0.181697568657564	0.863989488587176	0.140459366950915	1	0.278740985586587	0.852904128291716	0.0617476625886485	0.487018913521006	1.04836465702098	0.391418413137728	0.128476224971329	0.841042308114051	0.656946243883253
chr1	58781761	58782441	680	-	utr3	JUN	0.778915052575674	0.966843042195526	0.665131216715034	1	0.946064095716682	0.995200287448658	0.251569574501688	0.511218961129333	-0.0944569201031511	-0.400630913346647	0.299163516026409	0.999889698565194	0.306173993243496
chr1	58782657	58783862	1205	-	utr5	JUN	0.284595122524361	0.870850120450079	0.35392627039316	1	0.174504925932245	0.822887397734513	0.504401331878008	0.629369294742215	-0.950283365391569	-0.400630913346647	0.299163516026409	0.999889698565194	-0.549652452044922
chr1	61088235	61088582	347	+	utr5	NFIA	0.102452087356139	0.863989488587176	0.0592251246623126	1	0.143029194994889	0.816384993533288	0.0221284177821676	0.487018913521006	1.08028908141352	0.121484334622868	0.678676603469342	0.999889698565194	0.958804746790653
chr1	62436983	62437202	219	+	utr5	USP1	0.839674093107824	0.977518578583498	0.891785372602484	1	0.922013218609031	0.995200287448658	0.808917821403699	0.841372397425204	-0.585709193733575	0.0820168350423146	0.734191214416583	0.999889698565194	-0.667726028775889
chr1	62439830	62439971	141	+	utr5	USP1	0.0442587525176954	0.863989488587176	0.0136697824860657	1	0.0403764748032393	0.80341392052694	0.0955284642227207	0.487018913521006	1.46207885019175	0.0820168350423146	0.734191214416583	0.999889698565194	1.38006201514944
chr1	62444836	62445384	548	+	exon	USP1	0.129102952035382	0.863989488587176	0.110987920281854	1	0.203261188400483	0.831150483897507	0.12235370297369	0.487018913521006	0.736335462022141	0.0820168350423146	0.734191214416583	0.999889698565194	0.654318626979826
chr1	62447302	62447425	123	+	exon	USP1	0.744579123263293	0.960357358275116	0.651972087847595	1	0.65142174396046	0.953908839584581	0.056363393529589	0.487018913521006	0.288844300362453	0.0820168350423146	0.734191214416583	0.999889698565194	0.206827465320138
chr1	62450223	62450323	100	+	exon	USP1	0.180491259325665	0.863989488587176	0.12044129706247	1	0.0989920705254876	0.811943544678264	0.034295707981375	0.487018913521006	0.905025393505339	0.0820168350423146	0.734191214416583	0.999889698565194	0.823008558463025
chr1	62450388	62450789	401	+	exon	USP1	0.456090855188061	0.902659926139805	0.403143796077793	1	0.295071942026708	0.856703198046565	0.0441905678734796	0.487018913521006	0.685760159342774	0.0820168350423146	0.734191214416583	0.999889698565194	0.60374332430046
chr1	62818986	62819109	123	+	exon	ATG4C	0.144315956548431	0.863989488587176	0.0711950079290417	1	0.202372587990526	0.831150483897507	0.129462870416941	0.487018913521006	0.784814714176172	-0.0130969777229684	0.966405605019037	0.999889698565194	0.79791169189914
chr1	63586875	63586993	118	-	intron	ITGB3BP	0.43437642195957	0.894308725737451	0.337884105874325	1	0.335532613479618	0.864791822943423	0.299293586044713	0.528875933103856	1.09374811034291	0.402423211510195	0.166565209817723	0.911232152177427	0.691324898832711
chr1	63593346	63593672	326	+	utr5	PGM1	0.956965750016669	0.996462903717758	0.934393813824623	1	0.883130317124907	0.995200287448658	0.697830295657444	0.757036107205121	-1.12158142242208	-0.231496293769316	0.428249781518723	0.999889698565194	-0.890085128652769
chr1	63651641	63651795	154	+	exon	PGM1	0.925048525497993	0.990828966443002	0.807927251592894	1	0.984673096988078	0.995200287448658	0.707141990765921	0.763723532390513	-0.104269813705054	-0.231496293769316	0.428249781518723	0.999889698565194	0.127226480064262
chr1	63659687	63659884	197	+	utr3	PGM1	0.68767580797956	0.951127816585475	0.801802131971348	1	0.612428473351872	0.942938084376978	0.290868065080667	0.526001210934495	-0.0532536916753821	-0.231496293769316	0.428249781518723	0.999889698565194	0.178242602093934
chr1	64777812	64777943	131	+	exon	RAVER2	0.291617394484032	0.870850120450079	0.178534039432208	1	0.245429481743886	0.846629579944577	0.543992054354256	0.652592721839301	0.814095714339807	0.204286982804244	0.508977759744174	0.999889698565194	0.609808731535562
chr1	64832899	64833116	217	+	utr3	RAVER2	0.518742874608891	0.915480085605426	0.378534218916889	1	0.54543660570969	0.927455883876322	0.552540997216745	0.658373036435246	0.712731196912061	0.204286982804244	0.508977759744174	0.999889698565194	0.508444214107817
chr1	64864872	64864999	127	-	exon	JAK1	0.676590469336533	0.949053741062715	0.575983684527425	1	0.820682632839871	0.986393428904921	0.0513474076148166	0.487018913521006	0.61198941768618	0.102837345777283	0.704704988816108	0.999889698565194	0.509152071908897
chr1	64866933	64867154	221	-	exon	JAK1	0.444682683842139	0.897218706726671	0.336147966267902	1	0.44643493686579	0.89551990451485	0.058874479610552	0.487018913521006	1.16702411360743	0.102837345777283	0.704704988816108	0.999889698565194	1.06418676783015
chr1	65432323	65432482	159	+	utr3	LEPROT	0.529786177828777	0.919196116451841	0.422263015303969	1	0.543236142902169	0.92684266085239	0.16947154008094	0.489118277570683	0.255683619490027	-0.106828667285846	0.680441925210672	0.999889698565194	0.362512286775873
chr1	65434902	65435087	185	+	utr3	LEPROT	0.149477543123886	0.863989488587176	0.079706037365308	1	0.120461528741197	0.811943544678264	0.161750787111141	0.488414294319361	0.877149908668071	-0.106828667285846	0.680441925210672	0.999889698565194	0.983978575953917
chr1	66372385	66372930	545	+	utr3	PDE4B	0.367723317689965	0.885548804372716	0.303998421671455	1	0.378830811983007	0.877635693262729	0.0460700490238409	0.487018913521006	-0.157631772695102	-0.707442325452714	0.0922058022525793	0.749075505179289	0.549810552757611
chr1	66984555	66984868	313	+	exon	MIER1	0.0199197570724007	0.863989488587176	0.00877123962392334	1	0.0278990307963591	0.791424438261609	0.134796547435878	0.487018913521006	1.17056700589072	0.0560132088347649	0.832257557468375	0.999889698565194	1.11455379705595
chr1	67413024	67413292	268	-	utr3	SERBP1	0.187106112522159	0.863989488587176	0.173407582925486	1	0.154521962628599	0.818915464124892	0.220811066670972	0.503583540968031	0.408746698715497	-0.133247590290907	0.571069446798306	0.999889698565194	0.541994289006404
chr1	67415180	67415308	128	-	exon	SERBP1	0.105230621409402	0.863989488587176	0.148203170504156	1	0.27976911768347	0.852930288751695	0.429151791024608	0.587496744078839	-0.777167998990557	-0.133247590290907	0.571069446798306	0.999889698565194	-0.64392040869965
chr1	67426162	67426313	151	-	exon	SERBP1	0.503810250967448	0.9128872622527	0.607231103438692	1	0.636764369460095	0.949019394328604	0.24676069555981	0.510019234516912	-0.520399485856657	-0.133247590290907	0.571069446798306	0.999889698565194	-0.38715189556575
chr1	67430089	67430354	265	-	utr5	SERBP1	0.0316031928113548	0.863989488587176	0.0452533805824055	1	0.096250810808718	0.811943544678264	0.176940474507917	0.491349723444415	-1.63586232285228	-0.133247590290907	0.571069446798306	0.999889698565194	-1.50261473256138
chr1	67687850	67687988	138	+	utr3	GADD45A	0.252684379814748	0.870850120450079	0.178605993597383	1	0.219974458826987	0.838511637601357	0.104023569851617	0.487018913521006	0.263790236180033	-0.64492452381456	0.392041329073318	0.999889698565194	0.908714759994592
chr1	68126037	68126186	149	-	utr3	WLS	0.856775876945505	0.97945990909245	0.999508436381672	1	NA	NA	1	1	-7.35967234283758	-8.92480048604801	0.0417529625749206	0.52748758023767	1.56512814321043
chr1	70221515	70221637	122	+	utr5	SRSF11	0.543748926215539	0.922294286364329	0.413341579768877	1	0.582322733643496	0.936443559362481	0.713147435688998	0.768187042549818	0.518346471306132	0.419741130350658	0.0653490125114879	0.64827267543065	0.0986053409554739
chr1	70221707	70221966	259	+	exon	SRSF11	0.363660105736297	0.885453837242621	0.404901328011181	1	0.29916249174431	0.857171149366468	0.177907807761694	0.491734796629096	-0.142365230042658	0.419741130350658	0.0653490125114879	0.64827267543065	-0.562106360393316
chr1	70244631	70244757	126	+	exon	SRSF11	0.018310263185337	0.863989488587176	0.0350597213617176	1	0.0534458652500029	0.805597028654835	0.0697632853204568	0.487018913521006	-0.604369440451319	0.419741130350658	0.0653490125114879	0.64827267543065	-1.02411057080198
chr1	70246756	70246876	120	+	exon	SRSF11	0.0312052380186791	0.863989488587176	0.0637291098836599	1	0.11532398809248	0.811943544678264	0.146509009670689	0.487018913521006	-0.304834307898301	0.419741130350658	0.0653490125114879	0.64827267543065	-0.724575438248959
chr1	70249878	70249986	108	+	exon	SRSF11	0.508446732891859	0.913657349375498	0.639372085934937	1	0.639504017056885	0.95047964948472	0.189483616505156	0.494862061799456	0.0682411411144063	0.419741130350658	0.0653490125114879	0.64827267543065	-0.351499989236252
chr1	70250303	70250874	571	+	utr3	SRSF11	0.199312129216688	0.863989488587176	0.209400152247017	1	0.244121736515759	0.846065940688269	0.134386242099896	0.487018913521006	0.912294673496217	0.419741130350658	0.0653490125114879	0.64827267543065	0.492553543145559
chr1	70262595	70262745	150	-	utr3	ANKRD13C	0.584264329811537	0.931662353958907	0.447851524994648	1	0.53473865574482	0.924655836565605	0.251581546576393	0.511218961129333	0.610693635016441	0.178652597684106	0.496987742642408	0.999889698565194	0.432041037332335
chr1	70354188	70354439	251	-	utr5	ANKRD13C	0.437318613475957	0.895031868647041	0.437882817083177	1	0.404300102281429	0.88516486800778	0.208453538880722	0.499381362243953	-0.427657568477433	0.178652597684106	0.496987742642408	0.999889698565194	-0.606310166161539
chr1	70354862	70355031	169	+	utr5	HHLA3	0.684500591985715	0.950153040450581	0.704494405451745	1	0.711863805696264	0.96456790846288	0.178754351963578	0.491820993429984	-0.406578311259038	-0.00197375933249456	0.995347767561084	0.999889698565194	-0.404604551926544
chr1	70367738	70367907	169	+	utr3	HHLA3	0.972637865101639	0.997972412875772	0.865440771175457	1	0.896703249911547	0.995200287448658	0.225881146612008	0.504310957268899	0.198784780117144	-0.00197375933249456	0.995347767561084	0.999889698565194	0.200758539449638
chr1	71072211	71072313	102	-	exon	ZRANB2	0.538950082100967	0.921302222647716	0.449348365720952	1	0.443852789257757	0.894522341004561	0.0253604972833026	0.487018913521006	0.751173225295947	0.415589887204367	0.0812131414060313	0.709561808908896	0.33558333809158
chr1	74733199	74733331	132	-	utr5	CRYZ	0.606013726158651	0.936309804830703	0.661019456188495	1	0.704542562399474	0.963975999268317	0.695596538100573	0.755357735855849	0.024860925775961	0.0886947298059574	0.770216625811501	0.999889698565194	-0.0638338040299964
chr1	74763875	74764131	256	+	utr3	TYW3	0.0680864302817775	0.863989488587176	0.0302398301918701	1	0.0741420437405075	0.807909397199346	0.328833280475388	0.541091097745335	1.07016682734366	0.123173742236351	0.646283787257101	0.999889698565194	0.946993085107306
chr1	75786710	75786866	156	+	exon	RABGGTB	0.017864398844939	0.863989488587176	0.00467673547211756	1	0.00841321525648201	0.741994267935515	0.416778349859373	0.581365193036859	1.42148168625863	0.146450618049012	0.568638189179822	0.999889698565194	1.27503106820962
chr1	76700015	76700265	250	+	exon	TPI1P1	0.112494486639958	0.863989488587176	0.16876612895155	1	0.0511644417879014	0.805597028654835	0.1123149952254	0.487018913521006	-1.09749250061645	-0.4364723762066	0.111908578798447	0.803129145869422	-0.661020124409852
chr1	77565645	77565768	123	-	exon	ZZZ3	0.0682142103012631	0.863989488587176	0.0297680657026384	1	0.0527729385325527	0.805597028654835	0.136789289341631	0.487018913521006	0.772180051704948	0.0550619148553639	0.84715004912703	0.999889698565194	0.717118136849584
chr1	77631870	77632739	869	-	exon	ZZZ3	0.0467309891303954	0.863989488587176	0.0310770336575357	1	0.0963754404299109	0.811943544678264	0.0719482931874397	0.487018913521006	1.06363852844624	0.0550619148553639	0.84715004912703	0.999889698565194	1.00857661359088
chr1	77632802	77633264	462	-	exon	ZZZ3	0.698659252135263	0.953326413585047	0.582192506168476	1	0.891017889607182	0.995200287448658	0.0255450095146667	0.487018913521006	0.528342368260695	0.0550619148553639	0.84715004912703	0.999889698565194	0.473280453405331
chr1	77728317	77728503	186	-	exon	USP33	0.431854832329957	0.894308725737451	0.327019816033834	1	0.537017236711733	0.925363350947152	0.0258367365361185	0.487018913521006	0.690440966778381	0.0966417576395626	0.721486656766847	0.999889698565194	0.593799209138818
chr1	77929305	77929473	168	+	exon	NEXN	0.978405702737286	0.998398541871396	0.908871852372707	1	0.745537999630445	0.970470951969726	0.294058182052744	0.526699927571566	-0.900075562224861	-0.749646786243644	0.00904009524044137	0.210443548091143	-0.150428775981217
chr1	77935792	77935993	201	+	exon	NEXN	0.646097766457177	0.942686336905613	0.565848006937686	1	0.354960820354757	0.870956441851063	0.0567040621129548	0.487018913521006	-0.464998540009321	-0.749646786243644	0.00904009524044137	0.210443548091143	0.284648246234323
chr1	77942439	77942724	285	+	exon	NEXN	0.874841445308939	0.981714722483708	0.932288619178644	1	0.929494520339071	0.995200287448658	0.0285822963194706	0.487018913521006	-0.736634504000623	-0.749646786243644	0.00904009524044137	0.210443548091143	0.0130122822430212
chr1	77944189	77944317	128	-	exon	FUBP1	0.225949372374628	0.867250990721161	0.154657738755197	1	0.236854797503713	0.845047705661939	0.618820855801244	0.701822257917889	0.899345208054403	0.250350192853415	0.306863396160546	0.999889698565194	0.648995015200988
[truncated: 31,468 more rows]
