# Supplementary material for: Limits in the detection of m6A changes using MeRIP/m6A-seq
Source: Sci Rep. 2020 Apr 20;10:6590. doi: 10.1038/s41598-020-63355-3 (PMC7170965; doi:10.1038/s41598-020-63355-3)
Supplement: Supplementary file 3 — Supplementary information 3. [file 41598_2020_63355_MOESM3_ESM.zip › additional_file4_v2/macs2_deq_results/tan_kshv_2018a_deq_results.counts.txt]

control_input	control_input.1	control_input.2	control_IP	control_IP.1	control_IP.2	treatment_input	treatment_input.1	treatment_input.2	treatment_IP	treatment_IP.1	treatment_IP.2
peak1	10	17	19	129	193	147	1	2	3	5	25	103
peak2	12	2	22	137	148	94	1	0	0	10	10	49
peak3	689	918	1192	620	1021	869	87	277	481	146	679	1074
peak4	186	99	132	304	257	263	28	21	52	26	103	117
peak5	3	10	4	17	56	19	0	4	21	2	31	120
peak6	25	26	18	44	53	34	8	4	27	5	34	189
peak7	30	33	29	19	39	25	2	14	44	4	78	184
peak8	45	29	23	20	64	33	1	8	33	4	33	175
peak9	73	78	70	117	178	128	8	23	100	26	136	416
peak10	46	39	91	67	103	110	6	9	58	24	97	277
peak11	10	15	12	73	385	319	1	9	57	16	352	1106
peak12	5	6	5	11	37	37	1	3	24	3	65	111
peak13	246	254	328	571	666	529	140	74	174	250	259	349
peak14	13	16	17	123	270	151	3	9	4	5	46	59
peak15	14	20	20	64	130	117	0	4	6	1	28	60
peak16	2	1	3	14	10	11	1	8	10	1	11	77
peak17	5	4	5	25	36	34	1	4	13	8	41	194
peak18	1	3	4	12	14	19	0	1	22	5	46	144
peak19	256	220	212	2025	3007	2028	14	21	44	87	369	497
peak20	34	22	38	251	304	227	3	4	11	8	38	112
peak21	4	11	15	14	66	42	3	6	50	8	58	269
peak22	4	12	11	1	76	64	2	1	59	5	110	324
peak23	627	812	490	1352	2926	1457	55	118	331	91	329	594
peak24	864	925	1098	986	1362	857	83	228	374	106	763	1289
peak25	31	26	42	85	69	68	3	33	95	12	186	376
peak26	474	565	594	452	1098	816	32	126	172	60	393	583
peak27	868	956	953	1560	2353	2150	64	168	340	121	807	1068
peak28	9	1	7	50	56	38	0	4	13	9	243	382
peak29	4	7	6	20	44	46	1	6	14	11	131	191
peak30	23	36	9	121	378	263	0	4	7	8	20	40
peak31	231	406	189	1375	5049	3008	15	30	103	51	438	601
peak32	274	177	340	2063	2425	1578	9	22	44	94	156	365
peak33	270	251	387	1961	2959	2384	19	24	65	104	286	468
peak34	779	539	889	4314	4721	4146	41	81	172	186	766	1591
peak35	143	220	99	312	294	211	8	16	73	21	69	111
peak36	60	38	44	313	365	228	9	25	62	31	259	691
peak37	33	27	42	106	172	132	2	8	16	5	27	96
peak38	36	27	26	176	181	132	1	3	6	5	7	39
peak39	52	44	47	132	146	121	3	10	21	14	72	266
peak40	14	39	10	39	134	84	0	6	28	2	42	101
peak41	40	48	13	68	139	94	3	13	32	4	12	138
peak42	324	267	605	645	865	626	27	34	96	83	224	365
peak43	608	569	680	1772	2443	1866	44	76	219	138	475	1315
peak44	424	367	443	1052	1151	980	37	73	148	87	467	934
peak45	132	102	135	773	930	584	9	19	37	43	175	542
peak46	527	350	636	1620	1944	1420	47	60	120	118	337	1030
peak47	55	25	59	189	134	101	5	12	15	15	10	35
peak48	44	24	82	163	85	62	3	2	15	10	5	27
peak49	73	40	114	283	199	129	4	11	21	15	35	88
peak50	550	446	664	1762	2237	1759	47	100	183	156	797	1911
peak51	156	126	120	368	399	424	8	21	27	32	88	275
peak52	41	71	23	170	235	201	4	11	23	5	42	77
peak53	737	772	719	6369	11420	7605	47	119	300	267	2194	3229
peak54	20	29	34	125	362	200	0	6	16	2	129	203
peak55	69	72	55	517	1336	786	3	20	39	12	320	620
peak56	59	66	52	693	1289	755	5	24	52	23	341	599
peak57	21	31	41	106	167	100	3	3	18	9	52	66
peak58	665	765	824	1852	3685	2761	42	89	223	134	781	1405
peak59	191	231	280	278	602	463	12	36	75	36	114	261
peak60	106	195	87	122	367	258	1	27	56	9	123	172
peak61	21	24	37	97	192	116	0	1	5	7	45	37
peak62	179	145	192	1171	2473	1641	11	31	51	79	230	502
peak63	22	21	36	92	204	142	0	4	8	6	21	26
peak64	37	34	23	171	455	287	1	5	18	9	35	99
peak65	33	45	36	298	704	502	2	9	12	11	58	103
peak66	7	8	11	159	275	218	3	8	7	6	74	254
peak67	1005	762	1714	1619	1996	1679	69	138	323	193	461	952
peak68	1758	1758	1484	4601	4897	4318	132	261	699	356	1327	2562
peak69	361	417	239	958	1359	1233	27	43	205	61	285	583
peak70	46	38	111	283	515	477	4	20	36	17	99	353
peak71	1001	1006	1547	6444	10001	7693	111	369	758	502	2352	4571
peak72	214	132	255	361	634	794	19	62	134	75	208	421
peak73	178	107	290	447	357	330	12	20	84	20	122	213
peak74	109	127	85	149	319	186	11	42	114	18	71	136
peak75	1104	948	1725	11132	18059	13674	60	118	267	438	1518	2907
peak76	38	46	37	156	188	151	5	11	30	15	25	76
peak77	582	496	663	823	933	803	49	98	168	67	159	268
peak78	391	261	257	1836	2585	2181	22	38	90	98	291	738
peak79	3	4	8	64	135	117	0	0	1	0	25	25
peak80	85	160	159	457	1343	1086	4	8	17	15	90	190
peak81	46	196	72	168	1156	580	4	7	22	9	121	183
peak82	229	239	333	639	967	823	9	22	44	19	138	207
peak83	143	87	157	245	355	288	2	9	16	6	17	35
peak84	1	2	6	28	129	86	0	1	3	0	4	78
peak85	42	96	68	77	320	179	1	2	9	3	14	55
peak86	35	131	67	371	1462	719	2	1	24	5	143	228
peak87	213	424	476	1240	4508	3287	3	30	100	37	303	968
peak88	3	8	22	24	198	110	0	1	10	1	43	93
peak89	4	16	29	40	196	100	0	2	10	4	19	132
peak90	5	13	14	29	97	101	0	0	6	1	7	73
peak91	151	165	201	202	285	221	11	15	59	64	142	182
peak92	130	104	191	267	262	277	22	20	37	75	84	168
peak93	26	47	17	124	343	264	2	4	21	8	41	62
peak94	16	21	17	88	155	129	1	2	5	4	12	29
peak95	157	195	155	177	346	276	15	26	61	35	112	149
peak96	204	220	309	198	401	300	4	34	78	48	103	206
peak97	20	30	18	162	624	401	0	7	11	3	158	606
peak98	466	249	448	943	705	475	27	22	59	30	56	78
peak99	635	505	490	1080	960	841	38	107	150	63	109	262
peak100	42	70	38	259	1449	798	0	7	22	6	167	198
peak101	16	8	5	119	195	149	0	1	2	5	25	110
peak102	9	6	15	66	134	101	0	3	3	6	12	57
peak103	21	10	21	103	173	163	1	6	8	8	37	109
peak104	62	83	39	398	1066	677	0	13	24	16	131	333
peak105	28	42	24	75	176	83	0	2	4	1	15	37
peak106	94	115	122	154	317	205	6	10	23	14	52	90
peak107	35	44	39	54	123	76	2	3	8	5	32	40
peak108	126	109	121	306	672	468	6	18	27	24	130	164
peak109	73	129	64	99	262	195	2	14	18	5	27	45
peak110	66	79	55	112	260	156	2	7	26	2	66	60
peak111	269	334	195	1292	3192	2094	14	24	94	59	582	659
peak112	30	58	34	74	240	176	1	12	27	10	36	76
peak113	83	231	93	107	454	311	5	50	135	10	149	175
peak114	0	1	1	28	109	52	0	0	2	1	60	29
peak115	142	66	166	679	484	418	5	5	12	16	29	46
peak116	952	823	1009	14942	23343	18631	31	64	110	320	2153	2709
peak117	40	49	42	197	410	250	3	1	7	7	83	96
peak118	55	28	133	267	307	217	2	8	7	10	15	24
peak119	47	38	44	113	116	123	2	3	5	3	5	8
peak120	203	155	266	130	202	131	6	14	20	13	80	127
peak121	28	45	28	50	235	189	1	6	14	3	15	39
peak122	53	51	64	324	376	302	4	14	36	25	125	260
peak123	0	0	0	1	0	1	1	8	21	26	87	200
peak124	0	0	0	0	0	0	8	7	21	42	122	229
peak125	1	1	1	22	17	6	4	7	15	34	130	521
peak126	25	21	43	248	371	308	1	8	9	12	110	214
peak127	20	26	39	162	298	190	2	3	24	23	60	178
peak128	147	382	234	198	735	547	13	65	118	8	205	282
peak129	56	56	66	324	514	338	5	15	39	24	214	597
peak130	28	26	34	88	133	70	1	17	31	12	56	186
peak131	61	32	81	351	478	348	7	13	42	34	206	628
peak132	16	10	19	171	129	124	1	0	15	18	19	83
peak133	31	29	26	134	159	111	4	15	41	8	69	66
peak134	65	89	29	688	968	772	12	37	80	39	356	481
peak135	75	100	49	115	236	156	7	39	78	7	173	191
peak136	20	38	18	30	60	48	7	7	13	1	65	40
peak137	22	49	8	38	166	73	0	16	42	0	134	98
peak138	115	105	90	750	848	651	13	45	89	40	300	458
peak139	110	43	75	959	632	462	11	18	30	82	91	265
peak140	45	30	42	344	252	219	10	15	29	34	92	151
peak141	62	86	39	154	252	301	4	6	26	6	38	25
peak142	245	152	306	1775	2067	2060	24	48	70	96	245	768
peak143	222	141	400	987	695	582	13	22	39	48	56	74
peak144	302	365	266	799	1085	847	13	46	92	51	97	225
peak145	305	247	294	529	620	488	11	28	67	37	53	175
peak146	1	1	1	1	16	7	1	0	4	5	11	83
peak147	3	11	0	21	68	49	2	4	33	30	158	571
peak148	65	62	66	412	615	419	3	14	23	46	127	160
peak149	79	157	121	392	1068	738	24	93	320	91	966	1360
peak150	61	51	51	848	1004	651	23	36	50	171	671	946
peak151	27	30	9	380	560	421	9	17	31	52	270	473
peak152	3	1	3	99	104	65	3	0	5	17	51	80
peak153	23	24	18	69	124	65	6	16	31	24	101	140
peak154	141	83	107	710	1139	759	27	82	111	178	914	1406
peak155	125	122	135	465	593	424	31	44	90	148	445	764
peak156	208	196	304	1312	1489	1424	23	29	150	139	341	1430
peak157	124	90	135	354	351	294	14	37	64	58	245	423
peak158	78	66	84	140	157	110	4	13	40	44	114	143
peak159	83	48	51	224	123	112	13	26	20	26	48	80
peak160	0	0	0	0	1	1	4	3	8	32	29	99
peak161	0	0	2	4	5	4	6	14	38	76	326	464
peak162	0	0	0	0	1	3	10	14	23	50	155	144
peak163	1	1	3	0	6	5	0	1	12	7	8	97
peak164	1	1	1	0	7	4	1	2	12	5	12	157
peak165	1	2	2	2	9	6	1	10	21	2	17	131
peak166	0	2	1	3	14	19	0	3	3	12	33	108
peak167	0	0	2	2	4	9	6	4	9	54	101	214
peak168	0	0	0	3	6	4	6	11	6	40	34	152
peak169	35	19	36	136	183	159	0	4	7	9	21	33
peak170	41	22	66	151	123	152	2	4	7	11	24	40
peak171	88	93	137	578	682	517	11	12	19	34	126	228
peak172	23	10	16	134	278	240	0	1	2	8	28	65
peak173	18	15	40	80	116	112	1	3	1	8	5	13
peak174	124	200	147	130	422	310	4	27	38	6	51	85
peak175	101	148	106	81	242	173	3	16	19	10	29	49
peak176	349	512	446	3978	7623	6627	7	45	109	164	826	1201
peak177	19	19	21	147	94	77	5	5	10	4	5	16
peak178	191	106	216	1173	994	970	17	25	67	80	146	311
peak179	45	33	72	137	80	68	9	9	15	11	7	26
peak180	126	84	124	439	341	448	4	14	28	35	55	104
peak181	385	378	412	2965	3481	3047	27	82	140	128	369	777
peak182	41	86	69	118	329	304	2	11	20	10	63	109
peak183	49	73	84	726	1585	1086	4	11	28	27	157	322
peak184	15	26	34	101	245	126	1	3	4	9	50	96
peak185	42	36	76	417	801	585	3	2	14	23	180	230
peak186	40	55	58	245	443	311	6	11	12	15	100	181
peak187	35	38	43	210	533	294	8	7	16	15	111	131
peak188	354	167	682	601	354	311	30	56	80	30	25	89
peak189	270	238	505	689	946	679	14	70	126	43	244	453
peak190	228	197	279	381	713	480	11	41	82	33	136	206
peak191	152	137	187	447	695	455	13	18	62	27	158	254
peak192	452	370	618	1651	2302	1369	28	50	148	86	496	661
peak193	117	210	102	471	690	428	13	36	93	11	134	158
peak194	38	72	34	105	222	204	1	3	24	1	39	55
peak195	149	111	139	443	714	482	21	15	34	26	110	175
peak196	6	7	12	37	66	59	0	1	4	2	25	134
peak197	14	25	12	99	162	157	1	2	13	6	27	44
peak198	15	19	15	72	64	70	1	5	15	3	41	48
peak199	17	11	14	91	117	121	1	2	6	6	62	106
peak200	12	13	13	153	61	66	0	11	4	10	53	111
peak201	59	43	62	158	172	129	2	14	28	6	60	114
peak202	103	66	132	865	678	606	4	9	35	27	51	149
peak203	27	19	32	273	278	183	1	1	4	10	26	21
peak204	34	26	70	396	475	297	1	7	3	10	22	72
peak205	15	9	12	38	74	43	1	31	28	19	251	313
peak206	11	3	4	46	52	32	2	9	25	14	94	89
peak207	32	13	17	242	268	170	9	36	54	78	490	741
peak208	5	4	2	67	102	70	1	14	14	30	161	214
peak209	10	2	4	63	65	33	4	7	17	18	102	202
peak210	15	17	15	45	116	65	0	2	23	8	59	92
peak211	48	47	54	862	1164	928	5	15	36	58	351	648
peak212	730	481	805	2597	2771	2329	34	83	169	107	326	648
peak213	175	140	220	853	436	466	6	20	46	21	38	76
peak214	574	516	631	1998	2076	1861	29	53	159	70	289	533
peak215	394	192	341	1008	750	714	27	25	130	57	129	375
peak216	159	84	89	214	250	135	7	7	35	12	95	160
peak217	834	393	546	4521	4096	2667	78	110	336	304	699	1796
peak218	309	151	203	859	539	555	28	56	87	67	87	261
peak219	221	54	155	2604	897	1150	11	20	22	63	61	184
peak220	259	87	205	1188	575	508	8	28	41	68	112	159
peak221	604	306	551	6538	5829	5006	46	88	150	331	824	1614
peak222	182	140	125	397	367	375	20	69	93	21	174	306
peak223	27	20	17	226	143	221	4	5	12	11	32	80
peak224	65	28	67	532	402	378	4	4	20	41	185	329
peak225	56	31	68	264	137	136	5	24	23	22	65	73
peak226	61	68	130	327	430	350	6	26	51	29	135	254
peak227	106	110	196	913	1564	1183	8	55	83	68	387	767
peak228	65	92	123	634	469	861	13	25	76	82	240	484
peak229	260	265	348	1888	3181	2227	40	97	301	204	839	2846
peak230	101	116	87	778	1535	1214	9	50	122	72	348	647
peak231	25	34	19	115	247	142	1	9	35	15	32	94
peak232	11	64	22	248	918	608	1	7	71	8	143	157
peak233	188	144	209	975	1179	846	13	35	86	48	295	456
peak234	217	145	262	1620	2241	1463	11	34	120	88	612	1056
peak235	261	232	369	1876	2575	2032	25	94	219	156	955	2150
peak236	612	457	622	1719	1744	1454	46	59	163	90	279	639
peak237	207	141	214	938	983	1159	27	32	51	63	122	235
peak238	117	75	156	374	442	418	4	9	12	19	41	92
peak239	14	8	12	148	111	97	3	6	12	17	32	71
peak240	24	14	49	379	350	280	5	17	18	29	123	221
peak241	476	161	267	679	635	702	37	34	83	82	86	154
peak242	46	23	73	239	180	128	11	11	17	21	42	58
peak243	91	131	111	322	1012	546	12	45	83	23	281	546
peak244	346	524	350	1978	4114	2521	40	154	288	128	1263	2153
peak245	96	148	166	283	288	246	11	31	66	26	110	142
peak246	555	636	431	2000	3141	2508	37	195	325	121	1212	2288
peak247	153	114	123	93	140	111	13	31	48	15	74	129
peak248	56	44	42	106	294	160	11	22	24	6	65	85
peak249	64	80	79	266	377	292	16	64	51	40	39	106
peak250	17	27	24	85	136	132	2	8	14	5	27	32
peak251	5464	2945	7036	2585	2682	2396	374	296	1080	337	805	1346
peak252	2376	1136	1910	10290	10887	16162	191	141	315	824	1023	1735
peak253	2967	1059	1561	22266	15731	28954	242	153	329	1235	975	1889
peak254	28	20	18	76	89	130	1	3	11	4	38	70
peak255	97	65	112	498	573	408	7	26	38	19	70	140
peak256	26	18	25	67	79	85	1	7	9	3	22	35
peak257	34	21	37	129	125	148	1	8	11	9	11	31
peak258	17	5	9	111	94	70	0	3	2	5	15	44
peak259	21	20	30	305	278	220	0	1	5	17	12	112
peak260	8	4	10	120	109	96	0	2	6	2	22	60
peak261	193	199	256	1881	4297	2512	13	24	12	53	226	234
peak262	28	17	19	124	238	170	0	1	0	15	12	17
peak263	590	695	715	3985	6175	4001	36	45	66	121	408	386
peak264	68	75	79	125	230	144	0	7	9	3	10	7
peak265	199	151	200	1434	2005	1045	6	10	16	47	131	141
peak266	110	88	167	687	690	465	3	12	7	20	38	44
peak267	112	92	149	748	988	699	7	3	10	23	54	73
peak268	119	60	105	1033	907	707	36	41	73	142	483	969
peak269	47	42	52	374	388	376	12	23	48	37	192	441
peak270	22	16	18	210	92	71	7	3	10	13	19	62
peak271	27	19	18	130	95	73	7	6	18	8	22	88
peak272	85	84	84	728	1155	677	10	7	21	22	139	267
peak273	41	28	34	155	222	132	1	4	13	9	44	60
peak274	226	153	179	490	550	506	6	16	11	22	66	71
peak275	1030	1177	1243	2642	4321	3264	44	137	181	131	579	819
peak276	28	44	23	46	216	126	0	1	1	2	8	14
peak277	87	26	97	369	188	210	2	5	9	16	6	28
peak278	194	135	198	564	777	486	21	39	77	30	197	388
peak279	55	26	51	250	135	82	5	11	3	12	10	28
peak280	37	12	21	504	284	230	3	3	2	40	30	49
peak281	204	98	250	929	971	776	7	24	29	45	155	245
peak282	173	57	193	654	594	419	6	8	22	22	75	113
peak283	77	29	54	176	115	146	2	6	13	11	14	30
peak284	324	269	436	1715	1637	1742	19	30	56	61	85	231
peak285	54	29	66	356	163	184	10	4	7	32	8	41
peak286	118	107	123	312	211	224	15	23	32	29	49	32
peak287	558	541	758	3394	3959	2903	32	75	146	113	455	968
peak288	700	424	778	8376	9046	8845	82	115	159	640	580	2152
peak289	0	2	0	39	38	26	0	1	4	4	22	108
peak290	921	1204	1197	2484	2660	2909	60	281	466	114	826	1580
peak291	21	20	23	161	204	166	0	0	4	5	29	11
peak292	393	207	264	320	272	251	57	55	130	50	45	161
peak293	139	68	181	363	298	213	10	15	34	25	28	35
peak294	208	87	195	939	805	553	21	23	24	69	38	94
peak295	66	64	61	184	178	118	5	12	14	6	36	30
peak296	34	18	30	129	142	140	2	1	28	9	45	56
peak297	75	50	89	305	283	222	8	17	29	25	57	122
peak298	78	56	101	317	347	246	12	19	29	27	65	80
peak299	152	112	226	874	982	917	28	25	74	59	141	264
peak300	20	11	30	294	254	176	4	8	11	37	94	168
peak301	39	13	20	546	200	178	2	12	8	36	60	111
peak302	13	5	14	104	55	48	3	1	4	8	23	29
peak303	80	68	128	96	154	115	9	19	35	16	47	33
peak304	28	76	32	202	487	322	2	8	17	11	85	53
peak305	28	32	34	239	356	324	1	9	7	8	51	63
peak306	46	41	88	106	224	171	2	12	25	17	37	156
peak307	223	189	369	254	488	383	21	50	156	36	206	348
peak308	117	80	127	377	390	329	2	7	10	8	18	74
peak309	86	94	132	269	368	254	5	20	31	25	100	82
peak310	138	133	220	495	840	632	7	38	58	22	132	220
peak311	269	307	468	3727	7405	5505	26	60	96	179	1503	1722
peak312	92	94	103	265	434	402	3	17	32	13	94	121
peak313	72	78	145	343	435	318	5	20	43	17	131	140
peak314	37	38	46	122	132	116	6	7	8	7	50	57
peak315	71	106	95	670	1582	1282	10	18	57	50	421	570
peak316	30	15	43	87	131	104	3	4	5	2	26	35
peak317	267	236	363	788	636	546	23	68	117	57	70	208
peak318	25	9	10	105	62	58	3	3	13	9	7	26
peak319	214	178	238	1308	1799	1342	16	37	106	48	275	520
peak320	679	584	806	2699	3655	2979	57	152	361	126	617	979
peak321	342	224	281	2615	2015	1956	28	57	134	103	285	325
peak322	120	157	67	705	1711	933	6	24	78	16	151	190
peak323	1586	1295	2670	11925	11690	10822	100	160	208	445	800	1151
peak324	415	314	538	3444	3089	3891	32	49	97	192	298	515
peak325	319	171	381	780	921	848	19	32	59	48	87	249
peak326	185	101	175	822	526	682	12	9	30	46	71	145
peak327	86	53	76	240	250	242	4	3	23	13	40	122
peak328	121	85	142	203	285	249	6	11	23	4	95	172
peak329	77	104	84	83	173	130	7	14	40	13	24	126
peak330	972	755	1026	9446	12439	11076	88	157	445	723	2108	5671
peak331	99	79	168	205	304	231	7	7	23	13	44	112
peak332	241	137	372	1452	1485	1944	11	12	51	63	137	319
peak333	460	327	730	4406	6690	5405	15	38	88	252	568	1565
peak334	43	17	41	149	111	76	1	1	5	6	15	6
peak335	35	11	33	123	94	74	2	9	5	6	6	11
peak336	44	14	46	573	355	361	6	5	6	18	18	20
peak337	30	17	30	168	192	145	1	9	3	8	20	19
peak338	32	10	32	168	82	74	1	2	3	7	2	4
peak339	78	62	109	528	623	510	4	16	21	30	59	149
peak340	160	75	140	663	589	414	4	25	32	35	59	181
peak341	163	100	207	729	413	343	8	30	43	72	138	204
peak342	169	83	162	878	467	596	23	26	36	104	65	121
peak343	321	175	266	1432	786	795	42	44	58	172	181	252
peak344	351	312	438	709	1147	1055	27	99	121	69	231	340
peak345	136	89	128	463	410	356	23	16	27	70	98	222
peak346	391	250	329	1969	1661	1205	60	106	88	181	367	632
peak347	433	297	517	2554	2310	1618	40	121	132	230	516	964
peak348	235	160	274	1591	1489	1156	19	50	82	138	396	860
peak349	17	14	22	299	160	207	1	3	15	18	10	66
peak350	9	6	8	153	92	82	3	1	3	9	4	40
peak351	487	491	267	1419	1450	1172	24	52	111	54	139	242
peak352	715	496	521	834	742	561	37	70	114	56	108	218
peak353	1401	1616	1703	2308	4579	4185	62	116	294	123	515	830
peak354	157	77	174	849	932	758	10	23	31	38	137	159
peak355	82	70	93	173	185	169	4	9	19	10	22	55
peak356	169	103	207	1533	1195	1083	7	21	10	57	99	141
peak357	34	16	38	154	99	138	1	3	5	3	25	16
peak358	75	35	195	493	282	189	4	6	4	16	19	23
peak359	12	12	4	62	133	81	1	2	6	3	14	21
peak360	222	134	188	1222	861	604	16	49	42	62	120	206
peak361	67	38	72	229	165	140	4	7	12	18	26	37
peak362	243	102	175	2242	1592	1700	18	26	32	136	161	366
peak363	99	38	75	356	231	205	6	19	22	16	51	53
peak364	98	43	69	640	377	349	8	17	18	31	88	86
peak365	47	18	43	262	98	79	2	3	4	17	2	33
peak366	188	196	234	371	504	431	8	20	49	34	93	207
peak367	390	400	515	3864	5933	4375	23	58	133	153	615	1433
peak368	223	255	264	628	1267	647	11	35	83	47	217	427
peak369	14	3	13	96	151	118	2	0	2	2	6	9
peak370	65	58	74	393	320	219	7	14	10	11	17	34
peak371	107	129	132	346	491	348	7	16	43	15	46	137
peak372	106	65	133	742	1388	1042	8	14	47	57	210	466
peak373	1	1	0	14	12	14	2	8	11	20	42	118
peak374	194	128	219	1671	2020	1394	23	51	74	78	121	237
peak375	93	40	187	1777	1157	1019	6	10	14	90	70	111
peak376	171	138	260	1979	2721	1736	21	71	77	80	251	416
peak377	277	175	254	1035	913	591	29	75	115	73	180	460
peak378	404	256	393	2459	2750	1794	32	121	134	181	561	1295
peak379	124	84	128	230	248	178	3	31	35	26	83	127
peak380	130	83	137	591	490	360	11	38	48	37	85	261
peak381	252	199	214	690	575	497	24	60	98	63	255	437
peak382	160	141	203	589	635	418	13	50	68	48	135	313
peak383	521	460	472	1776	2435	1788	41	139	252	134	767	1209
peak384	218	188	219	767	721	628	12	50	89	52	254	254
peak385	124	116	218	711	813	701	13	35	43	84	161	318
peak386	169	92	191	2088	1722	1584	14	25	38	128	264	451
peak387	63	58	54	405	461	422	3	5	26	9	84	156
peak388	114	107	103	208	273	214	6	20	46	12	107	136
peak389	153	178	136	299	517	405	6	23	46	15	81	185
peak390	9	10	14	89	265	202	2	6	3	1	126	197
peak391	11	10	14	56	228	137	0	3	14	6	94	182
peak392	30	23	35	44	102	75	2	4	6	2	2	9
peak393	84	49	56	202	181	135	4	11	9	9	33	35
peak394	148	125	177	1206	1891	1446	2	15	18	31	164	218
peak395	44	39	62	108	184	126	5	1	4	3	11	23
peak396	165	159	297	2083	2922	2081	8	19	25	77	300	445
peak397	99	76	141	587	1202	550	5	6	16	18	100	146
peak398	70	51	89	275	319	220	6	5	10	13	27	55
peak399	671	476	651	1840	1837	1651	42	108	195	134	482	705
peak400	848	525	1021	6690	8102	7115	51	88	203	317	970	2586
peak401	215	113	242	795	511	378	13	18	31	56	24	85
peak402	169	97	148	403	349	319	8	12	46	20	14	64
peak403	100	41	188	369	329	230	4	7	17	18	12	55
peak404	122	126	164	319	423	406	9	21	50	23	65	163
peak405	78	78	76	92	174	137	3	18	57	5	100	156
peak406	12	19	26	43	83	100	2	3	4	3	13	18
peak407	139	141	169	196	221	247	8	19	24	14	42	44
peak408	505	342	483	1175	908	1305	101	145	358	238	454	853
peak409	233	137	287	1096	1953	1516	9	12	34	58	259	458
peak410	367	136	256	1296	1182	1058	26	25	32	74	67	146
peak411	111	105	69	145	332	191	2	11	33	10	9	44
peak412	62	17	47	347	231	292	5	4	15	18	49	65
peak413	155	199	256	158	256	227	8	55	75	14	105	121
peak414	51	57	31	134	309	202	2	21	26	8	45	53
peak415	286	167	364	2966	2431	2601	31	23	29	166	132	271
peak416	32	26	17	97	97	123	3	4	36	8	53	159
peak417	315	235	751	3193	2674	2030	39	39	138	263	355	1182
peak418	88	88	134	1190	1124	1027	4	6	25	63	97	341
peak419	359	87	176	753	698	1011	40	22	49	114	109	167
peak420	359	164	397	316	281	257	61	43	138	61	182	388
peak421	15	6	11	216	115	158	0	0	0	8	6	3
peak422	55	33	70	463	419	276	3	10	7	35	6	56
peak423	83	66	83	876	1035	776	7	11	20	39	122	211
peak424	107	88	97	624	816	600	9	56	89	65	315	791
peak425	135	107	144	500	471	347	9	21	51	24	74	96
peak426	312	219	398	3546	3556	3164	26	51	86	162	354	554
peak427	155	98	197	965	851	570	10	20	30	47	61	151
peak428	35	32	38	146	102	111	4	4	15	5	30	27
peak429	128	180	353	536	871	1064	6	39	87	20	205	351
peak430	201	181	282	966	1165	862	11	39	42	38	107	180
peak431	300	270	460	1855	2026	1574	18	38	70	74	134	327
peak432	777	393	627	943	785	1058	56	85	107	80	150	138
peak433	253	138	157	315	312	288	12	21	20	16	25	35
peak434	13	28	19	106	289	295	1	3	11	6	22	48
peak435	400	216	489	2229	2103	1815	12	18	21	75	71	122
peak436	334	162	288	822	789	654	12	18	20	23	21	39
peak437	23	20	8	45	79	59	4	14	35	17	81	246
peak438	75	50	51	179	217	210	5	4	27	18	93	77
peak439	345	375	518	1690	2607	1909	33	93	218	144	839	1442
peak440	203	180	413	878	1591	1074	30	72	100	84	519	768
peak441	322	386	522	2542	4139	2951	47	137	267	241	1160	1625
peak442	94	101	89	96	306	196	10	17	42	22	128	163
peak443	74	72	52	152	309	262	8	14	41	11	101	136
peak444	35	31	43	231	214	231	5	4	17	22	39	116
peak445	18	12	19	247	235	219	6	3	21	22	127	361
peak446	44	24	48	299	422	299	15	12	71	43	119	554
peak447	105	171	61	109	321	223	6	14	58	5	74	96
peak448	239	240	266	1781	2018	1838	22	61	83	89	458	616
peak449	239	344	349	462	1647	967	14	95	113	72	365	527
peak450	142	95	110	426	719	407	8	21	26	44	143	175
peak451	112	361	179	204	781	550	2	58	84	16	240	156
peak452	126	227	155	78	318	228	22	46	69	11	111	167
peak453	17	13	20	186	215	167	0	0	2	6	18	50
peak454	205	116	285	2155	2028	1878	12	11	20	74	56	156
peak455	104	71	100	396	354	264	3	19	14	21	46	37
peak456	162	105	131	408	471	310	13	16	21	24	50	95
peak457	342	219	348	1405	1791	1277	23	32	65	54	170	319
peak458	73	42	98	181	131	137	6	4	16	12	32	51
peak459	134	95	160	790	812	810	9	21	28	42	46	129
peak460	133	112	212	599	609	733	12	17	31	29	101	141
peak461	73	27	140	338	424	325	2	12	12	20	16	108
peak462	74	135	64	144	284	244	1	14	29	4	65	87
peak463	113	63	97	414	427	266	17	24	59	31	124	260
peak464	135	93	140	1252	1357	979	23	55	120	127	460	1013
peak465	116	71	106	739	546	394	22	56	76	81	283	474
peak466	75	43	93	348	308	222	15	48	69	81	317	588
peak467	49	34	66	198	128	87	18	34	47	27	78	177
peak468	776	694	880	3567	7055	6028	44	118	104	201	501	1215
peak469	14	9	18	347	361	250	5	4	7	40	103	204
peak470	32	8	35	292	244	251	11	8	22	47	43	175
peak471	432	339	458	2599	4417	4364	30	53	115	154	560	1281
peak472	183	175	206	389	357	270	10	22	77	19	50	120
peak473	97	131	65	101	159	131	8	16	45	4	60	79
peak474	62	91	43	366	440	460	4	9	35	15	108	82
peak475	7202	6250	11114	3777	4217	4179	1166	2937	4359	1018	3066	5831
peak476	63	24	26	497	254	329	10	28	44	29	64	97
peak477	316	222	354	636	543	379	71	122	182	127	258	431
peak478	1747	1165	1830	11328	11635	9182	329	831	1096	1311	3171	6936
peak479	273	148	238	599	1538	945	51	84	159	119	424	838
peak480	375	259	526	2218	2725	2074	84	142	239	308	800	1514
peak481	14	28	9	70	123	108	0	1	13	6	19	24
peak482	275	145	353	701	556	405	26	44	99	55	203	375
peak483	159	58	79	295	286	365	9	6	8	18	24	78
peak484	165	132	244	513	430	426	1	8	15	19	41	34
peak485	139	89	245	435	332	218	3	17	11	8	6	24
peak486	83	23	80	360	289	196	11	2	3	25	21	0
peak487	9	5	5	65	87	85	0	3	11	4	29	87
peak488	212	143	365	929	753	623	21	43	46	58	32	182
peak489	176	87	90	365	310	420	16	11	24	18	27	76
peak490	82	67	169	287	321	359	5	25	32	17	126	141
peak491	94	61	149	481	469	341	5	26	24	19	108	150
peak492	115	100	46	381	472	483	8	28	79	47	286	484
peak493	49	44	63	417	542	523	3	8	16	15	121	161
peak494	30	35	49	400	473	427	0	8	9	19	58	154
peak495	64	49	49	353	377	316	2	8	19	11	66	176
peak496	148	100	108	494	463	746	10	23	45	40	77	199
peak497	6	7	7	35	33	30	0	3	11	5	57	177
peak498	208	72	198	571	729	387	13	9	8	40	53	114
peak499	154	73	190	527	370	352	15	16	10	23	31	44
peak500	97	39	96	719	418	284	15	13	23	46	43	123
peak501	95	72	58	134	237	162	6	10	11	10	40	48
peak502	990	600	977	6131	4316	4382	48	83	99	300	440	743
peak503	26	54	29	185	870	328	0	2	15	5	56	53
peak504	169	204	110	1666	3169	1775	4	27	58	22	395	270
peak505	199	148	205	989	1027	677	9	25	28	27	153	142
peak506	1012	675	984	4965	4362	4672	31	51	43	196	272	236
peak507	587	375	425	772	604	526	18	45	29	21	41	33
peak508	11	18	10	67	100	95	0	0	3	2	19	17
peak509	44	51	50	346	703	466	2	7	18	9	71	105
peak510	77	60	112	790	1152	1106	4	9	8	45	111	249
peak511	133	69	180	530	527	696	2	3	12	25	20	51
peak512	146	50	151	952	622	448	13	53	74	82	140	523
peak513	11	11	14	51	135	130	0	0	8	2	13	47
peak514	33	22	28	154	275	209	1	10	13	15	24	108
peak515	800	280	644	1074	1019	1008	88	58	128	112	189	328
peak516	74	64	127	1537	1518	1318	12	3	3	65	132	145
peak517	212	99	226	3376	2578	2063	10	13	17	133	153	230
peak518	133	151	94	461	295	329	9	37	78	25	73	160
peak519	190	196	490	1910	2658	2156	24	36	73	105	430	1105
peak520	76	89	161	351	277	260	3	8	21	8	22	34
peak521	131	85	177	463	538	325	8	18	16	26	36	98
peak522	141	82	172	730	394	243	8	9	17	30	27	88
peak523	514	312	441	776	761	909	49	67	110	90	271	275
peak524	1094	721	1257	2496	2893	2618	126	213	250	186	453	701
peak525	95	100	142	701	1133	887	8	26	53	54	615	878
peak526	244	120	148	1098	884	985	18	15	39	46	78	176
peak527	292	212	361	2339	1871	1712	24	39	80	141	240	448
peak528	14	10	12	153	149	142	8	12	17	100	80	147
peak529	5	0	4	21	34	16	3	3	6	22	31	77
peak530	17	9	6	63	109	84	5	2	8	20	48	43
peak531	274	434	264	1789	5888	2971	14	68	156	90	717	765
peak532	196	146	128	388	708	398	5	14	44	31	103	179
peak533	628	689	569	1626	3363	2593	57	173	214	154	829	1093
peak534	802	682	677	1970	3255	2212	58	174	213	145	502	786
peak535	933	521	798	5180	7119	3998	88	129	178	355	1149	2004
peak536	979	770	1169	11710	18242	12179	90	178	252	778	2750	4766
peak537	69	28	73	224	207	134	4	1	1	4	11	15
peak538	66	27	72	349	265	194	0	3	4	9	10	10
peak539	147	54	141	958	796	509	3	3	6	28	14	55
peak540	272	173	347	1043	1284	924	10	24	85	69	255	572
peak541	432	278	385	3007	3505	2496	63	135	349	393	1763	4474
peak542	187	119	202	871	1160	987	18	36	111	86	283	1005
peak543	105	76	119	223	286	281	7	15	33	14	37	48
peak544	108	110	107	392	661	480	11	27	31	18	64	153
peak545	215	233	186	1121	2173	1440	11	27	107	52	297	435
peak546	65	49	113	212	261	217	9	10	24	15	50	122
peak547	61	43	65	261	546	535	7	20	37	22	101	188
peak548	99	70	127	1295	1799	1946	17	17	58	126	248	358
peak549	41	36	64	131	109	125	3	11	30	13	25	79
peak550	354	342	271	1088	1077	1231	29	78	167	67	218	488
peak551	712	630	692	862	1199	981	66	192	351	123	339	674
peak552	800	592	986	609	892	625	68	170	343	105	394	759
peak553	67	41	104	152	200	201	5	23	29	14	28	92
peak554	65	47	68	245	271	255	7	12	31	17	45	183
peak555	149	148	201	528	643	564	9	33	94	81	355	664
peak556	6	0	1	2	12	13	0	7	7	10	53	174
peak557	0	0	2	3	5	4	0	4	13	7	25	98
peak558	10	12	9	10	10	8	0	2	16	0	114	86
peak559	97	71	77	306	370	406	14	30	71	24	147	158
peak560	12	8	5	39	57	72	0	1	0	2	6	11
peak561	197	154	326	1005	907	826	26	23	65	55	131	241
peak562	9	12	11	107	207	210	0	4	3	3	5	47
peak563	512	639	850	997	1926	1785	25	110	179	40	255	367
peak564	49	94	51	90	182	196	2	14	12	4	40	36
peak565	42	41	58	85	227	174	0	5	8	1	27	40
peak566	26	34	56	36	116	107	1	2	1	1	4	8
peak567	30	25	76	215	294	239	2	2	2	2	2	37
peak568	30	38	22	93	172	130	3	5	14	6	20	51
peak569	503	698	600	5235	11069	7541	30	128	276	215	1630	3303
peak570	215	339	223	1927	3793	2741	11	59	141	80	856	1292
peak571	37	41	35	78	163	124	0	7	17	2	27	69
peak572	4	8	7	38	146	144	1	3	4	1	17	40
peak573	506	374	622	3046	3727	2402	22	61	76	137	584	1022
peak574	37	52	91	480	1026	1062	1	8	17	28	143	165
peak575	49	44	76	522	807	582	8	0	6	35	52	117
peak576	38	28	27	170	132	138	0	0	5	10	18	29
peak577	64	43	66	243	334	236	2	8	17	11	28	29
peak578	44	46	43	200	277	288	1	3	5	17	15	21
peak579	19	17	28	95	120	77	1	0	1	5	16	4
peak580	72	17	23	420	234	345	8	4	4	22	14	18
peak581	305	146	159	2434	1704	2186	42	39	51	171	216	357
peak582	634	931	597	1043	2676	2612	100	298	348	111	868	1347
peak583	806	706	850	759	1697	1374	111	216	313	156	627	985
peak584	45	31	9	115	103	123	1	3	14	2	44	53
peak585	46	84	33	125	132	89	0	5	32	1	49	61
peak586	49	50	20	58	126	96	5	5	22	4	37	73
peak587	139	77	154	928	597	450	9	23	53	34	127	230
peak588	75	42	103	225	108	114	1	7	30	14	13	36
peak589	325	121	489	3479	3159	3123	29	18	41	128	269	508
peak590	56	33	34	346	325	193	5	13	16	24	40	60
peak591	226	154	223	1407	1454	1502	13	63	60	87	227	448
peak592	103	57	101	313	402	292	7	23	31	24	94	112
peak593	244	196	279	926	1170	802	26	38	82	52	225	327
peak594	203	118	233	866	691	539	19	54	47	64	143	281
peak595	411	263	437	427	576	435	40	63	78	44	133	249
peak596	589	194	746	2026	1651	1051	52	29	66	121	184	283
peak597	19	11	21	298	230	164	4	9	15	18	49	108
peak598	15	9	21	169	73	96	4	2	8	10	27	27
peak599	108	55	207	439	189	205	5	18	12	19	21	40
peak600	139	56	118	164	137	147	9	14	26	22	8	46
peak601	32	33	44	168	306	230	3	4	5	10	32	46
peak602	159	113	195	1666	1492	1417	12	36	65	107	277	508
peak603	24	10	78	220	166	120	1	6	9	13	18	25
peak604	129	121	81	381	347	406	13	17	31	27	67	103
peak605	243	133	379	2325	1909	1383	32	48	55	147	274	468
peak606	672	464	752	11769	11155	9659	71	119	227	675	1174	1982
peak607	553	318	539	7825	6953	6810	36	121	98	255	620	981
peak608	2479	2241	2226	6616	9034	7715	134	328	513	408	801	2435
peak609	15	7	15	220	208	168	0	3	5	7	15	27
peak610	7	15	10	216	328	269	0	2	7	4	45	99
peak611	13	14	22	126	167	110	0	4	11	6	10	59
peak612	12	7	9	132	114	83	1	1	4	5	6	40
peak613	205	85	140	679	583	874	16	23	43	60	112	171
peak614	34	23	42	126	119	91	0	3	2	3	0	10
peak615	99	94	122	614	778	626	12	7	24	27	20	105
peak616	48	48	68	320	301	358	3	4	5	11	23	41
peak617	70	82	89	335	750	604	7	3	19	18	68	120
peak618	315	215	397	1244	998	971	22	51	74	93	214	206
peak619	344	148	373	433	331	392	19	33	73	29	43	104
peak620	336	255	444	1034	1346	1170	39	100	105	75	177	463
peak621	334	211	387	1986	1407	1721	24	28	47	88	130	225
peak622	104	71	122	222	172	229	4	3	14	11	10	32
peak623	99	180	117	433	1054	722	6	20	78	12	90	209
peak624	311	451	254	469	701	623	8	35	116	10	175	145
peak625	91	81	92	330	225	244	1	26	16	7	10	54
peak626	108	74	130	459	300	339	8	11	21	15	38	76
peak627	230	135	281	1843	3204	1972	18	48	57	95	537	888
peak628	132	46	144	602	301	376	9	17	25	47	48	88
peak629	351	245	334	1153	1048	939	22	35	56	84	132	159
peak630	569	566	702	2045	2771	1928	39	87	109	97	421	704
peak631	639	609	901	4142	5060	3877	41	91	156	221	854	1575
peak632	56	34	69	586	539	454	10	4	15	50	99	208
peak633	25	16	36	425	368	357	7	11	16	29	57	203
peak634	924	749	1228	2686	5029	5244	112	198	655	302	1661	3554
peak635	471	585	515	1010	2473	1890	33	189	518	95	789	1702
peak636	138	276	132	270	641	489	8	76	254	13	167	316
peak637	36	18	38	123	128	104	3	12	6	3	16	18
peak638	158	97	208	603	596	515	12	24	33	23	47	86
peak639	87	67	133	524	665	455	10	19	20	25	81	127
peak640	221	164	264	1170	1143	977	20	24	52	67	202	293
peak641	980	673	1311	4198	3999	4070	70	135	227	208	248	471
peak642	1096	849	1584	1106	1637	1263	68	169	278	95	315	607
peak643	330	212	216	1511	1347	1620	16	42	71	62	164	306
peak644	294	141	400	2947	2196	1769	24	24	37	107	113	232
peak645	103	90	134	717	903	632	14	21	46	43	121	372
peak646	112	51	136	1516	1256	984	5	6	10	44	51	87
peak647	291	102	124	1143	485	707	37	15	60	128	82	195
peak648	12	6	12	117	88	56	1	2	1	0	4	2
peak649	245	186	311	1931	1427	1293	16	18	29	45	115	172
peak650	22	13	29	202	296	306	3	3	6	15	44	41
peak651	40	36	63	520	619	344	2	7	5	20	63	68
peak652	24	17	42	352	574	366	0	9	6	9	77	67
peak653	17	8	23	149	109	85	1	6	1	3	9	23
peak654	35	16	33	152	179	97	2	5	4	6	13	23
peak655	478	345	702	4567	5294	4314	34	41	65	227	465	907
peak656	11	15	15	82	160	200	2	4	9	3	9	63
peak657	9	4	14	167	75	76	1	1	0	7	1	2
peak658	614	291	582	1444	906	948	99	45	103	155	111	171
peak659	731	510	459	967	1209	721	111	144	194	104	130	272
peak660	183	799	152	271	947	514	18	112	297	19	175	225
peak661	1083	2227	916	2130	5660	4167	106	318	884	105	1116	1426
peak662	44	6	46	412	169	142	3	5	3	17	3	3
peak663	154	64	198	969	688	645	17	14	20	60	50	87
peak664	432	412	806	1504	1826	1938	14	57	83	52	196	264
peak665	221	217	359	466	557	401	10	33	43	14	99	140
peak666	31	24	38	184	210	165	4	3	3	1	21	57
peak667	33	17	28	157	113	127	2	0	1	4	26	34
peak668	58	32	72	129	218	160	5	10	13	4	23	79
peak669	124	92	126	185	324	263	5	17	16	8	7	20
peak670	427	280	550	2416	3494	2675	11	40	50	59	235	215
peak671	66	34	60	164	195	197	3	5	14	10	37	45
peak672	112	70	107	195	294	204	9	13	14	21	21	45
peak673	476	465	555	2679	4470	3240	28	41	104	122	297	385
peak674	477	250	415	688	412	552	60	50	107	68	69	130
peak675	63	37	82	262	327	248	2	5	21	19	31	91
peak676	62	37	77	341	560	412	7	4	20	29	27	155
peak677	62	82	131	620	931	738	9	10	36	29	83	276
peak678	23	39	44	131	297	201	4	3	26	10	49	102
peak679	72	86	105	170	287	267	7	29	48	5	29	92
peak680	179	78	152	1254	865	754	14	26	36	107	74	338
peak681	77	53	77	488	306	292	16	36	21	34	20	45
peak682	29	17	36	129	77	61	0	4	3	3	0	6
peak683	31	17	23	349	237	181	1	6	2	17	21	30
peak684	132	144	223	190	295	223	6	26	26	15	51	59
peak685	264	105	244	892	807	563	12	19	26	32	78	113
peak686	488	330	678	3046	2650	2176	29	29	57	136	164	346
peak687	455	285	853	4269	2591	3353	34	62	80	242	250	582
peak688	74	51	47	399	298	394	5	14	25	14	33	92
peak689	59	94	43	134	390	329	1	12	29	1	59	66
peak690	510	575	462	745	1371	1018	21	67	121	36	202	321
peak691	244	404	391	352	745	525	13	44	75	20	193	264
peak692	111	197	98	59	235	139	3	16	45	6	69	68
peak693	620	644	479	924	1614	1289	20	66	148	44	308	491
peak694	537	838	412	961	2181	1857	23	89	151	44	359	544
peak695	614	385	765	2872	2370	1733	33	81	68	111	199	290
peak696	407	226	447	488	618	470	29	60	46	53	53	134
peak697	958	657	1117	3917	4421	2670	58	107	123	162	607	982
peak698	406	464	721	1833	3287	2256	16	109	183	112	902	1858
peak699	106	155	214	419	729	635	12	45	71	26	224	506
peak700	152	232	224	762	1524	1194	6	44	105	29	559	1207
peak701	178	251	205	480	1466	1001	17	34	115	47	427	715
peak702	55	129	75	124	457	319	1	8	55	6	157	199
peak703	117	141	138	532	1020	795	5	32	50	15	151	289
peak704	42	76	66	204	324	275	0	10	32	8	62	170
peak705	47	75	75	57	235	192	0	13	20	4	27	93
peak706	90	95	192	725	1030	876	4	13	26	14	75	310
peak707	76	58	137	351	349	242	2	22	37	2	72	132
peak708	608	444	727	1542	1479	1814	39	94	204	127	377	746
peak709	336	315	358	539	873	783	29	76	173	69	151	398
peak710	513	565	574	1677	1924	1629	37	105	306	145	571	1025
peak711	267	260	308	321	481	463	20	62	107	38	223	354
peak712	209	230	179	499	631	405	17	62	107	27	184	316
peak713	92	107	57	362	376	222	7	32	59	21	125	167
peak714	37	20	36	204	153	120	4	4	6	4	6	12
peak715	1583	1412	2020	9565	13910	11365	108	233	561	697	1950	4614
peak716	162	122	110	950	758	1030	11	13	43	37	114	227
peak717	123	105	98	179	202	256	19	30	72	10	62	104
peak718	84	53	100	691	918	781	2	5	25	27	73	153
peak719	60	58	51	274	282	244	14	27	70	49	177	375
peak720	51	69	87	391	539	321	12	47	87	53	316	684
peak721	151	89	214	1405	1285	954	28	24	26	85	97	384
peak722	232	202	231	1361	1824	992	24	66	90	106	213	647
peak723	29	42	30	134	129	128	3	14	26	11	78	76
peak724	443	398	670	587	1078	636	52	157	164	64	225	397
peak725	267	141	177	426	365	446	16	41	55	48	39	114
peak726	82	47	98	229	179	156	8	17	20	10	36	35
peak727	12	8	11	103	64	79	1	2	0	4	8	27
peak728	109	60	75	259	192	209	6	19	25	13	32	62
peak729	333	151	279	1326	1032	712	35	56	62	63	143	247
peak730	263	98	193	372	290	244	14	28	45	29	53	103
peak731	28	20	13	53	173	84	1	4	15	2	7	29
peak732	117	178	131	165	244	235	9	32	47	23	45	62
peak733	800	760	1258	7275	11269	10420	75	141	305	502	1192	2387
peak734	57	78	26	145	99	133	5	18	70	6	26	25
peak735	89	112	85	248	525	432	14	18	68	32	129	204
peak736	78	208	82	222	707	487	12	27	68	11	174	243
peak737	409	465	447	710	1536	1168	45	95	216	95	488	712
peak738	25	17	35	282	78	95	4	3	7	16	5	18
peak739	140	116	169	1053	1229	873	10	25	36	60	222	437
peak740	180	146	172	1174	1197	1003	12	39	53	50	187	270
peak741	140	79	143	783	1354	715	12	24	33	62	252	352
peak742	220	68	90	726	448	497	16	22	39	60	50	118
peak743	279	256	395	1233	1410	1341	30	46	79	76	192	311
peak744	11	20	30	270	347	298	3	2	5	15	19	68
peak745	95	41	49	399	296	321	9	8	16	37	46	79
peak746	80	53	114	372	226	222	4	9	12	15	7	24
peak747	212	74	269	1910	1292	966	16	22	26	84	84	93
peak748	1211	735	1013	2135	2984	2967	195	350	409	390	719	1080
peak749	157	116	256	919	1279	898	13	47	40	48	183	242
peak750	274	181	274	860	1090	670	31	75	58	40	51	132
peak751	337	231	318	2942	2075	1901	28	81	83	147	312	458
peak752	148	81	123	699	611	399	11	16	26	47	103	134
peak753	363	258	417	2364	2722	1944	32	97	100	157	335	624
peak754	167	93	169	226	555	309	16	44	42	16	60	156
peak755	241	173	264	677	475	548	25	71	76	54	168	203
peak756	826	786	836	1194	1853	1277	59	124	278	69	289	404
peak757	10	11	15	137	278	186	1	4	7	5	30	107
peak758	13	16	17	135	377	217	1	4	5	2	27	217
peak759	311	205	616	919	793	624	32	57	115	78	134	363
peak760	40	20	25	259	193	157	4	1	10	11	8	12
peak761	79	67	82	339	370	308	6	8	19	21	68	103
peak762	4	3	3	137	200	115	0	4	10	12	83	228
peak763	3	1	1	41	128	86	0	0	4	4	67	84
peak764	15	17	11	145	211	170	1	1	6	3	36	48
peak765	6	6	9	117	71	54	1	6	10	9	45	98
peak766	13	6	9	160	128	111	7	12	27	17	40	227
peak767	5	6	8	39	88	55	2	6	46	6	119	212
peak768	67	101	85	165	251	281	5	20	27	8	90	96
peak769	66	56	147	459	422	290	6	13	16	22	12	17
peak770	103	50	145	606	369	467	8	21	22	21	3	30
peak771	97	56	213	1433	1028	1134	7	25	25	77	51	116
peak772	33	17	46	131	104	103	1	1	2	11	0	1
peak773	176	139	393	2631	4680	4384	7	20	35	113	344	855
peak774	78	24	108	751	294	244	6	4	3	57	5	8
peak775	362	581	272	601	1270	1004	14	91	142	21	319	349
peak776	466	358	588	1639	1970	1687	21	66	94	56	271	501
peak777	44	26	63	868	692	647	1	12	11	38	95	222
peak778	53	21	47	546	329	231	7	7	8	45	71	117
peak779	52	17	34	224	171	113	10	3	11	16	44	41
peak780	134	110	228	474	763	619	6	7	26	14	116	122
peak781	93	92	69	343	448	462	6	8	28	17	65	86
peak782	162	63	208	658	533	559	17	25	40	109	218	418
peak783	247	175	262	359	549	574	23	107	113	28	191	301
peak784	16	14	17	148	145	141	2	1	5	15	26	60
peak785	56	83	68	94	161	155	4	10	30	3	23	41
peak786	1639	1335	1493	21236	25029	38296	186	351	452	1319	3160	4776
peak787	2841	1812	2369	2843	3982	3468	399	690	672	604	1233	1798
peak788	135	122	250	1046	912	661	16	16	31	52	177	319
peak789	43	52	36	77	110	117	3	7	15	3	23	38
peak790	102	43	140	763	771	665	7	17	19	46	118	196
peak791	34	34	76	488	715	560	5	8	12	22	53	200
peak792	35	32	63	344	304	213	4	6	10	29	18	85
peak793	30	15	40	209	172	107	1	2	5	9	7	45
peak794	92	69	156	554	873	625	6	12	18	25	42	91
peak795	208	125	307	1765	2164	1290	10	27	32	96	211	519
peak796	400	322	515	2775	3606	2300	24	56	108	135	397	801
peak797	121	49	166	501	430	401	8	7	24	34	62	83
peak798	76	57	124	525	496	399	5	2	3	17	5	14
peak799	71	83	98	349	419	348	4	1	7	5	10	17
peak800	55	74	54	291	438	421	2	3	7	2	18	19
peak801	303	174	229	531	527	650	36	30	79	46	149	202
peak802	269	180	219	451	362	433	16	49	128	34	171	279
peak803	465	250	567	2691	2096	2244	26	47	86	140	336	519
peak804	14	11	20	172	207	220	1	0	5	11	6	27
peak805	32	18	32	103	207	100	3	8	13	6	10	57
peak806	303	282	438	2866	3996	2556	29	63	95	171	714	1044
peak807	61	36	42	143	98	116	4	11	14	8	19	44
peak808	49	47	33	79	87	85	5	15	12	9	26	32
peak809	24	52	13	50	303	154	0	3	8	2	21	34
peak810	457	655	449	2339	6073	3847	16	53	101	65	576	525
peak811	156	208	106	239	688	400	3	19	30	16	81	109
peak812	767	791	776	2835	5164	3359	31	100	128	96	354	625
peak813	475	476	660	957	1362	1114	18	57	113	46	138	247
peak814	9	2	2	63	105	93	0	3	6	4	12	179
peak815	164	142	322	1392	1457	1447	14	35	68	80	317	524
peak816	95	41	108	171	128	167	5	5	3	6	4	1
peak817	43	22	74	136	116	97	2	0	2	8	2	11
peak818	11	10	12	187	154	140	2	0	1	6	8	5
peak819	111	138	178	200	785	770	2	6	3	0	34	27
peak820	34	49	77	76	270	287	0	7	1	1	6	8
peak821	26	36	44	49	183	193	0	1	0	0	6	10
peak822	49	34	50	428	371	274	0	2	1	16	12	20
peak823	26	15	29	351	455	294	3	1	2	10	7	16
peak824	19	6	50	112	62	75	1	2	0	0	0	1
peak825	132	131	256	451	559	374	9	7	16	34	67	73
peak826	144	118	316	1261	1472	1314	9	6	7	62	93	135
peak827	16	28	35	48	133	91	0	3	8	5	17	42
peak828	66	111	155	1500	4310	2956	5	10	26	96	406	1038
peak829	20	18	43	126	218	198	0	0	4	2	15	21
peak830	10	19	31	53	122	100	1	3	0	2	5	13
peak831	16	16	24	83	146	98	0	3	1	1	5	21
peak832	316	288	380	1731	2770	2143	11	30	52	97	286	377
peak833	11	15	16	110	84	90	1	1	5	8	12	13
peak834	309	212	334	2563	3370	2621	15	27	41	131	277	353
peak835	65	52	73	368	334	400	8	3	8	19	53	32
peak836	241	138	256	1063	1086	1038	16	10	44	58	157	306
peak837	170	163	117	479	603	887	14	11	70	29	124	232
peak838	148	126	93	238	358	300	10	36	80	10	90	176
peak839	276	222	400	2424	2124	2927	24	50	127	92	430	1012
peak840	13	6	7	20	37	30	3	8	25	3	81	69
peak841	30	18	40	176	147	100	9	23	50	31	236	484
peak842	7	1	2	20	22	20	8	3	28	16	96	459
peak843	3	0	2	9	10	5	1	2	16	4	21	129
peak844	102	70	92	326	378	338	6	6	19	25	36	127
peak845	134	87	55	202	227	209	9	12	23	23	50	88
peak846	218	114	93	217	315	221	16	12	44	34	44	116
peak847	112	52	38	263	133	228	9	11	17	37	17	29
peak848	216	143	267	492	489	425	21	30	82	75	215	210
peak849	9237	8779	16038	3107	5101	3955	1044	2740	5062	454	2275	3654
peak850	24	9	20	133	107	95	7	3	3	2	4	45
peak851	23	12	31	89	52	56	1	3	6	4	17	10
peak852	201	53	93	885	461	649	16	5	38	134	69	164
peak853	356	213	627	911	708	740	34	63	85	183	251	416
peak854	15	15	31	118	212	177	0	1	1	4	1	30
peak855	21	24	25	143	225	183	3	0	2	7	12	29
peak856	1083	1222	1391	9584	14247	12718	69	193	593	441	1670	3195
peak857	175	106	110	1475	942	1118	29	18	53	140	128	295
peak858	31	25	34	132	145	109	1	7	8	12	46	87
peak859	173	127	243	778	815	786	8	14	38	39	46	82
peak860	68	46	109	310	171	157	5	5	11	12	20	24
peak861	185	89	182	409	215	329	10	13	37	21	59	50
peak862	17	10	17	375	525	415	2	6	4	36	80	158
peak863	235	74	136	991	480	553	75	29	68	280	67	186
peak864	67	28	60	337	167	180	35	44	57	65	41	248
peak865	47	17	76	261	137	140	4	8	1	7	5	8
peak866	29	8	25	170	49	59	4	0	0	7	0	0
peak867	533	435	698	3438	4446	2863	32	108	198	189	774	1427
peak868	20	8	22	113	123	137	1	5	4	30	48	36
peak869	199	229	651	1167	1802	1154	17	38	68	66	107	333
peak870	113	135	137	157	422	311	12	18	61	17	53	96
peak871	123	47	78	203	96	67	18	14	34	22	7	34
peak872	561	494	740	2777	3514	2937	47	96	216	139	396	705
peak873	51	73	46	110	185	178	7	12	42	9	38	62
peak874	209	48	79	946	519	915	30	16	35	105	38	81
peak875	1885	875	2514	1540	1485	1483	400	310	457	405	466	693
peak876	89	55	151	242	237	144	7	14	25	16	26	42
peak877	153	91	173	597	604	405	7	24	20	18	31	88
peak878	28	45	52	111	153	104	3	7	5	5	18	36
peak879	32	20	46	112	228	113	6	4	2	3	39	37
peak880	26	27	64	284	415	271	3	3	5	9	62	62
peak881	39	46	56	304	589	423	6	6	14	12	44	109
peak882	255	123	302	820	736	557	21	25	21	36	48	161
peak883	84	79	149	213	214	139	13	9	38	19	43	57
peak884	164	128	127	612	1104	717	6	26	74	26	163	243
peak885	125	44	89	660	373	233	14	12	34	35	30	66
peak886	272	86	157	1755	897	753	21	29	45	82	89	224
peak887	282	236	215	258	302	332	19	20	43	10	26	53
peak888	481	322	503	3829	4686	3075	24	80	141	144	656	1331
peak889	28	9	23	246	172	141	0	3	6	10	18	47
peak890	97	53	100	440	740	552	3	14	32	17	113	240
peak891	19	10	4	60	102	76	2	2	5	2	11	11
peak892	120	127	157	197	302	317	6	22	89	13	105	173
peak893	386	410	382	2775	3525	2905	24	47	108	75	440	619
peak894	243	198	227	1035	1284	978	15	30	79	57	93	333
peak895	170	143	220	517	666	560	10	31	55	38	74	117
peak896	418	344	645	2891	3262	2130	37	101	140	138	349	650
peak897	90	58	129	1063	1161	956	11	12	25	65	85	264
peak898	23	18	22	97	152	114	2	3	10	17	30	61
peak899	11	3	10	115	62	58	1	5	2	6	9	20
peak900	87	131	67	103	205	164	8	29	79	16	85	70
peak901	269	144	364	2386	2696	1697	41	47	74	140	327	607
peak902	12	8	27	182	217	197	4	2	5	29	19	79
peak903	93	45	69	225	252	302	2	5	8	9	8	25
peak904	1073	1065	1372	7610	7257	8045	74	147	254	307	774	1058
peak905	587	394	581	4656	5306	4059	87	145	355	436	1260	2263
peak906	216	166	224	504	418	593	34	29	67	27	50	137
peak907	13	17	6	92	70	77	4	5	6	13	25	89
peak908	44	15	30	243	242	211	3	9	7	12	20	36
peak909	113	71	160	567	691	540	13	6	30	48	103	156
peak910	185	93	138	1648	765	726	22	15	28	95	49	105
peak911	147	70	118	396	200	262	38	20	40	45	15	58
peak912	238	100	329	1077	775	806	30	37	44	75	118	239
peak913	305	199	318	2665	2409	1593	30	52	79	110	149	206
peak914	35	26	30	159	263	300	1	10	9	7	51	80
peak915	508	324	747	7642	9806	7495	46	91	189	595	1777	4599
peak916	44	29	43	396	242	277	5	4	7	13	40	18
peak917	97	53	111	550	370	275	8	11	8	8	24	21
peak918	71	38	69	352	232	160	8	11	29	21	12	72
peak919	83	42	105	723	354	361	7	13	19	24	20	24
peak920	77	18	106	826	574	607	3	7	28	30	62	146
peak921	59	74	84	105	254	137	9	15	50	7	110	168
peak922	30	10	39	140	132	103	3	3	4	6	12	48
peak923	38	28	23	108	117	107	0	1	4	4	15	14
peak924	316	199	340	1181	984	806	22	23	33	49	71	74
peak925	279	165	355	1473	1240	900	22	20	30	67	102	155
peak926	212	115	276	907	773	521	17	17	25	40	39	63
peak927	172	141	281	486	397	352	18	21	30	24	21	51
peak928	146	77	159	535	440	362	11	12	20	35	23	59
peak929	63	28	58	303	200	222	5	3	15	28	27	40
peak930	25	18	38	166	98	73	7	2	2	5	5	3
peak931	57	18	62	607	601	463	1	7	6	25	29	61
peak932	160	47	164	416	298	255	6	9	9	23	1	5
peak933	90	48	148	396	296	290	12	10	12	16	13	58
peak934	197	122	165	518	367	315	14	29	74	23	58	158
peak935	907	926	1260	1867	2940	3229	114	247	325	251	772	921
peak936	310	179	337	2422	1821	1812	18	15	42	115	83	142
peak937	33	12	21	239	133	92	0	1	1	9	12	30
peak938	54	35	37	400	318	323	3	1	6	21	44	72
peak939	33	20	27	367	232	206	1	3	4	17	34	36
peak940	492	495	472	1479	1978	1716	43	55	176	84	429	525
peak941	114	49	125	257	331	257	6	21	23	14	32	99
peak942	136	103	182	365	701	536	9	38	34	29	178	299
peak943	8	6	19	92	118	124	0	4	6	3	33	39
peak944	5	9	16	73	150	126	2	0	12	10	30	85
peak945	148	45	158	284	217	187	6	18	32	8	6	55
peak946	330	159	420	3236	2764	2024	29	36	53	203	265	566
peak947	239	143	264	2804	3152	2490	9	26	30	141	230	325
peak948	110	84	162	352	274	235	6	13	31	15	16	64
peak949	166	111	196	687	537	552	16	31	40	22	79	139
peak950	129	129	212	335	304	292	7	16	64	16	70	139
peak951	277	311	382	1973	2262	1672	21	37	87	59	170	640
peak952	76	71	58	132	346	298	3	16	18	5	65	68
peak953	52	28	58	309	177	163	1	3	7	14	16	39
peak954	63	53	92	224	191	144	7	4	19	11	22	50
peak955	172	102	232	1174	1036	893	30	33	46	152	231	429
peak956	12	5	4	161	144	106	1	2	6	13	14	68
peak957	6	5	11	206	154	201	0	0	0	0	13	13
peak958	21	13	25	512	256	237	1	1	1	2	13	34
peak959	547	765	521	1723	2689	2204	33	110	156	79	370	626
peak960	54	23	61	368	207	145	5	18	18	23	38	43
peak961	121	84	127	856	1286	937	64	207	472	311	1857	5310
peak962	129	135	90	361	710	392	49	172	527	217	1491	2937
peak963	23	38	27	77	108	60	16	48	93	29	194	419
peak964	4	3	4	23	26	27	5	7	26	17	44	107
peak965	12	5	13	204	191	114	0	2	0	3	12	17
peak966	42	25	61	419	316	296	2	4	2	17	2	10
peak967	45	32	60	213	194	146	2	6	7	4	19	12
peak968	85	46	62	624	505	479	6	7	9	34	56	51
peak969	55	56	58	314	178	256	3	8	10	20	47	38
peak970	54	21	71	219	211	171	5	6	3	21	11	39
peak971	95	99	104	313	469	296	9	18	51	26	66	158
peak972	206	64	147	1191	525	437	34	24	41	90	13	74
peak973	166	76	202	517	353	252	24	27	46	34	26	79
peak974	235	234	212	680	709	809	4	24	44	18	105	180
peak975	120	49	143	437	314	317	3	8	15	14	8	13
peak976	141	48	169	1320	1026	1200	10	7	5	56	13	36
peak977	132	40	132	491	450	205	3	11	12	11	4	20
peak978	149	50	138	684	573	429	7	9	21	21	13	63
peak979	75	28	67	115	164	115	8	3	4	3	9	16
peak980	115	77	133	1083	968	805	7	4	14	64	52	128
peak981	1740	874	1808	5718	4776	4144	141	150	333	473	617	1364
peak982	1270	1159	1472	1401	2457	1584	92	315	444	135	567	1055
peak983	1479	1171	1728	3082	2661	2753	119	238	483	204	600	949
peak984	9	6	4	92	52	42	7	3	23	78	63	182
peak985	87	117	74	306	607	485	7	36	66	24	165	227
peak986	301	224	370	1478	1780	1274	47	91	88	137	268	551
peak987	155	87	232	639	827	575	10	18	26	27	114	192
peak988	137	99	165	531	442	468	6	21	36	21	66	130
peak989	91	15	49	225	136	88	4	2	2	7	20	15
peak990	203	164	229	465	585	724	19	39	76	34	109	153
peak991	214	194	235	614	811	670	17	40	61	46	135	316
peak992	39	39	49	122	130	166	7	8	12	7	18	43
peak993	14	4	20	144	105	86	0	1	0	3	15	17
peak994	35	14	46	338	141	122	4	5	2	9	5	10
peak995	114	58	72	366	231	256	9	8	28	24	35	73
peak996	104	45	125	787	455	341	10	6	10	21	8	37
peak997	421	217	488	2589	1829	1439	23	41	52	108	126	323
peak998	156	149	127	322	302	362	6	27	28	19	52	85
peak999	5	2	5	38	52	28	5	2	6	9	38	84
peak1000	47	30	75	220	269	214	10	6	8	18	1	15
peak1001	100	64	208	490	539	380	20	17	34	48	88	149
peak1002	11	5	5	136	63	50	3	0	0	10	1	0
peak1003	35	13	23	453	227	203	6	1	1	20	1	11
peak1004	7	8	18	161	229	212	0	3	0	5	17	25
peak1005	14	23	13	139	187	142	2	4	9	3	54	63
peak1006	212	219	251	606	691	841	23	81	100	87	193	473
peak1007	553	370	336	959	909	1205	65	64	159	73	194	265
peak1008	23	6	24	358	287	202	2	7	6	21	27	32
peak1009	21	8	22	141	86	45	2	9	9	9	8	33
peak1010	13	31	23	136	389	243	3	10	25	11	233	259
peak1011	29	21	56	233	150	125	3	16	9	17	46	68
peak1012	46	39	48	124	114	138	4	11	20	14	28	54
peak1013	430	280	614	2044	2741	2822	39	130	163	139	378	827
peak1014	61	46	100	340	248	262	3	8	15	15	47	98
peak1015	49	31	55	123	113	158	4	3	6	11	26	32
peak1016	63	101	85	104	219	227	1	13	20	10	55	84
peak1017	287	496	477	916	2519	2016	20	77	141	27	240	469
peak1018	116	133	196	102	377	336	8	11	38	12	73	98
peak1019	56	29	64	682	463	452	8	7	11	52	129	196
peak1020	159	89	219	1056	827	577	3	27	42	38	99	262
peak1021	69	32	80	268	351	184	2	4	19	32	84	169
peak1022	79	57	154	550	770	440	4	11	24	39	55	219
peak1023	77	40	95	646	226	280	5	10	19	38	19	53
peak1024	85	70	77	266	240	326	4	5	16	10	15	24
peak1025	41	7	54	261	90	67	5	0	1	18	6	3
peak1026	287	337	536	280	766	549	19	43	39	13	5	83
peak1027	221	147	216	516	792	758	11	20	19	26	12	55
peak1028	17	9	10	130	73	41	1	7	1	9	1	8
peak1029	44	19	41	433	337	248	4	2	7	35	41	122
peak1030	30	2	37	422	159	158	4	0	4	18	11	31
peak1031	21	4	17	370	202	152	2	2	2	23	5	15
peak1032	24	9	26	186	117	85	0	1	6	11	23	16
peak1033	75	19	45	693	442	334	12	12	2	53	66	73
peak1034	6	4	0	16	38	31	0	0	3	2	38	76
peak1035	5	2	6	45	62	22	2	1	12	8	35	113
peak1036	26	23	29	58	74	104	3	7	24	8	16	28
peak1037	103	48	97	241	193	135	13	32	40	29	56	121
peak1038	91	50	92	329	178	122	8	28	32	31	63	75
peak1039	70	23	54	235	125	84	7	9	18	22	19	45
peak1040	148	66	153	1083	719	689	14	25	51	108	104	325
peak1041	70	18	52	386	189	135	9	7	8	42	20	47
peak1042	115	52	110	1124	821	649	15	42	41	80	171	308
peak1043	43	23	49	289	284	294	2	2	14	23	13	19
peak1044	7	8	12	105	123	127	0	1	6	7	12	47
peak1045	99	48	123	263	142	111	12	20	20	21	14	52
peak1046	160	76	153	1022	573	412	19	24	38	79	39	90
peak1047	119	53	117	820	508	427	10	26	29	72	45	121
peak1048	131	44	93	1301	551	556	9	7	21	60	33	140
peak1049	154	52	117	1215	1008	655	12	5	9	86	120	129
peak1050	177	105	168	1931	1231	1212	13	27	26	111	124	191
peak1051	52	71	68	520	607	499	4	7	9	27	101	107
peak1052	12	18	8	117	158	142	1	4	12	3	36	30
peak1053	2491	1588	6344	1333	2195	1608	430	659	1062	330	525	1205
peak1054	71	27	60	599	218	205	5	6	5	12	0	8
peak1055	219	87	249	1563	972	766	21	7	9	80	10	37
peak1056	79	53	68	275	298	279	5	21	27	12	84	100
peak1057	284	126	233	1289	1007	556	19	48	74	103	230	376
peak1058	244	74	491	1322	514	338	38	29	29	106	9	55
peak1059	236	111	148	516	527	425	29	25	42	44	79	205
peak1060	41	40	49	220	256	196	2	5	18	27	32	94
peak1061	23	12	60	219	336	265	5	4	14	4	9	43
peak1062	40	35	57	225	279	210	0	5	20	10	28	86
peak1063	45	14	83	232	340	221	1	4	14	9	15	70
peak1064	678	651	705	2875	3137	3190	49	117	265	170	381	716
peak1065	344	155	329	1632	1438	873	46	92	121	140	213	374
peak1066	176	81	162	372	469	363	27	28	69	49	101	213
peak1067	87	45	136	1165	951	977	5	11	11	61	70	142
peak1068	8	4	11	144	222	154	0	1	1	6	2	15
peak1069	163	140	123	454	545	556	13	26	40	18	59	126
peak1070	61	22	34	194	144	191	6	5	5	7	8	20
peak1071	164	79	211	337	237	204	12	11	9	26	12	36
peak1072	10	7	25	117	106	92	2	0	2	4	9	34
peak1073	102	20	77	1028	758	792	13	5	6	67	28	63
peak1074	143	61	162	1091	943	647	15	16	21	63	39	114
peak1075	87	21	75	559	265	193	3	6	5	27	4	17
peak1076	171	90	188	521	342	324	8	15	13	23	29	73
peak1077	61	19	64	456	321	338	5	2	6	24	7	55
peak1078	10	1	5	180	143	136	3	1	3	10	10	45
peak1079	65	53	78	332	397	267	13	19	39	39	47	146
peak1080	77	44	95	358	370	321	10	18	47	35	86	281
peak1081	140	107	186	1074	1156	800	30	48	97	107	188	660
peak1082	50	46	89	303	374	291	6	4	15	15	33	72
peak1083	56	55	61	491	695	530	1	12	5	15	46	67
peak1084	27	31	37	344	551	421	3	1	5	16	37	68
peak1085	35	8	39	337	103	88	1	3	1	10	2	4
peak1086	69	74	44	229	371	240	3	8	8	9	76	76
peak1087	40	36	77	153	197	241	1	5	4	4	4	32
peak1088	29	21	33	144	81	63	0	5	3	5	5	18
peak1089	113	94	187	240	293	293	12	26	45	22	60	83
peak1090	1135	985	1433	2130	4630	3680	127	426	433	232	521	1470
peak1091	492	216	403	1991	1328	1239	70	108	100	225	161	468
peak1092	111	51	112	558	339	241	3	14	16	20	12	32
peak1093	89	70	191	513	380	298	13	17	10	30	17	72
peak1094	203	171	177	266	274	237	12	25	44	19	66	102
peak1095	30	8	25	208	207	201	3	2	4	12	46	57
peak1096	17	12	37	181	113	84	2	1	7	3	1	26
peak1097	171	131	235	711	657	419	13	34	42	39	121	151
peak1098	560	379	373	1343	1233	1337	32	124	213	109	370	691
peak1099	395	191	566	5957	4775	4721	42	120	227	372	1233	4016
peak1100	1247	721	1605	6388	4868	4695	99	259	443	372	779	1726
peak1101	43	44	44	145	319	162	4	8	12	3	55	44
peak1102	519	430	524	4007	5446	3597	21	99	135	119	549	878
peak1103	35	45	26	115	276	138	2	7	13	6	25	45
peak1104	25	71	32	150	303	176	3	8	29	3	56	59
peak1105	123	90	164	1497	2361	1747	9	18	38	46	346	624
peak1106	70	38	97	357	408	258	7	13	9	21	89	140
peak1107	402	87	193	1333	703	1215	36	24	50	122	61	154
peak1108	37	20	35	129	106	114	3	0	4	7	17	35
peak1109	42	41	47	108	138	105	1	4	10	3	8	26
peak1110	66	71	113	590	823	649	4	6	15	21	100	246
peak1111	88	58	131	680	712	618	4	9	10	17	118	94
peak1112	40	20	53	147	163	148	0	8	7	6	6	22
peak1113	20	17	20	142	163	114	1	4	12	4	40	87
peak1114	60	56	88	512	809	620	6	10	44	30	145	326
peak1115	20	21	22	110	165	133	0	4	17	5	33	79
peak1116	4	5	13	130	129	89	1	1	1	7	8	14
peak1117	274	186	246	631	443	525	14	28	65	25	93	172
peak1118	423	193	473	2523	1263	1495	26	50	70	153	83	190
peak1119	107	117	197	316	451	387	9	13	32	21	38	63
peak1120	3	1	9	53	81	77	2	0	2	3	25	55
peak1121	7	8	11	31	93	68	5	2	10	5	15	51
peak1122	162	123	104	167	231	222	5	11	25	10	48	43
peak1123	6	11	22	56	130	111	0	1	1	6	0	25
peak1124	208	151	224	1441	1279	1260	27	43	47	98	207	346
peak1125	26	44	35	237	558	412	3	3	21	19	95	209
peak1126	6	4	13	147	178	159	2	3	10	16	29	91
peak1127	376	386	481	2141	4080	2895	105	257	495	473	2851	4859
peak1128	511	426	573	4572	6373	5020	119	393	617	811	3424	5451
peak1129	176	115	214	1935	2029	1564	54	96	145	238	746	1221
peak1130	21	10	20	238	218	181	4	8	6	8	14	31
peak1131	113	57	72	515	539	732	11	14	27	30	53	162
peak1132	59	44	97	235	595	406	2	2	5	7	15	13
peak1133	47	42	118	200	275	196	0	7	3	11	5	4
peak1134	88	54	144	289	405	278	6	3	2	8	12	15
peak1135	94	96	224	1056	1574	1427	6	2	9	32	38	57
peak1136	96	139	200	1007	2253	1600	5	6	5	26	73	83
peak1137	51	87	135	257	344	363	4	1	3	9	13	12
peak1138	112	76	277	985	554	568	1	11	10	47	8	15
peak1139	310	240	560	2679	2984	2151	17	20	19	98	50	63
peak1140	190	206	436	601	851	693	9	11	16	25	81	43
peak1141	510	718	1150	4358	7953	5899	22	39	46	165	178	287
peak1142	1132	2041	2090	6220	14255	11307	53	116	139	240	642	640
peak1143	44	29	39	304	377	277	2	3	3	26	34	62
peak1144	73	34	103	221	158	116	14	14	30	18	14	50
peak1145	63	35	54	333	146	167	5	23	25	23	12	51
peak1146	59	32	40	412	97	173	7	11	18	39	18	40
peak1147	37	20	50	115	92	75	5	8	14	16	16	69
peak1148	98	86	134	158	214	202	7	25	61	9	95	129
peak1149	38	24	61	165	149	83	1	3	15	9	3	43
peak1150	46	24	40	181	159	188	8	0	6	10	12	26
peak1151	23	11	15	419	257	253	3	4	16	37	37	169
peak1152	6	9	14	94	128	98	1	3	1	11	49	87
peak1153	318	129	315	2572	1461	1340	45	36	72	162	173	385
peak1154	65	55	72	150	207	213	5	12	49	13	73	129
peak1155	265	182	275	395	419	538	32	22	82	35	133	176
peak1156	976	658	1406	6341	4812	5061	145	272	359	351	435	879
peak1157	522	224	598	5475	2967	3637	97	80	123	365	224	347
peak1158	425	213	525	1542	1287	869	68	74	132	127	157	361
peak1159	193	91	161	376	536	451	27	34	58	64	76	276
peak1160	12	18	25	223	355	273	10	20	70	28	165	540
peak1161	266	127	124	1123	1024	1033	24	37	103	128	299	633
peak1162	125	74	182	948	1702	1342	12	24	51	42	188	535
peak1163	4	1	1	14	27	20	9	6	6	51	28	159
peak1164	0	0	0	6	13	11	7	1	9	14	29	107
peak1165	49	51	46	206	395	330	6	28	68	23	275	305
peak1166	19	48	15	49	108	68	7	28	61	14	118	131
peak1167	52	46	100	1381	1633	1641	13	44	49	96	595	821
peak1168	43	19	35	259	180	116	12	27	24	26	128	201
peak1169	90	58	112	618	512	445	10	85	86	54	199	507
peak1170	18	3	13	180	93	50	0	1	2	3	0	4
peak1171	59	36	77	674	510	380	7	9	12	35	32	73
peak1172	70	33	74	422	369	201	6	25	17	23	45	102
peak1173	83	35	147	529	262	255	9	10	21	45	35	70
peak1174	100	58	100	297	203	148	13	23	33	22	11	69
peak1175	71	27	53	149	153	128	10	11	10	13	14	72
peak1176	193	125	220	1963	1149	1073	20	36	45	106	55	286
peak1177	181	88	77	1050	588	521	18	53	63	65	118	229
peak1178	321	149	250	1623	1400	1066	44	61	92	98	269	492
peak1179	95	112	118	128	211	193	14	40	70	17	87	138
peak1180	27	12	50	164	119	88	1	11	8	10	8	42
peak1181	106	54	92	807	517	477	9	17	22	52	78	208
peak1182	144	88	95	158	116	109	12	17	32	13	15	49
peak1183	128	62	139	460	282	334	17	18	29	45	18	51
peak1184	671	267	454	1314	916	1039	46	53	60	70	67	94
peak1185	105	47	164	599	493	390	13	9	16	36	34	51
peak1186	76	82	87	249	250	304	12	28	36	14	55	104
peak1187	217	124	259	742	783	644	18	27	26	42	72	114
peak1188	94	43	101	739	739	450	6	11	16	31	83	83
peak1189	175	82	183	2073	1046	1168	4	22	10	60	88	119
peak1190	282	115	111	363	253	293	17	38	53	34	33	60
peak1191	175	58	145	634	364	419	21	19	10	66	0	30
peak1192	15	17	19	277	235	182	0	4	14	3	33	73
peak1193	14	19	26	124	142	111	2	7	14	1	18	36
peak1194	21	9	19	159	127	120	2	6	7	10	41	53
peak1195	31	15	32	206	265	204	3	9	16	8	66	35
peak1196	187	90	182	1002	607	528	12	26	27	40	65	109
peak1197	184	80	142	432	298	183	12	29	20	28	58	94
peak1198	200	123	173	567	315	325	7	34	27	23	55	77
peak1199	31	11	30	450	503	398	6	4	9	25	37	77
peak1200	14	28	11	43	167	149	0	5	11	0	59	22
peak1201	133	230	128	899	2068	1392	9	19	46	26	422	314
peak1202	537	393	838	3479	3329	2969	45	80	80	168	288	381
peak1203	441	295	597	1089	1264	814	186	211	239	233	261	594
peak1204	318	149	412	1978	1496	1262	14	28	28	95	117	162
peak1205	13	8	6	16	29	15	8	9	21	16	86	199
peak1206	24	18	38	136	146	168	15	15	51	78	135	556
peak1207	520	234	451	1012	691	744	65	59	149	109	216	387
peak1208	812	646	1312	3614	3680	3976	127	207	442	377	1142	1641
peak1209	1977	1774	3376	27530	45218	36084	279	871	1111	2328	10783	19215
peak1210	522	292	549	4509	2665	2043	74	142	145	348	368	753
peak1211	274	151	234	241	236	250	13	19	32	19	44	31
peak1212	206	78	334	836	426	470	14	11	17	37	19	36
peak1213	17	5	11	230	143	94	0	0	0	2	0	3
peak1214	58	45	71	635	662	554	7	15	34	39	60	204
peak1215	36	22	60	151	87	58	2	7	11	13	13	23
peak1216	33	12	37	192	135	196	3	3	9	5	15	29
peak1217	19	27	7	140	157	137	0	3	5	6	35	61
peak1218	17	7	23	448	549	312	0	4	4	18	69	96
peak1219	29	11	21	246	213	132	1	2	2	7	41	38
peak1220	16	14	18	151	173	85	0	0	0	4	7	8
peak1221	5	10	17	166	127	165	0	2	1	2	2	7
peak1222	18	22	22	85	251	184	1	3	4	3	36	29
peak1223	83	60	92	724	970	704	6	9	15	14	155	153
peak1224	52	31	35	349	302	240	6	3	8	10	28	44
peak1225	356	133	267	840	524	747	35	59	161	59	162	435
peak1226	338	274	499	394	350	309	34	175	366	38	234	567
peak1227	344	246	394	222	182	168	18	154	349	28	194	283
peak1228	572	228	642	9404	5991	5694	44	63	53	456	351	554
peak1229	2059	1345	1771	10835	10253	7690	166	365	379	450	1394	1715
peak1230	460	302	368	1160	1024	617	32	89	91	74	154	201
peak1231	429	298	404	1244	1063	931	30	79	93	57	192	153
peak1232	652	385	585	2685	1868	1418	46	87	122	79	325	313
peak1233	1001	749	956	2509	2575	2164	63	209	213	112	449	416
peak1234	158	59	96	406	351	381	11	7	17	28	25	45
peak1235	23	7	13	422	224	309	0	2	0	11	20	58
peak1236	225	115	331	1622	1949	1466	12	42	70	79	306	663
peak1237	297	137	305	2516	963	935	20	39	40	145	105	162
peak1238	18	56	20	37	105	93	2	10	18	1	20	41
peak1239	26	26	43	80	113	94	2	6	22	8	34	155
peak1240	128	129	182	690	877	755	6	14	40	16	134	167
peak1241	162	112	144	101	156	122	9	25	24	7	26	24
peak1242	228	108	303	1457	1688	1337	16	34	53	60	280	493
peak1243	18	13	23	95	64	50	1	1	4	3	23	18
peak1244	37	38	96	237	284	235	2	7	9	16	19	36
peak1245	36	28	61	134	150	156	0	7	11	4	32	34
peak1246	974	1202	1361	6624	14618	9549	34	132	237	245	1457	2273
peak1247	116	141	144	179	522	401	4	13	32	9	46	125
peak1248	74	61	62	147	389	262	0	2	18	6	53	67
peak1249	75	55	135	223	403	349	4	9	15	23	46	46
peak1250	62	41	88	294	397	294	4	3	6	9	13	33
peak1251	53	46	66	312	289	269	6	3	5	15	16	24
peak1252	61	45	55	141	145	170	0	7	16	2	12	22
peak1253	64	113	72	219	611	606	8	19	73	18	195	276
peak1254	30	19	57	249	199	219	2	3	8	13	18	75
peak1255	25	46	33	138	185	160	4	6	38	5	58	79
peak1256	308	233	298	861	1274	737	8	45	62	32	185	285
peak1257	303	234	353	1794	2037	1355	21	46	55	64	327	313
peak1258	114	76	113	378	436	278	5	28	11	14	52	60
peak1259	298	268	341	1148	1598	1153	17	43	93	65	276	294
peak1260	157	139	159	319	473	280	4	39	25	13	55	58
peak1261	209	162	274	632	682	457	7	29	48	23	59	146
peak1262	338	312	430	2881	4154	2792	19	48	67	116	466	587
peak1263	15	12	21	88	82	81	0	1	0	1	3	12
peak1264	83	54	89	403	378	278	6	21	33	29	87	185
peak1265	104	65	154	373	682	465	3	21	24	18	104	105
peak1266	61	20	87	224	269	184	12	14	41	41	61	199
peak1267	35	27	118	139	273	292	6	10	18	14	38	106
peak1268	33	44	106	246	422	388	7	19	46	13	77	224
peak1269	129	45	53	416	231	292	8	7	21	17	34	112
peak1270	40	20	28	265	194	197	7	4	6	21	7	23
peak1271	441	378	652	4945	5593	5324	38	24	74	184	503	908
peak1272	775	369	691	2144	1226	1474	72	85	209	180	214	502
peak1273	124	51	65	436	413	628	13	22	28	38	98	159
peak1274	768	540	1088	5601	8088	4951	65	143	175	265	1157	1833
peak1275	56	52	68	216	211	234	0	2	10	7	52	48
peak1276	17	11	19	144	124	121	1	7	2	11	4	14
peak1277	41	29	59	595	865	661	10	6	31	52	144	470
peak1278	1190	1215	2234	1898	5164	4581	116	330	482	143	398	1292
peak1279	14	28	10	286	834	600	5	7	8	41	73	213
peak1280	584	376	767	2489	4466	5999	41	86	147	251	399	810
peak1281	710	494	891	3395	1462	2485	37	75	110	123	164	294
peak1282	334	219	311	624	492	594	9	31	54	15	91	109
peak1283	405	306	701	1698	2498	2415	61	64	158	162	509	923
peak1284	1436	1110	1899	2122	2748	2512	206	365	477	236	432	971
peak1285	178	136	206	222	358	260	17	39	48	26	26	93
peak1286	246	196	288	424	555	424	22	49	87	54	147	223
peak1287	67	55	123	421	373	353	1	12	16	28	50	131
peak1288	320	207	334	1631	1254	854	22	57	56	81	195	433
peak1289	786	429	837	4203	5288	3612	49	146	158	250	766	1423
peak1290	615	453	641	3115	3239	2719	41	111	168	154	604	837
peak1291	225	161	264	294	293	293	17	48	51	23	17	57
peak1292	807	641	1253	6151	5091	4005	40	137	162	289	608	1056
peak1293	10	4	30	162	118	117	0	0	0	4	4	15
peak1294	9	18	21	36	133	148	3	8	10	5	13	47
peak1295	28	74	115	84	170	175	2	14	43	6	49	95
peak1296	106	185	321	375	1632	1117	9	52	162	28	375	952
peak1297	20	76	46	19	81	59	1	18	47	9	76	71
peak1298	51	87	171	175	599	552	14	24	69	23	118	343
peak1299	4176	2508	6845	35209	34518	28153	367	462	575	1943	1988	4471
peak1300	1707	2082	2825	7246	11893	8406	139	361	488	386	1042	1798
peak1301	4037	5798	4240	27030	44638	36339	278	595	1375	1093	3507	5787
peak1302	606	423	930	1327	1320	1248	46	46	63	110	163	321
peak1303	50	33	116	232	253	153	6	1	6	23	9	79
peak1304	476	260	519	2066	2618	3661	42	43	40	186	152	222
peak1305	37	28	56	264	152	177	4	1	6	7	19	31
peak1306	162	70	215	1629	1075	1178	15	38	28	76	87	207
peak1307	230	182	287	1540	1649	1304	12	24	39	51	113	216
peak1308	479	354	731	6695	8226	6921	23	65	87	297	1070	1808
peak1309	570	339	417	350	591	566	53	49	123	40	142	177
peak1310	144	114	150	391	493	410	5	12	15	17	52	79
peak1311	126	99	196	590	814	611	6	9	20	21	45	119
peak1312	73	64	106	504	427	520	3	14	11	22	32	71
peak1313	150	111	190	371	311	246	12	27	26	19	30	45
peak1314	232	174	430	2265	2676	1926	19	32	46	86	320	426
peak1315	81	113	137	357	484	419	12	33	62	20	63	169
peak1316	55	72	75	220	494	393	1	14	38	13	64	165
peak1317	1173	751	2038	11465	12979	11816	65	117	173	480	1454	2248
peak1318	202	133	169	759	836	719	21	28	57	71	384	613
peak1319	23	37	61	118	154	122	7	10	14	31	61	133
peak1320	55	21	78	284	287	258	7	18	16	45	66	129
peak1321	120	75	168	726	1020	548	3	12	21	31	155	334
peak1322	71	52	108	242	296	237	4	9	20	7	39	86
peak1323	125	101	324	1328	1572	1318	6	16	42	46	158	287
peak1324	86	62	83	430	367	415	6	20	32	30	51	101
peak1325	749	667	1327	2177	3375	3317	36	134	289	108	543	1156
peak1326	542	475	1008	643	1291	1107	31	147	199	38	283	701
peak1327	348	252	369	1159	1356	1549	20	91	131	55	172	604
peak1328	105	80	227	245	271	198	8	26	22	20	32	83
peak1329	328	183	357	2774	2781	2391	18	48	76	140	400	693
peak1330	788	236	472	1563	1273	1651	91	53	128	308	202	359
peak1331	2120	2077	3868	4807	6754	6234	406	912	1261	707	1652	3616
peak1332	15	7	14	101	85	77	5	2	8	7	8	21
peak1333	7	9	16	158	149	144	3	8	29	5	24	85
peak1334	359	242	361	2806	3160	2703	17	36	62	87	328	628
peak1335	668	519	897	6156	7433	5492	35	79	183	240	820	1521
peak1336	73	117	123	148	440	290	7	8	23	10	52	145
peak1337	84	90	128	155	226	182	3	7	18	11	18	43
peak1338	792	543	1096	4168	5674	4620	63	88	175	178	712	1505
peak1339	247	194	264	536	595	437	19	21	60	35	95	173
peak1340	44	32	49	40	108	105	2	9	23	3	8	59
peak1341	1336	1069	1744	8265	10542	7592	78	186	335	297	803	1751
peak1342	62	62	56	181	329	182	2	4	14	5	40	52
peak1343	575	411	775	1643	2086	1707	20	46	85	90	151	357
peak1344	1015	497	841	2828	3278	5763	77	47	140	189	215	525
peak1345	131	77	270	549	437	332	4	14	18	21	9	47
peak1346	1205	833	1701	7296	8808	5584	77	216	206	295	1154	1501
peak1347	323	290	322	429	454	496	16	80	62	28	105	109
peak1348	7	4	13	134	111	58	2	4	7	10	9	38
peak1349	13	27	19	26	57	65	25	21	46	43	139	182
peak1350	86	47	81	404	410	346	73	57	198	492	674	1102
peak1351	23	8	25	49	71	62	16	7	39	97	185	189
peak1352	260	222	226	233	479	493	15	41	115	21	184	243
peak1353	140	127	142	466	701	858	12	28	62	19	122	235
peak1354	8	9	12	57	131	116	3	4	21	1	96	94
peak1355	56	49	87	121	165	108	0	10	12	4	4	13
peak1356	160	60	164	936	641	487	11	12	18	40	59	56
peak1357	98	92	87	228	380	433	6	27	30	17	58	68
peak1358	932	487	834	1364	1372	1662	217	142	318	356	449	686
peak1359	248	95	114	1134	703	997	41	33	62	174	165	266
peak1360	5464	2947	5000	25730	23262	41872	504	494	1337	1446	2586	4679
peak1361	735	500	655	3620	3468	6113	84	137	337	231	420	876
peak1362	308	166	329	1910	1256	1822	47	153	122	238	272	519
peak1363	7184	5360	28539	9890	10815	9229	761	1761	2777	1004	2509	3760
peak1364	4627	2438	6775	21377	21953	33956	472	612	1124	1584	2353	3552
peak1365	225	96	214	1729	1145	2267	22	34	50	104	41	118
peak1366	50	35	62	142	153	160	9	8	7	17	23	30
peak1367	64	57	84	192	217	174	6	7	16	22	12	46
peak1368	48	52	100	268	240	278	7	5	17	21	21	52
peak1369	9	24	35	30	42	81	1	1	20	4	12	39
peak1370	93	78	133	342	372	343	11	9	40	37	49	212
peak1371	11	16	29	127	169	139	0	2	3	7	9	76
peak1372	639	546	655	2007	2237	2402	53	128	400	165	532	1395
peak1373	73	52	187	382	143	263	18	35	74	105	51	168
peak1374	853	477	1237	5765	4111	4933	66	134	328	418	537	1577
peak1375	127	121	115	219	212	240	8	7	17	11	33	43
peak1376	504	295	690	2199	1411	1723	36	37	66	122	134	184
peak1377	190	163	347	496	505	602	13	18	30	24	51	79
peak1378	399	297	561	1111	1984	1420	28	31	63	112	201	291
peak1379	13	3	12	103	88	85	0	2	3	4	13	76
peak1380	93	106	88	512	1373	999	6	8	29	20	116	178
peak1381	192	123	193	556	917	739	17	28	39	26	157	200
peak1382	471	322	515	2389	2838	2189	34	111	135	93	263	456
peak1383	161	81	206	513	484	538	11	15	38	24	83	206
peak1384	258	165	218	1045	1239	1150	14	14	51	38	134	283
peak1385	217	281	306	297	909	587	8	34	77	12	164	247
peak1386	279	272	311	486	1320	788	4	27	87	19	166	272
peak1387	19	47	18	41	179	56	0	2	17	2	23	24
peak1388	276	201	481	735	881	773	24	44	115	125	217	514
peak1389	576	577	753	1035	2003	1957	38	135	275	105	492	1025
peak1390	398	314	409	995	1033	955	38	92	144	63	188	349
peak1391	186	157	337	359	460	504	15	19	104	18	156	252
peak1392	41	37	71	114	146	179	5	4	34	19	69	104
peak1393	19	9	16	117	130	145	3	2	14	24	35	127
peak1394	16	20	44	191	197	106	0	7	19	26	35	95
peak1395	1233	1425	1186	3076	4669	4365	91	150	596	208	945	1403
peak1396	38	21	75	489	289	354	3	6	3	13	11	17
peak1397	1654	1037	1834	1834	3295	2846	151	262	498	298	766	1705
peak1398	403	391	534	1308	1488	1692	29	75	165	80	349	727
peak1399	1100	743	1523	5564	3747	4925	57	103	165	226	312	682
peak1400	830	831	1104	1255	1079	1329	54	91	166	65	181	262
peak1401	899	849	1163	884	1291	938	76	202	368	58	283	532
peak1402	849	819	952	824	997	938	85	260	352	76	185	385
peak1403	63	34	99	427	322	196	3	6	13	15	25	51
peak1404	13	21	8	63	214	161	0	1	3	2	5	9
peak1405	645	440	557	5097	5626	5059	34	51	51	222	500	758
peak1406	79	56	52	228	212	216	4	3	9	8	10	15
peak1407	183	108	88	178	241	143	8	6	29	9	64	64
peak1408	856	575	862	7011	5389	4193	60	145	136	398	755	1101
peak1409	1160	947	1881	16140	21916	19320	105	215	348	800	1148	2608
peak1410	229	255	219	106	550	385	17	33	93	18	140	187
peak1411	161	253	132	206	567	462	11	29	82	7	139	183
peak1412	32	84	49	97	229	147	0	2	22	2	23	38
peak1413	973	605	1129	9452	8965	8052	83	153	232	637	1029	2191
peak1414	718	445	629	763	762	544	64	122	206	73	144	226
peak1415	2870	2014	2924	27684	29242	28290	292	664	893	1749	3512	7071
peak1416	2198	1627	2557	7863	8508	6124	194	488	665	689	1579	2853
peak1417	45	74	32	179	239	203	5	23	29	21	28	34
peak1418	620	530	982	6394	4499	4732	65	306	527	349	1020	2109
peak1419	381	565	657	858	2237	1873	150	1286	1454	209	1242	3735
peak1420	448	271	575	3862	4672	4516	53	150	253	236	427	1090
peak1421	545	369	568	1378	1453	999	71	273	395	130	227	596
peak1422	404	261	585	5736	7727	6126	68	115	292	493	1833	4608
peak1423	5	4	9	24	75	47	5	11	11	6	105	144
peak1424	3	2	9	37	55	55	0	7	4	3	79	96
peak1425	304	297	379	728	648	790	15	26	69	32	80	140
peak1426	1558	1688	3682	5614	6886	6868	83	253	500	361	823	1540
peak1427	2923	2921	4394	11214	18566	15533	161	429	801	563	2480	4450
peak1428	1238	2089	2254	2314	4170	3255	71	228	518	145	1037	1628
peak1429	634	587	906	590	1412	886	38	59	135	67	388	588
peak1430	843	1330	2167	744	2848	1784	52	114	339	84	865	1145
peak1431	1088	1092	2305	1000	2489	1647	65	137	266	109	556	833
peak1432	555	650	1175	1037	2687	2131	29	100	143	73	513	686
peak1433	224	93	155	955	937	1273	16	7	15	67	56	93
peak1434	2476	2103	3607	13533	19585	14507	147	373	819	572	2786	4853
peak1435	128	292	116	449	1208	896	5	57	92	22	167	336
peak1436	515	442	1028	1184	1977	1420	64	94	129	81	144	343
peak1437	600	422	825	1629	2321	1703	55	99	153	164	380	556
peak1438	66	61	163	167	361	342	7	9	24	14	86	82
peak1439	116	39	106	383	288	366	8	9	12	34	26	59
peak1440	134	62	122	425	421	512	7	36	27	31	62	176
peak1441	418	254	542	1336	1611	1527	28	61	106	88	297	458
peak1442	55	28	102	310	230	165	1	11	7	9	48	62
peak1443	1114	802	1450	4275	4931	3754	68	103	234	298	339	923
peak1444	733	515	1074	5813	7648	6128	54	66	162	297	606	1169
peak1445	141	84	148	252	619	424	11	11	22	14	50	111
peak1446	289	183	284	602	507	412	19	32	46	23	39	140
peak1447	9	15	4	18	49	27	0	9	12	3	74	55
peak1448	27	19	38	60	154	177	0	10	13	8	26	95
peak1449	153	141	104	580	870	624	6	14	39	37	165	252
peak1450	1906	1798	2265	10317	18694	13036	101	249	631	564	3000	5362
peak1451	1664	1729	1943	25402	55056	36993	99	356	581	976	6758	13142
peak1452	879	804	962	1636	3942	2677	50	72	278	114	562	1099
peak1453	7	21	7	114	232	136	0	1	9	4	29	33
peak1454	80	90	31	231	475	332	3	12	29	11	122	200
peak1455	599	730	983	2468	3269	2729	53	221	490	187	1203	1497
peak1456	136	117	271	712	1245	982	5	26	23	28	118	98
peak1457	23	28	42	84	89	78	4	9	19	6	41	63
peak1458	66	85	95	389	531	608	10	20	36	12	99	210
peak1459	748	885	1321	1823	2166	2792	55	187	396	98	374	682
peak1460	584	337	513	704	718	942	65	100	203	81	147	304
peak1461	10	8	11	71	116	108	1	4	4	1	6	23
peak1462	24	27	56	279	365	394	2	2	20	26	12	169
peak1463	63	96	85	554	677	538	8	7	46	23	26	221
peak1464	27	38	43	126	255	134	0	7	20	4	43	106
peak1465	15	22	22	47	142	68	0	4	6	4	20	27
peak1466	22	28	12	52	251	154	2	2	17	3	57	54
peak1467	299	168	261	1176	1102	981	12	15	18	44	49	68
peak1468	836	772	1010	1663	1949	1756	42	133	265	77	361	563
peak1469	525	794	551	1706	2258	1978	11	108	209	18	363	447
peak1470	261	466	247	333	652	527	5	68	164	13	168	251
peak1471	362	480	304	1004	1515	1466	14	64	135	23	216	328
peak1472	788	1103	1183	1778	3985	3802	67	231	574	204	783	1882
peak1473	561	479	524	1709	2290	2687	54	137	271	135	414	1139
peak1474	248	153	267	507	414	334	21	19	48	54	44	90
peak1475	193	201	248	268	510	357	8	34	65	28	77	166
peak1476	256	243	200	369	517	402	15	28	72	46	166	185
peak1477	103	89	56	200	390	386	3	10	17	25	73	101
peak1478	20	13	11	127	183	185	1	4	23	3	86	103
peak1479	32	35	33	163	274	206	2	15	24	11	110	243
peak1480	25	31	20	107	133	95	4	11	22	4	64	144
peak1481	40	26	40	149	74	62	4	5	12	15	21	114
peak1482	250	123	152	1410	792	1017	20	26	31	60	61	119
peak1483	774	571	918	1937	1708	1980	59	52	164	87	197	390
peak1484	144	78	163	279	306	283	11	33	114	12	161	299
peak1485	110	80	143	330	277	226	31	30	44	57	118	233
peak1486	307	255	344	1890	1945	1563	78	128	156	162	322	657
peak1487	14	4	31	239	202	161	6	12	10	59	90	182
peak1488	294	220	498	1572	1927	1434	73	144	214	203	501	1200
peak1489	159	122	238	858	417	390	34	71	113	69	63	183
peak1490	337	268	513	2575	3310	2326	83	161	231	495	1072	2289
peak1491	152	119	286	1511	1376	927	42	132	137	150	313	576
peak1492	58	57	72	167	380	284	3	32	58	23	155	265
peak1493	13	34	16	55	195	146	2	7	37	7	60	71
peak1494	203	171	258	3204	6325	5897	15	29	80	147	744	1924
peak1495	400	266	873	2000	2635	1841	36	46	132	188	380	959
peak1496	366	269	510	838	1079	827	41	87	129	66	191	514
peak1497	320	224	376	996	1178	807	34	53	128	55	161	380
peak1498	1	7	6	43	101	90	1	3	3	16	68	169
peak1499	1161	596	1706	4806	5073	4018	85	116	222	295	638	1342
peak1500	62	57	76	585	653	479	6	23	25	33	106	163
peak1501	460	307	559	2662	3357	2552	28	66	73	139	255	488
peak1502	126	143	178	496	765	554	9	17	47	33	158	145
peak1503	94	89	141	362	551	320	4	12	20	16	46	106
peak1504	218	102	259	683	555	415	14	24	31	39	66	73
peak1505	107	37	78	278	174	182	12	14	11	13	21	20
peak1506	54	26	51	223	256	259	4	6	3	11	28	24
peak1507	291	198	320	1887	1693	1362	11	42	52	69	108	164
peak1508	63	20	98	156	44	45	0	6	6	6	1	6
peak1509	37	20	48	107	190	147	1	5	7	2	7	7
peak1510	90	69	160	633	654	630	7	27	30	50	103	365
peak1511	215	67	425	1742	1086	1476	17	11	32	95	19	72
peak1512	197	172	212	632	675	740	20	32	60	60	193	220
peak1513	185	153	191	1275	1154	980	46	66	105	197	318	638
peak1514	238	276	200	375	550	383	47	100	198	82	220	453
peak1515	338	392	319	553	1298	669	61	131	288	85	461	864
peak1516	15	33	35	22	51	46	10	21	55	12	86	107
peak1517	132	111	96	328	384	366	25	46	64	47	123	145
peak1518	417	287	369	777	872	1085	26	52	99	49	120	296
peak1519	158	159	239	177	494	583	9	15	68	13	94	140
peak1520	293	153	188	1015	841	924	25	48	53	91	158	181
peak1521	741	748	1532	1827	2367	2109	67	288	322	194	517	872
peak1522	484	538	1656	1064	1673	1383	61	167	251	99	355	490
peak1523	1068	1293	1170	9379	22676	15938	54	202	522	254	3222	7463
peak1524	50	39	28	97	257	141	1	13	11	8	54	69
peak1525	199	183	279	1180	2691	2114	12	40	80	38	252	628
peak1526	412	709	397	2360	3180	3143	160	500	1558	583	3370	4958
peak1527	180	215	273	227	409	289	73	226	519	142	463	902
peak1528	367	380	495	396	997	597	183	357	838	457	1411	2658
peak1529	336	293	361	344	470	343	154	343	717	183	1006	1483
peak1530	203	191	321	166	500	426	101	148	468	218	733	1212
peak1531	46	26	36	305	277	316	6	3	17	16	35	57
peak1532	58	48	112	231	231	187	4	16	6	4	19	39
peak1533	80	61	106	231	278	223	4	13	8	6	28	41
peak1534	181	146	256	380	571	568	12	25	60	23	113	148
peak1535	321	178	415	1689	1400	1210	17	36	48	78	86	226
peak1536	485	267	507	2144	1942	1478	27	51	118	103	213	544
peak1537	152	79	217	1003	902	701	12	21	34	57	144	250
peak1538	25	10	48	373	192	214	5	4	3	13	5	10
peak1539	34	18	19	165	279	142	2	5	5	4	18	34
peak1540	26	31	51	216	303	237	1	11	14	4	22	41
peak1541	202	137	224	416	633	375	21	17	85	36	197	360
peak1542	416	420	530	1147	877	800	25	69	130	64	128	256
peak1543	976	844	1187	2994	5558	3959	66	177	292	196	614	990
peak1544	154	203	75	269	951	835	10	20	51	18	212	231
peak1545	50	31	64	145	175	148	3	6	22	26	36	106
peak1546	56	70	104	241	379	278	3	11	34	24	79	264
peak1547	230	198	256	1963	2001	1903	22	18	55	124	346	941
peak1548	247	171	487	653	569	595	13	18	19	31	23	51
peak1549	1715	1258	3301	1282	1920	1455	145	270	724	193	735	1526
peak1550	423	653	578	659	1498	1463	24	62	87	33	145	284
peak1551	455	646	615	329	616	520	35	39	114	28	92	186
peak1552	670	699	599	642	880	667	39	100	97	51	109	174
peak1553	87	56	48	241	234	291	1	11	13	9	9	27
peak1554	143	47	108	386	419	245	18	15	17	29	142	137
peak1555	2455	2128	2928	9798	16068	12386	389	711	1113	928	1670	6535
peak1556	202	91	145	432	320	438	33	15	43	55	40	111
peak1557	28	60	106	161	996	630	1	10	18	4	40	175
peak1558	32	70	102	88	474	302	1	14	27	3	68	169
peak1559	15	33	70	115	254	178	1	5	11	3	16	75
peak1560	51	69	133	180	650	401	0	6	19	6	50	164
peak1561	42	71	123	168	645	504	2	8	20	7	72	163
peak1562	68	94	224	296	1037	758	2	15	16	6	101	265
peak1563	380	636	761	5504	18683	12841	18	46	99	130	1188	2904
peak1564	62	104	211	214	524	474	3	10	22	8	43	67
peak1565	92	107	243	166	616	435	6	7	21	10	19	56
peak1566	207	247	360	1666	3154	1939	6	28	34	43	153	323
peak1567	442	793	695	1726	6839	4102	24	71	137	62	574	1073
peak1568	39	23	49	243	233	241	6	28	58	41	103	377
peak1569	1383	832	1606	8662	7967	6693	68	172	287	401	762	1814
peak1570	555	371	641	1217	2141	1371	35	73	139	100	296	604
peak1571	2385	1415	2663	17722	21254	15834	197	316	508	1196	2175	4853
peak1572	690	352	649	4959	2704	4287	38	67	158	243	299	604
peak1573	469	382	664	4424	8292	5683	32	94	235	222	1632	3156
peak1574	138	117	285	502	638	596	14	37	79	19	131	264
peak1575	170	151	239	440	651	482	14	29	87	37	158	311
peak1576	196	196	312	687	1340	913	9	42	112	44	350	550
peak1577	181	175	177	159	420	289	15	38	67	18	162	268
peak1578	784	478	939	1272	1354	1679	47	58	142	83	159	290
peak1579	2472	1994	3874	1918	2878	2463	147	298	673	181	846	1630
peak1580	4647	3607	6561	5508	6521	6673	302	984	1279	346	863	2651
peak1581	924	1045	698	1303	1572	1061	76	202	333	68	218	387
peak1582	137	92	132	362	448	577	12	14	39	22	36	90
peak1583	667	781	951	1925	2310	2399	42	162	343	114	498	890
peak1584	326	549	477	439	956	729	20	96	269	24	210	367
peak1585	1372	1145	1847	10589	19380	14645	104	346	628	474	2453	5748
peak1586	82	101	123	129	235	221	7	22	46	15	21	102
peak1587	64	90	76	146	285	217	11	14	37	11	35	92
peak1588	39	39	27	205	231	221	4	3	14	11	53	62
peak1589	5	5	7	28	51	51	0	8	23	18	144	398
peak1590	221	183	281	491	651	534	24	81	90	83	265	357
peak1591	125	79	129	136	208	180	13	27	47	40	110	172
peak1592	173	159	228	622	623	446	26	59	61	83	346	552
peak1593	136	118	157	557	1079	714	12	45	50	60	158	317
peak1594	298	268	529	2390	2439	2173	35	86	119	179	699	1195
peak1595	348	223	381	2173	3255	2548	42	67	103	155	660	1417
peak1596	9	19	26	43	110	77	5	2	1	6	36	47
peak1597	301	97	167	641	435	629	27	7	21	50	5	22
peak1598	690	533	743	637	777	769	62	68	103	61	79	156
peak1599	99	39	65	200	143	212	10	4	5	17	12	4
peak1600	1245	670	1289	7206	4568	7394	83	166	281	376	666	1134
peak1601	0	4	1	15	23	16	6	7	10	14	53	186
peak1602	68	30	134	577	335	262	1	0	0	15	1	9
peak1603	455	270	557	2671	3739	2589	28	32	46	142	301	418
peak1604	289	477	500	602	1166	950	17	51	111	35	226	297
peak1605	289	367	460	1130	1811	1169	27	33	65	44	291	274
peak1606	377	494	592	602	1355	927	30	75	104	38	207	273
peak1607	161	174	195	195	400	402	10	13	34	17	73	64
peak1608	64	94	49	394	569	617	6	9	20	14	77	91
peak1609	172	159	151	282	501	440	15	78	194	22	226	461
peak1610	1192	885	1732	6095	6276	5317	62	158	378	248	827	1885
peak1611	73	33	64	638	403	452	3	3	3	40	10	23
peak1612	1986	1699	3037	13703	27392	21338	98	361	602	568	3151	5161
peak1613	325	290	314	1135	1702	1437	8	42	89	50	271	370
peak1614	240	167	172	1050	1295	1781	30	34	91	69	184	363
peak1615	3	6	5	54	82	53	0	0	6	2	31	69
peak1616	5547	4632	9833	8975	15047	10010	422	477	1203	526	982	2567
peak1617	317	103	164	1333	865	1489	35	17	20	118	36	64
peak1618	2869	2141	4751	11326	16162	15798	199	249	389	565	528	1072
peak1619	913	621	1304	800	1284	1056	49	53	112	56	187	379
peak1620	304	309	490	696	1163	1027	20	49	84	37	183	354
peak1621	3720	2616	7276	22956	21583	16647	230	320	442	1150	745	1835
peak1622	193	51	98	1069	331	694	12	8	9	63	22	44
peak1623	749	400	967	3766	1954	3063	48	54	56	190	134	197
peak1624	602	596	477	2196	2443	2239	46	57	87	170	361	274
peak1625	569	400	677	1397	2061	1489	32	67	63	59	211	247
peak1626	127	126	185	170	352	226	6	7	11	4	19	33
peak1627	528	353	1095	1878	1348	1179	27	45	55	101	126	139
peak1628	219	87	123	488	294	423	16	12	19	28	68	53
peak1629	14	18	10	83	103	112	1	5	4	10	23	16
peak1630	65	51	48	118	148	207	7	7	24	13	50	47
peak1631	1292	921	2361	7815	12724	8060	77	128	318	451	1263	3069
peak1632	4069	4339	8619	8157	19576	13423	141	358	620	455	1949	2453
peak1633	8523	7047	14806	18040	39350	31898	238	950	889	626	2184	4173
peak1634	1890	1319	3093	5519	7921	5535	78	119	208	182	764	1091
peak1635	1852	1671	3128	8937	10219	8939	62	149	198	199	971	1300
peak1636	2970	3158	4248	3317	8621	5613	104	292	462	182	1098	1382
peak1637	1284	965	1388	994	1415	1111	58	75	135	50	196	193
peak1638	1522	1819	2054	3912	5266	5285	54	244	280	136	532	640
peak1639	1079	879	1223	1027	2613	2130	124	288	601	138	858	1617
peak1640	240	149	164	1422	1392	1782	29	66	128	117	248	503
peak1641	36	35	53	129	108	90	10	11	17	15	26	67
peak1642	130	118	249	851	650	761	13	11	34	58	82	128
peak1643	373	280	444	3762	5862	4075	24	66	130	182	625	1269
peak1644	324	273	398	950	859	722	31	53	119	53	124	240
peak1645	181	163	233	470	804	445	14	30	64	28	126	173
peak1646	167	173	216	333	515	459	11	32	77	32	112	183
peak1647	45	36	79	238	371	229	8	12	13	14	31	105
peak1648	438	286	409	424	378	426	48	77	150	65	58	137
peak1649	422	404	583	1326	2229	1577	15	83	183	87	429	786
peak1650	31	16	41	84	110	131	1	3	12	4	12	33
peak1651	410	245	818	2375	3237	2460	19	33	54	120	385	734
peak1652	314	220	334	265	351	337	26	36	55	18	78	63
peak1653	24	21	26	80	116	105	0	0	3	2	4	7
peak1654	712	545	605	1171	1643	1978	35	82	141	83	228	353
peak1655	283	173	370	1802	2073	1468	13	28	32	66	229	343
peak1656	352	176	500	3284	3519	2476	18	17	36	131	224	508
peak1657	154	122	131	188	165	166	55	101	225	89	239	238
peak1658	53	53	50	98	172	134	2	7	14	1	10	25
peak1659	29	20	37	162	187	175	6	7	5	4	48	42
peak1660	11	13	19	94	119	95	1	4	5	13	37	32
peak1661	13	8	13	194	113	103	6	3	1	32	19	36
peak1662	19	7	41	325	263	261	3	13	8	51	41	61
peak1663	48	21	64	309	264	208	1	5	5	5	27	29
peak1664	42	23	56	231	180	163	2	5	13	7	21	33
peak1665	123	72	117	1314	1324	928	4	15	26	29	114	285
peak1666	9	7	12	166	229	172	1	3	5	14	40	119
peak1667	4	3	5	48	35	32	2	4	11	32	32	108
peak1668	76	54	107	433	320	336	4	7	18	14	24	68
peak1669	26	12	57	133	136	167	0	5	9	6	4	25
peak1670	472	465	526	1843	3118	2555	39	97	201	86	479	890
peak1671	344	261	524	2919	2470	2309	33	46	66	166	233	416
peak1672	38	16	39	315	244	172	2	6	7	13	38	43
peak1673	215	282	133	218	265	321	8	54	175	3	146	132
peak1674	207	118	202	1032	1177	877	14	39	47	43	148	209
peak1675	85	47	175	415	86	204	7	9	16	28	0	8
peak1676	58	22	42	340	271	225	3	2	5	7	13	39
peak1677	158	81	207	1020	973	878	37	37	41	116	205	380
peak1678	34	8	34	243	225	160	6	4	1	2	14	40
peak1679	63	34	75	436	367	214	3	10	17	24	47	99
peak1680	94	67	92	921	1125	674	5	23	36	42	231	429
peak1681	48	15	43	576	535	430	1	14	7	31	174	251
peak1682	84	48	66	1028	828	535	4	25	22	50	112	332
peak1683	28	16	30	359	190	243	1	1	3	13	18	27
peak1684	29	8	54	260	110	106	0	3	3	6	0	8
peak1685	71	37	100	824	715	643	3	12	7	17	87	115
peak1686	63	33	78	509	582	492	6	8	4	17	39	73
peak1687	144	87	87	417	215	293	8	14	14	16	54	41
peak1688	102	46	71	453	518	679	4	3	12	28	51	69
peak1689	179	103	132	651	547	438	16	15	38	27	21	60
peak1690	265	162	271	1331	1432	1302	13	31	47	60	148	198
peak1691	345	293	341	381	838	588	15	53	56	22	113	158
peak1692	319	195	233	377	276	509	28	23	31	24	15	31
peak1693	65	80	60	93	103	188	4	13	18	6	19	27
peak1694	579	355	472	1269	1468	2129	77	72	140	105	201	312
peak1695	51	39	60	475	514	519	0	4	10	25	34	36
peak1696	195	352	139	632	982	681	7	36	106	18	144	193
peak1697	280	199	235	283	360	252	19	19	76	25	67	110
peak1698	955	686	1143	6624	8317	5336	50	102	232	327	735	1694
peak1699	67	55	77	339	282	185	6	13	15	12	20	61
peak1700	96	38	90	299	124	91	4	9	11	21	11	31
peak1701	379	157	382	2134	1833	1428	33	22	56	89	124	446
peak1702	42	19	47	202	122	114	3	5	7	7	14	12
peak1703	94	47	68	1009	746	467	7	13	7	54	122	62
peak1704	3	25	5	32	155	71	1	0	6	0	22	15
peak1705	113	74	154	1059	964	777	13	61	73	110	342	709
peak1706	3	3	16	144	190	156	2	5	10	8	21	115
peak1707	82	191	49	85	185	151	4	11	48	1	24	22
peak1708	12	12	19	106	106	94	4	5	9	7	15	51
peak1709	341	443	221	1403	2156	1409	7	34	64	40	236	204
peak1710	571	698	414	1182	2945	1677	25	32	59	57	279	397
peak1711	638	512	749	502	1302	669	25	31	65	50	89	194
peak1712	4881	4502	6246	17029	29800	20327	166	390	478	592	2026	3633
peak1713	3014	1819	3468	29832	36588	33492	127	182	199	1104	1776	2518
peak1714	61	75	34	104	294	261	4	25	46	11	136	230
peak1715	162	130	306	780	987	722	15	33	55	58	117	262
peak1716	940	1158	1236	3053	4002	5233	117	282	547	413	865	1692
peak1717	122	139	109	169	475	447	9	22	48	8	84	87
peak1718	95	78	141	1249	1535	1363	6	60	132	86	591	1358
peak1719	20	19	33	143	193	138	6	5	27	15	30	97
peak1720	8	7	2	36	56	69	0	5	13	4	48	90
peak1721	296	176	262	484	463	517	19	14	54	31	56	106
peak1722	22	11	23	281	237	210	2	3	0	10	32	40
peak1723	37	16	27	295	142	211	7	4	7	14	20	40
peak1724	159	92	193	1059	863	802	12	13	15	43	188	273
peak1725	13	7	24	150	112	109	2	3	3	22	0	14
peak1726	60	18	85	230	100	84	6	5	7	10	5	14
peak1727	55	25	43	195	135	107	4	2	12	9	4	18
peak1728	21	16	33	87	76	90	1	2	6	3	23	43
peak1729	927	644	1385	3413	4024	2554	53	52	57	114	139	200
peak1730	567	339	716	2176	2042	1314	38	25	43	92	57	85
peak1731	277	78	124	1385	657	887	24	16	13	88	15	29
peak1732	52	12	55	247	114	113	2	4	1	23	8	2
peak1733	127	72	179	1043	754	621	9	10	12	67	105	101
peak1734	110	49	87	398	350	220	3	7	7	23	26	34
peak1735	116	76	143	358	305	203	8	4	13	18	20	31
peak1736	13	9	11	236	176	116	1	1	3	12	24	81
peak1737	54	37	51	197	156	230	6	13	9	10	39	35
peak1738	95	68	114	506	376	350	6	16	26	28	50	130
peak1739	190	160	236	321	366	427	14	49	35	26	50	86
peak1740	323	300	524	372	515	512	20	81	51	22	68	58
peak1741	1397	1789	2316	5085	13558	11440	191	1172	695	419	1403	2995
peak1742	779	512	1119	3532	3846	2954	41	144	106	228	437	755
peak1743	916	506	968	8106	5667	6656	66	153	154	396	525	1067
peak1744	568	468	734	1386	1489	1041	40	150	161	107	313	409
peak1745	719	451	801	3219	2605	1458	35	136	121	106	203	328
peak1746	541	482	778	1079	1152	1243	44	152	174	84	173	210
peak1747	699	595	887	1352	1940	2021	43	177	197	95	199	384
peak1748	591	523	588	1367	1693	1596	28	143	120	68	144	220
peak1749	269	140	370	1047	744	756	22	28	41	59	48	99
peak1750	231	121	216	367	410	418	12	19	32	19	28	58
peak1751	704	439	1053	2906	3769	2939	34	72	136	151	299	683
peak1752	201	222	195	576	874	715	8	25	79	18	104	189
peak1753	234	210	194	278	412	258	11	10	54	26	79	85
peak1754	14	7	21	118	77	89	0	3	1	5	0	4
peak1755	610	327	881	6750	5822	5307	30	52	114	307	627	1255
peak1756	309	121	548	1372	737	717	25	29	45	76	33	57
peak1757	339	178	527	2750	2311	2191	18	27	51	166	151	322
peak1758	44	29	93	737	534	406	9	13	11	49	61	146
peak1759	465	246	410	799	677	917	76	93	198	108	156	406
peak1760	16	20	32	149	151	178	2	1	10	14	17	47
peak1761	33	35	49	201	319	230	0	17	30	9	49	120
peak1762	185	151	250	1478	1265	1021	19	33	61	79	81	223
peak1763	75	53	163	398	325	268	4	12	23	18	21	73
peak1764	94	27	125	675	328	261	14	13	20	48	41	99
peak1765	102	35	91	1123	452	556	20	16	29	98	19	139
peak1766	40	16	40	287	265	223	7	23	26	29	53	272
peak1767	47	45	80	179	186	197	4	19	41	15	59	132
peak1768	495	299	575	3450	2518	2492	40	55	92	121	92	340
peak1769	50	22	40	202	124	108	8	7	8	14	18	11
peak1770	96	54	128	596	724	518	8	18	34	30	84	180
peak1771	186	131	242	1277	1431	1109	13	35	36	63	255	248
peak1772	27	10	38	203	170	124	0	3	5	12	1	21
peak1773	46	30	87	335	205	195	6	8	11	8	22	17
peak1774	30	9	50	229	174	103	5	0	2	8	0	6
peak1775	58	35	66	255	212	192	3	5	4	11	21	21
peak1776	144	91	126	175	230	191	13	29	29	17	62	96
peak1777	79	28	79	299	265	207	3	19	23	23	31	17
peak1778	17	24	13	67	145	138	1	4	17	7	29	48
peak1779	73	62	74	380	285	407	5	19	31	12	57	93
peak1780	129	58	125	284	311	349	8	14	30	26	89	113
peak1781	154	69	273	563	308	187	12	11	9	48	14	19
peak1782	72	71	115	242	365	212	8	31	21	19	92	174
peak1783	102	91	128	496	562	336	12	89	75	46	216	363
peak1784	54	20	31	198	119	144	2	7	17	13	21	73
peak1785	188	201	109	310	317	455	10	24	80	17	86	140
peak1786	181	97	128	272	366	441	18	21	35	20	27	74
peak1787	17	29	84	31	248	210	7	34	94	6	39	170
peak1788	209	139	388	1072	1662	1723	41	48	125	256	255	1084
peak1789	283	594	450	1729	6296	5551	61	147	628	187	1335	4499
peak1790	313	327	879	874	2213	1642	58	113	289	89	182	740
peak1791	210	534	826	614	2975	2292	116	808	953	191	889	2771
peak1792	312	468	733	3906	9562	7369	74	253	445	346	868	2938
peak1793	235	101	220	750	428	362	17	32	30	52	83	150
peak1794	288	132	218	2277	1845	1328	31	40	60	112	284	615
peak1795	17	11	30	183	283	230	0	11	6	11	40	137
peak1796	5	8	8	97	209	114	0	2	2	3	13	10
peak1797	94	58	183	1246	1020	712	16	39	43	102	276	447
peak1798	132	92	188	478	567	438	8	20	33	18	37	109
peak1799	272	169	398	1909	2723	1949	17	29	67	97	289	714
peak1800	163	215	86	245	315	190	4	25	84	14	90	109
peak1801	415	242	631	8021	9172	7641	35	57	84	400	1074	2047
peak1802	553	426	661	4481	5912	3865	34	135	285	270	1551	3396
peak1803	42	31	66	232	350	206	7	4	11	18	67	97
peak1804	33	77	40	117	379	206	6	17	34	10	131	200
peak1805	184	53	288	751	576	484	15	10	34	28	18	85
peak1806	340	315	704	3572	5572	3611	25	63	101	168	540	1092
peak1807	1152	796	2083	12830	12164	11849	62	197	231	490	1187	1794
peak1808	92	109	172	441	710	700	4	21	35	25	62	172
peak1809	103	71	72	256	163	198	10	18	16	20	44	54
peak1810	477	224	533	3795	2740	2372	35	53	58	231	340	443
peak1811	35	36	39	137	232	207	0	3	20	7	57	76
peak1812	154	94	162	706	736	466	12	31	26	25	38	76
peak1813	295	216	324	812	914	641	24	82	87	36	89	247
peak1814	101	69	150	278	347	212	14	22	19	20	23	46
peak1815	110	84	219	514	319	313	12	25	56	18	32	70
peak1816	153	82	184	741	861	645	11	16	28	35	78	171
peak1817	111	25	96	369	280	153	14	5	16	14	60	26
peak1818	23	61	15	24	97	91	2	6	9	1	29	14
peak1819	897	909	1232	4791	6480	4824	56	163	217	190	847	1090
peak1820	53	22	45	226	213	143	3	1	5	7	8	16
peak1821	39	21	22	247	247	199	1	4	10	8	72	56
peak1822	530	704	630	2341	5830	4105	39	188	445	126	1137	2212
peak1823	50	79	87	207	363	274	4	17	61	22	53	191
peak1824	97	51	56	261	401	377	6	11	14	7	57	99
peak1825	102	25	219	1344	731	671	4	13	4	49	62	69
peak1826	3	4	6	46	71	42	1	4	6	4	62	87
peak1827	12	6	7	125	135	103	1	3	8	16	130	149
peak1828	30	26	27	224	282	196	2	2	5	6	7	23
peak1829	395	289	529	2909	4079	3160	11	56	95	116	515	965
peak1830	140	124	125	156	271	210	8	28	39	18	53	78
peak1831	53	85	40	157	324	316	3	13	27	12	65	114
peak1832	138	111	236	391	386	399	9	16	24	26	30	46
peak1833	427	214	661	2962	3549	2871	28	34	45	162	153	340
peak1834	62	41	124	237	231	197	6	3	10	7	18	22
peak1835	31	27	57	148	241	151	1	7	2	4	23	41
peak1836	196	158	256	721	736	595	26	86	318	119	236	896
peak1837	207	307	255	1182	3120	1947	27	136	627	112	1126	2927
peak1838	782	612	964	8125	11195	8254	181	513	1529	843	4613	13809
peak1839	158	68	140	192	141	184	25	46	54	30	53	86
peak1840	18	7	7	35	19	21	10	10	11	25	33	139
peak1841	56	48	75	286	281	200	3	5	12	9	39	34
peak1842	97	62	113	510	692	523	4	9	11	28	59	140
peak1843	29	28	60	137	153	107	2	9	3	5	7	9
peak1844	101	79	171	551	626	483	47	86	318	129	408	1723
peak1845	60	77	200	751	1554	1301	30	149	261	153	667	2775
peak1846	128	102	240	517	638	435	56	224	494	109	647	1972
peak1847	236	89	97	556	286	402	21	14	34	23	15	40
peak1848	43	124	50	105	297	224	1	13	46	3	75	85
peak1849	228	301	205	999	1662	1305	13	73	162	26	347	463
peak1850	554	482	948	2936	3585	2974	51	153	207	111	505	1034
peak1851	44	70	44	105	160	161	4	16	37	9	76	101
peak1852	508	396	572	768	771	670	38	178	234	111	240	612
peak1853	344	262	348	628	570	401	32	142	134	48	142	213
peak1854	134	79	129	291	402	311	1	22	54	33	93	267
peak1855	34	22	50	122	81	94	1	2	3	12	0	2
peak1856	1159	730	1014	5213	5299	5895	60	105	124	275	329	635
peak1857	304	214	345	3385	3429	2937	11	25	30	142	309	487
peak1858	83	92	53	237	288	496	5	8	25	9	60	53
peak1859	114	127	142	323	433	458	4	13	33	10	56	96
peak1860	322	145	337	3032	2603	1553	13	36	30	96	85	252
peak1861	144	278	81	307	649	458	3	40	49	15	130	114
peak1862	154	118	151	346	309	247	12	32	53	29	45	158
peak1863	363	227	358	1246	1582	1132	19	71	141	89	217	759
peak1864	70	161	83	119	257	243	4	12	37	7	94	69
peak1865	59	22	70	75	105	138	5	5	8	3	8	15
peak1866	479	302	626	823	1116	619	45	81	141	62	161	414
peak1867	285	152	435	586	444	483	19	33	79	36	19	42
peak1868	250	335	317	461	861	858	11	37	169	20	174	346
peak1869	31	18	28	245	228	169	3	5	5	17	22	66
peak1870	200	222	427	189	790	726	13	98	101	21	123	214
peak1871	185	276	202	221	450	427	18	56	118	20	144	197
peak1872	53	41	84	458	685	426	57	55	172	187	542	1850
peak1873	68	55	67	498	526	381	8	14	36	54	126	188
peak1874	483	390	449	1479	2352	1953	32	80	157	101	550	868
peak1875	110	88	230	608	481	394	11	29	47	40	52	89
peak1876	101	49	132	434	247	236	14	21	16	30	3	56
peak1877	26	31	19	102	144	172	1	6	8	4	7	34
peak1878	120	125	103	217	498	426	13	22	41	27	80	134
peak1879	149	42	89	272	185	253	11	3	4	13	2	1
peak1880	81	49	119	303	487	404	1	6	3	7	5	35
peak1881	23	24	110	537	741	531	2	3	0	18	16	9
peak1882	16	23	68	25	183	126	15	44	23	9	24	35
peak1883	47	20	57	291	255	162	3	0	8	11	29	37
peak1884	61	39	62	237	174	238	6	5	18	12	36	40
peak1885	144	52	102	1209	577	545	18	15	11	107	23	20
peak1886	134	34	102	843	469	510	15	23	8	94	17	24
peak1887	328	303	367	676	642	594	28	69	99	76	213	167
peak1888	71	38	81	800	779	579	8	26	33	53	116	294
peak1889	87	138	136	148	305	253	5	9	16	8	81	39
peak1890	212	98	272	2733	2338	1375	26	25	27	131	227	332
peak1891	133	52	112	357	284	203	11	16	16	28	15	37
peak1892	187	46	193	818	409	369	8	17	11	48	32	41
peak1893	15	7	20	183	170	172	5	5	10	9	35	83
peak1894	51	46	80	404	362	272	8	20	27	36	78	142
peak1895	45	34	38	467	537	450	0	3	8	5	32	141
peak1896	19	10	22	193	221	169	0	1	6	7	13	74
peak1897	12	16	6	209	173	162	1	2	8	7	20	38
peak1898	478	292	666	4591	3956	3195	40	69	124	282	376	791
peak1899	279	120	287	1649	1182	803	22	48	64	93	124	357
peak1900	1111	1055	1571	7492	9160	9623	85	253	430	526	1393	2966
peak1901	54	22	53	323	253	187	3	2	3	6	6	3
peak1902	64	25	63	263	148	181	2	0	1	10	1	5
peak1903	174	79	202	652	597	313	14	24	37	43	59	113
peak1904	396	189	316	2757	3209	1703	24	67	103	135	470	688
peak1905	65	60	70	144	217	186	3	11	24	4	40	92
peak1906	109	62	127	416	277	190	3	11	24	14	21	17
peak1907	193	114	235	478	473	390	12	21	35	24	49	91
peak1908	42	56	39	166	209	192	4	4	11	6	25	24
peak1909	351	644	494	3771	8559	5629	16	122	169	73	802	1233
peak1910	188	211	163	834	948	633	16	35	49	26	108	182
peak1911	692	583	969	3146	4072	3119	63	174	220	166	636	1297
peak1912	582	444	923	3135	3169	2433	47	148	166	147	366	664
peak1913	216	125	288	506	306	359	10	40	33	19	24	32
peak1914	205	155	413	295	247	293	26	41	51	33	26	55
peak1915	333	154	489	3992	2342	1784	21	38	45	214	51	155
peak1916	796	699	1887	9512	16603	12751	25	73	123	325	706	1586
peak1917	293	248	580	1906	2962	2449	20	50	68	55	116	343
peak1918	463	511	625	2049	2892	2008	58	143	280	185	441	1347
peak1919	9575	15749	15334	62410	194617	144278	614	1249	3203	2763	11517	20463
peak1920	57	50	139	57	185	138	3	11	13	2	9	5
peak1921	35	32	58	118	166	172	0	0	8	2	6	6
peak1922	57	123	79	163	631	490	3	3	23	5	48	56
peak1923	37	26	42	72	87	76	2	2	1	5	1	27
peak1924	161	168	166	207	345	308	10	10	36	10	48	55
peak1925	185	217	296	196	468	372	5	10	29	18	85	98
peak1926	285	510	509	392	1069	899	19	59	80	21	123	192
peak1927	535	437	699	1998	2903	2479	14	81	128	92	332	661
peak1928	261	244	230	546	908	777	9	21	56	24	202	284
peak1929	166	180	211	202	473	380	12	22	42	16	118	162
peak1930	68	76	74	140	283	223	3	27	17	5	88	209
peak1931	133	184	198	283	632	484	4	39	30	10	67	124
peak1932	11	22	32	8	58	109	0	6	10	1	1	14
peak1933	75	115	246	381	1139	866	12	53	124	58	314	759
peak1934	62	43	155	356	601	586	6	25	54	17	77	291
peak1935	29	31	90	153	415	184	3	13	22	12	98	204
peak1936	13	19	36	110	152	146	4	9	10	0	10	76
peak1937	15	25	22	120	456	315	3	6	17	7	181	342
peak1938	21	14	24	194	215	225	2	6	11	9	18	72
peak1939	23	22	31	292	417	299	2	7	13	9	36	165
peak1940	14	8	13	116	116	100	0	3	7	4	10	34
peak1941	189	185	168	342	589	522	10	32	44	20	87	148
peak1942	715	440	1149	6623	6098	6445	49	80	111	242	444	944
peak1943	211	139	321	1389	1505	1159	17	31	62	70	238	535
peak1944	218	149	332	1519	1237	915	12	36	46	57	151	426
peak1945	185	121	161	709	571	975	18	59	77	95	67	199
peak1946	528	338	1001	3583	3669	2815	84	109	187	365	513	736
peak1947	217	99	685	838	743	534	30	28	53	86	99	168
peak1948	149	287	122	180	591	385	1	39	86	4	141	106
peak1949	12	26	35	152	228	219	9	13	114	74	248	1416
peak1950	7	12	32	24	184	94	6	25	64	10	192	365
peak1951	6	18	37	25	126	82	7	25	48	12	215	310
peak1952	2	13	14	12	64	51	0	8	33	6	89	130
peak1953	92	67	65	104	161	156	6	11	27	4	9	38
peak1954	28	66	26	78	183	128	2	24	50	7	115	132
peak1955	57	62	122	204	230	210	8	29	33	13	115	453
peak1956	91	110	197	594	1279	1300	6	32	34	24	132	186
peak1957	10	31	11	23	87	99	0	3	15	1	23	24
peak1958	65	147	179	221	1038	857	3	42	68	2	207	320
peak1959	302	248	469	2605	2215	2182	18	27	54	133	171	382
peak1960	58	41	42	189	138	158	1	6	14	8	20	42
peak1961	243	154	437	731	1110	888	12	25	58	25	83	210
peak1962	168	118	130	330	296	296	13	25	30	8	54	55
peak1963	1011	678	1575	3526	4200	3308	61	133	197	149	463	994
peak1964	518	470	418	431	658	490	21	56	138	16	100	132
peak1965	42	104	64	84	309	292	0	13	38	3	32	46
peak1966	73	109	160	206	559	556	8	13	11	13	54	65
peak1967	44	83	100	104	376	240	2	2	4	11	18	34
peak1968	61	73	91	347	883	700	5	7	8	4	123	93
peak1969	48	61	96	171	182	216	1	7	16	12	3	19
peak1970	0	0	0	1	2	1	6	3	13	11	48	82
peak1971	2	0	1	2	3	2	2	8	11	13	33	113
peak1972	0	3	5	6	8	10	6	16	16	27	140	181
peak1973	0	0	1	1	1	1	1	3	21	12	10	92
peak1974	51	46	57	259	231	267	6	21	36	28	170	307
peak1975	91	118	173	799	1125	882	12	55	110	50	659	1481
peak1976	59	41	66	211	252	167	5	26	36	18	49	201
peak1977	415	289	527	2218	2242	1603	39	106	103	92	313	475
peak1978	215	151	222	231	168	165	12	59	56	8	23	55
peak1979	118	106	203	528	946	600	7	21	43	28	197	262
peak1980	99	69	131	692	1024	757	8	24	22	29	157	181
peak1981	209	131	270	1618	1554	1082	52	96	108	227	820	988
peak1982	26	20	58	114	68	52	7	24	17	13	36	52
peak1983	34	23	57	391	218	172	8	27	13	47	63	90
peak1984	342	366	573	649	871	809	28	168	263	36	386	585
peak1985	394	216	514	2115	2244	1902	21	144	98	94	611	938
peak1986	170	138	214	434	862	489	9	78	79	23	221	303
peak1987	153	95	229	1070	825	804	6	34	43	37	156	188
peak1988	301	203	552	2597	1324	1913	40	95	134	160	241	382
peak1989	164	36	67	568	286	537	7	12	25	65	34	86
peak1990	124	102	154	475	559	635	14	31	54	31	81	298
peak1991	1	9	5	20	38	45	12	19	30	106	416	518
peak1992	583	323	716	2211	3376	2056	44	221	370	191	1081	2556
peak1993	805	621	1313	7380	6075	5045	84	452	706	440	1465	2996
peak1994	862	682	1113	6494	8616	6488	95	383	888	431	2018	4815
peak1995	845	1085	1437	3737	5597	4643	70	537	1342	287	2448	4620
peak1996	129	113	128	1050	1109	878	10	50	55	32	196	376
peak1997	337	296	629	5011	7865	5061	19	75	119	178	894	2006
peak1998	106	61	184	1013	819	877	6	24	26	37	130	267
peak1999	67	46	128	419	336	294	2	22	20	7	50	97
[truncated: 23,282 more rows]
