# Supplementary material for: Limits in the detection of m6A changes using MeRIP/m6A-seq
Source: Sci Rep. 2020 Apr 20;10:6590. doi: 10.1038/s41598-020-63355-3 (PMC7170965; doi:10.1038/s41598-020-63355-3)
Supplement: Supplementary file 3 — Supplementary information 3. [file 41598_2020_63355_MOESM3_ESM.zip › additional_file4_v2/macs2_deq_results/positive_huang_mettl14_2018_deq_results.txt]

seqnames	start	end	width	strand	annot	main.gene	deseq2.p	deseq2.padj	edger.p	edger.padj	qnb.p	qnb.padj	metdiff.p	metdiff.padj	peak.l2fc	gene.l2fc	gene.p	gene.padj	diff.l2fc
chr1	942824	942983	159	+	utr3	SAMD11	0.239851591374046	1	0.115152649268255	1	0.10959048394758	0.999051705287308	0.856701481088812	1	-0.0756933306293649	-1.20121528104434	0.40632505605415	NA	1.12552195041497
chr1	944366	944472	106	+	utr3	SAMD11	0.426816492117786	1	0.543610715881279	1	0.791449329965241	0.999051705287308	0.0760246962707875	0.753696115283406	-0.224288801914439	-1.20121528104434	0.40632505605415	NA	0.9769264791299
chr1	944658	944828	170	-	utr3	NOC2L	0.911257297204191	1	0.970131017477713	1	0.911514567191296	0.999051705287308	0.897899586651276	1	-0.163623675845904	0.0947743644553251	0.814859018270069	0.999571842243425	-0.258398040301229
chr1	945592	945698	106	-	exon	NOC2L	0.992298688557462	1	0.915543005823873	1	0.995036535977234	0.999051705287308	0.440728437540196	1	-0.253624730473501	0.0947743644553251	0.814859018270069	0.999571842243425	-0.348399094928827
chr1	956954	957080	126	-	exon	NOC2L	0.86177780961401	1	0.733952162441748	1	0.887628904249316	0.999051705287308	0.72491846886657	1	0.0230796805843862	0.0947743644553251	0.814859018270069	0.999571842243425	-0.0716946838709389
chr1	957137	957237	100	-	exon	NOC2L	0.858373585421115	1	0.754684648324289	1	0.957978086621519	0.999051705287308	0.778190036993977	1	0.142613168472069	0.0947743644553251	0.814859018270069	0.999571842243425	0.0478388040167437
chr1	958976	959122	146	-	exon	NOC2L	0.672234480406398	1	0.553070749055832	1	0.542101934080993	0.999051705287308	0.832509276692629	1	0.209251583763488	0.0947743644553251	0.814859018270069	0.999571842243425	0.114477219308163
chr1	959441	959572	131	+	utr5*	KLHL17	0.595576350622815	1	0.504480998280118	1	0.393467952534806	0.999051705287308	0.106866918980881	0.811212279595003	-1.590075080478	0.0912362517531781	0.829027089809445	0.999571842243425	-1.68131133223118
chr1	959665	960060	395	+	utr5*	KLHL17	0.571038401227741	1	0.608769409957192	1	0.565252855732815	0.999051705287308	0.335801504065935	1	-0.805061513890133	0.0912362517531781	0.829027089809445	0.999571842243425	-0.896297765643311
chr1	960161	960746	585	+	utr5	KLHL17	0.984892515500964	1	0.953347777036757	1	0.960337856804402	0.999051705287308	0.876593161199642	1	-0.426983326532647	0.0912362517531781	0.829027089809445	0.999571842243425	-0.518219578285825
chr1	960904	961157	253	+	intron	KLHL17	0.219219137952166	1	0.219240130008999	1	0.10004576813066	0.999051705287308	0.6698389680544	1	-1.56779143617325	0.0912362517531781	0.829027089809445	0.999571842243425	-1.65902768792643
chr1	965845	965948	103	+	utr3*	KLHL17	0.686243255591021	1	0.667534538977442	1	0.745962625652336	0.999051705287308	0.331614687988489	1	-0.0380362505262432	0.0912362517531781	0.829027089809445	0.999571842243425	-0.129272502279421
chr1	975052	975576	524	+	utr3	PLEKHN1	0.831244547174683	1	0.874833123003076	1	0.869753851616033	0.999051705287308	0.750885443241169	1	-0.0417772045040568	-0.0897796410165406	0.857900799710431	0.999571842243425	0.0480024365124838
chr1	999237	999509	272	-	exon	HES4	0.13919662085699	1	0.160366463429651	1	0.0889156883931975	0.999051705287308	0.311570153658093	1	-2.03683340215651	-0.590227083308107	0.354790811933313	0.999571842243425	-1.44660631884841
chr1	999560	999689	129	-	exon	HES4	0.956665547144775	1	0.849960046410142	1	0.834263611684121	0.999051705287308	0.997578372660513	1	-1.09405101173852	-0.590227083308107	0.354790811933313	0.999571842243425	-0.503823928430415
chr1	999753	1000009	256	-	utr5	HES4	0.503142496035991	1	0.602892030561256	1	0.516533848956956	0.999051705287308	0.876836356735201	1	-1.89486533815085	-0.590227083308107	0.354790811933313	0.999571842243425	-1.30463825484275
chr1	1000169	1000806	637	-	utr5	HES4	0.815577948468009	1	0.873313883559459	1	0.533959947515415	0.999051705287308	0.0576032698895531	0.715078073266584	-1.15229943587895	-0.590227083308107	0.354790811933313	0.999571842243425	-0.562072352570839
chr1	1003169	1003303	134	+	intron	ISG15	0.819841099685712	1	0.773273063853802	1	0.624487190262059	0.999051705287308	0.814929374860431	1	2.10878322685439	0.529216493572718	0.254525795933722	0.999571842243425	1.57956673328167
chr1	1013915	1014269	354	+	utr5	ISG15	0.948663506930863	1	0.843976441042347	1	0.923278999240583	0.999051705287308	0.862334507738487	1	0.341173981215593	0.529216493572718	0.254525795933722	0.999571842243425	-0.188042512357125
chr1	1014321	1014461	140	+	exon	ISG15	0.862966899833625	1	0.84937732178232	1	0.884118833074598	0.999051705287308	0.470812226788379	1	0.453866839898409	0.529216493572718	0.254525795933722	0.999571842243425	-0.0753496536743097
chr1	1020168	1020346	178	+	utr5	AGRN	0.544654458791545	1	0.646717803581589	1	0.504337926891219	0.999051705287308	0.853779341512622	1	-0.774298799431107	0.534059791024143	0.178774873845723	0.999571842243425	-1.30835859045525
chr1	1022125	1022291	166	+	utr5	AGRN	0.861929378232186	1	0.924932214250455	1	0.887425664911713	0.999051705287308	0.65107106172371	1	0.150433452975215	0.534059791024143	0.178774873845723	0.999571842243425	-0.383626338048928
chr1	1037076	1037190	114	+	intron	AGRN	0.637307582140027	1	0.567202903977315	1	0.516234047948767	0.999051705287308	0.609880952003028	1	-0.908575940994065	0.534059791024143	0.178774873845723	0.999571842243425	-1.44263573201821
chr1	1041462	1041607	145	+	exon	AGRN	0.586819196947222	1	0.663738754758407	1	0.944848387887546	0.999051705287308	0.0723693955759528	0.747552435065711	0.341589038975857	0.534059791024143	0.178774873845723	0.999571842243425	-0.192470752048286
chr1	1044044	1044213	169	+	exon	AGRN	0.592567828989414	1	0.654863392756117	1	0.641074922093305	0.999051705287308	0.818934282445517	1	-0.181727374416038	0.534059791024143	0.178774873845723	0.999571842243425	-0.715787165440181
chr1	1046469	1046702	233	+	exon	AGRN	0.604941253257723	1	0.638696530220277	1	0.88689583749776	0.999051705287308	0.565688126754575	1	-0.114141334748104	0.534059791024143	0.178774873845723	0.999571842243425	-0.648201125772247
chr1	1046756	1046904	148	+	exon	AGRN	0.696931392445851	1	0.625390499229541	1	0.713047623275918	0.999051705287308	0.955283314947326	1	0.196699474038322	0.534059791024143	0.178774873845723	0.999571842243425	-0.337360316985821
chr1	1048012	1048363	351	+	exon	AGRN	0.456315459393173	1	0.540454083583906	1	0.810077738671497	0.999051705287308	0.192511414777644	0.929015477996003	-0.129184207741224	0.534059791024143	0.178774873845723	0.999571842243425	-0.663243998765367
chr1	1048810	1048994	184	+	exon	AGRN	0.888917964571363	1	0.809290658702169	1	0.924454373677478	0.999051705287308	0.941815342542887	1	0.0420238409546505	0.534059791024143	0.178774873845723	0.999571842243425	-0.492035950069493
chr1	1049206	1049423	217	+	exon	AGRN	0.970955115339153	1	0.951846389969713	1	0.897697854570743	0.999051705287308	0.824467372979278	1	0.365867562594185	0.534059791024143	0.178774873845723	0.999571842243425	-0.168192228429959
chr1	1049502	1049746	244	+	exon	AGRN	0.475275222832522	1	0.551739530621989	1	0.92039754684908	0.999051705287308	0.344480869770399	1	0.0167804912103042	0.534059791024143	0.178774873845723	0.999571842243425	-0.517279299813839
chr1	1050369	1050567	198	+	exon	AGRN	0.913722694996069	1	0.994953199587198	1	0.89535679806716	0.999051705287308	0.892312446467578	1	0.155876992081282	0.534059791024143	0.178774873845723	0.999571842243425	-0.378182798942861
chr1	1050655	1050780	125	+	exon	AGRN	0.645870704204816	1	0.711853204774812	1	0.972238202523378	0.999051705287308	0.601866887203326	1	0.294506460561329	0.534059791024143	0.178774873845723	0.999571842243425	-0.239553330462814
chr1	1054773	1054957	184	+	exon	AGRN	0.55957889685514	1	0.590640348906368	1	0.755127752477518	0.999051705287308	0.381468176201534	1	0.129404274246108	0.534059791024143	0.178774873845723	0.999571842243425	-0.404655516778035
chr1	1054988	1055686	698	+	utr3	AGRN	0.672424950426045	1	0.717956877803378	1	0.682370107080744	0.999051705287308	0.271943679914326	1	-0.107051618341401	0.534059791024143	0.178774873845723	0.999571842243425	-0.641111409365544
chr1	1058991	1059326	335	+	intergenic	NA	0.963676410796127	1	0.914444744875618	1	0.950148920512238	0.999051705287308	0.824326094153235	1	1.02531417388071	NA	NA	NA	NA
chr1	1060581	1060897	316	+	intron	RP11-465B22.3	0.575018391548484	1	0.546370081536012	1	0.43161381312339	0.999051705287308	0.827371099688483	1	0.268668850085314	0.206027718355885	0.679601469688355	0.999571842243425	0.0626411317294291
chr1	1063090	1063376	286	-	exon	RP11-54O7.18	0.965816599685723	1	0.919259837874582	1	0.959425039185774	0.999051705287308	0.679750939343183	1	-0.419049879651802	0.498233872283351	0.503552974696308	0.999571842243425	-0.917283751935153
chr1	1065759	1066224	465	+	exon	RP11-465B22.3	0.87586042450559	1	0.842830663822911	1	0.879133454943553	0.999051705287308	0.403506017007469	1	-0.335723170836582	0.206027718355885	0.679601469688355	0.999571842243425	-0.541750889192466
chr1	1081852	1082087	235	-	utr3	C1orf159	0.655940983743672	1	0.65941295879062	1	0.746920832785036	0.999051705287308	0.068622049283602	0.7357623183066	-1.48824655970811	0.535118735396423	0.271053299260253	0.999571842243425	-2.02336529510454
chr1	1082285	1082838	553	-	utr3	C1orf159	0.503119003299099	1	0.560249575087933	1	0.370120796042628	0.999051705287308	0.177798878142742	0.916992434898927	-0.347954314253289	0.535118735396423	0.271053299260253	0.999571842243425	-0.883073049649712
chr1	1125602	1125912	310	+	intergenic	NA	0.924062358336678	1	0.964341336045665	1	0.957200612703159	0.999051705287308	0.99515248164842	1	-1.28329257542949	NA	NA	NA	NA
chr1	1126054	1126333	279	+	intergenic	NA	0.890760944503771	1	0.950386115920573	1	0.942505756475569	0.999051705287308	0.578631380748748	1	-0.873436344445943	NA	NA	NA	NA
chr1	1126582	1126839	257	+	intergenic	NA	0.267509390184905	1	0.26318550514459	1	0.213261393408062	0.999051705287308	0.35402270126831	1	-1.0717753019136	NA	NA	NA	NA
chr1	1127418	1127550	132	+	intergenic	NA	0.625339566327135	1	0.619033424168025	1	0.599376588938345	0.999051705287308	0.712709116588406	1	-1.72153610019298	NA	NA	NA	NA
chr1	1128631	1128766	135	+	intergenic	NA	0.613194465820202	1	0.487192634871531	1	0.557657308215313	0.999051705287308	0.91939469944168	1	-1.17074807397031	NA	NA	NA	NA
chr1	1160424	1160681	257	+	intergenic	NA	0.336707239293556	1	0.343171814352137	1	0.346041177687553	0.999051705287308	0.224129330014198	0.965736151064072	-0.831474188353538	NA	NA	NA	NA
chr1	1160775	1161012	237	+	intergenic	NA	0.888717207262921	1	0.994782320188456	1	0.895554478370576	0.999051705287308	0.734483734045171	1	-0.796678712168773	NA	NA	NA	NA
chr1	1161148	1161829	681	+	intergenic	NA	0.869982602404319	1	0.96761962869384	1	0.871613318736323	0.999051705287308	0.816488733483803	1	-0.892860147530632	NA	NA	NA	NA
chr1	1169487	1169656	169	+	exon	RP11-465B22.8	0.726485657773897	1	0.585040793458744	1	0.581887284682807	0.999051705287308	0.869989993181636	1	-1.21035939630174	-1.68146588395668	0.169262459816595	0.999571842243425	0.471106487654935
chr1	1217039	1217240	201	-	utr3	SDF4	0.8454338473085	1	0.895578631968949	1	0.918724094326185	0.999051705287308	0.211318683692	0.952906496194721	0.102973513321168	0.567866104330115	0.155459435852249	0.999571842243425	-0.464892591008947
chr1	1217309	1217496	187	-	utr3	SDF4	0.224661988340354	1	0.281066242275923	1	0.231128562287289	0.999051705287308	0.447978726513107	1	-0.598620818541484	0.567866104330115	0.155459435852249	0.999571842243425	-1.1664869228716
chr1	1218575	1218707	132	-	utr3	SDF4	0.723667752012355	1	0.668055546800574	1	0.905810597490922	0.999051705287308	0.748276103148367	1	0.470264098438625	0.567866104330115	0.155459435852249	0.999571842243425	-0.0976020058914902
chr1	1218838	1218978	140	-	exon	SDF4	0.446224459724108	1	0.358213816082075	1	0.588111294940698	0.999051705287308	0.692541858005462	1	0.772137980495739	0.567866104330115	0.155459435852249	0.999571842243425	0.204271876165625
chr1	1223883	1224036	153	-	exon	SDF4	0.769886510604733	1	0.765199317225804	1	0.947336031218263	0.999051705287308	0.0372705770791238	0.687648937552221	0.504620064502342	0.567866104330115	0.155459435852249	0.999571842243425	-0.0632460398277727
chr1	1228515	1229002	487	-	utr5	SDF4	0.896615526713186	1	0.787131298418121	1	0.90973574470707	0.999051705287308	0.867763250153572	1	0.527015329968666	0.567866104330115	0.155459435852249	0.999571842243425	-0.0408507743614485
chr1	1229926	1230144	218	-	intron	SDF4	0.910241722405501	1	0.913777861569907	1	0.946014020427771	0.999051705287308	0.456110933415217	1	-0.333882641021574	0.567866104330115	0.155459435852249	0.999571842243425	-0.901748745351689
chr1	1231507	1231615	108	-	intron	SDF4	0.572266708496944	1	0.483071827472034	1	0.481271661041578	0.999051705287308	0.31596652171249	1	-0.189951400576975	0.567866104330115	0.155459435852249	0.999571842243425	-0.75781750490709
chr1	1231897	1232002	105	-	utr5	SDF4	0.95424000893634	1	0.843650355704096	1	0.610770285005098	0.999051705287308	0.996811236105065	1	0.722121900102177	0.567866104330115	0.155459435852249	0.999571842243425	0.154255795772063
chr1	1232646	1232752	106	+	exon	B3GALT6	0.873651459982409	1	0.754885407028489	1	0.773072945770892	0.999051705287308	0.949351903117145	1	-0.109105342342838	0.0359257580242566	0.938582763132931	0.999571842243425	-0.145031100367095
chr1	1232902	1233637	735	+	utr3	B3GALT6	0.337522078913988	1	0.432803923986761	1	0.315042983562761	0.999051705287308	0.156774304473403	0.893690937405306	-0.999019182214476	0.0359257580242566	0.938582763132931	0.999571842243425	-1.03494494023873
chr1	1233750	1234971	1221	+	utr3	B3GALT6	0.854580416338882	1	0.905460709424329	1	0.963074878675297	0.999051705287308	0.0207729543987605	0.682783234654766	-0.512647066781579	0.0359257580242566	0.938582763132931	0.999571842243425	-0.548572824805836
chr1	1235156	1235321	165	+	utr3*	B3GALT6	0.895699530406313	1	0.890637275111972	1	0.851919512845593	0.999051705287308	0.844947691047328	1	-1.24574854567682	0.0359257580242566	0.938582763132931	0.999571842243425	-1.28167430370108
chr1	1236246	1236597	351	+	utr3*	B3GALT6	0.761902140698598	1	0.690105452504084	1	0.561154788216679	0.999051705287308	0.858426144603086	1	-1.66892885496434	0.0359257580242566	0.938582763132931	0.999571842243425	-1.7048546129886
chr1	1239780	1239983	203	+	intergenic	NA	0.174464975959766	1	0.0675681472710311	1	0.186700424752873	0.999051705287308	0.824197264442626	1	-2.42015032410175	NA	NA	NA	NA
chr1	1240148	1240259	111	+	intergenic	NA	0.727400457400424	1	0.712485229748728	1	0.805032486182648	0.999051705287308	0.504275193757499	1	-2.37621359827593	NA	NA	NA	NA
chr1	1240768	1240917	149	-	utr3*	FAM132A	0.641563927978288	1	0.64761002676659	1	0.569146036719118	0.999051705287308	1	1	-1.78151902228917	0.728932973062161	0.675027064050192	NA	-2.51045199535133
chr1	1254981	1255422	441	-	utr3	UBE2J2	0.767560989573915	1	0.827598069094174	1	0.933637518956711	0.999051705287308	0.00856902817642835	0.682783234654766	-0.186269906246621	0.277172794231939	0.511878746655313	0.999571842243425	-0.46344270047856
chr1	1273269	1273369	100	-	utr5	UBE2J2	0.303671469897333	1	0.240127243403134	1	0.409236880716568	0.999051705287308	0.093492623062724	0.785760599192148	-0.796488268777329	0.277172794231939	0.511878746655313	0.999571842243425	-1.07366106300927
chr1	1274273	1274642	369	-	utr5*	UBE2J2	0.476594873702687	1	0.398388420611358	1	0.285326580165558	0.999051705287308	0.559106283110153	1	-0.0390897686477632	0.277172794231939	0.511878746655313	0.999571842243425	-0.316262562879702
chr1	1291517	1291773	256	+	utr3	SCNN1D	0.311552426657278	1	0.328854672273924	1	0.230254825781801	0.999051705287308	0.513196814417615	1	-0.377067542823665	0.683644503494749	0.242043320025443	0.999571842243425	-1.06071204631841
chr1	1293567	1293730	163	-	exon	ACAP3	0.427951620160571	1	0.434003187220926	1	0.653709644505143	0.999051705287308	0.59052294303159	1	-0.877047634814679	-0.116244505633994	0.763687481367261	0.999571842243425	-0.760803129180685
chr1	1293872	1293980	108	-	exon	ACAP3	0.850902150271455	1	0.932994554754573	1	0.961745208161963	0.999051705287308	0.905795243511622	1	-0.754528151844084	-0.116244505633994	0.763687481367261	0.999571842243425	-0.63828364621009
chr1	1294143	1294253	110	-	exon	ACAP3	0.700411130307269	1	0.821478771831834	1	0.978628845790498	0.999051705287308	0.0880461613741288	0.779489007622481	-1.18969024608644	-0.116244505633994	0.763687481367261	0.999571842243425	-1.07344574045244
chr1	1294413	1294694	281	-	exon	ACAP3	0.43348044990585	1	0.485249985572435	1	0.505907357224033	0.999051705287308	0.456893527174333	1	-0.678741255535891	-0.116244505633994	0.763687481367261	0.999571842243425	-0.562496749901897
chr1	1296460	1296663	203	-	exon	ACAP3	0.661571927368492	1	0.736761770121689	1	0.950484760570934	0.999051705287308	0.681400722538493	1	-0.309493152754371	-0.116244505633994	0.763687481367261	0.999571842243425	-0.193248647120377
chr1	1297841	1297945	104	-	exon	ACAP3	0.818220954946483	1	0.760176396820002	1	0.772937410903931	0.999051705287308	0.975288115497644	1	-0.0404014103610864	-0.116244505633994	0.763687481367261	0.999571842243425	0.0758430952729074
chr1	1298095	1298278	183	-	exon	ACAP3	0.84742957138887	1	0.816146872555053	1	0.904656730510743	0.999051705287308	0.589352406356898	1	-0.412533434199534	-0.116244505633994	0.763687481367261	0.999571842243425	-0.29628892856554
chr1	1299297	1299443	146	-	exon	ACAP3	0.793472923293701	1	0.738809157955888	1	0.69456500839863	0.999051705287308	0.190680155639874	0.92772443594168	0.0724810800144787	-0.116244505633994	0.763687481367261	0.999571842243425	0.188725585648472
chr1	1300165	1300413	248	-	utr3	ACAP3	0.923564426016806	1	0.982798358458281	1	0.988873098940891	0.999051705287308	0.7691326046363	1	-0.584778055708971	-0.116244505633994	0.763687481367261	0.999571842243425	-0.468533550074978
chr1	1300513	1300770	257	-	utr3	ACAP3	0.96188153549996	1	0.868270534807303	1	0.911999207374431	0.999051705287308	0.870959380815937	1	-0.421712187616288	-0.116244505633994	0.763687481367261	0.999571842243425	-0.305467681982294
chr1	1304112	1304212	100	-	exon	ACAP3	0.69910349883881	1	0.612101798795959	1	0.699955463931361	0.999051705287308	0.933353645350317	1	-0.317438707801845	-0.116244505633994	0.763687481367261	0.999571842243425	-0.201194202167851
chr1	1309119	1309247	128	+	utr5	PUSL1	0.335112708152965	1	0.283942065428729	1	0.569456904560118	0.999051705287308	0.0546266427760966	0.707510940152586	-0.741665014746399	0.479601023785369	0.33122381467983	0.999571842243425	-1.22126603853177
chr1	1311731	1311914	183	-	utr3	CPSF3L	0.704146138539094	1	0.651994603522477	1	0.806874083195576	0.999051705287308	0.938721022144963	1	0.0270198211412857	0.301871494770631	0.48003360159238	0.999571842243425	-0.274851673629346
chr1	1312280	1312546	266	-	utr3	CPSF3L	0.611233375578492	1	0.679439731471912	1	0.814868786364109	0.999051705287308	0.648936330928083	1	-0.177487575358088	0.301871494770631	0.48003360159238	0.999571842243425	-0.479359070128719
chr1	1312640	1312748	108	-	utr3	CPSF3L	0.966892402122423	1	0.961710036906112	1	0.728993756540374	0.999051705287308	0.858246112848593	1	0.281876925315597	0.301871494770631	0.48003360159238	0.999571842243425	-0.0199945694550344
chr1	1312803	1313477	674	-	utr3	CPSF3L	0.702870156599207	1	0.802556997171567	1	0.966624304648928	0.999051705287308	0.661789835412182	1	-0.0169664436823066	0.301871494770631	0.48003360159238	0.999571842243425	-0.318837938452938
chr1	1313908	1314628	720	-	utr3	CPSF3L	0.963627502679567	1	0.890377578988351	1	0.861577283823296	0.999051705287308	0.892266529684393	1	-0.0320712728384886	0.301871494770631	0.48003360159238	0.999571842243425	-0.33394276760912
chr1	1314941	1315384	443	-	utr3	CPSF3L	0.705603641391838	1	0.797529535991896	1	0.93775381003809	0.999051705287308	0.882076343335164	1	-0.368396611425354	0.301871494770631	0.48003360159238	0.999571842243425	-0.670268106195985
chr1	1318849	1319655	806	-	utr3	CPSF3L	0.998334925944318	1	0.962047302033633	1	0.968145044213449	0.999051705287308	0.348771987313666	1	-0.3371089486664	0.301871494770631	0.48003360159238	0.999571842243425	-0.638980443437031
chr1	1320903	1321148	245	-	utr3	CPSF3L	0.584618617072288	1	0.688556392285124	1	0.818727681324532	0.999051705287308	0.635124519754451	1	0.267159564765975	0.301871494770631	0.48003360159238	0.999571842243425	-0.0347119300046568
chr1	1324835	1325093	258	+	utr5	CPTP	0.821861974566549	1	0.858159695026874	1	0.571132987989194	0.999051705287308	0.446221549434345	1	0.823432197829522	1.25092576708716	0.0112153787175946	0.545081166875977	-0.427493569257633
chr1	1327362	1328815	1453	+	utr3	CPTP	0.621301938431403	1	0.706064294320461	1	0.666816494390104	0.999051705287308	0.601849876648881	1	0.540322604114905	1.25092576708716	0.0112153787175946	0.545081166875977	-0.71060316297225
chr1	1333177	1333298	121	+	exon	TAS1R3	0.413424176860809	1	0.403398820138803	1	0.383992263745218	0.999051705287308	0.150022317556083	0.8858544650344	0.396144919429894	0.94728184188288	0.27185512258296	0.999571842243425	-0.551136922452986
chr1	1333658	1334081	423	+	exon	TAS1R3	0.582330980414898	1	0.571261632396619	1	0.541332436934609	0.999051705287308	0.437398223828182	1	1.01530360237189	0.94728184188288	0.27185512258296	0.999571842243425	0.0680217604890133
chr1	1335470	1335671	201	-	utr3	DVL1	0.877383788814366	1	0.982623356599825	1	0.917092763922252	0.999051705287308	0.810022049570162	1	0.323927407952419	1.00895908389993	0.0244226681128253	0.734255699392037	-0.685031675947515
chr1	1335812	1336573	761	-	utr3	DVL1	0.431110461868286	1	0.544952490589712	1	0.677756514973154	0.999051705287308	0.0975167585476122	0.791097536858367	0.24376585858077	1.00895908389993	0.0244226681128253	0.734255699392037	-0.765193225319164
chr1	1338347	1338498	151	-	exon	DVL1	0.757702334834938	1	0.633677109009438	1	0.860524917210048	0.999051705287308	0.915371271327045	1	0.640004071765606	1.00895908389993	0.0244226681128253	0.734255699392037	-0.368955012134327
chr1	1340444	1340565	121	-	exon	DVL1	0.66292084405043	1	0.741424222977311	1	0.964147123586781	0.999051705287308	0.879152925544127	1	0.515008019893576	1.00895908389993	0.0244226681128253	0.734255699392037	-0.493951064006358
chr1	1341678	1341880	202	-	exon	DVL1	0.189671816513485	1	0.24098270137613	1	0.273062470425003	0.999051705287308	0.352563975077551	1	-0.163714908470298	1.00895908389993	0.0244226681128253	0.734255699392037	-1.17267399237023
chr1	1341999	1342225	226	-	exon	DVL1	0.404851637450861	1	0.462434759616192	1	0.468212547281268	0.999051705287308	0.658705091595621	1	0.0773123587178663	1.00895908389993	0.0244226681128253	0.734255699392037	-0.931646725182068
chr1	1342382	1342549	167	-	exon	DVL1	0.557647934742748	1	0.614406064937826	1	0.537870559990885	0.999051705287308	0.688948202735367	1	0.14487599796507	1.00895908389993	0.0244226681128253	0.734255699392037	-0.864083085934864
chr1	1348122	1348353	231	-	intron	DVL1	0.972139900328044	1	0.936724252476088	1	0.779728607004317	0.999051705287308	0.75031581254702	1	1.0684679823833	1.00895908389993	0.0244226681128253	0.734255699392037	0.0595088984833692
chr1	1348565	1348708	143	-	intron	DVL1	0.814187122736299	1	0.745768395771003	1	0.843968810124225	0.999051705287308	0.556813717497399	1	0.897170621796623	1.00895908389993	0.0244226681128253	0.734255699392037	-0.111788462103311
chr1	1348903	1349069	166	-	utr5	DVL1	0.893129278888564	1	0.905866694429229	1	0.971666565365026	0.999051705287308	0.122962900842355	0.841692386208817	0.397356909224995	1.00895908389993	0.0244226681128253	0.734255699392037	-0.611602174674939
chr1	1351447	1351912	465	-	utr3*	MXRA8	0.735420935595658	1	0.660788247113394	1	0.465684033737643	0.999051705287308	0.997177000677413	1	1.16076492810273	0.577349905188327	0.169253826931044	0.999571842243425	0.583415022914407
chr1	1352008	1352653	645	-	utr3*	MXRA8	0.906541734909891	1	0.888765666197135	1	0.964579778541018	0.999051705287308	0.369373361005896	1	0.981305755086178	0.577349905188327	0.169253826931044	0.999571842243425	0.403955849897851
chr1	1352804	1352973	169	-	utr3	MXRA8	0.886107430966355	1	0.865964739808966	1	0.995241961303282	0.999051705287308	0.0545543860001563	0.707510940152586	-0.0264715827629501	0.577349905188327	0.169253826931044	0.999571842243425	-0.603821487951277
chr1	1353087	1353339	252	-	utr3	MXRA8	0.80324282051042	1	0.725949635213087	1	0.567572583757261	0.999051705287308	0.904562626944144	1	0.599264932404412	0.577349905188327	0.169253826931044	0.999571842243425	0.021915027216085
chr1	1354958	1355161	203	-	exon	MXRA8	0.312086515145475	1	0.365173899694626	1	0.543283335494179	0.999051705287308	0.209012255856005	0.951217702421281	-0.233730410445132	0.577349905188327	0.169253826931044	0.999571842243425	-0.81108031563346
chr1	1355616	1355737	121	-	exon	MXRA8	0.682243839376459	1	0.711459466831191	1	0.940133725519835	0.999051705287308	0.497026472430512	1	-0.334330719085183	0.577349905188327	0.169253826931044	0.999571842243425	-0.911680624273511
chr1	1359949	1360159	210	-	intron	MXRA8	0.799095546576705	1	0.722147097100513	1	0.627464460314768	0.999051705287308	0.808836475997887	1	0.291138410283541	0.577349905188327	0.169253826931044	0.999571842243425	-0.286211494904786
chr1	1361506	1361608	102	-	utr5	MXRA8	0.56775016220701	1	0.442941281771836	1	0.305041343561035	0.999051705287308	0.941684890805306	1	0.373085248624428	0.577349905188327	0.169253826931044	0.999571842243425	-0.204264656563899
chr1	1373810	1373976	166	-	exon	AURKAIP1	0.745340034706556	1	0.623285758998891	1	0.857078609589101	0.999051705287308	0.685174731566006	1	0.221814743317418	0.417871643015955	0.339670875033154	0.999571842243425	-0.196056899698537
chr1	1374076	1374492	416	-	exon	AURKAIP1	0.945014979077017	1	0.957052509824236	1	0.990675543958973	0.999051705287308	0.656254471470442	1	0.149705193167908	0.417871643015955	0.339670875033154	0.999571842243425	-0.268166449848048
chr1	1374744	1375310	566	-	utr5	AURKAIP1	0.682082120812025	1	0.819016169065166	1	0.877539445466698	0.999051705287308	0.0308863361653663	0.685670340411605	-0.0984989328289415	0.417871643015955	0.339670875033154	0.999571842243425	-0.516370575844897
chr1	1385995	1386181	186	-	exon	CCNL2	0.992587826361622	1	0.924498940278162	1	0.909369464196438	0.999051705287308	0.851776016097226	1	-0.31846811846511	-0.0995751892780511	0.812925177701135	0.999571842243425	-0.218892929187059
chr1	1386905	1387303	398	-	utr3	CCNL2	0.840049965595395	1	0.776817459586149	1	0.691759414175702	0.999051705287308	0.86649110402462	1	-0.605682359382121	-0.0995751892780511	0.812925177701135	0.999571842243425	-0.50610717010407
chr1	1387442	1387584	142	-	utr3	CCNL2	0.900925661922953	1	0.976136028149559	1	0.93844714791483	0.999051705287308	0.0854855095507823	0.774793870327686	-0.361320672670686	-0.0995751892780511	0.812925177701135	0.999571842243425	-0.261745483392634
chr1	1387811	1387938	127	-	utr3	CCNL2	0.699142205238712	1	0.651732957394246	1	0.459083775453584	0.999051705287308	0.748797832604669	1	0.444002186903595	-0.0995751892780511	0.812925177701135	0.999571842243425	0.543577376181646
chr1	1391338	1391493	155	-	utr3	CCNL2	0.738799518403559	1	0.745358724166993	1	0.723786249119861	0.999051705287308	0.682394115271043	1	0.298760676171508	-0.0995751892780511	0.812925177701135	0.999571842243425	0.398335865449559
chr1	1399086	1399289	203	-	exon	CCNL2	0.777619693212062	1	0.748915628311425	1	0.649496634481899	0.999051705287308	0.848243518141094	1	0.10790763478483	-0.0995751892780511	0.812925177701135	0.999571842243425	0.207482824062881
chr1	1399549	1400545	996	+	exon	RP4-758J18.2	0.75102354710032	1	0.675728674631186	1	0.667424943579454	0.999051705287308	0.85084730368788	1	0.131416644283657	0.236780924923037	0.575181145687337	0.999571842243425	-0.10536428063938
chr1	1400592	1401427	835	+	exon	RP4-758J18.2	0.785154501359642	1	0.828801438608409	1	0.683874736250406	0.999051705287308	0.113823252181737	0.822532809778555	0.206414722570831	0.236780924923037	0.575181145687337	0.999571842243425	-0.0303662023522056
chr1	1407173	1407315	142	-	utr5	MRPL20	0.662317268459963	1	0.778477276425716	1	0.886815828496015	0.999051705287308	0.265217570484603	1	0.393940416428567	0.223738264495489	0.561511467745736	0.999571842243425	0.170202151933078
chr1	1407384	1407622	238	-	utr5*	MRPL20	0.173804087414397	1	0.152010330213648	1	0.198873213341622	0.999051705287308	0.0411844837564322	0.687850521702303	-0.049337089765818	0.223738264495489	0.561511467745736	0.999571842243425	-0.273075354261307
chr1	1418898	1419624	726	-	utr3	ANKRD65	0.945938824285163	1	0.989885624944565	1	0.971707177601914	0.999051705287308	0.804206376903999	1	0.198950956004523	0.381585562997646	0.336756295077199	0.999571842243425	-0.182634606993124
chr1	1419717	1420005	288	-	intron	ANKRD65	0.781336135491206	1	0.826584751918815	1	0.927471465201689	0.999051705287308	0.697545819521198	1	-0.544278743237005	0.381585562997646	0.336756295077199	0.999571842243425	-0.925864306234651
chr1	1420793	1421333	540	-	utr5	ANKRD65	0.98026288001774	1	0.960982771559105	1	0.970581234020971	0.999051705287308	0.826550383679065	1	0.341880420625354	0.381585562997646	0.336756295077199	0.999571842243425	-0.0397051423722923
chr1	1422479	1422915	436	+	exon	RP4-758J18.7	0.863487416876046	1	0.892968127316805	1	0.860917317942294	0.999051705287308	0.587645542272803	1	-0.71991265722803	-0.0823128363433275	0.952992648610503	NA	-0.637599820884702
chr1	1425850	1426366	516	+	exon	TMEM88B	0.5646002112198	1	0.502022633656665	1	0.338729384253038	0.999051705287308	0.58856979545836	1	-0.01355350993337	-0.134938656583329	0.909929129018612	0.999571842243425	0.121385146649959
chr1	1427486	1427943	457	+	exon	TMEM88B	0.404132065150275	1	0.459970082021435	1	0.464615356162219	0.999051705287308	0.662061466759251	1	-0.851804311173397	-0.134938656583329	0.909929129018612	0.999571842243425	-0.716865654590069
chr1	1428171	1428607	436	+	intergenic	NA	0.792541711698304	1	0.872483688369888	1	0.742787124854101	0.999051705287308	0.083867171096401	0.77065148589521	-0.57659015541463	NA	NA	NA	NA
chr1	1430289	1430814	525	-	exon	RP4-758J18.10	0.809331851997705	1	0.742065200664076	1	0.644125193431865	0.999051705287308	0.909150282013076	1	-0.0507949954982608	0.302163413001055	0.726258725317762	0.999571842243425	-0.352958408499316
chr1	1431588	1431723	135	-	intron	RP4-758J18.10	0.356320006257183	1	0.384175785987592	1	0.680482475608966	0.999051705287308	0.402318065079532	1	0.756251659556318	0.302163413001055	0.726258725317762	0.999571842243425	0.454088246555262
chr1	1433681	1433987	306	-	intron	RP4-758J18.10	0.259460223831144	1	0.273541927446577	1	0.285372928013597	0.999051705287308	0.0189106959347848	0.682783234654766	-0.253283063034695	0.302163413001055	0.726258725317762	0.999571842243425	-0.55544647603575
chr1	1434081	1434604	523	-	exon	RP4-758J18.10	0.635631886831231	1	0.660948998574655	1	0.548833652511663	0.999051705287308	0.351557422690588	1	-0.194915886550104	0.302163413001055	0.726258725317762	0.999571842243425	-0.49707929955116
chr1	1434958	1435223	265	+	utr5	VWA1	0.701068077638158	1	0.641266313347916	1	0.730660695922736	0.999051705287308	0.37694041675361	1	-0.680507469708699	0.920934361653963	0.0401881315311996	0.870115520990552	-1.60144183136266
chr1	1436961	1437422	461	+	exon	VWA1	0.979334034768547	1	0.875969385430624	1	0.984311330560599	0.999051705287308	0.900722829753312	1	0.603493786624505	0.920934361653963	0.0401881315311996	0.870115520990552	-0.317440575029458
chr1	1438644	1438843	199	+	intron	VWA1	0.929757213581016	1	0.966734441691643	1	0.653728376512046	0.999051705287308	0.127761808843091	0.847007105831418	-0.216681609086905	0.920934361653963	0.0401881315311996	0.870115520990552	-1.13761597074087
chr1	1438990	1440583	1593	+	utr3	VWA1	0.656932134371556	1	0.743667730014572	1	0.659370896924726	0.999051705287308	0.582648940056898	1	0.192539632434136	0.920934361653963	0.0401881315311996	0.870115520990552	-0.728394729219827
chr1	1482177	1482287	110	+	exon	ATAD3B	0.852416662092215	1	0.774127444833338	1	0.658846878530225	0.999051705287308	0.724373433903857	1	-0.254002002833646	-0.134436580292133	0.748503035227196	0.999571842243425	-0.119565422541513
chr1	1511624	1511822	198	+	utr5*	ATAD3A	0.306149663217036	1	0.248859431985273	1	0.191717109751737	0.999051705287308	0.0204937738925022	0.682783234654766	-0.192015101232883	0.584073736684716	0.210854428715857	0.999571842243425	-0.776088837917599
chr1	1520129	1520289	160	+	exon	ATAD3A	0.841619890415293	1	0.912884074584894	1	0.773027819623767	0.999051705287308	0.636072542942607	1	0.577953919156467	0.584073736684716	0.210854428715857	0.999571842243425	-0.00611981752824875
chr1	1522694	1522806	112	+	exon	ATAD3A	0.842394453022708	1	0.753415161218434	1	0.778022982275557	0.999051705287308	0.998901747549764	1	0.026799909111495	0.584073736684716	0.210854428715857	0.999571842243425	-0.557273827573221
chr1	1534467	1534570	103	+	utr3	ATAD3A	0.495819143958772	1	0.615761193998744	1	0.797490554690355	0.999051705287308	0.0175250235249171	0.682783234654766	-0.170392163397666	0.584073736684716	0.210854428715857	0.999571842243425	-0.754465900082381
chr1	1540766	1541006	240	-	utr3*	SSU72	0.427607102418547	1	0.426410331451127	1	0.853181938278275	0.999051705287308	0.410759163409602	1	-0.518664478994818	0.146046686795852	0.723233817611373	0.999571842243425	-0.66471116579067
chr1	1541085	1541298	213	-	utr3*	SSU72	0.723003229888449	1	0.737956291766741	1	0.898951368781086	0.999051705287308	0.572875966440853	1	0.487633517761679	0.146046686795852	0.723233817611373	0.999571842243425	0.341586830965828
chr1	1542046	1542196	150	-	utr3	SSU72	0.895361862825535	1	0.755499440184199	1	0.779210547075306	0.999051705287308	0.301994378828577	1	0.087981618068455	0.146046686795852	0.723233817611373	0.999571842243425	-0.0580650687273968
chr1	1544932	1545057	125	-	exon	SSU72	0.722040217876554	1	0.787331080071368	1	0.785098952910557	0.999051705287308	0.841493173634431	1	-0.29942403005806	0.146046686795852	0.723233817611373	0.999571842243425	-0.445470716853912
chr1	1564880	1564980	100	-	exon	SSU72	0.976951813950906	1	0.951157344449569	1	0.878443990831626	0.999051705287308	0.839384279729564	1	0.0877518560892139	0.146046686795852	0.723233817611373	0.999571842243425	-0.0582948307066379
chr1	1574493	1574601	108	-	utr5	SSU72	0.429083841286984	1	0.533386927564078	1	0.535917129133436	0.999051705287308	0.549236116664018	1	0.11234336210347	0.146046686795852	0.723233817611373	0.999571842243425	-0.0337033246923817
chr1	1598126	1598636	510	-	utr3	FNDC10	0.85282896491745	1	0.857058773872896	1	0.756196992397445	0.999051705287308	0.460734302080283	1	0.568278472286365	0.956535630685458	0.0615708616194539	0.97748369889642	-0.388257158399093
chr1	1598975	1599295	320	-	utr3	FNDC10	0.610426053439124	1	0.697258683276663	1	0.659866988431596	0.999051705287308	0.448110898537943	1	0.474190418453063	0.956535630685458	0.0615708616194539	0.97748369889642	-0.482345212232395
chr1	1599344	1599475	131	-	exon	FNDC10	0.599809591554118	1	0.643761763313952	1	0.474812006891384	0.999051705287308	0.50478495130308	1	-0.483543679823124	0.956535630685458	0.0615708616194539	0.97748369889642	-1.44007931050858
chr1	1615456	1615776	320	+	utr5	MIB2	0.674513062382579	1	0.766699082729969	1	0.837211321610705	0.999051705287308	0.707425608674881	1	-0.237839292582893	0.502381850011074	0.274483468035371	0.999571842243425	-0.740221142593967
chr1	1615982	1616092	110	+	utr5	MIB2	0.767853737708436	1	0.822034595518494	1	0.854774576591256	0.999051705287308	0.927175515054163	1	-1.24317011999157	0.502381850011074	0.274483468035371	0.999571842243425	-1.74555197000264
chr1	1616437	1616619	182	+	utr5	MIB2	0.65918461223395	1	0.762993176867053	1	0.750252109228014	0.999051705287308	0.934758001996191	1	-0.539329880466535	0.502381850011074	0.274483468035371	0.999571842243425	-1.04171173047761
chr1	1623325	1623617	292	+	utr5	MIB2	0.218660919412402	1	0.283195755952498	1	0.162039743217546	0.999051705287308	0.447873153282589	1	-0.936449696119595	0.502381850011074	0.274483468035371	0.999571842243425	-1.43883154613067
chr1	1623719	1623865	146	+	utr3	MIB2	0.343574609708853	1	0.377408185173679	1	0.495365691992433	0.999051705287308	0.483986009701009	1	-0.056405998343596	0.502381850011074	0.274483468035371	0.999571842243425	-0.55878784835467
chr1	1624943	1625114	171	+	utr3	MIB2	0.802023630709511	1	0.819894296832117	1	0.881579711995019	0.999051705287308	0.53947990513313	1	0.380431539891694	0.502381850011074	0.274483468035371	0.999571842243425	-0.12195031011938
chr1	1625247	1625376	129	+	utr3	MIB2	0.871692990214538	1	0.911327070056042	1	0.990116400252888	0.999051705287308	0.635371864020849	1	0.537187499553029	0.502381850011074	0.274483468035371	0.999571842243425	0.0348056495419553
chr1	1626788	1626914	126	+	utr3	MIB2	0.534561870279825	1	0.592790696215978	1	0.774497577390842	0.999051705287308	0.314807607002462	1	-0.108350581000919	0.502381850011074	0.274483468035371	0.999571842243425	-0.610732431011993
chr1	1629335	1629435	100	+	utr3	MIB2	0.60060631328338	1	0.225525130813253	1	0.51984883039612	0.999051705287308	0.187930821125725	0.926253735396112	-0.86339647337835	0.502381850011074	0.274483468035371	0.999571842243425	-1.36577832338942
chr1	1630247	1630415	168	+	utr3	MIB2	0.965790521394364	1	0.875480212685569	1	0.856274049459549	0.999051705287308	0.910115836420234	1	0.0185410559472234	0.502381850011074	0.274483468035371	0.999571842243425	-0.483840794063851
chr1	1649539	1649677	138	-	exon	CDK11B	0.834774343325293	1	0.890370460262134	1	0.871532291295041	0.999051705287308	0.941486434801417	1	0.079425739290959	0.147771785268722	0.721893289302828	0.999571842243425	-0.0683460459777626
chr1	1665075	1665929	854	-	utr3	SLC35E2B	0.934848159522242	1	0.870339399538389	1	0.675855695676859	0.999051705287308	0.839272426115531	1	0.256667810133575	0.497655826482761	0.287600426151413	0.999571842243425	-0.240988016349187
chr1	1672630	1672846	216	+	exon	RP11-345P4.6	0.759519708259544	1	0.825428870880601	1	0.840856070706603	0.999051705287308	0.850013056442555	1	-0.0153275632297086	0.0822775643737888	0.900143436556586	0.999571842243425	-0.0976051276034974
chr1	1712269	1712389	120	-	exon	RP1-283E3.8	0.587100056864063	1	0.684430702008197	1	0.77267512721018	0.999051705287308	0.403863657299081	1	-0.200188361926757	-0.109855427267851	0.940852034908772	NA	-0.0903329346589053
chr1	1753592	1753692	100	-	utr3	NADK	0.818645702794557	1	0.9154910558567	1	0.877685141320849	0.999051705287308	0.173733744622185	0.910792883559373	0.0238594042947208	0.206817341627167	0.603328193042492	0.999571842243425	-0.182957937332447
chr1	1890855	1891129	274	-	utr5	GNB1	0.877161173697438	1	0.797311285897217	1	0.532235995788143	0.999051705287308	0.157700056237874	0.894183554741628	-0.141813540841976	0.196071329947122	0.627144541497549	0.999571842243425	-0.337884870789099
chr1	1891597	1891706	109	+	exon	RP1-140A9.1	0.615795686578183	1	0.333043542366319	1	0.648348780892236	0.999051705287308	0.698704663444969	1	0.0336494015974541	-1.41607806022454	0.434440486367671	NA	1.449727461822
chr1	1917790	1917996	206	-	utr3	TMEM52	0.879834884800528	1	0.876109654918994	1	0.856514101627738	0.999051705287308	0.786895555133139	1	-0.701796886792112	-0.173109723723753	0.757828345831339	0.999571842243425	-0.528687163068359
chr1	1941874	1942048	174	-	exon	CFAP74	0.819846862999638	1	0.871705874759839	1	0.753730331520939	0.999051705287308	0.326395116877864	1	-1.13005654628825	1.01415104951308	0.0925491268776932	0.999571842243425	-2.14420759580134
chr1	1943177	1943631	454	-	intron	CFAP74	0.748840053580176	1	0.676296726776775	1	0.793547125630591	0.999051705287308	0.848234067857094	1	0.527326939659122	1.01415104951308	0.0925491268776932	0.999571842243425	-0.486824109853962
chr1	1943882	1944021	139	-	intron	CFAP74	0.484973409832855	1	0.466732413928718	1	0.644468455858799	0.999051705287308	0.0820487433993624	0.765840308563905	-0.139075743619559	1.01415104951308	0.0925491268776932	0.999571842243425	-1.15322679313264
chr1	1944147	1944350	203	-	exon	CFAP74	0.692881565162992	1	0.718588798028282	1	0.450159079683915	0.999051705287308	0.208577289842867	0.950801165501744	-0.0109209025884142	1.01415104951308	0.0925491268776932	0.999571842243425	-1.0250719521015
chr1	1944435	1944537	102	-	exon	CFAP74	0.712554733057649	1	0.652622109768458	1	0.479585710391746	0.999051705287308	0.563743212910255	1	1.4686093343318	1.01415104951308	0.0925491268776932	0.999571842243425	0.454458284818717
chr1	1945242	1945495	253	-	intron	CFAP74	0.568127486281932	1	0.479251657572474	1	0.624077276478344	0.999051705287308	0.541447011570514	1	0.514728645124067	1.01415104951308	0.0925491268776932	0.999571842243425	-0.499422404389017
chr1	1946579	1946792	213	-	intron	CFAP74	0.939812327768815	1	0.982218376915108	1	0.963636607683762	0.999051705287308	0.962607765390399	1	-0.41248678464355	1.01415104951308	0.0925491268776932	0.999571842243425	-1.42663783415663
chr1	1954898	1955185	287	-	exon	CFAP74	0.68601305284709	1	0.750156431385429	1	0.532745242697695	0.999051705287308	0.476100661078729	1	-0.210995613047028	1.01415104951308	0.0925491268776932	0.999571842243425	-1.22514666256011
chr1	1956711	1956873	162	-	exon	CFAP74	0.992780693725028	1	0.992576003576587	1	0.707017916080721	0.999051705287308	0.643958814600772	1	0.574352519234866	1.01415104951308	0.0925491268776932	0.999571842243425	-0.439798530278218
chr1	1957023	1957208	185	-	intron	CFAP74	0.641788722250396	1	0.700535122605519	1	0.734763977435143	0.999051705287308	0.401400617099919	1	-0.102144583857223	1.01415104951308	0.0925491268776932	0.999571842243425	-1.11629563337031
chr1	1957796	1957918	122	-	intron	CFAP74	0.202307210099225	1	0.161052121464188	1	0.189160943027481	0.999051705287308	0.175421045307321	0.912732048518029	-0.751795972504187	1.01415104951308	0.0925491268776932	0.999571842243425	-1.76594702201727
chr1	2104748	2104857	109	+	utr5	PRKCZ	0.986539310315152	1	0.995223444725884	1	0.853401132208513	0.999051705287308	0.765142405900265	1	1.13007134993373	0.624924911152871	0.115203025558999	0.999571842243425	0.505146438780858
chr1	2179803	2179927	124	+	intron	PRKCZ	0.904001675945553	1	0.977253155903364	1	0.930873874139812	0.999051705287308	0.970746933306282	1	-0.338525486976681	0.624924911152871	0.115203025558999	0.999571842243425	-0.963450398129552
chr1	2180316	2180854	538	+	intron	PRKCZ	0.726598913511979	1	0.807866613591645	1	0.863495233968825	0.999051705287308	0.843952541389415	1	-0.683360117642074	0.624924911152871	0.115203025558999	0.999571842243425	-1.30828502879495
chr1	2184544	2184815	271	+	utr3	PRKCZ	0.996771491486771	1	0.933695836089683	1	0.972768163021397	0.999051705287308	0.811851630175802	1	0.336445789294282	0.624924911152871	0.115203025558999	0.999571842243425	-0.288479121858589
chr1	2184838	2185342	504	-	utr3	FAAP20	0.616857094214731	1	0.671179244746488	1	0.703932617569638	0.999051705287308	0.358876111175953	1	0.0291918570418791	0.488006753087505	0.327026302819548	0.999571842243425	-0.458814896045625
chr1	2189608	2189859	251	-	utr3	FAAP20	0.517023957869354	1	0.629577724717004	1	0.844995300217124	0.999051705287308	0.59178949067582	1	-0.225497671268196	0.488006753087505	0.327026302819548	0.999571842243425	-0.713504424355701
chr1	2190317	2190471	154	-	exon	FAAP20	0.82606723613937	1	0.716502798612518	1	0.619293593020986	0.999051705287308	0.83317147690141	1	0.100309609557996	0.488006753087505	0.327026302819548	0.999571842243425	-0.387697143529508
chr1	2190583	2191276	693	-	exon	FAAP20	0.903132343304642	1	0.802099316216916	1	0.873002269503253	0.999051705287308	0.973684813099247	1	0.200696481701371	0.488006753087505	0.327026302819548	0.999571842243425	-0.287310271386133
chr1	2191980	2192404	424	-	utr3	FAAP20	0.824191270868917	1	0.819559860561835	1	0.701532465978887	0.999051705287308	0.300608437529372	1	-0.295123578951802	0.488006753087505	0.327026302819548	0.999571842243425	-0.783130332039307
chr1	2192452	2192822	370	-	utr3	FAAP20	0.684423510239301	1	0.68953917790874	1	0.608652294464988	0.999051705287308	0.981132351067761	1	-0.248149411423245	0.488006753087505	0.327026302819548	0.999571842243425	-0.736156164510749
chr1	2193662	2193968	306	-	exon	FAAP20	0.481587195921536	1	0.56261337067615	1	0.78117959318223	0.999051705287308	0.45987999908692	1	0.129386246068886	0.488006753087505	0.327026302819548	0.999571842243425	-0.358620507018619
chr1	2194049	2194177	128	-	exon	FAAP20	0.995458538095094	1	0.874210634009065	1	0.834640038632569	0.999051705287308	0.873327533535374	1	-0.185343542490007	0.488006753087505	0.327026302819548	0.999571842243425	-0.673350295577511
chr1	2207454	2207581	127	-	exon	FAAP20	0.638711323642684	1	0.663893281765251	1	0.756245552091292	0.999051705287308	0.209333354094423	0.951217702421281	-0.506858604303746	0.488006753087505	0.327026302819548	0.999571842243425	-0.99486535739125
chr1	2228730	2228921	191	+	utr5	SKI	0.293812706918387	1	0.343262521035624	1	0.18498994461955	0.999051705287308	0.841249104041488	1	-0.19852013392317	0.879028044244502	0.0460577990688096	0.912084262150985	-1.07754817816767
chr1	2229008	2229704	696	+	exon	SKI	0.728379874027091	1	0.824510040422849	1	0.80615929092022	0.999051705287308	0.410848601815982	1	0.409287759111254	0.879028044244502	0.0460577990688096	0.912084262150985	-0.469740285133249
chr1	2240209	2240323	114	+	intron	SKI	0.0906668672753738	1	0.0367907237140174	1	0.0702644670008192	0.999051705287308	0.173393076304456	0.910792883559373	-0.274895959458564	0.879028044244502	0.0460577990688096	0.912084262150985	-1.15392400370307
chr1	2280557	2280690	133	+	intron	SKI	0.81751997981075	1	0.886211783742245	1	0.912428376879641	0.999051705287308	0.844045185368892	1	-1.05987946736743	0.879028044244502	0.0460577990688096	0.912084262150985	-1.93890751161193
chr1	2280995	2281142	147	+	intron	SKI	0.83431868706305	1	0.783908969659609	1	0.91945173731376	0.999051705287308	0.829667629739671	1	-1.20277456992772	0.879028044244502	0.0460577990688096	0.912084262150985	-2.08180261417222
chr1	2303881	2304080	199	+	exon	SKI	0.561974758641183	1	0.642670196969133	1	0.622068002310246	0.999051705287308	0.904692809264298	1	0.222149602400068	0.879028044244502	0.0460577990688096	0.912084262150985	-0.656878441844434
chr1	2305960	2306211	251	+	exon	SKI	0.828113515308448	1	0.906246720245264	1	0.942118848981967	0.999051705287308	0.790384273390667	1	0.420830189473824	0.879028044244502	0.0460577990688096	0.912084262150985	-0.458197854770678
chr1	2306549	2306745	196	+	exon	SKI	0.137550907982373	1	0.158146278336977	1	0.0588549861213479	0.999051705287308	0.262240765580093	1	-1.01606901365632	0.879028044244502	0.0460577990688096	0.912084262150985	-1.89509705790083
chr1	2306961	2307096	135	+	utr3	SKI	0.968024978935917	1	0.94538611225264	1	0.954871747348309	0.999051705287308	0.995912927281267	1	-0.0324521427412998	0.879028044244502	0.0460577990688096	0.912084262150985	-0.911480186985802
chr1	2307151	2307620	469	+	utr3	SKI	0.330491943874969	1	0.44578078275853	1	0.493993576717191	0.999051705287308	0.0920293903380972	0.78575581461253	0.032197998359055	0.879028044244502	0.0460577990688096	0.912084262150985	-0.846830045885447
chr1	2307784	2307960	176	+	utr3	SKI	0.847580202764667	1	0.896215397280271	1	0.825440064195443	0.999051705287308	0.978036376702632	1	0.154843778686021	0.879028044244502	0.0460577990688096	0.912084262150985	-0.724184265558482
chr1	2308201	2308380	179	+	utr3	SKI	0.64543083387971	1	0.675422979913814	1	0.664836640609496	0.999051705287308	0.375373621742438	1	0.614928037317881	0.879028044244502	0.0460577990688096	0.912084262150985	-0.264100006926621
chr1	2309020	2309194	174	+	utr3	SKI	0.517526537280003	1	0.612503822302283	1	0.739713068032077	0.999051705287308	0.153154698526243	0.889076346704907	0.215041698277772	0.879028044244502	0.0460577990688096	0.912084262150985	-0.663986345966731
chr1	2316627	2316727	100	+	intergenic	NA	0.679679226521026	1	0.615966767870697	1	0.809159573415574	0.999051705287308	0.97576126804169	1	1.5441828387732	NA	NA	NA	NA
chr1	2318981	2319120	139	+	intergenic	NA	0.39585214703209	1	0.386303787538001	1	0.461561203726253	0.999051705287308	0.144034533839476	0.874744646367632	1.2396777229082	NA	NA	NA	NA
chr1	2350899	2351230	331	-	exon	RP4-740C4.5	0.862301338542254	1	0.894364918833313	1	0.852813699425737	0.999051705287308	0.183525629842213	0.918936508433431	0.27577680740561	0.464974102437051	0.531131472605242	0.999571842243425	-0.189197295031441
chr1	2351346	2351602	256	-	exon	RP4-740C4.5	0.812598470588843	1	0.848249972125002	1	0.931938558624148	0.999051705287308	0.576121385892179	1	0.126386166915896	0.464974102437051	0.531131472605242	0.999571842243425	-0.338587935521154
chr1	2352586	2352712	126	-	exon	RP4-740C4.5	0.94444187838263	1	0.847816913895908	1	0.735350327168689	0.999051705287308	0.996367580690972	1	0.505392689209258	0.464974102437051	0.531131472605242	0.999571842243425	0.0404185867722071
chr1	2391858	2391994	136	+	utr5	RER1	0.64743137052212	1	0.624389370561319	1	0.895981495059025	0.999051705287308	0.363461876936659	1	-0.247852041324021	0.214635224760987	0.561440217759928	0.999571842243425	-0.462487266085008
chr1	2392805	2393303	498	+	utr5	RER1	0.674504485406151	1	0.670038138550136	1	0.636153853048905	0.999051705287308	0.920961125200002	1	0.135797131286864	0.214635224760987	0.561440217759928	0.999571842243425	-0.0788380934741234
chr1	2403280	2403561	281	+	utr3	RER1	0.724938301657614	1	0.847336697149282	1	0.957642928186015	0.999051705287308	0.195934907952386	0.932898273096203	-0.227861889109602	0.214635224760987	0.561440217759928	0.999571842243425	-0.44249711387059
chr1	2404540	2404681	141	+	utr3	RER1	0.822583532560965	1	0.913213948442647	1	0.93468940412779	0.999051705287308	0.902113745897747	1	-0.302585621307473	0.214635224760987	0.561440217759928	0.999571842243425	-0.51722084606846
chr1	2404957	2405057	100	+	utr3	RER1	0.911680120312451	1	0.980707609564335	1	0.921895172124229	0.999051705287308	0.141631389408179	0.871208533294434	-0.136069141633793	0.214635224760987	0.561440217759928	0.999571842243425	-0.35070436639478
chr1	2405159	2405425	266	+	utr3	RER1	0.6626416519528	1	0.762008094208966	1	0.575465562964857	0.999051705287308	0.710403055048995	1	-0.615990717054499	0.214635224760987	0.561440217759928	0.999571842243425	-0.830625941815486
chr1	2408609	2408744	135	-	utr3	PEX10	0.51072395901729	1	0.581073398784885	1	0.849058550653209	0.999051705287308	0.393793860001708	1	0.0840551300327563	0.0452424314655784	0.918732404971603	0.999571842243425	0.038812698567178
chr1	2413662	2413762	100	-	utr5	PEX10	0.730533132602118	1	0.634135710741703	1	0.782495811060874	0.999051705287308	0.305406883574786	1	0.251838376524127	0.0452424314655784	0.918732404971603	0.999571842243425	0.206595945058548
chr1	2445945	2446166	221	+	intron	PLCH2	0.56451849032504	1	0.56502278508794	1	0.603234920683876	0.999051705287308	0.517885248904896	1	1.73486876007509	2.54793729621385	0.000303887917074278	0.0620755823342752	-0.813068536138757
chr1	2446820	2446950	130	+	intron	PLCH2	0.71721927923042	1	0.719044997875598	1	0.882033598729303	0.999051705287308	0.330592552504213	1	1.07453308552821	2.54793729621385	0.000303887917074278	0.0620755823342752	-1.47340421068564
chr1	2447025	2447381	356	+	intron	PLCH2	0.731986861729684	1	0.740857521689707	1	0.324031151743152	0.999051705287308	0.682230572121246	1	1.58110937282019	2.54793729621385	0.000303887917074278	0.0620755823342752	-0.966827923393659
chr1	2447492	2448156	664	+	intron	PLCH2	0.821297636338918	1	0.824352477683199	1	0.98252553555387	0.999051705287308	0.57585154544389	1	1.51983284094302	2.54793729621385	0.000303887917074278	0.0620755823342752	-1.02810445527082
chr1	2448257	2448529	272	+	intron	PLCH2	0.927327193076103	1	0.954036189172016	1	0.618799407560104	0.999051705287308	0.546585947319777	1	1.800963286479	2.54793729621385	0.000303887917074278	0.0620755823342752	-0.746974009734843
chr1	2448630	2449101	471	+	intron	PLCH2	0.790187963841944	1	0.826610808773516	1	0.728727547718996	0.999051705287308	0.934064139400606	1	1.47449370947202	2.54793729621385	0.000303887917074278	0.0620755823342752	-1.07344358674182
chr1	2504015	2504183	168	+	utr3	PLCH2	0.82253475825374	1	0.858703724008474	1	0.894119216245938	0.999051705287308	0.845332888457376	1	0.668245428850967	2.54793729621385	0.000303887917074278	0.0620755823342752	-1.87969186736288
chr1	2504319	2505190	871	+	utr3	PLCH2	0.110959764743262	1	0.12911332207465	1	0.158010206312633	0.999051705287308	0.216532751782417	0.957812768445745	1.47724916602416	2.54793729621385	0.000303887917074278	0.0620755823342752	-1.07068813018969
chr1	2508201	2508367	166	-	utr3*	PANK4	0.459654547237552	1	0.387056708045165	1	0.478133423084764	0.999051705287308	0.447287213515712	1	0.127674785154869	0.411874468253208	0.328010715074615	0.999571842243425	-0.284199683098339
chr1	2508563	2508944	381	-	utr3	PANK4	0.641085298162569	1	0.67051947593419	1	0.729591232022971	0.999051705287308	0.183166539981549	0.918936508433431	-0.0524362108756125	0.411874468253208	0.328010715074615	0.999571842243425	-0.46431067912882
chr1	2526474	2526593	119	-	exon	PANK4	0.844430606656478	1	0.971549410303141	1	0.75720544628514	0.999051705287308	0.255597611968812	0.999045632307599	0.335573929909146	0.411874468253208	0.328010715074615	0.999571842243425	-0.0763005383440614
chr1	2546631	2547090	459	+	exon	RP3-395M20.12	0.564771493410128	1	0.63470308744866	1	0.625844508885093	0.999051705287308	0.514622535177015	1	0.0511183467731621	1.05943695379793	0.254077092884776	0.999571842243425	-1.00831860702477
chr1	2551692	2552037	345	-	exon	RP3-395M20.8	0.412505947703887	1	0.393964359840183	1	0.34693330045298	0.999051705287308	0.162561998427875	0.898728616325107	0.141887002340067	0.729049153366409	0.421619400884119	0.999571842243425	-0.587162151026342
chr1	2552392	2552503	111	-	exon	RP3-395M20.8	0.126343083002457	1	0.0584222985274969	1	0.125469162505623	0.999051705287308	0.105824397752291	0.808642618568616	0.0836922418587348	0.729049153366409	0.421619400884119	0.999571842243425	-0.645356911507674
chr1	2555815	2556036	221	+	utr5	TNFRSF14	0.797679924687977	1	0.736319535100774	1	0.643121317285518	0.999051705287308	0.444478767301474	1	0.770228627711869	0.534420503404423	0.188604996890382	0.999571842243425	0.235808124307446
chr1	2556385	2556711	326	+	utr5	TNFRSF14	0.924922000349755	1	0.980109141512115	1	0.994743995148488	0.999051705287308	0.138439917516887	0.866550797675934	0.750987378628397	0.534420503404423	0.188604996890382	0.999571842243425	0.216566875223973
chr1	2558900	2559200	300	+	exon	TNFRSF14	0.615750021777605	1	0.590796352360796	1	0.519479810570321	0.999051705287308	0.784297903727292	1	0.736324421655019	0.534420503404423	0.188604996890382	0.999571842243425	0.201903918250596
chr1	2563098	2563736	638	+	utr3	TNFRSF14	0.840562247114664	1	0.827612706019902	1	0.906508166822634	0.999051705287308	0.568018938712088	1	0.697343619719414	0.534420503404423	0.188604996890382	0.999571842243425	0.162923116314991
chr1	2586793	2586941	148	+	utr5	FAM213B	0.781803396314148	1	0.866582512033887	1	0.967325746155	0.999051705287308	0.918754832465502	1	0.298140108912525	0.522785731681448	0.232074596282011	0.999571842243425	-0.224645622768923
chr1	2587012	2587274	262	+	exon	FAM213B	0.924938648324028	1	0.991001395088167	1	0.847861560732813	0.999051705287308	0.388125708552458	1	0.292416948860636	0.522785731681448	0.232074596282011	0.999571842243425	-0.230368782820812
chr1	2589488	2589858	370	+	utr3	FAM213B	0.831907419647777	1	0.907399593585918	1	0.987953677531223	0.999051705287308	0.0387567664231937	0.687648937552221	0.121873236691543	0.522785731681448	0.232074596282011	0.999571842243425	-0.400912494989905
chr1	3064179	3064290	111	-	exon	LINC00982	0.474254648750199	1	0.349011028874708	1	0.429056823196063	0.999051705287308	0.613452558488609	1	-0.843596010861961	-0.293528327887853	0.776373320893053	0.999571842243425	-0.550067682974108
chr1	3067753	3067871	118	-	exon	LINC00982	0.388764766927377	1	0.308137849790639	1	0.415154280846876	0.999051705287308	0.395822595562303	1	-1.1159041315036	-0.293528327887853	0.776373320893053	0.999571842243425	-0.822375803615743
chr1	3070609	3070801	192	+	intron	PRDM16	0.349983670587684	1	0.153455807911143	1	0.728033784685233	0.999051705287308	0.191163391366607	0.92772443594168	-1.75595521628126	0.594191278566882	0.50445638382834	0.999571842243425	-2.35014649484814
chr1	3193015	3193146	131	+	intron	PRDM16	0.923241406466609	1	0.784847728054695	1	0.617492557194196	0.999051705287308	0.578787646121403	1	-0.0173490534301671	0.594191278566882	0.50445638382834	0.999571842243425	-0.611540331997049
chr1	3195087	3195277	190	+	intron	PRDM16	0.538226469349244	1	0.438922082127335	1	0.528113238782564	0.999051705287308	0.610704755905523	1	0.0388022346173583	0.594191278566882	0.50445638382834	0.999571842243425	-0.555389043949523
chr1	3292554	3292698	144	+	intron	PRDM16	0.789829369200853	1	0.823426786388003	1	0.973475632158068	0.999051705287308	0.172582227974601	0.910792883559373	-0.327982823731568	0.594191278566882	0.50445638382834	0.999571842243425	-0.922174102298449
chr1	3293005	3293340	335	+	intron	PRDM16	0.55630692363139	1	0.565031850998269	1	0.630955026126375	0.999051705287308	0.0381336576034017	0.687648937552221	-0.6298410093747	0.594191278566882	0.50445638382834	0.999571842243425	-1.22403228794158
chr1	3295996	3296172	176	+	intron	PRDM16	0.886687492528552	1	0.968350221607882	1	0.942854746181178	0.999051705287308	0.316482140362004	1	-0.353947525970062	0.594191278566882	0.50445638382834	0.999571842243425	-0.948138804536944
chr1	3296391	3296548	157	+	intron	PRDM16	0.672544481868113	1	0.668790242927731	1	0.771046239452342	0.999051705287308	0.0749893911087954	0.752001263352722	-0.0904042601856377	0.594191278566882	0.50445638382834	0.999571842243425	-0.684595538752519
chr1	3454016	3454122	106	+	utr5*	ARHGEF16	0.3091601914313	1	0.25796794707256	1	0.315795417207482	0.999051705287308	0.252518534744166	0.995293705337117	-0.490505702399868	0.608469792345778	0.121173834849308	0.999571842243425	-1.09897549474565
chr1	3454647	3454811	164	+	utr5	ARHGEF16	0.829664990496587	1	0.880326785193129	1	0.880545718561573	0.999051705287308	0.868983194691987	1	-1.22533931967855	0.608469792345778	0.121173834849308	0.999571842243425	-1.83380911202433
chr1	3457702	3457802	100	+	intron	ARHGEF16	0.262682229459663	1	0.230911248640519	1	0.303708416066317	0.999051705287308	0.112896890610011	0.822243524828205	-0.108454847518245	0.608469792345778	0.121173834849308	0.999571842243425	-0.716924639864022
chr1	3458138	3458442	304	+	intron	ARHGEF16	0.772281356334919	1	0.843483380885858	1	0.680072047179128	0.999051705287308	0.569005132086968	1	-0.183218206215865	0.608469792345778	0.121173834849308	0.999571842243425	-0.791687998561643
chr1	3458599	3458725	126	+	intron	ARHGEF16	0.789882301121554	1	0.839427227689446	1	0.948214446662432	0.999051705287308	0.775360409412478	1	0.869150276207921	0.608469792345778	0.121173834849308	0.999571842243425	0.260680483862143
chr1	3459096	3459531	435	+	intron	ARHGEF16	0.721638207287319	1	0.718230640638721	1	0.948491854058769	0.999051705287308	0.786097907978067	1	0.58813219848862	0.608469792345778	0.121173834849308	0.999571842243425	-0.0203375938571574
chr1	3462990	3463659	669	+	utr5	ARHGEF16	0.9874248899736	1	0.948685471828846	1	0.975134883611301	0.999051705287308	0.812583484632385	1	0.308547783235928	0.608469792345778	0.121173834849308	0.999571842243425	-0.29992200910985
chr1	3467103	3467289	186	+	utr5	ARHGEF16	0.58160074551982	1	0.542463604799943	1	0.785942822561432	0.999051705287308	0.866816223649942	1	0.511202632708464	0.608469792345778	0.121173834849308	0.999571842243425	-0.0972671596373132
chr1	3469352	3469561	209	+	utr5	ARHGEF16	0.747995815715703	1	0.64373440544204	1	0.676046098523922	0.999051705287308	0.720760594380257	1	0.467537179348394	0.608469792345778	0.121173834849308	0.999571842243425	-0.140932612997384
chr1	3473026	3473153	127	+	exon	ARHGEF16	0.956838720195779	1	0.980726920189759	1	0.987470114013061	0.999051705287308	0.604801737305073	1	0.528593933464521	0.608469792345778	0.121173834849308	0.999571842243425	-0.0798758588812563
chr1	3478019	3478414	395	+	exon	ARHGEF16	0.97466436290815	1	0.976573458492132	1	0.94606931072677	0.999051705287308	0.427601420832843	1	0.505200718583309	0.608469792345778	0.121173834849308	0.999571842243425	-0.103269073762469
chr1	3479445	3479568	123	+	exon	ARHGEF16	0.530601775324041	1	0.584201821833619	1	0.647045754791853	0.999051705287308	0.774585683363237	1	0.197398908618187	0.608469792345778	0.121173834849308	0.999571842243425	-0.41107088372759
chr1	3480373	3480632	259	+	utr3	ARHGEF16	0.973591235303985	1	0.94000234285013	1	0.715968752250418	0.999051705287308	0.927420715364617	1	0.475424739491489	0.608469792345778	0.121173834849308	0.999571842243425	-0.133045052854289
chr1	3480714	3480919	205	+	utr3	ARHGEF16	0.869858100622917	1	0.822199095417913	1	0.987551099614378	0.999051705287308	0.705913959915427	1	0.399018801479886	0.608469792345778	0.121173834849308	0.999571842243425	-0.209450990865891
chr1	3483587	3483687	100	+	intergenic	NA	0.254800823790988	1	0.0921182957338319	1	0.310267621837287	0.999051705287308	0.472146885617212	1	0.437163046833273	NA	NA	NA	NA
chr1	3484279	3484436	157	+	intergenic	NA	0.748716458939769	1	0.796268890941238	1	0.920984248529112	0.999051705287308	0.792865640053153	1	-0.336083752325317	NA	NA	NA	NA
chr1	3488957	3489816	859	-	utr3*	MEGF6	0.941974401341994	1	0.971872300801757	1	0.786969833615601	0.999051705287308	0.592772465527463	1	-0.53607323156911	0.231833366964113	0.646458536781127	0.999571842243425	-0.767906598533223
chr1	3490023	3490634	611	-	utr3	MEGF6	0.967331085088811	1	0.990294517598712	1	0.75112817242394	0.999051705287308	0.787744503880951	1	0.0550937750217568	0.231833366964113	0.646458536781127	0.999571842243425	-0.176739591942356
chr1	3502025	3502135	110	-	intron	MEGF6	0.897301018729619	1	0.999475887488492	1	NA	NA	0.967746193289685	1	0.495697017448054	0.231833366964113	0.646458536781127	0.999571842243425	0.263863650483941
chr1	3629888	3630009	121	+	utr3	TPRG1L	0.928390276578828	1	0.97854148543227	1	0.910520919306043	0.999051705287308	0.981068469308104	1	-0.309107007561268	0.0442544528602974	0.912672860255854	0.999571842243425	-0.353361460421565
chr1	3631258	3631648	390	-	utr3	WRAP73	0.755713231611721	1	0.815835984734463	1	0.93315800164313	0.999051705287308	0.378824538222541	1	-0.204462468682008	0.097670785006075	0.806466088679458	0.999571842243425	-0.302133253688083
chr1	3732900	3733558	658	+	utr3	TP73	0.914216243366256	1	0.962082809550551	1	0.977470561119746	0.999051705287308	0.30434060064711	1	-0.264430607887409	0.743901680003624	0.242751705246308	0.999571842243425	-1.00833228789103
chr1	3736289	3736422	133	-	exon	TP73-AS1	0.524547587632863	1	0.449735554397045	1	0.744614316116674	0.999051705287308	0.336399382580163	1	1.20602877366698	-0.316538258543341	0.479501059832714	0.999571842243425	1.52256703221032
chr1	3738290	3738680	390	-	exon	TP73-AS1	0.325690444473015	1	0.382621277412317	1	0.45958569459327	0.999051705287308	0.226444004249192	0.968180652281495	-0.447085090792523	-0.316538258543341	0.479501059832714	0.999571842243425	-0.130546832249183
chr1	3742875	3742984	109	-	exon	TP73-AS1	0.708886150637882	1	0.704987917280458	1	0.834594373485509	0.999051705287308	0.886653866681956	1	-0.390041956901447	-0.316538258543341	0.479501059832714	0.999571842243425	-0.0735036983581067
chr1	3743131	3743232	101	-	exon	TP73-AS1	0.965825128904239	1	0.927767725420806	1	0.982793717591187	0.999051705287308	0.279215594515853	1	-0.481087050475093	-0.316538258543341	0.479501059832714	0.999571842243425	-0.164548791931752
chr1	3745652	3745883	231	-	exon	TP73-AS1	0.585074787960541	1	0.563785646336719	1	0.565180438573136	0.999051705287308	0.49539434947014	1	-0.105555850989681	-0.316538258543341	0.479501059832714	0.999571842243425	0.210982407553659
chr1	3746083	3746273	190	-	exon	TP73-AS1	0.659284335497535	1	0.721379864577995	1	0.757856156389433	0.999051705287308	0.0583270488859786	0.715588561116167	-0.0865320652277686	-0.316538258543341	0.479501059832714	0.999571842243425	0.230006193315572
chr1	3746371	3747127	756	+	exon	CCDC27	0.811939493028778	1	0.89344642667454	1	0.844394071998597	0.999051705287308	0.313528013222317	1	-0.407542202118546	1.36681403326841	0.626195137401855	NA	-1.77435623538696
chr1	3773000	3773180	180	+	utr5	SMIM1	0.201581644111111	1	0.2508979371329	1	0.0918377687219995	0.999051705287308	0.273651804140199	1	-1.43501586953861	0.398460323444451	0.502028648866348	0.999571842243425	-1.83347619298306
chr1	3773553	3773681	128	+	intron	SMIM1	0.722284697176857	1	0.622142030034968	1	0.786097405449852	0.999051705287308	0.988768263467888	1	-0.489241501042592	0.398460323444451	0.502028648866348	0.999571842243425	-0.887701824487043
chr1	3775216	3775394	178	+	utr5	SMIM1	0.703882879989145	1	0.80542644850341	1	0.662203016599564	0.999051705287308	0.908163331644621	1	-0.53784000398082	0.398460323444451	0.502028648866348	0.999571842243425	-0.936300327425272
chr1	3775934	3776446	512	+	utr3	SMIM1	0.874187934210022	1	0.964244410567615	1	0.711292314220376	0.999051705287308	0.441295442038502	1	-0.135294835283271	0.398460323444451	0.502028648866348	0.999571842243425	-0.533755158727723
chr1	3777632	3777804	172	+	utr3*	SMIM1	0.74643871585232	1	0.845900650388007	1	0.816217198777654	0.999051705287308	0.921132261316667	1	0.245138695352814	0.398460323444451	0.502028648866348	0.999571842243425	-0.153321628091638
chr1	3777979	3778488	509	+	utr3*	SMIM1	0.46525674400732	1	0.556928464577237	1	0.308540097149498	0.999051705287308	0.156801374577605	0.893690937405306	0.277420686265723	0.398460323444451	0.502028648866348	0.999571842243425	-0.121039637178728
chr1	3778938	3779131	193	-	utr3	LRRC47	0.939910956314981	1	0.948532808845135	1	0.833405054083955	0.999051705287308	0.901741856604392	1	0.389719603299358	0.371264788690002	0.379760146742872	0.999571842243425	0.0184548146093559
chr1	3779454	3779608	154	-	utr3	LRRC47	0.854686870791126	1	0.831367468188238	1	0.963967362598945	0.999051705287308	0.861810243607975	1	0.956069712658569	0.371264788690002	0.379760146742872	0.999571842243425	0.584804923968567
chr1	3784011	3784141	130	-	exon	LRRC47	0.785154231153812	1	0.87941695464273	1	0.855798845677826	0.999051705287308	0.498027055924839	1	0.413507136755101	0.371264788690002	0.379760146742872	0.999571842243425	0.0422423480650986
chr1	3785117	3785287	170	+	exon	RP1-286D6.5	0.804050324133777	1	0.705009460349702	1	0.666826955543501	0.999051705287308	0.908352523161155	1	0.323167768529772	-0.422239020651158	0.66884482891898	0.999571842243425	0.74540678918093
chr1	3786741	3787385	644	-	exon	LRRC47	0.62569695739784	1	0.694172304469107	1	0.654635026337432	0.999051705287308	0.691953268156477	1	0.0870344727907464	0.371264788690002	0.379760146742872	0.999571842243425	-0.284230315899256
chr1	3795887	3796130	243	-	exon	LRRC47	0.961568711186134	1	0.873429733518734	1	0.884376332279136	0.999051705287308	0.777282636687117	1	-0.347616830241894	0.371264788690002	0.379760146742872	0.999571842243425	-0.718881618931896
chr1	3796359	3796485	126	-	utr5	LRRC47	0.192064233878424	1	0.211705837971286	1	0.190538427183681	0.999051705287308	0.338182166168972	1	-0.349352160132063	0.371264788690002	0.379760146742872	0.999571842243425	-0.720616948822065
chr1	3815286	3815523	237	-	utr3	CEP104	0.928913455547891	1	0.840066822212734	1	0.736613291291729	0.999051705287308	0.982700846162797	1	-0.123925480367319	0.130332169341881	0.737902492751384	0.999571842243425	-0.2542576497092
chr1	3857036	3857179	143	-	utr5	CEP104	0.327163047002568	1	0.28753997400988	1	0.381228923968453	0.999051705287308	0.231396499193771	0.97088875506192	0.500559438092934	0.130332169341881	0.737902492751384	0.999571842243425	0.370227268751054
chr1	3890612	3890870	258	-	exon	C1orf174	0.885181889082132	1	0.823514905489542	1	0.993279118280968	0.999051705287308	0.0833420400708065	0.768996492432472	-0.243103690424273	-0.0339760572323024	0.936312006056125	0.999571842243425	-0.209127633191971
chr1	5863280	5863477	197	-	utr3	NPHP4	0.97583599118757	1	0.877517694970168	1	0.939145734382808	0.999051705287308	0.988037154827935	1	-0.660748642591424	-0.365689886844279	0.430648044378938	0.999571842243425	-0.295058755747145
chr1	5874962	5875128	166	-	utr3	NPHP4	0.822035319254051	1	0.694390263935489	1	0.618700883592619	0.999051705287308	0.909816429610776	1	-1.21504586119004	-0.365689886844279	0.430648044378938	0.999571842243425	-0.849355974345765
chr1	6098636	6098877	241	+	utr3	KCNAB2	0.833080068952038	1	0.880237648251197	1	0.97516000377694	0.999051705287308	0.0482729061134036	0.692708307680897	0.0426323517258797	0.340792320479146	0.456852705960548	0.999571842243425	-0.298159968753266
chr1	6099507	6099639	132	+	utr3	KCNAB2	0.84676627579258	1	0.859035300005125	1	0.982141739689713	0.999051705287308	0.199989932975176	0.937169813515688	-0.0952199975724501	0.340792320479146	0.456852705960548	0.999571842243425	-0.436012318051596
chr1	6099790	6099890	100	+	utr3	KCNAB2	0.522493034986287	1	0.517087526663373	1	0.811897913056075	0.999051705287308	0.289967523961551	1	-0.0223043425056698	0.340792320479146	0.456852705960548	0.999571842243425	-0.363096662984815
chr1	6205796	6206110	314	+	exon	RNF207	0.452486982388098	1	0.365815165466174	1	0.364960910178152	0.999051705287308	0.706084562486397	1	0.246044204660925	-0.0595241942068814	0.892201821927991	0.999571842243425	0.305568398867807
chr1	6206162	6206274	112	+	utr5	RNF207	0.650503799160539	1	0.650441667720994	1	0.789917695543245	0.999051705287308	0.72410528485825	1	0.272603472911898	-0.0595241942068814	0.892201821927991	0.999571842243425	0.332127667118779
chr1	6207710	6207853	143	+	exon	RNF207	0.880858513160801	1	0.883664850098866	1	0.806965730132492	0.999051705287308	0.385885482115146	1	-0.643107633510572	-0.0595241942068814	0.892201821927991	0.999571842243425	-0.583583439303691
chr1	6223034	6223177	143	-	utr3	ICMT	0.962464213250071	1	0.97840121227907	1	0.816112945013571	0.999051705287308	0.0663746443254782	0.732143703367182	0.640049019470392	0.108568702581946	0.788207367986972	0.999571842243425	0.531480316888447
chr1	6223733	6223968	235	-	utr3	ICMT	0.771868342756416	1	0.780833321279852	1	0.976604065025179	0.999051705287308	0.592308135601119	1	0.0706959556657502	0.108568702581946	0.788207367986972	0.999571842243425	-0.0378727469161953
chr1	6224683	6225137	454	-	utr3	ICMT	0.868589611730353	1	0.903720303580439	1	0.919041050776748	0.999051705287308	0.913092027876186	1	-0.121679364398518	0.108568702581946	0.788207367986972	0.999571842243425	-0.230248066980464
chr1	6264601	6264748	147	-	utr3	ACOT7	0.971579151590081	1	0.928881855079016	1	0.913313313359373	0.999051705287308	0.78201056127957	1	0.923055546815179	1.00091497943506	0.0243619407282771	0.734255699392037	-0.0778594326198773
chr1	6349795	6349942	147	-	utr5	ACOT7	0.821206406946809	1	0.800870476253892	1	0.899994982221947	0.999051705287308	0.28595688873568	1	1.3896857524492	1.00091497943506	0.0243619407282771	0.734255699392037	0.388770773014146
chr1	6393273	6393382	109	-	utr5	ACOT7	0.47859710143725	1	0.524516277259056	1	0.654103657765351	0.999051705287308	0.111562212507147	0.820351223782672	0.0298165523573829	1.00091497943506	0.0243619407282771	0.734255699392037	-0.971098427077674
chr1	6418412	6418843	431	-	utr3	HES2	0.241701917832779	1	0.2501843804246	1	0.116530427997489	0.999051705287308	0.113478119242382	0.822532809778555	-0.222962473429736	0.217825400850444	0.809485321652668	0.999571842243425	-0.44078787428018
chr1	6448464	6448802	338	+	utr5	ESPN	0.673090567276194	1	0.820618273164494	1	0.775848436674938	0.999051705287308	0.989485894843282	1	0.158189097293506	1.06518663351091	0.35501023416975	0.999571842243425	-0.906997536217407
chr1	6451722	6452167	445	+	exon	ESPN	0.52937375772651	1	0.649591429257789	1	0.547809823477414	0.999051705287308	0.916889977300976	1	0.0997105508726481	1.06518663351091	0.35501023416975	0.999571842243425	-0.965476082638265
chr1	6455806	6455964	158	+	exon	ESPN	0.395087972632276	1	0.449983378573438	1	0.701294323396813	0.999051705287308	0.150818737008471	0.88686386198606	-0.551456983059207	1.06518663351091	0.35501023416975	0.999571842243425	-1.61664361657012
chr1	6456021	6456148	127	+	exon	ESPN	0.209183212721793	1	0.195347086202172	1	0.191068521314327	0.999051705287308	0.0822495931479437	0.766277676277897	-0.561796318271154	1.06518663351091	0.35501023416975	0.999571842243425	-1.62698295178207
chr1	6456183	6456438	255	+	utr3	ESPN	0.766877327456014	1	0.658889470905992	1	0.824950717416201	0.999051705287308	0.824895314760137	1	0.0513973891378055	1.06518663351091	0.35501023416975	0.999571842243425	-1.01378924437311
chr1	6457107	6457373	266	+	exon	ESPN	0.282491360260459	1	0.346753731262122	1	0.0994397394444231	0.999051705287308	0.798458213754155	1	-0.119636710660282	1.06518663351091	0.35501023416975	0.999571842243425	-1.1848233441712
chr1	6459939	6460342	403	+	utr3	ESPN	0.669679559668022	1	0.810899930365611	1	0.822262887557137	0.999051705287308	0.879651949011595	1	0.0439867842558491	1.06518663351091	0.35501023416975	0.999571842243425	-1.02119984925506
chr1	6461570	6461826	256	-	utr3	TNFRSF25	0.517991681195561	1	0.543303754913511	1	0.445790666808258	0.999051705287308	0.166552452379046	0.905408326196459	-0.421933761964568	-0.0444697011915981	0.943219880207567	0.999571842243425	-0.37746406077297
chr1	6467578	6467786	208	-	intron	PLEKHG5	0.697494404055921	1	0.781809284190671	1	0.885315670590076	0.999051705287308	0.103688750147485	0.802638196721438	-0.734304373415349	-0.405172572913883	0.314257887877849	0.999571842243425	-0.329131800501465
chr1	6467878	6468642	764	-	exon	PLEKHG5	0.61443331358365	1	0.62713405988112	1	0.476340100658865	0.999051705287308	0.947358806229498	1	-0.378604377715364	-0.405172572913883	0.314257887877849	0.999571842243425	0.0265681951985195
chr1	6468727	6469218	491	-	exon	PLEKHG5	0.964566267762617	1	0.968793403829727	1	0.967250871539213	0.999051705287308	0.16269043715368	0.898849920167831	-0.308588591169167	-0.405172572913883	0.314257887877849	0.999571842243425	0.0965839817447166
chr1	6470249	6470360	111	-	exon	PLEKHG5	0.945385986645248	1	0.998640270203309	1	0.764299880864148	0.999051705287308	0.531176551514435	1	-0.0563641280084993	-0.405172572913883	0.314257887877849	0.999571842243425	0.348808444905384
chr1	6475474	6475593	119	-	exon	PLEKHG5	0.664027109268651	1	0.609297300936735	1	0.60998324378057	0.999051705287308	0.994778863573913	1	0.130851247602207	-0.405172572913883	0.314257887877849	0.999571842243425	0.53602382051609
chr1	6524481	6524693	212	-	utr3	NOL9	0.636313743244817	1	0.566745637259646	1	0.660278170413443	0.999051705287308	0.997959909479973	1	-0.580141324803483	-0.549168680213688	0.198302641805939	0.999571842243425	-0.0309726445897948
chr1	6574738	6574856	118	+	exon	TAS1R1	0.665173002913753	1	0.674804751320968	1	0.748034261197365	0.999051705287308	0.970152998085389	1	1.00337747847679	1.40990846655405	0.0383809966037984	0.858461336275921	-0.406530988077259
chr1	6580591	6581275	684	+	utr5	ZBTB48	0.800007664605564	1	0.8126247995113	1	0.933327052842066	0.999051705287308	0.0904331733042397	0.783981808119167	0.31295869106619	0.533875424942811	0.206954119364307	0.999571842243425	-0.220916733876621
chr1	6588933	6589242	309	+	utr3	ZBTB48	0.674620546536559	1	0.753736910924381	1	0.717593790286703	0.999051705287308	0.724882667902838	1	0.150140158875862	0.533875424942811	0.206954119364307	0.999571842243425	-0.383735266066949
chr1	6592504	6593715	1211	-	utr3	KLHL21	0.796632371571088	1	0.782239853428242	1	0.895295581641944	0.999051705287308	0.155059701644775	0.891286880871837	0.390412804541012	0.516118745600723	0.218142340819359	0.999571842243425	-0.125705941059711
chr1	6599082	6599497	415	-	utr5	KLHL21	0.983656770806677	1	0.996355109187248	1	0.964571343224469	0.999051705287308	0.452227859948716	1	0.412151944392371	0.516118745600723	0.218142340819359	0.999571842243425	-0.103966801208352
chr1	6601862	6601982	120	-	exon	KLHL21	0.709816544328877	1	0.743462034186787	1	0.887811422006019	0.999051705287308	0.0199345051225047	0.682783234654766	0.214735065961775	0.516118745600723	0.218142340819359	0.999571842243425	-0.301383679638947
chr1	6602232	6602628	396	-	exon	KLHL21	0.141881181333746	1	0.169755159222939	1	0.177861450210173	0.999051705287308	0.050643697801862	0.695978597078927	-0.485449489129818	0.516118745600723	0.218142340819359	0.999571842243425	-1.00156823473054
chr1	6619868	6620267	399	+	exon	PHF13	0.780688049584949	1	0.793909068747753	1	0.688221679354902	0.999051705287308	0.25193299223003	0.994046719959475	0.125546452846497	0.227728305663268	0.575550129521516	0.999571842243425	-0.102181852816771
chr1	6621367	6621959	592	+	utr3	PHF13	0.943404402725789	1	0.936581832102606	1	0.989566672195025	0.999051705287308	0.345594826940218	1	-0.0872916151107095	0.227728305663268	0.575550129521516	0.999571842243425	-0.315019920773977
chr1	6628508	6628610	102	+	exon	THAP3	0.637527393120097	1	0.702587695133434	1	0.918276290589467	0.999051705287308	0.0600245935452595	0.720410621172409	-0.286691239469432	-0.0272424476707032	0.954643086812224	0.999571842243425	-0.259448791798728
chr1	6632779	6633436	657	+	utr3	THAP3	0.712449668180379	1	0.690450607600828	1	0.711975690708701	0.999051705287308	0.542378229985464	1	-0.120552081260736	-0.0272424476707032	0.954643086812224	0.999571842243425	-0.093309633590033
chr1	6634440	6635007	567	+	utr3	THAP3	0.666650461896953	1	0.721471230001346	1	0.664594791481606	0.999051705287308	0.608298527327954	1	-0.252643062581041	-0.0272424476707032	0.954643086812224	0.999571842243425	-0.225400614910337
chr1	6635239	6635547	308	+	utr3	THAP3	0.94834795983446	1	0.874322933879739	1	0.94612429036724	0.999051705287308	0.795884961988434	1	-0.21448155312578	-0.0272424476707032	0.954643086812224	0.999571842243425	-0.187239105455077
chr1	6648136	6648251	115	-	intron	DNAJC11	0.363422616476879	1	0.301708796501605	1	0.160937268474594	0.999051705287308	0.756844919606144	1	0.155290014332443	0.181428325215071	0.637551011335602	0.999571842243425	-0.0261383108826285
chr1	6654006	6654109	103	-	exon	DNAJC11	0.719171675257481	1	0.766900445041123	1	0.56878333895696	0.999051705287308	0.849612238363889	1	0.451883322881147	0.181428325215071	0.637551011335602	0.999571842243425	0.270454997666075
chr1	7738162	7738391	229	+	exon	CAMTA1	0.591618983914077	1	0.521569780728032	1	0.967557487242952	0.999051705287308	0.0246337385033417	0.685670340411605	-0.948893624453898	-0.524127062792192	0.190708288140461	0.999571842243425	-0.424766561661706
chr1	7772266	7772438	172	+	intron	VAMP3	0.551652943087151	1	0.547371139729758	1	0.481517158340101	0.999051705287308	1	1	-1.05236444497626	-0.136083743173949	0.719833302887231	0.999571842243425	-0.916280701802311
chr1	7772775	7772971	196	+	utr5	VAMP3	0.442429108798033	1	0.412796205442083	1	0.206644316487505	0.999051705287308	0.889417293276649	1	0.478916122004409	-0.136083743173949	0.719833302887231	0.999571842243425	0.614999865178358
chr1	7994923	7995145	222	+	intergenic	NA	0.831500809809899	1	0.9995446608495	1	NA	NA	0.312427045138403	1	-1.99947095711991	NA	NA	NA	NA
chr1	8013186	8013309	123	-	utr3	ERRFI1	0.851636093031518	1	0.845338553929015	1	0.901873564716292	0.999051705287308	0.970622262725996	1	-1.02442090736135	-0.17256371051507	0.663692288077237	0.999571842243425	-0.851857196846278
chr1	8013995	8014253	258	-	utr3	ERRFI1	0.823323285283197	1	0.815646166846961	1	0.837813620396027	0.999051705287308	0.935603845357837	1	-1.14834427453094	-0.17256371051507	0.663692288077237	0.999571842243425	-0.975780564015873
chr1	8356179	8356295	116	-	exon	RERE	0.761769026414564	1	0.763572995748105	1	0.892521001267927	0.999051705287308	0.0795073651789695	0.762879544575402	-0.200748571057063	0.517140976399803	0.270889890282583	0.999571842243425	-0.717889547456866
chr1	8358152	8359037	885	-	exon	RERE	0.750353128816682	1	0.80885043394614	1	0.993702342270336	0.999051705287308	0.532512500889688	1	0.200713643583946	0.517140976399803	0.270889890282583	0.999571842243425	-0.316427332815856
chr1	8359696	8359967	271	-	exon	RERE	0.819295504591782	1	0.698757994625481	1	0.497771133412028	0.999051705287308	0.954046442438011	1	0.115885734328292	0.517140976399803	0.270889890282583	0.999571842243425	-0.40125524207151
chr1	8360540	8360796	256	-	exon	RERE	0.735682084443002	1	0.740712510617566	1	0.787403260558011	0.999051705287308	0.571138936781761	1	-0.466493511825747	0.517140976399803	0.270889890282583	0.999571842243425	-0.98363448822555
chr1	8361042	8361517	475	-	exon	RERE	0.858521907886869	1	0.8612436113246	1	0.781271781904083	0.999051705287308	0.299941112142994	1	0.0990994353400469	0.517140976399803	0.270889890282583	0.999571842243425	-0.418041541059756
chr1	8656085	8656361	276	-	utr5	RERE	0.634779576831613	1	0.69299963532713	1	0.67223342631067	0.999051705287308	0.86701396478531	1	0.158387163856765	0.517140976399803	0.270889890282583	0.999571842243425	-0.358753812543037
chr1	8817310	8817458	148	-	utr5	RERE	0.639178201835119	1	0.652546701960814	1	0.845762964205002	0.999051705287308	0.0416262241725854	0.687850521702303	-0.113390784356733	0.517140976399803	0.270889890282583	0.999571842243425	-0.630531760756536
chr1	8817504	8817642	138	-	utr5	RERE	0.345504402727007	1	0.386781591817916	1	0.419815041094958	0.999051705287308	0.0352301810330131	0.687648937552221	0.184408038067079	0.517140976399803	0.270889890282583	0.999571842243425	-0.332732938332723
chr1	8878606	8878711	105	-	utr5	ENO1	0.716604453241032	1	0.753802311745108	1	0.594279855152101	0.999051705287308	0.853109313250157	1	0.486236417509263	0.47166950196856	0.316617922916619	0.999571842243425	0.0145669155407026
chr1	9103773	9104165	392	-	utr3	GPR157	0.471570852141316	1	0.452152910028958	1	0.545977078994536	0.999051705287308	0.648749418893907	1	-0.43191983785032	-0.53705463313259	0.249750254768446	0.999571842243425	0.10513479528227
chr1	9104426	9104539	113	-	exon	GPR157	0.870953832622852	1	0.892691089682238	1	0.92369250155282	0.999051705287308	0.347499740965896	1	-0.846307894074595	-0.53705463313259	0.249750254768446	0.999571842243425	-0.309253260942005
chr1	9149845	9150134	289	-	exon	MIR34A	0.67858609568432	1	0.668699579036415	1	0.806599295610696	0.999051705287308	0.478942704899829	1	-1.17840621434657	-0.438807440143415	0.281862956621264	0.999571842243425	-0.739598774203158
chr1	9150702	9151279	577	-	exon	MIR34A	0.741332546025924	1	0.842983299601618	1	0.643209523549332	0.999051705287308	0.24944987137217	0.991556978542506	-0.58803082564592	-0.438807440143415	0.281862956621264	0.999571842243425	-0.149223385502505
chr1	9151511	9151670	159	-	exon	MIR34A	0.782417564284174	1	0.839495852687001	1	0.691392317457054	0.999051705287308	0.654007769268601	1	-0.240358331712926	-0.438807440143415	0.281862956621264	0.999571842243425	0.198449108430488
chr1	9182105	9182316	211	-	exon	MIR34A	0.771149477814018	1	0.650537757242765	1	0.489324655726335	0.999051705287308	0.868743554560954	1	-0.101004319789127	-0.438807440143415	0.281862956621264	0.999571842243425	0.337803120354287
chr1	9183580	9183775	195	-	exon	MIR34A	0.821494441158174	1	0.749382359051267	1	0.639111766217297	0.999051705287308	0.912519375550384	1	0.180474315912568	-0.438807440143415	0.281862956621264	0.999571842243425	0.619281756055983
chr1	9244939	9245493	554	+	exon	H6PD	0.853764293819535	1	0.886215156721443	1	0.932575408941147	0.999051705287308	0.0145045453753113	0.682783234654766	0.571237964933915	0.863107726382094	0.0392119929897087	0.86616767841061	-0.29186976144818
chr1	9262052	9262217	165	+	exon	H6PD	0.409165264391592	1	0.402367749536286	1	0.728676264463167	0.999051705287308	0.488024999170735	1	1.00995444068091	0.863107726382094	0.0392119929897087	0.86616767841061	0.146846714298818
chr1	9263295	9263861	566	+	exon	H6PD	0.86318797296026	1	0.789485618034124	1	0.593999120438349	0.999051705287308	0.863059960364642	1	0.387858589412888	0.863107726382094	0.0392119929897087	0.86616767841061	-0.475249136969207
chr1	9263917	9264449	532	+	exon	H6PD	0.971252353921358	1	0.968297153026679	1	0.994509840915813	0.999051705287308	0.122066975466119	0.840109940435461	0.520079335101151	0.863107726382094	0.0392119929897087	0.86616767841061	-0.343028391280944
chr1	9264521	9264692	171	+	exon	H6PD	0.585899044985948	1	0.63086475788501	1	0.892670318011947	0.999051705287308	0.0145308766720394	0.682783234654766	0.420115745568883	0.863107726382094	0.0392119929897087	0.86616767841061	-0.442991980813211
chr1	9264728	9265496	768	+	utr3	H6PD	0.727372283658224	1	0.832416892850137	1	0.899382451494308	0.999051705287308	0.0096707745562199	0.682783234654766	0.381292978346302	0.863107726382094	0.0392119929897087	0.86616767841061	-0.481814748035792
chr1	9269031	9269471	440	+	utr3	H6PD	0.974062594159496	1	0.958256837859258	1	0.790001915560965	0.999051705287308	0.1039138973505	0.803165213862633	0.607343615638967	0.863107726382094	0.0392119929897087	0.86616767841061	-0.255764110743127
chr1	9269786	9270179	393	+	utr3	H6PD	0.991548790299877	1	0.936255246235041	1	0.867776630398806	0.999051705287308	0.0437704472020457	0.690743362069034	0.659088704700621	0.863107726382094	0.0392119929897087	0.86616767841061	-0.204019021681474
chr1	9270590	9270837	247	+	utr3	H6PD	0.544058236269751	1	0.558533275677304	1	0.651416720597594	0.999051705287308	0.572374518767271	1	0.860917452697056	0.863107726382094	0.0392119929897087	0.86616767841061	-0.00219027368503888
chr1	9355790	9356554	764	+	utr5	SPSB1	0.883485893283327	1	0.881588367028393	1	0.997029554835705	0.999051705287308	0.0465800510689786	0.692015540808625	0.218024943783565	0.823548399595091	0.0703739124191579	0.999571842243425	-0.605523455811526
chr1	9367385	9367769	384	+	utr3	SPSB1	0.292587398448136	1	0.368275733752028	1	0.346996485923667	0.999051705287308	0.00110754428582838	0.337115384524523	-0.0679167767428763	0.823548399595091	0.0703739124191579	0.999571842243425	-0.891465176337967
chr1	9367866	9368092	226	+	utr3	SPSB1	0.762313812429447	1	0.770816536388232	1	0.914958909530289	0.999051705287308	0.312337778150424	1	0.0391595181194484	0.823548399595091	0.0703739124191579	0.999571842243425	-0.784388881475642
chr1	9368650	9368865	215	+	utr3	SPSB1	0.411740393746156	1	0.347392440225825	1	0.463933424764509	0.999051705287308	0.295384032564505	1	1.12704497549309	0.823548399595091	0.0703739124191579	0.999571842243425	0.303496575897995
chr1	9539513	9539662	149	+	utr5	SLC25A33	0.525159206298835	1	0.272595840207948	1	0.628354505214708	0.999051705287308	0.614407939078334	1	-0.484642484685	-0.453423605662057	0.352988038520136	0.999571842243425	-0.0312188790229435
chr1	9602247	9602393	146	+	utr3	TMEM201	0.552696772263297	1	0.621024316561969	1	0.805143368100827	0.999051705287308	0.25593759340785	0.999045632307599	-0.242002237644142	0.298092218480099	0.591454078465133	0.999571842243425	-0.54009445612424
chr1	9613116	9613469	353	+	utr3	TMEM201	0.898080356193072	1	0.964352533177655	1	0.986860211818861	0.999051705287308	0.199897846171946	0.937169813515688	-0.167547118726894	0.298092218480099	0.591454078465133	0.999571842243425	-0.465639337206992
chr1	9613851	9614049	198	+	utr3	TMEM201	0.797986620398255	1	0.929516944905874	1	0.873919866580268	0.999051705287308	0.572328394454013	1	-0.308182742562521	0.298092218480099	0.591454078465133	0.999571842243425	-0.60627496104262
chr1	9720677	9720785	108	+	exon	PIK3CD	0.490952527930945	1	0.558196873037711	1	0.681319875542909	0.999051705287308	0.477022323650294	1	-0.00119376627450895	0.298201359858843	0.521729765249667	0.999571842243425	-0.299395126133352
chr1	9726929	9727447	518	+	utr3	PIK3CD	0.794496354769193	1	0.820259263711333	1	0.762321573959038	0.999051705287308	0.919360111002657	1	-0.141590674225166	0.298201359858843	0.521729765249667	0.999571842243425	-0.439792034084008
chr1	9730203	9730784	581	-	utr3	CLSTN1	0.709473473797305	1	0.807711720360352	1	0.759595513706568	0.999051705287308	0.783660545967532	1	0.100887752141591	0.5286092017028	0.19819414840003	0.999571842243425	-0.427721449561208
chr1	9734056	9734217	161	-	exon	CLSTN1	0.890182033481668	1	0.983001144646562	1	0.972157563692571	0.999051705287308	0.531905805239183	1	0.267602366679098	0.5286092017028	0.19819414840003	0.999571842243425	-0.261006835023701
chr1	9744546	9744660	114	-	exon	CLSTN1	0.81691878901753	1	0.678015270799583	1	0.853016009994399	0.999051705287308	0.506537243105573	1	0.406265991117518	0.5286092017028	0.19819414840003	0.999571842243425	-0.122343210585281
chr1	9930078	9930218	140	-	utr3	LZIC	0.668320539132049	1	0.666711393360178	1	0.660269684208522	0.999051705287308	1	1	-0.964271544950639	-0.00646063945765621	0.986935298667448	0.999571842243425	-0.957810905492983
chr1	10033049	10033417	368	+	utr5	UBE4B	0.884165847605785	1	0.938548322630408	1	0.8037838443857	0.999051705287308	0.224724083408848	0.966353365132534	0.261336777194004	0.245123899634393	0.512287362701197	0.999571842243425	0.0162128775596117
chr1	10179835	10179945	110	+	exon	UBE4B	0.788039975764851	1	0.702018260179507	1	0.703929427271321	0.999051705287308	0.953803616254641	1	0.180336174166262	0.245123899634393	0.512287362701197	0.999571842243425	-0.0647877254681305
chr1	10303503	10303634	131	+	exon	KIF1B	0.999582809128481	1	0.915841049064126	1	0.924737672518535	0.999051705287308	0.675558753460886	1	-1.03911904975646	-0.338999872368828	0.412288480554422	0.999571842243425	-0.700119177387628
chr1	10304010	10304207	197	+	exon	KIF1B	0.49311273546908	1	0.499839856019616	1	0.572102342027007	0.999051705287308	0.187355469540994	0.925939623964587	-1.49184649183776	-0.338999872368828	0.412288480554422	0.999571842243425	-1.15284661946893
chr1	10304534	10304691	157	+	utr3	KIF1B	0.571576718766911	1	0.514593278757032	1	0.558429575536496	0.999051705287308	0.781572085223405	1	-1.30960491258963	-0.338999872368828	0.412288480554422	0.999571842243425	-0.970605040220803
chr1	10378216	10378529	313	+	utr3	KIF1B	0.486184633139416	1	0.535961329443534	1	0.584213956019763	0.999051705287308	0.631145920030111	1	-0.416326008520736	-0.338999872368828	0.412288480554422	0.999571842243425	-0.0773261361519076
chr1	10379034	10379295	261	+	utr3	KIF1B	0.69998113884286	1	0.692334979712713	1	0.709957901801035	0.999051705287308	0.627427970539207	1	-1.23094386399879	-0.338999872368828	0.412288480554422	0.999571842243425	-0.891943991629965
chr1	10380652	10380801	149	+	utr3	KIF1B	0.982271608215909	1	0.974299679494775	1	0.957094482872337	0.999051705287308	0.960444365126667	1	-0.679496738225088	-0.338999872368828	0.412288480554422	0.999571842243425	-0.34049686585626
chr1	10472384	10472491	107	-	utr5	DFFA	0.752033451423346	1	0.77970174157972	1	0.840029881191168	0.999051705287308	0.953626067966682	1	0.484293871244962	0.257958823227296	0.506646650218909	0.999571842243425	0.226335048017666
chr1	10536145	10536262	117	+	exon	PEX14	0.624860744822941	1	0.652293539676028	1	0.620814421389394	0.999051705287308	1	1	0.709176571393756	0.823148293204653	0.0636331227738606	0.987899782848209	-0.113971721810897
chr1	10599166	10599324	158	+	exon	PEX14	0.747799769408406	1	0.731814278051817	1	0.802797913835402	0.999051705287308	0.917665168233249	1	0.31991346044419	0.823148293204653	0.0636331227738606	0.987899782848209	-0.503234832760463
chr1	10629513	10630050	537	+	utr3	PEX14	0.739278693560543	1	0.801688290305991	1	0.627607987777699	0.999051705287308	0.762319301287943	1	0.223626791110109	0.823148293204653	0.0636331227738606	0.987899782848209	-0.599521502094544
chr1	10630106	10630538	432	+	utr3	PEX14	0.806432106881334	1	0.890326167775687	1	0.880507759602047	0.999051705287308	0.876844022659689	1	0.527299692743491	0.823148293204653	0.0636331227738606	0.987899782848209	-0.295848600461162
chr1	10639061	10639203	142	-	exon	CASZ1	0.541116960968558	1	0.290509902591321	1	0.718528984615751	0.999051705287308	0.847586520665023	1	0.12617142399545	-0.154648398914836	0.779495854249655	0.999571842243425	0.280819822910286
chr1	10652728	10652859	131	+	exon	RP4-734G22.3	0.916892679300628	1	0.854092206757792	1	0.817681890742905	0.999051705287308	0.885526338227984	1	-0.167710708664512	0.115452883463293	0.895018198801639	0.999571842243425	-0.283163592127805
chr1	10653648	10654179	531	+	exon	RP4-734G22.3	0.934762435569161	1	0.984157836981006	1	0.926640636095926	0.999051705287308	0.81310919254325	1	-0.577337880107645	0.115452883463293	0.895018198801639	0.999571842243425	-0.692790763570938
chr1	10659910	10660038	128	-	exon	CASZ1	0.716641218333382	1	0.686582197406455	1	0.88850862595142	0.999051705287308	0.0784685948993971	0.761080978285987	-0.178940346232977	-0.154648398914836	0.779495854249655	0.999571842243425	-0.0242919473181417
chr1	10660143	10660283	140	-	exon	CASZ1	0.792700519601507	1	0.65876203742596	1	0.67487975077612	0.999051705287308	0.953150451830367	1	-0.561948056095366	-0.154648398914836	0.779495854249655	0.999571842243425	-0.40729965718053
chr1	10660408	10660538	130	-	exon	CASZ1	0.372601667500893	1	0.315830160020007	1	0.399281447582535	0.999051705287308	0.634227816051776	1	-0.268849617943794	-0.154648398914836	0.779495854249655	0.999571842243425	-0.114201219028958
chr1	10665146	10665490	344	-	exon	CASZ1	0.977462596444362	1	0.912847636519802	1	0.796232819663148	0.999051705287308	0.869868616643127	1	0.00689730645761879	-0.154648398914836	0.779495854249655	0.999571842243425	0.161545705372455
chr1	11023350	11023521	171	+	utr3	TARDBP	0.941694324565592	1	0.893204092887337	1	0.788965334599273	0.999051705287308	0.992355999804141	1	-0.647685368993992	-0.191036017643829	0.63042808362799	0.999571842243425	-0.456649351350163
chr1	11045493	11045630	137	-	exon	MASP2	0.743570303050287	1	0.81920327842119	1	0.988603019878001	0.999051705287308	0.106049958043154	0.808889998891502	0.415232574350116	0.732821663427599	0.102067501382338	0.999571842243425	-0.317589089077482
chr1	11045701	11046491	790	-	exon	MASP2	0.998806720570265	1	0.891710595736238	1	0.921597785632695	0.999051705287308	0.0659027514034386	0.731220343220043	-0.0740222254274547	0.732821663427599	0.102067501382338	0.999571842243425	-0.806843888855053
chr1	11046556	11047127	571	-	exon	MASP2	0.28708938822691	1	0.362785531842338	1	0.267948603526289	0.999051705287308	0.301887674923209	1	-0.0578365592447855	0.732821663427599	0.102067501382338	0.999571842243425	-0.790658222672384
chr1	11069640	11069783	143	-	exon	EXOSC10	0.719373983711273	1	0.780632107720499	1	0.830094923987662	0.999051705287308	0.66741989278078	1	-0.566159166633488	-0.316794877256154	0.401171967169705	0.999571842243425	-0.249364289377333
chr1	11076919	11077024	105	-	exon	EXOSC10	0.916038533891615	1	0.963347201999618	1	0.82992983506767	0.999051705287308	0.802589795961911	1	-0.484834426177541	-0.316794877256154	0.401171967169705	0.999571842243425	-0.168039548921387
chr1	11077386	11077502	116	-	exon	EXOSC10	0.977278950243622	1	0.953921048229007	1	0.7152563951252	0.999051705287308	0.889954552689382	1	-0.451549415914224	-0.316794877256154	0.401171967169705	0.999571842243425	-0.13475453865807
chr1	11099740	11099840	100	-	utr5	EXOSC10	0.741696939219939	1	0.659814991392945	1	0.596136624908922	0.999051705287308	0.560516819387983	1	0.24619731549498	-0.316794877256154	0.401171967169705	0.999571842243425	0.562992192751134
chr1	11106891	11107323	432	-	utr3	MTOR	0.711945739942004	1	0.71478899933148	1	0.743015160744495	0.999051705287308	0.614106709882855	1	-0.436200990389838	0.0558948525610881	0.878491905287041	0.999571842243425	-0.492095842950926
chr1	11259329	11259468	139	-	utr5	MTOR	0.657678117247337	1	0.618048958875845	1	0.778305168221531	0.999051705287308	0.307958288058703	1	-0.209601290830877	0.0558948525610881	0.878491905287041	0.999571842243425	-0.265496143391965
chr1	11273250	11273457	207	+	utr5	UBIAD1	0.980125686668105	1	0.951316756631766	1	0.82144069228504	0.999051705287308	0.388360170849097	1	0.378975539715676	0.0885125700715965	0.847304301651281	0.999571842243425	0.29046296964408
chr1	11285854	11286106	252	+	exon	UBIAD1	0.903261546705446	1	0.92239420280235	1	0.95353488505962	0.999051705287308	0.0949435180291639	0.786448668375687	-0.349805268844218	0.0885125700715965	0.847304301651281	0.999571842243425	-0.438317838915815
chr1	11287852	11288001	149	+	utr3	UBIAD1	0.7074224160353	1	0.621723577310498	1	0.667389623491995	0.999051705287308	0.889287532956491	1	-0.285074820666537	0.0885125700715965	0.847304301651281	0.999571842243425	-0.373587390738134
chr1	11295719	11295826	107	+	utr3	UBIAD1	0.753977559392757	1	0.706217286695345	1	0.322565068714662	0.999051705287308	0.60066698265219	1	0.99433997798297	0.0885125700715965	0.847304301651281	0.999571842243425	0.905827407911373
chr1	11646268	11646427	159	-	utr3*	FBXO2	0.413494529927166	1	0.385187238651712	1	0.275402891876636	0.999051705287308	0.486484586836731	1	-0.325498285086122	0.874712129026069	0.050119620910976	0.925212436161838	-1.20021041411219
chr1	11648716	11648880	164	-	exon	FBXO2	0.6963670289233	1	0.752682621271995	1	0.973349748184132	0.999051705287308	0.716157173468429	1	0.46670438499017	0.874712129026069	0.050119620910976	0.925212436161838	-0.408007744035899
chr1	11649140	11649298	158	-	exon	FBXO2	0.980398494592202	1	0.954969197630395	1	0.915914427186867	0.999051705287308	0.794270333563245	1	0.55352517256008	0.874712129026069	0.050119620910976	0.925212436161838	-0.321186956465989
chr1	11650020	11650145	125	-	exon	FBXO2	0.856672603524039	1	0.86645336805597	1	0.840658051493084	0.999051705287308	0.0193644698742919	0.682783234654766	0.542344192475537	0.874712129026069	0.050119620910976	0.925212436161838	-0.332367936550532
chr1	11650481	11650916	435	-	exon	FBXO2	0.535863892123117	1	0.604009102195416	1	0.612080343173037	0.999051705287308	0.871222310005993	1	0.0973742279741003	0.874712129026069	0.050119620910976	0.925212436161838	-0.777337901051969
chr1	11654230	11654739	509	-	utr5	FBXO2	0.575317857571374	1	0.654105246546023	1	0.642499430451771	0.999051705287308	0.577420344484568	1	-0.0720009511975925	0.874712129026069	0.050119620910976	0.925212436161838	-0.946713080223661
chr1	11655766	11656041	275	-	utr5	FBXO2	0.632566309019906	1	0.612583905612985	1	0.830147075542766	0.999051705287308	0.63231502387771	1	0.682538892003427	0.874712129026069	0.050119620910976	0.925212436161838	-0.192173237022642
chr1	11661569	11661670	101	+	utr3	FBXO44	0.937551148803567	1	0.971425262675286	1	0.958074210409561	0.999051705287308	0.480038673242458	1	-0.201451198682911	0.445237884048483	0.262550187458873	0.999571842243425	-0.646689082731394
chr1	11661795	11661897	102	+	utr3	FBXO44	0.930275921726524	1	0.961794892742895	1	0.974137813147688	0.999051705287308	0.15196809806499	0.88686386198606	0.416977907591938	0.445237884048483	0.262550187458873	0.999571842243425	-0.0282599764565452
chr1	11668761	11668862	101	+	exon	FBXO6	0.425243241128819	1	0.326502193050703	1	0.400967533869163	0.999051705287308	0.294187161704494	1	1.0961772849105	-0.020091691237965	0.973462557165458	0.999571842243425	1.11626897614847
chr1	11680577	11680698	121	-	utr5	MAD2L2	0.715508294871738	1	0.824831656108423	1	0.851395532169111	0.999051705287308	0.814553915031966	1	-0.864405640379834	0.119040540328777	0.798940345147237	0.999571842243425	-0.983446180708611
chr1	11681043	11681143	100	-	utr5	MAD2L2	0.329668294675994	1	0.379666346772961	1	0.228463417866321	0.999051705287308	0.703400461547891	1	-1.01221024803323	0.119040540328777	0.798940345147237	0.999571842243425	-1.131250788362
chr1	11736121	11736223	102	+	utr5	AGTRAP	0.721305698465538	1	0.63879418337581	1	0.691644781511671	0.999051705287308	0.391188193158672	1	0.545681118204553	-0.0344812908695144	0.937505014499232	0.999571842243425	0.580162409074067
chr1	11750179	11750397	218	+	utr3	AGTRAP	0.847634094326027	1	0.933547842387571	1	0.945896455045855	0.999051705287308	0.0339664609772947	0.686617324993286	-0.329304018083466	-0.0344812908695144	0.937505014499232	0.999571842243425	-0.294822727213952
chr1	11790109	11790765	656	-	utr3	MTHFR	0.860067624486356	1	0.904420385796012	1	0.947491634425834	0.999051705287308	0.120392724314466	0.838295341381379	0.116826488594779	0.466713428728136	0.295489682714006	0.999571842243425	-0.349886940133356
chr1	11802989	11803130	141	-	utr5	MTHFR	0.942439127466489	1	0.968817047327096	1	0.886917007820709	0.999051705287308	0.600786064961237	1	0.236890200565902	0.466713428728136	0.295489682714006	0.999571842243425	-0.229823228162233
chr1	11829653	11829804	151	+	intron	CLCN6	0.140876607792056	1	0.0978016972236765	1	0.0450297373806584	0.999051705287308	0.584182314233175	1	-0.847054775944932	-0.353358845291034	0.414062092978983	0.999571842243425	-0.493695930653899
chr1	11923127	11923268	141	-	exon	KIAA2013	0.607179345673975	1	0.693732880748752	1	0.48048614080108	0.999051705287308	0.738206290424058	1	0.00024944784626026	0.624097717309675	0.184681169168994	0.999571842243425	-0.623848269463415
chr1	11923457	11923557	100	-	exon	KIAA2013	0.982768678396133	1	0.885799758050349	1	0.931859512146065	0.999051705287308	0.929711628700608	1	0.166297945369277	0.624097717309675	0.184681169168994	0.999571842243425	-0.457799771940398
chr1	11925242	11925423	181	-	exon	KIAA2013	0.785744285832166	1	0.934712862007138	1	0.837716736004828	0.999051705287308	0.349926784276394	1	0.256076982882266	0.624097717309675	0.184681169168994	0.999571842243425	-0.368020734427409
chr1	11925546	11925866	320	-	exon	KIAA2013	0.493174934047942	1	0.569066721565602	1	0.39943044620568	0.999051705287308	0.650883895518833	1	0.104439184115987	0.624097717309675	0.184681169168994	0.999571842243425	-0.519658533193689
chr1	11925950	11926274	324	-	utr5	KIAA2013	0.801534469839853	1	0.691114220259259	1	0.592118063212115	0.999051705287308	0.478053869774488	1	-0.263831616823124	0.624097717309675	0.184681169168994	0.999571842243425	-0.887929334132799
chr1	11926345	11926475	130	-	utr5	KIAA2013	0.604060063119803	1	0.478832560371029	1	0.504198233165373	0.999051705287308	0.697708863419719	1	-0.64475554702192	0.624097717309675	0.184681169168994	0.999571842243425	-1.2688532643316
chr1	11949708	11949817	109	+	exon	PLOD1	0.5322913950629	1	0.570211435824349	1	0.795728763278002	0.999051705287308	0.226341619756332	0.967904755633033	1.07061842550189	0.820409608172276	0.0613733577337416	0.977285909480807	0.250208817329614
chr1	11950308	11950443	135	+	exon	PLOD1	0.570712271349299	1	0.518169521944173	1	0.751385211258552	0.999051705287308	0.395701989298139	1	0.868130603830392	0.820409608172276	0.0613733577337416	0.977285909480807	0.0477209956581156
chr1	11975117	11975429	312	+	utr3	PLOD1	0.722184809383038	1	0.709669399151574	1	0.957146171873676	0.999051705287308	0.2659459546677	1	0.49493603398865	0.820409608172276	0.0613733577337416	0.977285909480807	-0.325473574183626
chr1	12011587	12012021	434	+	utr3	MFN2	0.907392087883661	1	0.945620137769178	1	0.897912165471165	0.999051705287308	0.902811420287163	1	0.148228742613972	0.381544003750826	0.342788059985327	0.999571842243425	-0.233315261136854
chr1	12021595	12021816	221	+	utr5	MIIP	0.976608961061175	1	0.908768714858965	1	0.728744058902765	0.999051705287308	0.453707949832212	1	-0.220592740688345	0.117813674820202	0.798032844414661	0.999571842243425	-0.338406415508547
chr1	12022021	12022416	395	+	exon	MIIP	0.744855908793512	1	0.8085475527053	1	0.673195423554384	0.999051705287308	0.606481100892651	1	-0.361557062968171	0.117813674820202	0.798032844414661	0.999571842243425	-0.479370737788373
chr1	12028965	12029068	103	+	exon	MIIP	0.997466772879589	1	0.95469959371599	1	0.986856035876441	0.999051705287308	0.156245713402767	0.892763957484841	-0.171290090774988	0.117813674820202	0.798032844414661	0.999571842243425	-0.28910376559519
chr1	12031681	12031975	294	+	utr3	MIIP	0.512115381733035	1	0.565796953585725	1	0.612756207463336	0.999051705287308	0.40660575490946	1	-0.931818015711089	0.117813674820202	0.798032844414661	0.999571842243425	-1.04963169053129
chr1	12276056	12276205	149	+	exon	VPS13D	0.567271098479176	1	0.546196072436677	1	0.698935042085518	0.999051705287308	0.962112976949838	1	-1.71716008712712	-0.222721224307152	0.615538369399702	0.999571842243425	-1.49443886281997
chr1	12276959	12277158	199	+	exon	VPS13D	0.34405118553234	1	0.291236714309628	1	0.369715870314002	0.999051705287308	0.665047636422305	1	-2.46753759453508	-0.222721224307152	0.615538369399702	0.999571842243425	-2.24481637022793
chr1	12277759	12277910	151	+	exon	VPS13D	0.430322980251155	1	0.405853563484045	1	0.458933780099595	0.999051705287308	0.371200052211595	1	-2.22421691146879	-0.222721224307152	0.615538369399702	0.999571842243425	-2.00149568716163
chr1	12508899	12509143	244	+	utr3	VPS13D	0.810892678197026	1	0.789389041011269	1	0.742377487782584	0.999051705287308	0.749042054133118	1	-0.318697135704149	-0.222721224307152	0.615538369399702	0.999571842243425	-0.0959759113969972
chr1	12580608	12580737	129	-	utr5	DHRS3	0.207040845891108	1	0.329872210597113	1	0.606807385654022	0.999051705287308	0.115810010946503	0.826344227986466	-0.689698221855413	0.698900381944709	0.0807839555749685	0.999571842243425	-1.38859860380012
chr1	12617171	12617303	132	-	exon	DHRS3	0.384283399737397	1	0.52374457105638	1	0.578334757460507	0.999051705287308	0.0143983884957839	0.682783234654766	0.0883706779819588	0.698900381944709	0.0807839555749685	0.999571842243425	-0.61052970396275
chr1	12617917	12618562	645	-	utr5*	DHRS3	0.780752706467219	1	0.896074429663457	1	0.81134029664877	0.999051705287308	0.0208295886667208	0.682783234654766	0.277733260875383	0.698900381944709	0.0807839555749685	0.999571842243425	-0.421167121069327
chr1	12618978	12619099	121	-	exon	RP11-474O21.5	0.620842284795863	1	0.609124286808251	1	0.724448782824072	0.999051705287308	0.787771631343562	1	0.626681176183128	1.80842165994924	0.0184519643356454	0.679890518451082	-1.18174048376611
chr1	13778533	13778720	187	+	exon	PRDM2	0.892120251515388	1	0.985040092432895	1	0.961548247338412	0.999051705287308	0.784795395501004	1	-0.119647297261098	0.0870782195699433	0.853410976324707	0.999571842243425	-0.206725516831041
chr1	13780046	13780192	146	+	exon	PRDM2	0.374998976274143	1	0.305658815907998	1	0.499060935176876	0.999051705287308	0.62779987286985	1	-1.51071403612344	0.0870782195699433	0.853410976324707	0.999571842243425	-1.59779225569338
chr1	13780752	13780892	140	+	exon	PRDM2	0.689756336567312	1	0.601850211887885	1	0.816821570555839	0.999051705287308	0.14476972737	0.875880830429759	-1.24565128652087	0.0870782195699433	0.853410976324707	0.999571842243425	-1.33272950609081
chr1	13781408	13781535	127	+	exon	PRDM2	0.563088881319145	1	0.521114067198173	1	0.524005194291274	0.999051705287308	0.947198054231494	1	-2.07245437958246	0.0870782195699433	0.853410976324707	0.999571842243425	-2.15953259915241
chr1	13782427	13782693	266	+	exon	PRDM2	0.60985063799096	1	0.611902389232434	1	0.570849728759112	0.999051705287308	0.986367918439391	1	-1.18279706367352	0.0870782195699433	0.853410976324707	0.999571842243425	-1.26987528324347
chr1	13786702	13786856	154	+	utr3	PRDM2	0.918374584636697	1	0.999382823645376	1	0.984920939162334	0.999051705287308	0.728265529685457	1	-1.0518117979533	0.0870782195699433	0.853410976324707	0.999571842243425	-1.13889001752324
chr1	14960741	14960870	129	+	exon	KAZN	0.864066776865204	1	0.947704543838782	1	0.95842771019201	0.999051705287308	0.814499481140553	1	0.5130449671602	0.953092255906766	0.0152517982760219	0.626149573691704	-0.440047288746566
chr1	15034677	15034807	130	+	exon	KAZN	0.859518856454384	1	0.793733621360053	1	0.937300599542636	0.999051705287308	0.259886137423108	1	0.578499859363601	0.953092255906766	0.0152517982760219	0.626149573691704	-0.374592396543165
chr1	15043931	15044134	203	+	exon	KAZN	0.864345662424355	1	0.943024755697779	1	0.99301069488926	0.999051705287308	0.402890664489188	1	0.878520076804118	0.953092255906766	0.0152517982760219	0.626149573691704	-0.0745721791026482
chr1	15056023	15056181	158	+	exon	KAZN	0.550925494030792	1	0.602650139809682	1	0.846050073814045	0.999051705287308	0.545057959030846	1	0.708587201306403	0.953092255906766	0.0152517982760219	0.626149573691704	-0.244505054600363
chr1	15152592	15152714	122	+	utr5	TMEM51	0.493029404840989	1	0.503272789821369	1	0.25417938500238	0.999051705287308	0.176583489643053	0.915241569672323	0.179046597976318	0.0951538914871224	0.844266611824815	0.999571842243425	0.0838927064891954
chr1	15172412	15172533	121	+	intron	TMEM51	0.910043330961773	1	0.438409438242549	1	0.635222401567687	0.999051705287308	0.691316277049617	1	-1.63829814209508	0.0951538914871224	0.844266611824815	0.999571842243425	-1.7334520335822
chr1	15215065	15215368	303	+	utr5	TMEM51	0.776785126449243	1	0.78049626526269	1	0.630290133526908	0.999051705287308	0.897600485415604	1	0.219852321369411	0.0951538914871224	0.844266611824815	0.999571842243425	0.124698429882288
chr1	15219277	15220028	751	+	utr3	TMEM51	0.735780638312416	1	0.785856738999232	1	0.596342117767404	0.999051705287308	0.16944794040941	0.907497198896471	0.0934092228552591	0.0951538914871224	0.844266611824815	0.999571842243425	-0.00174466863186333
chr1	15220097	15220323	226	+	utr3	TMEM51	0.71662887308311	1	0.798571517781917	1	0.603770297545309	0.999051705287308	0.473030971555036	1	-0.046306595043907	0.0951538914871224	0.844266611824815	0.999571842243425	-0.141460486531029
chr1	15409910	15410242	332	+	utr5	EFHD2	0.78824258394218	1	0.698544634178003	1	0.670105418639828	0.999051705287308	0.981050726660271	1	-0.478441739784812	0.472877383382086	0.295358877867987	0.999571842243425	-0.951319123166898
chr1	15428549	15428667	118	+	exon	EFHD2	0.822540226020346	1	0.78043846389058	1	0.873691783991566	0.999051705287308	0.506907801035696	1	0.402612660713524	0.472877383382086	0.295358877867987	0.999571842243425	-0.0702647226685615
chr1	15429362	15429561	199	+	utr3	EFHD2	0.908270595524345	1	0.946565869875925	1	0.994775963152755	0.999051705287308	0.674237330156108	1	0.0651670175376853	0.472877383382086	0.295358877867987	0.999571842243425	-0.407710365844401
chr1	15492577	15492935	358	-	utr3	CASP9	0.717200918898387	1	0.730955412680957	1	0.67691593348386	0.999051705287308	0.891071846224615	1	0.183494054632785	0.319677125376719	0.449968694486312	0.999571842243425	-0.136183070743934
chr1	15567944	15568541	597	+	utr3	DNAJC16	0.745672011793511	1	0.728793690337932	1	0.682127771916324	0.999051705287308	0.942322371999171	1	-1.4178310229827	-0.323839520981509	0.420818468035192	0.999571842243425	-1.09399150200119
chr1	15583345	15583456	111	-	exon	AGMAT	0.980073428037218	1	0.870069732136492	1	0.920988104123879	0.999051705287308	0.950002212688069	1	-0.191203201586979	0.0515915763898948	0.903298123456511	0.999571842243425	-0.242794777976874
chr1	15584730	15584916	186	-	exon	AGMAT	0.610918469555911	1	0.69448559600192	1	0.674585189543455	0.999051705287308	0.901621304107566	1	-0.255670598758987	0.0515915763898948	0.903298123456511	0.999571842243425	-0.307262175148882
chr1	15617491	15617623	132	+	utr5	DDI2	0.340880474225029	1	0.311612361135499	1	0.292610977495213	0.999051705287308	0.419983255296537	1	-0.645639775168788	-0.218221605163043	0.61703183761911	0.999571842243425	-0.427418170005744
chr1	15660042	15660421	379	+	utr3	DDI2	0.666492178019536	1	0.629476979817802	1	0.77668842930813	0.999051705287308	0.992115071655588	1	-1.07636956939895	-0.218221605163043	0.61703183761911	0.999571842243425	-0.858147964235905
chr1	15660967	15661234	267	+	utr3	DDI2	0.410379279074208	1	0.425538017011611	1	0.405134715163861	0.999051705287308	0.86771545365014	1	-2.13643699758299	-0.218221605163043	0.61703183761911	0.999571842243425	-1.91821539241994
chr1	15661619	15661719	100	+	utr3	DDI2	0.711701450954905	1	0.809729654128689	1	0.778213004924959	0.999051705287308	0.0170328168926817	0.682783234654766	-0.72506569931324	-0.218221605163043	0.61703183761911	0.999571842243425	-0.506844094150196
chr1	15662093	15662196	103	+	utr3	DDI2	0.995084470563099	1	0.937134682881429	1	0.986788236592155	0.999051705287308	0.994246080070099	1	-0.927941792304467	-0.218221605163043	0.61703183761911	0.999571842243425	-0.709720187141424
chr1	15725311	15725515	204	+	exon	PLEKHM2	0.875319083968741	1	0.791014878596424	1	0.87183618827386	0.999051705287308	0.961173428894259	1	0.333838537973507	0.380840097785452	0.352966928146797	0.999571842243425	-0.0470015598119456
chr1	15726941	15727790	849	+	exon	PLEKHM2	0.879874333989009	1	0.834854767874489	1	0.911485744490323	0.999051705287308	0.481374553266194	1	0.0930955332779915	0.380840097785452	0.352966928146797	0.999571842243425	-0.287744564507461
chr1	15733833	15733975	142	+	utr3	PLEKHM2	0.69503079310381	1	0.767701261139948	1	0.990317771433809	0.999051705287308	0.564965541865836	1	-0.0781796956266182	0.380840097785452	0.352966928146797	0.999571842243425	-0.45901979341207
chr1	15734124	15734245	121	+	utr3	PLEKHM2	0.935450900650184	1	0.99212215190097	1	0.900931366855998	0.999051705287308	0.123778265438868	0.842175799090788	0.0687402685327071	0.380840097785452	0.352966928146797	0.999571842243425	-0.312099829252745
chr1	15734357	15734599	242	+	utr3	PLEKHM2	0.734852853308034	1	0.797100035576839	1	0.840756096897145	0.999051705287308	0.348832866130205	1	-0.236834372249278	0.380840097785452	0.352966928146797	0.999571842243425	-0.61767447003473
chr1	15784661	15784860	199	+	utr3	FBLIM1	0.995402596028185	1	0.974304682692998	1	0.955933419252373	0.999051705287308	0.474180489930656	1	-0.295547800934234	0.235861503384252	0.588908225067368	0.999571842243425	-0.531409304318486
chr1	15807581	15807682	101	-	utr5	UQCRHL	0.687153169294509	1	0.597744447766716	1	0.660700432565137	0.999051705287308	0.665724150893205	1	0.273109960305535	0.192090453753546	0.628526327631696	0.999571842243425	0.0810195065519888
chr1	15834646	15834763	117	-	exon	FLJ37453	0.912221566401347	1	0.908292464169673	1	0.972857450966928	0.999051705287308	0.518445297095659	1	-0.171395911359437	-0.0723554974269307	0.904382902985412	0.999571842243425	-0.0990404139325061
chr1	15835426	15835829	403	-	exon	FLJ37453	0.998789398049323	1	0.948275526351225	1	0.938927484960909	0.999051705287308	0.835507878194118	1	0.133567461857992	-0.0723554974269307	0.904382902985412	0.999571842243425	0.205922959284923
chr1	15847834	15847942	108	+	utr5	SPEN	0.599673044410379	1	0.489906034263598	1	0.437371362844486	0.999051705287308	0.977965676948214	1	-0.359826821349121	-0.353185872388882	0.354062672408948	0.999571842243425	-0.00664094896023887
chr1	15872836	15873137	301	+	exon	SPEN	0.733561329621546	1	0.70407466456561	1	0.768971287091125	0.999051705287308	0.610112180829377	1	-1.20739412364351	-0.353185872388882	0.354062672408948	0.999571842243425	-0.854208251254625
chr1	15873592	15873759	167	+	utr5	SPEN	0.562463089848874	1	0.526552158405747	1	0.437890333388314	0.999051705287308	0.968324241532459	1	-2.36091934594644	-0.353185872388882	0.354062672408948	0.999571842243425	-2.00773347355756
chr1	15873905	15874026	121	+	utr5	SPEN	0.807780835639254	1	0.86867276281964	1	0.824869679347386	0.999051705287308	0.175797861679458	0.913406690495202	-1.83154987973776	-0.353185872388882	0.354062672408948	0.999571842243425	-1.47836400734888
chr1	15876158	15876498	340	+	exon	SPEN	0.779979821707631	1	0.772263688389438	1	0.646690335128872	0.999051705287308	0.541501078952062	1	-1.83166787785742	-0.353185872388882	0.354062672408948	0.999571842243425	-1.47848200546854
chr1	15928261	15928447	186	+	exon	SPEN	0.85673810000453	1	0.948474680695733	1	0.74906463225545	0.999051705287308	0.173121282995266	0.910792883559373	-0.401420836787014	-0.353185872388882	0.354062672408948	0.999571842243425	-0.048234964398132
chr1	15928510	15928976	466	+	exon	SPEN	0.687386068930955	1	0.671758977179466	1	0.571912570121044	0.999051705287308	0.844570374504394	1	-1.44301469092691	-0.353185872388882	0.354062672408948	0.999571842243425	-1.08982881853803
chr1	15929306	15929554	248	+	exon	SPEN	0.972020163988915	1	0.891250654818389	1	0.977847252558668	0.999051705287308	0.899676555539567	1	-0.701709334571703	-0.353185872388882	0.354062672408948	0.999571842243425	-0.348523462182821
chr1	15930616	15930739	123	+	exon	SPEN	0.743703404783666	1	0.736442125156188	1	0.783769993237917	0.999051705287308	0.44216925516269	1	-1.25934181428931	-0.353185872388882	0.354062672408948	0.999571842243425	-0.906155941900424
chr1	15930991	15931259	268	+	exon	SPEN	0.828973976824512	1	0.802931613855508	1	0.940034075371371	0.999051705287308	0.555246231557621	1	-0.99409209046204	-0.353185872388882	0.354062672408948	0.999571842243425	-0.640906218073158
chr1	15932044	15932604	560	+	exon	SPEN	0.889209503130775	1	0.887803612310213	1	0.928643389007874	0.999051705287308	0.0124124793245051	0.682783234654766	-0.821876371058318	-0.353185872388882	0.354062672408948	0.999571842243425	-0.468690498669436
chr1	15932808	15932913	105	+	exon	SPEN	0.816651022625503	1	0.758149606598133	1	0.873239241958991	0.999051705287308	0.914573094639799	1	-0.959604787125369	-0.353185872388882	0.354062672408948	0.999571842243425	-0.606418914736487
chr1	15933440	15933615	175	+	exon	SPEN	0.886201629625531	1	0.955003541695732	1	0.893514917582564	0.999051705287308	0.833299770820929	1	-0.435158068875211	-0.353185872388882	0.354062672408948	0.999571842243425	-0.0819721964863293
chr1	15933900	15934062	162	+	exon	SPEN	0.799978254950351	1	0.862174992737037	1	0.766963821045313	0.999051705287308	0.658124918182311	1	-0.900337729514511	-0.353185872388882	0.354062672408948	0.999571842243425	-0.547151857125629
chr1	15935182	15935336	154	+	exon	SPEN	0.910283658349795	1	0.85957513284079	1	0.977519427391167	0.999051705287308	0.907143840108888	1	-0.768121182810854	-0.353185872388882	0.354062672408948	0.999571842243425	-0.414935310421972
chr1	15935394	15935589	195	+	exon	SPEN	0.72940399389347	1	0.700594244967814	1	0.864589515240978	0.999051705287308	0.6991696090951	1	-0.862092778447423	-0.353185872388882	0.354062672408948	0.999571842243425	-0.508906906058541
chr1	15939428	15940012	584	+	utr3	SPEN	0.872232692684428	1	0.953268654227263	1	0.940299142827024	0.999051705287308	0.948039897772463	1	-0.594094994343062	-0.353185872388882	0.354062672408948	0.999571842243425	-0.24090912195418
chr1	15941926	15942096	170	-	utr3	ZBTB17	0.892681544162525	1	0.831477471105866	1	0.982239355993401	0.999051705287308	0.412113889961014	1	-0.746412177831992	0.318375950719956	0.460831040270303	0.999571842243425	-1.06478812855195
chr1	15943672	15943935	263	-	exon	ZBTB17	0.782445036635794	1	0.699810495116293	1	0.644106096289121	0.999051705287308	0.987078758832376	1	0.357451253769526	0.318375950719956	0.460831040270303	0.999571842243425	0.0390753030495703
chr1	15944305	15944627	322	-	exon	ZBTB17	0.687073923092735	1	0.722970575311487	1	0.775497407993097	0.999051705287308	0.598145735565752	1	-0.342016639199628	0.318375950719956	0.460831040270303	0.999571842243425	-0.660392589919583
chr1	15944715	15944910	195	-	exon	ZBTB17	0.753472960479607	1	0.783739982162164	1	0.978532335651125	0.999051705287308	0.625757540175649	1	-0.12452020319701	0.318375950719956	0.460831040270303	0.999571842243425	-0.442896153916966
chr1	15944972	15945255	283	-	exon	ZBTB17	0.761434836328598	1	0.817306405181531	1	0.875708991062881	0.999051705287308	0.578254966245643	1	0.178588818888025	0.318375950719956	0.460831040270303	0.999571842243425	-0.13978713183193
chr1	15945721	15945916	195	-	exon	ZBTB17	0.544346651462587	1	0.601612623971137	1	0.602141578663518	0.999051705287308	0.259667316410433	1	-0.371424157391911	0.318375950719956	0.460831040270303	0.999571842243425	-0.689800108111867
chr1	15946168	15946344	176	-	exon	ZBTB17	0.576462708864233	1	0.62035204251236	1	0.633496681034287	0.999051705287308	0.343089696263577	1	0.117528183663393	0.318375950719956	0.460831040270303	0.999571842243425	-0.200847767056563
chr1	16004240	16004365	125	+	utr5	C1orf64	0.659652588918844	1	0.69343663016002	1	0.713972878923446	0.999051705287308	0.349777350128093	1	1.09492541537429	1.04799495050385	0.0234576709169044	0.723080424138976	0.0469304648704443
chr1	16005849	16006477	628	+	utr3	C1orf64	0.852725191164721	1	0.853791029721466	1	0.991682530465139	0.999051705287308	0.000576521590433865	0.210578628917329	0.751878473222635	1.04799495050385	0.0234576709169044	0.723080424138976	-0.296116477281211
chr1	16009000	16009392	392	+	utr3*	C1orf64	0.424948565698979	1	0.462765479785395	1	0.267467256596709	0.999051705287308	0.268415892451234	1	-0.237039014273223	1.04799495050385	0.0234576709169044	0.723080424138976	-1.28503396477707
chr1	16124732	16124877	145	-	utr3	EPHA2	0.832431378001355	1	0.879762802404501	1	0.966169331927646	0.999051705287308	0.9560492612484	1	-0.240264228203097	0.365244627709858	0.368130922264101	0.999571842243425	-0.605508855912955
chr1	16124950	16125089	139	-	utr3	EPHA2	0.884619076711707	1	0.888615711397061	1	0.947202990013546	0.999051705287308	0.402158174117426	1	-0.118440126599653	0.365244627709858	0.368130922264101	0.999571842243425	-0.483684754309511
chr1	16125212	16125364	152	-	utr3	EPHA2	0.949227218809221	1	0.983960649551465	1	0.898271627154786	0.999051705287308	0.0557364511343666	0.711212356474101	0.208858863987131	0.365244627709858	0.368130922264101	0.999571842243425	-0.156385763722727
chr1	16137945	16138058	113	-	exon	EPHA2	0.74515613693236	1	0.82413374150885	1	0.977864758988747	0.999051705287308	0.0104939796443241	0.682783234654766	0.133717203002024	0.365244627709858	0.368130922264101	0.999571842243425	-0.231527424707834
chr1	16148428	16148540	112	-	exon	EPHA2	0.65042299791282	1	0.723754978094866	1	0.723939777009305	0.999051705287308	0.988269897948275	1	0.45128280900598	0.365244627709858	0.368130922264101	0.999571842243425	0.0860381812961217
chr1	16148757	16149115	358	-	exon	EPHA2	0.928588346685288	1	0.94061290201606	1	0.967600884518265	0.999051705287308	0.189311527655372	0.926908682323353	0.10852392468004	0.365244627709858	0.368130922264101	0.999571842243425	-0.256720703029818
chr1	16150918	16151018	100	-	exon	EPHA2	0.500745549265062	1	0.552978058913409	1	0.589208795604905	0.999051705287308	0.419438889144686	1	-0.371680049540036	0.365244627709858	0.368130922264101	0.999571842243425	-0.736924677249894
chr1	16155885	16156082	197	-	utr5	EPHA2	0.698686126876893	1	0.787841917995329	1	0.878667232156316	0.999051705287308	0.52237061936443	1	-0.975023107577451	0.365244627709858	0.368130922264101	0.999571842243425	-1.34026773528731
chr1	16250608	16251568	960	-	utr3	FBXO42	0.931733577137535	1	0.910351080288864	1	0.927740434117773	0.999051705287308	0.790935305046189	1	-0.333351941706968	0.0744315777843128	0.862942683530884	0.999571842243425	-0.40778351949128
chr1	16315343	16315444	101	-	utr5	FBXO42	0.789664641896952	1	0.777918953740891	1	0.773799510017119	0.999051705287308	0.236362408333407	0.977182927303349	0.265866313969873	0.0744315777843128	0.862942683530884	0.999571842243425	0.19143473618556
chr1	16393176	16393348	172	+	utr3	SZRD1	0.918182019518482	1	0.921661727569425	1	0.896117466990407	0.999051705287308	0.506921000194184	1	0.397875671002094	0.540680973560595	0.207850508738218	0.999571842243425	-0.142805302558501
chr1	16394992	16395414	422	+	utr3	SZRD1	0.947465223971718	1	0.937219597696086	1	0.919099371197237	0.999051705287308	0.600225832699774	1	0.0416720515615856	0.540680973560595	0.207850508738218	0.999571842243425	-0.499008921999009
chr1	16458973	16459244	271	+	utr3	NECAP2	0.731626012674425	1	0.803752809679751	1	0.846224909934087	0.999051705287308	0.982273266009605	1	0.109434172350667	0.0699699668437991	0.86158949587079	0.999571842243425	0.0394642055068681
chr1	16459767	16459876	109	+	utr3	NECAP2	0.627455399349306	1	0.719280446455397	1	0.905708019388893	0.999051705287308	0.896467707299779	1	0.078451370294472	0.0699699668437991	0.86158949587079	0.999571842243425	0.00848140345067294
chr1	16478285	16478430	145	-	exon	CROCCP3	0.211614932955698	1	0.160227338954069	1	0.248350354957697	0.999051705287308	0.222382623992572	0.964825611066179	0.197818305574506	0.509263105007913	0.466740042554724	0.999571842243425	-0.311444799433407
chr1	16490735	16490845	110	-	exon	CROCCP3	0.770538471636352	1	0.754996729266874	1	0.869963757490159	0.999051705287308	0.597319076314065	1	0.688199972905168	0.509263105007913	0.466740042554724	0.999571842243425	0.178936867897255
chr1	16607432	16607703	271	-	exon	NBPF1	0.736274943116433	1	0.808200837549072	1	0.850908637788346	0.999051705287308	0.810981997022837	1	-0.089384410639934	0.111934081353329	0.798708740714518	0.999571842243425	-0.201318491993263
chr1	16613434	16613535	101	-	utr5	NBPF1	0.857251702188623	1	0.821769528672004	1	0.934887943041009	0.999051705287308	0.281673105419022	1	0.201716821796813	0.111934081353329	0.798708740714518	0.999571842243425	0.0897827404434847
chr1	16618856	16619133	277	-	exon	CROCCP2	0.917378368507752	1	0.980074146544246	1	0.948776074659834	0.999051705287308	0.768324287989967	1	-0.429337579201896	0.307662427294456	0.443071743014961	0.999571842243425	-0.737000006496351
chr1	16619885	16620009	124	-	exon	CROCCP2	0.745174490634726	1	0.824354143895406	1	0.944623512568326	0.999051705287308	0.250542650255241	0.992553246932261	-0.274532735558214	0.307662427294456	0.443071743014961	0.999571842243425	-0.582195162852669
chr1	16625870	16626060	190	-	exon	CROCCP2	0.442953864743476	1	0.530323789114341	1	0.660665758504141	0.999051705287308	0.238176225583486	0.979012353218898	-0.286012605867892	0.307662427294456	0.443071743014961	0.999571842243425	-0.593675033162348
chr1	16626445	16626554	109	-	exon	CROCCP2	0.795397443753639	1	0.723573949690652	1	0.280476304306622	0.999051705287308	0.455797233604065	1	0.493094883585555	0.307662427294456	0.443071743014961	0.999571842243425	0.1854324562911
chr1	16627148	16627366	218	-	exon	CROCCP2	0.551991276934009	1	0.622763840525174	1	0.584695525774304	0.999051705287308	0.427066251240149	1	-0.494179237084105	0.307662427294456	0.443071743014961	0.999571842243425	-0.801841664378561
chr1	16628482	16628712	230	-	exon	CROCCP2	0.849482950969533	1	0.910548249462962	1	0.661872770371821	0.999051705287308	0.946762301366041	1	-0.119681774088897	0.307662427294456	0.443071743014961	0.999571842243425	-0.427344201383353
chr1	16630918	16631164	246	-	exon	CROCCP2	0.92389364201685	1	0.994299595559121	1	0.982847530883983	0.999051705287308	0.53290897760317	1	-0.328287170063372	0.307662427294456	0.443071743014961	0.999571842243425	-0.635949597357828
chr1	16632328	16632428	100	-	exon	CROCCP2	0.800471554301562	1	0.824763233404208	1	0.844318405428609	0.999051705287308	0.314371782299893	1	-0.0973609750120086	0.307662427294456	0.443071743014961	0.999571842243425	-0.405023402306464
chr1	16633108	16633408	300	-	exon	CROCCP2	0.943759105420852	1	0.981771340749696	1	0.991780964557705	0.999051705287308	0.82020102517174	1	0.201990206177082	0.307662427294456	0.443071743014961	0.999571842243425	-0.105672221117374
chr1	16643074	16643182	108	-	exon	CROCCP2	0.605151444313138	1	0.623804158904635	1	0.950895317360998	0.999051705287308	0.0750852980680208	0.752001263352722	0.149037379407448	0.307662427294456	0.443071743014961	0.999571842243425	-0.158625047887007
chr1	16647885	16647992	107	+	exon	MST1P2	0.830484463662471	1	0.894219263476636	1	0.902310994788761	0.999051705287308	0.644726480642095	1	-0.419060394191912	-0.165456744348085	0.668789524464372	0.999571842243425	-0.253603649843827
chr1	16648300	16648434	134	+	exon	MST1P2	0.9003774793016	1	0.950547132545417	1	0.971424872597025	0.999051705287308	0.808738408765192	1	-0.420754116314368	-0.165456744348085	0.668789524464372	0.999571842243425	-0.255297371966283
chr1	16685974	16686082	108	-	exon	EIF1AXP1	0.91548963508176	1	0.905947061240414	1	0.959785003438775	0.999051705287308	0.998776053077388	1	-0.951831288683259	-0.718477177498092	0.183695443268747	0.999571842243425	-0.233354111185167
chr1	16930423	16930539	116	+	exon	CROCC	0.518096470684656	1	0.396902855110153	1	0.297775055238917	0.999051705287308	0.866132586157657	1	0.225489524539655	0.501465709116752	0.391524989494289	0.999571842243425	-0.275976184577098
chr1	16936721	16936825	104	+	exon	CROCC	0.769104493188847	1	0.800720570149009	1	0.845803200361326	0.999051705287308	0.980748114310244	1	0.144357678572209	0.501465709116752	0.391524989494289	0.999571842243425	-0.357108030544544
chr1	16944110	16944249	139	+	exon	CROCC	0.678959913975147	1	0.718773357271011	1	0.901721319600319	0.999051705287308	0.961717147925326	1	-0.282187791985668	0.501465709116752	0.391524989494289	0.999571842243425	-0.78365350110242
chr1	16965926	16966052	126	+	exon	CROCC	0.394634278075977	1	0.321639125011896	1	0.384475881381217	0.999051705287308	0.202024734455605	0.940593426104721	0.951485863779475	0.501465709116752	0.391524989494289	0.999571842243425	0.450020154662722
chr1	16970233	16970421	188	+	exon	CROCC	0.357430357587856	1	0.344771126611527	1	0.317206577567219	0.999051705287308	0.507874105174589	1	-0.63546688108436	0.501465709116752	0.391524989494289	0.999571842243425	-1.13693259020111
chr1	16971449	16971586	137	+	exon	CROCC	0.996064565016709	1	0.941153982178337	1	0.929489269688035	0.999051705287308	0.395916027001828	1	0.344768292569301	0.501465709116752	0.391524989494289	0.999571842243425	-0.156697416547452
chr1	16986132	16986307	175	-	utr3	ATP13A2	0.830367822557409	1	0.921788161498247	1	0.976309402903364	0.999051705287308	0.525260692102596	1	0.480998309114391	0.812719499513345	0.0730193954162124	0.999571842243425	-0.331721190398955
chr1	17004737	17004861	124	-	utr5	ATP13A2	0.918898359483088	1	0.978665358575225	1	0.92339455985512	0.999051705287308	0.135977608941467	0.86332268363228	0.512767098092736	0.812719499513345	0.0730193954162124	0.999571842243425	-0.29995240142061
chr1	17044859	17044963	104	-	utr5	SDHB	0.815202268767794	1	0.877580656195027	1	0.995665960694607	0.999051705287308	0.390239324255972	1	0.399846651982177	0.502777530867043	0.191326593735098	0.999571842243425	-0.102930878884867
chr1	17408148	17408322	174	-	utr3	RCC2	0.787763046491534	1	0.914103154971787	1	0.994236955166327	0.999051705287308	0.0519540094986788	0.695978597078927	0.0844234498718643	0.185296212334062	0.635099260083515	0.999571842243425	-0.100872762462198
chr1	17587400	17587506	106	+	exon	ARHGEF10L	0.826659154871761	1	0.742678827218364	1	0.907297816490556	0.999051705287308	0.441269475159031	1	0.646695400584458	0.768575768362063	0.0613369794169428	0.977285909480807	-0.121880367777606
chr1	17602075	17602177	102	+	exon	ARHGEF10L	0.557456185617355	1	0.509360451357556	1	0.583980865965529	0.999051705287308	0.932021750392049	1	0.975062046148067	0.768575768362063	0.0613369794169428	0.977285909480807	0.206486277786004
chr1	17607759	17607972	213	+	exon	ARHGEF10L	0.784164254088526	1	0.889646861850038	1	0.648196391439211	0.999051705287308	0.543674533909846	1	0.471027905986381	0.768575768362063	0.0613369794169428	0.977285909480807	-0.297547862375683
chr1	17616020	17616149	129	+	exon	ARHGEF10L	0.969082707971171	1	0.935416879247193	1	0.935754079295993	0.999051705287308	0.917981125135479	1	0.445359802803432	0.768575768362063	0.0613369794169428	0.977285909480807	-0.323215965558631
chr1	17687507	17687696	189	+	exon	ARHGEF10L	0.915205569237221	1	0.992368465357857	1	0.924730487172139	0.999051705287308	0.954128572872161	1	0.749849148832235	0.768575768362063	0.0613369794169428	0.977285909480807	-0.018726619529828
chr1	17696774	17697632	858	+	utr3	ARHGEF10L	0.974494066823746	1	0.88682842131234	1	0.937223845437429	0.999051705287308	0.506718104291001	1	0.273552023108994	0.768575768362063	0.0613369794169428	0.977285909480807	-0.49502374525307
chr1	18481135	18481579	444	+	exon	KLHDC7A	0.812989822571636	1	0.810031771834422	1	0.984202244757712	0.999051705287308	0.542117582789462	1	0.755477154765729	0.732599914904701	0.0837685159718064	0.999571842243425	0.0228772398610277
chr1	18482742	18482980	238	+	exon	KLHDC7A	0.950962553397541	1	0.894072354339895	1	0.600590296490839	0.999051705287308	0.981662136373458	1	0.46287264505673	0.732599914904701	0.0837685159718064	0.999571842243425	-0.269727269847971
chr1	18483708	18483922	214	+	utr3	KLHDC7A	0.745683953567139	1	0.738721568960827	1	0.50537428818682	0.999051705287308	0.870081232982621	1	0.771447723276152	0.732599914904701	0.0837685159718064	0.999571842243425	0.0388478083714512
chr1	18484452	18484599	147	+	utr3	KLHDC7A	0.875300273914877	1	0.987795696504736	1	0.795999494085862	0.999051705287308	0.386302080672347	1	0.685506563599335	0.732599914904701	0.0837685159718064	0.999571842243425	-0.0470933513053661
chr1	18484672	18485509	837	+	utr3	KLHDC7A	0.885482102087736	1	0.976941127350697	1	0.927116192256761	0.999051705287308	0.691243595425231	1	0.368879027713036	0.732599914904701	0.0837685159718064	0.999571842243425	-0.363720887191665
chr1	18889405	18889536	131	-	utr3	RP13-279N23.2	0.592233718185933	1	0.517486165909076	1	0.763459693856118	0.999051705287308	0.620972596410963	1	0.777685921792917	-2.56899706302184	0.598777512759706	NA	3.34668298481476
chr1	18890056	18890156	100	-	utr3	RP13-279N23.2	0.825586055968314	1	0.727643594646526	1	0.520457335167201	0.999051705287308	0.966558539667898	1	0.648018405746901	-2.56899706302184	0.598777512759706	NA	3.21701546876874
chr1	18908353	18908729	376	-	utr3	RP13-279N23.2	0.736628616566679	1	0.648582447091715	1	0.403717514286667	0.999051705287308	0.994355906690949	1	0.403487267054683	-2.56899706302184	0.598777512759706	NA	2.97248433007653
chr1	18956008	18956203	195	-	exon	IFFO2	0.833517890309224	1	0.90749595173071	1	0.946257874819577	0.999051705287308	0.818265626436167	1	1.02557566298124	0.704369337252206	0.0639902988187777	0.987899782848209	0.321206325729036
chr1	18956299	18956399	100	-	utr5	IFFO2	0.744802183715978	1	0.407314192816016	1	0.630221922267273	0.999051705287308	0.689816043328024	1	0.432098595401936	0.704369337252206	0.0639902988187777	0.987899782848209	-0.272270741850271
chr1	18956451	18956651	200	-	utr5	IFFO2	0.780855061231356	1	0.846560119764703	1	0.931449750578161	0.999051705287308	0.535362774924423	1	-0.557492632289206	0.704369337252206	0.0639902988187777	0.987899782848209	-1.26186196954141
chr1	19087881	19087994	113	-	exon	UBR4	0.791449218515843	1	0.862213032879051	1	0.920600995118721	0.999051705287308	0.976963888711757	1	-0.138744753912096	-0.155931276819452	0.668026835049249	0.999571842243425	0.0171865229073556
chr1	19138095	19138212	117	-	exon	UBR4	0.927161317528549	1	0.96279076487498	1	0.957736813689998	0.999051705287308	0.168664717839773	0.907497198896471	-0.107237141639695	-0.155931276819452	0.668026835049249	0.999571842243425	0.0486941351797568
chr1	19139159	19139283	124	-	exon	UBR4	0.886249198293363	1	0.965722478001854	1	0.839545603963548	0.999051705287308	0.173117631011263	0.910792883559373	-0.160820551902611	-0.155931276819452	0.668026835049249	0.999571842243425	-0.00488927508315939
chr1	19219140	19219405	265	-	utr3	EMC1	0.988788744350933	1	0.988668925905574	1	0.897493825887233	0.999051705287308	0.427064396533328	1	-0.0290873311061322	0.360674566698757	0.338230828786363	0.999571842243425	-0.389761897804889
chr1	19251593	19251850	257	+	utr5	MRTO4	0.720399196014472	1	0.804936405849953	1	0.946480886930186	0.999051705287308	0.0214474601077503	0.683244641886786	0.212971890410741	0.0670330381353309	0.871521166893905	0.999571842243425	0.14593885227541
chr1	19258679	19258905	226	+	utr3	MRTO4	0.726924596413311	1	0.719776018133303	1	0.623449271589524	0.999051705287308	0.203213688156612	0.942113907455374	0.0434958574874787	0.0670330381353309	0.871521166893905	0.999571842243425	-0.0235371806478522
chr1	19312337	19312877	540	+	utr5	PQLC2	0.36826146932103	1	0.458338194160393	1	0.454364220892064	0.999051705287308	0.287605832598648	1	0.572166383354481	0.638954227163861	0.138916825734841	0.999571842243425	-0.06678784380938
chr1	19317531	19317717	186	+	utr5	PQLC2	0.81207101349763	1	0.850664482194798	1	0.977478043852601	0.999051705287308	0.135741823000225	0.862508221016246	0.540086949603896	0.638954227163861	0.138916825734841	0.999571842243425	-0.0988672775599653
chr1	19327778	19328013	235	+	utr3	PQLC2	0.756798390303788	1	0.856746926773972	1	0.817009923024927	0.999051705287308	0.330973532372831	1	-0.0651383480582462	0.638954227163861	0.138916825734841	0.999571842243425	-0.704092575222107
chr1	19328242	19328390	148	+	intron	PQLC2	0.929742599395945	1	0.88594438174974	1	0.879967566346699	0.999051705287308	0.857836816215534	1	-0.120211427764849	0.638954227163861	0.138916825734841	0.999571842243425	-0.75916565492871
chr1	19328517	19329025	508	+	utr3	PQLC2	0.647147025646627	1	0.70346222320486	1	0.719312352315557	0.999051705287308	0.0818019555706193	0.765840308563905	0.16424375385431	0.638954227163861	0.138916825734841	0.999571842243425	-0.474710473309552
chr1	19332039	19332328	289	+	intergenic	NA	0.835041959180236	1	0.807460195242758	1	0.82925901217227	0.999051705287308	0.734981965962292	1	0.773340080762991	NA	NA	NA	NA
chr1	19385591	19385691	100	-	exon	CAPZB	0.874324310393195	1	0.908963504355474	1	0.928123461626346	0.999051705287308	0.772398287821179	1	0.0694114044299997	0.031610523296903	0.934301032161721	0.999571842243425	0.0378008811330967
chr1	19419677	19419832	155	-	utr5	CAPZB	0.684206544119088	1	0.829802427247421	1	0.853092167170274	0.999051705287308	0.00763759283615739	0.681584314799048	-0.140452040917863	0.031610523296903	0.934301032161721	0.999571842243425	-0.172062564214766
chr1	19485419	19485550	131	-	utr5	CAPZB	0.0698486530406079	1	0.0925418258226446	1	0.0111336184071688	0.999051705287308	0.093470548508551	0.785760599192148	-1.60838859523404	0.031610523296903	0.934301032161721	0.999571842243425	-1.63999911853094
chr1	19596971	19597081	110	+	utr5	MINOS1-NBL1	0.554136477285881	1	0.647932546830874	1	0.546840532669852	0.999051705287308	0.821074468902072	1	0.0191626414312058	3.25489786780968	0.502151859075965	NA	-3.23573522637848
chr1	19656984	19657280	296	+	utr3	MINOS1-NBL1	0.820625191554141	1	0.864264322431993	1	0.73419804990668	0.999051705287308	0.0717464495511115	0.744505805531	0.00145340916780404	3.25489786780968	0.502151859075965	NA	-3.25344445864188
chr1	19657746	19657892	146	+	utr3	MINOS1-NBL1	0.733124538767977	1	0.684378914155992	1	0.684319205113678	0.999051705287308	0.979723535587628	1	0.777478368282955	3.25489786780968	0.502151859075965	NA	-2.47741949952673
chr1	19682290	19682414	124	-	utr3	TMCO4	0.760079382868619	1	0.76465388250243	1	0.741589176896839	0.999051705287308	0.539129381230915	1	-0.688881689011682	0.4373488860486	0.415843949139465	0.999571842243425	-1.12623057506028
chr1	19682754	19683200	446	-	utr3	TMCO4	0.82202648318608	1	0.889989169622623	1	0.984778275375816	0.999051705287308	0.301074479903302	1	0.385562724090618	0.4373488860486	0.415843949139465	0.999571842243425	-0.0517861619579816
chr1	19907547	19907848	301	+	utr3	OTUD3	0.773208901680657	1	0.679465474806139	1	0.739470811254118	0.999051705287308	0.739215925360343	1	-1.26654328691436	0.0316175055867317	0.954588412837426	0.999571842243425	-1.2981607925011
chr1	19978453	19978565	112	-	exon	PLA2G2A	0.874349388500958	1	0.871492093288795	1	0.772162324799313	0.999051705287308	0.901796013710861	1	-3.38518724390301	-2.9079540651107	3.51526313017435e-07	0.000464131908620686	-0.477233178792311
chr1	19978770	19978943	173	-	utr5	PLA2G2A	0.493200021233843	1	0.505263819235204	1	0.0775654296179596	0.999051705287308	0.384487719865918	1	-2.41207189123976	-2.9079540651107	3.51526313017435e-07	0.000464131908620686	0.495882173870935
chr1	20484380	20484754	374	-	exon	CAMK2N1	0.616991206375492	1	0.559522181785503	1	0.33450906085834	0.999051705287308	0.96544693269673	1	-0.0996930331707048	0.664428567629157	0.0999932254288401	0.999571842243425	-0.764121600799862
chr1	20485238	20485425	187	-	utr5	CAMK2N1	0.819926103422581	1	0.871244147806131	1	0.802605065078815	0.999051705287308	0.302392386134322	1	0.607102020416502	0.664428567629157	0.0999932254288401	0.999571842243425	-0.0573265472126557
chr1	20485674	20485927	253	-	utr5	CAMK2N1	0.944317281009078	1	0.970334414891124	1	0.730705637325995	0.999051705287308	0.0652295644893817	0.728605217641109	0.168612691685156	0.664428567629157	0.0999932254288401	0.999571842243425	-0.495815875944001
chr1	20486035	20486207	172	-	utr5	CAMK2N1	0.938735820553483	1	0.9089836614249	1	0.947933105090429	0.999051705287308	0.878524171656869	1	0.0462195042160881	0.664428567629157	0.0999932254288401	0.999571842243425	-0.618209063413069
chr1	20486485	20486824	339	-	utr5*	CAMK2N1	0.991487366097076	1	0.971560055060124	1	0.876611387406945	0.999051705287308	0.706482677714523	1	-0.051426601964522	0.664428567629157	0.0999932254288401	0.999571842243425	-0.715855169593679
chr1	20486875	20486989	114	-	utr5*	CAMK2N1	0.881871692767433	1	0.82832192609408	1	0.705194196028157	0.999051705287308	0.712187851982471	1	-0.0492166236929377	0.664428567629157	0.0999932254288401	0.999571842243425	-0.713645191322095
chr1	20499758	20500626	868	-	utr3	MUL1	0.729845048210489	1	0.788260009149201	1	0.895943442423799	0.999051705287308	0.897404469560441	1	0.495250946419741	0.718055640889051	0.0755406397180012	0.999571842243425	-0.22280469446931
chr1	20500917	20501290	373	-	exon	MUL1	0.995731576918961	1	0.931806766684884	1	0.913944551901526	0.999051705287308	0.792565490172047	1	0.642777921557156	0.718055640889051	0.0755406397180012	0.999571842243425	-0.0752777193318948
chr1	20507910	20508115	205	-	utr5	MUL1	0.27760573398686	1	0.364489242631818	1	0.564835775363298	0.999051705287308	0.0125439291345756	0.682783234654766	-0.212318017206894	0.718055640889051	0.0755406397180012	0.999571842243425	-0.930373658095945
chr1	20553064	20553290	226	+	exon	FAM43B	0.573373458913879	1	0.628899996237323	1	0.556795352100454	0.999051705287308	0.727413275361973	1	-0.307495674842539	0.563949071849166	0.312893047688794	0.999571842243425	-0.871444746691705
chr1	20553709	20554094	385	+	utr3	FAM43B	0.83663304905733	1	0.760392989285171	1	0.870063096454857	0.999051705287308	0.971963011150719	1	-0.392661949489998	0.563949071849166	0.312893047688794	0.999571842243425	-0.956611021339164
chr1	20554247	20554890	643	+	utr3	FAM43B	0.602887542122802	1	0.588672957273919	1	0.694112693025933	0.999051705287308	0.545823870381722	1	0.553189692026833	0.563949071849166	0.312893047688794	0.999571842243425	-0.0107593798223334
chr1	20648303	20649013	710	-	exon	PINK1-AS	0.934979779796009	1	0.872631155562926	1	0.956801841655758	0.999051705287308	0.448479450275293	1	0.113582259244639	0.446296698377827	0.3855876953601	0.999571842243425	-0.332714439133188
chr1	20650878	20651079	201	+	utr3	PINK1	0.895778580797531	1	0.942432703952926	1	0.980481349310229	0.999051705287308	0.993084007779881	1	0.653129955334059	1.0612785677292	0.0203133574878093	0.702481246200066	-0.408148612395136
chr1	20697134	20697236	102	-	intron	KIF17	0.514678394685679	1	0.416043918926464	1	0.38151730798685	0.999051705287308	0.442474223854311	1	2.05197107769375	1.02756528412084	0.120086494525202	0.999571842243425	1.02440579357292
chr1	20720348	20720519	171	-	utr3	SH2D5	0.859841084976458	1	0.892676280226899	1	0.919649965288718	0.999051705287308	0.374951383091244	1	0.193077694865585	0.211585288405925	0.644468937426105	0.999571842243425	-0.0185075935403395
chr1	20721021	20721223	202	-	utr3	SH2D5	0.579442132998638	1	0.623751619255424	1	0.85621979675794	0.999051705287308	0.0493240679327621	0.693738766044565	-0.17067941487036	0.211585288405925	0.644468937426105	0.999571842243425	-0.382264703276285
chr1	20721276	20721481	205	-	utr3	SH2D5	0.969875720656709	1	0.925138427039484	1	0.856100863183011	0.999051705287308	0.871287445977754	1	-0.344517483661878	0.211585288405925	0.644468937426105	0.999571842243425	-0.556102772067802
chr1	20721715	20721869	154	-	utr3	SH2D5	0.474710810857267	1	0.462294116698155	1	0.768270756836024	0.999051705287308	0.0559972566422663	0.711952116477821	-0.594877616162344	0.211585288405925	0.644468937426105	0.999571842243425	-0.806462904568269
chr1	20787192	20787304	112	-	utr5	HP1BP3	0.208668298352652	1	0.0578018966552431	1	0.209565496599485	0.999051705287308	0.172734202365943	0.910792883559373	-1.43350701437099	-0.227536498819874	0.546395782508306	0.999571842243425	-1.20597051555112
chr1	20864569	20864696	127	-	exon	EIF4G3	0.359710579835124	1	0.348153180635333	1	0.746439078787251	0.999051705287308	0.030362756659317	0.685670340411605	-1.37374062696734	-0.199988922038776	0.65091412242192	0.999571842243425	-1.17375170492856
chr1	20941575	20941905	330	-	exon	EIF4G3	0.66837415613008	1	0.654927991993619	1	0.695638842715884	0.999051705287308	0.990715750457695	1	-1.58571921287847	-0.199988922038776	0.65091412242192	0.999571842243425	-1.38573029083969
chr1	21176734	21176887	153	-	utr5	EIF4G3	0.95480763383851	1	0.955320933169021	1	0.717097595892457	0.999051705287308	0.488027419890041	1	0.0102509953971419	-0.199988922038776	0.65091412242192	0.999571842243425	0.210239917435918
chr1	21217763	21218427	664	-	utr3	ECE1	0.935202416536799	1	0.853443275735927	1	0.888017972216042	0.999051705287308	0.804254189402889	1	0.827247007060225	1.06241650593858	0.0139608454889857	0.601796142008369	-0.235169498878353
chr1	21219009	21219383	374	-	utr3	ECE1	0.674192408044183	1	0.702105978889962	1	0.696897408693362	0.999051705287308	0.46242401886419	1	1.10983344334524	1.06241650593858	0.0139608454889857	0.601796142008369	0.0474169374066593
chr1	21219669	21220125	456	-	utr3	ECE1	0.802166363991798	1	0.87839147519583	1	0.986730413529447	0.999051705287308	0.575521028413306	1	0.834308288500623	1.06241650593858	0.0139608454889857	0.601796142008369	-0.228108217437955
chr1	21272772	21272949	177	-	utr5	ECE1	0.805741048932183	1	0.864602344130277	1	0.903152374947449	0.999051705287308	0.27773552472626	1	1.00861585064092	1.06241650593858	0.0139608454889857	0.601796142008369	-0.0538006552976584
chr1	21279253	21279407	154	-	utr5	ECE1	0.890239820891487	1	0.941752026326929	1	0.927912331517372	0.999051705287308	0.306577713584952	1	0.906796698094813	1.06241650593858	0.0139608454889857	0.601796142008369	-0.155619807843765
chr1	21290094	21290227	133	-	utr5	ECE1	0.174401133930284	1	0.238007615133529	1	0.107914722958837	0.999051705287308	0.0412469423367775	0.687850521702303	0.507443658629919	1.06241650593858	0.0139608454889857	0.601796142008369	-0.554972847308659
chr1	21345372	21345527	155	-	utr5	ECE1	0.434516783108771	1	0.500061162098957	1	0.423088628628147	0.999051705287308	0.622331348123078	1	0.49755000561609	1.06241650593858	0.0139608454889857	0.601796142008369	-0.564866500322488
chr1	21596784	21597251	467	-	utr3	RAP1GAP	0.883405987474536	1	0.949679837631208	1	0.858854710402577	0.999051705287308	0.57345605295614	1	-0.0297490807240001	0.474948724545827	0.22032958719269	0.999571842243425	-0.504697805269827
chr1	21598468	21598569	101	-	exon	RAP1GAP	0.553729359886819	1	0.608668014602678	1	0.94956518139173	0.999051705287308	0.316441008104504	1	0.521942839215222	0.474948724545827	0.22032958719269	0.999571842243425	0.0469941146693952
chr1	21599497	21599698	201	-	exon	RAP1GAP	0.807709909076255	1	0.707280485920754	1	0.4300733668541	0.999051705287308	0.975420184355325	1	0.546452095410682	0.474948724545827	0.22032958719269	0.999571842243425	0.0715033708648556
chr1	21601687	21601870	183	-	exon	RAP1GAP	0.883907609283978	1	0.961610136534317	1	0.924281880457445	0.999051705287308	0.737746331013531	1	0.192060891472462	0.474948724545827	0.22032958719269	0.999571842243425	-0.282887833073365
chr1	21602819	21602938	119	-	exon	RAP1GAP	0.71693290869361	1	0.646093981751822	1	0.446047666349999	0.999051705287308	0.946375241761105	1	0.415106839908681	0.474948724545827	0.22032958719269	0.999571842243425	-0.0598418846371458
chr1	21782877	21782979	102	-	utr5	USP48	0.24557563757773	1	0.144947741970432	1	0.340230420382821	0.999051705287308	0.0470143114395165	0.692033341903027	-1.144040666594	-0.0492319911641112	0.910373728638341	0.999571842243425	-1.09480867542988
chr1	21822327	21822584	257	-	utr3	HSPG2	0.914037847270384	1	0.907077938793317	1	0.756846629767692	0.999051705287308	0.0686301423612292	0.7357623183066	-0.15282816798933	0.268449387061632	0.558921316007233	0.999571842243425	-0.421277555050963
chr1	21823055	21823187	132	-	utr3	HSPG2	0.577587616386877	1	0.588747624114532	1	0.533105431185318	0.999051705287308	0.770693219661505	1	-0.0155665129561656	0.268449387061632	0.558921316007233	0.999571842243425	-0.284015900017798
chr1	21823348	21823530	182	+	utr3	LDLRAD2	0.551998806688899	1	0.621344623833427	1	0.902015023416751	0.999051705287308	0.665901327793647	1	-0.302032452294185	2.50251606758614	0.234471909786017	NA	-2.80454851988033
chr1	21831006	21831133	127	-	exon	HSPG2	0.929709708473126	1	0.907824820239549	1	0.884532461997368	0.999051705287308	0.81363680869987	1	0.440357562170318	0.268449387061632	0.558921316007233	0.999571842243425	0.171908175108686
chr1	21836923	21837034	111	-	exon	HSPG2	0.64492054286164	1	0.642900387044347	1	0.781235805956884	0.999051705287308	0.981343754719011	1	0.60607120120266	0.268449387061632	0.558921316007233	0.999571842243425	0.337621814141028
chr1	21854944	21855045	101	-	exon	HSPG2	0.747792566652237	1	0.664848301048454	1	0.578986591386123	0.999051705287308	0.0623078312299176	0.72093958350261	0.342354150631969	0.268449387061632	0.558921316007233	0.999571842243425	0.0739047635703364
chr1	21855406	21855513	107	-	exon	HSPG2	0.853820469596442	1	0.95700344033347	1	0.795388957488998	0.999051705287308	0.104346462601124	0.804714232529692	0.188159294493162	0.268449387061632	0.558921316007233	0.999571842243425	-0.0802900925684705
chr1	21855587	21855704	117	-	exon	HSPG2	0.521629280112685	1	0.568131188690073	1	0.961847949995106	0.999051705287308	0.544410800442561	1	0.0342498516432211	0.268449387061632	0.558921316007233	0.999571842243425	-0.234199535418411
chr1	22030409	22030777	368	+	exon	LINC00339	0.601077916015911	1	0.678178129679683	1	0.574163846329163	0.999051705287308	0.863263245772633	1	0.182637814367213	0.228798891972855	0.611035922260346	0.999571842243425	-0.0461610776056421
chr1	22490425	22490554	129	+	exon	ZBTB40	0.94938388686744	1	0.967104057282166	1	0.941847601951343	0.999051705287308	0.174878850440814	0.912462390438847	-0.520344324046577	-0.0631547626279427	0.888276170859905	0.999571842243425	-0.457189561418634
chr1	22511726	22512061	335	+	exon	ZBTB40	0.897359589259765	1	0.866817381431613	1	0.74437272783172	0.999051705287308	0.0709899579344034	0.74232491403686	-0.17790416828875	-0.0631547626279427	0.888276170859905	0.999571842243425	-0.114749405660807
chr1	22526133	22526478	345	+	utr3	ZBTB40	0.826368879914	1	0.858229153672935	1	0.690596199063422	0.999051705287308	0.0106886528737106	0.682783234654766	-0.400338399965226	-0.0631547626279427	0.888276170859905	0.999571842243425	-0.337183637337283
chr1	22526583	22526732	149	+	utr3	ZBTB40	0.926080548179777	1	0.88788725427374	1	0.853385160360428	0.999051705287308	0.709824336526833	1	-0.288194491649429	-0.0631547626279427	0.888276170859905	0.999571842243425	-0.225039729021486
chr1	22527790	22527942	152	+	utr3	ZBTB40	0.828586673486216	1	0.892597022064271	1	0.873520573195105	0.999051705287308	0.439722512502412	1	-0.317092284312937	-0.0631547626279427	0.888276170859905	0.999571842243425	-0.253937521684994
chr1	22528034	22528242	208	+	utr3	ZBTB40	0.979706363684309	1	0.965573531663185	1	0.966782093777897	0.999051705287308	0.996402448701343	1	-0.9421887686422	-0.0631547626279427	0.888276170859905	0.999571842243425	-0.879034006014257
chr1	22528812	22529459	647	+	utr3	ZBTB40	0.864657002496244	1	0.943514852144721	1	0.944640302102499	0.999051705287308	0.354386223439104	1	-0.040446691725077	-0.0631547626279427	0.888276170859905	0.999571842243425	0.0227080709028657
chr1	22530414	22530577	163	+	utr3	ZBTB40	0.50585559882766	1	0.506218598055273	1	0.601858043754462	0.999051705287308	0.661202036191135	1	-0.858361548644157	-0.0631547626279427	0.888276170859905	0.999571842243425	-0.795206786016215
chr1	23019466	23019942	476	+	utr5	KDM1A	0.756102695002534	1	0.855361538561451	1	0.978684806299963	0.999051705287308	0.866656641987735	1	-0.735174629323891	-0.161547103053985	0.65499583162851	0.999571842243425	-0.573627526269906
chr1	23087900	23088054	154	-	utr3	LUZP1	0.922581743250658	1	0.861218949756188	1	0.948277733165354	0.999051705287308	1	1	-0.694924277250266	-0.0162350272143463	0.967691650485071	0.999571842243425	-0.67868925003592
chr1	23088685	23089130	445	-	utr3	LUZP1	0.753752370522377	1	0.758951815726376	1	0.863403991205218	0.999051705287308	0.0276237713314318	0.685670340411605	-0.255486298850699	-0.0162350272143463	0.967691650485071	0.999571842243425	-0.239251271636353
chr1	23091196	23091578	382	-	exon	LUZP1	0.921637318884399	1	0.896558064379497	1	0.891390807336178	0.999051705287308	0.70658143994127	1	-0.184765187890006	-0.0162350272143463	0.967691650485071	0.999571842243425	-0.16853016067566
chr1	23092608	23092975	367	-	exon	LUZP1	0.984210001143115	1	0.904890941082148	1	0.925560041032191	0.999051705287308	0.738396042377681	1	-0.252519127191859	-0.0162350272143463	0.967691650485071	0.999571842243425	-0.236284099977513
chr1	23093744	23093936	192	-	exon	LUZP1	0.864025177053801	1	0.82360517004914	1	0.925406227069436	0.999051705287308	0.997961302908038	1	-0.589284150694004	-0.0162350272143463	0.967691650485071	0.999571842243425	-0.573049123479657
chr1	23109048	23109176	128	-	utr5	LUZP1	0.89032276414878	1	0.899659192387272	1	0.762570233382115	0.999051705287308	0.122247504272874	0.840349583408291	-0.165720923184002	-0.0162350272143463	0.967691650485071	0.999571842243425	-0.149485895969655
chr1	23310572	23310836	264	-	exon	HNRNPR	0.868656655677979	1	0.817741918678955	1	0.821918804540359	0.999051705287308	0.58413468414244	1	-0.736271669696882	-0.253172461995226	0.497555180440787	0.999571842243425	-0.483099207701657
chr1	23361485	23361767	282	-	utr3	ZNF436	0.396346401384548	1	0.411334269126523	1	0.238748281663244	0.999051705287308	0.269123304278914	1	-0.915834995643904	-0.148244622436593	0.753852803031819	0.999571842243425	-0.767590373207311
chr1	23362247	23362482	235	-	exon	ZNF436	0.923329714635976	1	0.845400655633069	1	0.955232002034835	0.999051705287308	0.483529517177004	1	-0.697036806700056	-0.148244622436593	0.753852803031819	0.999571842243425	-0.548792184263463
chr1	23362665	23362836	171	-	exon	ZNF436	0.675458457277496	1	0.716154204912665	1	0.654688017724594	0.999051705287308	0.97211928763968	1	-1.10677306860978	-0.148244622436593	0.753852803031819	0.999571842243425	-0.958528446173183
chr1	23417297	23417431	134	-	exon	TCEA3	0.702674657759316	1	0.594916458952542	1	0.750273718767575	0.999051705287308	0.892614418319664	1	0.0989957582205067	-0.0635058048385829	0.879089690917819	0.999571842243425	0.16250156305909
chr1	23419097	23419207	110	-	utr5	TCEA3	0.945402442227944	1	0.849150614413961	1	0.83484843786925	0.999051705287308	0.312550848065215	1	0.0610105619784048	-0.0635058048385829	0.879089690917819	0.999571842243425	0.124516366816988
chr1	23429783	23429908	125	-	utr3	ASAP3	0.626800588551155	1	0.664363373517877	1	0.918729030011133	0.999051705287308	0.190542843334484	0.92772443594168	-0.693004045509229	-0.233765040662294	0.537486119900825	0.999571842243425	-0.459239004846934
chr1	23442567	23442669	102	-	utr3	ASAP3	0.79642006788158	1	0.811853519146093	1	0.799736398031313	0.999051705287308	0.37535848917804	1	0.132912233904935	-0.233765040662294	0.537486119900825	0.999571842243425	0.36667727456723
chr1	23484022	23484136	114	-	utr5	ASAP3	0.225782216840431	1	0.206948377245423	1	0.0960320768801381	0.999051705287308	0.259804555319547	1	-1.27955405210432	-0.233765040662294	0.537486119900825	0.999571842243425	-1.04578901144203
chr1	23509652	23510143	491	-	utr3	E2F2	0.833067068406475	1	0.82555058506907	1	0.93662312023904	0.999051705287308	0.802795125119027	1	0.0530118208858257	0.0796202368955162	0.877389732120867	0.999571842243425	-0.0266084160096904
chr1	23531035	23531245	210	-	utr5	E2F2	0.761027991628621	1	0.81690924383441	1	0.862475975564364	0.999051705287308	0.574368354736677	1	0.127196567971887	0.0796202368955162	0.877389732120867	0.999571842243425	0.0475763310763707
chr1	23558215	23558429	214	-	utr3	ID3	0.841644548272707	1	0.794633510070036	1	0.963235072848545	0.999051705287308	0.00126515799519034	0.363792117222076	-1.23872508184612	-0.759280057159745	0.0421718203097467	0.880696329357379	-0.47944502468637
chr1	23559263	23559429	166	-	utr5	ID3	0.886397225405303	1	0.887949351961294	1	0.779189471299907	0.999051705287308	0.630683398455105	1	-0.692023649693109	-0.759280057159745	0.0421718203097467	0.880696329357379	0.0672564074666364
chr1	23751187	23751988	801	+	exon	TCEB3	0.852728655042314	1	0.84333012386981	1	0.790014735839252	0.999051705287308	0.350542462153975	1	-0.207810860415527	-0.157134585612614	0.675879827057801	0.999571842243425	-0.0506762748029131
chr1	23752346	23752457	111	+	exon	TCEB3	0.725628936169743	1	0.725815160518107	1	0.586758662434988	0.999051705287308	0.571812488534418	1	-0.734254408109954	-0.157134585612614	0.675879827057801	0.999571842243425	-0.57711982249734
chr1	23759470	23759740	270	+	utr3	TCEB3	0.782937315222898	1	0.844111184999349	1	0.873667696939225	0.999051705287308	0.91338423958593	1	-0.435606268507058	-0.157134585612614	0.675879827057801	0.999571842243425	-0.278471682894445
chr1	23778425	23778543	118	+	utr5	PITHD1	0.0873300724729346	1	0.0206912428017465	1	0.09304601685599	0.999051705287308	0.0371167525819167	0.687648937552221	-0.47555848280196	0.418830511949591	0.289531256146967	0.999571842243425	-0.894388994751551
chr1	23787386	23787549	163	+	utr3	PITHD1	0.880208702900881	1	0.92582734178169	1	0.937509249723208	0.999051705287308	0.0368393729093942	0.687648937552221	-0.130643229367847	0.418830511949591	0.289531256146967	0.999571842243425	-0.549473741317437
chr1	23792589	23792693	104	+	utr5	LYPLA2	0.62975856217907	1	0.699423335057172	1	0.677771906885036	0.999051705287308	0.98158176999956	1	0.497427349165373	0.406051130513621	0.299342098883756	0.999571842243425	0.0913762186517523
chr1	23795842	23795962	120	-	utr3	GALE	0.815045958917021	1	0.904284434436284	1	0.964748419568162	0.999051705287308	0.604313127962024	1	-0.391787604297081	0.10174399160845	0.810274631464918	0.999571842243425	-0.493531595905531
chr1	23801983	23802311	328	-	utr3	HMGCL	0.872207195814576	1	0.900619506017611	1	0.935368287827089	0.999051705287308	0.367780541550862	1	0.279877002679567	0.321363904773408	0.412137039247118	0.999571842243425	-0.0414869020938408
chr1	23845413	23845632	219	-	utr3	FUCA1	0.858997393219672	1	0.828902887374699	1	0.886846899618264	0.999051705287308	0.993509960281787	1	-0.212713983755771	0.358137388121549	0.347723059833582	0.999571842243425	-0.57085137187732
chr1	24021832	24021941	109	+	intergenic	NA	0.971696045329268	1	0.967319853812372	1	0.796541872921876	0.999051705287308	0.2366082524437	0.977182927303349	1.27775377915419	NA	NA	NA	NA
chr1	24067251	24067418	167	+	intron	RP11-293P20.2	0.931185920906155	1	0.999416403612732	1	NA	NA	0.908858254109409	1	-0.529423087351745	-0.10444679541566	0.950001492146343	NA	-0.424976291936084
chr1	24068306	24068435	129	-	exon	MYOM3	0.231103251275842	1	0.213265144373694	1	0.459018996340291	0.999051705287308	0.540806256753116	1	2.10234706642048	0.882790729532707	0.0294219467362943	0.784106404729859	1.21955633688777
chr1	24090833	24091003	170	-	exon	MYOM3	0.277288609240775	1	0.218844975618721	1	0.482153918964065	0.999051705287308	0.45074130982793	1	1.79763436934332	0.882790729532707	0.0294219467362943	0.784106404729859	0.914843639810612
chr1	24092245	24092351	106	-	exon	MYOM3	0.782093477325976	1	0.691206700220005	1	0.74926958306064	0.999051705287308	0.932510301550717	1	1.30493363001785	0.882790729532707	0.0294219467362943	0.784106404729859	0.422142900485147
chr1	24105932	24106149	217	-	exon	MYOM3	0.564387853068738	1	0.623187748604001	1	0.643173410684904	0.999051705287308	0.761980707065707	1	0.878256547044793	0.882790729532707	0.0294219467362943	0.784106404729859	-0.0045341824879146
chr1	24107077	24107255	178	-	exon	MYOM3	0.919365239873145	1	0.992020839415579	1	0.941997383121957	0.999051705287308	0.849709427298991	1	0.760864298976897	0.882790729532707	0.0294219467362943	0.784106404729859	-0.12192643055581
chr1	24108300	24108401	101	-	exon	MYOM3	0.824169052477751	1	0.894684259538439	1	0.888348414738014	0.999051705287308	0.966219113021431	1	1.18009835481359	0.882790729532707	0.0294219467362943	0.784106404729859	0.297307625280885
chr1	24120212	24120336	124	-	utr3	IL22RA1	0.856355951211266	1	0.978464061981146	1	0.984268897845513	0.999051705287308	0.914345154625744	1	0.423069626230038	1.15479398741868	0.0585819289696484	0.959444001992397	-0.731724361188641
chr1	24138664	24138765	101	-	exon	IL22RA1	0.803078928036699	1	0.800916035656483	1	0.53751004731518	0.999051705287308	0.0489104944680888	0.693342270361784	1.40324191571893	1.15479398741868	0.0585819289696484	0.959444001992397	0.248447928300249
chr1	24156701	24156855	154	-	utr3	IFNLR1	0.890233100041535	1	0.897240818868662	1	0.924138344468556	0.999051705287308	0.621253701402208	1	-0.038283312839936	-0.121092559508441	0.814032949118884	0.999571842243425	0.0828092466685051
chr1	24156968	24157835	867	-	utr3	IFNLR1	0.84076194411895	1	0.730915074890875	1	0.677996126218693	0.999051705287308	0.927098271321193	1	-0.288320017550222	-0.121092559508441	0.814032949118884	0.999571842243425	-0.167227458041781
chr1	24162729	24162970	241	-	intron	IFNLR1	0.572014200536772	1	0.291085242553744	1	0.727307792956758	0.999051705287308	0.572516237488887	1	-1.45388436882896	-0.121092559508441	0.814032949118884	0.999571842243425	-1.33279180932052
chr1	24358140	24358580	440	-	utr3	STPG1	0.632379187841298	1	0.607859747458511	1	0.479427127082866	0.999051705287308	0.978293533232333	1	-0.15462041738051	-0.534860931946191	0.375784419044742	0.999571842243425	0.380240514565681
chr1	24419442	24419554	112	+	utr5	NIPAL3	0.808667153095393	1	0.828167960109939	1	0.965000115919122	0.999051705287308	0.0128646154638258	0.682783234654766	0.166463770277935	0.512334036379645	0.302436043299779	0.999571842243425	-0.34587026610171
chr1	24556426	24556683	257	+	intron	NCMAP	0.352555157762707	1	0.308631964205637	1	0.764703369763123	0.999051705287308	0.103412942251994	0.801906138246169	1.30968505040189	2.35320373414254	5.39310763100722e-06	0.0035603498877366	-1.04351868374065
chr1	24745384	24745614	230	+	utr5	CLIC4	0.47603595840466	1	0.566337769884992	1	0.551038786224521	0.999051705287308	0.674710504651785	1	-0.911520968807811	-0.246909822924761	0.555575998392777	0.999571842243425	-0.66461114588305
chr1	24797666	24797784	118	+	exon	CLIC4	0.821556352463866	1	0.832771409860189	1	0.815199788713275	0.999051705287308	0.175181787205242	0.912732048518029	-0.33430385623036	-0.246909822924761	0.555575998392777	0.999571842243425	-0.0873940333055989
chr1	25246948	25247060	112	-	utr5	RSRP1	0.704067571431263	1	0.764334962023534	1	0.812739435780395	0.999051705287308	0.211807490778176	0.953096431576278	-0.0990462392551181	0.152784160236881	0.770076766164861	0.999571842243425	-0.251830399491999
chr1	25458384	25458514	130	+	exon	TMEM57	0.586425312820474	1	0.603901885857359	1	0.733706628622965	0.999051705287308	0.176048371737985	0.914135818155321	-1.07398957718612	0.181781585785858	0.663354533773963	0.999571842243425	-1.25577116297198
chr1	25458652	25458823	171	+	exon	TMEM57	0.971298209964687	1	0.861979051323867	1	0.993826393307015	0.999051705287308	0.2298612003397	0.970019872261564	-0.00995889394005022	0.181781585785858	0.663354533773963	0.999571842243425	-0.191740479725908
chr1	25553855	25553965	110	+	exon	LDLRAP1	0.701793573711588	1	0.620611498337023	1	0.842079021021657	0.999051705287308	0.670443304529937	1	0.71129285085482	1.0043013981894	0.0133114550608167	0.589124843529554	-0.293008547334576
chr1	25563583	25563744	161	+	exon	LDLRAP1	0.910369729747288	1	0.987268824896221	1	0.944465071941252	0.999051705287308	0.881570973366733	1	0.867029912977547	1.0043013981894	0.0133114550608167	0.589124843529554	-0.137271485211849
chr1	25566820	25567175	355	+	utr3	LDLRAP1	0.864505045514424	1	0.89662060821634	1	0.778101567994132	0.999051705287308	0.0644954866753171	0.726961831385494	0.764250400540932	1.0043013981894	0.0133114550608167	0.589124843529554	-0.240050997648464
chr1	25567399	25567797	398	+	utr3	LDLRAP1	0.864498453305298	1	0.899443537054625	1	0.967980382192374	0.999051705287308	0.0673634052828569	0.733538137253869	0.70674953481152	1.0043013981894	0.0133114550608167	0.589124843529554	-0.297551863377876
chr1	25815705	25816149	444	+	utr3	SEPN1	0.914763399451273	1	0.926526079313126	1	0.677474597862922	0.999051705287308	0.187947158593971	0.926253735396112	0.3245291539489	0.478013035480791	0.356938016743397	0.999571842243425	-0.153483881531891
chr1	25820271	25820435	164	+	utr5	MTFR1L	0.0546694519685342	1	0.0257919311985142	1	0.0636671479646585	0.999051705287308	0.008716356879791	0.682783234654766	-0.649672147019995	-0.0762935796849787	0.853125571796476	0.999571842243425	-0.573378567335017
chr1	25820517	25820730	213	+	utr5	MTFR1L	0.842363137717032	1	0.908271915005763	1	0.877747072962101	0.999051705287308	0.839080834521927	1	0.287730853519241	-0.0762935796849787	0.853125571796476	0.999571842243425	0.36402443320422
chr1	25821328	25821483	155	+	intron	RP1-317E23.6	0.682022027877541	1	0.679883340317941	1	0.693367191922596	0.999051705287308	0.327921798299176	1	-0.198509354751088	NA	NA	NA	NA
chr1	25822987	25823091	104	+	utr3	RP1-317E23.6	0.508851479640959	1	0.565995840923373	1	0.471646893396769	0.999051705287308	0.582411632084189	1	0.471186929482632	NA	NA	NA	NA
chr1	25835012	25835565	553	-	exon	AUNIP	0.759541805705194	1	0.817665730350234	1	0.829229015656974	0.999051705287308	0.940953327486801	1	-0.554216606189879	-0.786013856771642	0.130231048773889	0.999571842243425	0.231797250581763
chr1	25862493	25862709	216	-	utr3	PAQR7	0.976748971889031	1	0.944383498986115	1	0.899611232029197	0.999051705287308	0.362691337688816	1	0.122307616806308	0.193893553058624	0.655993895072241	0.999571842243425	-0.0715859362523164
chr1	25862792	25863015	223	-	utr3	PAQR7	0.677552299281702	1	0.682256262724825	1	0.663941797560649	0.999051705287308	0.632663834481401	1	0.126554312087372	0.193893553058624	0.655993895072241	0.999571842243425	-0.0673392409712524
chr1	25863401	25863656	255	+	exon	RP1-125I3.2	0.923531166085911	1	0.945584929211466	1	0.939471629538747	0.999051705287308	0.104260867815717	0.804630808425068	0.172509531024538	NA	NA	NA	NA
chr1	25901585	25901717	132	-	exon	STMN1	0.845972094315222	1	0.891718321068984	1	0.826626105227034	0.999051705287308	0.999100570396017	1	-0.474448324485093	-0.554718644232116	0.181586776379142	0.999571842243425	0.0802703197470233
chr1	25903754	25903870	116	-	exon	STMN1	0.432865471018776	1	0.472708587226847	1	0.456010768972045	0.999051705287308	0.699183563387432	1	0.28658500740078	-0.554718644232116	0.181586776379142	0.999571842243425	0.841303651632896
chr1	25961522	25961865	343	-	utr3	PAFAH2	0.840281383163548	1	0.824139008755636	1	0.908978095651886	0.999051705287308	0.0189549207011074	0.682783234654766	0.302201893142436	0.792316888637877	0.0658194910324626	0.995028149516616	-0.490114995495441
chr1	26122251	26122489	238	+	exon	PDIK1L	0.798203031066488	1	0.860979328941282	1	0.785462791832755	0.999051705287308	0.701363109045271	1	-1.23070034440663	-0.439761830834695	0.504234131195954	0.999571842243425	-0.790938513571936
chr1	26169951	26170158	207	-	utr3	RP11-96L14.7	0.244021475143713	1	0.312957875338808	1	0.390846113658537	0.999051705287308	0.336336603768292	1	-0.517531826537779	1.24683796592273	0.492997549970326	NA	-1.76436979246051
chr1	26170353	26170459	106	-	utr3	RP11-96L14.7	0.610354567427283	1	0.676832485172135	1	0.775559427955651	0.999051705287308	0.541631295774708	1	-0.29807167870553	1.24683796592273	0.492997549970326	NA	-1.54490964462826
chr1	26170535	26170822	287	-	utr3	RP11-96L14.7	0.665618931980724	1	0.643860821044124	1	0.534781356522801	0.999051705287308	0.0364211108995763	0.687648937552221	-0.00763587121799522	1.24683796592273	0.492997549970326	NA	-1.25447383714072
chr1	26180416	26180555	139	+	utr5	CNKSR1	0.549266630312602	1	0.515905862407197	1	0.590143166444171	0.999051705287308	0.613083999385676	1	0.592637755811586	0.425836705226698	0.363286666396701	0.999571842243425	0.166801050584887
chr1	26180701	26180824	123	+	utr3	CNKSR1	0.945771121654079	1	0.924760438091036	1	0.949421434736321	0.999051705287308	0.471561631693148	1	0.212350366259818	0.425836705226698	0.363286666396701	0.999571842243425	-0.21348633896688
chr1	26189398	26189534	136	+	utr3	CNKSR1	0.816396150920462	1	0.797831989806299	1	0.895560256158607	0.999051705287308	0.835710149412273	1	0.318617670382152	0.425836705226698	0.363286666396701	0.999571842243425	-0.107219034844547
chr1	26255649	26255799	150	+	exon	CEP85	0.785618095627419	1	0.803485389455184	1	0.804241171542531	0.999051705287308	0.130930376419274	0.852137152596455	0.13261427726955	-0.305978581824575	0.487293336176247	0.999571842243425	0.438592859094125
chr1	26277236	26277404	168	+	utr3	CEP85	0.84541767343741	1	0.818529803238467	1	0.84851516749378	0.999051705287308	0.854070492493201	1	-0.680877046896608	-0.305978581824575	0.487293336176247	0.999571842243425	-0.374898465072034
chr1	26280717	26280827	110	+	exon	SH3BGRL3	0.984221041977509	1	0.987384432054142	1	0.881694430764329	0.999051705287308	0.422782660645276	1	0.635521234068933	0.910169778559958	0.0360879158934405	0.837665188299041	-0.274648544491024
chr1	26281005	26281176	171	+	utr3	SH3BGRL3	0.932322898060498	1	0.88693943653078	1	0.989846737152252	0.999051705287308	0.561863419180219	1	0.33673296169421	0.910169778559958	0.0360879158934405	0.837665188299041	-0.573436816865747
chr1	26343769	26344774	1005	-	utr5	AIM1L	0.866755369565282	1	0.930725237021843	1	0.882888170746087	0.999051705287308	0.19398801249445	0.930513918695676	-0.779195020967581	-0.585513127857207	0.180578639703299	0.999571842243425	-0.193681893110374
chr1	26345442	26346746	1304	-	utr5	AIM1L	0.878920496756225	1	0.854259933385496	1	0.930610428998606	0.999051705287308	0.379093435196986	1	-0.475310227043649	-0.585513127857207	0.180578639703299	0.999571842243425	0.110202900813558
chr1	26354102	26354208	106	-	utr5	AIM1L	0.540720144925645	1	0.526106786752128	1	0.437772237103699	0.999051705287308	0.67723439352504	1	-0.881239602937624	-0.585513127857207	0.180578639703299	0.999571842243425	-0.295726475080417
chr1	26468858	26469181	323	+	utr3	DHDDS	0.999992068277631	1	0.924463795875487	1	0.778935128629919	0.999051705287308	0.877205683612854	1	-0.00111303845490382	0.110259339084715	0.782515032022949	0.999571842243425	-0.111372377539619
chr1	26472442	26472608	166	+	utr5	HMGN2	0.694890502592311	1	0.776355974948319	1	0.963740179027863	0.999051705287308	0.0861700457549888	0.775776111440771	-0.0477915052369441	0.0319940973259559	0.953152423166446	0.999571842243425	-0.0797856025629
chr1	26529785	26529947	162	+	utr5	RPS6KA1	0.816108861589235	1	0.865243702041063	1	0.8559202273377	0.999051705287308	0.866015500573156	1	-1.44532866448527	-0.127825950603803	0.756746248142532	0.999571842243425	-1.31750271388146
chr1	26546798	26546937	139	+	utr3	RPS6KA1	0.662749967016405	1	0.595659559566538	1	0.476655544075054	0.999051705287308	0.989731804264338	1	0.00353085713332693	-0.127825950603803	0.756746248142532	0.999571842243425	0.13135680773713
chr1	26574175	26574621	446	+	utr3	RPS6KA1	0.853592027005522	1	0.955919198595888	1	0.940167117263701	0.999051705287308	0.524992738471741	1	-0.484620033817333	-0.127825950603803	0.756746248142532	0.999571842243425	-0.35679408321353
chr1	26696026	26696689	663	+	utr5	ARID1A	0.379127309414675	1	0.441754800761447	1	0.423365250010706	0.999051705287308	0.563365230584848	1	-0.441728134118579	-0.0833426978715045	0.83202344870305	0.999571842243425	-0.358385436247074
chr1	26696865	26697416	551	+	exon	ARID1A	0.556266421889541	1	0.661607440630728	1	0.552077066117691	0.999051705287308	0.92032066231713	1	-0.941792550671634	-0.0833426978715045	0.83202344870305	0.999571842243425	-0.858449852800129
chr1	26731299	26731506	207	+	exon	ARID1A	0.414179268106848	1	0.417434106670443	1	0.754756545500139	0.999051705287308	0.506083253364227	1	-1.48908567508037	-0.0833426978715045	0.83202344870305	0.999571842243425	-1.40574297720886
chr1	26779158	26779770	612	+	utr3	ARID1A	0.848448740191812	1	0.883462669231487	1	0.892849222800896	0.999051705287308	0.259106498338977	1	-0.106052963093097	-0.0833426978715045	0.83202344870305	0.999571842243425	-0.0227102652215924
chr1	26779829	26780771	942	+	utr3	ARID1A	0.679646607666387	1	0.74088522698055	1	0.662595359583346	0.999051705287308	0.758056658894299	1	-0.39097985205491	-0.0833426978715045	0.83202344870305	0.999571842243425	-0.307637154183405
chr1	26787648	26787748	100	+	utr5	PIGV	0.46775112464497	1	0.460663608476398	1	0.488409995559755	0.999051705287308	0.527056494769926	1	0.290068208712826	0.722453899945748	0.101359752515031	0.999571842243425	-0.432385691232922
chr1	26797597	26797931	334	+	utr3	PIGV	0.759999329372671	1	0.754352284535348	1	0.817347853641526	0.999051705287308	0.905984040584976	1	-0.0972861114796899	0.722453899945748	0.101359752515031	0.999571842243425	-0.819740011425438
chr1	26854087	26854236	149	+	utr3	ZDHHC18	0.558974028742487	1	0.542195559196715	1	0.888513901081668	0.999051705287308	0.977208569205619	1	0.121141999080066	0.181005753624431	0.688155327329104	0.999571842243425	-0.0598637545443653
chr1	26863118	26864387	1269	+	utr3	SFN	0.83252689554853	1	0.906088726218155	1	0.971514834961565	0.999051705287308	0.0185915601769889	0.682783234654766	0.214001171823659	0.772578020661595	0.125682241447219	0.999571842243425	-0.558576848837936
chr1	26879479	26879603	124	-	utr3	GPN2	0.807424873163278	1	0.840891594730508	1	0.939433945542425	0.999051705287308	0.821050555500496	1	0.571060906724095	0.548893409658646	0.15835644305395	0.999571842243425	0.0221674970654493
chr1	26889704	26890097	393	-	utr5	GPN2	0.202755351610651	1	0.267407814562271	1	0.204086328237436	0.999051705287308	0.124347461402325	0.842510313700059	-0.878771326232405	0.548893409658646	0.15835644305395	0.999571842243425	-1.42766473589105
chr1	26890537	26890757	220	-	utr3	GPATCH3	0.940986023270267	1	0.897774476487496	1	0.851315880943781	0.999051705287308	0.248280802820637	0.99013369651127	0.21322014285617	0.275201168770844	0.503714024805218	0.999571842243425	-0.0619810259146736
chr1	26890947	26891171	224	-	utr3	GPATCH3	0.858624932738397	1	0.898005140906597	1	0.957075327097521	0.999051705287308	0.0772892806191885	0.757429025247762	0.0249297756040188	0.275201168770844	0.503714024805218	0.999571842243425	-0.250271393166825
chr1	26894285	26894472	187	-	exon	GPATCH3	0.975626830324285	1	0.994524592171716	1	0.984665170507442	0.999051705287308	0.834930235628865	1	-0.445883236055526	0.275201168770844	0.503714024805218	0.999571842243425	-0.72108440482637
chr1	26897375	26897744	369	-	exon	GPATCH3	0.77279877304779	1	0.796786194591118	1	0.688937640687813	0.999051705287308	0.414431012833957	1	-0.577713112289337	0.275201168770844	0.503714024805218	0.999571842243425	-0.852914281060181
chr1	26900232	26900425	193	+	utr5	NUDC	0.994599810458743	1	0.988073056069079	1	0.959857652810977	0.999051705287308	0.235349245438811	0.974920286623045	-0.177349291512008	0.438168614153703	0.281713750077475	0.999571842243425	-0.615517905665711
chr1	26911584	26911849	265	-	utr3	NR0B2	0.801703822361004	1	0.808648413790579	1	0.866896512092415	0.999051705287308	0.0286906287676045	0.685670340411605	1.52784666385113	1.80564043016985	6.68130435684662e-06	0.00423434344919511	-0.27779376631872
chr1	26911979	26912090	111	-	exon	NR0B2	0.815809620828927	1	0.819723712862102	1	0.921745758159485	0.999051705287308	0.267652231411708	1	1.41889059965426	1.80564043016985	6.68130435684662e-06	0.00423434344919511	-0.386749830515595
chr1	26913489	26913637	148	-	exon	NR0B2	0.792676738046577	1	0.773765435736294	1	0.957982700881724	0.999051705287308	0.718967753641798	1	1.68042942806894	1.80564043016985	6.68130435684662e-06	0.00423434344919511	-0.125211002100913
chr1	26913850	26913982	132	-	utr5	NR0B2	0.796859237469399	1	0.728815267813013	1	0.296380302724254	0.999051705287308	0.961919388148706	1	1.9365466764954	1.80564043016985	6.68130435684662e-06	0.00423434344919511	0.130906246325546
chr1	26921754	26921896	142	+	utr5	NUDC	0.674401352003075	1	0.766765552729514	1	0.997000035823798	0.999051705287308	0.398517419666423	1	0.494860785300666	0.438168614153703	0.281713750077475	0.999571842243425	0.0566921711469635
chr1	26924043	26924143	100	+	utr5	NUDC	0.717015974626027	1	0.761776164665153	1	0.695439593714454	0.999051705287308	0.0028002025868421	0.551200800789874	0.363842191229027	0.438168614153703	0.281713750077475	0.999571842243425	-0.0743264229246757
chr1	26941397	26941629	232	+	exon	NUDC	0.932557140157426	1	0.821161404246696	1	0.565662440415263	0.999051705287308	0.890056735163402	1	0.240857815827287	0.438168614153703	0.281713750077475	0.999571842243425	-0.197310798326416
chr1	26942584	26942701	117	+	exon	NUDC	0.946514263373011	1	0.92951769295624	1	0.887082737095841	0.999051705287308	0.733354442681684	1	0.0487332467906523	0.438168614153703	0.281713750077475	0.999571842243425	-0.38943536736305
chr1	26951429	26952185	756	-	utr3	KDF1	0.444892520760848	1	0.500486345528002	1	0.55132677048912	0.999051705287308	0.0165614491097184	0.682783234654766	-0.0936026967116505	0.939953905475316	0.143495840893795	0.999571842243425	-1.03355660218697
chr1	26952255	26952408	153	-	utr5	KDF1	0.865012241094772	1	0.847996862375953	1	0.609461959978753	0.999051705287308	0.977739777373271	1	0.421247029608438	0.939953905475316	0.143495840893795	0.999571842243425	-0.518706875866878
chr1	26993691	26994268	577	+	utr5	TRNP1	0.574376944634118	1	0.635914374934317	1	0.543986437479915	0.999051705287308	0.684401749444764	1	0.501874699375767	0.927793839023513	0.0173113548897723	0.674628683266285	-0.425919139647746
chr1	26994390	26994591	201	+	utr3	TRNP1	0.655572650661372	1	0.693899068129501	1	0.689409587808778	0.999051705287308	0.180243357497606	0.917268515340797	0.528582799208764	0.927793839023513	0.0173113548897723	0.674628683266285	-0.399211039814749
chr1	27000862	27001045	183	+	utr3	TRNP1	0.685578958384739	1	0.768315374501227	1	0.890326950886696	0.999051705287308	0.995422804757632	1	1.0486940606772	0.927793839023513	0.0173113548897723	0.674628683266285	0.120900221653683
chr1	27005439	27005570	131	-	utr3	FAM46B	0.691672814982695	1	0.658785605451176	1	0.612323559288409	0.999051705287308	0.567324405402813	1	-0.590352067638696	0.129532982665418	0.848183404262474	0.999571842243425	-0.719885050304114
chr1	27005704	27005992	288	-	utr3	FAM46B	0.846627945569366	1	0.827999317340257	1	0.707308758428257	0.999051705287308	0.588384056497772	1	-0.30320579704359	0.129532982665418	0.848183404262474	0.999571842243425	-0.432738779709008
chr1	27006421	27006759	338	-	exon	FAM46B	0.76714022863756	1	0.731309009822185	1	0.621366704870731	0.999051705287308	0.859096769804467	1	-0.761288611243775	0.129532982665418	0.848183404262474	0.999571842243425	-0.890821593909193
chr1	27100133	27100560	427	-	utr3	SLC9A1	0.979870966303258	1	0.956548997254649	1	0.912971086499776	0.999051705287308	0.0803549658049745	0.764044539122941	-0.254893386310566	-0.0818592478352292	0.853315610129998	0.999571842243425	-0.173034138475337
chr1	27102047	27102183	136	-	exon	SLC9A1	0.88170826401445	1	0.773955496001501	1	0.626000511018931	0.999051705287308	0.985988786049437	1	-0.260900348112285	-0.0818592478352292	0.853315610129998	0.999571842243425	-0.179041100277055
chr1	27154749	27154897	148	-	utr5	SLC9A1	0.598794664893979	1	0.671387871890624	1	0.823319236462837	0.999051705287308	0.515387229113197	1	-0.287159719818834	-0.0818592478352292	0.853315610129998	0.999571842243425	-0.205300471983604
chr1	27335488	27335774	286	+	utr3	TMEM222	0.831156376119057	1	0.793916468658106	1	0.85524991673105	0.999051705287308	0.43026197082532	1	-0.119390192912756	0.052217526747942	0.908952064598706	0.999571842243425	-0.171607719660698
chr1	27342244	27342416	172	+	exon	SYTL1	0.910137699404047	1	0.848560796989568	1	0.822230026318877	0.999051705287308	0.849349886242184	1	0.065388528553742	0.455495537560846	0.253527915473816	0.999571842243425	-0.390107009007104
chr1	27343089	27343218	129	+	intron	SYTL1	0.768084707371522	1	0.697781924475267	1	0.479227890955002	0.999051705287308	0.661811213908543	1	0.567864027202445	0.455495537560846	0.253527915473816	0.999571842243425	0.112368489641599
chr1	27345352	27345510	158	+	exon	SYTL1	0.716675944480802	1	0.788665645791385	1	0.991026914485008	0.999051705287308	0.498003851380529	1	0.209714439027579	0.455495537560846	0.253527915473816	0.999571842243425	-0.245781098533267
chr1	27347368	27347529	161	+	exon	SYTL1	0.872595212246711	1	0.926934731307578	1	0.958280859480582	0.999051705287308	0.427161513816062	1	0.310338162160861	0.455495537560846	0.253527915473816	0.999571842243425	-0.145157375399986
chr1	27349332	27349748	416	+	exon	SYTL1	0.552032069291429	1	0.61425377543296	1	0.55246598748057	0.999051705287308	0.749894373753183	1	0.0874425392299813	0.455495537560846	0.253527915473816	0.999571842243425	-0.368052998330865
chr1	27350782	27350961	179	+	exon	SYTL1	0.411659491248841	1	0.505576519382187	1	0.858841434494788	0.999051705287308	0.0777427575069357	0.758674360281425	-0.32691063263222	0.455495537560846	0.253527915473816	0.999571842243425	-0.782406170193066
chr1	27351392	27351508	116	+	exon	SYTL1	0.624274303068724	1	0.697358035664073	1	0.790295026442103	0.999051705287308	0.392698705665714	1	-0.368726074604297	0.455495537560846	0.253527915473816	0.999571842243425	-0.824221612165143
chr1	27355274	27355374	100	-	utr3	MAP3K6	0.972179754787718	1	0.864409233773674	1	0.943427305816501	0.999051705287308	0.972800898867665	1	0.336491887892844	1.06435859194647	0.0340944059390225	0.819760110327921	-0.727866704053624
chr1	27394172	27394383	211	+	exon	GPR3	0.937970835345135	1	0.948890849218022	1	0.905780682849929	0.999051705287308	0.282970538423155	1	0.0546421102740954	0.923828758533387	0.100955940209787	0.999571842243425	-0.869186648259291
chr1	27489991	27490098	107	-	utr5	WASF2	0.725275515253591	1	0.609736011305658	1	0.62174536297985	0.999051705287308	0.849188767933798	1	0.490682438267085	0.733373740213489	0.0577861342891836	0.957702418073039	-0.242691301946404
chr1	27534607	27534708	101	-	utr3	AHDC1	0.895899771142994	1	0.851854914638268	1	0.916976030519558	0.999051705287308	0.879847088710002	1	-0.465446287454506	0.732730690776589	0.125226806910585	0.999571842243425	-1.1981769782311
chr1	27547315	27547886	571	-	exon	AHDC1	0.938740719644434	1	0.988918022413588	1	0.979050126811823	0.999051705287308	0.707557291618673	1	-0.0965468416342883	0.732730690776589	0.125226806910585	0.999571842243425	-0.829277532410877
chr1	27547942	27550447	2505	-	exon	AHDC1	0.624792261846986	1	0.686022356666332	1	0.772881580004192	0.999051705287308	0.42472031714539	1	0.0968045515710968	0.732730690776589	0.125226806910585	0.999571842243425	-0.635926139205492
chr1	27550719	27551914	1195	-	exon	AHDC1	0.75059743999309	1	0.82124115566676	1	0.856547635938866	0.999051705287308	0.335773414014211	1	0.0872839886019097	0.732730690776589	0.125226806910585	0.999571842243425	-0.645446702174679
chr1	27558755	27558940	185	-	utr5	AHDC1	0.852764168172367	1	0.905025187695563	1	0.830718709745511	0.999051705287308	0.848800758938806	1	0.0574957986230019	0.732730690776589	0.125226806910585	0.999571842243425	-0.675234892153587
chr1	27603400	27603548	148	-	utr5	AHDC1	0.846631834495381	1	0.916553811729048	1	0.954211898322669	0.999051705287308	0.93663760770566	1	-0.316303645308026	0.732730690776589	0.125226806910585	0.999571842243425	-1.04903433608462
chr1	27603796	27604147	351	-	intron	AHDC1	0.845973304330968	1	0.883051950986994	1	0.906747989700768	0.999051705287308	0.47469143930948	1	0.0757166972646585	0.732730690776589	0.125226806910585	0.999571842243425	-0.657013993511931
chr1	27850059	27850363	304	+	exon	PPP1R8	0.506027515396715	1	0.514667856849579	1	0.570304483226359	0.999051705287308	0.0941858960012798	0.785836688651663	-1.20975000773902	-0.616877968239879	0.107419878884718	0.999571842243425	-0.592872039499138
chr1	27882314	27882698	384	+	exon	THEMIS2	0.529325048408977	1	0.544997520606389	1	0.668147012938857	0.999051705287308	0.835276442972934	1	-0.0630977129166541	0.0459502437131862	0.943614070571591	0.999571842243425	-0.10904795662984
chr1	27882767	27882917	150	+	exon	THEMIS2	0.985402725443727	1	0.970514659556395	1	0.677257692474521	0.999051705287308	0.342064160936431	1	-0.173899968771348	0.0459502437131862	0.943614070571591	0.999571842243425	-0.219850212484535
chr1	27886413	27886522	109	+	utr3	THEMIS2	0.542159628550627	1	0.490590438894303	1	0.433081138129498	0.999051705287308	0.547449718597834	1	-1.04346231859865	0.0459502437131862	0.943614070571591	0.999571842243425	-1.08941256231183
chr1	27935088	27935188	100	+	utr5	SMPDL3B	0.856295410291882	1	0.813894969661358	1	0.958828141908412	0.999051705287308	0.543907512308508	1	0.13084907966874	0.331487936650993	0.640554417465403	0.999571842243425	-0.200638856982253
chr1	27945185	27945324	139	+	exon	SMPDL3B	0.916131445706817	1	0.825258989561224	1	0.896772486922615	0.999051705287308	0.237500386897796	0.978789473275766	0.773091718477684	0.331487936650993	0.640554417465403	0.999571842243425	0.441603781826691
chr1	27958932	27959071	139	+	utr3	SMPDL3B	0.985010775936209	1	0.99259483266234	1	0.731918269068311	0.999051705287308	0.895526668411264	1	0.132340602079367	0.331487936650993	0.640554417465403	0.999571842243425	-0.199147334571627
chr1	27966730	27967549	819	+	utr3	XKR8	0.954910578640246	1	0.94138243182727	1	0.984216295209006	0.999051705287308	0.510113892087571	1	0.1257741675814	0.404927806140201	0.404600690539761	0.999571842243425	-0.279153638558801
chr1	28149633	28149985	352	-	utr3	PTAFR	0.757822054530457	1	0.749130103502487	1	0.603306393784462	0.999051705287308	0.345875840974003	1	-0.666891567835238	0.135119917736235	0.847162721286302	0.999571842243425	-0.802011485571474
chr1	28201282	28201385	103	-	exon	DNAJC8	0.943675862565125	1	0.927530900326886	1	0.997470565707606	0.999051705287308	0.594149563000345	1	-0.534614216983116	-0.410217856233145	0.281609970109516	0.999571842243425	-0.124396360749971
chr1	28236106	28236579	473	+	utr3	ATPIF1	0.734773716286709	1	0.811043369471657	1	0.837376802703527	0.999051705287308	0.00552141916550031	0.641321955128197	0.0510895289225947	0.331078861949265	0.401296255487224	0.999571842243425	-0.27998933302667
chr1	28237773	28237887	114	+	utr3	ATPIF1	0.862583084330346	1	0.842055356187231	1	0.8764772320044	0.999051705287308	0.970551056098433	1	-0.683692720183774	0.331078861949265	0.401296255487224	0.999571842243425	-1.01477158213304
chr1	28259516	28259932	416	+	utr5	SESN2	0.47226725591683	1	0.577905324919506	1	0.36356288313259	0.999051705287308	0.772726471837236	1	-0.794414245181597	-0.320493176839221	0.566165460195658	0.999571842243425	-0.473921068342376
chr1	28269108	28269238	130	+	exon	SESN2	0.902140207832057	1	0.978357227661821	1	0.952786705687215	0.999051705287308	0.789297626326348	1	-1.57711480028271	-0.320493176839221	0.566165460195658	0.999571842243425	-1.25662162344349
chr1	28271603	28271743	140	+	exon	SESN2	0.466108044691999	1	0.570634192472311	1	0.913138127794081	0.999051705287308	0.269941657327817	1	-1.14556888340953	-0.320493176839221	0.566165460195658	0.999571842243425	-0.825075706570311
chr1	28280813	28281192	379	+	utr3	SESN2	0.919560735742369	1	0.939080311835792	1	0.811055351206391	0.999051705287308	0.874527024694769	1	-0.770701863105958	-0.320493176839221	0.566165460195658	0.999571842243425	-0.450208686266737
chr1	28334511	28334937	426	+	exon	MED18	0.822947374333065	1	0.859259516347087	1	0.900782413482021	0.999051705287308	0.161981626431754	0.898295795098045	0.134361111149521	0.435650512729853	0.30268461848244	0.999571842243425	-0.301289401580331
chr1	28394277	28394380	103	+	intron	PHACTR4	0.774456548132234	1	0.999657135870797	1	NA	NA	0.679975446262401	1	-1.92620670557935	-0.296123299833901	0.447697106628108	0.999571842243425	-1.63008340574545
chr1	28466487	28466693	206	+	utr3	PHACTR4	0.682972652713446	1	0.694816988812517	1	0.637863174658526	0.999051705287308	0.69994249749378	1	-1.53936899161757	-0.296123299833901	0.447697106628108	0.999571842243425	-1.24324569178367
chr1	28496546	28496734	188	+	utr3	PHACTR4	0.725047132258186	1	0.771353632975952	1	0.837628219372025	0.999051705287308	0.482715411743876	1	-0.666693525123991	-0.296123299833901	0.447697106628108	0.999571842243425	-0.37057022529009
chr1	28529802	28529925	123	+	utr5	RCC1	0.372902487875026	1	0.349085449816497	1	0.339543024588322	0.999051705287308	0.044739651380199	0.690743362069034	0.0217405730224772	-0.34764541634229	0.403084535644	0.999571842243425	0.369385989364767
chr1	28531733	28531912	179	+	exon	RCC1	0.676383390987725	1	0.629013463529546	1	0.845370701871398	0.999051705287308	0.169330804775269	0.907497198896471	-0.285060696001956	-0.34764541634229	0.403084535644	0.999571842243425	0.0625847203403335
chr1	28538532	28538701	169	+	utr3	RCC1	0.710098757176001	1	0.779795342703183	1	0.895257155794729	0.999051705287308	0.970743698338575	1	-0.321864882806078	-0.34764541634229	0.403084535644	0.999571842243425	0.0257805335362118
chr1	28592891	28593078	187	-	intron	TAF12	0.656935342325147	1	0.547541495726577	1	0.704519622406526	0.999051705287308	0.794924092647926	1	0.131498064058191	-0.279065186012226	0.518170684413379	0.999571842243425	0.410563250070416
chr1	28593866	28594325	459	+	utr3	RAB42	0.960218150862754	1	0.962092796139184	1	0.995761131767038	0.999051705287308	0.609535899078166	1	1.18887824963403	1.57428471737666	0.000485789763872882	0.0855205890977993	-0.385406467742629
chr1	28594504	28595041	537	+	utr3	RAB42	0.987017822460235	1	0.940277073032868	1	0.931487507818375	0.999051705287308	0.0259472810853261	0.685670340411605	1.17004947026644	1.57428471737666	0.000485789763872882	0.0855205890977993	-0.404235247110226
chr1	28595140	28595312	172	+	utr3	RAB42	0.939822079540772	1	0.981816365132954	1	0.81245179205312	0.999051705287308	0.798746242001581	1	1.09739759145266	1.57428471737666	0.000485789763872882	0.0855205890977993	-0.476887125923998
chr1	28714102	28714221	119	+	exon	GMEB1	0.748896921475844	1	0.691511153371855	1	0.962987454687111	0.999051705287308	0.737537484971751	1	0.124714120697584	0.1484771445293	0.779237857098955	0.999571842243425	-0.0237630238317157
chr1	28714334	28714499	165	+	exon	GMEB1	0.492255592471676	1	0.478288963438839	1	0.521670832568256	0.999051705287308	0.522959648358775	1	0.381925827860466	0.1484771445293	0.779237857098955	0.999571842243425	0.233448683331166
chr1	28714550	28714791	241	+	utr3	GMEB1	0.574110151351719	1	0.565365110631614	1	0.710178452606122	0.999051705287308	0.89903036609955	1	-0.011616325305026	0.1484771445293	0.779237857098955	0.999571842243425	-0.160093469834326
chr1	28736934	28737118	184	+	utr5	YTHDF2	0.498882117973702	1	0.555538577491617	1	0.601548520108311	0.999051705287308	0.315709990198957	1	-0.875392180078109	-0.260650920240206	0.514039190410624	0.999571842243425	-0.614741259837903
chr1	28737293	28737401	108	+	exon	YTHDF2	0.723901734293491	1	0.699015072056477	1	0.882477186472027	0.999051705287308	0.396373168009118	1	-0.757192293986394	-0.260650920240206	0.514039190410624	0.999571842243425	-0.496541373746188
chr1	28743295	28743661	366	+	exon	YTHDF2	0.889756284132358	1	0.938211531501856	1	0.860881152784629	0.999051705287308	0.950060723841504	1	-0.676049704334534	-0.260650920240206	0.514039190410624	0.999571842243425	-0.415398784094328
chr1	28769002	28769143	141	+	utr3	YTHDF2	0.9495068416305	1	0.928418129570533	1	0.989635392133352	0.999051705287308	0.811174807510915	1	-0.654384263756387	-0.260650920240206	0.514039190410624	0.999571842243425	-0.393733343516181
chr1	28987378	28987812	434	+	utr5	EPB41	0.519082587927842	1	0.484241338093882	1	0.257984970988478	0.999051705287308	0.690327744148645	1	0.022996231646903	-0.399993502620169	0.310990681879681	0.999571842243425	0.422989734267072
chr1	29120369	29120613	244	-	utr3	TMEM200B	0.306882729495057	1	0.333572831609048	1	0.626908768863263	0.999051705287308	0.142911996522086	0.87204675767787	-1.03380514147109	0.509006725695593	0.520031519747236	0.999571842243425	-1.54281186716668
chr1	29120678	29121212	534	-	utr3	TMEM200B	0.995991496530617	1	0.999663976018059	1	0.808911597631934	0.999051705287308	0.765996243041047	1	-0.2485402968759	0.509006725695593	0.520031519747236	0.999571842243425	-0.757547022571493
chr1	29148475	29149223	748	-	exon	SRSF4	0.956905264939935	1	0.960266620813145	1	0.921731645180648	0.999051705287308	0.587139013682187	1	-0.399818306142064	-0.247270102661467	0.503096674514975	0.999571842243425	-0.152548203480597
chr1	29193323	29193575	252	-	utr3	MECR	0.609107661037391	1	0.630048121114296	1	0.695427398227154	0.999051705287308	0.0385949828324618	0.687648937552221	-0.569134683394655	0.0221948494937956	0.961666309805913	0.999571842243425	-0.591329532888451
chr1	29282641	29282806	165	+	exon	PTPRU	0.601113105155183	1	0.726346792303431	1	0.843538719047471	0.999051705287308	0.0309985767990615	0.685670340411605	0.064719095217466	0.385211693789328	0.404310885377369	0.999571842243425	-0.320492598571862
chr1	30718980	30719137	157	-	exon	MATN1	0.856079832952633	1	0.782294769711633	1	0.89412106635463	0.999051705287308	0.949936715569161	1	-0.890457293250188	-3.15698708150415	0.127272514272455	NA	2.26652978825396
chr1	30872779	30873430	651	-	utr3	SDC3	0.878508188920738	1	0.852054340475139	1	0.667890054539511	0.999051705287308	0.0134918299928694	0.682783234654766	0.0383532730559765	0.273898671509372	0.606225588195051	0.999571842243425	-0.235545398453395
chr1	30874320	30874654	334	-	exon	SDC3	0.983776825453733	1	0.930193000944051	1	0.647064319969804	0.999051705287308	0.0932747365228385	0.785760599192148	0.352037325862741	0.273898671509372	0.606225588195051	0.999571842243425	0.0781386543533695
chr1	30876618	30876850	232	-	exon	SDC3	0.839216730684117	1	0.809684918131587	1	0.879164364309958	0.999051705287308	0.434475456087285	1	-0.11055026145405	0.273898671509372	0.606225588195051	0.999571842243425	-0.384448932963422
chr1	31059284	31059624	340	-	utr5	PUM1	0.997139232110675	1	0.963238879279416	1	0.951619748448654	0.999051705287308	0.770142518170938	1	-0.465839233421501	-0.097511959015491	0.792878159192587	0.999571842243425	-0.36832727440601
chr1	31364006	31364355	349	+	utr3	ZCCHC17	0.887404777769228	1	0.861016085440499	1	0.861993714630424	0.999051705287308	0.884299894243076	1	-0.317970440318964	-0.0574615790352573	0.889480732144421	0.999571842243425	-0.260508861283706
chr1	31570611	31570852	241	+	intergenic	NA	0.822469032714708	1	0.796988407783548	1	0.683985590659663	0.999051705287308	0.985854066794483	1	0.0089854752443424	NA	NA	NA	NA
chr1	31571943	31572140	197	-	exon	RP11-73M7.1	0.930657526843401	1	0.995954814923671	1	0.770512990046536	0.999051705287308	0.943180298853065	1	-0.157682085768578	0.611719489582436	0.514345384279297	0.999571842243425	-0.769401575351014
chr1	31577122	31577336	214	+	utr5	TINAGL1	0.857882217612765	1	0.794057488357284	1	0.664821786138191	0.999051705287308	0.891679647560669	1	0.792235004786979	0.617896927098925	0.22507494836999	0.999571842243425	0.174338077688054
chr1	31586784	31587297	513	+	utr3	TINAGL1	0.533523416654951	1	0.664754546539751	1	0.760296712734451	0.999051705287308	0.0109865905368798	0.682783234654766	0.401748996638786	0.617896927098925	0.22507494836999	0.999571842243425	-0.216147930460139
chr1	31630389	31630537	148	-	utr3	PEF1	0.912575190921676	1	0.954567208916536	1	0.95882787566245	0.999051705287308	0.92365560527688	1	0.244613638069872	0.388878780360589	0.318776494283101	0.999571842243425	-0.144265142290717
chr1	31635298	31635520	222	-	exon	PEF1	0.733302877258397	1	0.781246136225605	1	0.713821524604088	0.999051705287308	0.991280612128366	1	0.626635533311066	0.388878780360589	0.318776494283101	0.999571842243425	0.237756752950477
chr1	31655365	31655555	190	-	exon	COL16A1	0.792018571711643	1	0.697042498640525	1	0.457033429783	0.999051705287308	0.873420649019854	1	-0.610638841617938	-0.67425211794383	0.0823926605817743	0.999571842243425	0.0636132763258923
chr1	31658496	31658646	150	-	exon	COL16A1	0.950963832882432	1	0.871601239200311	1	0.762789380389424	0.999051705287308	0.996646720280335	1	-0.510947112641441	-0.67425211794383	0.0823926605817743	0.999571842243425	0.163305005302389
chr1	31658926	31659026	100	-	exon	COL16A1	0.788975965416917	1	0.682705376318584	1	0.531505691384064	0.999051705287308	0.931856152377892	1	-0.949109713337248	-0.67425211794383	0.0823926605817743	0.999571842243425	-0.274857595393418
chr1	31665895	31666010	115	-	exon	COL16A1	0.721853731431701	1	0.76674178349095	1	0.964835089702008	0.999051705287308	0.818832159433429	1	-0.585147394146401	-0.67425211794383	0.0823926605817743	0.999571842243425	0.0891047237974288
chr1	31682965	31683076	111	-	exon	COL16A1	0.647142623876748	1	0.695736492408322	1	0.858765381884292	0.999051705287308	0.709307715614969	1	-0.441681667454221	-0.67425211794383	0.0823926605817743	0.999571842243425	0.232570450489609
chr1	31684149	31684285	136	-	exon	COL16A1	0.982818421194885	1	0.945983716267878	1	0.881961550819871	0.999051705287308	0.21679740650647	0.957812768445745	-1.0052957565176	-0.67425211794383	0.0823926605817743	0.999571842243425	-0.331043638573765
chr1	31684560	31684680	120	-	exon	COL16A1	0.711231268993613	1	0.632075242232449	1	0.401666787574062	0.999051705287308	0.549200577191289	1	-0.671016185301805	-0.67425211794383	0.0823926605817743	0.999571842243425	0.00323593264202504
chr1	31692038	31692139	101	-	exon	COL16A1	0.689113510862595	1	0.633346155403884	1	0.504977895844974	0.999051705287308	0.617338850851761	1	-0.348394490405642	-0.67425211794383	0.0823926605817743	0.999571842243425	0.325857627538188
chr1	31703907	31704048	141	-	utr5	COL16A1	0.550910116302951	1	0.590091661232201	1	0.868591871598328	0.999051705287308	0.0351884493813392	0.687648937552221	-0.812800840415698	-0.67425211794383	0.0823926605817743	0.999571842243425	-0.138548722471868
chr1	31938049	31938331	282	-	exon	PTP4A2	0.617906955876688	1	0.646978757754657	1	0.675157330464181	0.999051705287308	0.629752337266858	1	-0.951454253110413	0.154156609605605	0.691685968548527	0.999571842243425	-1.10561086271602
chr1	32013870	32014126	256	+	utr5	KHDRBS1	0.289569720358021	1	0.355549481366577	1	0.80145379359014	0.999051705287308	0.0203477745989196	0.682783234654766	-0.731483697307991	-0.461348265035324	0.237005102441424	0.999571842243425	-0.270135432272668
chr1	32154528	32154665	137	+	exon	KPNA6	0.742519030213428	1	0.712116195598245	1	0.729082271367705	0.999051705287308	0.976140786632873	1	-0.0453850715648171	-0.209299022418352	0.608056735818246	0.999571842243425	0.163913950853535
chr1	32170911	32171179	268	+	utr3	KPNA6	0.951778970290814	1	0.914328652863345	1	0.981945355346671	0.999051705287308	0.0455928420324092	0.690743362069034	-0.273530229032772	-0.209299022418352	0.608056735818246	0.999571842243425	-0.0642312066144198
chr1	32176064	32176182	118	+	utr3	KPNA6	0.782358554407046	1	0.852237682574442	1	0.965517220901525	0.999051705287308	0.983050637444149	1	-0.225008934311522	-0.209299022418352	0.608056735818246	0.999571842243425	-0.0157099118931698
chr1	32180269	32180483	214	+	utr5	TXLNA	0.835510446574647	1	0.773251695548829	1	0.745575776825234	0.999051705287308	0.429178055860578	1	0.403711206491001	0.278853179932325	0.545177309111492	0.999571842243425	0.124858026558676
chr1	32181207	32181525	318	+	exon	TXLNA	0.852730935802383	1	0.867628986669589	1	0.861464580022024	0.999051705287308	0.664132395091746	1	0.357862405362568	0.278853179932325	0.545177309111492	0.999571842243425	0.0790092254302431
chr1	32187896	32188008	112	+	exon	TXLNA	0.757810198466079	1	0.767739380943603	1	0.759300444733478	0.999051705287308	0.112604967943604	0.822243524828205	0.086481166873832	0.278853179932325	0.545177309111492	0.999571842243425	-0.192372013058493
chr1	32189986	32190141	155	+	exon	TXLNA	0.978622986676796	1	0.941017390770135	1	0.869370728123306	0.999051705287308	0.75548036026956	1	-0.0552846585360292	0.278853179932325	0.545177309111492	0.999571842243425	-0.334137838468354
chr1	32194855	32195288	433	+	utr3	TXLNA	0.915004341829891	1	0.973544706473703	1	0.730620451180405	0.999051705287308	0.767272051313539	1	0.163791565275405	0.278853179932325	0.545177309111492	0.999571842243425	-0.11506161465692
chr1	32201850	32202034	184	+	utr5	CCDC28B	0.263119536991491	1	0.255084840384576	1	0.319501184631009	0.999051705287308	0.200907304406008	0.937931281691669	0.955594620366197	0.716376163155443	0.235215540658543	0.999571842243425	0.239218457210755
chr1	32206541	32206730	189	-	exon	RP4-622L5.7	0.608569226413934	1	0.539349368153016	1	0.519310660763967	0.999051705287308	0.959861317319015	1	0.0936664803473345	0.107173527057124	0.980056010034954	NA	-0.0135070467097896
chr1	32207417	32207641	224	+	exon	IQCC	0.361413387145464	1	0.37874390107697	1	0.278907112182248	0.999051705287308	0.24364857359394	0.983757320160457	0.0912929061616203	-0.984145169269845	0.106294243998214	0.999571842243425	1.07543807543147
chr1	32207799	32208284	485	+	utr3	IQCC	0.53605972402382	1	0.621917866492465	1	0.483377907493758	0.999051705287308	0.875544485358902	1	-0.235758844472296	-0.984145169269845	0.106294243998214	0.999571842243425	0.748386324797549
chr1	32216252	32216708	456	-	utr3	TMEM234	0.848664607345527	1	0.846473078946043	1	0.896472067042112	0.999051705287308	0.305515462374916	1	0.251099833373141	-0.360047328068022	0.486297238815763	0.999571842243425	0.611147161441163
chr1	32222093	32222212	119	-	exon	TMEM234	0.695628590792835	1	0.612439891816796	1	0.685425736063326	0.999051705287308	0.591382612162513	1	0.0740953641745487	-0.360047328068022	0.486297238815763	0.999571842243425	0.434142692242571
chr1	32231402	32231521	119	+	utr3	EIF3I	0.502257672333004	1	0.433365631258207	1	0.425247957329447	0.999051705287308	0.772056171859148	1	0.107723016776299	0.0791796613091517	0.85117341101099	0.999571842243425	0.0285433554671475
chr1	32285556	32285809	253	+	utr3	LCK	0.564485320219995	1	0.642377578120859	1	0.463440339483957	0.999051705287308	0.223344162444421	0.965257529644854	0.133282004342888	0.371228973752677	0.524516155844436	0.999571842243425	-0.237946969409789
chr1	32332067	32332311	244	+	exon	HDAC1	0.663176729684454	1	0.609950375354226	1	0.593593748310451	0.999051705287308	0.907706464955212	1	0.282967434492875	-0.106790515693002	0.771709441054492	0.999571842243425	0.389757950185877
chr1	32332631	32332735	104	+	exon	HDAC1	0.713443476815905	1	0.671785637033933	1	0.558055849005498	0.999051705287308	0.952702079710407	1	0.211038504308588	-0.106790515693002	0.771709441054492	0.999571842243425	0.31782902000159
chr1	32332986	32333086	100	+	utr3	HDAC1	0.50309349843536	1	0.428356288544811	1	0.30865219186153	0.999051705287308	0.852918917090175	1	0.270307521948403	-0.106790515693002	0.771709441054492	0.999571842243425	0.377098037641405
chr1	32334454	32334977	523	-	utr3	MARCKSL1	0.992684382552126	1	0.887852837471507	1	0.789509668491018	0.999051705287308	0.838498960450295	1	0.0449246326049729	0.231689707616351	0.542763808696991	0.999571842243425	-0.186765075011378
chr1	32335961	32336219	258	-	utr5	MARCKSL1	0.498425576494415	1	0.566989393915806	1	0.834880011172167	0.999051705287308	0.165128160918121	0.903828174181725	-0.146605214844292	0.231689707616351	0.542763808696991	0.999571842243425	-0.378294922460643
chr1	32363561	32363792	231	+	utr5	TSSK3	0.169668015941727	1	0.259933421289363	1	0.258575722390634	0.999051705287308	0.0498159212779223	0.694752070384949	0.692329806088258	-0.277808794891088	0.850347331771085	NA	0.970138600979346
chr1	32366454	32366706	252	-	utr3	BSDC1	0.868883278897244	1	0.885768751915069	1	0.740494979866384	0.999051705287308	0.131618851967142	0.852137152596455	0.480038421969209	0.310821107566968	0.397096007447546	0.999571842243425	0.169217314402241
chr1	32368459	32368620	161	-	utr3	BSDC1	0.993623749769234	1	0.963445806447688	1	0.995577144275984	0.999051705287308	0.956309884903251	1	0.117003536660982	0.310821107566968	0.397096007447546	0.999571842243425	-0.193817570905986
chr1	32376267	32376636	369	-	utr3	BSDC1	0.879949530641542	1	0.911841876066509	1	0.823934796290185	0.999051705287308	0.187239407770274	0.925804907729719	0.352080521396555	0.310821107566968	0.397096007447546	0.999571842243425	0.0412594138295873
chr1	32386850	32386952	102	-	exon	BSDC1	0.886075146393757	1	0.936468476671545	1	0.822660672485419	0.999051705287308	0.843362030400187	1	0.350159748737353	0.310821107566968	0.397096007447546	0.999571842243425	0.0393386411703854
chr1	32680653	32680758	105	-	utr3	SYNC	0.677606514244866	1	0.746507601676769	1	0.735932613902794	0.999051705287308	0.474001913351198	1	1.30082634410723	-0.00673921491776136	0.992713260891641	0.999571842243425	1.307565559025
chr1	32694899	32695135	236	-	exon	SYNC	0.469424163952533	1	0.500076325209714	1	0.516707337543547	0.999051705287308	0.482293130792304	1	0.833999321438204	-0.00673921491776136	0.992713260891641	0.999571842243425	0.840738536355965
chr1	32742079	32742179	100	+	exon	KIAA1522	0.230221160279559	1	0.118232639044839	1	0.309274600473346	0.999051705287308	0.0682847240833634	0.735115445405609	-1.44083321944661	-0.172812265056408	0.715315821840791	0.999571842243425	-1.2680209543902
chr1	32769943	32770215	272	+	exon	KIAA1522	0.718583479562298	1	0.796791229553298	1	0.842871785563752	0.999051705287308	0.0640537957994032	0.726730610678216	-0.526045767384037	-0.172812265056408	0.715315821840791	0.999571842243425	-0.35323350232763
chr1	32771974	32772383	409	+	exon	KIAA1522	0.856982963569624	1	0.92508334119935	1	0.947980479912377	0.999051705287308	0.025548790932401	0.685670340411605	-0.444241039866925	-0.172812265056408	0.715315821840791	0.999571842243425	-0.271428774810517
chr1	32772815	32772986	171	+	utr3	KIAA1522	0.932163677417896	1	0.993696477124621	1	0.861388548192583	0.999051705287308	0.0775977684994249	0.758497735742488	-0.261601590624995	-0.172812265056408	0.715315821840791	0.999571842243425	-0.0887893255685874
chr1	32780202	32780335	133	-	exon	YARS	0.641626944683664	1	0.697198786168653	1	0.722668780575134	0.999051705287308	0.948769798703312	1	0.327551212646512	-0.104478677524658	0.818703990753738	0.999571842243425	0.43202989017117
chr1	32811026	32811131	105	-	exon	YARS	0.953565311510723	1	0.976017027012327	1	0.668582273766936	0.999051705287308	0.850339229577094	1	-0.0768596456936935	-0.104478677524658	0.818703990753738	0.999571842243425	0.027619031830964
chr1	32817210	32817374	164	-	utr5	YARS	0.994961343279655	1	0.892613638492929	1	0.699857466665702	0.999051705287308	0.83034966371645	1	0.0459240527987387	-0.104478677524658	0.818703990753738	0.999571842243425	0.150402730323396
chr1	32826326	32826502	176	+	exon	S100PBP	0.601526755191096	1	0.604421116717069	1	0.642393228903	0.999051705287308	0.977512505713351	1	-1.6749388355742	-0.485751456995234	0.317538631268847	0.999571842243425	-1.18918737857897
chr1	32826559	32826781	222	+	exon	S100PBP	0.900507460020784	1	0.862529541447514	1	0.877773114744018	0.999051705287308	0.87863607937714	1	-1.605497146049	-0.485751456995234	0.317538631268847	0.999571842243425	-1.11974568905377
chr1	32863358	32863512	154	-	utr3	FNDC5	0.450911909160469	1	0.398841702170218	1	0.442655314196298	0.999051705287308	0.409957707152681	1	-1.11421836231056	-1.49859332952438	0.0736454266819153	0.999571842243425	0.384374967213818
chr1	32936735	32937267	532	-	utr3	RNF19B	0.798008892127417	1	0.830460052421422	1	0.891137126917446	0.999051705287308	0.813375777208944	1	-0.126150430762743	-0.0699898556234789	0.872454854488196	0.999571842243425	-0.0561605751392643
chr1	33008097	33008518	421	-	utr3	AK2	0.523709165416614	1	0.619414622617484	1	0.585952220522041	0.999051705287308	0.710696263058471	1	-0.0930210846625059	-0.145230716611158	0.702693493839181	0.999571842243425	0.0522096319486526
chr1	33008631	33008817	186	-	utr3	AK2	0.736204683653367	1	0.796545574425603	1	0.858499878631168	0.999051705287308	0.885937111400053	1	-0.0987014421659852	-0.145230716611158	0.702693493839181	0.999571842243425	0.0465292744451733
chr1	33147124	33147286	162	-	utr3	TRIM62	0.74571859692379	1	0.678493613317793	1	0.755706440773238	0.999051705287308	0.639054212168459	1	-0.254247825775945	-0.142460526216633	0.785020109043251	0.999571842243425	-0.111787299559311
chr1	33280192	33280345	153	+	exon	ZNF362	0.791633979311924	1	0.864648638102429	1	0.974233528982034	0.999051705287308	0.135323195915851	0.862183771038247	-0.0207161282243142	0.0858283922743696	0.857026326265017	0.999571842243425	-0.106544520498684
chr1	33299012	33299250	238	+	utr3	ZNF362	0.940119999661033	1	0.855931348683056	1	0.981066238538515	0.999051705287308	0.766521686753747	1	-0.243868351559006	0.0858283922743696	0.857026326265017	0.999571842243425	-0.329696743833375
chr1	33299446	33299901	455	+	utr3	ZNF362	0.752860850404463	1	0.852477785009539	1	0.658555261515473	0.999051705287308	0.133343878772326	0.856558642680368	-0.230036105923344	0.0858283922743696	0.857026326265017	0.999571842243425	-0.315864498197713
chr1	33324722	33325029	307	-	utr3	PHC2	0.740367931415305	1	0.713627762784043	1	0.71632017759983	0.999051705287308	0.109941968300095	0.815930025521737	0.502445082992004	0.559668229360977	0.178619085498038	0.999571842243425	-0.057223146368973
chr1	33479304	33479484	180	+	exon	ZSCAN20	0.659740377178211	1	0.579591573038557	1	0.528991649494633	0.999051705287308	0.982560149304584	1	-0.0488786508422404	0.352709282983121	0.526452678201922	0.999571842243425	-0.401587933825361
chr1	33491219	33491389	170	+	exon	ZSCAN20	0.532006104988505	1	0.488021146900205	1	0.586007017416125	0.999051705287308	0.750924914210895	1	-0.194140506931411	0.352709282983121	0.526452678201922	0.999571842243425	-0.546849789914532
chr1	33491488	33491628	140	+	exon	ZSCAN20	0.836483733179055	1	0.776551544380491	1	0.823772430675736	0.999051705287308	0.460891450863731	1	-0.347315747927461	0.352709282983121	0.526452678201922	0.999571842243425	-0.700025030910582
chr1	33493370	33493553	183	+	exon	ZSCAN20	0.464604011753514	1	0.441575504393012	1	0.355366008980567	0.999051705287308	0.352260595912353	1	-0.224695924545788	0.352709282983121	0.526452678201922	0.999571842243425	-0.577405207528909
chr1	34855393	34855914	521	-	utr3	SMIM12	0.898776679431255	1	0.883987400843393	1	0.924996986867952	0.999051705287308	0.0243946690683509	0.685670340411605	-0.0831090890118436	-0.00579195517014178	0.988989387505829	0.999571842243425	-0.0773171338417018
chr1	34904630	34904738	108	-	exon	DLGAP3	0.585551732341714	1	0.506182960022613	1	0.746875312348434	0.999051705287308	1	1	-0.676827051790571	-1.23628561554905	0.504822521214836	NA	0.559458563758474
chr1	34976444	34976592	148	-	exon	RP11-244H3.1	0.565411168200125	1	0.630430169459034	1	0.756345932262656	0.999051705287308	0.306642167972355	1	0.280231155696721	0.543160003789655	0.497183868989181	0.999571842243425	-0.262928848092933
chr1	35113836	35113969	133	+	exon	ZMYM1	0.439188140594915	1	0.414404307275629	1	0.465576237648368	0.999051705287308	0.906021531744094	1	-1.94425199664641	-0.652903420115239	0.205911161443281	0.999571842243425	-1.29134857653117
chr1	35192227	35192483	256	-	exon	SFPQ	0.182993919067964	1	0.21053549460836	1	0.560341393175671	0.999051705287308	0.0853326543649727	0.774644615539071	-2.18511619223049	-0.2672987772107	0.476827132554028	0.999571842243425	-1.91781741501979
chr1	35192537	35193092	555	-	utr5	SFPQ	0.265720372949965	1	0.328872073308358	1	0.599758120199717	0.999051705287308	0.0929527325179762	0.785760599192148	-0.830130854076742	-0.2672987772107	0.476827132554028	0.999571842243425	-0.562832076866041
chr1	35359108	35359375	267	-	exon	ZMYM4-AS1	0.451318433259505	1	0.449396477140806	1	0.415350596764651	0.999051705287308	0.884767897243906	1	-1.69763835712822	-1.70186331877938	0.731171744763457	NA	0.00422496165116004
chr1	35419688	35419951	263	+	utr3	ZMYM4	0.857834864899986	1	0.83263579997562	1	0.841217470288676	0.999051705287308	0.681765136815925	1	-0.834523183680451	-0.20031700993485	0.658055162132966	0.999571842243425	-0.634206173745601
chr1	35433789	35433993	204	-	utr3	KIAA0319L	0.950161372781626	1	0.984117991249713	1	0.894929783518741	0.999051705287308	0.288882441835104	1	0.140761020007503	0.494640146654241	0.178072993969265	0.999571842243425	-0.353879126646738
chr1	35506727	35507137	410	-	exon	KIAA0319L	0.534046767440941	1	0.612012071081186	1	0.469581461904642	0.999051705287308	0.509765415233885	1	0.643684307780873	0.494640146654241	0.178072993969265	0.999571842243425	0.149044161126632
chr1	35557815	35557915	100	-	utr5	KIAA0319L	0.2954408289194	1	0.240516934644016	1	0.342360528361628	0.999051705287308	0.413698860945556	1	0.749950463264083	0.494640146654241	0.178072993969265	0.999571842243425	0.255310316609842
chr1	35560294	35560624	330	+	exon	NCDN	0.982053914965596	1	0.968540018704522	1	0.994503370170999	0.999051705287308	0.438030465797326	1	0.0106326890521242	0.412359966960507	0.31225252173441	0.999571842243425	-0.401727277908383
chr1	35560719	35561211	492	+	exon	NCDN	0.562212626413084	1	0.485364011894776	1	0.440518954797955	0.999051705287308	0.964877292439065	1	0.462212994076938	0.412359966960507	0.31225252173441	0.999571842243425	0.0498530271164305
chr1	35562340	35562440	100	+	exon	NCDN	0.594431700909455	1	0.638659060393006	1	0.89988415330157	0.999051705287308	0.38013641492679	1	0.106982912294077	0.412359966960507	0.31225252173441	0.999571842243425	-0.30537705466643
chr1	35736443	35736614	171	-	utr3	CLSPN	0.685889767061506	1	0.701504335286121	1	0.698529399862593	0.999051705287308	0.504276691749356	1	-1.2615012661041	-0.920279904121005	0.0785140338013583	0.999571842243425	-0.341221361983094
chr1	35751285	35751387	102	-	exon	CLSPN	0.508914558035689	1	0.465854547602659	1	0.549347880940934	0.999051705287308	0.932616411965334	1	-0.909262552444876	-0.920279904121005	0.0785140338013583	0.999571842243425	0.0110173516761296
chr1	35760404	35760769	365	-	exon	CLSPN	0.662463460721595	1	0.715567787612142	1	0.747229903476059	0.999051705287308	0.990781425534981	1	-0.855677279605421	-0.920279904121005	0.0785140338013583	0.999571842243425	0.0646026245155846
chr1	35764319	35764498	179	-	exon	CLSPN	0.81381696165825	1	0.870225482357025	1	0.942138149671794	0.999051705287308	0.164197412370215	0.902450438409642	-0.366200570986809	-0.920279904121005	0.0785140338013583	0.999571842243425	0.554079333134196
chr1	35769862	35769976	114	-	utr5	CLSPN	0.934930054405969	1	0.864405848119813	1	0.792848559906112	0.999051705287308	0.391425940006116	1	-0.376660838476946	-0.920279904121005	0.0785140338013583	0.999571842243425	0.543619065644059
chr1	35855160	35855336	176	+	utr3	AGO4	0.760500460694523	1	0.720097562910881	1	0.786914168924186	0.999051705287308	0.659847538149314	1	-1.02046442259939	-0.042931538638733	0.930457596533417	0.999571842243425	-0.977532883960659
chr1	35855737	35855966	229	+	utr3	AGO4	0.692598674861487	1	0.646974213589103	1	0.616792603063114	0.999051705287308	0.0855177966291335	0.774811844157932	-0.6701947101341	-0.042931538638733	0.930457596533417	0.999571842243425	-0.627263171495367
chr1	35919690	35919937	247	+	utr3	AGO1	0.481340021434031	1	0.545378893308887	1	0.749990006091239	0.999051705287308	0.990036038784339	1	-0.259827061061346	-0.370265834675692	0.387923128759233	0.999571842243425	0.110438773614345
chr1	36088914	36089192	278	+	exon	ADPRHL2	0.570451959987906	1	0.623211933398153	1	0.746096861562318	0.999051705287308	0.385000380295069	1	-0.703767729577449	0.0292576961068277	0.945117193540861	0.999571842243425	-0.733025425684277
chr1	36093065	36093649	584	+	utr3	ADPRHL2	0.631244803467019	1	0.66741027119308	1	0.813904650500677	0.999051705287308	0.952951172922607	1	0.112684381579552	0.0292576961068277	0.945117193540861	0.999571842243425	0.0834266854727246
chr1	36098351	36098495	144	-	exon	COL8A2	0.448730892717708	1	0.338642620584287	1	0.460928047592905	0.999051705287308	0.055320565248126	0.708990582588514	-0.620521903181533	0.112775348683548	0.901806503618024	0.999571842243425	-0.733297251865081
chr1	36137046	36137310	264	-	utr3	TRAPPC3	0.943223783261719	1	0.870894656136961	1	0.968072445186849	0.999051705287308	0.902773668107484	1	0.114863163338723	0.430816553931113	0.280332786856999	0.999571842243425	-0.31595339059239
chr1	36149302	36149486	184	-	utr5	TRAPPC3	0.367286595010647	1	0.453494031398672	1	0.321254384923621	0.999051705287308	0.025111607648164	0.685670340411605	0.623086181016549	0.430816553931113	0.280332786856999	0.999571842243425	0.192269627085436
chr1	36156167	36156348	181	+	utr5	MAP7D1	0.342896342687832	1	0.363884434644268	1	0.276917350084508	0.999051705287308	0.484856283356134	1	-0.74662127247957	0.253430968723784	0.513771114077102	0.999571842243425	-1.00005224120335
chr1	36170927	36171314	387	+	utr5	MAP7D1	0.861303548979471	1	0.773576022990474	1	0.567784457146308	0.999051705287308	0.982126148768221	1	0.194408537435125	0.253430968723784	0.513771114077102	0.999571842243425	-0.0590224312886587
chr1	36171441	36171567	126	+	exon	MAP7D1	0.712989406974032	1	0.640165777722994	1	0.404978882194321	0.999051705287308	0.797902442002598	1	0.436059856733345	0.253430968723784	0.513771114077102	0.999571842243425	0.182628888009561
chr1	36172399	36172604	205	+	exon	MAP7D1	0.893584565248909	1	0.86264554934919	1	0.631589127682619	0.999051705287308	0.276389087320045	1	0.392174119393831	0.253430968723784	0.513771114077102	0.999571842243425	0.138743150670048
chr1	36176611	36176818	207	+	exon	MAP7D1	0.664805851197363	1	0.727810167819544	1	0.911560355659702	0.999051705287308	0.593099560705784	1	-0.0618970990714088	0.253430968723784	0.513771114077102	0.999571842243425	-0.315328067795192
chr1	36177796	36178196	400	+	exon	MAP7D1	0.946874655620686	1	0.989749485363851	1	0.949941796896438	0.999051705287308	0.915303607724929	1	0.239114047544638	0.253430968723784	0.513771114077102	0.999571842243425	-0.0143169211791457
chr1	36178346	36179021	675	+	exon	MAP7D1	0.720801052705667	1	0.7973231861313	1	0.75283521122391	0.999051705287308	0.884792043256657	1	-0.485998381798446	0.253430968723784	0.513771114077102	0.999571842243425	-0.73942935052223
chr1	36179180	36179287	107	+	exon	MAP7D1	0.567332866604957	1	0.492823471616026	1	0.167872438268956	0.999051705287308	0.981665734825659	1	0.212707231202844	0.253430968723784	0.513771114077102	0.999571842243425	-0.0407237375209398
chr1	36179435	36179546	111	+	exon	MAP7D1	0.890794156646995	1	0.933718586064933	1	0.945417347234301	0.999051705287308	0.543208608812303	1	0.139261041402999	0.253430968723784	0.513771114077102	0.999571842243425	-0.114169927320784
chr1	36179598	36179733	135	+	exon	MAP7D1	0.734293485816567	1	0.685605233211454	1	0.509122065872125	0.999051705287308	0.953762966053935	1	0.157594835858078	0.253430968723784	0.513771114077102	0.999571842243425	-0.0958361328657054
chr1	36179813	36180001	188	+	exon	MAP7D1	0.938880901872297	1	0.979811907580125	1	0.99745504395574	0.999051705287308	0.778982624591295	1	-0.00820125890541778	0.253430968723784	0.513771114077102	0.999571842243425	-0.261632227629201
chr1	36289212	36289654	442	+	exon	THRAP3	0.677747087143975	1	0.657640285186781	1	0.664980278426221	0.999051705287308	0.225197671950949	0.966731711961359	0.174875471928322	0.111598008852368	0.776691994248786	0.999571842243425	0.0632774630759534
chr1	36300835	36301010	175	+	exon	THRAP3	0.82540159146824	1	0.773435900470999	1	0.827343785581593	0.999051705287308	0.405597329757747	1	0.239842226243671	0.111598008852368	0.776691994248786	0.999571842243425	0.128244217391303
chr1	36301490	36301593	103	+	exon	THRAP3	0.987905580675297	1	0.960617329054991	1	0.863566329568525	0.999051705287308	0.952827978678019	1	-0.136112475622587	0.111598008852368	0.776691994248786	0.999571842243425	-0.247710484474956
chr1	36303878	36304249	371	+	utr3	THRAP3	0.843479568059805	1	0.84741109138459	1	0.962788948244085	0.999051705287308	0.242842369426747	0.983481478850781	-0.0506476568287636	0.111598008852368	0.776691994248786	0.999571842243425	-0.162245665681132
chr1	36319673	36320744	1071	+	utr3	SH3D21	0.797947492926346	1	0.73906012529995	1	0.739397863043928	0.999051705287308	0.905497523583487	1	-0.331255143507616	-0.298467572324076	0.515174373189755	0.999571842243425	-0.0327875711835401
chr1	36320857	36321229	372	+	utr3	SH3D21	0.947104854357379	1	0.989993049451491	1	0.902344501787079	0.999051705287308	0.686597810975856	1	-0.489338783926329	-0.298467572324076	0.515174373189755	0.999571842243425	-0.190871211602253
chr1	36322064	36322743	679	+	utr3	SH3D21	0.954484936843979	1	0.987594936687031	1	0.912892441012552	0.999051705287308	0.739868679053106	1	0.416004397216268	-0.298467572324076	0.515174373189755	0.999571842243425	0.714471969540343
chr1	36323018	36323820	802	-	utr5	EVA1B	0.405669801150979	1	0.461131109340865	1	0.346252579700191	0.999051705287308	0.459579479676834	1	-0.855096730381015	0.734397123112812	0.192520137166255	0.999571842243425	-1.58949385349383
chr1	36324454	36324561	107	+	utr3	SH3D21	0.744065059891856	1	0.658768612265351	1	0.734680997145267	0.999051705287308	0.863128989796207	1	-0.30579840937768	-0.298467572324076	0.515174373189755	0.999571842243425	-0.00733083705360421
chr1	36341637	36341814	177	-	utr3	STK40	0.865320433657096	1	0.867008965953711	1	0.902655224886863	0.999051705287308	0.67169445801106	1	0.360558929533579	0.644458761341975	0.109557558487369	0.999571842243425	-0.283899831808397
chr1	36355354	36355470	116	-	exon	STK40	0.75005181503895	1	0.74579943932077	1	0.987381306051248	0.999051705287308	0.58663575907384	1	0.409631047684166	0.644458761341975	0.109557558487369	0.999571842243425	-0.234827713657809
chr1	36361285	36361413	128	-	utr5	STK40	0.723677705425719	1	0.635271707991869	1	0.768842564096475	0.999051705287308	0.739621377786344	1	0.518679035670568	0.644458761341975	0.109557558487369	0.999571842243425	-0.125779725671407
chr1	36385748	36385885	137	-	utr5	STK40	0.452637660130728	1	0.554160575427382	1	0.563828049745156	0.999051705287308	1	1	-0.283704924665059	0.644458761341975	0.109557558487369	0.999571842243425	-0.928163686007035
chr1	36391420	36391564	144	-	exon	LSM10	0.644153237050683	1	0.600053702189562	1	0.778997821159095	0.999051705287308	0.0910044960420883	0.783981808119167	0.0491180250288226	0.722226497311174	0.0858945963702103	0.999571842243425	-0.673108472282351
chr1	36393681	36394233	552	-	utr3	LSM10	0.735425266047729	1	0.780654114419371	1	0.754932885037788	0.999051705287308	0.339593235298912	1	0.257806511829348	0.722226497311174	0.0858945963702103	0.999571842243425	-0.464419985481826
chr1	36397767	36397904	137	-	utr5	LSM10	0.395054387151731	1	0.465049157875084	1	0.408138382811078	0.999051705287308	0.570476718517028	1	0.0897361733976924	0.722226497311174	0.0858945963702103	0.999571842243425	-0.632490323913482
chr1	36473527	36473657	130	-	exon	CSF3R	0.812585649385583	1	0.791373869449144	1	0.897000155504761	0.999051705287308	0.712106736732245	1	0.49513596593605	0.73439679880564	0.12311483450854	0.999571842243425	-0.23926083286959
chr1	36475335	36475700	365	-	exon	CSF3R	0.730308465608949	1	0.744523154307054	1	0.895816695600894	0.999051705287308	0.135609890625861	0.862505891423385	0.557872546499693	0.73439679880564	0.12311483450854	0.999571842243425	-0.176524252305947
chr1	36479429	36479582	153	-	utr5	CSF3R	0.603017699980837	1	0.642504023125937	1	0.334660616360544	0.999051705287308	0.369181478408705	1	1.0134187924683	0.73439679880564	0.12311483450854	0.999571842243425	0.279021993662657
chr1	36481506	36481608	102	-	utr5	CSF3R	0.397017534823977	1	0.3848449491996	1	0.21589477014117	0.999051705287308	0.496342036766196	1	0.907396416976085	0.73439679880564	0.12311483450854	0.999571842243425	0.172999618170446
chr1	36482829	36482933	104	-	utr5	CSF3R	0.275142285480559	1	0.247189331295231	1	0.225614542499584	0.999051705287308	0.0972393064067103	0.791097536858367	0.96123402675083	0.73439679880564	0.12311483450854	0.999571842243425	0.22683722794519
chr1	37455248	37455497	249	-	exon	LINC01137	0.43019441735961	1	0.42539809542076	1	0.334195898050993	0.999051705287308	0.042013588234831	0.687850521702303	1.03624224752514	1.76315223605749	0.0121729547999545	0.570495807417435	-0.726909988532358
chr1	37455627	37455790	163	-	exon	LINC01137	0.696107782884491	1	0.672491647561541	1	0.761255671101411	0.999051705287308	0.137657220371313	0.866192330653484	0.161467146446803	1.76315223605749	0.0121729547999545	0.570495807417435	-1.60168508961069
chr1	37475436	37475905	469	+	utr5	ZC3H12A	0.781935132595152	1	0.68231115425533	1	0.39292430066404	0.999051705287308	0.994071262469579	1	-0.0634240232360532	0.375125919290826	0.481926613283551	0.999571842243425	-0.43854994252688
chr1	37480056	37480162	106	+	exon	ZC3H12A	0.938855362441262	1	0.87977407003352	1	0.586253773299476	0.999051705287308	0.732433624097045	1	0.727240256628528	0.375125919290826	0.481926613283551	0.999571842243425	0.352114337337702
chr1	37480219	37480394	175	+	exon	ZC3H12A	0.859678047818674	1	0.981849342575636	1	0.936795875530201	0.999051705287308	0.745513020120242	1	-0.338489584322768	0.375125919290826	0.481926613283551	0.999571842243425	-0.713615503613594
chr1	37482906	37483341	435	+	exon	ZC3H12A	0.559817002963304	1	0.621337389633025	1	0.675509604340417	0.999051705287308	0.0857876461624204	0.775776111440771	-0.308014229309876	0.375125919290826	0.481926613283551	0.999571842243425	-0.683140148600702
chr1	37513493	37513618	125	-	utr5	MEAF6	0.805296563319794	1	0.785275660625355	1	0.328737974024351	0.999051705287308	0.633832309403235	1	0.515924519447076	0.237987469573462	0.550848875177178	0.999571842243425	0.277937049873614
chr1	37514882	37515019	137	-	utr5*	MEAF6	0.269664358519406	1	0.159360783621028	1	0.221833285165004	0.999051705287308	0.519362819965012	1	0.0202242818962304	0.237987469573462	0.550848875177178	0.999571842243425	-0.217763187677231
chr1	37537671	37538018	347	-	utr3	SNIP1	0.948169355982036	1	0.922288512063654	1	0.833001877293139	0.999051705287308	0.997684139247137	1	-0.729526062113003	0.115282535376871	0.778390955577836	0.999571842243425	-0.844808597489874
chr1	37540354	37540791	437	-	exon	SNIP1	0.792565325284782	1	0.811137187761428	1	0.709558933972366	0.999051705287308	0.36463722636865	1	-0.129792514805926	0.115282535376871	0.778390955577836	0.999571842243425	-0.245075050182797
chr1	37552716	37552821	105	-	exon	SNIP1	0.55432100356941	1	0.599709153436209	1	0.593403296596546	0.999051705287308	0.152578883427266	0.888387575785407	-1.61590837078978	0.115282535376871	0.778390955577836	0.999571842243425	-1.73119090616665
chr1	37553997	37554274	277	-	utr5	SNIP1	0.25735514893573	1	0.308407298317177	1	0.28608460390222	0.999051705287308	0.202065829089821	0.940593426104721	-0.653287594403842	0.115282535376871	0.778390955577836	0.999571842243425	-0.768570129780713
chr1	37561553	37561656	103	+	exon	DNALI1	0.74941170122418	1	0.721271603415299	1	0.920452470255019	0.999051705287308	0.950409252127068	1	0.643883787524017	1.02161355794044	0.165677730096004	0.999571842243425	-0.377729770416421
chr1	37566907	37567065	158	-	exon	GNL2	0.972752647497492	1	0.97187147048851	1	0.975689809962894	0.999051705287308	0.973528542360413	1	-0.813831822783998	-0.500822803103338	0.176810756850656	0.999571842243425	-0.31300901968066
chr1	37595795	37595913	118	-	utr5	GNL2	0.720309939585185	1	0.777940786974266	1	0.789479558863049	0.999051705287308	0.598316361763593	1	-0.390396465763437	-0.500822803103338	0.176810756850656	0.999571842243425	0.110426337339901
chr1	37682853	37683042	189	-	utr3	C1orf109	0.795661803707186	1	0.762466011595937	1	0.882524465336541	0.999051705287308	0.979420051638716	1	-1.06070490348034	-0.274740872861001	0.512881942631358	0.999571842243425	-0.785964030619336
chr1	37690287	37690449	162	-	utr5	C1orf109	0.7134057760187	1	0.712894326013907	1	0.810751521797301	0.999051705287308	0.990395239128707	1	-0.0575870559877011	-0.274740872861001	0.512881942631358	0.999571842243425	0.2171538168733
chr1	37708272	37708379	107	+	utr3	CDCA8	0.760389838410366	1	0.81247932791756	1	0.925135521522189	0.999051705287308	0.801171607609154	1	-0.0659543041878861	0.0748221329110675	0.874998193967259	0.999571842243425	-0.140776437098954
chr1	37794204	37794304	100	+	exon	MANEAL	0.511019915446717	1	0.464567954619578	1	0.755920579401733	0.999051705287308	0.191560600955744	0.92772443594168	0.222828130153198	0.527771144637724	0.228370365474855	0.999571842243425	-0.304943014484525
chr1	37799798	37800505	707	+	utr3	MANEAL	0.972167854258149	1	0.97664720944379	1	0.970298018187286	0.999051705287308	0.513191582095683	1	0.24775830065542	0.527771144637724	0.228370365474855	0.999571842243425	-0.280012843982304
chr1	37807794	37807921	127	+	utr5	C1orf122	0.36032977326244	1	0.380532742975678	1	0.389274420043653	0.999051705287308	0.03206777660119	0.685670340411605	0.209401013897147	0.112228876660659	0.786228298835459	0.999571842243425	0.0971721372364877
chr1	37808003	37808709	706	-	utr5	YRDC	0.594060660808111	1	0.685385926470214	1	0.436873934871123	0.999051705287308	0.949369694189798	1	-0.608504691678262	-0.218805013644662	0.584090474500773	0.999571842243425	-0.3896996780336
chr1	37808943	37809119	176	+	utr3	C1orf122	0.790971851507086	1	0.875230995812734	1	0.910069256590536	0.999051705287308	0.773020147025008	1	-0.00595076783009938	0.112228876660659	0.786228298835459	0.999571842243425	-0.118179644490759
chr1	37815159	37815497	338	-	exon	MTF1	0.975131327549568	1	0.977063749379813	1	0.980172060843568	0.999051705287308	0.173872812290883	0.910792883559373	0.0610540686899688	-0.270873719240483	0.54089871016452	0.999571842243425	0.331927787930451
chr1	37822248	37822375	127	-	exon	MTF1	0.677140436944298	1	0.585934244745771	1	0.615873095230509	0.999051705287308	0.277012398458906	1	-0.873150233178154	-0.270873719240483	0.54089871016452	0.999571842243425	-0.602276513937671
chr1	37857343	37857712	369	-	utr5	MTF1	0.777306343353145	1	0.832549316490224	1	0.759650158972509	0.999051705287308	0.267187909493432	1	-0.530899180915437	-0.270873719240483	0.54089871016452	0.999571842243425	-0.260025461674954
chr1	37989935	37990098	163	-	utr5	SF3A3	0.684787203306431	1	0.756922315855266	1	0.675410823888032	0.999051705287308	0.968134952593192	1	-0.296240426168772	-0.382598596682866	0.30073970158562	0.999571842243425	0.0863581705140939
chr1	37997242	37997355	113	-	utr3	FHL3	0.875977642599278	1	0.856020285592853	1	0.977281669934456	0.999051705287308	0.605835110365404	1	-0.46965045023969	0.125707565538987	0.79063368401119	0.999571842243425	-0.595358015778677
chr1	38838948	38839135	187	-	utr3	RRAGC	0.834303763656455	1	0.90545152027208	1	0.925750548079924	0.999051705287308	0.929494384829677	1	-0.48199435865502	-0.548000112475939	0.321051749469397	0.999571842243425	0.0660057538209193
chr1	38839229	38839379	150	-	utr3	RRAGC	0.727781237679337	1	0.728568636698275	1	0.638659618184817	0.999051705287308	0.994119556928131	1	-1.08482220215525	-0.548000112475939	0.321051749469397	0.999571842243425	-0.536822089679316
chr1	38919153	38919397	244	-	utr5	RHBDL2	0.962137699113617	1	0.893318556889272	1	0.968576014787421	0.999051705287308	0.601861250561448	1	0.0791724249217884	-0.0408096364258998	0.94519307305789	0.999571842243425	0.119982061347688
chr1	38991314	38991516	202	+	utr5	AKIRIN1	0.474215395601618	1	0.553664197886874	1	0.630297048374568	0.999051705287308	0.126372983333988	0.845708062613676	-1.07297627458925	0.00982418948833527	0.978673030424591	0.999571842243425	-1.08280046407759
chr1	39028678	39028820	142	+	utr5	NDUFS5	0.944147535575873	1	0.97997433924813	1	0.980041389529347	0.999051705287308	0.956079598808396	1	-0.211453886451233	-0.206368666250105	0.589690015173246	0.999571842243425	-0.00508522020112798
chr1	39105389	39105644	255	+	utr5	MACF1	0.68599357712929	1	0.324646222649388	1	0.707776571646451	0.999051705287308	0.755624954400289	1	-1.38407215116564	0.210789864028723	0.643994334647031	0.999571842243425	-1.59486201519436
chr1	39357381	39357806	425	+	exon	MACF1	0.797205528894437	1	0.697952047770743	1	0.887995228045441	0.999051705287308	0.781425890265433	1	-0.193190775239933	0.210789864028723	0.643994334647031	0.999571842243425	-0.403980639268656
chr1	39385553	39385826	273	+	exon	MACF1	0.742364351300067	1	0.81994194130892	1	0.631232891314409	0.999051705287308	0.676474237580219	1	0.476774890195126	0.210789864028723	0.643994334647031	0.999571842243425	0.265985026166404
chr1	39387389	39387585	196	+	exon	MACF1	0.577608798227307	1	0.532634200883914	1	0.597504605039809	0.999051705287308	0.964030946735294	1	-1.18548233675863	0.210789864028723	0.643994334647031	0.999571842243425	-1.39627220078735
chr1	39388010	39388599	589	+	exon	MACF1	0.811494137807716	1	0.952513964393093	1	0.950788447257214	0.999051705287308	0.704920711573378	1	0.0877888222623974	0.210789864028723	0.643994334647031	0.999571842243425	-0.123001041766325
chr1	39393808	39393945	137	+	intron	MACF1	0.42181359432386	1	0.397171926160655	1	0.502851138959222	0.999051705287308	0.594789071882134	1	-0.144098527186466	0.210789864028723	0.643994334647031	0.999571842243425	-0.354888391215188
chr1	39409068	39409232	164	+	utr5	MACF1	0.346950766826109	1	0.307321294246069	1	0.339742871845095	0.999051705287308	0.0958490101251057	0.787139166544444	-0.628211474893735	0.210789864028723	0.643994334647031	0.999571842243425	-0.839001338922458
chr1	39409638	39409913	275	+	utr5	MACF1	0.475477886796036	1	0.476596185191116	1	0.67981527702751	0.999051705287308	0.711773820131293	1	-1.15982603337296	0.210789864028723	0.643994334647031	0.999571842243425	-1.37061589740168
chr1	39410109	39410478	369	+	utr5	MACF1	0.863902302897976	1	0.803875240242941	1	0.887995245521943	0.999051705287308	0.838973184242072	1	-1.01442259049163	0.210789864028723	0.643994334647031	0.999571842243425	-1.22521245452035
chr1	39411137	39411739	602	+	exon	MACF1	0.6808780052215	1	0.631118073152118	1	0.552415037580901	0.999051705287308	0.185693845350438	0.922842932252953	-0.733291640266228	0.210789864028723	0.643994334647031	0.999571842243425	-0.944081504294951
chr1	39411892	39412257	365	+	exon	MACF1	0.913854644181648	1	0.966613396233391	1	0.991266866405346	0.999051705287308	0.536320138998489	1	-1.25714405143815	0.210789864028723	0.643994334647031	0.999571842243425	-1.46793391546688
chr1	39412334	39412900	566	+	exon	MACF1	0.713649857744654	1	0.803276887226091	1	0.736529304097324	0.999051705287308	0.662944174979803	1	-0.370096712764026	0.210789864028723	0.643994334647031	0.999571842243425	-0.580886576792748
chr1	39413007	39413107	100	+	exon	MACF1	0.18175521430914	1	0.15615866156459	1	0.506864671630687	0.999051705287308	0.0400588208735189	0.687648937552221	-1.59513071050496	0.210789864028723	0.643994334647031	0.999571842243425	-1.80592057453368
chr1	39414065	39414416	351	+	exon	MACF1	0.484252930721706	1	0.485805415143972	1	0.524145378638347	0.999051705287308	0.788626301051172	1	-1.55530260100704	0.210789864028723	0.643994334647031	0.999571842243425	-1.76609246503576
chr1	39753354	39753460	106	+	utr3	PPIE	0.653612879527783	1	0.563934876368441	1	0.691501435525985	0.999051705287308	0.89495234360517	1	-0.102101821290808	0.0898582706736757	0.841521413241923	0.999571842243425	-0.191960091964484
chr1	39769672	39769784	112	-	utr3	OXCT2	0.911369366570669	1	0.821384133612462	1	0.916185160886173	0.999051705287308	0.965642948186463	1	-0.127856323657591	1.60980759066556	0.240687100270709	NA	-1.73766391432315
chr1	39895964	39896235	271	-	utr3	MYCL	0.945714452844042	1	0.891715664226956	1	0.736879942488084	0.999051705287308	0.918502481384811	1	-0.849216650062525	-1.02147603649682	0.133682231608912	0.999571842243425	0.172259386434292
chr1	39896842	39896999	157	-	utr3	MYCL	0.977133977839075	1	0.918410865905406	1	0.884986626841346	0.999051705287308	0.716374782880046	1	-0.40005891348957	-1.02147603649682	0.133682231608912	0.999571842243425	0.621417123007247
chr1	39897277	39897601	324	-	utr3	MYCL	0.679611297038844	1	0.721620239240392	1	0.531607925933192	0.999051705287308	0.0995405726257124	0.794942781545574	-1.26866724635771	-1.02147603649682	0.133682231608912	0.999571842243425	-0.247191209860892
chr1	39901417	39901566	149	-	utr5	MYCL	0.727096710281455	1	0.673559134317144	1	0.832789329377999	0.999051705287308	0.303241681475558	1	-0.582229893606992	-1.02147603649682	0.133682231608912	0.999571842243425	0.439246142889825
chr1	40059287	40059393	106	+	utr5	CAP1	0.731844282937078	1	0.779951254642319	1	0.581139167688683	0.999051705287308	0.905890189399538	1	0.395504364063601	0.106605236381791	0.771734828282816	0.999571842243425	0.28889912768181
chr1	40074359	40074472	113	-	intron	PPT1	0.757777667044349	1	0.705062670077806	1	0.856883730408752	0.999051705287308	0.999138964577628	1	-0.480777371682793	-0.0406229361573569	0.912092676966498	0.999571842243425	-0.440154435525436
chr1	40097124	40097236	112	-	exon	PPT1	0.61172438381652	1	0.59522055026361	1	0.363796177964906	0.999051705287308	0.732555562459376	1	0.385652651085034	-0.0406229361573569	0.912092676966498	0.999571842243425	0.426275587242391
chr1	40236060	40236245	185	+	exon	RLF	0.842903577087534	1	0.815407022678955	1	0.91619934765231	0.999051705287308	0.973651922951849	1	-1.4764090280756	-0.266030423735503	0.529232259941647	0.999571842243425	-1.2103786043401
chr1	40239064	40239189	125	+	exon	RLF	0.821808879945983	1	0.811588549189693	1	0.83245467970977	0.999051705287308	0.994075133175658	1	-1.17621663032556	-0.266030423735503	0.529232259941647	0.999571842243425	-0.910186206590053
chr1	40240154	40240497	343	+	utr3	RLF	0.890576299527321	1	0.929124111757624	1	0.980307757556195	0.999051705287308	0.421753437833275	1	-0.89095775041896	-0.266030423735503	0.529232259941647	0.999571842243425	-0.624927326683457
chr1	40257370	40257885	515	-	exon	RP1-39G22.7	0.861709026815638	1	0.95633517901131	1	0.751140924385797	0.999051705287308	0.338018549283162	1	-0.159638071115994	-0.216937794800615	0.693329663636901	0.999571842243425	0.0572997236846211
chr1	40292531	40292707	176	+	utr3	ZMPSTE24	0.808366477597462	1	0.801400767420529	1	0.726852039087558	0.999051705287308	0.73569822747682	1	-1.57606810294562	-0.525960787222707	0.175253397528742	0.999571842243425	-1.05010731572291
chr1	40300716	40300885	169	-	utr3	COL9A2	0.394526618820551	1	0.40589867573202	1	0.500948050188414	0.999051705287308	0.778474529990545	1	-2.12248720548775	-0.281535416786523	0.451293707480747	0.999571842243425	-1.84095178870123
chr1	40300944	40301443	499	-	utr3	COL9A2	0.782351992169845	1	0.772987778332191	1	0.649450291735086	0.999051705287308	0.761047467431867	1	-0.339206828937498	-0.281535416786523	0.451293707480747	0.999571842243425	-0.0576714121509745
chr1	40301863	40301963	100	-	exon	COL9A2	0.953867666762922	1	0.971488437534976	1	0.983977707971724	0.999051705287308	0.727283501983967	1	-0.197595700726899	-0.281535416786523	0.451293707480747	0.999571842243425	0.083939716059624
chr1	40302646	40302873	227	-	exon	COL9A2	0.795157255190726	1	0.817790359154249	1	0.966480982081517	0.999051705287308	0.536315474566175	1	-0.0873452651636676	-0.281535416786523	0.451293707480747	0.999571842243425	0.194190151622856
chr1	40303144	40303265	121	-	exon	COL9A2	0.401510704302538	1	0.437734404965103	1	0.41714003383849	0.999051705287308	0.257523856077358	1	-0.647366589835882	-0.281535416786523	0.451293707480747	0.999571842243425	-0.365831173049359
chr1	40303537	40304170	633	-	exon	COL9A2	0.863071921712026	1	0.793101101278786	1	0.498933175020256	0.999051705287308	0.927241987843672	1	-0.21009184706724	-0.281535416786523	0.451293707480747	0.999571842243425	0.0714435697192829
chr1	40304275	40304427	152	-	exon	COL9A2	0.897467997475058	1	0.885977418592618	1	0.906875759268673	0.999051705287308	0.616408717813135	1	-0.127127097800356	-0.281535416786523	0.451293707480747	0.999571842243425	0.154408318986167
chr1	40304506	40304611	105	-	exon	COL9A2	0.868088991510409	1	0.814359804535008	1	0.68891921466394	0.999051705287308	0.950775931225833	1	-0.166963387487811	-0.281535416786523	0.451293707480747	0.999571842243425	0.114572029298713
chr1	40304812	40304915	103	-	exon	COL9A2	0.909126442381824	1	0.947113580394168	1	0.933449109885753	0.999051705287308	0.824684098856015	1	-0.124099133392097	-0.281535416786523	0.451293707480747	0.999571842243425	0.157436283394426
chr1	40306054	40306253	199	-	exon	COL9A2	0.383008788452209	1	0.374719910768242	1	0.191913821121628	0.999051705287308	0.916264227282538	1	-0.113039640235837	-0.281535416786523	0.451293707480747	0.999571842243425	0.168495776550686
chr1	40307471	40307578	107	-	exon	COL9A2	0.788091446052293	1	0.822336352230541	1	0.548639894691747	0.999051705287308	0.817979538699386	1	0.0660792258668032	-0.281535416786523	0.451293707480747	0.999571842243425	0.347614642653327
chr1	40310287	40310387	100	-	exon	COL9A2	0.496559438031646	1	0.518545909757312	1	0.483705261908501	0.999051705287308	0.340499618860208	1	0.0348281710866041	-0.281535416786523	0.451293707480747	0.999571842243425	0.316363587873127
chr1	40314227	40314342	115	-	exon	COL9A2	0.87288701303136	1	0.880047715602242	1	0.79339386634614	0.999051705287308	0.300141753905864	1	-0.0775584259897298	-0.281535416786523	0.451293707480747	0.999571842243425	0.203976990796794
chr1	40317156	40317293	137	-	utr5	COL9A2	0.60355044628298	1	0.523214757985982	1	0.467110456997273	0.999051705287308	0.0859697446495484	0.775776111440771	-0.896400727510008	-0.281535416786523	0.451293707480747	0.999571842243425	-0.614865310723484
chr1	40373740	40374148	408	+	utr5	SMAP2	0.613892978972814	1	0.696347961932915	1	0.594092710463763	0.999051705287308	0.721169246705592	1	0.220590732602077	0.764575566799672	0.0836250626606448	0.999571842243425	-0.543984834197595
chr1	40450727	40450839	112	+	utr5	ZFP69B	0.569377814420863	1	0.53606099437785	1	0.656567706287442	0.999051705287308	0.303501877055508	1	-1.02404031776561	-0.543763892802925	0.314160498445871	0.999571842243425	-0.480276424962683
chr1	40463001	40463216	215	+	utr3	ZFP69B	0.853839787897067	1	0.824364774961108	1	0.784698034840055	0.999051705287308	0.978073500472289	1	-1.78825090713919	-0.543763892802925	0.314160498445871	0.999571842243425	-1.24448701433626
chr1	40468310	40468422	112	+	intergenic	NA	0.866343755365057	1	0.999668716996945	1	NA	NA	0.714462508367638	1	-1.12324354217539	NA	NA	NA	NA
chr1	40507116	40507242	126	-	intron	RP11-656D10.3	0.654235502871412	1	0.650945681427866	1	0.758875005718815	0.999051705287308	0.835801840266932	1	-1.20289213293688	0.197159102338014	0.838196860087899	0.999571842243425	-1.40005123527489
chr1	40514614	40514730	116	-	exon	RP11-656D10.5	0.752410807176632	1	0.802700677370358	1	0.807946433378207	0.999051705287308	0.787993959801595	1	0.182674941581938	NA	NA	NA	NA
chr1	40514807	40515176	369	-	exon	RP11-656D10.5	0.573790719714909	1	0.660694962173268	1	0.567584642924934	0.999051705287308	0.359455966122214	1	-0.502108867883771	NA	NA	NA	NA
chr1	40515340	40515594	254	+	exon	EXO5	0.87124274451106	1	0.851741752921323	1	0.817883636688533	0.999051705287308	0.749275635944517	1	-0.43380537532693	-0.0199461510964945	0.968530637344218	0.999571842243425	-0.413859224230435
chr1	40546860	40547087	227	+	exon	ZNF684	0.941353861682197	1	0.969001877101935	1	0.920196007198308	0.999051705287308	0.662710662164812	1	-0.501862477782617	0.455115045409384	0.42196338324161	0.999571842243425	-0.956977523192002
chr1	40626558	40626671	113	-	exon	RIMS3	0.417010461251105	1	0.340551894223306	1	0.492992509785467	0.999051705287308	0.426104702283979	1	-0.518753164184718	-0.440701372254562	0.301963550572266	0.999571842243425	-0.0780517919301562
chr1	40691693	40691947	254	+	utr5	NFYC	0.81502531053266	1	0.836991841203885	1	0.805961404335318	0.999051705287308	0.302981845620681	1	-0.370336600546663	0.223783950168104	0.576120770996306	0.999571842243425	-0.594120550714767
chr1	40861175	40861741	566	-	utr3	CITED4	0.997561509712906	1	0.910207345957154	1	0.899447168311581	0.999051705287308	0.865960768493868	1	-0.554352067664951	-0.389204317923206	0.480392035601935	0.999571842243425	-0.165147749741745
chr1	40861915	40862295	380	-	utr5	CITED4	0.190808620652703	1	0.199283610222168	1	0.142735894346469	0.999051705287308	0.42374832591581	1	-1.10268407693074	-0.389204317923206	0.480392035601935	0.999571842243425	-0.71347975900753
chr1	41241823	41241931	108	-	intron	SCMH1	0.936221148317084	1	0.988561703821666	1	0.792305489827453	0.999051705287308	0.825628558005555	1	-1.06152078134992	0.30705141566451	0.438139095451514	0.999571842243425	-1.36857219701443
chr1	42459967	42460120	153	+	utr3	PPCS	0.712898173604653	1	0.716808775888595	1	0.80511802937248	0.999051705287308	0.489194473626291	1	-0.892340269164283	0.333065364366067	0.409213359853981	0.999571842243425	-1.22540563353035
chr1	42682412	42682613	201	+	utr5	YBX1	0.742773480403091	1	0.806270063857709	1	0.917690769972353	0.999051705287308	0.717160777516089	1	-0.0506572297955039	0.193036145243847	0.65389240905754	0.999571842243425	-0.243693375039351
chr1	42700828	42700939	111	+	exon	YBX1	0.825948524678957	1	0.885512184572114	1	0.874703122623418	0.999051705287308	0.978982953901652	1	-0.218587616178655	0.193036145243847	0.65389240905754	0.999571842243425	-0.411623761422502
chr1	42746477	42746869	392	-	utr3	P3H1	0.780581277390125	1	0.773287735656908	1	0.961839538738065	0.999051705287308	0.0380935606538294	0.687648937552221	0.660594291835654	0.548928508994503	0.161797669584072	0.999571842243425	0.111665782841151
chr1	42754961	42755069	108	-	exon	P3H1	0.486400994828437	1	0.482979012204439	1	0.87252681679495	0.999051705287308	0.519066815472599	1	0.576961414242412	0.548928508994503	0.161797669584072	0.999571842243425	0.0280329052479095
chr1	42766278	42766999	721	-	utr5	P3H1	0.596080969649864	1	0.707216202168781	1	0.735985912391989	0.999051705287308	0.563600487227095	1	0.332159935228269	0.548928508994503	0.161797669584072	0.999571842243425	-0.216768573766233
chr1	42775216	42775464	248	+	utr3	RP5-994D16.12	0.667421809488005	1	0.747932509294904	1	0.677444648930949	0.999051705287308	0.955859249126199	1	-0.259658288980855	NA	NA	NA	NA
chr1	42842787	42842927	140	-	exon	RP11-342M1.3	0.988642652958488	1	0.9736495387806	1	0.971234668257614	0.999051705287308	0.69286141758863	1	-0.839028553709558	0.144302898819516	0.896279911748876	0.999571842243425	-0.983331452529073
chr1	42850916	42851201	285	+	utr5	ZNF691	0.629736433893089	1	0.616582340169877	1	0.296488083457238	0.999051705287308	0.946602592900479	1	-0.123462332856888	-0.207696731110345	0.713501669939163	0.999571842243425	0.0842343982534567
chr1	42851428	42851856	428	+	utr3	ZNF691	0.893235793239828	1	0.929252299407517	1	0.821772503224934	0.999051705287308	0.149733681616869	0.885250245471629	-0.451404912850643	-0.207696731110345	0.713501669939163	0.999571842243425	-0.243708181740298
chr1	42926954	42927145	191	-	utr3	SLC2A1	0.663283682765723	1	0.697029008796896	1	0.712163466344108	0.999051705287308	0.914423676897063	1	0.556120364894758	0.527257548793139	0.292002227725298	0.999571842243425	0.0288628161016193
chr1	42929688	42929831	143	-	utr3	SLC2A1	0.730747051851213	1	0.674684868035358	1	0.753556568827906	0.999051705287308	0.0537262325146466	0.704447339966402	0.669126425640342	0.527257548793139	0.292002227725298	0.999571842243425	0.141868876847203
chr1	42931146	42931277	131	-	exon	SLC2A1	0.726728614006424	1	0.762340850142855	1	0.539572879643879	0.999051705287308	0.844319773776863	1	0.52466728603084	0.527257548793139	0.292002227725298	0.999571842243425	-0.00259026276229835
chr1	42943245	42943400	155	-	exon	SLC2A1	0.722572527855724	1	0.711031938203759	1	0.402545496800393	0.999051705287308	0.899318036679604	1	0.494697067618868	0.527257548793139	0.292002227725298	0.999571842243425	-0.0325604811742707
chr1	42958596	42958899	303	-	utr5	SLC2A1	0.951112232042523	1	0.979340351874312	1	0.601968084717524	0.999051705287308	0.232144299341569	0.97088875506192	0.460354607255486	0.527257548793139	0.292002227725298	0.999571842243425	-0.066902941537653
chr1	43147861	43147961	100	+	utr5	FAM183A	1	1	0.518066307613964	1	0.628114360972971	0.999051705287308	0.793710265123423	1	1.72669199478995	1.50536336911763	0.203127942187974	0.999571842243425	0.221328625672321
chr1	43172143	43172291	148	+	utr5	CFAP57	0.917971477715671	1	0.918441722607007	1	0.912109873758254	0.999051705287308	0.625739947577634	1	-0.286856711616202	0.755044333571213	0.512111317662985	0.999571842243425	-1.04190104518742
chr1	43282668	43282910	242	-	utr3	C1orf210	0.569430230912358	1	0.580406626976494	1	0.575970614057869	0.999051705287308	0.238856346189748	0.979012353218898	0.809354264813709	1.57012241022903	0.0336952611460047	0.817014539044919	-0.760768145415324
chr1	43359138	43359363	225	+	utr5	CDC20	0.535044171933242	1	0.659471498049184	1	0.884106782039441	0.999051705287308	0.491517880856991	1	-0.350897577215189	-0.108451329582832	0.832519134711182	0.999571842243425	-0.242446247632357
chr1	43363703	43363908	205	-	utr3	ELOVL1	0.797497723152236	1	0.76900299778912	1	0.799336869034543	0.999051705287308	0.66713577381808	1	-0.163992408726483	0.436715234083439	0.247465129552552	0.999571842243425	-0.600707642809922
chr1	43366249	43366360	111	-	exon	ELOVL1	0.738374832277555	1	0.765925381051518	1	0.876610368381012	0.999051705287308	0.5871257120964	1	0.337124136710017	0.436715234083439	0.247465129552552	0.999571842243425	-0.0995910973734221
chr1	43367926	43368028	102	-	utr5	ELOVL1	0.823438113583173	1	0.8685337799071	1	0.937225456299858	0.999051705287308	0.238793458402969	0.979012353218898	0.47608615986918	0.436715234083439	0.247465129552552	0.999571842243425	0.0393709257857413
chr1	43386124	43386252	128	-	exon	MED8	0.718570287603271	1	0.777927797641152	1	0.952425801776369	0.999051705287308	0.67238689626933	1	0.496176603984704	0.388926803960412	0.366096114380198	0.999571842243425	0.107249800024292
chr1	43450431	43451214	783	+	utr3	SZT2	0.788673606500862	1	0.770248209952853	1	0.847824821669001	0.999051705287308	0.675702791382569	1	-0.677300062865199	0.0932319597112174	0.805854429935342	0.999571842243425	-0.770532022576416
chr1	43451606	43451708	102	+	utr3	SZT2	0.29061142481701	1	0.241371157785522	1	0.374911497838956	0.999051705287308	0.06064268358596	0.720730076321179	-0.257755049116055	0.0932319597112174	0.805854429935342	0.999571842243425	-0.350987008827272
chr1	43454001	43454130	129	+	exon	HYI-AS1	0.869508014190347	1	0.764519730060727	1	0.521496234533559	0.999051705287308	0.76815248999267	1	-0.035952058013803	1.36120402466828	0.55095257376459	NA	-1.39715608268208
chr1	43530882	43531078	196	+	utr5	PTPRF	0.738052269200475	1	0.838011205651487	1	0.813210096526326	0.999051705287308	0.991562040400357	1	-0.847048777426552	0.336108558627994	0.417010856356039	0.999571842243425	-1.18315733605455
chr1	43544971	43545090	119	+	utr5	PTPRF	0.83000704591634	1	0.902169683682543	1	0.882923202150761	0.999051705287308	0.759097297590535	1	0.0502591291609482	0.336108558627994	0.417010856356039	0.999571842243425	-0.285849429467046
chr1	43591168	43591520	352	+	exon	PTPRF	0.465455418291158	1	0.564190293366277	1	0.863493744008415	0.999051705287308	0.00496338157219001	0.619042634330508	-0.112307346159359	0.336108558627994	0.417010856356039	0.999571842243425	-0.448415904787353
chr1	43591751	43591862	111	+	exon	PTPRF	0.800386923647684	1	0.910788027063314	1	0.971784013510232	0.999051705287308	0.672998964553428	1	-0.156744730932781	0.336108558627994	0.417010856356039	0.999571842243425	-0.492853289560775
chr1	43603709	43604026	317	+	exon	PTPRF	0.95431902838719	1	0.97834206908286	1	0.928246654483288	0.999051705287308	0.347057334846102	1	-0.0510822042638125	0.336108558627994	0.417010856356039	0.999571842243425	-0.387190762891807
chr1	43606176	43606288	112	+	exon	PTPRF	0.848687433155636	1	0.901863894619984	1	0.940276836643588	0.999051705287308	0.56008855760606	1	0.223011190354404	0.336108558627994	0.417010856356039	0.999571842243425	-0.113097368273591
chr1	43653099	43653242	143	+	utr5	KDM4A	0.828925448922006	1	0.866548548162162	1	0.770528810849243	0.999051705287308	0.550356375005198	1	-0.27574506983353	-0.106697412809191	0.79659177955148	0.999571842243425	-0.169047657024339
chr1	43669050	43669154	104	+	exon	KDM4A	0.981136668727971	1	0.971049372614343	1	0.993574674554744	0.999051705287308	0.758131057916692	1	-0.514151859114226	-0.106697412809191	0.79659177955148	0.999571842243425	-0.407454446305035
chr1	43704403	43704709	306	+	utr3	KDM4A	0.829257944681118	1	0.822218428251178	1	0.905910488438938	0.999051705287308	0.679486430461407	1	-0.480174960925683	-0.106697412809191	0.79659177955148	0.999571842243425	-0.373477548116491
chr1	43930187	43930485	298	+	utr3	ST3GAL3	0.798396606249068	1	0.730906528830244	1	0.680797068783595	0.999051705287308	0.980189091326192	1	0.188825811508646	-0.0648836393147172	0.901355110808832	0.999571842243425	0.253709450823363
chr1	43930830	43931131	301	+	utr3	ST3GAL3	0.850492152632643	1	0.822731008542688	1	0.812507215839181	0.999051705287308	0.452787881904134	1	-0.223325723295314	-0.0648836393147172	0.901355110808832	0.999571842243425	-0.158442083980597
chr1	43936909	43937087	178	+	utr3	ARTN	0.602094500092919	1	0.593854367077313	1	0.707771266178329	0.999051705287308	0.222739872356107	0.964825611066179	-0.726684046472689	0.809789730821194	0.586745306365434	NA	-1.53647377729388
chr1	43939572	43939672	100	+	intergenic	NA	0.622007553352129	1	0.620881622273557	1	0.705933528739856	0.999051705287308	0.714510721328821	1	-1.16700830663002	NA	NA	NA	NA
chr1	43946969	43947354	385	+	utr5	IPO13	0.982341929227885	1	0.891424184212138	1	0.824737702412779	0.999051705287308	0.911880230490361	1	0.0817530494529942	0.262270112368866	0.544750727627877	0.999571842243425	-0.180517062915872
chr1	43947516	43947677	161	+	utr5	IPO13	0.679425725606395	1	0.762396347791266	1	0.828687564347154	0.999051705287308	0.131737918556783	0.852137152596455	0.00270360265384528	0.262270112368866	0.544750727627877	0.999571842243425	-0.259566509715021
chr1	43949520	43950208	688	+	exon	IPO13	0.827092560791378	1	0.833594261380163	1	0.897808812081086	0.999051705287308	0.0986303711097837	0.791646131565385	0.227413577464957	0.262270112368866	0.544750727627877	0.999571842243425	-0.0348565349039088
chr1	43956245	43956423	178	+	exon	IPO13	0.925669407521948	1	0.966708458106791	1	0.921479869047343	0.999051705287308	0.655234223624244	1	0.680691514326942	0.262270112368866	0.544750727627877	0.999571842243425	0.418421401958076
chr1	43970016	43970273	257	+	utr5	DPH2	0.89754433373466	1	0.914221249567959	1	0.944475260282848	0.999051705287308	0.865888462937639	1	-0.333385377894254	-0.0120864591403579	0.976836359366785	0.999571842243425	-0.321298918753896
chr1	43972388	43972512	124	+	utr3	DPH2	0.87586932357953	1	0.85055830193802	1	0.7932191496272	0.999051705287308	0.0772123089800718	0.757429025247762	0.0732955995062982	-0.0120864591403579	0.976836359366785	0.999571842243425	0.085382058646656
chr1	43974948	43975065	117	+	utr5	ATP6V0B	0.552292957065644	1	0.650184115908611	1	0.992722466666277	0.999051705287308	0.131941644179442	0.852535748895618	0.13915254477473	0.19089854174348	0.620987341856788	0.999571842243425	-0.0517459969687496
chr1	43979381	43979606	225	+	utr5	B4GALT2	0.924148959668662	1	0.842484940304752	1	0.805427623002571	0.999051705287308	0.667441611687816	1	-1.55016732120142	0.0825149220837415	0.86066260308309	0.999571842243425	-1.63268224328516
chr1	43981065	43981312	247	+	utr5	B4GALT2	0.344781040695755	1	0.446423345869048	1	0.72554274513175	0.999051705287308	0.301944629376895	1	-0.774655721043739	0.0825149220837415	0.86066260308309	0.999571842243425	-0.857170643127481
chr1	43990401	43990768	367	+	utr3	B4GALT2	0.743029302469555	1	0.60714438721848	1	0.61209074694692	0.999051705287308	0.821231006308203	1	-0.0749586787956556	0.0825149220837415	0.86066260308309	0.999571842243425	-0.157473600879397
chr1	43991639	43991739	100	+	utr5	CCDC24	0.937755129824855	1	0.910861844848611	1	0.895499797636921	0.999051705287308	0.889403189113145	1	0.955434941340203	0.694752633639058	0.230282761156986	0.999571842243425	0.260682307701144
chr1	43991817	43991955	138	-	utr3	SLC6A9	0.161709720789375	1	0.107499485223175	1	0.169373942066714	0.999051705287308	0.0441616232136907	0.690743362069034	0.801503003785318	0.0397994784697473	0.975846104405702	0.999571842243425	0.76170352531557
chr1	43992269	43992375	106	+	utr3	CCDC24	0.71789534994486	1	0.712570951985205	1	0.507458807483152	0.999051705287308	0.743722680712781	1	1.30516425607839	0.694752633639058	0.230282761156986	0.999571842243425	0.610411622439327
chr1	43997566	43997730	164	-	exon	SLC6A9	0.860055023075471	1	0.845687405111897	1	0.768701995391796	0.999051705287308	0.339282090901234	1	-0.252449113516581	0.0397994784697473	0.975846104405702	0.999571842243425	-0.292248591986328
chr1	44031404	44031525	121	-	utr5	SLC6A9	0.933273298412226	1	0.986291669520885	1	0.829895367261077	0.999051705287308	0.641151198426223	1	-0.0738175150796387	0.0397994784697473	0.975846104405702	0.999571842243425	-0.113616993549386
chr1	44213617	44213774	157	+	utr5	DMAP1	0.722761133970617	1	0.772684332498444	1	0.776364686658274	0.999051705287308	0.946007483874482	1	0.36381570798257	0.00332271031975967	0.993121799828545	0.999571842243425	0.360492997662811
chr1	44218217	44218334	117	+	exon	DMAP1	0.880064137658169	1	0.905972982239486	1	0.953981408465622	0.999051705287308	0.110677432386415	0.817841085598344	-0.424009528970411	0.00332271031975967	0.993121799828545	0.999571842243425	-0.427332239290171
chr1	44219034	44219220	186	+	exon	DMAP1	0.534084499244753	1	0.50838822876851	1	0.58215322778235	0.999051705287308	0.905462875056105	1	0.179356693040678	0.00332271031975967	0.993121799828545	0.999571842243425	0.176033982720919
chr1	44219742	44219844	102	+	exon	DMAP1	0.669607798441213	1	0.571849511798431	1	0.780186892163984	0.999051705287308	0.926261674922639	1	0.114013194877667	0.00332271031975967	0.993121799828545	0.999571842243425	0.110690484557908
chr1	44412053	44412153	100	+	utr5	RNF220	0.951742543665437	1	0.974152194376426	1	0.949129249142579	0.999051705287308	0.523462949717302	1	-0.444447270658478	0.0193216985542921	0.966492321623189	0.999571842243425	-0.46376896921277
chr1	44412504	44412679	175	+	exon	RNF220	0.775940108199196	1	0.778547636153459	1	0.75137249226694	0.999051705287308	0.968713436685632	1	-0.323528130849356	0.0193216985542921	0.966492321623189	0.999571842243425	-0.342849829403648
chr1	44632008	44632353	345	+	utr5	RNF220	0.734111879074601	1	0.71145459681015	1	0.692402622779533	0.999051705287308	0.660696559399969	1	-0.193509902395735	0.0193216985542921	0.966492321623189	0.999571842243425	-0.212831600950027
chr1	44635473	44635602	129	+	utr3	RNF220	0.999638369549103	1	0.98121416287473	1	0.876133691449278	0.999051705287308	0.743332561566129	1	0.0243614358857202	0.0193216985542921	0.966492321623189	0.999571842243425	0.00503973733142815
chr1	44636225	44636401	176	+	utr3	RNF220	0.529987046865135	1	0.553467717140162	1	0.667459992710571	0.999051705287308	0.241553176230475	0.982457179484236	-1.23671016100547	0.0193216985542921	0.966492321623189	0.999571842243425	-1.25603185955976
chr1	44654690	44654874	184	-	exon	TMEM53	0.990044264390624	1	0.996376814976646	1	0.991019379637466	0.999051705287308	0.538045756525026	1	0.0130179711501714	0.373588721128315	0.44932882290065	0.999571842243425	-0.360570749978143
chr1	44660233	44660345	112	-	exon	TMEM53	0.952019837690051	1	0.99723152355813	1	0.988108966342594	0.999051705287308	0.653238850219356	1	0.0703794300121512	0.373588721128315	0.44932882290065	0.999571842243425	-0.303209291116164
chr1	44674351	44674460	109	-	utr5	TMEM53	0.850445007555927	1	0.916135088099749	1	0.873161205586944	0.999051705287308	0.700458303341533	1	0.328529997602095	0.373588721128315	0.44932882290065	0.999571842243425	-0.0450587235262199
chr1	44775988	44776120	132	+	exon	RPS8	0.67376008823183	1	0.58131171801238	1	0.550460583457869	0.999051705287308	0.986576676660898	1	-0.147873842747152	-0.403954707099562	0.293613403766644	0.999571842243425	0.25608086435241
chr1	44783880	44784103	223	-	utr3	BEST4	0.897744148860339	1	0.868559935733706	1	0.854537309337173	0.999051705287308	0.818780503446938	1	-0.0839548834048262	0.624749030963503	0.289466058507693	0.999571842243425	-0.708703914368329
chr1	44800004	44800141	137	+	utr5*	PLK3	0.660073234698739	1	0.569411826863278	1	0.522548711732102	0.999051705287308	0.698015116697499	1	0.00111423734475995	0.352338618118793	0.369660633811794	0.999571842243425	-0.351224380774033
chr1	44806382	44806482	100	-	exon	TCTEX1D4	0.621811452218456	1	0.322071594916014	1	0.649884885115336	0.999051705287308	0.994484528195885	1	0.0979322434447485	0.979222539679579	0.769885485147322	NA	-0.88129029623483
chr1	44808598	44808747	149	+	utr5	BTBD19	0.392655992496771	1	0.339088471902183	1	0.704009436275514	0.999051705287308	0.429506021474794	1	-0.593116057982132	0.608958571194213	0.198385282211791	0.999571842243425	-1.20207462917634
chr1	44813438	44813560	122	+	exon	BTBD19	0.619687519579028	1	0.600172010945385	1	0.711445515264038	0.999051705287308	0.169219508129126	0.907497198896471	0.286382148864232	0.608958571194213	0.198385282211791	0.999571842243425	-0.322576422329981
chr1	44813614	44813958	344	+	utr3	BTBD19	0.523227388638482	1	0.521971432276673	1	0.25842876676116	0.999051705287308	0.89367082582786	1	0.697368279145731	0.608958571194213	0.198385282211791	0.999571842243425	0.0884097079515178
chr1	44981142	44981243	101	-	utr5	EIF2B3	0.985428281637028	1	0.975576964797054	1	0.865536761249207	0.999051705287308	0.0962383193090568	0.788155460632275	-0.078243680691003	-0.067086688894018	0.868429097543293	0.999571842243425	-0.011156991796985
chr1	45010600	45010700	100	-	exon	HECTD3	0.469375928656249	1	0.481196460849343	1	0.709288133219708	0.999051705287308	0.225648750111524	0.967356888721503	-0.264899141463105	0.118709572605904	0.754061118520709	0.999571842243425	-0.383608714069009
chr1	45012838	45012970	132	+	exon	UROD	0.34208161355951	1	0.393287881885802	1	0.18135477384039	0.999051705287308	0.00586838196848138	0.653873703818794	0.896332676699607	0.406286802774318	0.294399896775071	0.999571842243425	0.490045873925289
chr1	45017684	45017784	100	-	utr3	ZSWIM5	0.563658131893215	1	0.570358728247994	1	0.684840857261066	0.999051705287308	0.0354821131011288	0.687648937552221	1.12848533046396	1.05816752322245	0.00516158633904877	0.371728063435857	0.0703178072415087
chr1	45018101	45018547	446	-	utr3	ZSWIM5	0.942350564799414	1	0.980095363451125	1	0.908254709503301	0.999051705287308	0.0395299666054595	0.687648937552221	0.970329425800305	1.05816752322245	0.00516158633904877	0.371728063435857	-0.0878380974221449
chr1	45018661	45018855	194	-	exon	ZSWIM5	0.839186381032322	1	0.810577990868272	1	0.949308207321477	0.999051705287308	0.0944463976609051	0.785836688651663	0.524466697767428	1.05816752322245	0.00516158633904877	0.371728063435857	-0.533700825455023
chr1	45019006	45019157	151	-	exon	ZSWIM5	0.878379362251044	1	0.858220323361498	1	0.771854984861761	0.999051705287308	0.469969072846855	1	0.195044677297287	1.05816752322245	0.00516158633904877	0.371728063435857	-0.863122845925163
chr1	45205086	45205457	371	-	intron	ZSWIM5	0.948100883992086	1	0.939737807215019	1	0.889412539934344	0.999051705287308	0.319925067469663	1	-0.733224068045678	1.05816752322245	0.00516158633904877	0.371728063435857	-1.79139159126813
chr1	45206033	45206396	363	-	utr5	ZSWIM5	0.828413771436426	1	0.888565032186308	1	0.91499438031824	0.999051705287308	0.642323243820598	1	0.321763390126381	1.05816752322245	0.00516158633904877	0.371728063435857	-0.73640413309607
chr1	45206863	45206985	122	-	intron	ZSWIM5	0.598183123750578	1	0.585730254148374	1	0.64420971201792	0.999051705287308	0.922388872307447	1	-0.120715976615055	1.05816752322245	0.00516158633904877	0.371728063435857	-1.17888349983751
chr1	45283013	45283119	106	-	intron	ZSWIM5	0.813133718841712	1	0.999599190526798	1	NA	NA	1	1	-1.95144300835241	1.05816752322245	0.00516158633904877	0.371728063435857	-3.00961053157486
chr1	45343131	45343507	376	+	exon	TOE1	0.917259409373349	1	0.953804558665983	1	0.973567865074668	0.999051705287308	0.962627230840237	1	-0.445563562555338	-0.30255509852259	0.516483878659665	0.999571842243425	-0.143008464032748
chr1	45508997	45509225	228	+	utr3	MMACHC	0.82843077907859	1	0.820239387259657	1	0.832772606748283	0.999051705287308	0.78340971801847	1	-0.389942770626401	0.167961675829058	0.728713477597781	0.999571842243425	-0.557904446455458
chr1	45550889	45551003	114	+	utr5	AKR1A1	0.763247068740196	1	0.759184002932735	1	0.772504958921419	0.999051705287308	0.400253855159706	1	0.246344953841316	0.228859956188591	0.574849412045456	0.999571842243425	0.0174849976527245
chr1	45583412	45583691	279	+	utr5*	NASP	0.751082879049388	1	0.752163114660341	1	0.887393829883578	0.999051705287308	0.107897771343513	0.812640331504535	-0.272000303656356	-0.561621580714693	0.14085056627494	0.999571842243425	0.289621277058337
chr1	45584049	45584154	105	+	utr5	NASP	0.873691980011411	1	0.900206050361783	1	0.715634419797817	0.999051705287308	0.439886287061786	1	-0.131962750522337	-0.561621580714693	0.14085056627494	0.999571842243425	0.429658830192356
chr1	45602183	45602296	113	+	utr3	NASP	0.84679539820469	1	0.893350246374799	1	0.825884173996221	0.999051705287308	0.997560969819056	1	-0.02866877426156	-0.561621580714693	0.14085056627494	0.999571842243425	0.532952806453133
chr1	45607307	45607837	530	+	utr3	NASP	0.952771929013578	1	0.976706517283317	1	0.932323491201931	0.999051705287308	0.286847487885268	1	-0.822600759861265	-0.561621580714693	0.14085056627494	0.999571842243425	-0.260979179146572
chr1	45618579	45618738	159	+	utr3	NASP	0.989882051164184	1	0.972768570922061	1	0.988093122384105	0.999051705287308	0.569184008335398	1	-0.444812606555996	-0.561621580714693	0.14085056627494	0.999571842243425	0.116808974158698
chr1	45633556	45633669	113	-	exon	GPBP1L1	0.355965106419283	1	0.426299240251932	1	0.687240558424356	0.999051705287308	0.124971280194139	0.843760692055087	0.410148934008846	-0.196554316069595	0.600624887522672	0.999571842243425	0.60670325007844
chr1	45741120	45741250	130	-	exon	IPP	0.5898475037824	1	0.515383418480076	1	0.755013317747295	0.999051705287308	0.0501785510035488	0.694752070384949	-0.714954822519862	-0.323315394959133	0.523781250306482	0.999571842243425	-0.391639427560729
chr1	46034670	46036042	1372	+	utr3	MAST2	0.955139663844615	1	0.952891996929913	1	0.957565804385889	0.999051705287308	0.534765673417395	1	-0.572243400240547	-0.40248891750418	0.341147297403516	0.999571842243425	-0.169754482736368
chr1	46197781	46197896	115	-	utr5	POMGNT1	0.565654004464715	1	0.645111818260422	1	0.833182222884843	0.999051705287308	0.135705437724131	0.862508221016246	0.438227672774673	0.561960148550038	0.13448064329271	0.999571842243425	-0.123732475775364
chr1	46285423	46285951	528	-	exon	LRRC41	0.657218105926507	1	0.772646656274405	1	0.759652521104191	0.999051705287308	0.0510778714007152	0.695978597078927	0.227728697430287	0.556111998771811	0.153444774822519	0.999571842243425	-0.328383301341523
chr1	46302158	46302725	567	-	intron	LRRC41	0.832070047013489	1	0.883021529808122	1	0.811551565711522	0.999051705287308	0.534092594098504	1	-0.470235727303389	0.556111998771811	0.153444774822519	0.999571842243425	-1.0263477260752
chr1	46303192	46303294	102	-	utr5	LRRC41	0.457920154229333	1	0.473576172047621	1	0.478893895723191	0.999051705287308	0.0421036433319991	0.687850521702303	-0.67479590658029	0.556111998771811	0.153444774822519	0.999571842243425	-1.2309079053521
chr1	46303680	46303781	101	+	utr5	UQCRH	0.377318044821368	1	0.361715216305026	1	0.363985541514059	0.999051705287308	0.121938826864667	0.840109940435461	0.616648370697541	-0.131872458653976	0.735064884039398	0.999571842243425	0.748520829351517
chr1	46361777	46361899	122	+	utr3	NSUN4	0.931484732573977	1	0.908840440130746	1	0.949574219089753	0.999051705287308	0.574126847538278	1	-0.709481679245792	-0.0207684280253954	0.95964356255338	0.999571842243425	-0.688713251220396
chr1	46609404	46609689	285	-	utr3	MOB3C	0.793459150257626	1	0.774831662996723	1	0.783332731529988	0.999051705287308	0.819341377011469	1	0.384142551148313	1.16821674034352	0.0220849159929565	0.70895186296029	-0.784074189195206
chr1	46613250	46613388	138	-	utr5	MOB3C	0.21888678135228	1	0.190175943311392	1	0.153674647390732	0.999051705287308	0.0229241261506522	0.685670340411605	1.21342387379212	1.16821674034352	0.0220849159929565	0.70895186296029	0.0452071334485973
chr1	46718604	46719052	448	-	utr5	EFCAB14	0.916861971558923	1	0.929454031434429	1	0.833072260308725	0.999051705287308	0.734222279401001	1	-0.309185925204607	-0.300327035716945	0.488256218018727	0.999571842243425	-0.0088588894876615
chr1	47251216	47251391	175	-	exon	STIL	0.928751334337852	1	0.910907215574432	1	0.935537393879573	0.999051705287308	0.383217406245607	1	-1.4189769199249	-0.848342268948227	0.0486930182492155	0.924322859461274	-0.570634650976678
chr1	47280282	47280440	158	-	exon	STIL	0.938364221011813	1	0.959282846008352	1	0.941310127013491	0.999051705287308	0.877360504219884	1	-1.83826322392487	-0.848342268948227	0.0486930182492155	0.924322859461274	-0.98992095497664
chr1	47280883	47281031	148	-	exon	STIL	0.601089940514502	1	0.578959180194381	1	0.528886054517233	0.999051705287308	0.985105208941098	1	-2.71007677699898	-0.848342268948227	0.0486930182492155	0.924322859461274	-1.86173450805076
chr1	47433376	47433574	198	-	exon	FOXD2-AS1	0.981730084819344	1	0.99914665992871	1	0.948361113334647	0.999051705287308	0.722485008098721	1	0.0235656123548109	0.236776714048946	0.758914138194233	0.999571842243425	-0.213211101694135
chr1	48222719	48222853	134	+	utr5	SLC5A9	0.178292260811486	1	0.19129070948684	1	0.260514623422187	0.999051705287308	0.0296297914202887	0.685670340411605	0.737605879164353	0.150871635382506	0.716608416734228	0.999571842243425	0.586734243781848
chr1	48232817	48233006	189	+	intron	SLC5A9	0.327922300102591	1	0.178433094653817	1	0.474156460337567	0.999051705287308	0.41648784267814	1	-1.8178251135183	0.150871635382506	0.716608416734228	0.999571842243425	-1.96869674890081
chr1	48247340	48247530	190	+	utr3	SLC5A9	0.682783032650146	1	0.775470508843718	1	0.702259215289871	0.999051705287308	0.243488259578335	0.98372493587176	-0.201069121847157	0.150871635382506	0.716608416734228	0.999571842243425	-0.351940757229663
chr1	50968780	50969517	737	+	utr5	CDKN2C	0.556387612171748	1	0.711453746781944	1	0.621044705370539	0.999051705287308	0.572957848771553	1	0.138474129389307	0.978913864438075	0.0587686408500049	0.959928191368533	-0.840439735048768
chr1	50973883	50974199	316	+	exon	CDKN2C	0.745372805004231	1	0.798741749778981	1	0.995192181511982	0.999051705287308	0.980012062275782	1	0.749953117387014	0.978913864438075	0.0587686408500049	0.959928191368533	-0.228960747051061
chr1	51236610	51236779	169	+	utr5	RNF11	0.926652478047359	1	0.99466136048385	1	0.784320199531906	0.999051705287308	0.648074046871994	1	0.99577580236403	1.04900076527513	0.0197317433035003	0.694732757557018	-0.0532249629110952
chr1	51271105	51271412	307	+	utr3	RNF11	0.59554000208925	1	0.600895780215945	1	0.562998827101637	0.999051705287308	0.987662159174298	1	-0.35183041695642	1.04900076527513	0.0197317433035003	0.694732757557018	-1.40083118223155
chr1	51356740	51356860	120	-	exon	EPS15	0.702263157199107	1	0.69978704057487	1	0.876474532126212	0.999051705287308	0.240719796855389	0.980715611628342	-0.320466556867598	0.0726284788877897	0.86194779631271	0.999571842243425	-0.393095035755388
chr1	51518349	51518685	336	+	exon	RP11-191G24.1	0.46447952623441	1	0.415864720408303	1	0.392109798765986	0.999051705287308	0.497541919283604	1	0.719877265431867	0.416060273129113	0.815336935893067	NA	0.303816992302754
chr1	51729853	51730110	257	+	utr5	OSBPL9	0.834389037955723	1	0.862241188679985	1	0.525289787455014	0.999051705287308	0.102259438889333	0.798790623143462	0.293845343655892	-0.129457126344449	0.727774003672022	0.999571842243425	0.423302470000341
chr1	51878276	51878718	442	-	utr5	NRDC	0.937187606504213	1	0.974953863348131	1	0.741338936642958	0.999051705287308	0.159352490629578	0.895932279121117	-0.516357078269441	-0.507853360140043	0.201548335699902	0.999571842243425	-0.00850371812939865
chr1	51919879	51920019	140	-	utr3	RAB3B	0.599485270002929	1	0.554838463975131	1	0.827832525420103	0.999051705287308	0.708368599158194	1	0.197186584364505	1.35156312142315	0.24805085094947	0.999571842243425	-1.15437653705864
chr1	52032282	52032699	417	-	utr3	KTI12	0.938435010436598	1	0.996889543688816	1	0.944122439323874	0.999051705287308	0.97853013843204	1	0.0171775739615133	0.570108460272729	0.210128872279058	0.999571842243425	-0.552930886311216
chr1	52033124	52033440	316	+	exon	RP11-91A18.4	0.545882326188113	1	0.644408157124066	1	0.828292329470269	0.999051705287308	0.0316616585704859	0.685670340411605	0.176465735386955	-1.2668280396907	0.799063294233668	NA	1.44329377507766
chr1	52033517	52033752	235	-	utr3	TXNDC12	0.518635621325998	1	0.559306775140016	1	0.761159812711889	0.999051705287308	0.034931155622358	0.687648937552221	0.232627396435523	0.358915420864016	0.383973319186423	0.999571842243425	-0.126288024428493
chr1	52055067	52055215	148	-	utr5	TXNDC12	0.508575279730545	1	0.571588353559487	1	0.813507264994929	0.999051705287308	0.0261732294238115	0.685670340411605	0.0614876425543346	0.358915420864016	0.383973319186423	0.999571842243425	-0.297427778309681
chr1	52055278	52055662	384	-	utr5	TXNDC12	0.913107600151799	1	0.918897400302671	1	0.966941876352665	0.999051705287308	0.685465244093632	1	-0.0732209035592236	0.358915420864016	0.383973319186423	0.999571842243425	-0.432136324423239
chr1	52237652	52237756	104	+	exon	ZFYVE9	0.678628353901925	1	0.636566516715139	1	0.788041506107538	0.999051705287308	0.360190184514671	1	-1.31184037846076	0.0495544726140498	0.9051179181714	0.999571842243425	-1.36139485107481
chr1	52238347	52238975	628	+	exon	ZFYVE9	0.65966124297299	1	0.621075669009233	1	0.673139348466132	0.999051705287308	0.924031909235048	1	-1.0093688032851	0.0495544726140498	0.9051179181714	0.999571842243425	-1.05892327589915
chr1	52239036	52239146	110	+	exon	ZFYVE9	0.814995545790061	1	0.793696498927625	1	0.763420406335016	0.999051705287308	1	1	-1.7331163632437	0.0495544726140498	0.9051179181714	0.999571842243425	-1.78267083585775
chr1	52239275	52239375	100	+	exon	ZFYVE9	0.848158994043267	1	0.83020073723999	1	0.913426506867156	0.999051705287308	0.992724202527458	1	-0.592358934469218	0.0495544726140498	0.9051179181714	0.999571842243425	-0.641913407083268
chr1	52352688	52352810	122	-	utr3	CC2D1B	0.932952797892891	1	0.960201750593446	1	0.961516757063197	0.999051705287308	0.880418099533043	1	-0.139852760160578	0.0741258250308764	0.849553862240953	0.999571842243425	-0.213978585191455
chr1	52353578	52353718	140	+	exon	RP11-155O18.6	0.783316344618927	1	0.887584246415415	1	0.969336527692184	0.999051705287308	0.37680369222266	1	-0.299246700379181	-3.73979703156163	0.142635565394892	NA	3.44055033118245
chr1	52359754	52359936	182	-	exon	CC2D1B	0.87205338052475	1	0.896829777692507	1	0.839560556173783	0.999051705287308	0.505307580809708	1	-0.067384721052377	0.0741258250308764	0.849553862240953	0.999571842243425	-0.141510546083253
chr1	52361039	52361215	176	-	exon	CC2D1B	0.778307795338589	1	0.875964485617037	1	0.964144857154286	0.999051705287308	0.0858428710609944	0.775776111440771	-0.334802264696558	0.0741258250308764	0.849553862240953	0.999571842243425	-0.408928089727435
chr1	52361566	52361684	118	-	exon	CC2D1B	0.754241473451688	1	0.678869742422216	1	0.751277103556464	0.999051705287308	0.912317466766194	1	0.00328412144201246	0.0741258250308764	0.849553862240953	0.999571842243425	-0.0708417035888639
chr1	52362668	52362769	101	-	exon	CC2D1B	0.991991362666967	1	0.969842012295093	1	0.945670850220478	0.999051705287308	0.129126439188903	0.850103871995916	0.169267079839718	0.0741258250308764	0.849553862240953	0.999571842243425	0.0951412548088413
chr1	52393532	52393679	147	-	exon	ORC1	0.887713743721001	1	0.86909877694639	1	0.823851082889371	0.999051705287308	0.617829348513631	1	-0.926030371631893	-0.302794253147664	0.476112735454706	0.999571842243425	-0.623236118484229
chr1	52396103	52396290	187	-	exon	ORC1	0.515604131177336	1	0.576038594556242	1	0.772078091236616	0.999051705287308	0.710123918064504	1	-0.0966282703262534	-0.302794253147664	0.476112735454706	0.999571842243425	0.206165982821411
chr1	52414710	52414819	109	+	exon	PRPF38A	0.950185337883069	1	0.943094459380633	1	0.929520530423991	0.999051705287308	0.325267244874893	1	0.652182828762087	0.629221235998155	0.112059798360039	0.999571842243425	0.0229615927639318
chr1	52417817	52418035	218	+	utr3	PRPF38A	0.89573975858023	1	0.821628844091054	1	0.721284631866367	0.999051705287308	0.689444383457046	1	-0.0330709738206132	0.629221235998155	0.112059798360039	0.999571842243425	-0.662292209818769
chr1	52474946	52475368	422	-	exon	ZCCHC11	0.608155617366523	1	0.609346875303289	1	0.379542619354576	0.999051705287308	0.894648247029604	1	-1.96883743204474	-0.529476949348331	0.243520334195842	0.999571842243425	-1.43936048269641
chr1	52687584	52688185	601	-	utr3	COA7	0.919480742339368	1	0.959008309619772	1	0.969866750633622	0.999051705287308	0.950490393596755	1	-0.871801323449173	-0.536839330554915	0.162936473526504	0.999571842243425	-0.334961992894259
chr1	52771102	52771238	136	+	exon	ZYG11B	0.461400199204695	1	0.421922489641215	1	0.262131397584217	0.999051705287308	0.606182952134906	1	-2.07999986334916	-0.539180027832561	0.279060201494581	0.999571842243425	-1.5408198355166
chr1	52896364	52896643	279	-	utr3	ECHDC2	0.833169721586157	1	0.809383584640839	1	0.866880827867217	0.999051705287308	0.942382965837124	1	-0.0128475647576622	0.216324752044277	0.571415111335778	0.999571842243425	-0.229172316801939
chr1	52904753	52904886	133	-	utr3	ECHDC2	0.573525276831589	1	0.672565777455064	1	0.85648976779313	0.999051705287308	0.38019990825224	1	0.66990714121322	0.216324752044277	0.571415111335778	0.999571842243425	0.453582389168943
chr1	53087678	53087806	128	-	utr3	SLC1A7	0.272244571716929	1	0.226530407913104	1	0.644368344941993	0.999051705287308	0.062432745407098	0.72093958350261	1.75485896473482	1.50556918658923	0.102415389048853	0.999571842243425	0.249289778145589
chr1	53087930	53088030	100	-	utr3	SLC1A7	0.80483966903168	1	0.798925436287079	1	0.696285946013047	0.999051705287308	0.313500726986758	1	1.75759438371136	1.50556918658923	0.102415389048853	0.999571842243425	0.252025197122133
chr1	53090294	53090451	157	-	exon	SLC1A7	0.209533769134689	1	0.0859670199363063	1	0.209678269572328	0.999051705287308	0.186470233881611	0.925042867653284	0.263536537437349	1.50556918658923	0.102415389048853	0.999571842243425	-1.24203264915188
chr1	53210465	53210689	224	+	utr3	CPT2	0.604774682255324	1	0.699205748167962	1	0.750398106052753	0.999051705287308	0.883120982993161	1	0.960838632225115	0.752504437722893	0.120447656015402	0.999571842243425	0.208334194502222
chr1	53213244	53213479	235	+	utr3	CPT2	0.811644163135252	1	0.861036524486291	1	0.921240926709402	0.999051705287308	0.895892663543036	1	1.00001180797448	0.752504437722893	0.120447656015402	0.999571842243425	0.247507370251588
chr1	53214491	53214784	293	-	utr3	C1orf123	0.866228615532476	1	0.911406756889188	1	0.943929787633058	0.999051705287308	0.918846161205536	1	-0.343502172621807	-0.190865334979827	0.637346142734224	0.999571842243425	-0.15263683764198
chr1	53220207	53220610	403	-	utr5	C1orf123	0.476717192079753	1	0.496458847556798	1	0.39987815027589	0.999051705287308	0.403797955153896	1	0.276338546549454	-0.190865334979827	0.637346142734224	0.999571842243425	0.467203881529282
chr1	53767824	53767979	155	-	utr3	NDC1	0.938832063492395	1	0.966093609843012	1	0.932168375920435	0.999051705287308	0.770325851381731	1	-1.09506890111715	-0.679695941011521	0.0785230901533799	0.999571842243425	-0.415372960105634
chr1	53894239	53894407	168	+	utr5	DIO1	0.203512874161321	1	0.201796983562098	1	0.350258239796008	0.999051705287308	0.0372672371838677	0.687648937552221	1.28483066203046	0.296909667062034	0.535236334446903	0.999571842243425	0.987920994968427
chr1	53945565	53945690	125	-	utr5	HSPB11	0.558664055630702	1	0.582458732145848	1	0.654696146835519	0.999051705287308	0.21679916891408	0.957812768445745	-1.21098833574526	-0.108232603754218	0.795523756030347	0.999571842243425	-1.10275573199105
chr1	53951951	53952198	247	+	utr5	LRRC42	0.856109293793513	1	0.886902343311578	1	0.989788638077136	0.999051705287308	0.0344952559521315	0.687648937552221	-0.365147505728045	-0.012749750206518	0.973043171105991	0.999571842243425	-0.352397755521527
chr1	54053066	54053406	340	-	utr5	TMEM59	0.633416805858838	1	0.698409948978256	1	0.421224538374622	0.999051705287308	0.750201871464341	1	0.349552434471543	0.272740612861637	0.484369447230264	0.999571842243425	0.0768118216099057
chr1	54096402	54096714	312	+	utr3	TCEANC2	0.787100965797368	1	0.835299192476919	1	0.623942907823722	0.999051705287308	0.972650022700307	1	-0.499031636298802	-0.0212670543475852	0.965665127498605	0.999571842243425	-0.477764581951217
chr1	54174083	54174648	565	-	utr3	CYB5RL	0.739960388584436	1	0.841258559149413	1	0.827876988689566	0.999051705287308	0.930102876021917	1	0.144929855374956	-0.0829110089066894	0.863858519467605	0.999571842243425	0.227840864281645
chr1	54200206	54200512	306	+	utr5	MRPL37	0.64376037371871	1	0.757523472369163	1	0.788501475588504	0.999051705287308	0.00594400523369099	0.653873703818794	-0.0438803770533171	0.11235011751144	0.778243621230733	0.999571842243425	-0.156230494564757
chr1	54226073	54226339	266	-	utr3	SSBP3	0.865487311857871	1	0.870441781123884	1	0.792371068171036	0.999051705287308	0.56110947956995	1	0.441861150692478	0.383717066230914	0.381602891297123	0.999571842243425	0.0581440844615642
chr1	54406086	54406298	212	-	utr5	SSBP3	0.940946107756267	1	0.986799563557028	1	0.848240024704291	0.999051705287308	0.270338796410421	1	-0.292347786350758	0.383717066230914	0.381602891297123	0.999571842243425	-0.676064852581671
chr1	54609088	54609924	836	+	utr3	ACOT11	0.787049732786481	1	0.826770839566109	1	0.786776407848674	0.999051705287308	0.0233872254108026	0.685670340411605	-0.172314079457854	0.353202662508409	0.502826458136172	0.999571842243425	-0.525516741966262
chr1	54741699	54742231	532	+	utr3	MROH7-TTC4	0.827477620405777	1	0.884913670355565	1	0.976833777204131	0.999051705287308	0.991034646811093	1	-0.155748252113252	NA	NA	NA	NA
chr1	54757697	54758079	382	-	utr3	PARS2	0.905079686789375	1	0.965480073644086	1	0.928958452918629	0.999051705287308	0.432636509118042	1	0.209669989062052	0.187068934300247	0.752022728893242	0.999571842243425	0.0226010547618049
chr1	54758173	54758396	223	-	exon	PARS2	0.891397477705722	1	0.894234610905513	1	0.927394788102916	0.999051705287308	0.338217276636524	1	-0.545698754918095	0.187068934300247	0.752022728893242	0.999571842243425	-0.732767689218342
chr1	54758552	54758988	436	-	exon	PARS2	0.920751052506066	1	0.909580677841269	1	0.717551152480102	0.999051705287308	0.433548946182127	1	-0.0678789488319859	0.187068934300247	0.752022728893242	0.999571842243425	-0.254947883132233
chr1	54851559	54851755	196	-	utr3	DHCR24	0.985200636981001	1	0.90302117263888	1	0.877340526803954	0.999051705287308	0.954234148062651	1	0.404381838030869	0.498255604647031	0.244224833003552	0.999571842243425	-0.0938737666161618
chr1	54852020	54852409	389	-	utr3	DHCR24	0.926313756142539	1	0.837770907014033	1	0.966196784783893	0.999051705287308	0.00631327379727509	0.65765253046502	0.438768865638708	0.498255604647031	0.244224833003552	0.999571842243425	-0.0594867390083234
chr1	54886973	54887213	240	-	utr5	DHCR24	0.688051694274519	1	0.649287500583541	1	0.896239150346323	0.999051705287308	0.518918849843995	1	0.786658726142704	0.498255604647031	0.244224833003552	0.999571842243425	0.288403121495673
chr1	55039560	55040023	463	+	utr5	PCSK9	0.0898709816195493	1	0.113345418879243	1	5.81545006240573e-05	0.999051705287308	0.439489292009174	1	-2.59682583753834	-1.07151334503208	0.514943561151949	0.999571842243425	-1.52531249250626
chr1	55064246	55064351	105	+	utr3	PCSK9	0.655433623323381	1	0.557315211964752	1	0.65000569628971	0.999051705287308	0.930670650645082	1	-1.12711317370703	-1.07151334503208	0.514943561151949	0.999571842243425	-0.0555998286749491
chr1	55067300	55067432	132	-	utr3	USP24	0.986913881002488	1	0.980874102962879	1	0.970823768135396	0.999051705287308	0.992714043712263	1	-0.806729611093308	-0.13766399643723	0.749945987439604	0.999571842243425	-0.669065614656078
chr1	55068678	55069105	427	-	utr3	USP24	0.789040751057645	1	0.734042838002853	1	0.761941526498517	0.999051705287308	0.788506887460679	1	-0.549348305057842	-0.13766399643723	0.749945987439604	0.999571842243425	-0.411684308620612
chr1	56578970	56579383	413	-	utr5	PLPP3	0.332457706563434	1	0.417149158268607	1	0.523787829077616	0.999051705287308	0.0175626560058502	0.682783234654766	-0.910158477190948	-0.142073118450767	0.718159512308661	0.999571842243425	-0.768085358740181
chr1	56757601	56757720	119	-	intron	C1orf168	0.420725542267581	1	0.250937277010504	1	0.604457049052047	0.999051705287308	0.473790252287743	1	-1.22680416499626	-1.06813628824229	0.0670347462321612	0.999151946662617	-0.158667876753965
chr1	56917558	56917878	320	+	utr3	C8A	0.673485717909775	1	0.61881214743373	1	0.994190046418286	0.999051705287308	0.766502106068972	1	0.298926985939067	0.117474026153117	0.803956691134988	0.999571842243425	0.18145295978595
chr1	58681848	58681976	128	-	exon	MYSM1	0.928925367238411	1	0.896936086305011	1	0.937637755460093	0.999051705287308	0.267505409514641	1	-0.973921061065859	-0.325330210057356	0.497166193153863	0.999571842243425	-0.648590851008503
chr1	58682058	58682233	175	-	exon	MYSM1	0.748381063905073	1	0.845000760080706	1	0.696030451664841	0.999051705287308	0.298392342297692	1	-1.32186405244245	-0.325330210057356	0.497166193153863	0.999571842243425	-0.996533842385099
chr1	58682333	58682436	103	-	exon	MYSM1	0.781126710079251	1	0.765329058051232	1	0.827065622407318	0.999051705287308	0.996363185129011	1	-2.02338918795557	-0.325330210057356	0.497166193153863	0.999571842243425	-1.69805897789821
chr1	58781734	58782468	734	-	utr3	JUN	0.366176199223054	1	0.438110640934508	1	0.357370979786427	0.999051705287308	0.0621546761398397	0.72093958350261	-0.806484400140201	0.250591135498011	0.54601013148361	0.999571842243425	-1.05707553563821
chr1	58782554	58782947	393	-	exon	JUN	0.424822152544759	1	0.46886483676388	1	0.779092083135729	0.999051705287308	0.186672857621176	0.925109686239947	-0.635651632720567	0.250591135498011	0.54601013148361	0.999571842243425	-0.886242768218578
chr1	58783042	58784071	1029	-	utr5	JUN	0.670459625983285	1	0.703793082002369	1	0.84331084016506	0.999051705287308	0.535538574012386	1	-0.430172977973227	0.250591135498011	0.54601013148361	0.999571842243425	-0.680764113471238
chr1	61088312	61088577	265	+	exon	NFIA	0.988523452020542	1	0.948204755634553	1	0.936316230892879	0.999051705287308	0.993609071513775	1	-1.27187353940933	-0.0377798105151903	0.942764942174904	0.999571842243425	-1.23409372889414
chr1	61455583	61455688	105	+	utr3	NFIA	0.953454867029827	1	0.922716735692322	1	0.93608274988743	0.999051705287308	0.692870681447601	1	-1.06701830876844	-0.0377798105151903	0.942764942174904	0.999571842243425	-1.02923849825325
chr1	62238178	62238320	142	-	utr3	KANK4	0.761762466312231	1	0.77748761222083	1	0.898199201725276	0.999051705287308	0.0337784825038814	0.686617324993286	-1.57606049865807	-1.07457640259262	0.00760573845300142	0.453027518982536	-0.501484096065453
chr1	62273222	62274091	869	-	exon	KANK4	0.905350727434076	1	0.830454101047476	1	0.716042524069211	0.999051705287308	0.438664524037428	1	-1.23516127668567	-1.07457640259262	0.00760573845300142	0.453027518982536	-0.160584874093045
chr1	62274535	62274978	443	-	exon	KANK4	0.843001113654294	1	0.933327148720019	1	0.934208365241945	0.999051705287308	0.135569384904257	0.862505891423385	-1.56120597643028	-1.07457640259262	0.00760573845300142	0.453027518982536	-0.486629573837661
chr1	62436962	62437350	388	+	utr5	USP1	0.743876166829886	1	0.777088672942044	1	0.92355739904696	0.999051705287308	0.722322554971515	1	-0.32729290118156	-0.291988494510407	0.474728692393515	0.999571842243425	-0.035304406671153
chr1	62444891	62445082	191	+	exon	USP1	0.740952499644302	1	0.739719569640344	1	0.672744669269332	0.999051705287308	0.95447535529078	1	-1.12202998610114	-0.291988494510407	0.474728692393515	0.999571842243425	-0.830041491590731
chr1	62688329	62688712	383	-	utr5	DOCK7	0.311835967426262	1	0.34207327977619	1	0.144176617216064	0.999051705287308	0.0846372637316223	0.772260583038524	-1.73610001503288	-0.640593626393537	0.0918309857895516	0.999571842243425	-1.09550638863934
chr1	63593336	63593610	274	+	utr5	PGM1	0.896484537000777	1	0.970133820009275	1	0.738413197304452	0.999051705287308	0.109875515748648	0.815930025521737	1.15171579853476	0.756077125816531	0.106755796324754	0.999571842243425	0.39563867271823
chr1	63659774	63659874	100	+	utr3	PGM1	0.471298878718092	1	0.514505602234093	1	0.692363094903559	0.999051705287308	0.98468237270128	1	1.31990666994822	0.756077125816531	0.106755796324754	0.999571842243425	0.563829544131693
chr1	64777812	64777999	187	+	exon	RAVER2	0.397899308889278	1	0.386035224664923	1	0.33975959187794	0.999051705287308	0.734430979736418	1	-1.01204354620868	-0.205319830694474	0.633023098359171	0.999571842243425	-0.806723715514206
chr1	64832924	64833089	165	+	utr3	RAVER2	0.796602484945985	1	0.785743974047983	1	0.728536955979437	0.999051705287308	0.259849443056964	1	-0.762096095026606	-0.205319830694474	0.633023098359171	0.999571842243425	-0.556776264332132
chr1	65255329	65255730	401	+	intron	DNAJC6	0.963656567936701	1	0.922948188262753	1	0.797458924035223	0.999051705287308	0.659753061027636	1	-0.232600875635766	-0.777082980987672	0.198822833703233	0.999571842243425	0.544482105351906
chr1	66984575	66984886	311	+	exon	MIER1	0.725336400778734	1	0.608811166190687	1	0.482770441440477	0.999051705287308	0.993361809601324	1	-1.45314466195609	-0.0199361498085483	0.966025006269079	0.999571842243425	-1.43320851214755
chr1	67430071	67430387	316	-	utr5	SERBP1	0.804629502420803	1	0.857209005818281	1	0.843064178292549	0.999051705287308	0.265501949941541	1	-0.31859496330023	-0.146007186038622	0.695856833980475	0.999571842243425	-0.172587777261608
chr1	67685198	67685529	331	+	utr5	GADD45A	0.595138249157477	1	0.650599864812237	1	0.685211266825428	0.999051705287308	0.191279908540231	0.92772443594168	-0.847539987241509	-0.152281773827811	0.706920960489277	0.999571842243425	-0.695258213413697
chr1	67686302	67686405	103	+	exon	GADD45A	0.979354940063913	1	0.968925151758378	1	0.827722886797191	0.999051705287308	0.521517623877541	1	-0.419754359983406	-0.152281773827811	0.706920960489277	0.999571842243425	-0.267472586155595
chr1	67686462	67686564	102	+	exon	GADD45A	0.31969965247313	1	0.37466283025501	1	0.864427344366841	0.999051705287308	0.116562012056818	0.82781027361149	-1.01135012179366	-0.152281773827811	0.706920960489277	0.999571842243425	-0.859068347965852
chr1	67687769	67687958	189	+	utr3	GADD45A	0.747717623916455	1	0.742695035831605	1	0.623466602163788	0.999051705287308	0.996986849587503	1	-1.19992672201308	-0.152281773827811	0.706920960489277	0.999571842243425	-1.04764494818527
chr1	70221518	70221638	120	+	utr5	SRSF11	0.638116477708534	1	0.667221756423287	1	0.83690459288833	0.999051705287308	0.0277417915099513	0.685670340411605	-1.22973700190204	-0.328803862206246	0.426091078805775	0.999571842243425	-0.900933139695789
chr1	70221666	70221781	115	+	exon	SRSF11	0.906674084637605	1	0.93568245363364	1	0.947823706518023	0.999051705287308	0.0797905395044254	0.763160265169031	-1.36214537263963	-0.328803862206246	0.426091078805775	0.999571842243425	-1.03334151043339
chr1	70250555	70250791	236	+	exon	SRSF11	0.702789441254747	1	0.706200100158015	1	0.52033073684677	0.999051705287308	0.965030698811272	1	-1.57417092161565	-0.328803862206246	0.426091078805775	0.999571842243425	-1.2453670594094
chr1	70354156	70354476	320	-	utr5	ANKRD13C	0.977233903620749	1	0.929953263102727	1	0.772420515877433	0.999051705287308	0.909731631255473	1	-0.457172595153188	-0.0531359425424585	0.905247829525116	0.999571842243425	-0.40403665261073
chr1	70354527	70354669	142	-	utr5	ANKRD13C	0.806527948073417	1	0.801258679383053	1	0.424838527695836	0.999051705287308	0.187519853664282	0.926116982516587	0.384857486200895	-0.0531359425424585	0.905247829525116	0.999571842243425	0.437993428743354
chr1	70354847	70354960	113	+	utr5	HHLA3	0.709624929959784	1	0.66275563428958	1	0.514018018248798	0.999051705287308	0.681166718283997	1	-0.0018628868373358	-0.239885983338031	0.728874743509086	0.999571842243425	0.238023096500695
chr1	74733074	74733333	259	-	utr5	CRYZ	0.919664381121842	1	0.935158636420908	1	0.834578979368198	0.999051705287308	0.0611529711406373	0.720730076321179	-0.285196498474172	0.19229004320752	0.630352556939986	0.999571842243425	-0.477486541681692
chr1	75211777	75211922	145	-	intron	SLC44A5	0.368149653150021	1	0.193992710207708	1	0.474182860402994	0.999051705287308	0.970134115226951	1	-0.499848799280988	-0.0610965102317671	0.916359478820342	0.999571842243425	-0.438752289049221
chr1	77631905	77632139	234	-	exon	ZZZ3	0.803082877453508	1	0.805103994225362	1	0.816648834421598	0.999051705287308	0.991778621124851	1	-0.996027369342795	-0.0128552393264539	0.974696845624656	0.999571842243425	-0.983172130016341
chr1	77632218	77632411	193	-	exon	ZZZ3	0.76363468345912	1	0.762880892534004	1	0.75455183528946	0.999051705287308	0.947849762682128	1	-1.48120574301477	-0.0128552393264539	0.974696845624656	0.999571842243425	-1.46835050368832
chr1	77632483	77632591	108	-	exon	ZZZ3	0.797898163430662	1	0.787894555265137	1	0.755676910487608	0.999051705287308	0.804087115542606	1	-1.5865044381171	-0.0128552393264539	0.974696845624656	0.999571842243425	-1.57364919879064
chr1	77632833	77632980	147	-	exon	ZZZ3	0.722275387330052	1	0.719755972021587	1	0.760672642961464	0.999051705287308	0.873068538107732	1	-0.913575458417525	-0.0128552393264539	0.974696845624656	0.999571842243425	-0.900720219091071
chr1	77759695	77759802	107	-	utr5	USP33	0.365093266655941	1	0.361556947500537	1	0.219841419964219	0.999051705287308	0.755937712490635	1	0.0921706955599405	-0.27680687207646	0.546311938724309	0.999571842243425	0.368977567636401
chr1	78046070	78046220	150	+	utr5	GIPC2	0.626549277649247	1	0.682027714012891	1	0.933835481910224	0.999051705287308	0.106374293140549	0.80969869812967	-0.178026136919458	0.341841261377729	0.457017394367414	0.999571842243425	-0.519867398297186
chr1	81943195	81943435	240	+	exon	ADGRL2	0.57776817952696	1	0.585697913657247	1	0.51527582776453	0.999051705287308	0.34091120229286	1	-1.02270052751048	0.386737953862767	0.383091046864482	0.999571842243425	-1.40943848137325
chr1	81990493	81990994	501	+	utr3	ADGRL2	0.649316342345412	1	0.652836114688828	1	0.903233990421639	0.999051705287308	0.0544621486904662	0.707510940152586	-0.0431255953752348	0.386737953862767	0.383091046864482	0.999571842243425	-0.429863549238002
chr1	84078221	84078371	150	+	utr5	PRKACB	0.755310700083824	1	0.67184575244523	1	0.840190082622493	0.999051705287308	0.180388705808258	0.917268515340797	-0.260325454743189	0.111936215382292	0.83171295395529	0.999571842243425	-0.372261670125481
chr1	84244305	84244496	191	+	exon	RP11-82H13.2	0.861608030575869	1	0.907029200823014	1	0.883960113441975	0.999051705287308	0.990805371813775	1	-0.132437508152971	-0.12470611009243	0.802097880235854	0.999571842243425	-0.00773139806054096
chr1	84479277	84479451	174	+	utr5	RPF1	0.976692972579419	1	0.997309249905762	1	0.870012708446277	0.999051705287308	0.936907845951506	1	-0.666584294873092	-0.409225488343789	0.322175796748697	0.999571842243425	-0.257358806529303
chr1	84506075	84506315	240	-	utr5	GNG5	0.718894354673183	1	0.79693452574485	1	0.882972927122516	0.999051705287308	0.0581009502329987	0.715508519823251	0.0912126892301958	0.202453540327073	0.658632941822036	0.999571842243425	-0.111240851096877
chr1	85200529	85200851	322	-	exon	SYDE2	0.425070079081975	1	0.253905341337958	1	0.713506760321001	0.999051705287308	0.521950550733545	1	-0.680275318233894	-0.606031939958231	0.382594472067879	0.999571842243425	-0.0742433782756623
chr1	85259407	85259525	118	-	exon	C1orf52	0.716307770095868	1	0.700158287822035	1	0.675639622749919	0.999051705287308	0.965747164966832	1	0.291878809133026	0.177398271928846	0.701696941251571	0.999571842243425	0.11448053720418
chr1	85267666	85267816	150	-	utr3	BCL10	0.495982092594828	1	0.515373649354085	1	0.621928063747581	0.999051705287308	0.306976295148999	1	-1.24100240640835	-0.114282347417281	0.808384491113457	0.999571842243425	-1.12672005899106
chr1	85270839	85270940	101	-	exon	BCL10	0.712988991409229	1	0.665504691091809	1	0.880829969660991	0.999051705287308	0.432900144773404	1	-0.602340234337551	-0.114282347417281	0.808384491113457	0.999571842243425	-0.48805788692027
chr1	85276339	85276465	126	-	utr5	BCL10	0.944371517696251	1	0.935411660371827	1	0.927432109155857	0.999051705287308	0.54703416117665	1	-0.135931772760143	-0.114282347417281	0.808384491113457	0.999571842243425	-0.0216494253428621
chr1	85464747	85464982	235	-	exon	DDAH1	0.646413796234503	1	0.694004893386018	1	0.842728454106668	0.999051705287308	0.348716316528863	1	0.99857481607102	1.06671166778889	0.0396603141492695	0.867617752394413	-0.068136851717867
chr1	85465390	85465506	116	-	intron	DDAH1	0.709811928906954	1	0.625421479954939	1	0.919545139504083	0.999051705287308	0.523066295083364	1	0.564730218729977	1.06671166778889	0.0396603141492695	0.867617752394413	-0.501981449058911
chr1	85580751	85580975	224	+	utr5	CYR61	0.35557883348509	1	0.423963540901425	1	0.510710950185551	0.999051705287308	0.40512520630662	1	-0.988836983732145	0.628341091262477	0.0864587614716257	0.999571842243425	-1.61717807499462
chr1	85582852	85583070	218	+	utr3	CYR61	0.95282380008528	1	0.907802486929484	1	0.917065713273741	0.999051705287308	0.972231639481936	1	0.30115185687357	0.628341091262477	0.0864587614716257	0.999571842243425	-0.327189234388907
chr1	85707690	85708381	691	-	utr5	ZNHIT6	0.61404772222731	1	0.615521713783701	1	0.54364841958201	0.999051705287308	0.892274935982451	1	-1.64870355345299	-0.460519355350456	0.332958017803144	0.999571842243425	-1.18818419810254
chr1	86703927	86704030	103	-	exon	RP4-612B15.3	0.327454940163701	1	0.278281974255126	1	0.520935957808461	0.999051705287308	0.504525852661502	1	-0.834530207343442	0.807464939362293	0.309619143014767	0.999571842243425	-1.64199514670573
chr1	86704611	86704775	164	+	utr5	SH3GLB1	0.559106466208086	1	0.583135522178967	1	0.59789670686975	0.999051705287308	0.133454528551615	0.856558642680368	-1.11984088358903	-0.12032937847998	0.77995320138771	0.999571842243425	-0.999511505109052
chr1	86914710	86915088	378	+	utr5	HS2ST1	0.928950718145958	1	0.961037182389137	1	0.739589971316139	0.999051705287308	0.685115719082867	1	-0.656389280931335	-0.473436910655765	0.294882303358913	0.999571842243425	-0.18295237027557
chr1	86915207	86915322	115	+	intron	HS2ST1	0.520183036740383	1	0.492975092428371	1	0.453740632679532	0.999051705287308	0.242516293414726	0.982982972420373	-1.03368676099223	-0.473436910655765	0.294882303358913	0.999571842243425	-0.560249850336461
chr1	87328672	87328844	172	+	utr5	LMO4	0.358469493389418	1	0.363952036659428	1	0.345125757529088	0.999051705287308	0.419511090293296	1	-1.45101493370477	-0.380638010565274	0.442137224229455	0.999571842243425	-1.0703769231395
chr1	87328900	87329112	212	+	utr5	LMO4	0.849460678697701	1	0.815625754761868	1	0.752218403263638	0.999051705287308	0.0497206447113443	0.694752070384949	-0.450574884358299	-0.380638010565274	0.442137224229455	0.999571842243425	-0.0699368737930248
chr1	88684305	88684538	233	+	utr5	PKN2	0.973233757344502	1	0.946036111371257	1	0.981948660260419	0.999051705287308	0.734526808487045	1	-0.966920808362556	-0.103926202662647	0.805827642403842	0.999571842243425	-0.862994605699908
chr1	88833218	88833542	324	+	utr3	PKN2	0.642860759261044	1	0.652112592966716	1	0.658919668442862	0.999051705287308	0.604812659809729	1	-1.1584739674228	-0.103926202662647	0.805827642403842	0.999571842243425	-1.05454776476015
chr1	88982600	88982773	173	-	utr3	RBMXL1	0.749137914641993	1	0.773928807569901	1	0.67526239903164	0.999051705287308	0.829153608433997	1	-1.47388052005906	-0.817873352194382	0.122088213597495	0.999571842243425	-0.65600716786468
chr1	88983452	88983585	133	-	exon	RBMXL1	0.761717814818272	1	0.741992146744072	1	0.603164547030237	0.999051705287308	1	1	-0.893360140269252	-0.817873352194382	0.122088213597495	0.999571842243425	-0.0754867880748705
chr1	88992655	88992756	101	-	utr5	RBMXL1	0.925282438242774	1	0.956596685518976	1	0.943302449190934	0.999051705287308	0.460391774082531	1	-1.1085919543987	-0.817873352194382	0.122088213597495	0.999571842243425	-0.29071860220432
chr1	89108172	89108315	143	-	utr3	GBP2	0.784599247466554	1	0.785786339245997	1	0.891078457663135	0.999051705287308	0.590931999989815	1	0.348681005729021	0.982816622647131	0.063094587269278	0.984968253771048	-0.63413561691811
chr1	89583036	89583325	289	-	exon	FLJ27354	0.549370982573589	1	0.623714929794843	1	0.545466922915175	0.999051705287308	0.396584242220333	1	-0.0562338519206485	2.64126027590292	0.255410840324616	NA	-2.69749412782357
chr1	89583823	89583941	118	+	utr3	LRRC8B	0.650079403731189	1	0.615684709373287	1	0.57252591742094	0.999051705287308	0.963335319118382	1	-2.17325540980607	0.0705722847181426	0.880354972890283	0.999571842243425	-2.24382769452421
chr1	89584171	89584641	470	+	utr3	LRRC8B	0.318099854270441	1	0.332449879527731	1	0.288394644037114	0.999051705287308	0.41597086045371	1	-1.55376205026963	0.0705722847181426	0.880354972890283	0.999571842243425	-1.62433433498777
chr1	89592906	89593030	124	+	exon	LRRC8B	0.708828489554716	1	0.698245891363114	1	0.696034243861404	0.999051705287308	0.889646497292341	1	-1.5820060320313	0.0705722847181426	0.880354972890283	0.999571842243425	-1.65257831674945
chr1	89820660	89820923	263	-	exon	RP5-943J3.2	0.542871524116772	1	0.630814218796628	1	0.832682826931905	0.999051705287308	1	1	-0.00540296961400607	0.673603427248407	0.387315927773005	0.999571842243425	-0.679006396862413
chr1	89821430	89821710	280	+	intron	RP11-302M6.4	0.35188486009639	1	0.4500791184157	1	0.35665541260939	0.999051705287308	0.0296107541987265	0.685670340411605	-0.493378270253034	NA	NA	NA	NA
chr1	89933916	89934049	133	+	exon	LRRC8D	0.938245409281728	1	0.901466529046149	1	0.951253388977784	0.999051705287308	0.99869639842778	1	-1.35399598904724	-0.443046582478208	0.27551519088796	0.999571842243425	-0.910949406569028
chr1	89934387	89935091	704	+	exon	LRRC8D	0.74581858537025	1	0.721434670573423	1	0.722535831424964	0.999051705287308	0.954156072674287	1	-1.25204621790256	-0.443046582478208	0.27551519088796	0.999571842243425	-0.808999635424347
chr1	89935291	89935564	273	+	exon	LRRC8D	0.97425680944873	1	0.939707166325694	1	0.851884729792992	0.999051705287308	0.836923262175225	1	-0.343438870943718	-0.443046582478208	0.27551519088796	0.999571842243425	0.0996077115344903
chr1	90027390	90027508	118	+	utr3	ZNF326	0.577883779236168	1	0.560905960839471	1	0.693110005735855	0.999051705287308	0.956317705182256	1	-1.21481466101399	-0.103087734841709	0.821627634161301	0.999571842243425	-1.11172692617228
chr1	90832017	90832185	168	-	exon	RP4-665J23.1	0.493956997489355	1	0.571085629610088	1	0.776674605224699	0.999051705287308	0.474770491271441	1	0.0718626985261853	-0.0028093308919492	0.996066006830278	0.999571842243425	0.0746720294181345
chr1	90937591	90938020	429	-	utr3	ZNF644	0.908697436081266	1	0.856584288115858	1	0.762235005694233	0.999051705287308	0.988269982702614	1	-1.26870929981763	-0.385744152890594	0.368073197938278	0.999571842243425	-0.882965146927036
chr1	90939604	90939721	117	-	exon	ZNF644	0.721977280325883	1	0.741398569740604	1	0.589322157405905	0.999051705287308	0.95860082338887	1	-0.889536429327439	-0.385744152890594	0.368073197938278	0.999571842243425	-0.503792276436845
chr1	90940921	90941051	130	-	exon	ZNF644	0.760239905539051	1	0.744554153514041	1	0.781251102686769	0.999051705287308	0.988319510202306	1	-1.58703742235737	-0.385744152890594	0.368073197938278	0.999571842243425	-1.20129326946678
chr1	91020888	91020989	101	-	exon	ZNF644	0.925480682955918	1	0.864752119789442	1	0.914689983931938	0.999051705287308	1	1	-0.792320992391188	-0.385744152890594	0.368073197938278	0.999571842243425	-0.406576839500594
chr1	91021763	91021921	158	-	intron	ZNF644	0.464591079628679	1	0.42428809573156	1	0.419875827407795	0.999051705287308	0.53162481444825	1	-0.0765276262675145	-0.385744152890594	0.368073197938278	0.999571842243425	0.30921652662308
chr1	91022069	91022172	103	-	utr5	ZNF644	0.593525522212967	1	0.559185651977544	1	0.659564166308604	0.999051705287308	0.319047955180381	1	-1.45695752556777	-0.385744152890594	0.368073197938278	0.999571842243425	-1.07121337267718
chr1	91524099	91524224	125	+	exon	CDC7	0.560103934126913	1	0.534980037195193	1	0.440513211478581	0.999051705287308	0.976698022589432	1	-2.1441540333961	-0.164172464527519	0.766413865850611	0.999571842243425	-1.97998156886858
chr1	91885952	91886143	191	-	utr5	TGFBR3	0.596899085273718	1	0.555543847236587	1	0.592728598608236	0.999051705287308	0.896726574219063	1	-0.160983168718941	-0.111140724506097	0.763173533232278	0.999571842243425	-0.0498424442128433
chr1	92475066	92475469	403	-	utr3	GFI1	0.754666942336107	1	0.794773326909186	1	0.90865511973768	0.999051705287308	0.804927730071931	1	0.0422010011756603	0.469802792448781	0.343236842934396	0.999571842243425	-0.427601791273121
chr1	92475660	92476072	412	-	utr3	GFI1	0.736975063183481	1	0.786386306932449	1	0.6925126303936	0.999051705287308	0.825599627019034	1	0.571931252613938	0.469802792448781	0.343236842934396	0.999571842243425	0.102128460165157
chr1	92484902	92485012	110	-	intron	GFI1	0.590970226225766	1	0.483090263293496	1	0.761372799163279	0.999051705287308	0.349829207418923	1	0.497383552421738	0.469802792448781	0.343236842934396	0.999571842243425	0.0275807599729568
chr1	92513653	92513797	144	-	utr3	EVI5	0.735649571497669	1	0.665193503689056	1	0.832023327621948	0.999051705287308	0.656106079484567	1	-0.789242543610737	0.249539480262424	0.664917391551495	0.999571842243425	-1.03878202387316
chr1	92841725	92841833	108	+	exon	RPL5	0.846226623183227	1	0.911104203955765	1	0.763886982392072	0.999051705287308	0.996058176564929	1	-0.672250650798791	-0.437394336526452	0.22867100360711	0.999571842243425	-0.234856314272339
chr1	92843227	92843374	147	-	utr3	FAM69A	0.552361105400127	1	0.562778383889568	1	0.476496512294968	0.999051705287308	0.965942650650896	1	-0.654144229188645	0.71584101691186	0.104082644468629	0.999571842243425	-1.3699852461005
chr1	92843508	92843948	440	-	exon	FAM69A	0.629835990437406	1	0.62638040323739	1	0.54856599372189	0.999051705287308	0.979047554010492	1	-0.995729424360014	0.71584101691186	0.104082644468629	0.999571842243425	-1.71157044127187
chr1	92844060	92844182	122	-	exon	FAM69A	0.931689636987453	1	0.886662507277526	1	0.974354014120153	0.999051705287308	0.254705050515447	0.997900510508575	-0.107698602019085	0.71584101691186	0.104082644468629	0.999571842243425	-0.823539618930944
chr1	93079302	93079468	166	+	utr5	MTF2	0.905992324130962	1	0.892450600326216	1	0.878248418733471	0.999051705287308	0.913195813120285	1	-0.905538195705749	-0.216279597481191	0.597491737225085	0.999571842243425	-0.689258598224558
chr1	93136822	93137034	212	+	utr3	MTF2	0.746316782514107	1	0.726965023735614	1	0.612074208180611	0.999051705287308	0.98542175771725	1	-1.23804001073351	-0.216279597481191	0.597491737225085	0.999571842243425	-1.02176041325232
chr1	93180169	93180409	240	-	utr5	TMED5	0.809706395741795	1	0.811171273008966	1	0.822254559386812	0.999051705287308	0.24073506004132	0.980715611628342	-0.332587117027259	0.167345138235907	0.696015989218756	0.999571842243425	-0.499932255263167
chr1	93180751	93180851	100	+	utr5	CCDC18	0.541628935675025	1	0.438542926748251	1	0.613552299468107	0.999051705287308	0.849369122772153	1	-0.694547031610343	-0.272137138721122	0.603780229197426	0.999571842243425	-0.422409892889221
chr1	93346347	93346751	404	+	utr5	DR1	0.70142141196377	1	0.716708077205208	1	0.937608626209765	0.999051705287308	0.169655073884962	0.907497198896471	-0.637833618115596	0.102722064841327	0.813596217604834	0.999571842243425	-0.740555682956923
chr1	93448146	93448246	100	+	utr5	FNBP1L	0.991985493135921	1	0.964429979291161	1	0.846061541777427	0.999051705287308	0.319351054393103	1	-0.481665031848995	-0.306234935574518	0.492057300574769	0.999571842243425	-0.175430096274477
chr1	93576064	93576166	102	-	exon	BCAR3	0.998581691765145	1	0.996055772431046	1	0.788080139683766	0.999051705287308	0.216764750782367	0.957812768445745	0.143762500718138	0.344676444776134	0.497256429522323	0.999571842243425	-0.200913944057996
chr1	93582328	93582931	603	-	exon	BCAR3	0.68042433463219	1	0.75580442838658	1	0.700925726085096	0.999051705287308	0	0	0.497537369762973	0.344676444776134	0.497256429522323	0.999571842243425	0.152860924986839
chr1	93599201	93599515	314	+	exon	RP5-1033H22.2	0.300457816905546	1	0.399202645828796	1	0.395842444697912	0.999051705287308	0.223055545487022	0.964825611066179	0.866373386511091	0.533536811454456	0.262809264409823	0.999571842243425	0.332836575056635
chr1	93602151	93602470	319	+	exon	RP5-1033H22.2	0.663931693953955	1	0.677226032237098	1	0.972307035042286	0.999051705287308	0.0196661582112116	0.682783234654766	0.0526038612360432	0.533536811454456	0.262809264409823	0.999571842243425	-0.480932950218413
chr1	93605888	93606013	125	-	intron	BCAR3	0.644668448519135	1	0.690080193334118	1	0.766225847865859	0.999051705287308	0.194858342769495	0.931285404913324	-0.281011173350828	0.344676444776134	0.497256429522323	0.999571842243425	-0.625687618126961
chr1	93610039	93610232	193	-	intron	BCAR3	0.690707755458661	1	0.739436300802771	1	0.750153847880148	0.999051705287308	0.394148198933908	1	0.54285769670696	0.344676444776134	0.497256429522323	0.999571842243425	0.198181251930827
chr1	93877772	93877905	133	-	exon	DNTTIP2	0.659518853645839	1	0.701819027317459	1	0.513921681042249	0.999051705287308	0.649883074649098	1	-0.49293479359939	-0.451675792961719	0.234465485432519	0.999571842243425	-0.0412590006376709
chr1	94173909	94174749	840	-	exon	ARHGAP29	0.831798282350563	1	0.723291278919846	1	0.682788657875322	0.999051705287308	0.202337241991885	0.940993598794825	-0.260953197865693	0.250345843708611	0.569239305928045	0.999571842243425	-0.511299041574304
chr1	94530329	94530473	144	-	utr3	F3	0.552649440667879	1	0.520908021372494	1	0.431226527241349	0.999051705287308	0.526607388194977	1	-2.61674750733713	-0.783813035009352	0.152025107089548	0.999571842243425	-1.83293447232778
chr1	94926645	94926771	126	-	intron	CNN3	0.834340773901773	1	0.99964998264656	1	NA	NA	0.654436445464387	1	-1.16283054660697	-0.344658634273673	0.369466859088662	0.999571842243425	-0.818171912333296
chr1	94926888	94927128	240	-	utr5	CNN3	0.466106134560981	1	0.519412673731672	1	0.31821073741224	0.999051705287308	0.701732575670339	1	-1.14155609325243	-0.344658634273673	0.369466859088662	0.999571842243425	-0.796897458978762
chr1	94928110	94928422	312	+	exon	RP4-639F20.1	0.731483442136428	1	0.732074220024841	1	0.992438702492676	0.999051705287308	0.035190075007709	0.687648937552221	-0.325916495815888	0.245969117861613	0.652010016404526	0.999571842243425	-0.5718856136775
chr1	94928577	94928850	273	+	intron	RP4-639F20.1	0.874589443911932	1	0.832117609431366	1	0.986022163558143	0.999051705287308	0.210152364718027	0.95235300622306	-0.0916449597730815	0.245969117861613	0.652010016404526	0.999571842243425	-0.337614077634694
chr1	95244191	95244643	452	+	utr3	TMEM56-RWDD3	0.587877424840758	1	0.698651906756632	1	0.490974840927004	0.999051705287308	0.938839865526479	1	-0.393234811617195	3.73605627857311	0.165634361663177	NA	-4.12929109019031
chr1	97529671	97529835	164	-	intron	DPYD	0.692276246538254	1	0.999488860310498	1	NA	NA	0.244850862204711	0.985553704177985	-2.50707972895706	1.07120425362277	0.219516796163768	0.999571842243425	-3.57828398257983
chr1	99652563	99652740	177	+	intron	PALMD	0.657393424385829	1	0.373295444335435	1	0.743158120264332	0.999051705287308	0.988414506740669	1	-0.749290425002914	0.759044780614941	0.0643809269591744	0.987899782848209	-1.50833520561786
chr1	99688938	99689751	813	+	exon	PALMD	0.988838427257519	1	0.940673554938581	1	0.863095659771431	0.999051705287308	0.967143065551686	1	0.355184367620905	0.759044780614941	0.0643809269591744	0.987899782848209	-0.403860412994037
chr1	100038141	100038262	121	+	utr5	MFSD14A	0.688102215904481	1	0.683053204031079	1	0.776673280109968	0.999051705287308	0.255478858015774	0.999045632307599	-0.46641400595836	-0.164766526576445	0.673579354977554	0.999571842243425	-0.301647479381915
chr1	100038443	100038571	128	+	intron	MFSD14A	0.555636999664911	1	0.299402134750887	1	0.626057021532388	0.999051705287308	0.679211974336159	1	-0.34974820782075	-0.164766526576445	0.673579354977554	0.999571842243425	-0.184981681244304
chr1	100082264	100082368	104	+	utr3	MFSD14A	0.972580124507654	1	0.997967361194922	1	0.941799949817982	0.999051705287308	0.62802021621858	1	-0.447131813846374	-0.164766526576445	0.673579354977554	0.999571842243425	-0.282365287269929
chr1	100874091	100874245	154	-	utr3	EXTL2	0.426928554705248	1	0.437501101457975	1	0.300395206823979	0.999051705287308	0.535981513585116	1	-1.52082535456851	0.429711882273748	0.356886359670035	0.999571842243425	-1.95053723684226
chr1	100877561	100877784	223	-	exon	EXTL2	0.760267998033901	1	0.74800479606038	1	0.807031116063695	0.999051705287308	1	1	-0.811017318754256	0.429711882273748	0.356886359670035	0.999571842243425	-1.240729201028
chr1	100990421	100990661	240	-	utr5	DPH5	0.870604045967532	1	0.919486632136835	1	0.813537362087795	0.999051705287308	0.842383865920155	1	-0.780250898722459	-0.747393313477148	0.0575632678526973	0.95600882165423	-0.0328575852453105
chr1	104457724	104457859	135	+	intergenic	NA	0.819093301349087	1	0.825718390670355	1	0.714169398595938	0.999051705287308	0.974995602669439	1	-2.04458250357807	NA	NA	NA	NA
chr1	104462217	104462623	406	+	intergenic	NA	0.955617188919692	1	0.929915062672118	1	0.956815416778025	0.999051705287308	0.943183229167729	1	-2.05548000566486	NA	NA	NA	NA
chr1	107056687	107057936	1249	+	utr3	PRMT6	0.847476530519147	1	0.864029454829925	1	0.711736587008711	0.999051705287308	0.608103268220421	1	-0.0291012466419842	0.110611540767933	0.788893728096579	0.999571842243425	-0.139712787409917
chr1	107570801	107570919	118	-	utr3*	VAV3	0.975872697105037	1	0.971161253834042	1	0.988202559222381	0.999051705287308	0.975503083734618	1	-0.74299588440945	-1.01763342481964	0.026085582737003	0.756959657298672	0.274637540410192
chr1	108136517	108136643	126	-	utr3	SLC25A24	0.825213499304446	1	0.847862930849405	1	0.622954376231834	0.999051705287308	0.993263941389418	1	-0.853165763649859	-0.459285195758543	0.393318186606959	0.999571842243425	-0.393880567891316
chr1	108699201	108699727	526	+	exon	PRPF38B	0.473291696717134	1	0.495256671225656	1	0.553310281876296	0.999051705287308	0.59722099012405	1	-1.5983446700858	-0.12031603065424	0.795164958482883	0.999571842243425	-1.47802863943156
chr1	108699799	108699988	189	+	exon	PRPF38B	0.447979376873561	1	0.469652744963065	1	0.325566228914653	0.999051705287308	0.383739411082658	1	-2.16975387761834	-0.12031603065424	0.795164958482883	0.999571842243425	-2.0494378469641
chr1	108929794	108929927	133	-	utr3	CLCC1	0.975500454846595	1	0.915707430685272	1	0.853471226659361	0.999051705287308	0.961131590758468	1	-0.122914900660322	0.046943279295447	0.917950430129259	0.999571842243425	-0.169858179955769
chr1	108932417	108932517	100	+	utr3	GPSM2	0.599777152117905	1	0.61510890617086	1	0.658639777866838	0.999051705287308	1	1	-1.17037915801107	-0.395324680825747	0.396142983272779	0.999571842243425	-0.77505447718532
chr1	108971335	108971492	157	-	utr3	WDR47	0.374503842623504	1	0.328187283133319	1	0.396270848846694	0.999051705287308	0.807089238493333	1	-0.950980970516007	-0.129419132715629	0.827374063056572	0.999571842243425	-0.821561837800378
chr1	109213902	109214061	159	+	utr5	SARS	0.939467298819464	1	0.938890569253737	1	0.663095891312874	0.999051705287308	0.320997839665974	1	-0.0364062700231297	-0.102023869137452	0.8335242391563	0.999571842243425	0.0656175991143223
chr1	109214534	109215054	520	+	exon	SARS	0.935664552457332	1	0.936636270450417	1	0.932160869088602	0.999051705287308	0.256765337191598	1	-1.1226780754809	-0.102023869137452	0.8335242391563	0.999571842243425	-1.02065420634345
chr1	109237721	109238032	311	+	utr3	SARS	0.964951104928494	1	0.988021034431696	1	0.977035823676331	0.999051705287308	0.950665611032198	1	-0.410468155971261	-0.102023869137452	0.8335242391563	0.999571842243425	-0.308444286833809
chr1	109249779	109249991	212	+	utr5*	CELSR2	0.920290891898281	1	0.958996499918326	1	0.846783347419471	0.999051705287308	0.915288834595531	1	-0.293297070698876	0.268842472703206	0.55063846611655	0.999571842243425	-0.562139543402082
chr1	109250500	109251080	580	+	exon	CELSR2	0.505386704434969	1	0.600730388426424	1	0.771833135538907	0.999051705287308	0.114416116039683	0.82382480219744	0.0334639307540387	0.268842472703206	0.55063846611655	0.999571842243425	-0.235378541949168
chr1	109251266	109251586	320	+	exon	CELSR2	0.791247820411288	1	0.833141018085272	1	0.726330563562526	0.999051705287308	0.80205392830004	1	0.0134122276937098	0.268842472703206	0.55063846611655	0.999571842243425	-0.255430245009496
chr1	109251724	109251910	186	+	exon	CELSR2	0.707810487961209	1	0.717533939915093	1	0.94569099299361	0.999051705287308	0.42754718217252	1	-0.0834847547255738	0.268842472703206	0.55063846611655	0.999571842243425	-0.35232722742878
chr1	109251997	109252871	874	+	exon	CELSR2	0.891580304399994	1	0.917080935106999	1	0.806518608953935	0.999051705287308	0.591556471863333	1	0.0183485473389431	0.268842472703206	0.55063846611655	0.999571842243425	-0.250493925364263
chr1	109252956	109253333	377	+	exon	CELSR2	0.993650125950694	1	0.998720496152504	1	0.916473912061806	0.999051705287308	0.702180944010229	1	-0.0699032072427107	0.268842472703206	0.55063846611655	0.999571842243425	-0.338745679945917
chr1	109258385	109258561	176	+	exon	CELSR2	0.916134613939781	1	0.927689784060961	1	0.980312255013109	0.999051705287308	0.299216800804497	1	0.0020920272535773	0.268842472703206	0.55063846611655	0.999571842243425	-0.266750445449629
chr1	109272781	109273001	220	+	exon	CELSR2	0.254701105987692	1	0.198848236631231	1	0.329576203452315	0.999051705287308	0.503920034920458	1	1.15578723149592	0.268842472703206	0.55063846611655	0.999571842243425	0.886944758792711
chr1	109273125	109273264	139	+	exon	CELSR2	0.943405374525808	1	0.829880384016195	1	0.788746635879427	0.999051705287308	0.997366980247868	1	0.376939251968358	0.268842472703206	0.55063846611655	0.999571842243425	0.108096779265151
chr1	109274300	109274833	533	+	utr3	CELSR2	0.884047578927493	1	0.865426985876386	1	0.789201272955606	0.999051705287308	0.673212987913492	1	0.033024716243717	0.268842472703206	0.55063846611655	0.999571842243425	-0.235817756459489
chr1	109279883	109280189	306	-	utr3	PSRC1	0.946385934240723	1	0.830995770458333	1	0.934233804997627	0.999051705287308	0.0901989396708139	0.783138008558682	-0.272775810536758	0.0883318242129362	0.852536520931574	0.999571842243425	-0.361107634749694
chr1	109280806	109280915	109	-	exon	PSRC1	0.877163586624162	1	0.941657046544019	1	0.772747813404357	0.999051705287308	0.684024426397305	1	-0.257984942453533	0.0883318242129362	0.852536520931574	0.999571842243425	-0.346316766666469
chr1	109281779	109281932	153	-	exon	PSRC1	0.858870403641766	1	0.758586934680999	1	0.981982988577849	0.999051705287308	0.4241304879014	1	-0.000163958083985166	0.0883318242129362	0.852536520931574	0.999571842243425	-0.0884957822969214
chr1	109397794	109397894	100	-	utr5	SORT1	0.607052056580323	1	0.585832921333616	1	0.725545886117496	0.999051705287308	0.852553394396453	1	0.513368415709132	0.539062653045865	0.168498807758721	0.999571842243425	-0.0256942373367332
chr1	109426335	109426436	101	-	utr5	PSMA5	0.353266415425351	1	0.446657582158158	1	0.584801496877742	0.999051705287308	0.0823597069763962	0.766277676277897	-0.0605467125884737	-0.0873305760212875	0.817246492036929	0.999571842243425	0.0267838634328138
chr1	109487555	109487655	100	+	utr3	ATXN7L2	0.987799084556026	1	0.900272621488613	1	0.814702237981164	0.999051705287308	0.155107703514586	0.891286880871837	-1.18958236878298	-0.374154769059627	0.440569252269862	0.999571842243425	-0.81542759972335
chr1	109491230	109491573	343	+	utr3	ATXN7L2	0.591007850460661	1	0.650654054816398	1	0.697278938931691	0.999051705287308	0.863747575230659	1	-0.339740506752291	-0.374154769059627	0.440569252269862	0.999571842243425	0.0344142623073364
chr1	109495921	109496270	349	+	utr3	CYB561D1	0.767634772720476	1	0.763485957073656	1	0.690422068313762	0.999051705287308	0.257220686613646	1	-0.32273230409823	0.177828283236169	0.689465548164936	0.999571842243425	-0.500560587334399
chr1	109507462	109507578	116	-	exon	AMIGO1	0.985945966144113	1	0.946061917514035	1	0.605447253352859	0.999051705287308	0.648984703569919	1	0.429008337091184	0.496528630759872	0.321777241076559	0.999571842243425	-0.0675202936686878
chr1	109507793	109508210	417	-	exon	AMIGO1	0.797534818588382	1	0.869226779104276	1	0.795486470146776	0.999051705287308	0.0494629079622824	0.693738766044565	0.0937476753140314	0.496528630759872	0.321777241076559	0.999571842243425	-0.402780955445841
chr1	109548652	109548775	123	+	utr5	GNAI3	0.64998926662963	1	0.65258093035791	1	0.730238828230826	0.999051705287308	0.86911620761861	1	-0.494834997830364	-0.134401113430527	0.745656833258695	0.999571842243425	-0.360433884399837
chr1	109592335	109592608	273	+	utr3	GNAI3	0.729057952446339	1	0.712750386680394	1	0.778511268966904	0.999051705287308	0.99774008885631	1	-1.0859990172555	-0.134401113430527	0.745656833258695	0.999571842243425	-0.95159790382497
chr1	109619843	109620082	239	-	utr5	GNAT2	0.960637505756011	1	0.975394202823343	1	0.698438798018011	0.999051705287308	0.0538567805710363	0.70513794326972	0.780410667799845	NA	NA	NA	NA
chr1	109625287	109625407	120	+	utr3	AMPD2	0.50945384210375	1	0.571973423213666	1	0.764856013015625	0.999051705287308	0.531191133229124	1	0.406307292363443	0.91557035958815	0.0173716433218186	0.674628683266285	-0.509263067224706
chr1	109626256	109626357	101	+	utr5	AMPD2	0.656191873012327	1	0.622711974378882	1	0.694163262851863	0.999051705287308	0.776060155786967	1	1.15328652817473	0.91557035958815	0.0173716433218186	0.674628683266285	0.237716168586581
chr1	109631022	109631122	100	+	exon	AMPD2	0.491664893708116	1	0.464979175912944	1	0.6967278774725	0.999051705287308	0.568511011003666	1	1.16206800301779	0.91557035958815	0.0173716433218186	0.674628683266285	0.246497643429641
chr1	109656166	109656376	210	+	utr5	GSTM4	0.513677826871068	1	0.63985148509776	1	0.851202205933762	0.999051705287308	0.0284714460311735	0.685670340411605	0.0644972001297549	0.360518547981641	0.395563726764084	0.999571842243425	-0.296021347851886
chr1	109665137	109665288	151	+	utr3	GSTM4	0.810770352093514	1	0.82378924436487	1	0.768403959728243	0.999051705287308	0.120598144554414	0.838806681166282	0.386384524969389	0.360518547981641	0.395563726764084	0.999571842243425	0.0258659769877483
chr1	109759733	109759899	166	-	utr3	EPS8L3	0.729212857791553	1	0.719324327172859	1	0.929466571109347	0.999051705287308	0.368120891214653	1	0.42458064761546	0.416538818523114	0.294287549167843	0.999571842243425	0.00804182909234608
chr1	109761741	109761854	113	-	utr5	EPS8L3	0.551885731102746	1	0.615682056384909	1	0.853087288680943	0.999051705287308	0.0320046343461816	0.685670340411605	0.505817416511685	0.416538818523114	0.294287549167843	0.999571842243425	0.0892785979885707
chr1	109763709	109763929	220	-	utr5	EPS8L3	0.764104325557355	1	0.814384957852732	1	0.957175635456901	0.999051705287308	0.355868686195653	1	0.568959873161263	0.416538818523114	0.294287549167843	0.999571842243425	0.152421054638149
chr1	109923125	109923994	869	+	exon	CSF1	0.999503633456762	1	0.965052604418427	1	0.78612291722252	0.999051705287308	0.381615592956469	1	0.364488614856479	0.603523643981857	0.165558943051665	0.999571842243425	-0.239035029125378
chr1	109928855	109929989	1134	+	utr3	CSF1	0.770425000995992	1	0.763323226354126	1	0.429025262305649	0.999051705287308	0.876635364066936	1	0.519065690469134	0.603523643981857	0.165558943051665	0.999571842243425	-0.0844579535127238
chr1	109984829	109985156	327	+	utr5	AHCYL1	0.913727109107176	1	0.96808464198002	1	0.672332455539821	0.999051705287308	0.780465340356509	1	0.266910866851664	0.181371532373273	0.619455139143004	0.999571842243425	0.0855393344783909
chr1	110053666	110054015	349	+	utr3	STRIP1	0.499580323095586	1	0.574201574696674	1	0.561466112605784	0.999051705287308	0.813323733824466	1	0.28299563393338	0.00938859114083627	0.980824554268011	0.999571842243425	0.273607042792544
chr1	110339554	110339655	101	+	exon	RBM15	0.965085628216626	1	0.979001124369155	1	0.978363666018808	0.999051705287308	0.065860599709989	0.731220343220043	-0.652161562691956	-0.44633601451244	0.341397719293032	0.999571842243425	-0.205825548179516
chr1	110339803	110339933	130	+	exon	RBM15	0.979203516029901	1	0.951920101809254	1	0.965837488146024	0.999051705287308	0.707480377309259	1	-1.36354943156549	-0.44633601451244	0.341397719293032	0.999571842243425	-0.917213417053054
chr1	110340049	110340527	478	+	exon	RBM15	0.727832408385654	1	0.751258748814152	1	0.873696506448721	0.999051705287308	0.788932235073666	1	-0.435240033372517	-0.44633601451244	0.341397719293032	0.999571842243425	0.0110959811399237
chr1	110340873	110341744	871	+	exon	RBM15	0.79533778033544	1	0.810730611102364	1	0.916244981164551	0.999051705287308	0.638205652767825	1	-0.58403889909723	-0.44633601451244	0.341397719293032	0.999571842243425	-0.137702884584789
chr1	110341931	110342248	317	+	exon	RBM15	0.728326939385344	1	0.719770747305943	1	0.581698337552189	0.999051705287308	0.717122105022924	1	-1.02438873960646	-0.44633601451244	0.341397719293032	0.999571842243425	-0.578052725094023
chr1	110947999	110948235	236	-	exon	LRIF1	0.903813827348531	1	0.832207644331657	1	0.906066258748578	0.999051705287308	0.980210325619016	1	-0.6324838840618	-0.159668544427179	0.693782688498861	0.999571842243425	-0.472815339634621
chr1	111414994	111415119	125	-	exon	OVGP1	0.418554276026457	1	0.396897200794131	1	0.618285242395227	0.999051705287308	0.113998602874169	0.822532809778555	0.0066112003400433	0.775577531249215	0.174549470537008	0.999571842243425	-0.768966330909172
chr1	111448706	111448857	151	-	exon	WDR77	0.970117867530452	1	0.985464953219634	1	0.941914519966019	0.999051705287308	0.606706793328206	1	0.0877102167400449	-0.112958401889349	0.781479747983252	0.999571842243425	0.200668618629394
chr1	111449107	111449253	146	+	utr5	ATP5F1	0.619591298947248	1	0.638774421620248	1	0.525920077583487	0.999051705287308	0.266303840963098	1	0.160729649541127	-0.189527253506152	0.617582101492528	0.999571842243425	0.350256903047279
chr1	111723679	111723822	143	-	utr3	FAM212B	0.840916685711126	1	0.864384340666869	1	0.914630242896581	0.999051705287308	0.936721568258129	1	-0.653798418314866	0.0111883495571701	0.977569862059934	0.999571842243425	-0.664986767872036
chr1	111723952	111724442	490	-	utr3	FAM212B	0.891806679008049	1	0.841448312120296	1	0.686285285081631	0.999051705287308	0.64599953338938	1	-0.531183568250182	0.0111883495571701	0.977569862059934	0.999571842243425	-0.542371917807352
chr1	111726721	111727865	1144	-	utr3	FAM212B	0.710928558929297	1	0.678010254889066	1	0.595762009421725	0.999051705287308	0.885912197243191	1	-0.0214398431705845	0.0111883495571701	0.977569862059934	0.999571842243425	-0.0326281927277546
chr1	111765952	111766994	1042	+	utr3	DDX20	0.862939432360276	1	0.82871437482719	1	0.745240623601612	0.999051705287308	0.976642793323377	1	-1.21628710086649	-0.553060298093759	0.192120216354361	0.999571842243425	-0.663226802772731
chr1	112456027	112456565	538	+	exon	CTTNBP2NL	0.621633552651271	1	0.603041498364297	1	0.875637959752423	0.999051705287308	0.0307831136964456	0.685670340411605	-0.708469114156707	0.155008441808127	0.772875055161698	0.999571842243425	-0.863477555964834
chr1	112457002	112457416	414	+	utr3	CTTNBP2NL	0.778861953856331	1	0.693379250671319	1	0.821063651284557	0.999051705287308	0.691487924966355	1	-1.07901625153318	0.155008441808127	0.772875055161698	0.999571842243425	-1.23402469334131
chr1	112618969	112619094	125	-	exon	ST7L	0.64398399557398	1	0.638441671105431	1	0.688426452191708	0.999051705287308	0.918346269649362	1	0.429853194259417	-0.427826036131982	0.36155346012058	0.999571842243425	0.857679230391399
chr1	112619212	112619440	228	-	utr5	ST7L	0.780017791821553	1	0.847906441924075	1	0.853160460584116	0.999051705287308	0.804059208753343	1	-0.502323689964071	-0.427826036131982	0.36155346012058	0.999571842243425	-0.0744976538320898
chr1	112674499	112674600	101	+	utr5	MOV10	0.700333177738124	1	0.73348975648505	1	0.761621201330404	0.999051705287308	0.847497607900273	1	-0.047669357704255	-0.359933846521953	0.341095212470885	0.999571842243425	0.312264488817698
chr1	112674772	112674954	182	+	utr5	MOV10	0.742844077945939	1	0.788814033675964	1	0.976326965360417	0.999051705287308	0.146997073893373	0.88060477631344	-0.320251349391848	-0.359933846521953	0.341095212470885	0.999571842243425	0.0396824971301051
chr1	112701548	112701730	182	-	utr3	RHOC	0.951081154252998	1	0.867939966532633	1	0.864109330481435	0.999051705287308	0.68081811497413	1	0.250793854162031	0.355207435098279	0.327322408825543	0.999571842243425	-0.104413580936249
chr1	112703729	112703876	147	-	utr3	RP11-426L16.10	0.520516662370941	1	0.541640584009791	1	0.44052354958938	0.999051705287308	0.829735218547058	1	0.630749245338731	NA	NA	NA	NA
chr1	112705107	112705218	111	-	utr5	RHOC	0.581537015805843	1	0.544950520159322	1	0.318534192323115	0.999051705287308	0.722217916623161	1	1.0082344332771	0.355207435098279	0.327322408825543	0.999571842243425	0.653026998178823
chr1	112913756	112914044	288	-	utr3	SLC16A1	0.683340701678553	1	0.668668812251097	1	0.65001094642725	0.999051705287308	0.955955730055303	1	-1.26116010321022	-0.302600943429353	0.404446437479719	0.999571842243425	-0.958559159780864
chr1	112929303	112929405	102	-	utr5	SLC16A1	0.582818213464799	1	0.59537447309829	1	0.426284536128381	0.999051705287308	0.0935748473263475	0.785760599192148	-1.67373776896131	-0.302600943429353	0.404446437479719	0.999571842243425	-1.37113682553196
chr1	112956042	112956211	169	-	utr5	SLC16A1	0.809833817019135	1	0.882519980762847	1	0.915220377572198	0.999051705287308	0.815233784957329	1	-0.0168610195442856	-0.302600943429353	0.404446437479719	0.999571842243425	0.285739923885067
chr1	112956511	112956660	149	+	exon	SLC16A1-AS1	0.746723749439823	1	0.803378944722505	1	0.971103948860623	0.999051705287308	0.130602685508549	0.852137152596455	-0.593347305195094	-0.132136752157194	0.792416394958182	0.999571842243425	-0.4612105530379
chr1	113123967	113124131	164	+	utr3	LRIG2	0.645327291692739	1	0.615499002923589	1	0.720463775079516	0.999051705287308	0.0904670690857303	0.783981808119167	-0.639000630666054	-0.386871508227729	0.394600293595684	0.999571842243425	-0.252129122438325
chr1	113124338	113124453	115	+	utr3	LRIG2	0.599066593898781	1	0.586096470347131	1	0.704017034715902	0.999051705287308	0.949182170149613	1	-1.81304324900427	-0.386871508227729	0.394600293595684	0.999571842243425	-1.42617174077654
chr1	113390563	113390901	338	+	utr5	MAGI3	0.246430518241019	1	0.244293582522849	1	0.279780759726176	0.999051705287308	0.0665031716998247	0.73243416111282	-0.5313551716331	0.420832015960046	0.410863138214341	0.999571842243425	-0.952187187593146
chr1	113642066	113642286	220	+	exon	MAGI3	0.984694555162411	1	0.884082505706301	1	0.700426054601969	0.999051705287308	0.587558853697105	1	-0.200000349542062	0.420832015960046	0.410863138214341	0.999571842243425	-0.620832365502108
chr1	113683794	113683979	185	+	utr3	MAGI3	0.415047135578701	1	0.386091046206725	1	0.512270705865104	0.999051705287308	0.0428896702226174	0.688731245557529	-0.731142118540712	0.420832015960046	0.410863138214341	0.999571842243425	-1.15197413450076
chr1	113766063	113766292	229	-	utr3	RSBN1	0.635313892867857	1	0.644530656943668	1	0.619831335060197	0.999051705287308	0.841164738364206	1	-0.849362668943115	0.165297130780275	0.724074292491762	0.999571842243425	-1.01465979972339
chr1	113797720	113797953	233	-	exon	RSBN1	0.980123261792602	1	0.992767411868764	1	0.912483012107686	0.999051705287308	0.999734303207548	1	-0.819511716136	0.165297130780275	0.724074292491762	0.999571842243425	-0.984808846916276
chr1	113895145	113895265	120	-	exon	AP4B1	0.559407358459359	1	0.601163829702928	1	0.778917972089819	0.999051705287308	0.990535597105026	1	0.0866946795465792	0.0887224973742579	0.855015885065063	0.999571842243425	-0.00202781782767872
chr1	113911467	113912343	876	+	utr3	DCLRE1B	0.597275125549371	1	0.643938210446256	1	0.687053405986457	0.999051705287308	0.288166317399274	1	-0.210598724968786	-0.095684454429955	0.835937134721513	0.999571842243425	-0.114914270538831
chr1	113940332	113940639	307	+	utr5	HIPK1	0.799389986681882	1	0.763391576452754	1	0.98712939010465	0.999051705287308	0.124891965595154	0.843760692055087	-1.37312020732025	-0.566401809023393	0.14628066461582	0.999571842243425	-0.806718398296861
chr1	113940724	113941257	533	+	exon	HIPK1	0.660894989760005	1	0.657245565722652	1	0.568103833410548	0.999051705287308	0.780000299547819	1	-1.41427334201686	-0.566401809023393	0.14628066461582	0.999571842243425	-0.847871532993462
chr1	113980306	113980571	265	+	utr5	OLFML3	0.802443760198445	1	0.869358990265889	1	0.911066743996742	0.999051705287308	0.893069179137534	1	0.432495150999969	0.607510313451814	0.150417025776744	0.999571842243425	-0.175015162451845
chr1	113980970	113981124	154	+	exon	OLFML3	0.930074962189345	1	0.975672778019458	1	0.922448468669128	0.999051705287308	0.198412393092691	0.936076115240911	0.173738380735196	0.607510313451814	0.150417025776744	0.999571842243425	-0.433771932716618
chr1	113981199	113981567	368	+	exon	OLFML3	0.92792358371666	1	0.999752982179465	1	0.919823821159629	0.999051705287308	0.887089188857155	1	0.189399577522325	0.607510313451814	0.150417025776744	0.999571842243425	-0.418110735929489
chr1	114397687	114397858	171	-	exon	TRIM33	0.912720390215039	1	0.881254977126245	1	0.847778576262322	0.999051705287308	0.829520065254449	1	-0.761461088359365	-0.304119133816902	0.459680207154572	0.999571842243425	-0.457341954542463
chr1	114510579	114510749	170	-	exon	TRIM33	0.560634009306713	1	0.570388801846731	1	0.58945616555442	0.999051705287308	0.611154952510456	1	-1.20990422356367	-0.304119133816902	0.459680207154572	0.999571842243425	-0.905785089746769
chr1	114568001	114568258	257	-	utr3	BCAS2	0.818691344834891	1	0.811766296957651	1	0.771830805305476	0.999051705287308	0.596837306106585	1	-1.13157579096093	-0.0677486302701054	0.868057594521475	0.999571842243425	-1.06382716069082
chr1	114774197	114774382	185	-	utr3	SIKE1	0.447772220937487	1	0.43455980607739	1	0.506164117353731	0.999051705287308	0.790984389802116	1	-2.13626065160456	-0.215158174372319	0.657569946149382	0.999571842243425	-1.92110247723224
chr1	114780443	114780644	201	-	utr5	SIKE1	0.576358559074508	1	0.614438157871914	1	0.638082603672437	0.999051705287308	0.588319454127969	1	-0.0332301777697162	-0.215158174372319	0.657569946149382	0.999571842243425	0.181927996602603
chr1	115663598	115663871	273	+	exon	VANGL1	0.654339795897362	1	0.723571451836533	1	0.793748168129004	0.999051705287308	0.0477319672581668	0.692114421954965	-0.636336572240545	-0.0468563126416333	0.907550111321024	0.999571842243425	-0.589480259598911
chr1	115685360	115685464	104	+	exon	VANGL1	0.901123038019275	1	0.904550670539384	1	0.871752482515295	0.999051705287308	0.9287955945607	1	-0.663179530607904	-0.0468563126416333	0.907550111321024	0.999571842243425	-0.616323217966271
chr1	115691116	115691325	209	+	exon	VANGL1	0.969164982240302	1	0.942352273424284	1	0.912784173499271	0.999051705287308	1	1	-0.743484208560225	-0.0468563126416333	0.907550111321024	0.999571842243425	-0.696627895918592
chr1	115691482	115691711	229	+	utr3	VANGL1	0.836058474633899	1	0.816784460731816	1	0.713076991691328	0.999051705287308	0.88764618854311	1	-0.666203871584175	-0.0468563126416333	0.907550111321024	0.999571842243425	-0.619347558942542
chr1	116531914	116532087	173	-	intron	CD58	0.544992334065948	1	0.540926419698975	1	0.862179980996092	0.999051705287308	0.171780292596024	0.909815201214828	0.160329804203361	0.383112885135634	0.50273968919501	0.999571842243425	-0.222783080932273
chr1	116532903	116533111	208	-	exon	NAP1L4P1	0.919515429057634	1	0.967149378507923	1	0.880015251794382	0.999051705287308	0.919096051147411	1	-0.705117096709898	0.351301181434958	0.455658677750304	0.999571842243425	-1.05641827814486
chr1	116534108	116534322	214	-	intron	CD58	0.562444496017351	1	0.587960401904738	1	0.752381933716157	0.999051705287308	0.00410275574399299	0.597409444202245	0.0596809702674802	0.383112885135634	0.50273968919501	0.999571842243425	-0.323431914868154
chr1	116534412	116534573	161	-	intron	CD58	0.46030996112147	1	0.457114464805611	1	0.482381247143583	0.999051705287308	0.157357719527529	0.894183554741628	0.176342784608176	0.383112885135634	0.50273968919501	0.999571842243425	-0.206770100527458
chr1	116556655	116556788	133	-	intron	CD58	0.669483821492321	1	0.638418445872308	1	0.447489587455298	0.999051705287308	0.510040111293253	1	-0.653267465585869	0.383112885135634	0.50273968919501	0.999571842243425	-1.0363803507215
chr1	116961313	116961591	278	+	exon	PTGFRN	0.815430738517674	1	0.798361322545897	1	0.630304103206241	0.999051705287308	0.799337087301839	1	-0.587784402120849	0.0299504005922964	0.941885040621016	0.999571842243425	-0.617734802713145
chr1	116986895	116987115	220	+	utr3	PTGFRN	0.538142490395919	1	0.579880249131738	1	0.515243867994016	0.999051705287308	0.941172912663512	1	0.135650416476805	0.0299504005922964	0.941885040621016	0.999571842243425	0.105700015884509
chr1	117075108	117075806	698	+	exon	TTF2	0.957238840847263	1	0.942532163802093	1	0.985176608306047	0.999051705287308	0.725179500563656	1	-1.18318609537237	-0.81476391439161	0.0384151153382749	0.858461336275921	-0.368422180980765
chr1	117112257	117112361	104	-	utr3	TRIM45	0.709642559294074	1	0.645254956935315	1	0.593416690148662	0.999051705287308	0.410904335380654	1	-1.56683991605302	-0.695921972621617	0.237380279532341	0.999571842243425	-0.870917943431407
chr1	117118159	117118701	542	-	exon	TRIM45	0.936825693999102	1	0.880701748251317	1	0.810581168163843	0.999051705287308	0.789925798177269	1	-0.880365550309289	-0.695921972621617	0.237380279532341	0.999571842243425	-0.184443577687671
chr1	117366872	117367043	171	+	utr5*	MAN1A2	0.78201578293321	1	0.400268587050636	1	0.662991625560888	0.999051705287308	0.817135903607887	1	-0.91327790750965	0.234823032279108	0.544376248848176	0.999571842243425	-1.14810093978876
chr1	117367290	117367659	369	+	utr5	MAN1A2	0.341088919955797	1	0.364522121171497	1	0.288143094812921	0.999051705287308	0.131916267935706	0.852535748895618	-0.929019416376568	0.234823032279108	0.544376248848176	0.999571842243425	-1.16384244865568
chr1	117367894	117368054	160	+	utr5	MAN1A2	0.909599713162114	1	0.977263022136058	1	0.990826150315439	0.999051705287308	0.194661452022678	0.930995885768021	-0.585202332643264	0.234823032279108	0.544376248848176	0.999571842243425	-0.820025364922372
chr1	117368159	117368262	103	+	utr5	MAN1A2	0.152753450141279	1	0.141736128725197	1	0.374164976896597	0.999051705287308	0.556372331113897	1	-2.55887847484516	0.234823032279108	0.544376248848176	0.999571842243425	-2.79370150712427
chr1	117402142	117402350	208	+	exon	MAN1A2	0.784727998241693	1	0.795635981833208	1	0.831950961371896	0.999051705287308	0.498606567571773	1	-0.207926817097438	0.234823032279108	0.544376248848176	0.999571842243425	-0.442749849376546
chr1	117522951	117523254	303	+	utr3	MAN1A2	0.423202673622953	1	0.378716917018787	1	0.602021834409053	0.999051705287308	0.592254162505207	1	-1.60427409210545	0.234823032279108	0.544376248848176	0.999571842243425	-1.83909712438455
chr1	117959439	117959548	109	+	utr3	WDR3	0.784840564214704	1	0.759868123349659	1	0.659337672741617	0.999051705287308	0.460377593459154	1	-1.41210649607328	-0.465628949768545	0.252900307888432	0.999571842243425	-0.946477546304737
chr1	118883899	118884059	160	-	utr3	TBX15	0.54738165220834	1	0.524422231750148	1	0.554807913810779	0.999051705287308	0.0134024811617883	0.682783234654766	-1.19992043609046	0.00341509217705095	0.995976711900584	0.999571842243425	-1.20333552826751
chr1	119032909	119033209	300	-	utr3	WARS2	0.702233394386458	1	0.705036684531532	1	0.650096313394931	0.999051705287308	0.387014846748644	1	-0.934112484471357	-0.838177948854044	0.0605928462213519	0.972677867812664	-0.0959345356173124
chr1	119140466	119140660	194	-	utr5	WARS2	0.59391731605496	1	0.575737003107469	1	0.880074312608321	0.999051705287308	0.0748707194331674	0.752001263352722	-0.932649310590611	-0.838177948854044	0.0605928462213519	0.972677867812664	-0.0944713617365669
chr1	119150551	119150652	101	+	exon	RP11-418J17.1	0.59154744861694	1	0.614406518138899	1	0.533091698984528	0.999051705287308	0.587366505188509	1	-0.173436281215283	-0.469378990922048	0.414124204348283	0.999571842243425	0.295942709706765
chr1	119623408	119623575	167	-	exon	ZNF697	0.622214321169236	1	0.612480085865879	1	0.725809229156143	0.999051705287308	0.66453152643332	1	-0.738562345455897	-0.12643479780903	0.776505336991157	0.999571842243425	-0.612127547646867
chr1	119623643	119624178	535	-	exon	ZNF697	0.810150826976304	1	0.848165170876985	1	0.919002712125091	0.999051705287308	0.137865874680828	0.866192330653484	-0.606949127561626	-0.12643479780903	0.776505336991157	0.999571842243425	-0.480514329752595
chr1	119625912	119626105	193	-	utr5	ZNF697	0.96999555986626	1	0.952112648500817	1	0.903935392575415	0.999051705287308	0.262902970592673	1	-0.411383571204399	-0.12643479780903	0.776505336991157	0.999571842243425	-0.284948773395369
chr1	119711885	119712066	181	+	utr5	PHGDH	0.696925563421205	1	0.705586399829498	1	0.761234299379096	0.999051705287308	0.949167174306258	1	-0.185244638352225	-0.0372941990415146	0.948309253520312	0.999571842243425	-0.14795043931071
chr1	119721108	119721216	108	+	utr5	PHGDH	0.874999012067284	1	0.830890754641378	1	0.939192642958862	0.999051705287308	0.646047072193757	1	-0.213536068259221	-0.0372941990415146	0.948309253520312	0.999571842243425	-0.176241869217706
chr1	119726936	119727049	113	+	exon	PHGDH	0.875718930476368	1	0.742694915479879	1	0.870588969476222	0.999051705287308	0.914802156821911	1	-0.428260783129873	-0.0372941990415146	0.948309253520312	0.999571842243425	-0.390966584088358
chr1	119914877	119915084	207	-	utr3	NOTCH2	0.652156527185024	1	0.661116300293523	1	0.495653951920818	0.999051705287308	0.962669470883798	1	-1.65080551781732	-0.116576088663719	0.764902109127323	0.999571842243425	-1.5342294291536
chr1	119915137	119915417	280	-	utr3	NOTCH2	0.990062553413232	1	0.960126369707424	1	0.862254391376387	0.999051705287308	0.956879016334937	1	-0.530739086836826	-0.116576088663719	0.764902109127323	0.999571842243425	-0.414162998173107
chr1	119923822	119923965	143	-	exon	NOTCH2	0.696939695911975	1	0.760307320856651	1	0.581650170995224	0.999051705287308	0.582783533187041	1	0.292616758228942	-0.116576088663719	0.764902109127323	0.999571842243425	0.409192846892661
chr1	120176393	120176493	100	-	utr5	SEC22B	0.887102295584612	1	0.933569071472312	1	0.855201721318048	0.999051705287308	0.510225142443674	1	-0.552234912295047	0.0712350985063831	0.874552238751094	0.999571842243425	-0.62347001080143
chr1	121184099	121184224	125	-	utr5	FAM72B	0.97407519033988	1	0.940323075585265	1	0.899809868559274	0.999051705287308	0.927332282138238	1	-0.583402989542767	-0.460245849017132	0.577714148074264	0.999571842243425	-0.123157140525636
chr1	121518889	121519011	122	+	intergenic	NA	0.785298442373521	1	0.779665114734608	1	0.751021331031343	0.999051705287308	0.199034752785591	0.93631135063979	-0.854542191486196	NA	NA	NA	NA
chr1	144422825	144422930	105	-	utr3	NBPF15	0.691977720884092	1	0.743807580741501	1	0.761438062021311	0.999051705287308	0.908717762552951	1	-0.557053418060907	-0.114769168140507	0.834254311853085	0.999571842243425	-0.442284249920401
chr1	145687891	145688072	181	-	utr5	PDZK1	0.666028462764237	1	0.657934099559714	1	0.697187226500019	0.999051705287308	0.628230258887277	1	0.479821157993644	1.20566435582899	0.0197309670182469	0.694732757557018	-0.725843197835345
chr1	145824102	145824330	228	+	utr5	POLR3C	0.997312396038418	1	0.956679633419698	1	0.562865157980433	0.999051705287308	0.636553999965532	1	0.222871460041305	-0.0454422697253722	0.915691333281996	0.999571842243425	0.268313729766677
chr1	145892602	145892767	165	-	utr3	ITGA10	0.336887120095854	1	0.340110405345054	1	0.388158390420579	0.999051705287308	0.112343188069713	0.821622034486965	2.15529739741256	2.86678661145059	6.30498133333764e-07	0.000633267865018368	-0.711489214038034
chr1	145912254	145912491	237	-	exon	PEX11B	0.671201766868676	1	0.621906500926473	1	0.665390132187823	0.999051705287308	0.263234123198612	1	0.485461435620127	0.383071926225348	0.374023982942874	0.999571842243425	0.102389509394779
chr1	145974798	145974898	100	+	utr5	POLR3GL	0.996566004408192	1	0.967619446226868	1	0.739424518326619	0.999051705287308	0.25399507555953	0.996868541662305	0.481015388203086	0.0514478478489931	0.909699443917275	0.999571842243425	0.429567540354093
chr1	145977950	145978055	105	+	exon	POLR3GL	0.856058175094143	1	0.850340590506692	1	0.955623908860715	0.999051705287308	0.34466776479856	1	-0.134200264950073	0.0514478478489931	0.909699443917275	0.999571842243425	-0.185648112799066
chr1	147172028	147172220	192	-	utr5	PRKAB2	0.408188258726781	1	0.450448257908817	1	0.451097370163649	0.999051705287308	0.219138430336526	0.961096003949835	-1.11148342069711	-0.231991970896758	0.576069751578324	0.999571842243425	-0.879491449800356
chr1	147172826	147173110	284	+	exon	RP11-337C18.8	0.701236773878245	1	0.671361081670126	1	0.768733461090712	0.999051705287308	0.941856585202869	1	-0.404669336176956	0.279497386492425	0.705750199138546	0.999571842243425	-0.684166722669381
chr1	147173258	147173362	104	+	exon	RP11-337C18.10	0.778106771860473	1	0.725888896788787	1	0.752593783285537	0.999051705287308	0.239021731243737	0.979034054844421	0.873450177616907	NA	NA	NA	NA
chr1	147174402	147174556	154	+	exon	RP11-337C18.10	0.851720413528624	1	0.824251380062865	1	0.785627959482069	0.999051705287308	0.990247065364814	1	-1.25714634996826	NA	NA	NA	NA
chr1	147177876	147177980	104	+	intron	RP11-337C18.10	0.708470621529992	1	0.628049541809941	1	0.684175854820457	0.999051705287308	0.266972735849821	1	-1.64196999302725	NA	NA	NA	NA
chr1	147184421	147184550	129	-	utr3	FMO5	0.909012873436895	1	0.969306767300185	1	0.689786153213691	0.999051705287308	0.432864002529586	1	0.222483978669167	0.749601227371419	0.0459074076424725	0.91045735069735	-0.527117248702252
chr1	147203294	147203451	157	+	exon	RP11-337C18.8	0.739673194642538	1	0.716352786872307	1	0.870450223760069	0.999051705287308	0.994622317987544	1	0.0623064510011535	0.279497386492425	0.705750199138546	0.999571842243425	-0.217190935491271
chr1	147224983	147225099	116	-	utr5	FMO5	0.836769096385903	1	0.883089816156274	1	0.777562817356977	0.999051705287308	0.758752133788212	1	0.900182778519478	0.749601227371419	0.0459074076424725	0.91045735069735	0.15058155114806
chr1	147285289	147285404	115	+	utr3	CHD1L	0.598792985274504	1	0.619434626681679	1	0.960442753175821	0.999051705287308	0.73937647109541	1	0.357066707970224	-0.00383062102236335	0.992451300686752	0.999571842243425	0.360897328992588
chr1	147618859	147619069	210	+	exon	BCL9	0.787227564691675	1	0.739903987452738	1	0.938001072258232	0.999051705287308	0.688346822132121	1	-0.125020536431386	0.387758084794329	0.343056565787516	0.999571842243425	-0.512778621225715
chr1	147619242	147619826	584	+	exon	BCL9	0.888238114475208	1	0.909736681986503	1	0.822778981506228	0.999051705287308	0.270302384047716	1	0.356524180760809	0.387758084794329	0.343056565787516	0.999571842243425	-0.0312339040335202
chr1	147620017	147620137	120	+	exon	BCL9	0.55684754637087	1	0.629877006856599	1	0.901587581506482	0.999051705287308	0.475387775287941	1	0.578566785895477	0.387758084794329	0.343056565787516	0.999571842243425	0.190808701101148
chr1	147620479	147620666	187	+	exon	BCL9	0.599720808329661	1	0.621467386630198	1	0.626151846605394	0.999051705287308	0.354585926905057	1	-0.26527522789519	0.387758084794329	0.343056565787516	0.999571842243425	-0.653033312689519
chr1	147624429	147625058	629	+	utr3	BCL9	0.668032325771352	1	0.753736151380262	1	0.720224038415515	0.999051705287308	0.461196626573179	1	0.065764749268101	0.387758084794329	0.343056565787516	0.999571842243425	-0.321993335526228
chr1	147669989	147670432	443	-	utr5	ACP6	0.687804794360162	1	0.713528013791446	1	0.992105333871205	0.999051705287308	0.0235464056728879	0.685670340411605	0.244428271162943	0.553475019369193	0.193785343548446	0.999571842243425	-0.30904674820625
chr1	148459466	148459566	100	+	exon	AC245100.1	0.681702982356772	1	0.657333137707499	1	0.656097047894581	0.999051705287308	0.135428245250823	0.862487689284725	0.343487977343168	1.32230594566722	0.208869772864297	0.999571842243425	-0.978817968324051
chr1	148953473	148953577	104	+	exon	PDE4DIP	0.642058373867865	1	0.665033260691399	1	0.739600860235526	0.999051705287308	0.171517887243796	0.909286434656665	0.496960364908575	0.657176989518842	0.200712618594744	0.999571842243425	-0.160216624610266
chr1	148981318	148981472	154	+	utr3	PDE4DIP	0.419158537288149	1	0.460360996628317	1	0.811528941066294	0.999051705287308	0.532079777541336	1	1.02401338198486	0.657176989518842	0.200712618594744	0.999571842243425	0.366836392466022
chr1	149885740	149885840	100	-	utr3	HIST2H2BE	0.372683502806154	1	0.321425905941472	1	0.344786812740399	0.999051705287308	0.591471018284025	1	0.888889380714575	0.301638051646845	0.529561921612597	0.999571842243425	0.58725132906773
chr1	149900147	149900563	416	+	utr3	BOLA1	0.803911036333542	1	0.865981922336191	1	0.869542540361594	0.999051705287308	0.0952992533358163	0.786448668375687	-0.10096920792918	1.06122122429357	0.316977640505883	0.999571842243425	-1.16219043222275
chr1	149913455	149913866	411	-	utr5	SV2A	0.87314112293055	1	0.940581153210835	1	0.763130445597169	0.999051705287308	0.899451371491507	1	0.945381909061419	1.12624541108639	0.0111503441324641	0.545081166875977	-0.18086350202497
chr1	149927249	149927358	109	-	utr5	SF3B4	0.885748348843388	1	0.897915890812403	1	0.589027997316385	0.999051705287308	0.0868854134888482	0.777258358715534	0.0366024719122945	0.136247398572539	0.781699662736993	0.999571842243425	-0.0996449266602443
chr1	149943603	149945060	1457	-	utr3	OTUD7B	0.918098602857447	1	0.88304209561703	1	0.776481819984283	0.999051705287308	0.668485270311013	1	-0.0263092580500141	0.17065789414849	0.66577680508921	0.999571842243425	-0.196967152198504
chr1	150010509	150010732	223	-	utr5	OTUD7B	0.723896896626442	1	0.769433759998313	1	0.962044817473694	0.999051705287308	0.278200454196318	1	0.224961328120058	0.17065789414849	0.66577680508921	0.999571842243425	0.054303433971568
chr1	150067397	150067610	213	+	utr5	VPS45	0.53615778789958	1	0.562539831757254	1	0.771534032456341	0.999051705287308	0.958308531472303	1	0.366011320450778	0.223453704189448	0.612776084306925	0.999571842243425	0.14255761626133
chr1	150158823	150159573	750	+	utr3	PLEKHO1	0.957326169890294	1	0.863683763786488	1	0.829080100824361	0.999051705287308	0.960373469787674	1	-0.38814620987227	-0.108052753962369	0.795532175036805	0.999571842243425	-0.280093455909901
chr1	150226682	150226859	177	-	exon	ANP32E	0.991494443723295	1	0.950396245952743	1	0.964002051196785	0.999051705287308	0.955999654040715	1	-0.882182170949539	-0.465583806231818	0.247618787281449	0.999571842243425	-0.416598364717721
chr1	150235990	150236098	108	-	utr5	ANP32E	0.762771107164131	1	0.738716164140538	1	0.883474321170449	0.999051705287308	0.939396917251515	1	-1.65752306191294	-0.465583806231818	0.247618787281449	0.999571842243425	-1.19193925568112
chr1	150257891	150258068	177	+	utr5	CA14	0.636346827323149	1	0.680045200499974	1	0.670199867436985	0.999051705287308	0.0210135984346502	0.683244641886786	-0.363579656234646	0.023283912540439	0.962695762947876	0.999571842243425	-0.386863568775085
chr1	150293892	150294055	163	+	utr5	MRPS21	0.65623693996665	1	0.653296848380898	1	0.376780544904783	0.999051705287308	0.993601144446813	1	0.170117954086956	-0.093123369819833	0.811707103636756	0.999571842243425	0.263241323906789
chr1	150471132	150471234	102	+	exon	RPRD2	0.805895292396516	1	0.802016627803508	1	0.823832907650921	0.999051705287308	0.784625827853448	1	-0.639000812232411	0.069158870780153	0.85826071283539	0.999571842243425	-0.708159683012564
chr1	150471599	150471781	182	+	exon	RPRD2	0.921358543744366	1	0.888027679337602	1	0.857062515516973	0.999051705287308	0.613554904097841	1	-0.497604877267745	0.069158870780153	0.85826071283539	0.999571842243425	-0.566763748047898
chr1	150472047	150472496	449	+	exon	RPRD2	0.958990879088162	1	0.93150982264212	1	0.856583595909599	0.999051705287308	0.89357249000258	1	-0.341020906203507	0.069158870780153	0.85826071283539	0.999571842243425	-0.41017977698366
chr1	150472834	150473123	289	+	exon	RPRD2	0.920100985864254	1	0.943780096580813	1	0.968606223788552	0.999051705287308	0.326706504668426	1	-0.0232492845246461	0.069158870780153	0.85826071283539	0.999571842243425	-0.0924081553047991
chr1	150507009	150507268	259	+	utr3	TARS2	0.546294906728419	1	0.619721377036033	1	0.577619789167517	0.999051705287308	0.944451989266847	1	0.445174864475425	0.242104278220581	0.586651063562707	0.999571842243425	0.203070586254844
chr1	150549759	150549889	130	+	utr5	ADAMTSL4	0.428768072842152	1	0.443486640894222	1	0.47376326895874	0.999051705287308	0.607674367413777	1	-0.396169026043558	-0.131320272412937	0.787471211336887	0.999571842243425	-0.264848753630621
chr1	150552132	150552250	118	+	utr5	ADAMTSL4	0.537903030941653	1	0.581637617680342	1	0.694024236240256	0.999051705287308	0.061683062323485	0.720730076321179	-0.353085333849139	-0.131320272412937	0.787471211336887	0.999571842243425	-0.221765061436202
chr1	150552862	150553149	287	+	exon	ADAMTSL4	0.456078762593287	1	0.434145749819331	1	0.356862563014414	0.999051705287308	0.832215926668786	1	0.157525240285697	-0.131320272412937	0.787471211336887	0.999571842243425	0.288845512698635
chr1	150553555	150553722	167	+	exon	ADAMTSL4	0.919089724267836	1	0.914171945623227	1	0.964812231653061	0.999051705287308	0.691903917641924	1	-0.850233686016926	-0.131320272412937	0.787471211336887	0.999571842243425	-0.718913413603989
chr1	150558954	150559087	133	+	exon	ADAMTSL4	0.954993816846733	1	0.981572148471068	1	0.8612603774035	0.999051705287308	0.412315166582148	1	-0.465279458101833	-0.131320272412937	0.787471211336887	0.999571842243425	-0.333959185688896
chr1	150577043	150577518	475	-	utr3	MCL1	0.639190120053394	1	0.621625809674102	1	0.60651187435726	0.999051705287308	0.989398749021435	1	-1.20580109136363	0.164409743149886	0.717170837306257	0.999571842243425	-1.37021083451352
chr1	150578338	150578517	179	-	exon	MCL1	0.860742985649993	1	0.875079812770574	1	0.818421373698364	0.999051705287308	0.260317255697964	1	-0.0289041937134443	0.164409743149886	0.717170837306257	0.999571842243425	-0.19331393686333
chr1	150578865	150579598	733	-	utr5	MCL1	0.853152894060536	1	0.798620606369602	1	0.917543847063604	0.999051705287308	0.0182069769077287	0.682783234654766	-0.0695066909432761	0.164409743149886	0.717170837306257	0.999571842243425	-0.233916434093162
chr1	150629454	150629601	147	-	utr5	ENSA	0.782421867811813	1	0.833609705393115	1	0.915267374465508	0.999051705287308	0.953033552301633	1	0.290474900082111	0.102495788839189	0.792547399533657	0.999571842243425	0.187979111242921
chr1	150648320	150648613	293	-	exon	GOLPH3L	0.796567848358525	1	0.78866404269003	1	0.745414870608189	0.999051705287308	0.918282374106688	1	-1.21541128566903	-0.641195264301608	0.149351008007136	0.999571842243425	-0.574216021367425
chr1	150950718	150950891	173	+	exon	SETDB1	0.675637017182923	1	0.711397861480598	1	0.632169676475863	0.999051705287308	0.815693980747453	1	-0.341017156224389	-0.161855912082476	0.679203713252312	0.999571842243425	-0.179161244141913
chr1	150960718	150961165	447	-	exon	CERS2	0.990275925947331	1	0.96287700949003	1	0.953023900826644	0.999051705287308	0.023959574429774	0.685670340411605	-0.328475606963079	0.303617834344726	0.448722323450214	0.999571842243425	-0.632093441307806
chr1	150974645	150974761	116	-	utr5	CERS2	0.827496971819318	1	0.730608399119706	1	0.448152997866678	0.999051705287308	0.913961913259724	1	0.307331743487081	0.303617834344726	0.448722323450214	0.999571842243425	0.00371390914235514
chr1	150997223	150997434	211	-	utr3	FAM63A	0.651174903973056	1	0.594949153074309	1	0.956451363461097	0.999051705287308	0.78558644799483	1	0.998288940019709	1.14477442026206	0.00706915363772928	0.435215981263104	-0.146485480242355
chr1	151002272	151002579	307	-	utr5	FAM63A	0.8519029944069	1	0.903216896377601	1	0.929759411195101	0.999051705287308	0.238391492931685	0.979012353218898	1.42441297489905	1.14477442026206	0.00706915363772928	0.435215981263104	0.279638554636989
chr1	151006511	151006719	208	-	utr5	FAM63A	0.608908323963415	1	0.60835767595049	1	0.780277942038621	0.999051705287308	0.40073748740801	1	0.738787324802247	1.14477442026206	0.00706915363772928	0.435215981263104	-0.405987095459816
chr1	151007438	151007546	108	-	intron	FAM63A	0.855655074978154	1	0.459501238237244	1	0.65504741837798	0.999051705287308	0.781683086442028	1	1.04276132832646	1.14477442026206	0.00706915363772928	0.435215981263104	-0.102013091935605
chr1	151033845	151034432	587	+	utr3	PRUNE1	0.871789503100013	1	0.875212164054114	1	0.874753929350328	0.999051705287308	0.573613977173656	1	0.384847808981722	0.611368276877446	0.158483310808754	0.999571842243425	-0.226520467895724
chr1	151047839	151047995	156	+	utr5	C1orf56	0.888569145055412	1	0.921256636059486	1	0.777915458960408	0.999051705287308	0.630812152326105	1	0.732314323957649	0.421731867087318	0.490391111344565	0.999571842243425	0.310582456870331
chr1	151048586	151048766	180	+	exon	C1orf56	0.990419285642799	1	0.984090934943683	1	0.920373730662996	0.999051705287308	0.8077539109167	1	0.167545279945898	0.421731867087318	0.490391111344565	0.999571842243425	-0.254186587141419
chr1	151053003	151053372	369	-	utr3	CDC42SE1	0.986658715519887	1	0.919274929340564	1	0.958788213528143	0.999051705287308	0.73020093364241	1	-0.433028261883658	0.105841229405163	0.786648477277629	0.999571842243425	-0.53886949128882
chr1	151133086	151133192	106	-	exon	SEMA6C	0.752849267133656	1	0.784806475141394	1	0.882163058395867	0.999051705287308	0.927161380080081	1	-0.734170251326115	0.0585401617468558	0.910650423033538	0.999571842243425	-0.792710413072971
chr1	151160723	151160936	213	-	utr3	LYSMD1	0.588535032253279	1	0.658908825132255	1	0.675495199455948	0.999051705287308	0.814957609329287	1	0.0591927787985946	-0.0596615146394933	0.897028960502667	0.999571842243425	0.118854293438088
chr1	151165554	151165873	319	-	utr5	LYSMD1	0.74787625680966	1	0.777056819612555	1	0.79836122893286	0.999051705287308	0.468958697979969	1	0.161675084778647	-0.0596615146394933	0.897028960502667	0.999571842243425	0.22133659941814
chr1	151185871	151186011	140	-	exon	VPS72	0.832676174016994	1	0.868575105480665	1	0.928371452257629	0.999051705287308	0.896476750615705	1	-0.418408314534315	0.386484460712859	0.355353653111938	0.999571842243425	-0.804892775247174
chr1	151190056	151190157	101	-	utr5	VPS72	0.966165154069588	1	0.984272666551142	1	0.932279950678703	0.999051705287308	0.890405585205105	1	0.0334188339573926	0.386484460712859	0.355353653111938	0.999571842243425	-0.353065626755467
chr1	151248074	151248258	184	+	utr3	PIP5K1A	0.708212440434906	1	0.691150199318352	1	0.756800120537143	0.999051705287308	0.714866198904081	1	-0.547411920171881	0.171558508952971	0.650333602055207	0.999571842243425	-0.718970429124852
chr1	151267178	151267340	162	+	utr3	PSMD4	0.805358401639402	1	0.852896774265104	1	0.983922895330917	0.999051705287308	0.923715075061261	1	0.232671779215895	0.241475888617172	0.517808847638628	0.999571842243425	-0.00880410940127704
chr1	151281708	151281918	210	+	utr5	ZNF687	0.400164777214565	1	0.409122546779923	1	0.605584265141061	0.999051705287308	0.329718331944006	1	0.277718317509789	0.129582098195798	0.768411101078231	0.999571842243425	0.148136219313991
chr1	151282201	151282328	127	+	utr5	ZNF687	0.887635402766244	1	0.943280539327653	1	0.920538069196112	0.999051705287308	0.449283841783839	1	0.109226264951737	0.129582098195798	0.768411101078231	0.999571842243425	-0.0203558332440614
chr1	151286242	151286867	625	+	utr5	ZNF687	0.934966918157268	1	0.939014282962962	1	0.869603497750163	0.999051705287308	0.0709787992515069	0.74232491403686	-0.277820831707226	0.129582098195798	0.768411101078231	0.999571842243425	-0.407402929903024
chr1	151286952	151287278	326	+	exon	ZNF687	0.958615716444963	1	0.985962470800471	1	0.994321039656364	0.999051705287308	0.219038303475396	0.960942234601738	-0.46468493035062	0.129582098195798	0.768411101078231	0.999571842243425	-0.594267028546418
chr1	151287508	151288224	716	+	exon	ZNF687	0.912426566320246	1	0.926727407276623	1	0.988447099165409	0.999051705287308	0.363349025927511	1	-0.24835817790806	0.129582098195798	0.768411101078231	0.999571842243425	-0.377940276103858
chr1	151290728	151290860	132	+	utr3	ZNF687	0.776152333812063	1	0.87491953302449	1	0.943948670933289	0.999051705287308	0.584640783663766	1	-0.129330003342652	0.129582098195798	0.768411101078231	0.999571842243425	-0.25891210153845
chr1	151292480	151293032	552	-	utr3	PI4KB	0.998250587736972	1	0.99241203232753	1	0.932897803089372	0.999051705287308	0.0353720453909573	0.687648937552221	0.51993438356924	0.551586412517845	0.143646638897988	0.999571842243425	-0.0316520289486049
chr1	151315634	151315987	353	-	utr5	PI4KB	0.843841535137335	1	0.835704123202651	1	0.84057086219405	0.999051705287308	0.529648201432301	1	0.246201249746739	0.551586412517845	0.143646638897988	0.999571842243425	-0.305385162771106
chr1	151316119	151316554	435	-	utr5	PI4KB	0.967172204378081	1	0.990457419797236	1	0.94066859817894	0.999051705287308	0.269876376664564	1	0.255946114155691	0.551586412517845	0.143646638897988	0.999571842243425	-0.295640298362154
chr1	151342405	151342595	190	-	exon	RFX5	0.568342650193029	1	0.652661876993078	1	0.802557737723664	0.999051705287308	0.74918526803693	1	0.197000541882788	0.130820808363257	0.743654256071637	0.999571842243425	0.0661797335195317
chr1	151342710	151342865	155	-	exon	RFX5	0.855748158368149	1	0.824300312006576	1	0.813406560388423	0.999051705287308	0.0849028322655252	0.77280014786933	0.11120582049511	0.130820808363257	0.743654256071637	0.999571842243425	-0.0196149878681462
chr1	151366851	151366951	100	-	utr3	SELENBP1	0.503145329096418	1	0.440407332608561	1	0.680502715582919	0.999051705287308	0.291857626108826	1	0.84739751367603	0.389742131298603	0.378061296687604	0.999571842243425	0.457655382377427
chr1	151399556	151399662	106	+	utr5	PSMB4	0.913435490633586	1	0.947887044296575	1	0.933433498042695	0.999051705287308	0.981413244419725	1	-0.171068435607894	0.272513008547669	0.503585715862231	0.999571842243425	-0.443581444155562
chr1	151402995	151403134	139	-	utr3	POGZ	0.849176066108858	1	0.834339708937601	1	0.921973484140991	0.999051705287308	0.297687949616002	1	-0.481589136379549	-0.109707858167753	0.771357008118755	0.999571842243425	-0.371881278211796
chr1	151404823	151406080	1257	-	exon	POGZ	0.820653936396473	1	0.898621410882441	1	0.86691077730363	0.999051705287308	0.690204162443219	1	-0.0456853074217427	-0.109707858167753	0.771357008118755	0.999571842243425	0.0640225507460104
chr1	151406173	151406273	100	-	exon	POGZ	0.670173864643167	1	0.740818019211003	1	0.84846582482797	0.999051705287308	0.930115807639518	1	-0.194067991097577	-0.109707858167753	0.771357008118755	0.999571842243425	-0.0843601329298238
chr1	151518741	151518874	133	+	exon	CGN	0.703629616330183	1	0.636640765398327	1	0.802641858243416	0.999051705287308	0.717399600773844	1	1.38356634272989	1.40310757456806	0.0111526510452024	0.545081166875977	-0.0195412318381616
chr1	151519080	151519185	105	+	exon	CGN	0.613810674217536	1	0.533919580498704	1	0.681527433201204	0.999051705287308	0.304764015746432	1	1.38670701023041	1.40310757456806	0.0111526510452024	0.545081166875977	-0.0164005643376486
chr1	151529441	151529551	110	+	exon	CGN	0.217980950634724	1	0.106172989313126	1	0.645335038125326	0.999051705287308	0.427406189276593	1	2.46994018614533	1.40310757456806	0.0111526510452024	0.545081166875977	1.06683261157728
chr1	151529863	151529992	129	+	exon	CGN	0.179092135298037	1	0.114451311607155	1	0.367394679883535	0.999051705287308	0.248018564822447	0.99013369651127	1.46982030795957	1.40310757456806	0.0111526510452024	0.545081166875977	0.0667127333915174
chr1	151533951	151534103	152	+	exon	CGN	0.551278267969557	1	0.441949160933472	1	0.122508757053619	0.999051705287308	0.933287241498892	1	2.49236515745867	1.40310757456806	0.0111526510452024	0.545081166875977	1.08925758289062
chr1	151536731	151536843	112	+	exon	CGN	0.905378085962509	1	0.869745301423289	1	0.910309539400232	0.999051705287308	0.290475813572753	1	1.49577989654148	1.40310757456806	0.0111526510452024	0.545081166875977	0.092672321973422
chr1	151537175	151537331	156	+	exon	CGN	0.970025068434055	1	0.990044942567852	1	0.675925383047144	0.999051705287308	0.119531125083014	0.835107976410863	1.44119753950591	1.40310757456806	0.0111526510452024	0.545081166875977	0.0380899649378583
chr1	151562546	151562651	105	+	exon	TUFT1	0.583030986954096	1	0.581062398383813	1	0.703721140553815	0.999051705287308	0.149039161218921	0.883932561829127	-0.250223771251754	0.121716834038221	0.774423960453143	0.999571842243425	-0.371940605289975
chr1	151581911	151582107	196	+	utr3	TUFT1	0.55030287534607	1	0.591992061053901	1	0.655437129892217	0.999051705287308	0.365376616531509	1	0.0486950297389591	0.121716834038221	0.774423960453143	0.999571842243425	-0.0730218042992617
chr1	151763047	151763213	166	+	utr5	OAZ3	0.889975552435602	1	0.912038715015	1	0.948777211074543	0.999051705287308	0.0423434138868781	0.687850521702303	-0.119709617901299	-0.208790362959546	0.883819949803148	NA	0.0890807450582476
chr1	151763351	151763484	133	+	utr5	OAZ3	0.334918264832493	1	0.406622706387619	1	0.216991303749372	0.999051705287308	0.00164402966578825	0.408102431989067	-0.176207235003626	-0.208790362959546	0.883819949803148	NA	0.0325831279559205
chr1	151806293	151806453	160	-	utr3	RORC	0.677390781451753	1	0.703004486256233	1	0.72843334484393	0.999051705287308	0.0662442033972546	0.73184700401989	0.423433962336341	0.796936566453956	0.137143565867881	0.999571842243425	-0.373502604117615
chr1	151807167	151807541	374	-	utr3	RORC	0.799291095552634	1	0.837459947800427	1	0.573837326608903	0.999051705287308	0.782458348042994	1	0.79921853464345	0.796936566453956	0.137143565867881	0.999571842243425	0.00228196818949433
chr1	151874299	151874498	199	-	utr3	THEM4	0.559079593762492	1	0.600509374015863	1	0.59511210950135	0.999051705287308	0.600740642485297	1	-0.0519038677848355	-0.128857372254606	0.797856642166988	0.999571842243425	0.0769535044697706
chr1	151986207	151986307	100	-	utr5	S100A10	0.848805006958259	1	0.846521064543866	1	0.963349626145187	0.999051705287308	0.729894982099581	1	-0.296279944519109	0.393587688629495	0.292939688708224	0.999571842243425	-0.689867633148603
chr1	152033725	152033846	121	-	exon	S100A11	0.702599799646319	1	0.668106151016322	1	0.908683292248131	0.999051705287308	0.012689240208312	0.682783234654766	0.4000872677449	0.95511956052036	0.0479578572954265	0.924322859461274	-0.555032292775459
chr1	152036915	152037033	118	-	utr5	S100A11	0.832788629334145	1	0.790735183187291	1	0.579953113662686	0.999051705287308	0.865520229606132	1	1.21906377013074	0.95511956052036	0.0479578572954265	0.924322859461274	0.263944209610379
chr1	153535281	153535437	156	-	utr5	S100A6	0.854622182498231	1	0.944283400459329	1	0.9169661729162	0.999051705287308	0.998796334558949	1	0.200120639755417	0.297415786700625	0.43085338724781	0.999571842243425	-0.0972951469452084
chr1	153544713	153544902	189	-	utr5	S100A4	0.947119429553869	1	0.961243878413637	1	0.89216292186517	0.999051705287308	0.992968321291611	1	-0.0442591605298552	0.135315485827181	0.79643388551705	0.999571842243425	-0.179574646357036
chr1	153561458	153561559	101	-	utr3	S100A2	0.696819602901637	1	0.644064660140142	1	0.816583719790169	0.999051705287308	0.209266073874227	0.951217702421281	0.4784095948182	0.734454450313326	0.322326210026186	0.999571842243425	-0.256044855495126
chr1	153607577	153607697	120	-	exon	S100A16	0.929631982993274	1	0.98434068889833	1	0.859793377489943	0.999051705287308	0.83125188687969	1	0.836012372566511	1.01074381207048	0.00682885627498704	0.424290319352047	-0.174731439503966
chr1	153608126	153608253	127	-	utr5	S100A16	0.563775543800454	1	0.508251388063678	1	0.2341756218023	0.999051705287308	0.973413691672122	1	1.36133691795675	1.01074381207048	0.00682885627498704	0.424290319352047	0.350593105886275
chr1	153609187	153609349	162	-	utr5	S100A16	0.656215806986478	1	0.66990875959167	1	0.646673950077797	0.999051705287308	0.671396460106051	1	0.411086457791738	1.01074381207048	0.00682885627498704	0.424290319352047	-0.599657354278739
chr1	153612891	153613146	255	-	utr5	S100A16	0.8068786491699	1	0.868577107645156	1	0.989828125864822	0.999051705287308	0.632737532189217	1	1.57337276700597	1.01074381207048	0.00682885627498704	0.424290319352047	0.562628954935491
chr1	153618894	153619097	203	-	exon	S100A13	0.817716205852655	1	0.889013089531757	1	0.848456476447306	0.999051705287308	0.992205714026098	1	0.685638423139857	0.592987818029537	0.213889892095818	0.999571842243425	0.0926506051103201
chr1	153626427	153626562	135	-	utr5	S100A13	0.723195300685634	1	0.793975861870072	1	0.981645748158152	0.999051705287308	0.984076682180945	1	0.905232227207265	0.592987818029537	0.213889892095818	0.999571842243425	0.312244409177728
chr1	153630446	153630591	145	+	utr5	S100A1	0.453589975426487	1	0.501310874241137	1	0.607884188312107	0.999051705287308	0.771625521157805	1	1.24591919247965	1.71730891516229	0.00833628482820744	0.466714123032222	-0.471389722682636
chr1	153631624	153631744	120	+	utr3	S100A1	0.833576305403682	1	0.78959985705321	1	0.982504075940471	0.999051705287308	0.0145052435807167	0.682783234654766	1.10530048351797	1.71730891516229	0.00833628482820744	0.466714123032222	-0.612008431644314
chr1	153634060	153634234	174	+	utr5	CHTOP	0.868950097885775	1	0.887402600537563	1	0.611001649701635	0.999051705287308	0.401353075367518	1	0.160734982265478	-0.254070331796953	0.512500579247226	0.999571842243425	0.414805314062431
chr1	153645031	153645416	385	+	utr3	CHTOP	0.97563892875704	1	0.953758540023475	1	0.889084801605657	0.999051705287308	0.873931338975493	1	-0.544351212301624	-0.254070331796953	0.512500579247226	0.999571842243425	-0.29028088050467
chr1	153662343	153662478	135	-	utr3	ILF2	0.672480082612946	1	0.708245285056668	1	0.903903447239143	0.999051705287308	0.804205917908635	1	0.100055070897458	0.0986908150211067	0.799214474453226	0.999571842243425	0.00136425587635142
chr1	153728420	153728543	123	+	utr5	INTS3	0.60295584131562	1	0.550762724231301	1	0.589485297512496	0.999051705287308	0.954877391985477	1	-0.519425465831066	-0.3905320981845	0.375788618455404	0.999571842243425	-0.128893367646567
chr1	153728616	153728731	115	+	utr5	INTS3	0.819910328912366	1	0.845168915574742	1	0.918794162708859	0.999051705287308	0.228023194423324	0.969602763824406	-0.772447331761158	-0.3905320981845	0.375788618455404	0.999571842243425	-0.381915233576658
chr1	153773137	153773302	165	+	utr3	INTS3	0.777965812029454	1	0.7366108554528	1	0.802850609960444	0.999051705287308	0.364363571814093	1	-0.302225420596448	-0.3905320981845	0.375788618455404	0.999571842243425	0.0883066775880518
chr1	153775370	153775521	151	+	exon	SLC27A3	0.85014213719067	1	0.78453161051918	1	0.894116680843562	0.999051705287308	0.142974073007485	0.87204675767787	0.932806056424752	1.16117935081978	0.0273957318211709	0.764504353353088	-0.228373294395028
chr1	153775782	153775998	216	+	exon	SLC27A3	0.40159762619873	1	0.433600235655584	1	0.488161577053142	0.999051705287308	0.270510706033576	1	0.0349571481337764	1.16117935081978	0.0273957318211709	0.764504353353088	-1.126222202686
chr1	153828056	153828291	235	-	exon	GATAD2B	0.805956633454822	1	0.829953290851762	1	0.991724688580157	0.999051705287308	0.845824496907035	1	-0.108942745339286	0.109095536233496	0.805404558635617	0.999571842243425	-0.218038281572782
chr1	153933579	153933707	128	-	exon	DENND4B	0.870185660786128	1	0.932747176789229	1	0.895406344438833	0.999051705287308	0.856113550529054	1	0.337968183204008	0.103066989217276	0.791922902868276	0.999571842243425	0.234901193986732
chr1	153944157	153944273	116	-	exon	DENND4B	0.784183090596379	1	0.813034857121765	1	0.719541962858129	0.999051705287308	0.0150597706870245	0.682783234654766	0.041467711122751	0.103066989217276	0.791922902868276	0.999571842243425	-0.0615992780945246
chr1	153946414	153946660	246	-	utr5	DENND4B	0.790726846572662	1	0.693493453007776	1	0.8836652803276	0.999051705287308	0.765441260502486	1	0.0286991398443157	0.103066989217276	0.791922902868276	0.999571842243425	-0.07436784937296
chr1	153947879	153948017	138	-	utr3	CRTC2	0.828175708689476	1	0.849377652420123	1	0.843822243110608	0.999051705287308	0.298119198000019	1	-0.0502788298053758	0.111123958444556	0.79900758001709	0.999571842243425	-0.161402788249932
chr1	153951558	153951687	129	-	utr3	CRTC2	0.630103844370135	1	0.64405289245845	1	0.805152827624359	0.999051705287308	0.766655004668138	1	-0.70398409235067	0.111123958444556	0.79900758001709	0.999571842243425	-0.815108050795227
chr1	153962588	153962768	180	-	utr5	SLC39A1	0.435228228987964	1	0.539446390290492	1	0.706584916027707	0.999051705287308	0.732328665436186	1	0.68195550140291	0.555577429084396	0.129456108043426	0.999571842243425	0.126378072318514
chr1	153973860	153974026	166	+	exon	CREB3L4	0.918478994904285	1	0.909895344090519	1	0.983389853592881	0.999051705287308	0.280968495229975	1	0.0209123117425055	0.258402543322947	0.573534696336471	0.999571842243425	-0.237490231580442
chr1	153977352	153977664	312	-	utr5	JTB	0.940892503070116	1	0.97335898775481	1	0.613407751880568	0.999051705287308	0.413789263702745	1	0.562848000311135	0.409316550423788	0.284538298399103	0.999571842243425	0.153531449887347
chr1	153981849	153982179	330	-	utr3	RAB13	0.848350054583321	1	0.83769764550207	1	0.906503050640953	0.999051705287308	0.0661911008863658	0.73184700401989	-0.128851399816423	0.243786177217278	0.535094360243896	0.999571842243425	-0.372637577033701
chr1	154183037	154183237	200	-	utr5	TPM3	0.923478579809652	1	0.957395129437331	1	0.811169765904114	0.999051705287308	0.0835953964558364	0.769972856580716	0.669017897539485	0.255549393491871	0.493122891194584	0.999571842243425	0.413468504047615
chr1	154220458	154220558	100	-	utr5	C1orf43	0.902277783223251	1	0.934741352775489	1	0.815013350126977	0.999051705287308	1	1	-0.0150095444905794	-0.15358624450819	0.709081921284359	0.999571842243425	0.138576700017611
chr1	154234535	154234708	173	+	exon	UBAP2L	0.652924185576004	1	0.668526941618092	1	0.910546980644119	0.999051705287308	0.339087244852231	1	0.502196421129233	0.381471080478203	0.303010813496591	0.999571842243425	0.120725340651029
chr1	154235137	154235248	111	+	exon	UBAP2L	0.64414798105626	1	0.707045883671562	1	0.896583560571383	0.999051705287308	0.878050244634917	1	0.328354564839765	0.381471080478203	0.303010813496591	0.999571842243425	-0.0531165156384388
chr1	154271068	154271292	224	+	utr3	UBAP2L	0.529985272940907	1	0.581096174702188	1	0.939629104931155	0.999051705287308	0.930831960036255	1	0.81682820228333	0.381471080478203	0.303010813496591	0.999571842243425	0.435357121805127
chr1	154273299	154273415	116	+	exon	HAX1	0.305076750177944	1	0.35163152889765	1	0.476900675593007	0.999051705287308	0.00455361954571454	0.598275827244782	0.976588267359716	0.283861834888133	0.530804767188467	0.999571842243425	0.692726432471583
chr1	154325561	154325661	100	+	utr5	ATP8B2	0.767923768765442	1	0.725188251883908	1	0.897777877789113	0.999051705287308	0.644265573225246	1	0.212080494909618	0.51828295755063	0.178889401109663	0.999571842243425	-0.306202462641012
chr1	154348950	154349427	477	+	utr3	ATP8B2	0.964460641436264	1	0.977155491505025	1	0.971966022359734	0.999051705287308	0.486846565265405	1	0.413736053767843	0.51828295755063	0.178889401109663	0.999571842243425	-0.104546903782787
chr1	154405359	154405495	136	+	utr5	IL6R	1	1	0.963970640018032	1	0.808807960377721	0.999051705287308	0.764860962062064	1	1.54207063828227	1.59699403173757	7.20150012968251e-05	0.0259319472851567	-0.0549233934552973
chr1	154429283	154429383	100	+	exon	IL6R	0.280894132456402	1	0.294779927188338	1	0.329836129330313	0.999051705287308	0.100286319034865	0.795816450988031	2.52901005024206	1.59699403173757	7.20150012968251e-05	0.0259319472851567	0.932016018504499
chr1	154435982	154436094	112	+	exon	IL6R	0.774517794576323	1	0.69998869986119	1	0.365412376546644	0.999051705287308	0.60499524738479	1	1.78394665152291	1.59699403173757	7.20150012968251e-05	0.0259319472851567	0.186952619785347
chr1	154465244	154465840	596	+	utr3	IL6R	0.929852806369666	1	0.873843580782417	1	0.849655723499147	0.999051705287308	0.0203891178039727	0.682783234654766	1.36054924462432	1.59699403173757	7.20150012968251e-05	0.0259319472851567	-0.236444787113242
chr1	154550187	154550362	175	-	utr3	UBE2Q1	0.99605362684153	1	0.963708753370827	1	0.885342885811973	0.999051705287308	0.992368559926258	1	-0.19510330208551	0.408871422403862	0.279673598713596	0.999571842243425	-0.603974724489372
chr1	154558238	154558629	391	-	utr5	UBE2Q1	0.469795263961423	1	0.543004527656629	1	0.546982843525201	0.999051705287308	0.503172866352128	1	-0.107700399601941	0.408871422403862	0.279673598713596	0.999571842243425	-0.516571822005803
chr1	154584769	154584926	157	-	utr3	ADAR	0.927986244758888	1	0.963930865753242	1	0.94911037376952	0.999051705287308	0.776238255858475	1	-0.331465374933684	-0.110267267741864	0.766799970067853	0.999571842243425	-0.221198107191821
chr1	154601146	154601660	514	-	exon	ADAR	0.897842257653321	1	0.836414992395823	1	0.748400703564894	0.999051705287308	0.961963037242387	1	-0.72954014619219	-0.110267267741864	0.766799970067853	0.999571842243425	-0.619272878450326
chr1	154602066	154602270	204	-	utr5	ADAR	0.793774495205228	1	0.833050131722058	1	0.911808620032355	0.999051705287308	0.0260604781248129	0.685670340411605	-0.28846465982701	-0.110267267741864	0.766799970067853	0.999571842243425	-0.178197392085147
chr1	154602359	154602501	142	-	utr5	ADAR	0.809607370339082	1	0.865520265141984	1	0.904147976694351	0.999051705287308	0.621397454351496	1	-0.0950661928611885	-0.110267267741864	0.766799970067853	0.999571842243425	0.015201074880675
chr1	154929084	154929225	141	-	exon	PMVK	0.852105587212365	1	0.766547438489119	1	0.989725397684515	0.999051705287308	0.970619694171269	1	0.328758886528937	0.371061859803171	0.389747244630132	0.999571842243425	-0.0423029732742343
chr1	154944939	154945172	233	-	utr3	PBXIP1	0.672165882939152	1	0.618529743773435	1	0.357229681967467	0.999051705287308	0.971282079541881	1	1.22223488831887	1.08264359452767	0.00333426058338396	0.289635792841649	0.139591293791196
chr1	154945709	154946395	686	-	exon	PBXIP1	0.726787193284189	1	0.749535399289834	1	0.446681185708326	0.999051705287308	0.722733241597249	1	1.22889133166868	1.08264359452767	0.00333426058338396	0.289635792841649	0.14624773714101
chr1	154946496	154946873	377	-	exon	PBXIP1	0.710407598754234	1	0.6504796790445	1	0.428967749433369	0.999051705287308	0.917438207216906	1	1.21182847076595	1.08264359452767	0.00333426058338396	0.289635792841649	0.129184876238284
chr1	154947465	154947774	309	-	utr3	PBXIP1	0.866734668271752	1	0.812564077752322	1	0.453521587211083	0.999051705287308	0.733226848102146	1	1.52698932316201	1.08264359452767	0.00333426058338396	0.289635792841649	0.444345728634344
chr1	154948181	154948445	264	-	utr3	PBXIP1	0.633740453177071	1	0.628432882072603	1	0.530862785887177	0.999051705287308	0.976550883852719	1	1.4489096446511	1.08264359452767	0.00333426058338396	0.289635792841649	0.36626605012343
chr1	154951244	154951403	159	-	exon	PBXIP1	0.486038638774966	1	0.577133861337378	1	0.616436418119595	0.999051705287308	0.47575819433514	1	1.37395502176126	1.08264359452767	0.00333426058338396	0.289635792841649	0.291311427233594
chr1	154951844	154951975	131	-	utr5	PBXIP1	0.691974453407217	1	0.77624616403261	1	0.849445090930723	0.999051705287308	0.766559254840273	1	0.903062958465836	1.08264359452767	0.00333426058338396	0.289635792841649	-0.179580636061833
chr1	154958397	154959070	673	-	utr3	PYGO2	0.969088165170179	1	0.944996117386779	1	0.865775440072717	0.999051705287308	0.0171130679838392	0.682783234654766	0.0152168990273582	0.503901355248728	0.193434359979205	0.999571842243425	-0.48868445622137
chr1	154959264	154959630	366	-	exon	PYGO2	0.68684831142103	1	0.707401391604571	1	0.808743693943476	0.999051705287308	0.519537193824729	1	-0.363126811854479	0.503901355248728	0.193434359979205	0.999571842243425	-0.867028167103207
chr1	154961603	154961966	363	-	utr5	PYGO2	0.324007134162283	1	0.381923841288278	1	0.25785756890538	0.999051705287308	0.690114912827701	1	-0.409607532746231	0.503901355248728	0.193434359979205	0.999571842243425	-0.91350888799496
chr1	154962077	154962220	143	+	exon	RP11-307C12.12	0.490813597628618	1	0.534513194553041	1	0.636017766706799	0.999051705287308	0.673347998226001	1	-0.0304368881820233	1.24328743539918	0.627200983066805	NA	-1.2737243235812
chr1	154970071	154970255	184	-	utr5	SHC1	0.971477445506926	1	0.984491356155221	1	0.982118735311464	0.999051705287308	0.0407126140209121	0.687850521702303	0.527594272873787	0.502688831974496	0.167725663351594	0.999571842243425	0.0249054408992917
chr1	154970523	154970711	188	-	utr5	SHC1	0.930448912274128	1	0.925908615521942	1	0.997503418691068	0.999051705287308	0.00337616504236871	0.57999926708181	0.293700982811646	0.502688831974496	0.167725663351594	0.999571842243425	-0.20898784916285
chr1	154983392	154983553	161	+	utr5	FLAD1	0.593412077054462	1	0.558622106361457	1	0.653151285875094	0.999051705287308	0.60102159583617	1	-0.96527282140729	-0.063275775628729	0.875166461193765	0.999571842243425	-0.901997045778561
chr1	154983784	154983984	200	+	utr5	FLAD1	0.837078948662659	1	0.836018690354199	1	0.771906467687121	0.999051705287308	0.622671216829389	1	-0.170424530312215	-0.063275775628729	0.875166461193765	0.999571842243425	-0.107148754683486
chr1	154987851	154987971	120	+	utr5	FLAD1	0.964605218756605	1	0.938878211605989	1	0.890281927579134	0.999051705287308	0.474714076053456	1	-0.638206239709445	-0.063275775628729	0.875166461193765	0.999571842243425	-0.574930464080716
chr1	154988039	154988198	159	+	utr5	FLAD1	0.876006674459788	1	0.849726788514736	1	0.893627430455997	0.999051705287308	0.701664577820542	1	-0.656846875926559	-0.063275775628729	0.875166461193765	0.999571842243425	-0.59357110029783
chr1	154988527	154988860	333	+	utr5	FLAD1	0.942778325125047	1	0.953080693155293	1	0.980136249458997	0.999051705287308	0.386728689098854	1	-0.32506125632956	-0.063275775628729	0.875166461193765	0.999571842243425	-0.261785480700831
chr1	154989507	154989608	101	+	utr5	FLAD1	0.858096744819053	1	0.879416630661665	1	0.935588838273529	0.999051705287308	0.0432925038363255	0.689834608205445	-0.425563803605752	-0.063275775628729	0.875166461193765	0.999571842243425	-0.362288027977023
chr1	154990395	154990498	103	+	utr3	FLAD1	0.524332553722563	1	0.585675372441617	1	0.875430633578519	0.999051705287308	0.379918514259638	1	-0.587794747887694	-0.063275775628729	0.875166461193765	0.999571842243425	-0.524518972258965
chr1	155002742	155002935	193	+	utr5	ZBTB7B	0.449349838239594	1	0.532064323042646	1	0.552764531269201	0.999051705287308	0.496166689331128	1	-0.0911708719196737	0.438705612901936	0.316434377986342	0.999571842243425	-0.52987648482161
chr1	155010227	155010348	121	+	utr5	ZBTB7B	0.712762795829877	1	0.756740752922554	1	0.962947142950436	0.999051705287308	0.384729317357488	1	0.0275666550195741	0.438705612901936	0.316434377986342	0.999571842243425	-0.411138957882362
chr1	155014581	155015778	1197	+	utr5	ZBTB7B	0.993196158203168	1	0.957297235871676	1	0.844083212494308	0.999051705287308	0.522407352397409	1	0.120518558409045	0.438705612901936	0.316434377986342	0.999571842243425	-0.318187054492892
chr1	155016157	155016860	703	+	utr3	ZBTB7B	0.904681667875468	1	0.909406384990236	1	0.88167825106055	0.999051705287308	0.0119787875578079	0.682783234654766	0.00808275470299858	0.438705612901936	0.316434377986342	0.999571842243425	-0.430622858198938
chr1	155068979	155069457	478	+	utr3	EFNA4	0.878435906523552	1	0.800284675303923	1	0.780594363389254	0.999051705287308	0.731328959324105	1	-0.46027273027616	-0.37693494237975	0.445247081949733	0.999571842243425	-0.0833377878964099
chr1	155127887	155127998	111	+	utr5	EFNA1	0.959466793360856	1	0.988097528772758	1	0.748422620158837	0.999051705287308	0.0369522396484555	0.687648937552221	0.872275132831427	0.643637705600181	0.102430977462098	0.999571842243425	0.228637427231246
chr1	155133941	155134120	179	+	utr3	EFNA1	0.992022895057861	1	0.999955888103712	1	0.906939584463498	0.999051705287308	0.716597742126043	1	0.439601070475523	0.643637705600181	0.102430977462098	0.999571842243425	-0.204036635124658
chr1	155134374	155134601	227	+	utr3	EFNA1	0.746432070493602	1	0.790014425130289	1	0.968655162350619	0.999051705287308	0.913371502067852	1	0.443879326763407	0.643637705600181	0.102430977462098	0.999571842243425	-0.199758378836774
chr1	155136005	155136110	105	+	intron	SLC50A1	0.334871664153542	1	0.255310191742213	1	0.247434296354184	0.999051705287308	0.175501352766109	0.912964107329374	0.664957897036301	0.161043421130849	0.721913161781249	0.999571842243425	0.503914475905452
chr1	155139959	155140271	312	-	utr3	DPM3	0.494784590651066	1	0.556047037604154	1	0.585334584034876	0.999051705287308	0.82968797634167	1	0.785363153054506	0.193762047388672	0.744955710453219	0.999571842243425	0.591601105665834
chr1	155173076	155173183	107	-	exon	KRTCAP2	0.951239108659016	1	0.96510560666002	1	0.960762933559558	0.999051705287308	0.239649488265368	0.979236743449563	-0.675001562782938	-0.436983961608719	0.495653453572546	0.999571842243425	-0.238017601174219
chr1	155210477	155210605	128	+	exon	MTX1	0.834606932127964	1	0.80267255638487	1	0.779046491672294	0.999051705287308	0.556449837018993	1	0.462148936800132	0.4156201012292	0.420326717275444	0.999571842243425	0.0465288355709313
chr1	155250563	155250666	103	-	exon	FAM189B	0.561967711025009	1	0.60568000091037	1	0.771738315047716	0.999051705287308	0.0423439778268735	0.687850521702303	-0.37561291482043	0.234850399857601	0.60256712951934	0.999571842243425	-0.610463314678031
chr1	155255274	155255466	192	-	utr5	FAM189B	0.517889806507617	1	0.580235131597181	1	0.510519801900522	0.999051705287308	0.426427319877996	1	-0.187867777564719	0.234850399857601	0.60256712951934	0.999571842243425	-0.42271817742232
chr1	155260580	155260723	143	-	exon	SCAMP3	0.848152532879368	1	0.90631806312703	1	0.793457304358071	0.999051705287308	0.028842299900942	0.685670340411605	0.395764205263715	0.499021223859965	0.234448781882709	0.999571842243425	-0.10325701859625
chr1	155261682	155261808	126	-	exon	SCAMP3	0.512109011901583	1	0.607560316451081	1	0.576948206032948	0.999051705287308	0.603757986227938	1	0.191191405647325	0.499021223859965	0.234448781882709	0.999571842243425	-0.30782981821264
chr1	155262091	155262342	251	-	utr5	SCAMP3	0.51898314447738	1	0.636832496977001	1	0.738402762014392	0.999051705287308	0.322691855342306	1	0.322848116041524	0.499021223859965	0.234448781882709	0.999571842243425	-0.176173107818442
chr1	155270905	155271040	135	-	exon	CLK2	0.748980563046387	1	0.80001825519669	1	0.860644418490167	0.999051705287308	0.745338815704307	1	-0.112579336739199	-0.159834809395198	0.681622681510799	0.999571842243425	0.0472554726559991
chr1	155273251	155273506	255	-	utr5	CLK2	0.727648886433135	1	0.786842635351627	1	0.927890241950378	0.999051705287308	0.784515968155081	1	-0.681822281669029	-0.159834809395198	0.681622681510799	0.999571842243425	-0.521987472273831
chr1	155294620	155294760	140	-	exon	PKLR	0.592937924892369	1	0.640969558543194	1	0.700233640806475	0.999051705287308	0.696868814382948	1	0.200778509496578	0.896879110604297	0.101759882700046	0.999571842243425	-0.696100601107719
chr1	155308866	155309057	191	+	utr5	FDPS	0.660156128410509	1	0.70712171546783	1	0.670667777609648	0.999051705287308	0.924965284736881	1	0.448818979594221	-0.103250190259619	0.821725235359035	0.999571842243425	0.55206916985384
chr1	155309785	155309887	102	+	utr5	FDPS	0.349437001926068	1	0.324427887447456	1	0.642107605329667	0.999051705287308	0.103647958909764	0.802638196721438	0.671379503644101	-0.103250190259619	0.821725235359035	0.999571842243425	0.774629693903719
chr1	155309984	155310103	119	+	utr5	FDPS	0.643458474413832	1	0.706827303369258	1	0.793329297598604	0.999051705287308	0.946552907345787	1	0.559114213373513	-0.103250190259619	0.821725235359035	0.999571842243425	0.662364403633131
chr1	155312221	155312322	101	+	utr3	FDPS	0.765110908349909	1	0.745231483875428	1	0.985542575755683	0.999051705287308	0.624159962415861	1	0.135885570633307	-0.103250190259619	0.821725235359035	0.999571842243425	0.239135760892925
chr1	155323328	155323490	162	-	intron	RUSC1-AS1	0.727848032572113	1	0.403252450162742	1	0.651895983604893	0.999051705287308	0.137776617363446	0.866192330653484	-0.429951283967433	-0.795167980757518	0.260739038592283	0.999571842243425	0.365216696790085
chr1	155324537	155324663	126	+	utr5	RUSC1	0.7626605737778	1	0.653665679078414	1	0.677127706716098	0.999051705287308	0.977353704650209	1	-0.555522386247387	-0.0765548915097648	0.863221412330033	0.999571842243425	-0.478967494737622
chr1	155324809	155324914	105	+	utr5	RUSC1	0.849607994447351	1	0.951437932219151	1	0.908042262948219	0.999051705287308	0.165166764258897	0.903828174181725	-0.378364622152666	-0.0765548915097648	0.863221412330033	0.999571842243425	-0.301809730642901
chr1	155326739	155327082	343	+	utr5	RUSC1	0.944234950533216	1	0.962440168809091	1	0.966539217042196	0.999051705287308	0.885101818897254	1	-0.34630355019052	-0.0765548915097648	0.863221412330033	0.999571842243425	-0.269748658680755
chr1	155338221	155338435	214	-	exon	ASH1L	0.970127525337722	1	0.996608074262446	1	0.991140161560563	0.999051705287308	0.918225915161354	1	-1.12358638567702	-0.256920168326313	0.573802874572858	0.999571842243425	-0.866666217350708
chr1	155438535	155438661	126	-	exon	ASH1L	0.998903394903354	1	0.914207908986153	1	0.969227976097782	0.999051705287308	0.969937664559837	1	-1.51330984699203	-0.256920168326313	0.573802874572858	0.999571842243425	-1.25638967866572
chr1	155438721	155438981	260	-	exon	ASH1L	0.457459157113375	1	0.449895069525338	1	0.621992528091325	0.999051705287308	0.970314750763494	1	-1.48535069056417	-0.256920168326313	0.573802874572858	0.999571842243425	-1.22843052223786
chr1	155477941	155478178	237	-	exon	ASH1L	0.562678655354071	1	0.537809895302728	1	0.491156238733971	0.999051705287308	0.9203996890387	1	-1.84590142523453	-0.256920168326313	0.573802874572858	0.999571842243425	-1.58898125690822
chr1	155478958	155479077	119	-	exon	ASH1L	0.434332207472774	1	0.427026740405836	1	0.552642770113919	0.999051705287308	0.939731224618716	1	-2.71587354855225	-0.256920168326313	0.573802874572858	0.999571842243425	-2.45895338022594
chr1	155481581	155482214	633	-	utr3	ASH1L	0.591305294159346	1	0.585027126273904	1	0.434791746431934	0.999051705287308	0.96873800366209	1	-2.05923048608981	-0.256920168326313	0.573802874572858	0.999571842243425	-1.80231031776349
chr1	155521145	155521544	399	-	utr5	ASH1L	0.513285669372849	1	0.493755183790386	1	0.440514958988871	0.999051705287308	0.258913188223994	1	-1.77635090062895	-0.256920168326313	0.573802874572858	0.999571842243425	-1.51943073230264
chr1	155562152	155562362	210	-	utr5	ASH1L	0.857930847476152	1	0.863271228648599	1	0.936732744633993	0.999051705287308	0.758413738805172	1	-0.33215446190697	-0.256920168326313	0.573802874572858	0.999571842243425	-0.0752342935806565
chr1	155562977	155563225	248	+	exon	ASH1L-AS1	0.264572073946745	1	0.281574853262634	1	0.323350245321538	0.999051705287308	0.221286817365861	0.963204178823686	-0.333760374701239	-0.571697444337413	0.41409575618069	0.999571842243425	0.237937069636174
chr1	155563247	155563493	246	+	exon	ASH1L-AS1	0.97686305203682	1	0.970666818652872	1	0.97700408458703	0.999051705287308	0.920709327915058	1	-0.264890623205069	-0.571697444337413	0.41409575618069	0.999571842243425	0.306806821132344
chr1	155659669	155659916	247	-	utr3	YY1AP1	0.78259728585771	1	0.82307097264883	1	0.845812434556893	0.999051705287308	0.0727624887206209	0.749519969862178	-0.237698401801522	-0.233622393646932	0.561559198894676	0.999571842243425	-0.00407600815459036
chr1	155660728	155660871	143	-	utr3	YY1AP1	0.903377476805093	1	0.938664198164216	1	0.880533107011423	0.999051705287308	0.992327398417435	1	-0.357260001186263	-0.233622393646932	0.561559198894676	0.999571842243425	-0.123637607539331
chr1	155688080	155688225	145	+	utr5	DAP3	0.76484219188638	1	0.762624678970181	1	0.934873356008126	0.999051705287308	0.145427830179991	0.877072712411157	0.529768126004995	-0.324987567185405	0.386541690244336	0.999571842243425	0.854755693190401
chr1	155729147	155729258	111	+	exon	DAP3	0.914506250363854	1	0.966916091960337	1	0.878521150407311	0.999051705287308	0.763245074050751	1	-0.383530089468931	-0.324987567185405	0.386541690244336	0.999571842243425	-0.0585425222835256
chr1	155738225	155738362	137	+	utr3	DAP3	0.598172918120729	1	0.61840950279513	1	0.686506308205317	0.999051705287308	0.247569150451852	0.989994575324011	-0.381788618779911	-0.324987567185405	0.386541690244336	0.999571842243425	-0.0568010515945058
chr1	155752029	155752134	105	-	utr3	GON4L	0.846958863196735	1	0.769574194560664	1	0.831515287785876	0.999051705287308	0.901053695184745	1	-0.662389912222289	-0.38417730990874	0.4081581348319	0.999571842243425	-0.278212602313549
chr1	155752509	155752614	105	-	utr3	GON4L	0.59218515199669	1	0.596538964298026	1	0.555378975136115	0.999051705287308	0.59075875973953	1	-1.19665780612975	-0.38417730990874	0.4081581348319	0.999571842243425	-0.812480496221005
chr1	155762290	155762391	101	-	utr3	GON4L	0.50447711641623	1	0.45785097585591	1	0.532592641523996	0.999051705287308	0.81729870076354	1	0.309080035663378	-0.38417730990874	0.4081581348319	0.999571842243425	0.693257345572118
chr1	155763413	155763597	184	-	utr3	GON4L	0.682686150423856	1	0.671390476792829	1	0.52909141105087	0.999051705287308	0.455214471977349	1	0.172327546351745	-0.38417730990874	0.4081581348319	0.999571842243425	0.556504856260485
chr1	155765094	155765720	626	-	utr3	GON4L	0.691194257283535	1	0.654410135814355	1	0.624201222374524	0.999051705287308	0.79768584285496	1	-0.857820899328921	-0.38417730990874	0.4081581348319	0.999571842243425	-0.473643589420182
chr1	155766506	155766637	131	-	exon	GON4L	0.927480117827417	1	0.853022618827698	1	0.988941852660117	0.999051705287308	0.581351909191299	1	-0.626947810888031	-0.38417730990874	0.4081581348319	0.999571842243425	-0.242770500979291
chr1	155900283	155900431	148	-	utr3	RIT1	0.782282924271759	1	0.773042839017311	1	0.825027680809163	0.999051705287308	0.961149644995535	1	-1.00175487163759	0.00595741964005227	0.9901994044857	0.999571842243425	-1.00771229127765
chr1	155913330	155913443	113	-	utr3	KIAA0907	0.87196043550981	1	0.914408491270023	1	0.911818741814908	0.999051705287308	1	1	-0.828709202028868	-0.240759384270587	0.558834107269162	0.999571842243425	-0.587949817758281
chr1	155933773	155933873	100	-	exon	KIAA0907	0.970670276888343	1	0.958569043982269	1	0.966150616553216	0.999051705287308	0.343260759535749	1	-0.311370264169811	-0.240759384270587	0.558834107269162	0.999571842243425	-0.0706108798992245
chr1	155941891	155942017	126	+	exon	RXFP4	0.93371487359623	1	0.998100215302598	1	0.887589922843893	0.999051705287308	0.965895221663263	1	2.36387281378916	3.02698507796261	0.0126072760337968	0.57564749705901	-0.663112264173451
chr1	155942720	155942938	218	+	utr3	RXFP4	0.716975949470645	1	0.740336221724977	1	0.873042441679905	0.999051705287308	0.612133823943721	1	2.2304670249899	3.02698507796261	0.0126072760337968	0.57564749705901	-0.796518052972714
chr1	155947781	155947927	146	-	utr3	ARHGEF2	0.822835248526277	1	0.829709890120638	1	0.82254722653202	0.999051705287308	0.569605150882505	1	-0.932011107944701	0.200982902151273	0.724620905486252	0.999571842243425	-1.13299401009597
chr1	155950313	155950533	220	-	utr3	ARHGEF2	0.689884307957539	1	0.635365593572295	1	0.39544402140561	0.999051705287308	0.788296941372954	1	0.34764480194013	0.200982902151273	0.724620905486252	0.999571842243425	0.146661899788857
chr1	155950856	155951303	447	-	exon	MIR6738	0.862576324241275	1	0.918906706217446	1	0.830219742356783	0.999051705287308	0.15567906655873	0.891990303051108	-0.086053344539464	NA	NA	NA	NA
chr1	155969238	155969365	127	-	utr5	ARHGEF2	0.830323692400684	1	0.828733453149408	1	0.909774222226224	0.999051705287308	0.367718940597462	1	-0.365186244586342	0.200982902151273	0.724620905486252	0.999571842243425	-0.566169146737615
chr1	155978407	155978514	107	-	utr5	ARHGEF2	0.947324543679958	1	0.946457895599149	1	0.837224022271899	0.999051705287308	0.627444262320074	1	-0.206780483810494	0.200982902151273	0.724620905486252	0.999571842243425	-0.407763385961767
chr1	156051216	156051317	101	-	exon	UBQLN4	0.866906336888497	1	0.929335437826419	1	0.986478368820428	0.999051705287308	0.329592842481884	1	0.234448797075712	0.181078360197087	0.647839500833414	0.999571842243425	0.0533704368786252
chr1	156054786	156054931	145	+	utr5	LAMTOR2	0.753875201264245	1	0.771702822533939	1	0.674036666936992	0.999051705287308	0.501893072782448	1	0.387005396801897	0.252369288823416	0.516255514548777	0.999571842243425	0.134636107978481
chr1	156055196	156055315	119	+	exon	LAMTOR2	0.931716909323475	1	0.967397914509275	1	0.932079824553917	0.999051705287308	0.928148705374	1	0.140719469330202	0.252369288823416	0.516255514548777	0.999571842243425	-0.111649819493215
chr1	156058273	156058382	109	+	utr3	LAMTOR2	0.886390680594798	1	0.931506336354073	1	0.974383473263658	0.999051705287308	0.914262736208431	1	0.145043531549318	0.252369288823416	0.516255514548777	0.999571842243425	-0.107325757274099
chr1	156076572	156077292	720	-	utr3	MEX3A	0.59927401408789	1	0.685077288168143	1	0.657952610292036	0.999051705287308	0.481364232038793	1	-0.733581340210097	-0.194747240735984	0.652431344589751	0.999571842243425	-0.538834099474114
chr1	156082182	156082429	247	+	utr5*	LMNA	0.778794667063005	1	0.813100359241572	1	0.812026334349971	0.999051705287308	0.175766161923699	0.913406690495202	-0.507668523284233	0.665228706588307	0.0995636682115528	0.999571842243425	-1.17289722987254
[truncated: 23,847 more rows]
