# Supplementary material for: Limits in the detection of m6A changes using MeRIP/m6A-seq
Source: Sci Rep. 2020 Apr 20;10:6590. doi: 10.1038/s41598-020-63355-3 (PMC7170965; doi:10.1038/s41598-020-63355-3)
Supplement: Supplementary file 3 — Supplementary information 3. [file 41598_2020_63355_MOESM3_ESM.zip › additional_file4_v2/macs2_deq_results/tan_kshv_2018b_deq_results.counts.txt]

control_input	control_input.1	control_input.2	control_IP	control_IP.1	control_IP.2	treatment_input	treatment_input.1	treatment_input.2	treatment_IP	treatment_IP.1	treatment_IP.2
peak1	6	9	16	33	49	105	0	1	2	2	4	11
peak2	4	8	10	19	96	124	0	4	1	1	12	11
peak3	41	100	109	271	1707	2269	9	11	6	48	158	326
peak4	4	14	14	9	70	132	1	1	2	0	5	9
peak5	82	114	134	157	462	672	6	11	6	26	69	71
peak6	716	372	263	580	966	1176	115	159	132	148	139	259
peak7	1	5	5	2	46	43	4	6	7	3	53	52
peak8	1	4	0	17	53	51	9	8	9	79	99	149
peak9	52	14	21	112	58	52	21	23	22	63	59	79
peak10	8	5	6	8	48	72	8	14	9	26	94	149
peak11	238	211	140	201	347	239	1234	786	888	2097	1160	2107
peak12	9	53	34	7	90	80	25	52	42	33	122	253
peak13	186	207	233	53	405	328	177	260	274	193	516	687
peak14	1588	1360	1325	5964	15540	15157	1322	1635	1763	10935	14564	24107
peak15	29	14	5	67	72	52	17	11	13	77	38	85
peak16	152	71	43	693	330	268	67	53	72	520	269	478
peak17	376	331	294	1528	2825	2866	161	186	206	1602	1610	2519
peak18	90	71	64	395	550	369	45	40	33	170	165	230
peak19	38	31	26	77	75	58	22	26	34	93	127	207
peak20	38	29	28	40	58	54	18	19	25	79	113	157
peak21	1	6	3	6	12	10	5	7	10	78	98	173
peak22	32	22	23	39	57	60	25	24	26	236	297	429
peak23	5	4	3	12	6	9	13	5	5	152	107	161
peak24	2	3	1	7	12	35	11	13	10	96	138	272
peak25	1	4	3	7	14	21	14	8	12	104	109	167
peak26	23	24	15	33	60	69	12	21	18	137	223	276
peak27	5	10	10	8	14	17	8	7	10	124	127	182
peak28	30	24	17	47	70	67	18	22	5	59	80	136
peak29	5	5	6	74	56	44	14	8	7	110	28	50
peak30	6	3	3	40	107	101	9	10	7	133	152	261
peak31	1	1	0	10	37	48	5	6	3	83	71	123
peak32	1	4	4	13	41	32	13	8	13	58	69	90
peak33	6	12	2	10	38	33	7	16	9	29	71	90
peak34	5	18	5	30	118	89	20	19	14	134	170	287
peak35	15	19	17	60	92	76	5	11	5	79	71	111
peak36	317	267	206	849	755	937	364	298	286	1720	646	1341
peak37	293	595	419	481	1451	1097	254	707	395	431	1564	2425
peak38	484	441	308	635	651	559	370	443	501	374	665	1039
peak39	510	289	225	388	1020	705	276	352	378	633	1087	1392
peak40	16	65	26	21	251	204	20	36	23	71	255	372
peak41	776	740	556	3901	5289	5651	481	596	573	4428	4537	7527
peak42	660	524	332	1867	2406	2002	263	249	255	1599	1130	1808
peak43	254	137	131	517	383	382	106	115	120	232	215	328
peak44	181	185	130	595	1048	909	86	120	98	413	432	681
peak45	134	98	65	226	316	210	72	60	57	151	112	221
peak46	289	241	143	428	725	445	117	103	120	281	325	461
peak47	99	92	57	523	690	694	46	31	53	296	292	400
peak48	438	319	211	1198	1404	1181	224	186	170	600	486	819
peak49	131	104	91	530	862	737	52	58	38	314	253	402
peak50	475	293	207	1280	1166	1026	191	168	167	684	412	715
peak51	35	67	39	20	162	142	25	40	29	49	105	142
peak52	545	626	431	1868	5730	5766	315	403	401	2727	4016	5616
peak53	633	458	394	839	1506	1248	156	213	209	398	655	845
peak54	6	24	11	82	205	180	15	20	17	173	98	158
peak55	707	723	661	2203	2208	2386	623	820	739	2809	2314	3232
peak56	41	122	98	28	367	294	60	148	139	62	327	483
peak57	1174	1021	779	1074	2675	1909	421	515	450	836	1241	1771
peak58	60	90	46	33	358	264	26	34	35	62	159	227
peak59	70	60	40	219	531	453	28	46	48	135	261	391
peak60	555	520	365	3729	5511	7120	422	609	574	4679	5790	9689
peak61	424	448	400	941	538	834	262	563	522	611	583	1106
peak62	187	131	115	344	687	509	144	196	185	292	962	1145
peak63	132	112	82	39	260	196	95	150	91	63	287	490
peak64	26	26	11	42	148	93	9	12	16	45	62	102
peak65	82	46	47	96	165	182	30	33	28	102	112	198
peak66	417	291	202	3182	2600	2550	251	243	250	2299	2050	3361
peak67	3	8	11	11	38	93	13	35	30	127	314	393
peak68	4	17	23	21	129	171	29	130	79	216	684	816
peak69	7	19	7	11	120	139	8	15	13	25	198	210
peak70	28	61	37	10	199	186	31	83	80	63	318	417
peak71	60	39	23	238	176	166	27	26	24	201	58	105
peak72	499	424	382	4163	10006	9613	213	278	274	4452	6184	7614
peak73	9	43	20	14	153	83	7	28	23	24	84	202
peak74	8	11	11	31	34	47	8	9	16	129	212	360
peak75	215	174	175	661	778	987	206	196	184	828	838	1164
peak76	87	98	106	59	191	196	56	115	81	88	207	339
peak77	49	30	33	193	313	246	38	40	29	323	340	461
peak78	49	41	25	310	268	275	38	19	28	236	137	217
peak79	37	30	13	221	168	120	26	12	8	139	62	124
peak80	45	34	45	33	146	121	41	49	43	54	164	191
peak81	90	54	52	113	209	170	52	38	42	138	109	180
peak82	161	150	147	529	1249	1120	112	115	109	757	906	1135
peak83	82	46	47	171	189	225	36	34	42	120	198	201
peak84	149	149	116	131	288	296	73	119	96	78	181	281
peak85	257	235	186	707	1063	1063	192	174	173	1056	693	1026
peak86	145	95	67	1585	871	703	174	71	49	1602	380	811
peak87	77	56	33	543	408	443	86	44	46	504	240	395
peak88	14	20	22	27	106	77	9	17	22	70	76	129
peak89	3	7	2	17	79	83	1	8	6	52	108	131
peak90	4	1	1	13	27	39	1	0	3	39	55	99
peak91	1	0	0	31	54	37	1	3	5	69	82	124
peak92	7	3	5	25	38	30	8	10	6	61	85	124
peak93	6	4	3	37	38	51	10	7	2	63	74	107
peak94	13	5	6	57	62	84	8	5	10	93	73	172
peak95	9	7	7	62	95	59	17	11	23	124	90	126
peak96	130	127	81	510	717	468	122	113	90	546	543	853
peak97	155	90	94	176	229	183	79	91	87	110	121	173
peak98	212	180	121	427	490	451	124	144	129	443	270	504
peak99	66	61	42	286	233	264	58	63	68	426	191	356
peak100	2	2	1	0	3	2	5	13	7	38	89	157
peak101	2	0	1	1	11	18	56	143	120	120	417	503
peak102	6	5	11	16	33	54	17	28	23	81	197	194
peak103	0	1	0	0	0	0	3	10	14	13	94	122
peak104	0	0	0	0	4	2	19	45	45	210	532	789
peak105	32	81	58	254	595	375	20	52	70	304	321	758
peak106	30	77	47	132	861	461	35	59	84	231	642	1224
peak107	42	21	18	130	136	104	59	25	29	205	148	252
peak108	54	32	15	138	175	83	45	60	42	115	170	209
peak109	18	23	15	133	88	79	7	10	10	52	56	77
peak110	24	15	14	126	193	155	14	12	7	122	137	181
peak111	41	27	34	141	215	187	25	24	29	128	128	249
peak112	24	29	32	118	284	193	20	15	24	160	186	258
peak113	7	37	43	2	89	114	29	46	46	24	159	177
peak114	8	11	17	18	358	337	14	23	19	226	395	482
peak115	3	4	6	9	128	143	9	3	5	92	180	182
peak116	6	7	2	11	49	45	8	9	7	40	84	86
peak117	3	8	3	12	54	76	2	11	1	93	83	100
peak118	143	84	75	217	214	224	64	76	60	207	174	272
peak119	266	211	152	404	282	293	120	126	124	351	167	324
peak120	88	125	66	81	220	183	62	98	65	108	166	245
peak121	36	42	28	11	163	113	14	36	23	39	107	171
peak122	86	57	47	248	209	190	55	38	38	239	161	263
peak123	43	25	21	75	103	61	29	29	29	71	98	91
peak124	20	24	17	26	150	105	7	19	8	48	105	135
peak125	298	228	132	1281	1435	965	183	118	136	1165	790	1304
peak126	30	39	24	99	168	135	15	23	24	70	103	171
peak127	16	27	25	53	105	104	8	13	18	61	57	113
peak128	198	91	56	879	762	484	125	43	48	1092	225	419
peak129	282	187	141	1038	640	553	202	97	121	911	260	452
peak130	910	746	459	9519	8311	7772	628	334	396	8427	3279	6767
peak131	14	22	21	57	229	290	38	43	39	408	440	613
peak132	16	20	24	50	236	308	30	34	43	378	429	664
peak133	13	14	17	32	106	87	26	16	18	168	214	237
peak134	80	67	52	239	354	351	38	69	52	202	311	433
peak135	18	15	7	116	81	108	7	5	10	87	60	104
peak136	132	45	36	958	445	402	39	19	21	424	115	192
peak137	101	79	54	591	472	514	77	61	64	501	488	672
peak138	21	33	19	103	261	97	22	31	31	112	255	307
peak139	427	214	152	2006	1196	1194	447	446	380	2553	2231	3424
peak140	559	305	214	3486	3366	3048	627	650	591	7213	7052	9814
peak141	403	227	157	1401	2325	1917	322	475	487	2255	4459	6366
peak142	93	76	61	125	250	254	103	151	87	249	509	731
peak143	63	120	88	125	1012	1000	68	235	164	444	2210	3167
peak144	0	0	0	14	13	14	11	7	9	113	53	78
peak145	55	118	78	25	226	155	49	91	63	92	236	335
peak146	227	201	154	1216	1012	1080	228	206	181	1639	1097	1753
peak147	336	322	181	2274	2095	2221	291	335	269	3047	1897	3338
peak148	64	48	30	63	94	62	26	35	33	42	59	135
peak149	257	206	155	1489	1923	1681	207	191	223	1654	1924	2694
peak150	787	520	416	1140	1230	1004	285	403	458	746	827	1431
peak151	323	185	152	955	1092	748	131	184	172	666	832	1190
peak152	11	14	5	174	227	136	28	6	5	238	88	191
peak153	1	2	1	18	20	13	22	15	18	225	62	139
peak154	151	86	83	859	316	529	1869	1571	1318	10669	4274	9292
peak155	213	112	98	1490	547	714	2371	1778	1487	19983	8410	14365
peak156	0	0	0	2	0	2	28	41	13	287	168	214
peak157	0	0	0	1	2	0	14	20	19	106	122	187
peak158	27	34	33	133	113	81	36	33	40	200	118	113
peak159	94	106	84	146	510	564	70	112	91	312	483	653
peak160	342	424	353	867	2574	2483	235	431	361	1828	2743	3303
peak161	112	146	102	119	185	147	97	134	81	192	135	188
peak162	98	168	133	95	376	282	101	141	106	268	247	374
peak163	274	345	256	714	1892	1475	178	358	285	1164	1818	1957
peak164	44	53	59	149	105	99	32	31	28	88	52	87
peak165	2463	1106	662	8934	9266	5718	1294	717	681	5802	3761	8933
peak166	26	23	18	76	241	151	24	22	11	185	139	163
peak167	18	25	23	155	290	187	27	21	11	258	158	304
peak168	7	8	5	68	117	61	10	3	6	115	65	125
peak169	4	31	14	1	53	62	10	41	11	20	116	191
peak170	196	187	209	1545	2100	3067	314	263	275	3347	3066	4280
peak171	30	25	12	95	161	180	19	13	13	78	65	92
peak172	220	257	267	973	2248	2851	331	395	359	2493	3290	4113
peak173	77	70	91	104	204	375	119	141	109	278	377	499
peak174	200	226	207	863	997	1790	410	406	310	2574	1393	2167
peak175	88	103	101	840	658	1276	211	171	156	2623	1190	1771
peak176	94	72	76	507	390	491	152	122	117	939	419	754
peak177	84	76	78	452	552	809	135	145	124	938	666	888
peak178	168	92	95	1295	894	1006	448	293	280	5038	2775	3860
peak179	105	72	49	381	597	555	241	212	202	1694	1721	2227
peak180	38	23	15	129	72	68	76	56	63	508	191	258
peak181	66	45	32	114	148	106	14	16	19	49	31	56
peak182	82	55	59	610	715	783	36	17	19	336	198	328
peak183	167	60	65	1054	502	683	60	45	35	519	284	463
peak184	57	17	29	160	92	55	19	17	16	56	47	63
peak185	170	115	86	276	403	290	125	81	57	163	180	224
peak186	1099	1303	1054	1884	2882	2701	633	757	691	1889	1559	2574
peak187	9	54	19	1	217	160	6	36	11	18	135	244
peak188	19	16	22	126	87	79	26	3	5	132	51	69
peak189	33	15	15	192	50	82	24	8	16	204	38	108
peak190	284	150	143	704	497	537	113	89	94	361	213	357
peak191	68	42	33	484	183	340	57	29	33	292	85	195
peak192	122	64	51	525	232	214	72	36	35	319	117	210
peak193	62	49	30	853	484	504	46	24	19	679	312	520
peak194	62	18	31	352	223	185	31	18	22	320	132	238
peak195	15	8	5	113	37	41	14	7	8	100	45	34
peak196	10	30	24	17	42	32	23	33	29	40	59	75
peak197	41	18	14	82	105	80	25	22	19	154	63	154
peak198	364	206	198	1173	846	744	134	133	88	579	298	563
peak199	83	43	19	462	251	202	44	17	25	166	64	135
peak200	9	4	6	66	79	39	1	2	1	23	13	14
peak201	449	291	210	813	743	697	212	200	214	1078	429	933
peak202	222	144	137	334	380	513	80	145	96	174	340	506
peak203	890	720	424	8595	5703	5392	471	326	330	4285	1474	4250
peak204	189	113	76	890	354	319	137	70	73	599	150	302
peak205	82	61	39	65	197	124	40	46	45	94	96	157
peak206	46	35	26	88	144	100	13	19	18	51	62	68
peak207	69	42	20	141	122	101	15	14	21	63	57	69
peak208	220	129	80	975	725	605	62	62	54	431	261	471
peak209	279	228	187	391	350	423	200	194	196	328	267	535
peak210	192	111	100	376	307	350	212	154	174	592	324	589
peak211	32	37	31	178	219	201	45	52	29	180	144	167
peak212	145	182	132	1814	3125	2316	131	151	118	1959	2257	2853
peak213	53	32	17	74	107	59	27	26	24	70	95	123
peak214	8	8	8	22	76	63	1	10	6	55	131	129
peak215	40	31	15	104	89	74	17	12	19	58	36	69
peak216	166	170	108	630	935	988	144	115	142	764	711	1129
peak217	409	353	244	1366	1367	1298	232	234	264	1042	1066	1615
peak218	170	127	81	769	1194	834	149	102	116	890	737	1148
peak219	54	103	56	103	961	769	54	87	68	404	604	1006
peak220	10	29	11	11	78	62	17	24	7	26	72	92
peak221	376	299	210	357	422	351	289	244	272	256	276	569
peak222	1866	1401	1023	10378	11221	9399	1535	1027	1183	11484	7467	13269
peak223	1335	822	540	5871	6637	3898	415	397	383	3332	2468	3789
peak224	124	76	45	201	244	192	64	57	66	212	203	294
peak225	70	51	25	208	106	173	68	47	39	238	92	181
peak226	46	31	21	129	73	86	32	23	15	140	40	82
peak227	38	22	16	130	63	95	35	13	21	143	56	119
peak228	76	33	28	456	326	218	79	43	36	601	195	411
peak229	121	70	57	555	234	327	102	72	64	513	222	430
peak230	57	30	22	188	159	113	70	33	45	179	151	189
peak231	126	83	89	626	416	401	202	244	220	1067	1146	1975
peak232	157	72	107	501	383	615	254	244	221	1019	970	1572
peak233	36	22	23	86	116	250	43	78	63	271	467	584
peak234	10	6	8	33	16	34	19	17	12	67	76	67
peak235	63	41	33	194	93	73	40	28	36	183	51	125
peak236	65	28	23	228	139	111	38	32	17	235	103	197
peak237	63	35	25	253	204	126	55	31	31	272	145	230
peak238	96	86	56	163	268	205	60	66	51	163	159	243
peak239	33	27	12	181	77	78	25	20	16	167	57	113
peak240	138	79	52	659	336	365	103	65	66	588	328	444
peak241	150	126	85	933	512	519	163	89	75	917	400	643
peak242	86	66	39	503	392	391	77	46	52	542	252	460
peak243	124	71	80	440	606	468	37	22	37	163	164	229
peak244	118	65	41	191	160	155	33	32	25	59	37	68
peak245	550	308	189	3508	3418	2558	117	88	67	1262	944	1168
peak246	188	248	229	136	581	433	238	252	205	329	403	645
peak247	130	118	43	577	489	387	123	96	82	613	398	636
peak248	172	103	65	1554	966	828	109	83	56	1474	537	958
peak249	27	12	18	91	171	82	15	12	10	77	40	80
peak250	6	17	12	4	117	75	4	7	6	15	58	90
peak251	184	91	54	921	404	467	130	64	49	621	206	342
peak252	308	151	120	2263	1783	1531	222	99	98	1876	604	1422
peak253	32	24	8	166	73	61	18	7	9	125	27	50
peak254	1141	952	725	5939	7486	7742	626	585	606	5853	5375	7314
peak255	504	421	328	1525	1080	1328	217	281	259	801	775	1186
peak256	159	114	94	1177	585	673	107	85	71	810	392	633
peak257	6	3	0	142	16	17	15	4	4	116	7	14
peak258	17	7	8	350	147	161	17	5	8	270	58	129
peak259	190	130	106	2058	1336	1545	108	78	86	1274	937	1369
peak260	405	276	218	2382	1166	1529	366	234	188	2290	941	1540
peak261	133	76	70	659	303	308	115	71	51	498	225	341
peak262	154	88	103	366	270	231	62	73	75	238	183	235
peak263	220	112	90	426	347	284	136	97	99	366	215	297
peak264	146	123	104	628	377	415	106	87	90	390	215	402
peak265	449	370	295	1312	1283	1173	267	275	259	1176	791	1302
peak266	269	149	122	2148	1259	1319	183	107	93	1760	743	1364
peak267	68	49	45	132	378	281	43	34	44	157	256	340
peak268	214	119	97	158	225	200	68	76	100	150	177	244
peak269	1326	1346	1193	5548	6076	6549	208	152	167	1394	568	1083
peak270	638	539	511	924	2272	2579	50	79	70	60	217	453
peak271	129	161	139	260	683	898	20	9	17	100	101	116
peak272	552	550	530	1513	3018	3114	49	55	68	376	370	567
peak273	723	635	623	4018	3472	4381	95	79	100	965	388	708
peak274	28	189	134	20	1329	1486	13	22	12	40	113	267
peak275	50	36	26	234	99	160	19	15	18	91	44	138
peak276	19	22	33	100	212	187	10	18	15	104	117	198
peak277	410	244	212	3476	2135	2608	395	312	338	5358	2212	4179
peak278	1447	747	594	2579	2516	1920	467	370	372	1606	965	1494
peak279	1412	886	661	6466	6092	4979	529	364	428	4366	1937	3304
peak280	535	283	237	1310	817	774	340	215	260	990	507	1000
peak281	175	89	99	677	361	332	122	85	101	400	183	339
peak282	22	18	11	78	69	59	37	27	32	271	64	162
peak283	9	8	1	56	55	41	23	11	12	204	50	116
peak284	62	36	27	196	116	81	22	18	13	60	52	60
peak285	49	68	53	58	249	151	20	47	34	70	125	192
peak286	163	106	82	139	241	164	50	72	73	84	169	222
peak287	5	9	4	17	42	33	7	11	16	49	68	93
peak288	628	362	273	622	1438	670	263	215	197	387	809	1050
peak289	21	49	31	154	743	518	8	3	1	98	21	53
peak290	42	35	16	169	180	212	17	19	12	105	45	92
peak291	46	38	21	428	358	323	22	12	13	293	117	160
peak292	392	227	176	1299	1893	1757	88	41	69	481	453	717
peak293	488	299	173	1202	902	732	109	57	64	629	168	346
peak294	38	37	46	35	116	97	43	59	44	88	140	170
peak295	55	70	63	271	514	605	67	84	84	688	763	1120
peak296	23	46	28	152	355	332	7	10	13	102	83	167
peak297	3	9	8	24	162	151	4	4	4	47	47	77
peak298	10	19	13	51	116	79	8	6	8	36	19	31
peak299	30	64	36	285	862	443	30	12	28	209	171	250
peak300	25	11	19	61	40	54	120	88	75	243	145	281
peak301	19	10	8	83	58	50	15	1	13	46	49	65
peak302	131	129	138	333	533	441	303	314	338	1237	1039	1573
peak303	10	41	29	11	303	235	46	104	59	216	658	904
peak304	99	55	40	38	19	12	74	53	44	198	49	144
peak305	109	107	101	83	732	619	61	98	63	173	597	796
peak306	529	297	207	4528	2874	2526	319	198	170	3517	1127	2755
peak307	86	89	66	156	355	255	12	14	28	88	65	89
peak308	1145	646	486	7100	3393	3398	258	139	174	1940	733	1407
peak309	316	260	196	123	234	183	207	241	229	103	180	300
peak310	26	126	93	8	166	138	49	118	62	31	107	217
peak311	101	89	78	92	539	326	31	51	33	128	245	343
peak312	76	74	69	101	393	244	46	42	46	92	206	268
peak313	47	33	16	185	279	202	20	12	23	139	92	178
peak314	412	257	210	2266	3274	2313	146	145	159	2067	1711	2345
peak315	62	54	35	364	335	323	28	21	33	301	168	326
peak316	9	7	1	213	184	95	2	2	3	62	72	100
peak317	430	249	180	369	1063	764	349	221	251	772	700	1135
peak318	511	233	198	2759	2197	1585	410	278	248	3079	2125	3037
peak319	88	66	46	746	468	526	68	57	53	739	359	608
peak320	227	213	154	1080	1601	1538	132	142	146	1416	1473	1910
peak321	65	44	46	353	231	331	41	40	47	383	197	348
peak322	19	50	59	25	227	247	45	84	83	135	186	415
peak323	632	503	336	3814	4229	3663	419	320	304	3422	2241	4306
peak324	185	112	76	964	662	637	115	89	97	716	436	663
peak325	84	99	79	233	546	308	25	21	22	116	93	139
peak326	94	107	77	648	487	522	106	105	86	356	377	548
peak327	163	157	87	525	560	482	173	175	171	822	393	742
peak328	247	277	146	1281	1389	1229	252	295	237	1655	1144	1821
peak329	600	305	232	438	754	469	189	187	185	343	322	531
peak330	1	0	1	10	11	18	6	2	6	48	71	74
peak331	53	23	25	385	154	146	0	1	1	3	5	11
peak332	66	22	14	252	74	62	1	1	1	3	4	6
peak333	60	31	31	102	170	204	0	0	1	9	10	16
peak334	30	13	6	31	70	95	0	0	0	0	3	10
peak335	113	89	59	122	209	151	96	49	41	117	99	191
peak336	7	41	47	8	349	235	32	41	28	62	183	388
peak337	312	216	171	1495	845	1112	215	180	130	1437	421	1142
peak338	289	149	114	667	338	376	165	106	102	541	154	381
peak339	81	38	30	101	167	136	41	27	34	89	124	123
peak340	550	313	327	1751	1763	1966	224	196	186	1173	918	1515
peak341	348	210	191	1148	823	996	135	131	120	533	354	595
peak342	610	458	445	2624	2242	2944	286	271	316	2040	1613	2262
peak343	94	65	79	71	253	312	42	29	44	79	142	265
peak344	49	8	1	207	50	7	4	0	2	23	1	6
peak345	114	139	174	427	960	890	684	638	580	3188	2827	4234
peak346	146	129	110	1310	1654	1404	152	121	146	1524	1662	2634
peak347	214	99	61	487	251	209	106	60	57	217	194	252
peak348	211	108	75	490	216	237	107	83	63	307	130	234
peak349	638	338	240	2704	1789	1413	239	209	186	1178	960	1495
peak350	112	64	37	201	238	130	41	28	21	117	83	137
peak351	147	112	57	443	645	338	35	45	47	317	294	450
peak352	117	63	34	591	418	368	65	32	38	334	218	382
peak353	322	170	93	1523	1148	840	135	97	87	540	452	715
peak354	124	90	52	552	220	246	56	44	37	250	107	275
peak355	562	309	237	3168	1564	1829	522	644	601	4412	3042	5401
peak356	318	169	175	786	343	407	304	418	340	894	695	1116
peak357	697	324	270	2796	1806	1726	632	839	775	3643	3758	5790
peak358	334	133	104	1273	638	677	287	308	237	1871	1186	2056
peak359	51	22	14	177	51	32	63	35	28	166	31	99
peak360	101	35	21	353	98	103	61	52	36	268	95	173
peak361	53	179	121	21	364	283	79	125	89	58	295	405
peak362	398	252	234	1576	1370	1651	384	226	259	1864	1063	1693
peak363	617	469	379	4499	4738	4211	503	370	328	5562	3411	5228
peak364	480	371	234	2111	1597	1566	436	288	301	2636	1259	1968
peak365	416	254	202	1479	1008	1010	236	194	218	1329	654	1146
peak366	1835	1235	821	5066	6168	4458	566	502	547	2569	2254	3817
peak367	51	39	24	853	435	428	108	64	58	1785	604	1286
peak368	139	104	57	762	576	484	244	164	177	1477	857	1550
peak369	55	23	21	178	54	89	85	54	48	327	104	240
peak370	8	8	13	88	172	172	17	4	4	205	103	173
peak371	1198	911	585	6687	4831	4274	617	414	345	3386	1984	2915
peak372	198	127	74	912	799	679	67	60	45	427	351	512
peak373	325	189	135	1642	1155	907	123	92	85	859	543	876
peak374	48	114	85	22	315	187	42	65	40	56	160	257
peak375	349	212	146	725	488	507	175	111	127	434	344	458
peak376	42	41	28	81	202	119	23	33	27	124	126	210
peak377	67	50	50	146	111	117	87	94	86	237	275	332
peak378	20	26	16	175	49	81	63	16	20	327	77	131
peak379	256	197	112	690	345	308	210	195	169	643	278	575
peak380	197	130	84	386	155	87	177	94	105	277	76	179
peak381	148	94	73	105	392	202	83	80	63	206	199	346
peak382	0	0	0	0	0	0	12	6	10	131	5	35
peak383	0	0	0	0	0	0	31	11	13	138	8	56
peak384	106	61	54	821	731	902	71	60	55	783	925	1099
peak385	253	82	53	334	356	179	47	44	51	126	97	225
peak386	235	76	54	839	299	230	69	43	49	354	137	223
peak387	175	286	260	200	2021	1432	181	173	152	934	1318	1886
peak388	102	71	81	242	381	496	290	352	407	1331	1785	2618
peak389	31	12	10	124	95	111	4	5	9	38	39	53
peak390	65	43	33	147	128	138	29	32	34	135	159	190
peak391	15	3	2	27	22	19	14	7	10	87	35	68
peak392	48	66	31	72	231	136	63	62	85	136	225	309
peak393	423	314	207	1526	679	750	239	226	171	1022	364	714
peak394	224	157	85	780	441	408	184	96	78	573	230	424
peak395	129	90	66	1037	411	385	115	76	67	919	200	413
peak396	185	169	83	610	722	552	160	151	143	676	818	1039
peak397	256	137	92	1379	1416	900	190	169	185	1482	1200	1973
peak398	675	719	579	2791	6286	4021	584	531	423	2889	3609	4204
peak399	22	3	8	50	113	89	7	7	9	80	114	184
peak400	156	108	75	600	670	333	140	86	103	680	376	686
peak401	338	188	121	1867	863	929	95	43	44	707	152	393
peak402	134	98	81	369	396	245	74	45	48	231	101	213
peak403	493	357	263	2326	2961	2532	242	207	187	1811	1441	2295
peak404	927	725	542	1414	2954	1742	776	366	401	998	1018	1900
peak405	51	32	16	662	732	507	39	15	24	606	505	709
peak406	45	30	16	606	444	391	42	34	17	800	281	681
peak407	278	172	171	121	428	302	107	116	109	211	168	291
peak408	697	444	367	3343	2287	2347	182	207	235	1651	961	1611
peak409	100	74	45	248	189	135	38	15	27	117	36	91
peak410	127	79	66	389	263	240	34	32	30	155	91	143
peak411	137	132	74	425	259	232	71	36	27	242	48	133
peak412	3664	1934	1306	4461	4229	3334	1323	1040	1129	2844	2065	3193
peak413	226	168	142	1094	1271	1340	109	95	89	766	867	972
peak414	103	85	51	169	188	228	49	38	32	89	104	139
peak415	335	350	193	317	1955	1017	222	169	162	717	456	1083
peak416	554	437	325	2656	3083	2433	232	182	204	2102	1174	1794
peak417	7	8	4	116	176	158	12	3	5	83	101	148
peak418	22	30	13	80	273	261	16	27	20	124	200	275
peak419	148	366	223	174	1972	2203	109	231	142	567	1483	2194
peak420	152	112	91	185	261	246	81	63	74	172	230	317
peak421	538	620	381	944	1713	1361	275	328	324	918	803	1536
peak422	333	249	213	634	875	716	158	199	175	440	564	809
peak423	1533	1242	872	13634	13048	12905	903	658	615	10238	6809	11308
peak424	33	33	26	250	139	171	43	22	23	226	66	168
peak425	76	61	47	616	446	441	89	35	34	701	252	462
peak426	294	179	145	1106	659	659	167	149	129	1002	329	692
peak427	139	116	110	542	753	864	13	11	17	85	85	135
peak428	61	63	50	180	331	316	4	3	8	34	13	41
peak429	173	153	101	264	373	300	77	101	88	200	188	298
peak430	311	363	258	321	1351	1114	189	216	222	605	534	1139
peak431	89	77	56	255	260	162	48	56	36	146	133	182
peak432	102	67	47	187	104	97	39	33	38	116	77	102
peak433	171	91	86	699	865	714	74	63	77	243	532	895
peak434	216	128	117	2030	2411	2099	112	103	85	1475	1380	2649
peak435	112	72	55	205	225	184	56	37	46	140	158	188
peak436	843	497	387	1055	1354	976	220	279	251	663	471	913
peak437	114	132	97	58	356	312	38	95	58	68	256	346
peak438	497	126	103	1576	397	410	140	81	128	553	254	467
peak439	38	8	12	328	121	79	5	6	6	98	35	71
peak440	3	2	4	3	28	36	17	12	15	261	181	328
peak441	5	1	3	13	27	25	25	9	20	186	191	252
peak442	133	124	108	286	758	542	65	64	82	278	472	463
peak443	103	48	53	237	124	137	45	30	28	178	68	142
peak444	144	107	74	247	379	245	75	48	52	210	189	322
peak445	68	46	56	69	131	115	64	67	84	101	147	209
peak446	418	246	194	1087	902	729	150	139	149	532	326	590
peak447	28	19	10	55	56	37	14	11	14	80	80	98
peak448	48	95	61	98	181	142	67	94	98	179	241	315
peak449	890	1334	881	3912	13346	11492	957	1604	1496	10269	16125	21895
peak450	48	73	68	104	236	200	53	95	74	211	269	372
peak451	327	567	399	983	4983	4053	443	743	641	3344	6234	7532
peak452	59	85	71	52	222	203	91	105	97	178	255	423
peak453	20	29	17	15	196	152	23	60	54	61	280	367
peak454	17	35	23	54	307	268	49	69	48	222	350	699
peak455	751	428	287	3810	2838	2764	335	273	269	2642	1816	2795
peak456	350	286	153	929	903	665	271	183	149	448	395	806
peak457	1185	1272	1002	1013	5068	3385	554	660	578	614	2465	3065
peak458	106	127	127	50	403	272	39	44	53	92	171	235
peak459	73	130	80	46	282	253	45	49	26	34	144	152
peak460	228	334	205	961	1305	1092	122	111	118	783	392	614
peak461	344	237	149	3009	3706	3020	178	128	108	2390	1642	2602
peak462	287	206	185	1101	1843	1142	123	93	77	676	461	706
peak463	354	230	178	1071	993	941	130	105	88	614	230	455
peak464	262	188	151	678	545	501	97	67	61	314	156	243
peak465	898	472	286	2363	1265	1235	299	150	140	1388	303	657
peak466	1	11	5	0	45	46	18	52	21	14	130	152
peak467	129	171	129	1131	1797	1985	609	584	471	6230	5718	7876
peak468	112	150	107	579	1033	720	500	453	393	2128	1415	2426
peak469	65	81	83	311	553	398	363	276	290	1526	1004	1477
peak470	147	79	59	180	158	107	95	62	68	124	87	155
peak471	191	119	95	1101	1094	812	117	74	78	1051	592	1013
peak472	21	9	4	183	110	95	13	10	10	118	29	76
peak473	155	156	88	78	582	473	110	93	82	173	310	409
peak474	419	223	153	2440	1435	1453	244	144	140	1854	707	1276
peak475	983	645	491	11078	9894	8517	616	436	394	9175	5313	8764
peak476	272	222	152	2138	2606	1839	271	156	135	2145	1657	2629
peak477	1	4	1	13	44	38	10	6	6	204	124	194
peak478	485	297	230	1989	864	1151	324	184	208	1673	496	1166
peak479	1808	1941	1214	3787	5901	4323	1120	1084	1224	3461	2641	5261
peak480	35	22	11	258	116	152	9	12	11	120	77	124
peak481	156	155	144	436	408	474	121	133	138	289	226	318
peak482	380	417	395	2005	3018	3492	306	360	321	1824	1990	2649
peak483	241	293	322	687	1321	1450	178	251	199	960	1033	1328
peak484	342	475	431	827	2406	3237	257	372	351	1105	2204	2853
peak485	562	370	251	1294	1226	949	320	307	256	1122	956	1267
peak486	330	350	210	1048	1008	956	322	315	315	1106	670	1467
peak487	231	336	381	81	540	475	61	127	117	67	203	294
peak488	272	562	407	233	1095	1186	93	196	129	214	460	662
peak489	1213	616	384	3876	3084	1950	584	396	365	1855	1462	2322
peak490	340	154	108	438	634	348	87	125	115	249	393	529
peak491	86	286	159	45	817	598	61	167	94	93	390	646
peak492	351	618	456	86	1101	644	212	379	252	231	520	788
peak493	167	79	73	357	201	195	84	55	57	266	113	196
peak494	498	326	274	3822	2914	3487	244	184	189	2360	1765	2682
peak495	107	59	49	323	353	192	94	43	31	224	169	180
peak496	360	255	171	799	834	646	288	199	196	704	405	696
peak497	727	562	406	1729	1560	1569	484	404	396	1683	1116	1696
peak498	813	643	391	3101	3789	3488	424	427	445	3032	2669	3727
peak499	84	41	38	112	146	105	52	45	59	113	125	204
peak500	97	58	65	798	666	633	68	31	37	713	448	600
peak501	164	142	100	1310	1703	1150	188	151	175	1680	1446	2462
peak502	400	242	175	1167	1451	1333	95	104	97	493	498	753
peak503	76	116	127	18	199	186	39	71	36	26	94	187
peak504	260	182	102	507	644	427	160	134	122	380	483	645
peak505	167	129	94	1015	896	707	150	103	117	666	755	1157
peak506	430	263	169	1980	1968	1557	276	218	207	1869	1593	2381
peak507	39	19	22	174	28	45	24	21	11	73	8	50
peak508	77	32	36	224	88	99	55	35	23	116	38	84
peak509	123	48	47	599	248	408	61	50	36	292	205	289
peak510	286	323	303	288	880	879	285	350	249	669	851	957
peak511	183	181	136	225	347	340	206	160	131	246	315	381
peak512	498	500	443	1636	2326	2164	554	464	429	2915	2172	2566
peak513	249	223	200	1509	1138	1285	249	219	196	1604	1102	1531
peak514	535	579	389	1988	2698	1821	262	165	166	1061	540	910
peak515	268	230	186	435	1174	770	131	87	69	408	305	423
peak516	178	116	71	1406	869	927	218	102	61	1913	592	1133
peak517	313	218	170	1643	1412	1425	212	149	146	1446	963	1428
peak518	90	100	84	32	154	150	51	61	52	47	126	182
peak519	102	53	36	1284	727	674	29	16	13	456	202	381
peak520	28	10	9	263	111	184	19	4	7	95	33	84
peak521	104	88	70	355	342	308	58	42	38	315	144	229
peak522	90	79	67	212	226	238	122	100	132	525	336	535
peak523	72	83	49	444	802	584	171	116	110	1684	1060	1445
peak524	886	598	560	3116	3650	2946	419	398	378	2492	1805	2534
peak525	17	18	15	182	286	233	28	20	16	138	266	312
peak526	19	16	12	70	64	67	9	15	11	49	68	82
peak527	90	66	50	619	475	518	55	52	50	638	391	558
peak528	42	27	33	505	502	609	44	30	24	581	364	653
peak529	48	46	22	227	142	145	44	25	40	272	120	193
peak530	49	28	22	286	123	141	33	28	25	243	92	159
peak531	18	23	13	74	31	73	29	20	13	88	37	47
peak532	30	25	14	290	127	130	38	16	10	263	46	179
peak533	743	473	323	5834	4430	4127	324	270	283	3917	2191	3852
peak534	5	5	8	38	111	101	12	8	9	70	169	250
peak535	11	3	3	29	52	28	10	14	3	70	115	175
peak536	11	6	3	160	23	30	14	3	6	160	14	36
peak537	22	16	13	91	33	25	24	8	10	115	11	27
peak538	49	41	24	401	95	83	47	20	16	321	41	89
peak539	26	27	15	437	114	86	50	15	14	592	48	96
peak540	473	1240	962	178	3977	2555	195	644	578	290	1645	2617
peak541	75	52	38	616	166	182	163	51	42	1083	140	242
peak542	112	92	55	319	101	117	131	59	61	391	81	180
peak543	189	133	78	1375	530	479	240	120	123	1314	401	856
peak544	115	78	67	357	211	219	109	85	91	367	199	327
peak545	171	145	115	325	650	443	184	161	152	406	480	651
peak546	221	182	177	447	340	339	183	193	196	386	304	507
peak547	75	69	47	160	174	195	88	77	70	135	196	267
peak548	285	216	158	1847	1625	1792	279	215	231	2230	1476	2942
peak549	83	48	41	151	206	150	40	28	22	92	73	149
peak550	607	542	382	2320	2681	2601	248	296	292	1634	1727	2420
peak551	871	669	403	844	1192	527	687	324	333	651	390	732
peak552	85	41	24	302	196	173	61	27	29	274	115	238
peak553	119	78	40	596	348	300	116	71	72	418	159	390
peak554	218	174	110	942	1170	903	106	167	207	956	1134	1559
peak555	105	86	59	218	335	325	57	78	76	201	315	525
peak556	30	31	33	10	170	169	21	39	28	67	149	230
peak557	71	36	23	288	80	75	23	5	8	159	9	59
peak558	115	63	41	266	187	165	40	17	15	89	49	95
peak559	236	149	102	1678	985	938	111	34	63	954	250	553
peak560	234	196	99	848	371	345	137	46	44	398	79	218
peak561	36	24	22	77	73	62	40	41	28	140	95	186
peak562	8	5	1	63	14	19	15	18	9	120	23	60
peak563	41	29	26	315	158	228	64	39	53	639	302	419
peak564	129	95	62	264	198	201	114	50	50	323	98	194
peak565	603	424	276	2247	2370	1761	380	228	276	1695	1338	2080
peak566	646	457	302	3758	4166	2356	341	254	254	2563	1848	3246
peak567	179	91	71	146	515	325	94	57	61	266	216	422
peak568	87	209	138	25	567	492	48	130	72	67	365	438
peak569	629	622	454	474	1028	761	252	366	308	380	460	721
peak570	521	456	269	909	573	477	258	251	227	399	294	570
peak571	1239	1072	780	4668	3793	4095	757	616	643	4572	2197	3762
peak572	150	114	87	515	404	476	114	80	107	490	302	609
peak573	94	70	73	426	447	357	65	67	81	349	272	606
peak574	38	25	35	122	318	247	28	42	52	212	246	408
peak575	770	1657	1300	2284	15191	12719	628	1282	1066	5079	12077	16423
peak576	69	108	91	75	487	455	60	82	102	87	455	679
peak577	9	50	26	10	289	255	14	27	23	17	219	450
peak578	236	263	239	495	744	699	75	92	114	305	243	383
peak579	46	42	28	41	111	80	20	19	20	16	35	55
peak580	56	92	60	33	360	289	35	32	35	73	165	206
peak581	931	866	553	5253	6826	5469	444	449	452	3805	3570	5717
peak582	218	177	162	120	394	268	122	113	107	148	144	253
peak583	41	44	54	134	345	274	53	77	47	194	323	442
peak584	60	77	49	254	344	352	35	64	49	332	291	362
peak585	177	117	74	1331	687	710	130	69	70	1058	356	806
peak586	339	235	175	1682	861	1158	195	171	171	1288	587	1110
peak587	56	61	42	59	180	119	23	43	51	113	63	123
peak588	106	59	39	262	128	107	47	32	40	112	18	93
peak589	212	106	69	211	285	154	70	20	26	97	30	75
peak590	852	434	235	2338	1296	1358	301	73	115	985	285	599
peak591	771	566	392	4950	6564	5751	384	337	286	3366	2835	4744
peak592	232	286	176	162	678	598	63	95	81	100	258	450
peak593	156	322	201	77	922	823	60	175	113	121	575	770
peak594	408	377	310	432	968	930	191	336	311	385	815	1150
peak595	17	11	5	161	37	38	19	11	9	190	19	33
peak596	93	63	44	719	557	503	71	44	34	801	355	576
peak597	160	102	68	652	609	571	109	75	61	573	399	589
peak598	102	67	35	685	386	613	65	55	34	645	290	450
peak599	292	112	91	526	484	281	122	51	64	381	148	321
peak600	282	193	173	630	744	628	217	203	184	716	626	788
peak601	86	40	32	46	115	63	80	57	47	53	30	90
peak602	16	12	18	154	223	185	25	17	13	126	59	103
peak603	159	141	72	1431	675	593	206	108	97	1935	485	1018
peak604	51	167	68	11	190	134	59	120	87	39	161	244
peak605	1012	690	475	1943	2626	1732	708	429	434	1210	1239	1891
peak606	8	14	12	3	78	66	5	14	5	8	66	101
peak607	277	154	145	1175	959	809	195	164	132	1033	638	929
peak608	102	56	31	565	274	324	108	46	32	575	195	354
peak609	299	217	156	2269	1266	1478	200	171	127	1517	813	1243
peak610	79	180	129	92	696	850	23	54	27	130	209	348
peak611	226	299	272	1534	1218	1655	140	70	65	1075	284	545
peak612	442	547	344	2966	4361	3130	243	127	147	1715	955	1480
peak613	608	688	586	4209	5309	6023	354	191	185	2986	1145	2065
peak614	336	381	262	2725	2647	2678	265	93	94	1991	661	1066
peak615	353	374	304	2169	2110	2552	165	88	87	1470	592	862
peak616	298	363	358	311	736	811	86	95	118	218	174	263
peak617	177	214	164	1119	2067	1380	91	50	43	644	441	631
peak618	233	211	158	621	754	656	159	84	79	330	239	390
peak619	0	0	0	1	1	0	228	227	286	882	1371	1776
peak620	0	0	0	0	0	0	48	58	50	40	247	319
peak621	85	48	34	631	122	148	95	54	64	490	68	244
peak622	31	34	20	208	49	42	77	23	29	287	27	122
peak623	72	65	29	487	246	107	106	51	59	471	103	362
peak624	127	53	43	1020	631	378	113	77	56	1320	436	930
peak625	28	31	17	317	611	546	24	21	17	428	482	787
peak626	126	60	45	880	371	221	99	40	35	687	89	315
peak627	35	35	21	11	104	94	8	16	13	41	67	94
peak628	25	15	17	431	286	246	9	6	12	291	80	200
peak629	60	57	43	60	250	143	46	42	28	102	107	205
peak630	1	6	12	13	35	95	4	4	9	27	59	61
peak631	17	8	5	108	43	105	4	0	2	25	5	20
peak632	188	122	88	491	392	275	128	68	54	470	170	290
peak633	79	90	51	679	203	244	173	79	72	656	141	339
peak634	2654	2761	1609	6070	67444	33513	919	893	883	9082	11211	21878
peak635	3872	4389	2551	4349	6317	4566	1667	1261	1166	1889	1085	2342
peak636	437	396	344	2001	1854	1966	329	319	346	2470	1528	2301
peak637	133	220	195	69	577	406	95	175	150	151	350	482
peak638	170	85	74	705	520	475	78	59	62	663	424	644
peak639	115	89	42	974	692	634	40	43	53	765	472	835
peak640	60	40	26	428	345	398	50	35	30	500	213	409
peak641	92	107	78	600	695	693	71	68	53	609	500	751
peak642	32	22	16	148	97	126	19	9	13	95	51	96
peak643	674	502	310	3618	2462	2207	1383	812	808	12206	2873	6351
peak644	311	491	396	832	3702	2829	851	906	903	4761	5802	10228
peak645	454	231	166	444	957	437	111	86	81	373	239	462
peak646	1352	793	478	817	1631	887	296	175	221	505	262	529
peak647	670	476	353	2204	3556	2172	374	303	324	2222	1904	2774
peak648	347	303	233	2729	2417	2587	229	181	197	2539	1706	2560
peak649	80	89	77	27	312	325	21	75	57	40	287	313
peak650	318	138	163	314	362	430	107	109	110	87	189	368
peak651	988	801	764	2913	4109	4764	316	589	453	1715	2716	3953
peak652	949	620	558	1597	1051	1377	252	426	375	787	790	1239
peak653	1344	841	695	5110	3706	4353	368	580	542	2803	2694	3787
peak654	372	226	184	1127	1572	1015	184	156	175	1025	848	1241
peak655	60	43	51	174	147	198	25	42	35	135	119	122
peak656	59	51	62	383	457	471	36	38	42	241	289	428
peak657	7	5	3	153	133	166	1	1	8	94	68	142
peak658	388	241	175	1166	1650	1262	138	139	153	715	772	1144
peak659	410	251	147	2384	2277	1770	140	109	108	1202	1262	1827
peak660	103	39	24	267	490	263	28	32	26	121	250	292
peak661	437	175	133	976	837	601	77	42	54	380	261	462
peak662	149	122	77	481	521	365	73	45	29	296	137	196
peak663	706	485	416	2895	4659	3060	384	406	427	2680	3678	4732
peak664	65	88	57	37	362	260	26	56	37	58	164	276
peak665	251	118	98	404	398	291	148	81	85	271	255	430
peak666	35	37	34	133	202	145	34	29	37	85	114	167
peak667	45	50	33	125	136	172	28	44	47	182	144	197
peak668	31	23	20	42	86	65	35	30	28	91	56	136
peak669	43	47	51	73	279	242	28	75	74	246	422	507
peak670	243	93	48	861	713	374	166	64	44	745	311	676
peak671	704	410	277	1452	817	539	339	237	262	619	488	844
peak672	233	174	94	1244	1314	884	99	56	59	644	421	764
peak673	132	108	75	361	482	383	29	38	26	197	146	242
peak674	173	102	71	202	272	178	54	45	45	132	83	158
peak675	19	13	7	248	271	246	3	5	7	164	85	168
peak676	409	213	112	855	893	544	143	75	75	692	158	453
peak677	430	417	392	979	826	1484	379	288	298	1282	605	1404
peak678	89	79	64	344	174	333	62	50	54	455	137	313
peak679	41	23	17	158	73	71	56	21	16	231	47	102
peak680	13	13	5	71	19	15	24	5	6	103	5	31
peak681	743	480	357	2518	2047	2447	331	278	303	1977	1384	2057
peak682	701	444	345	3098	2341	2444	357	259	296	2059	1420	2175
peak683	193	96	99	188	332	271	155	114	136	153	323	444
peak684	6	3	6	58	82	152	11	9	9	155	178	240
peak685	698	547	422	2300	1998	2084	421	516	561	2218	1484	2344
peak686	1	2	5	9	15	6	41	55	50	257	164	297
peak687	9	3	4	2	6	2	121	135	134	267	230	410
peak688	60	50	27	49	71	69	104	108	85	564	400	683
peak689	108	59	52	550	294	289	59	32	19	403	110	222
peak690	173	90	49	162	124	108	45	51	33	104	69	120
peak691	44	30	25	211	219	270	16	31	37	239	220	399
peak692	35	56	36	86	254	280	42	34	42	130	326	461
peak693	352	274	240	549	1122	1361	225	307	245	805	1372	1713
peak694	190	136	97	1233	413	466	118	38	30	752	109	275
peak695	68	32	33	226	269	204	38	15	17	103	52	94
peak696	195	89	61	1142	848	805	90	36	35	895	219	508
peak697	241	136	91	880	425	436	162	45	50	665	110	290
peak698	443	277	160	176	344	201	230	228	193	201	211	309
peak699	1	1	7	1	35	50	1	5	5	13	62	84
peak700	2	10	8	3	136	96	7	10	1	40	135	136
peak701	123	77	67	37	230	167	42	68	40	65	150	185
peak702	278	389	237	808	2242	1440	152	148	164	911	907	1373
peak703	191	214	119	470	771	618	90	76	87	383	227	504
peak704	136	172	116	458	634	438	103	98	93	334	229	529
peak705	331	422	220	2177	2000	1741	249	167	175	2015	908	1820
peak706	18	20	21	30	97	79	6	10	7	39	46	85
peak707	40	35	17	484	444	325	53	21	20	515	152	409
peak708	488	308	235	3024	2704	3745	453	266	231	3433	1673	3406
peak709	122	64	31	169	254	131	37	68	57	177	166	300
peak710	1391	843	691	4312	5398	3146	663	640	601	2779	3215	4298
peak711	367	232	133	4062	2644	2356	239	121	106	2613	1065	2108
peak712	355	304	175	1020	1395	1475	161	135	144	702	749	1206
peak713	73	50	27	271	99	151	66	34	28	247	88	180
peak714	128	82	48	733	544	496	122	53	63	725	328	602
peak715	39	26	17	129	72	42	35	20	12	129	49	82
peak716	410	267	169	1518	998	955	204	157	124	966	470	798
peak717	205	164	78	1191	768	520	105	21	32	669	190	320
peak718	275	121	62	409	305	180	140	71	53	199	72	191
peak719	192	120	67	589	358	333	91	44	41	428	124	283
peak720	97	57	55	113	194	93	69	50	58	82	139	195
peak721	150	115	91	1927	853	918	188	120	135	2722	465	1204
peak722	119	87	62	415	146	203	117	85	69	348	96	231
peak723	688	425	272	7496	6039	6812	204	109	104	2785	1509	2485
peak724	51	21	21	295	204	155	52	23	30	380	160	260
peak725	62	21	24	347	119	143	69	20	27	473	122	191
peak726	82	84	72	331	273	344	99	109	98	381	253	443
peak727	90	58	60	300	232	172	98	61	69	410	209	363
peak728	58	56	49	228	209	261	83	63	46	335	225	291
peak729	43	51	47	138	141	142	66	58	28	198	102	195
peak730	52	54	47	121	167	112	57	47	44	131	97	171
peak731	89	61	43	371	216	269	110	61	62	502	210	428
peak732	202	135	109	818	496	545	179	138	126	999	460	957
peak733	73	52	42	126	171	126	84	51	67	240	154	236
peak734	144	99	44	1056	177	118	78	21	24	323	34	89
peak735	122	95	63	521	287	252	92	57	41	382	162	294
peak736	272	247	187	391	731	559	202	260	262	485	645	1117
peak737	37	18	13	151	182	93	18	7	4	85	93	88
peak738	19	13	10	181	85	125	17	4	8	161	51	85
peak739	68	43	30	616	486	490	44	33	17	464	359	457
peak740	1081	891	709	1009	2302	1689	399	524	448	655	1072	1498
peak741	237	152	117	486	467	391	53	56	56	150	200	301
peak742	248	95	77	533	236	209	82	49	50	199	101	183
peak743	471	191	138	5204	2114	1964	232	104	111	2937	864	1905
peak744	57	56	32	358	463	382	35	34	31	393	319	482
peak745	38	22	18	556	297	429	29	31	34	605	211	405
peak746	53	50	39	594	674	684	43	34	32	616	494	786
peak747	1194	1375	937	3881	4815	3797	472	268	269	1619	648	1291
peak748	3370	4036	2692	20092	32299	25489	1329	718	870	11916	5223	8790
peak749	510	984	839	501	5659	3794	261	220	190	372	1022	1689
peak750	148	44	53	517	265	253	77	46	39	413	191	327
peak751	288	170	112	2731	1504	1503	202	149	121	1929	1000	1749
peak752	9	25	22	1	100	85	9	20	8	15	64	103
peak753	10	9	11	83	118	79	9	7	8	195	56	114
peak754	29	32	23	23	93	84	64	106	82	150	274	407
peak755	62	28	18	503	95	134	71	36	24	497	59	185
peak756	55	30	36	250	93	146	71	33	45	379	86	168
peak757	3850	3310	2753	23878	24480	31611	2175	2690	2546	18628	18436	33798
peak758	558	388	391	1231	1369	1544	231	316	352	963	852	1637
peak759	151	139	125	141	441	343	40	50	55	119	145	254
peak760	352	218	123	1472	565	548	274	68	70	1408	117	423
peak761	202	111	98	546	259	280	135	41	50	351	51	205
peak762	37	16	15	165	64	76	20	18	6	164	38	77
peak763	577	493	365	897	1884	1120	525	602	567	1321	1640	2535
peak764	417	386	286	305	856	543	360	418	430	272	821	1272
peak765	53	164	110	42	1152	844	50	104	63	156	923	1081
peak766	311	276	177	1625	1542	1616	232	221	187	1852	1001	1771
peak767	201	222	141	1789	1630	1621	181	164	136	2779	850	2163
peak768	9	16	16	9	68	52	11	15	13	44	94	117
peak769	204	152	118	1124	712	854	231	173	190	1718	798	1315
peak770	51	39	26	402	406	269	54	26	16	372	200	523
peak771	32	24	25	196	41	51	44	18	27	222	7	72
peak772	308	270	139	819	109	98	667	265	225	1136	46	189
peak773	13	59	36	9	127	75	24	53	37	32	218	297
peak774	7	16	9	7	149	77	4	12	6	12	56	84
peak775	39	61	35	312	387	316	84	40	52	664	396	623
peak776	78	109	78	206	245	209	152	134	154	593	350	589
peak777	9	34	29	189	178	260	21	4	6	293	128	246
peak778	175	123	57	1766	837	788	169	96	83	1806	421	1231
peak779	1706	1009	756	5324	2890	2456	866	518	544	4577	1253	2208
peak780	155	125	58	146	411	321	31	42	37	82	187	352
peak781	579	216	102	3224	583	696	131	83	93	713	152	519
peak782	187	119	57	221	624	353	89	59	59	454	234	424
peak783	14	5	3	32	23	16	16	10	7	102	34	54
peak784	201	154	137	801	698	852	285	333	284	1836	1426	2423
peak785	134	153	117	254	565	389	284	280	255	1029	867	1587
peak786	178	172	106	284	663	438	148	137	149	355	315	701
peak787	255	185	149	321	465	374	128	177	197	316	302	427
peak788	224	181	143	330	565	397	122	150	153	414	415	628
peak789	51	40	28	123	173	118	61	75	55	216	167	319
peak790	39	38	29	87	99	120	68	67	62	267	176	306
peak791	24	25	15	52	64	28	70	61	35	179	86	160
peak792	23	18	10	171	77	80	46	24	9	177	37	88
peak793	263	108	60	814	411	231	92	40	32	306	129	239
peak794	42	17	11	512	220	183	9	4	5	109	36	74
peak795	94	56	27	429	140	120	69	31	30	351	41	127
peak796	343	186	109	1680	957	776	166	100	70	1100	412	822
peak797	104	52	50	432	163	141	59	28	33	176	57	160
peak798	44	53	25	176	29	19	104	37	32	238	14	46
peak799	64	34	19	473	159	187	61	40	31	393	108	199
peak800	11	15	11	6	85	76	37	53	42	118	213	352
peak801	41	36	24	123	95	80	107	79	89	368	216	476
peak802	1	0	0	2	2	7	41	7	7	182	46	96
peak803	0	0	0	6	3	8	30	20	23	203	46	81
peak804	10	11	4	7	20	26	216	99	98	424	304	445
peak805	3	7	2	55	5	6	152	50	50	1038	63	208
peak806	119	58	52	794	442	406	153	81	63	1194	352	818
peak807	168	105	99	1139	1227	916	170	128	125	1599	1174	2061
peak808	10	13	7	149	28	22	25	13	8	139	7	36
peak809	50	39	31	35	166	143	44	59	44	144	190	220
peak810	230	119	101	697	529	301	80	71	63	188	205	303
peak811	270	221	169	167	679	424	258	173	176	352	335	512
peak812	20	4	13	168	95	110	7	1	4	103	25	48
peak813	10	5	3	172	65	49	12	4	1	211	1	58
peak814	12	19	15	37	237	288	4	15	9	74	156	214
peak815	66	42	34	339	116	167	52	30	31	272	61	133
peak816	52	39	35	38	130	99	16	27	23	68	70	104
peak817	2	11	3	61	133	67	8	1	1	64	16	49
peak818	4	6	3	57	27	24	9	0	2	102	3	15
peak819	12	17	6	89	149	105	12	5	2	111	28	65
peak820	161	972	625	54	3232	2201	133	122	111	147	508	818
peak821	1024	1852	1162	4844	5113	4718	440	191	205	1991	451	1207
peak822	208	344	212	1796	4052	2840	218	57	60	1802	231	809
peak823	486	416	295	1285	1397	1313	271	198	175	877	425	984
peak824	124	54	34	324	201	143	36	19	18	151	81	143
peak825	72	49	56	56	159	135	39	42	42	35	114	173
peak826	93	51	32	445	98	164	101	27	49	438	80	180
peak827	1	1	1	39	59	51	2	0	3	63	69	108
peak828	149	193	155	227	703	443	86	112	90	150	262	529
peak829	273	158	79	1347	452	403	158	85	76	946	134	376
peak830	130	90	52	853	542	577	96	45	43	553	265	495
peak831	61	53	38	339	242	219	50	33	31	327	174	251
peak832	34	29	11	144	119	115	17	13	20	127	87	96
peak833	37	38	26	292	187	247	39	15	25	268	118	232
peak834	6	10	7	8	11	12	68	80	40	193	134	168
peak835	29	28	15	110	47	38	6	4	1	30	9	18
peak836	22	10	7	181	45	40	5	1	3	62	6	16
peak837	78	24	14	852	323	424	20	11	5	268	64	105
peak838	28	12	6	317	130	115	10	0	5	88	24	27
peak839	3	3	2	157	33	37	7	1	0	118	3	34
peak840	20	10	9	159	45	58	7	3	2	92	27	46
peak841	7	5	4	188	29	56	6	2	4	121	14	53
peak842	102	78	53	357	179	177	59	34	23	268	73	121
peak843	469	288	204	2811	1912	1824	243	144	112	1921	605	1262
peak844	10	5	10	44	86	76	0	4	3	87	44	100
peak845	0	0	0	0	0	0	52	23	22	420	199	377
peak846	0	0	0	0	0	0	24	9	8	160	42	95
peak847	28	25	26	197	137	132	94	49	50	584	201	415
peak848	111	68	44	842	229	196	118	46	43	811	108	298
peak849	65	43	19	183	60	69	46	19	25	220	63	97
peak850	117	75	43	559	324	224	89	54	39	482	204	381
peak851	88	50	31	633	257	211	35	19	14	284	58	153
peak852	4	8	2	85	21	21	12	8	7	152	14	47
peak853	0	3	2	22	7	22	30	27	22	484	132	300
peak854	4	2	1	31	19	32	34	33	38	465	332	595
peak855	77	57	35	156	220	208	38	25	28	114	83	208
peak856	171	114	92	869	406	588	122	55	47	697	170	388
peak857	108	62	49	187	262	164	75	58	46	193	108	203
peak858	70	92	68	66	334	219	31	57	35	112	135	174
peak859	308	199	132	1252	904	553	163	100	105	562	351	570
peak860	95	63	36	411	260	207	89	76	88	461	378	587
peak861	368	167	163	2769	1927	2180	298	292	243	4129	2785	3934
peak862	393	169	106	1581	406	397	171	93	98	790	113	383
peak863	196	66	45	493	228	205	80	34	40	131	107	160
peak864	15	28	15	21	145	67	8	15	11	31	45	91
peak865	1246	945	644	17386	11648	12783	1043	542	496	18913	6032	11870
peak866	32	28	20	25	164	97	46	26	36	55	123	184
peak867	95	36	20	418	81	143	376	193	191	2084	330	855
peak868	47	38	26	14	100	58	109	182	185	89	421	650
peak869	64	34	26	35	175	84	116	130	128	279	421	743
peak870	4	1	0	11	13	21	28	18	17	235	164	270
peak871	0	0	1	6	5	3	7	8	3	187	121	211
peak872	734	918	800	273	2110	1270	561	1023	1098	796	2130	2694
peak873	21	21	16	33	82	73	25	37	30	68	169	172
peak874	13	7	7	124	80	97	14	9	9	224	89	175
peak875	35	169	98	7	243	146	25	54	50	22	114	137
peak876	197	160	108	2232	1690	1372	159	110	105	2178	822	2132
peak877	50	55	26	335	493	442	17	28	17	266	183	259
peak878	8	6	8	84	106	48	4	1	0	24	24	24
peak879	4	10	16	28	156	201	2	1	4	16	17	43
peak880	14	14	10	15	45	47	6	13	11	39	66	100
peak881	47	28	35	24	146	70	13	32	25	30	56	80
peak882	214	148	105	263	575	354	130	102	122	288	321	512
peak883	85	44	66	520	176	470	37	13	10	317	41	96
peak884	54	48	37	855	404	399	59	21	29	885	188	544
peak885	69	63	39	775	308	605	77	42	41	768	212	574
peak886	257	171	105	815	367	277	179	97	94	709	168	375
peak887	25	20	26	226	170	144	16	7	10	176	85	132
peak888	8	7	1	111	178	122	1	1	1	36	17	29
peak889	142	112	96	198	270	248	37	30	33	58	74	78
peak890	124	116	74	394	366	390	32	21	28	154	44	141
peak891	99	103	65	381	451	362	27	17	21	116	89	166
peak892	181	201	162	1161	1443	1345	60	45	45	348	229	437
peak893	0	0	0	1	0	0	12	8	6	131	12	70
peak894	35	33	23	109	124	69	40	33	28	72	47	108
peak895	31	39	38	138	127	135	121	49	56	483	101	263
peak896	44	63	38	152	71	148	144	55	62	388	32	154
peak897	101	94	65	792	707	1023	173	80	96	2781	641	1426
peak898	101	108	97	204	281	365	214	97	103	578	216	484
peak899	1316	852	799	7134	8993	10555	341	341	376	3484	3781	5965
peak900	68	21	15	495	88	58	17	6	4	65	10	27
peak901	75	17	14	650	118	113	10	5	2	101	19	25
peak902	145	41	14	1443	253	259	15	12	4	234	56	57
peak903	64	10	15	462	128	89	7	4	4	86	41	56
peak904	259	206	129	1210	386	367	176	114	118	892	252	475
peak905	148	158	102	62	292	208	74	107	92	105	182	339
peak906	69	56	27	248	213	155	34	18	26	158	68	125
peak907	114	94	52	92	201	165	55	87	71	91	103	216
peak908	354	193	138	1171	681	693	293	152	172	1079	306	824
peak909	124	85	67	774	208	278	116	56	35	776	84	249
peak910	89	80	44	336	216	152	96	38	51	292	128	245
peak911	29	16	16	171	113	93	41	9	16	255	132	218
peak912	31	18	9	140	42	42	33	4	22	201	32	84
peak913	169	95	64	737	262	363	181	112	94	762	178	389
peak914	446	465	285	563	1047	670	298	231	215	469	387	684
peak915	94	70	42	1098	940	767	32	18	16	641	135	361
peak916	925	912	603	2986	3616	2408	656	523	512	2664	1695	3115
peak917	43	38	65	76	176	235	25	21	16	68	63	117
peak918	153	201	163	515	896	1329	81	57	70	463	444	606
peak919	232	202	213	1123	1352	1937	133	95	92	1040	581	921
peak920	146	147	204	1007	1324	1771	127	72	57	1075	555	822
peak921	40	51	62	107	200	278	22	23	21	101	116	145
peak922	24	81	98	44	269	258	36	38	29	60	128	136
peak923	12	20	33	36	210	196	5	11	10	47	57	91
peak924	79	98	109	801	1588	2187	52	36	51	959	723	1086
peak925	507	392	230	1748	1290	1258	283	139	161	1232	506	1004
peak926	78	36	25	545	498	511	13	17	11	223	244	323
peak927	47	42	25	281	326	291	29	41	44	319	297	451
peak928	36	12	15	348	204	203	21	11	16	211	120	225
peak929	412	252	169	363	733	429	265	198	171	564	417	657
peak930	619	336	216	2051	959	720	484	224	249	1793	501	1098
peak931	331	199	164	347	657	583	127	147	147	278	380	599
peak932	18	42	25	16	59	41	72	126	110	132	171	263
peak933	30	44	28	17	104	106	27	64	50	84	132	236
peak934	1014	631	497	5699	5860	6481	885	849	861	9054	8538	11438
peak935	1150	701	589	9666	13060	12238	915	967	906	12978	17752	22125
peak936	42	33	22	17	125	93	14	38	14	69	96	162
peak937	420	259	212	1828	1561	1499	213	184	184	1125	1099	1704
peak938	53	33	28	52	38	45	59	31	41	175	126	217
peak939	574	366	319	2764	2275	2958	252	201	162	1610	1331	2090
peak940	1001	480	422	8186	5900	5513	448	243	259	5569	2697	4375
peak941	25	22	19	86	83	107	55	41	30	233	148	182
peak942	56	23	13	186	111	60	47	20	21	203	53	116
peak943	31	15	12	98	135	21	41	16	7	95	49	69
peak944	22	22	17	110	34	36	23	10	12	85	31	39
peak945	110	59	53	101	94	67	116	78	80	131	98	153
peak946	132	67	57	274	324	170	32	32	23	119	57	103
peak947	79	59	48	30	101	83	11	38	32	23	41	73
peak948	712	337	229	4855	2454	2167	369	210	185	2985	938	2183
peak949	613	558	452	2091	2198	2480	545	397	352	2559	1534	2417
peak950	447	447	317	1812	2178	2268	358	352	291	2238	1108	2091
peak951	46	25	14	314	117	172	61	23	14	393	38	96
peak952	12	29	34	40	152	218	27	26	16	137	71	135
peak953	10	14	11	64	105	70	13	11	11	47	49	67
peak954	128	140	121	145	400	354	106	140	147	338	322	467
peak955	992	366	379	1694	2014	1410	529	410	345	1227	1427	2019
peak956	575	289	216	1721	1170	965	363	166	151	1075	540	906
peak957	986	685	484	4301	3275	2794	607	395	347	2360	1432	2920
peak958	628	306	213	3610	3863	2145	400	195	182	2347	1281	3169
peak959	185	144	103	177	720	650	121	88	80	346	367	693
peak960	212	136	114	403	1136	910	111	85	94	753	534	1000
peak961	30	23	26	165	119	166	22	10	11	82	87	100
peak962	9	8	3	122	60	67	1	5	1	53	27	44
peak963	39	22	15	318	207	186	47	18	11	452	142	279
peak964	30	22	22	33	126	100	14	33	27	67	90	144
peak965	41	27	18	933	658	540	35	28	33	778	534	854
peak966	63	35	28	214	100	116	58	22	24	232	108	171
peak967	40	29	10	286	178	178	33	21	19	285	158	228
peak968	73	70	40	101	279	122	38	52	43	73	119	198
peak969	77	34	19	617	231	195	50	22	33	442	103	275
peak970	59	38	21	722	130	216	42	27	29	588	92	172
peak971	43	24	13	152	95	58	15	12	9	93	49	80
peak972	61	28	20	155	63	69	25	10	23	68	27	58
peak973	115	81	53	126	113	74	42	33	38	103	34	79
peak974	318	183	131	2244	1488	1410	153	114	105	1655	608	1218
peak975	226	102	79	671	628	636	107	65	63	767	298	548
peak976	381	193	160	1818	1326	1148	244	145	143	1502	689	1013
peak977	21	35	33	31	61	84	65	79	93	131	218	327
peak978	11	15	16	28	42	88	52	62	36	138	155	290
peak979	22	27	50	75	245	322	116	180	160	507	1033	1243
peak980	180	117	68	1381	630	474	154	72	71	1513	314	663
peak981	92	50	42	648	159	238	61	20	25	461	44	137
peak982	147	81	72	138	282	164	45	50	44	126	134	196
peak983	32	10	6	170	66	58	932	1023	1010	8753	7475	13066
peak984	1	1	1	0	1	1	32	38	54	70	208	298
peak985	45	40	22	25	116	106	35	26	36	25	103	134
peak986	362	236	198	1195	1011	929	227	202	162	1162	703	1078
peak987	455	343	213	3899	3426	2505	459	288	265	4563	2033	3391
peak988	9	8	5	73	124	78	6	2	9	69	95	133
peak989	14	7	5	117	39	29	30	6	13	260	17	71
peak990	22	15	10	172	154	172	22	27	20	389	239	298
peak991	12	10	10	56	82	48	19	10	21	137	130	179
peak992	21	14	17	55	32	34	35	19	20	114	71	73
peak993	14	12	5	49	46	59	27	10	15	103	68	128
peak994	40	23	19	166	182	156	37	38	37	307	270	385
peak995	28	20	17	14	60	42	69	65	66	154	101	196
peak996	321	183	176	728	572	554	791	650	627	3189	2162	3559
peak997	131	145	92	88	121	202	291	427	363	199	630	928
peak998	110	80	68	481	297	382	367	280	279	1176	973	1552
peak999	408	303	208	3237	2190	1999	1018	975	1026	10493	5914	14123
peak1000	281	187	128	557	273	316	739	573	573	1747	634	1476
peak1001	140	85	63	229	166	185	359	257	266	955	424	844
peak1002	471	351	247	2284	1664	1474	1259	961	928	7752	3804	7325
peak1003	42	27	22	436	502	458	36	25	25	410	363	511
peak1004	20	33	28	10	200	117	14	48	24	42	197	216
peak1005	74	89	72	113	773	790	93	127	90	422	1089	1209
peak1006	127	82	52	800	631	502	143	119	78	899	551	986
peak1007	136	116	77	1144	597	500	242	140	108	1577	564	953
peak1008	133	103	51	743	446	383	212	87	79	1435	349	764
peak1009	0	0	1	2	4	12	3	2	6	8	9	102
peak1010	112	53	47	577	151	121	58	21	12	293	48	95
peak1011	109	101	69	1176	755	824	718	455	377	7449	3356	6860
peak1012	87	51	37	284	152	233	349	246	227	1342	914	1595
peak1013	105	51	49	217	170	184	347	306	295	955	850	1535
peak1014	13	21	12	12	39	35	83	143	119	273	391	595
peak1015	278	173	159	1311	1041	956	181	120	111	976	757	1075
peak1016	64	40	34	223	195	145	37	21	15	132	57	140
peak1017	26	13	16	65	167	110	6	2	1	42	52	49
peak1018	37	20	14	440	239	259	14	7	1	217	57	112
peak1019	32	29	16	170	114	101	14	6	7	77	35	42
peak1020	57	46	38	70	164	196	32	64	55	156	193	313
peak1021	136	127	115	599	1179	1036	127	149	122	1295	1500	1780
peak1022	79	57	23	444	282	310	120	56	54	943	263	529
peak1023	188	283	222	425	1206	675	753	315	278	1735	689	1635
peak1024	0	0	0	0	0	0	51	54	81	129	347	393
peak1025	0	0	0	0	0	1	138	168	144	826	845	1061
peak1026	603	240	203	6957	4288	3753	480	230	145	6226	1629	4414
peak1027	817	488	401	6083	3428	4436	540	333	314	5292	2081	3581
peak1028	1451	891	804	3286	3161	2713	647	670	524	2355	1985	2602
peak1029	669	338	278	1268	912	843	255	252	232	833	528	848
peak1030	729	435	368	1554	896	901	422	285	285	1247	622	925
peak1031	248	175	126	487	618	464	166	137	104	512	344	682
peak1032	81	59	60	564	428	549	81	33	42	510	282	548
peak1033	349	277	183	1330	1146	810	219	113	111	1340	458	898
peak1034	31	136	88	7	339	203	33	70	47	24	110	180
peak1035	38	34	45	69	100	117	37	37	34	63	91	106
peak1036	221	198	139	509	736	659	135	114	106	489	416	744
peak1037	242	160	128	1219	972	974	245	172	139	1749	875	1440
peak1038	68	45	33	54	136	96	26	31	32	48	80	148
peak1039	50	74	60	157	191	319	86	47	43	364	118	288
peak1040	30	11	6	191	197	113	32	17	19	147	162	216
peak1041	38	38	38	27	161	127	26	36	49	78	145	206
peak1042	10	9	5	68	66	68	4	11	7	114	66	135
peak1043	6	4	2	53	31	20	12	5	5	122	25	44
peak1044	355	273	211	837	770	837	107	88	108	375	266	382
peak1045	375	319	231	1728	1328	1424	118	120	109	873	505	687
peak1046	217	190	124	681	714	700	69	65	80	295	256	365
peak1047	187	148	113	352	504	436	47	40	56	181	136	184
peak1048	621	518	457	3592	4065	4546	199	178	174	1775	1398	2274
peak1049	79	43	30	250	170	153	57	30	20	226	93	158
peak1050	243	152	96	989	486	531	184	148	133	1126	415	688
peak1051	73	37	31	367	222	250	67	35	31	226	141	270
peak1052	264	238	151	1415	2638	2141	210	165	181	1672	1995	2917
peak1053	166	116	117	615	611	676	332	288	271	1455	1083	1731
peak1054	1474	624	416	2105	1534	845	555	297	312	1095	666	996
peak1055	268	108	64	534	608	312	92	46	61	233	204	302
peak1056	1055	599	506	7469	4702	5723	595	491	448	5655	3316	4907
peak1057	58	54	41	113	199	155	26	38	25	134	150	196
peak1058	448	215	229	3543	2023	3311	190	146	172	2401	1785	3014
peak1059	354	408	224	585	1880	1372	215	153	147	770	366	1015
peak1060	829	635	453	1387	2705	1004	488	479	488	1330	1320	1750
peak1061	64	47	34	165	210	211	51	42	50	209	143	275
peak1062	231	137	71	206	202	162	95	56	47	129	63	121
peak1063	39	33	19	82	90	88	27	27	20	115	82	112
peak1064	363	270	204	1195	851	753	222	132	140	1076	443	658
peak1065	811	611	441	4779	4039	4149	551	366	329	4524	1996	3423
peak1066	491	462	370	3818	4777	3843	350	255	228	1954	1634	2494
peak1067	512	306	257	2401	1280	1364	347	202	212	2244	823	1356
peak1068	67	166	136	131	884	940	82	135	134	645	677	1233
peak1069	307	692	722	1084	2731	3942	693	679	810	3974	2483	4492
peak1070	185	324	336	563	1149	1177	458	236	306	1526	566	1329
peak1071	1899	1244	878	12548	7543	7532	1929	1082	1079	12826	5327	10200
peak1072	1251	827	607	3238	2502	2723	691	783	759	2720	2414	3748
peak1073	1437	1216	1072	3800	5024	5411	978	1213	1135	4362	5650	7418
peak1074	513	848	663	1103	3755	3586	563	901	572	2574	3726	5454
peak1075	631	511	259	944	926	610	247	209	231	627	430	638
peak1076	391	237	149	2098	1935	1545	346	185	190	2351	1277	2174
peak1077	146	94	75	894	418	512	95	59	66	690	276	671
peak1078	351	253	173	2891	3632	3355	245	165	147	3315	2394	3712
peak1079	53	44	28	234	150	185	48	36	29	211	190	256
peak1080	28	25	16	79	122	87	15	15	27	106	122	143
peak1081	288	228	159	1707	1063	1277	312	221	175	2359	959	1832
peak1082	32	34	19	53	90	82	21	31	34	90	126	145
peak1083	36	23	17	111	104	94	29	27	21	133	140	178
peak1084	782	456	384	4035	4955	4188	490	338	320	5315	3593	5523
peak1085	56	35	31	189	165	143	37	35	36	350	143	270
peak1086	38	28	18	241	138	190	22	12	24	179	90	148
peak1087	10	8	5	73	113	102	27	26	31	176	240	400
peak1088	7	5	11	7	30	43	6	25	26	23	135	175
peak1089	87	42	29	505	238	360	52	39	41	554	212	386
peak1090	56	23	21	126	84	84	47	32	29	104	69	121
peak1091	35	26	21	97	97	90	34	27	31	147	86	121
peak1092	67	52	43	476	325	283	66	47	43	280	179	316
peak1093	726	407	279	1257	1502	1036	248	238	248	666	750	1190
peak1094	467	227	151	1249	848	640	140	137	123	516	376	699
peak1095	148	79	54	236	141	134	90	43	65	189	82	143
peak1096	432	258	182	3050	1952	1835	312	183	187	3448	894	2141
peak1097	431	232	130	591	1068	508	385	137	145	1204	359	890
peak1098	385	296	223	1641	2442	2453	291	270	268	2377	2213	3544
peak1099	331	274	202	2086	2498	2081	379	235	231	2874	2128	3153
peak1100	452	433	312	1997	2874	2916	385	392	402	2910	2499	3992
peak1101	111	118	70	191	369	371	71	110	102	217	343	520
peak1102	497	280	221	1780	1409	1158	280	263	250	1128	854	1538
peak1103	1280	959	605	7009	4930	4440	986	832	802	6146	3502	6229
peak1104	31	30	22	25	114	101	16	32	24	58	86	191
peak1105	116	68	26	383	196	209	64	34	46	368	64	173
peak1106	483	356	263	4024	2682	2779	334	200	192	3444	1389	2470
peak1107	436	376	285	2714	1901	1885	299	244	208	1738	953	1734
peak1108	152	178	117	389	354	322	96	98	83	271	137	286
peak1109	11	18	12	73	79	93	12	11	6	169	58	97
peak1110	136	119	93	186	307	285	117	73	83	171	212	375
peak1111	435	297	252	1768	1916	1770	358	228	249	1783	1226	2416
peak1112	16	21	21	6	43	38	4	22	10	15	51	63
peak1113	43	28	20	138	87	55	45	21	15	136	31	75
peak1114	413	231	169	209	787	481	141	152	118	148	314	455
peak1115	64	26	27	277	87	123	45	13	13	297	52	72
peak1116	1143	1416	826	1219	4669	2266	1341	1236	1115	2045	2478	5061
peak1117	1658	776	619	2719	3329	2327	2442	1223	1068	4903	3325	5795
peak1118	338	231	149	364	1417	724	349	310	304	2558	821	2104
peak1119	5	6	3	54	90	93	3	2	2	46	18	46
peak1120	25	21	11	202	346	290	8	5	5	174	132	158
peak1121	135	534	269	496	1564	1103	37	13	24	175	50	141
peak1122	87	407	181	297	1528	936	13	15	15	66	63	108
peak1123	194	516	276	639	1952	1641	43	15	26	326	183	317
peak1124	88	300	171	306	1539	985	18	17	18	52	33	65
peak1125	260	834	461	1481	4447	3689	52	40	46	807	374	656
peak1126	135	449	197	557	1550	1273	20	26	15	259	163	228
peak1127	99	351	151	255	970	668	9	10	8	77	27	71
peak1128	54	210	72	325	890	739	12	6	6	179	71	130
peak1129	85	339	144	262	1107	829	23	15	11	57	15	41
peak1130	76	234	96	364	1208	874	25	9	7	145	104	152
peak1131	55	236	97	174	1029	597	14	5	1	23	11	25
peak1132	95	356	182	562	1978	1528	19	17	18	211	101	161
peak1133	132	528	273	573	2144	1413	28	27	16	192	93	222
peak1134	40	183	73	257	387	300	14	6	9	92	45	98
peak1135	14	15	14	163	135	137	10	2	7	154	56	70
peak1136	3928	1860	1209	8801	18784	9570	1477	888	746	5170	4010	6905
peak1137	381	242	181	527	2290	1196	177	212	195	826	511	1388
peak1138	372	362	300	858	1786	1430	426	218	195	976	738	1562
peak1139	67	37	24	132	163	108	16	16	13	47	25	59
peak1140	3945	1693	1307	5433	3618	3890	871	911	939	1865	2049	3431
peak1141	1647	633	522	2325	2186	1321	414	365	314	1164	1072	1560
peak1142	26	21	16	105	198	97	8	10	9	71	23	54
peak1143	1164	720	408	1344	1262	958	441	345	308	414	676	1148
peak1144	571	294	202	938	1137	616	224	139	127	519	466	830
peak1145	40	20	14	147	78	70	9	10	21	45	45	66
peak1146	44	23	16	104	105	54	21	30	29	65	51	86
peak1147	401	275	215	969	915	598	227	174	182	704	376	844
peak1148	734	475	349	3056	2386	1723	458	342	329	3669	1044	2671
peak1149	374	401	257	1102	1221	664	365	302	319	926	624	1113
peak1150	245	191	132	593	612	586	125	156	162	377	463	747
peak1151	211	170	114	478	549	506	178	140	131	270	351	632
peak1152	132	75	44	369	324	272	57	33	38	211	251	248
peak1153	217	124	101	961	598	528	137	70	67	770	377	487
peak1154	135	113	57	293	361	257	95	46	75	257	204	328
peak1155	10	27	30	4	65	44	8	18	12	6	53	80
peak1156	119	75	56	368	232	162	84	60	59	178	125	246
peak1157	490	260	234	494	1060	750	241	225	215	480	707	905
peak1158	382	509	434	351	2603	1706	268	456	354	791	2090	2803
peak1159	810	522	364	1158	1755	924	228	273	225	744	625	1112
peak1160	954	567	440	2717	2345	1736	535	418	433	2513	1626	2699
peak1161	580	312	276	377	494	285	199	241	228	313	157	329
peak1162	2	10	6	1	72	88	5	8	6	13	69	130
peak1163	334	243	241	1635	2432	2614	177	193	185	1650	2118	2615
peak1164	56	26	28	342	142	158	9	13	15	90	71	130
peak1165	59	27	24	488	240	337	15	12	19	172	158	236
peak1166	553	445	310	8394	7531	6020	526	426	402	8758	4274	11121
peak1167	10	5	3	37	51	25	11	11	7	116	37	76
peak1168	755	534	416	4760	3108	3503	1312	693	679	10094	3571	6730
peak1169	2507	1799	1217	14998	14826	12016	4037	2288	2087	30848	14439	24971
peak1170	744	531	436	2651	1514	1744	1022	715	624	3622	1591	2673
peak1171	46	86	46	53	261	190	92	113	63	267	337	637
peak1172	109	130	109	230	357	289	231	233	232	601	545	835
peak1173	213	260	188	442	947	866	411	412	329	1719	1389	1945
peak1174	67	66	69	133	238	230	131	125	140	270	417	591
peak1175	276	233	172	1117	1257	1453	173	105	137	1138	750	1174
peak1176	425	399	324	1425	1760	1706	240	204	224	1274	842	1490
peak1177	1147	790	545	2710	1804	2174	655	590	514	2540	1015	1767
peak1178	609	381	323	743	1418	1099	201	195	158	497	721	873
peak1179	39	23	13	72	130	90	23	9	15	77	36	75
peak1180	249	149	110	473	580	513	91	71	78	256	224	367
peak1181	1044	606	398	4493	3765	3707	440	268	270	2215	1597	2773
peak1182	108	45	34	240	211	212	24	23	18	55	82	127
peak1183	897	739	574	4099	5762	5837	515	550	516	4042	4303	5828
peak1184	735	680	527	7752	13811	13430	458	469	538	10298	10090	14642
peak1185	127	104	75	365	400	436	101	73	64	295	263	464
peak1186	105	93	72	697	702	820	74	49	37	531	492	768
peak1187	24	12	13	47	86	55	498	525	749	1032	1511	3028
peak1188	130	75	35	362	283	253	1778	1241	1710	7274	5149	10211
peak1189	96	47	46	223	327	260	82	95	84	330	322	509
peak1190	203	232	173	151	603	317	134	174	136	285	307	501
peak1191	573	268	193	593	544	319	266	234	195	414	319	523
peak1192	9	7	2	45	56	34	23	19	25	139	121	151
peak1193	16	25	14	59	93	51	62	54	49	318	232	321
peak1194	12	10	17	12	24	32	106	83	66	163	224	342
peak1195	11	18	15	8	59	59	15	44	38	42	188	198
peak1196	182	238	185	140	706	463	117	181	164	394	462	626
peak1197	151	127	118	111	511	338	90	112	105	311	337	509
peak1198	424	287	190	526	1038	596	183	160	176	607	660	906
peak1199	133	104	66	274	184	164	95	68	81	256	94	244
peak1200	27	58	28	19	120	80	29	41	43	54	67	180
peak1201	26	76	45	53	283	213	26	41	33	62	170	209
peak1202	39	39	41	95	171	110	23	17	22	117	58	131
peak1203	20	38	27	85	302	255	15	16	26	103	173	221
peak1204	21	38	14	69	102	61	26	13	12	70	47	91
peak1205	154	147	89	442	538	327	87	56	62	473	138	324
peak1206	530	578	338	1092	1646	970	340	226	258	766	554	964
peak1207	11	15	8	15	43	56	27	18	29	68	140	175
peak1208	17	17	12	9	29	28	78	72	70	314	234	289
peak1209	36	33	21	52	88	39	25	12	20	42	58	62
peak1210	821	693	561	1556	1940	1534	475	439	415	1010	983	1637
peak1211	244	137	69	489	299	260	131	97	76	320	168	271
peak1212	483	372	242	2700	1578	1400	286	263	165	1749	922	1444
peak1213	237	159	119	1592	941	935	128	115	98	989	628	930
peak1214	399	249	184	2980	1572	1994	289	184	163	2401	1070	2010
peak1215	224	149	84	2081	647	722	141	108	95	1393	385	742
peak1216	13	13	14	241	498	406	7	10	9	239	225	325
peak1217	371	273	205	1961	1329	1347	319	204	173	1584	911	1472
peak1218	381	310	186	789	847	597	285	245	228	619	429	753
peak1219	358	258	180	818	514	573	225	178	187	754	307	635
peak1220	1102	572	387	3891	1884	2041	524	326	280	2522	1022	1947
peak1221	55	61	25	282	269	212	37	35	28	179	90	182
peak1222	408	311	187	1663	1317	1348	338	224	175	1501	1003	1495
peak1223	115	95	76	353	353	386	66	89	75	249	245	381
peak1224	144	108	77	348	184	299	108	77	79	295	178	275
peak1225	188	127	96	492	347	303	174	95	108	511	213	314
peak1226	7	7	5	68	41	34	43	25	23	376	171	240
peak1227	155	129	72	755	491	456	314	162	138	1655	640	1366
peak1228	101	95	61	135	194	122	109	152	135	177	281	358
peak1229	75	55	33	463	418	290	84	35	38	524	213	405
peak1230	86	61	38	371	350	214	52	43	43	337	186	326
peak1231	107	50	54	119	218	177	57	56	35	167	138	233
peak1232	213	102	101	648	315	358	176	149	95	640	355	431
peak1233	224	122	84	411	518	357	200	108	117	481	451	641
peak1234	675	496	387	1267	1369	1066	496	510	509	645	1380	2010
peak1235	105	78	67	497	930	1591	46	58	74	715	980	1527
peak1236	1280	1264	866	1718	16185	7424	824	1111	894	5830	10232	13284
peak1237	195	92	67	1091	591	523	100	52	66	626	221	497
peak1238	302	184	133	1016	1021	883	145	97	106	715	520	708
peak1239	744	461	339	1254	992	974	246	247	240	729	410	792
peak1240	2934	1488	1152	9851	6322	6200	965	774	829	3540	3723	5815
peak1241	314	234	214	148	1560	1305	130	142	165	190	966	1214
peak1242	38	32	21	107	99	92	19	15	20	36	91	137
peak1243	73	45	37	612	609	548	47	42	37	428	376	585
peak1244	48	24	16	223	154	110	21	7	23	171	64	132
peak1245	239	177	131	818	620	754	126	50	54	639	139	299
peak1246	87	61	57	125	212	222	21	18	27	52	57	109
peak1247	655	293	162	3099	819	918	141	85	91	805	233	485
peak1248	3503	2247	1240	9492	7257	6352	1053	674	699	3504	1904	3884
peak1249	6	5	9	57	78	148	3	1	5	61	89	101
peak1250	418	259	209	1750	1376	1447	240	144	135	1397	565	1039
peak1251	258	118	94	439	445	432	118	71	75	248	212	359
peak1252	936	543	351	5803	4139	4321	421	309	286	3789	1721	3277
peak1253	65	35	22	214	389	148	39	15	12	149	98	148
peak1254	147	121	101	819	1060	1015	129	128	116	1023	811	1234
peak1255	51	36	45	148	145	168	47	43	47	203	250	281
peak1256	59	36	27	52	65	58	45	52	50	44	90	103
peak1257	718	376	268	937	917	663	280	211	225	472	316	650
peak1258	433	661	372	195	1153	845	233	235	205	232	332	621
peak1259	47	76	37	43	399	215	26	43	33	126	83	205
peak1260	382	251	193	493	901	687	156	152	146	421	528	820
peak1261	1116	807	526	5133	5325	4990	585	504	527	5063	3125	5215
peak1262	245	88	76	1293	522	841	29	28	36	281	243	396
peak1263	231	129	104	478	282	388	178	145	130	689	485	660
peak1264	128	99	61	471	334	352	142	106	102	685	445	773
peak1265	277	160	126	1413	1170	1018	144	141	110	1051	858	1250
peak1266	293	143	116	2086	1466	1395	156	77	93	1536	1094	1601
peak1267	82	125	87	269	578	353	126	109	69	643	293	745
peak1268	19	49	20	44	125	86	57	44	41	129	53	154
peak1269	389	356	257	427	784	628	291	270	261	379	629	853
peak1270	2981	3335	2736	19501	34040	32116	2456	2807	2571	31162	22981	35656
peak1271	23	11	5	40	39	22	55	22	25	141	45	89
peak1272	6	0	2	32	3	8	472	128	102	4804	1041	1644
peak1273	1	0	0	12	1	1	165	78	62	804	248	406
peak1274	234	317	218	61	774	452	93	154	143	101	354	491
peak1275	11	4	2	45	76	76	23	12	12	244	250	362
peak1276	12	15	9	101	91	103	43	35	22	443	281	498
peak1277	17	16	3	227	67	61	19	5	9	185	16	53
peak1278	205	147	105	1334	870	1055	91	74	80	839	411	885
peak1279	31	21	9	56	89	51	15	16	12	50	46	58
peak1280	58	41	38	63	103	96	38	31	34	125	83	147
peak1281	86	70	70	166	224	260	59	88	76	264	237	309
peak1282	33	49	15	18	69	62	23	19	22	32	62	108
peak1283	14	18	15	6	70	60	26	12	17	63	67	133
peak1284	232	201	133	196	727	443	138	108	84	291	290	565
peak1285	1251	719	568	1019	2155	1557	480	387	430	737	1099	1672
peak1286	427	301	250	2088	1454	1328	433	400	355	3112	1637	2488
peak1287	27	21	19	154	191	115	32	16	14	178	76	195
peak1288	800	635	484	4244	7412	7073	835	802	787	8984	8936	13597
peak1289	491	408	276	1220	1074	984	682	528	390	1651	1068	1899
peak1290	218	165	148	335	727	628	158	242	207	789	681	1152
peak1291	292	136	117	365	354	258	179	135	122	339	255	366
peak1292	97	55	32	239	296	180	88	60	51	274	251	409
peak1293	93	52	72	319	238	224	83	39	38	317	112	145
peak1294	114	88	78	129	126	156	66	52	68	175	82	115
peak1295	753	540	308	3972	2696	2631	440	275	335	2739	1530	2852
peak1296	876	466	385	916	1302	1254	378	267	289	331	566	1049
peak1297	135	89	53	278	611	386	69	65	57	477	156	537
peak1298	64	72	62	263	319	182	96	89	82	360	162	318
peak1299	386	295	188	3655	2847	2795	339	231	243	5182	2323	4149
peak1300	300	253	185	617	583	454	244	240	223	682	380	687
peak1301	159	140	79	474	331	317	153	118	107	621	246	453
peak1302	163	133	86	280	351	220	123	122	134	251	174	330
peak1303	350	257	224	1028	1072	1015	197	196	226	1099	1131	1609
peak1304	453	233	160	2166	953	1075	385	262	278	2112	963	1706
peak1305	0	3	0	2	0	2	31	35	25	249	408	492
peak1306	0	0	0	0	0	0	12	15	17	43	51	61
peak1307	1	0	0	0	0	1	35	30	24	100	78	143
peak1308	390	178	150	313	685	464	246	195	201	528	498	687
peak1309	168	91	62	732	490	571	85	60	66	658	358	583
peak1310	131	79	47	1497	474	652	116	59	55	1314	316	695
peak1311	203	87	67	464	532	349	106	63	70	222	294	506
peak1312	273	153	134	242	388	266	63	60	81	125	141	250
peak1313	8	5	8	76	6	11	15	7	3	63	4	17
peak1314	301	194	143	1842	1022	1017	204	150	118	1371	704	1308
peak1315	3	7	6	63	80	84	5	14	8	54	143	118
peak1316	47	61	37	41	176	111	41	45	38	51	190	259
peak1317	694	302	200	2464	1192	1049	235	143	131	979	556	991
peak1318	6	1	0	11	12	14	70	33	42	519	220	351
peak1319	13	22	11	33	52	59	25	30	28	110	83	115
peak1320	221	135	88	206	274	130	180	166	125	226	160	364
peak1321	205	379	246	167	955	799	101	176	103	178	478	759
peak1322	2150	1270	881	13127	8263	9358	1103	894	939	8097	5696	9038
peak1323	663	344	245	3841	2177	1952	514	273	275	3693	1352	2238
peak1324	48	33	29	211	178	116	83	34	22	273	104	164
peak1325	82	94	58	899	675	674	169	92	71	1868	492	707
peak1326	27	51	43	32	155	202	22	56	31	76	199	194
peak1327	194	118	90	1193	814	1063	65	60	43	834	318	560
peak1328	165	155	142	108	747	669	99	160	152	240	635	756
peak1329	640	503	326	2545	1116	1187	636	366	310	2650	659	1581
peak1330	850	1405	1018	909	7048	4246	412	388	391	1625	955	1830
peak1331	47	130	92	28	533	391	49	99	67	59	277	444
peak1332	157	145	126	1692	2009	1995	935	753	722	12857	10550	15304
peak1333	48	30	20	87	85	77	168	131	128	345	448	711
peak1334	35	22	23	122	122	160	119	123	105	416	558	899
peak1335	87	59	61	552	426	475	320	276	324	2964	2245	3318
peak1336	33	24	32	40	44	46	114	105	109	186	224	306
peak1337	8	14	6	17	68	70	29	71	58	151	339	390
peak1338	231	104	84	239	381	233	122	78	84	184	173	278
peak1339	0	0	2	0	1	1	182	141	120	1285	654	880
peak1340	82	42	33	189	305	179	61	34	25	287	121	229
peak1341	294	181	133	1880	1185	1106	254	96	75	1335	524	798
peak1342	67	127	101	125	802	450	131	247	282	670	1250	2021
peak1343	70	180	147	49	502	410	177	308	253	194	744	1235
peak1344	314	375	210	1149	1348	933	735	440	569	2516	1482	2688
peak1345	35	13	10	49	88	66	8	4	5	37	31	35
peak1346	29	15	7	181	97	115	13	15	7	188	69	146
peak1347	58	43	27	258	132	150	53	39	35	305	134	275
peak1348	53	35	21	156	55	81	64	35	38	192	99	154
peak1349	79	31	30	211	84	100	77	40	36	259	121	176
peak1350	63	28	34	85	134	98	50	39	44	144	138	232
peak1351	149	82	73	383	350	348	114	88	85	405	284	485
peak1352	1314	2507	1439	3613	6694	7549	1052	1165	1050	3341	2451	6134
peak1353	907	626	423	3837	2270	2500	644	354	261	2382	1371	2125
peak1354	1893	1239	790	7524	6293	4790	1202	711	696	5103	2791	4728
peak1355	701	473	318	2336	1024	1231	503	261	216	1799	446	900
peak1356	374	157	114	422	309	194	122	60	77	189	85	159
peak1357	390	263	176	830	436	481	185	92	106	430	203	330
peak1358	584	383	240	1773	1553	1725	175	138	138	780	630	1099
peak1359	287	267	206	337	829	615	69	83	87	241	410	461
peak1360	254	142	117	301	344	290	81	62	62	90	129	182
peak1361	699	431	299	5500	4628	3672	330	168	185	3111	1581	2797
peak1362	134	92	54	669	235	217	180	87	67	565	102	304
peak1363	351	227	182	2094	1543	1595	242	197	153	2148	823	2084
peak1364	44	28	49	23	174	173	23	37	28	53	131	143
peak1365	73	35	23	256	122	114	55	31	22	166	73	123
peak1366	180	127	76	2601	798	922	137	77	64	1892	412	907
peak1367	8	9	9	48	150	105	4	4	0	29	21	32
peak1368	1241	1069	693	1098	1404	870	843	619	553	636	585	1063
peak1369	91	83	36	562	437	326	73	59	56	506	305	536
peak1370	26	18	8	159	49	38	36	20	15	154	32	74
peak1371	70	39	19	657	188	202	53	12	15	552	40	108
peak1372	113	50	27	1047	520	295	71	15	19	675	101	295
peak1373	567	392	226	2600	1856	1479	278	169	127	1259	541	1207
peak1374	21	11	10	105	44	56	31	12	7	138	30	67
peak1375	42	40	17	221	203	225	44	34	26	305	148	192
peak1376	42	29	24	326	244	304	50	23	25	473	193	309
peak1377	4	2	5	49	16	36	8	7	2	101	24	31
peak1378	64	37	20	176	85	73	43	19	19	113	60	72
peak1379	268	239	177	100	466	232	87	87	79	98	87	188
peak1380	0	1	0	2	2	4	22	4	3	121	27	47
peak1381	0	3	1	6	23	21	86	44	31	568	250	365
peak1382	1	2	2	7	24	14	61	25	29	530	210	287
peak1383	1	1	0	0	8	3	25	17	16	132	50	85
peak1384	215	286	235	170	893	755	78	160	99	170	547	564
peak1385	395	256	177	1604	771	727	228	125	98	1282	355	642
peak1386	326	230	201	766	598	493	171	123	96	545	322	481
peak1387	555	371	271	2495	2200	1965	259	199	205	2071	984	1660
peak1388	346	235	171	1275	927	898	135	122	99	782	552	821
peak1389	0	0	0	0	0	1	6	13	6	84	171	172
peak1390	0	0	0	0	0	0	3	13	15	20	58	73
peak1391	0	0	0	0	0	1	12	14	19	59	148	233
peak1392	39	43	37	11	143	154	15	19	10	20	58	88
peak1393	6	15	13	25	113	144	3	10	8	50	111	133
peak1394	582	467	359	6673	3568	4440	261	129	117	4314	925	1942
peak1395	125	103	70	472	378	388	59	61	47	310	245	389
peak1396	451	267	183	2871	1476	1792	223	149	146	2533	706	1512
peak1397	95	198	120	23	269	220	58	84	67	46	133	185
peak1398	318	240	133	4397	4353	3336	186	94	93	3126	1495	2993
peak1399	1156	644	520	9253	4926	5757	447	276	258	4177	2002	2948
peak1400	340	157	171	3002	2090	2128	128	87	65	1479	874	1150
peak1401	133	92	75	642	355	406	71	47	39	395	135	233
peak1402	35	57	72	25	171	197	14	29	9	47	122	159
peak1403	435	216	135	1893	845	872	248	116	96	1139	316	732
peak1404	0	0	0	0	0	0	36	18	18	205	121	232
peak1405	0	0	0	0	0	1	29	52	51	92	117	190
peak1406	0	1	0	0	1	0	139	202	197	476	451	766
peak1407	0	0	1	0	3	0	207	213	169	1077	1246	1994
peak1408	0	0	0	1	2	1	90	104	100	797	419	819
peak1409	505	257	217	4651	2298	3253	323	199	208	4536	1687	2970
peak1410	420	237	184	3539	2505	1963	333	209	193	3004	1328	2245
peak1411	118	62	38	137	314	154	61	74	55	237	246	401
peak1412	626	306	215	4492	2085	2036	421	183	179	3453	1061	2112
peak1413	61	47	29	58	111	104	38	51	27	95	140	176
peak1414	172	71	53	728	221	254	135	71	65	840	118	329
peak1415	89	65	39	258	83	114	95	60	38	203	43	132
peak1416	106	53	26	305	86	94	106	40	41	373	49	140
peak1417	104	73	38	211	101	91	92	62	55	145	82	154
peak1418	127	54	34	588	401	418	74	42	53	577	349	553
peak1419	54	38	11	254	72	78	52	37	24	307	48	118
peak1420	32	104	89	12	277	184	20	51	44	14	116	171
peak1421	2691	1941	1449	7385	8866	7603	1004	981	1077	5531	4726	7175
peak1422	45	40	25	248	355	184	19	9	4	85	37	64
peak1423	13	14	11	80	119	48	6	7	3	28	7	11
peak1424	602	657	571	1277	2428	3002	405	534	500	1783	2209	3708
peak1425	27	43	31	55	148	123	28	30	31	59	103	193
peak1426	163	105	77	111	515	440	85	74	56	175	292	382
peak1427	93	75	45	1114	593	544	98	41	24	1439	379	597
peak1428	34	26	22	226	221	192	32	12	20	160	133	228
peak1429	379	265	175	2362	2011	2180	277	173	182	2716	1426	2786
peak1430	49	51	59	32	208	177	37	60	32	71	121	250
peak1431	20	17	14	63	58	79	40	41	39	125	114	209
peak1432	68	49	46	486	368	409	127	104	83	1366	553	1059
peak1433	435	215	136	1334	534	590	162	168	155	698	323	710
peak1434	404	405	297	1131	3319	3720	214	343	276	1229	2516	3708
peak1435	1321	953	645	10146	12400	11830	728	700	623	8498	8121	12464
peak1436	249	157	89	2425	1080	936	168	112	94	944	401	883
peak1437	11	7	2	38	42	30	11	6	6	70	69	78
peak1438	93	239	163	41	606	580	71	157	93	89	407	615
peak1439	1174	787	691	1370	2563	2244	375	544	433	1008	2010	2593
peak1440	912	599	524	1011	676	763	341	368	364	365	309	658
peak1441	1769	1033	683	11725	5897	6835	801	626	598	5872	3077	5682
peak1442	278	34	26	311	238	85	15	6	8	89	14	23
peak1443	814	72	23	553	229	69	43	5	6	58	28	30
peak1444	145	22	11	1013	99	75	4	1	0	25	3	6
peak1445	1964	146	43	4955	394	198	122	17	17	345	42	49
peak1446	1289	75	24	6826	459	169	67	13	6	420	27	50
peak1447	0	3	0	3	6	3	6	9	4	106	22	68
peak1448	340	354	267	478	1026	1113	396	329	346	578	858	1601
peak1449	811	716	532	2060	3672	2683	935	654	627	3817	2740	4848
peak1450	11	6	8	115	139	111	22	29	11	373	310	439
peak1451	11	11	7	90	69	87	27	15	19	340	164	291
peak1452	13	5	10	67	26	34	17	12	17	120	46	104
peak1453	26	18	17	101	136	137	38	41	30	264	262	382
peak1454	0	1	2	15	18	14	5	3	3	62	50	73
peak1455	72	124	87	29	560	269	57	84	68	77	295	403
peak1456	255	65	73	1988	488	630	193	97	92	2294	364	935
peak1457	50	46	51	18	146	122	35	63	39	55	133	174
peak1458	131	143	74	634	583	556	65	47	26	319	235	263
peak1459	113	162	143	130	201	145	313	146	155	484	116	341
peak1460	206	299	335	223	1061	846	273	344	339	547	854	1302
peak1461	3	4	4	1	7	32	5	18	6	15	129	112
peak1462	4	4	2	35	30	51	17	31	29	113	153	216
peak1463	95	89	89	55	201	153	61	96	92	68	177	208
peak1464	156	95	58	1337	833	880	554	227	205	5079	1774	3216
peak1465	240	136	90	251	360	237	64	43	53	131	91	180
peak1466	85	45	31	114	142	99	31	31	37	101	133	170
peak1467	42	59	34	25	226	152	17	21	17	51	82	157
peak1468	193	163	112	198	552	389	178	131	130	194	325	589
peak1469	0	0	0	0	0	0	46	36	15	244	54	113
peak1470	172	98	46	1361	278	232	153	55	46	1166	96	321
peak1471	157	96	53	921	312	204	101	55	40	592	69	317
peak1472	94	73	48	1096	530	485	114	56	37	1455	439	731
peak1473	35	24	20	527	274	397	49	28	24	773	360	551
peak1474	441	200	149	3447	1990	1796	362	188	171	2999	1377	2622
peak1475	182	103	50	658	245	261	146	100	96	659	148	435
peak1476	294	157	111	1492	514	705	251	148	115	1568	367	809
peak1477	363	191	119	1553	1195	1243	314	157	200	1507	680	1553
peak1478	828	575	430	3680	5077	3467	484	533	548	3216	3568	5789
peak1479	128	55	32	671	110	124	78	20	20	411	33	117
peak1480	201	113	59	2385	439	658	184	39	43	1787	175	499
peak1481	43	31	16	152	28	27	26	7	16	81	7	30
peak1482	77	39	29	91	114	90	21	15	19	47	34	65
peak1483	79	35	30	204	113	94	52	42	37	153	58	128
peak1484	176	249	156	759	1075	1080	119	162	145	937	768	1273
peak1485	155	70	38	470	158	138	85	52	50	306	97	180
peak1486	429	286	162	1583	789	744	291	215	217	1260	527	907
peak1487	345	162	111	1416	643	602	210	151	104	1067	438	795
peak1488	293	166	83	2004	552	414	264	107	93	1804	206	629
peak1489	0	1	0	0	26	24	1	1	5	14	23	139
peak1490	32	23	7	126	140	52	110	34	27	646	105	367
peak1491	160	87	51	386	413	229	273	153	181	789	492	1021
peak1492	1177	958	449	6516	4953	3765	2018	1364	1594	14993	8163	14592
peak1493	184	203	78	320	383	160	579	238	275	668	547	828
peak1494	549	418	236	2161	3042	1879	1059	717	704	7039	6056	9711
peak1495	224	169	86	652	595	391	445	251	297	2291	1036	1808
peak1496	292	242	92	751	959	579	475	333	379	2371	1691	2712
peak1497	285	175	82	911	682	355	466	269	306	1967	880	1680
peak1498	119	49	26	234	165	78	253	88	96	731	170	463
peak1499	1551	1220	651	4072	5161	3594	1087	892	966	4330	4007	6154
peak1500	113	338	144	31	632	478	115	232	144	109	518	960
peak1501	162	299	176	183	1287	684	147	258	228	723	796	1503
peak1502	500	332	263	487	1012	894	140	211	204	180	554	890
peak1503	694	525	379	862	1504	1231	454	291	314	385	675	1193
peak1504	17	18	13	87	152	153	24	16	9	201	124	216
peak1505	16	15	10	187	185	200	27	16	10	427	144	293
peak1506	20	37	56	10	235	278	72	153	94	209	913	1100
peak1507	499	318	334	4000	1844	3678	1143	988	950	12186	8603	10569
peak1508	29	44	42	31	113	117	62	162	106	70	355	513
peak1509	151	139	126	271	514	578	343	479	407	1497	1652	2288
peak1510	5	1	2	20	50	56	11	14	10	134	84	123
peak1511	326	187	181	1594	1563	1906	695	664	576	6378	5874	6766
peak1512	178	118	110	407	323	365	500	404	349	942	927	1373
peak1513	141	105	100	402	325	366	375	384	353	860	912	1424
peak1514	244	144	130	2161	1145	1364	627	431	338	5925	2886	5118
peak1515	175	105	81	757	626	568	415	289	328	2368	2340	2940
peak1516	80	51	31	178	89	149	197	133	91	594	302	549
peak1517	85	44	43	230	162	163	272	157	130	1013	484	811
peak1518	273	207	142	372	495	371	139	115	85	200	184	297
peak1519	1058	648	508	7034	6482	4319	561	303	310	4657	2074	3845
peak1520	94	43	37	314	154	203	42	27	27	165	52	107
peak1521	126	57	59	774	610	478	70	30	35	434	155	335
peak1522	166	92	63	1199	377	425	136	45	44	619	110	289
peak1523	5	4	5	5	13	13	10	22	12	66	65	114
peak1524	16	21	20	21	29	37	57	90	65	49	138	183
peak1525	65	69	55	54	102	90	172	222	225	301	243	390
peak1526	0	0	0	0	1	1	9	8	11	169	109	230
peak1527	1	0	1	0	4	2	29	27	36	161	56	267
peak1528	436	297	170	4423	1463	1553	304	133	139	2033	497	1487
peak1529	62	259	145	12	685	441	47	189	80	50	358	519
peak1530	414	368	259	382	279	172	281	202	225	193	113	207
peak1531	28	34	29	176	238	215	28	15	21	280	112	200
peak1532	85	226	125	146	801	351	137	124	92	229	223	321
peak1533	323	1134	699	3198	13179	11289	690	646	515	8644	6093	10002
peak1534	20	56	24	111	763	466	27	21	16	343	204	394
peak1535	53	68	37	54	113	79	64	66	50	61	93	162
peak1536	221	153	111	1375	992	1068	230	162	155	1707	1000	1936
peak1537	206	153	134	631	468	790	220	243	178	871	660	1094
peak1538	14	12	16	26	76	95	17	28	26	75	179	186
peak1539	430	288	191	1856	1727	1088	187	132	116	1200	645	1154
peak1540	495	275	205	1357	493	526	274	210	229	1053	378	689
peak1541	209	183	116	89	324	215	180	112	107	94	226	319
peak1542	48	64	42	190	406	296	20	24	30	163	208	349
peak1543	34	47	45	291	260	363	339	262	221	2801	1349	2275
peak1544	22	18	12	60	75	86	101	77	88	225	399	465
peak1545	33	35	28	228	145	218	212	198	184	1764	695	1427
peak1546	281	237	149	1407	1076	1175	511	237	209	2832	914	1928
peak1547	87	87	54	589	381	305	177	91	103	1075	289	658
peak1548	227	147	84	912	697	407	260	120	112	1262	410	800
peak1549	51	38	24	517	666	617	31	29	34	406	410	618
peak1550	29	16	31	95	232	224	8	11	6	82	102	130
peak1551	316	396	258	886	1252	968	460	431	430	1419	1279	1940
peak1552	605	879	569	4785	11725	7697	898	896	846	10457	12451	16720
peak1553	505	679	505	860	2247	1704	527	812	776	1570	2994	3422
peak1554	117	117	64	75	254	163	125	129	120	266	333	540
peak1555	6	4	1	26	50	28	6	17	13	88	86	94
peak1556	3	10	7	3	46	32	37	20	26	132	88	153
peak1557	116	140	147	76	391	451	34	38	32	37	96	115
peak1558	137	76	88	142	257	221	28	13	11	71	26	63
peak1559	266	130	98	1261	373	609	233	115	108	1295	269	544
peak1560	492	236	175	2565	1374	1491	304	200	167	2032	986	1724
peak1561	406	224	174	2872	1843	2035	294	201	229	2182	1197	2033
peak1562	466	282	256	1032	951	1102	160	280	232	693	806	1057
peak1563	166	88	76	357	365	293	80	68	50	331	262	382
peak1564	21	19	11	159	155	128	21	15	9	196	104	158
peak1565	35	18	18	127	140	103	17	15	18	124	104	147
peak1566	189	137	101	3053	1580	2193	188	78	79	3541	1059	1870
peak1567	103	37	44	730	406	413	78	38	41	663	271	434
peak1568	171	109	67	1892	1087	1206	144	71	50	1551	777	1314
peak1569	84	39	37	460	314	375	42	23	36	408	275	358
peak1570	28	35	23	29	139	149	17	26	25	58	138	176
peak1571	6	7	5	35	127	110	12	8	6	88	91	156
peak1572	110	98	79	683	689	580	31	19	22	348	75	208
peak1573	566	475	405	3323	4811	5249	127	76	80	1293	880	1305
peak1574	5	1	8	12	9	29	611	756	896	1721	1918	3646
peak1575	142	86	57	684	324	319	124	61	42	677	181	292
peak1576	617	296	259	3606	1948	2081	404	203	167	3345	1070	1816
peak1577	129	94	102	584	741	827	65	107	94	608	1019	1231
peak1578	2281	1672	1123	2817	2199	2141	1639	859	908	2368	909	2156
peak1579	100	49	39	541	301	413	80	50	34	741	216	341
peak1580	111	62	49	396	179	130	102	53	41	275	50	155
peak1581	305	227	166	819	901	671	123	109	122	540	427	593
peak1582	348	303	235	1330	969	1065	259	182	210	849	402	849
peak1583	46	103	51	35	315	318	34	84	62	128	227	409
peak1584	12	23	21	125	319	380	151	192	177	2592	2765	4046
peak1585	7	8	11	12	23	33	57	131	112	169	267	313
peak1586	62	80	71	109	112	109	108	92	81	234	150	280
peak1587	77	73	61	356	385	398	89	90	86	477	320	540
peak1588	172	119	97	598	461	389	252	133	125	717	394	602
peak1589	95	101	78	525	334	455	191	118	104	833	327	584
peak1590	79	79	86	430	588	513	48	31	27	447	232	324
peak1591	73	53	41	286	250	185	43	25	29	253	90	136
peak1592	234	125	105	499	267	342	118	66	64	330	214	306
peak1593	284	163	167	529	461	528	86	92	106	304	270	452
peak1594	177	96	68	637	460	417	69	46	32	298	162	328
peak1595	112	53	55	310	170	186	53	30	26	197	63	113
peak1596	181	102	83	586	264	302	61	30	46	231	139	212
peak1597	73	56	27	83	162	106	40	17	19	80	44	90
peak1598	88	72	47	289	342	241	34	32	18	163	120	253
peak1599	33	38	27	22	174	179	25	53	30	62	277	337
peak1600	250	131	58	2054	723	889	264	125	109	2353	551	1300
peak1601	181	99	63	867	544	461	102	119	81	843	413	704
peak1602	24	95	67	4	180	140	13	55	20	23	76	130
peak1603	755	658	434	4936	3070	3498	382	236	265	3573	1073	2081
peak1604	12	8	8	314	279	228	9	10	11	207	166	209
peak1605	20	14	6	43	79	104	4	11	16	63	63	65
peak1606	340	177	132	3159	1753	1879	247	127	117	2760	788	1676
peak1607	157	87	72	156	283	154	90	84	84	178	181	287
peak1608	12	7	3	11	5	13	73	78	78	311	247	502
peak1609	5	2	4	4	4	7	71	57	80	272	179	423
peak1610	2	16	19	99	137	137	6	8	4	92	76	205
peak1611	44	33	35	166	315	358	35	25	23	94	144	210
peak1612	115	67	41	1180	625	791	62	43	44	1029	482	835
peak1613	191	96	57	312	181	123	85	30	28	156	57	108
peak1614	58	42	24	282	100	84	39	11	17	153	22	99
peak1615	49	20	25	496	393	428	2	0	0	64	27	36
peak1616	27	57	33	10	156	91	3	5	1	11	8	18
peak1617	173	233	129	602	955	635	75	27	35	439	84	239
peak1618	124	165	89	1378	1011	1066	74	28	32	1199	137	333
peak1619	132	128	89	534	583	533	118	69	102	654	309	751
peak1620	19	15	20	182	111	182	16	8	8	343	32	102
peak1621	27	38	28	227	335	292	32	10	11	374	69	165
peak1622	26	36	24	185	166	184	29	14	8	236	51	121
peak1623	47	72	91	298	542	564	51	33	37	473	246	346
peak1624	31	36	28	47	107	115	20	14	18	65	55	90
peak1625	27	33	25	90	114	106	24	7	16	97	23	70
peak1626	12	34	34	17	123	92	18	9	14	18	44	62
peak1627	95	48	36	585	352	278	63	46	39	699	260	578
peak1628	21	14	19	454	360	434	27	12	11	534	281	487
peak1629	7	3	6	63	34	47	8	6	7	94	23	38
peak1630	227	102	63	2582	823	924	299	137	106	3132	716	1577
peak1631	150	85	46	590	299	333	169	93	91	689	300	570
peak1632	198	138	109	202	384	316	90	169	160	255	413	574
peak1633	113	83	51	78	406	339	49	95	56	175	431	558
peak1634	179	94	98	212	510	397	99	49	55	306	222	277
peak1635	42	31	18	232	54	85	59	30	21	266	48	56
peak1636	231	138	80	1282	637	658	103	34	40	751	225	431
peak1637	483	303	212	1306	1390	1085	247	91	99	991	342	605
peak1638	84	177	87	56	432	364	79	140	92	131	403	575
peak1639	35	77	39	10	116	110	24	46	30	8	121	149
peak1640	83	53	54	723	388	273	88	53	38	751	204	480
peak1641	115	54	30	467	130	139	75	42	38	267	60	165
peak1642	259	55	21	778	141	86	109	54	54	325	108	166
peak1643	0	0	1	5	2	10	17	6	5	132	46	75
peak1644	22	14	4	135	73	63	9	7	5	57	44	78
peak1645	311	154	107	1637	509	526	222	116	91	1356	184	532
peak1646	190	91	64	283	415	250	78	56	55	244	234	332
peak1647	81	119	70	346	327	393	46	38	25	270	177	226
peak1648	135	156	102	377	1068	1066	50	45	63	293	534	702
peak1649	67	45	39	98	54	59	46	22	27	114	30	85
peak1650	102	60	41	253	100	129	90	74	58	302	107	209
peak1651	81	52	33	238	68	107	67	53	31	310	85	140
peak1652	133	67	70	499	213	244	144	84	43	621	190	384
peak1653	154	105	67	1349	695	616	176	93	96	1340	368	969
peak1654	101	121	94	48	261	168	125	197	147	87	403	570
peak1655	401	267	197	631	454	359	190	192	123	426	207	310
peak1656	356	385	252	676	1416	1303	204	192	179	381	645	1073
peak1657	1141	1119	957	3834	11262	8887	496	648	565	3097	6901	7809
peak1658	792	720	640	1981	3589	4195	338	470	383	1383	2164	2813
peak1659	1045	867	687	3635	3449	2981	479	502	469	1592	1659	2300
peak1660	24	32	17	262	324	348	8	2	11	119	76	144
peak1661	252	151	150	264	436	382	93	84	85	150	224	350
peak1662	490	319	217	1420	556	832	499	166	132	1573	257	637
peak1663	513	286	213	1218	547	676	408	148	112	1320	280	629
peak1664	1050	705	460	5586	3174	3529	928	312	329	6576	1670	3130
peak1665	1213	910	598	4735	6923	4467	999	459	398	3901	2800	4671
peak1666	870	530	326	2917	1672	1490	720	221	215	2754	756	1558
peak1667	957	589	344	2120	1100	1156	730	250	261	1704	391	1029
peak1668	554	359	233	520	707	498	352	132	151	532	307	522
peak1669	766	488	382	2265	1970	1397	441	224	190	1735	775	1179
peak1670	30	44	40	225	300	342	65	23	28	320	143	217
peak1671	53	64	94	50	522	445	35	56	41	89	410	426
peak1672	333	246	162	1114	628	674	252	176	173	873	389	604
peak1673	43	24	14	421	418	329	42	22	24	506	431	638
peak1674	347	215	137	3582	2365	2438	299	189	160	4216	1490	2928
peak1675	98	208	125	242	690	589	91	33	30	257	67	261
peak1676	113	196	144	200	547	540	45	46	42	196	82	177
peak1677	213	392	293	554	1020	753	122	76	71	367	170	368
peak1678	166	269	174	568	328	276	130	45	65	510	38	201
peak1679	87	154	80	528	379	276	132	21	35	581	41	157
peak1680	80	151	107	1036	554	1029	127	34	39	1157	128	298
peak1681	205	336	295	63	533	381	193	286	229	114	369	474
peak1682	3	9	16	8	43	45	40	77	48	266	345	571
peak1683	12	21	9	56	58	62	123	102	96	616	232	473
peak1684	8	15	1	57	51	70	62	52	32	471	226	442
peak1685	19	10	11	21	24	33	138	92	79	223	81	166
peak1686	18	24	17	125	141	172	170	153	133	1072	787	1327
peak1687	46	27	28	53	149	74	74	115	79	250	328	535
peak1688	18	11	8	180	227	144	35	18	34	345	218	339
peak1689	50	84	56	519	241	173	36	23	13	283	16	90
peak1690	102	97	61	305	243	193	32	16	14	97	28	64
peak1691	66	109	74	75	210	257	38	81	72	73	200	374
peak1692	597	424	321	2122	3333	2821	290	378	349	2049	2813	3696
peak1693	128	104	41	601	536	369	26	13	10	118	64	107
peak1694	102	70	27	282	256	121	5	10	4	46	18	35
peak1695	25	19	9	137	46	50	17	9	4	70	12	16
peak1696	19	20	7	216	215	213	10	6	0	187	43	96
peak1697	134	43	40	515	55	83	81	54	42	356	54	105
peak1698	172	104	48	603	119	170	166	73	85	674	160	278
peak1699	443	247	193	2810	2058	1610	424	261	236	2411	2056	2951
peak1700	355	186	128	1539	1066	703	253	228	207	1418	844	1408
peak1701	19	14	8	76	54	60	13	18	17	96	83	103
peak1702	163	133	75	343	403	202	44	55	32	119	105	165
peak1703	37	20	20	510	205	278	19	11	13	354	137	238
peak1704	25	10	11	209	90	135	7	1	9	114	44	139
peak1705	19	8	13	129	87	87	12	8	8	63	38	78
peak1706	14	12	9	158	81	102	5	7	6	127	34	84
peak1707	524	419	371	220	1595	1104	264	351	278	360	1095	1277
peak1708	8	11	9	87	94	92	7	6	5	65	29	80
peak1709	193	103	67	1439	699	562	139	73	73	1175	382	730
peak1710	693	462	287	2574	1556	1212	442	322	271	1963	1022	1684
peak1711	18	25	13	19	113	93	10	24	18	44	132	133
peak1712	9	9	14	48	39	70	12	11	12	140	60	117
peak1713	25	53	28	127	184	212	54	42	43	352	197	357
peak1714	6	15	13	36	37	35	22	14	16	69	18	81
peak1715	151	122	110	73	672	521	47	96	51	164	402	511
peak1716	509	273	212	5290	3118	3634	283	179	135	3310	2296	3549
peak1717	450	268	255	437	1912	1388	346	277	264	1053	1617	2190
peak1718	398	228	206	2010	1266	1825	416	186	213	4063	845	2225
peak1719	321	256	193	2856	1319	1415	521	224	228	3797	932	1871
peak1720	548	412	256	5835	4037	3629	562	353	311	7748	2172	4691
peak1721	768	771	664	762	3171	2980	457	692	538	1311	2516	3521
peak1722	6	20	6	46	277	176	20	15	15	124	96	265
peak1723	878	478	318	3500	1246	1483	780	436	414	3812	1061	2175
peak1724	258	159	138	260	288	318	161	162	132	183	245	341
peak1725	342	258	239	204	567	482	231	266	204	277	469	621
peak1726	6	1	0	18	11	9	41	31	20	118	85	113
peak1727	138	94	78	107	191	155	270	193	174	250	252	381
peak1728	92	96	66	233	209	250	129	107	108	385	287	440
peak1729	69	65	59	125	180	181	90	100	91	219	268	331
peak1730	45	22	8	31	60	72	35	16	28	112	59	101
peak1731	2	1	4	3	14	19	0	0	4	16	63	69
peak1732	0	0	0	1	2	2	74	49	43	806	438	568
peak1733	0	0	0	0	1	1	23	29	34	119	129	125
peak1734	232	141	138	197	728	448	140	105	115	544	407	755
peak1735	0	0	0	0	0	0	53	46	40	260	213	356
peak1736	0	0	0	0	1	0	39	71	56	127	219	296
peak1737	124	69	61	1322	993	1125	85	53	43	903	870	1170
peak1738	381	236	153	3191	2079	2294	236	226	201	2465	1462	2602
peak1739	427	281	202	2481	2000	2002	322	294	217	1998	1461	2897
peak1740	439	303	188	2744	1337	1475	380	301	227	2935	1003	2025
peak1741	57	51	55	55	342	239	39	73	70	182	287	376
peak1742	44	24	9	380	66	62	22	8	8	145	9	34
peak1743	441	590	434	254	2616	1765	213	285	294	277	923	1587
peak1744	316	265	218	2243	2400	2955	164	179	133	1908	1705	2319
peak1745	143	88	67	768	400	468	128	62	80	571	308	620
peak1746	96	64	71	131	201	156	118	143	121	111	396	549
peak1747	296	243	166	713	1015	895	239	470	373	459	2413	2935
peak1748	85	70	57	112	279	351	74	134	98	80	770	1088
peak1749	182	108	77	355	234	255	211	246	175	526	422	565
peak1750	251	240	150	836	858	730	268	218	205	1095	769	1113
peak1751	277	144	108	1053	845	618	317	143	133	1264	626	972
peak1752	103	101	88	516	697	690	106	111	101	751	664	863
peak1753	38	48	19	41	120	75	28	37	23	64	98	112
peak1754	18	12	6	259	105	93	19	12	9	220	42	118
peak1755	14	7	4	116	59	54	18	4	5	111	25	62
peak1756	237	172	105	462	954	672	86	87	100	240	437	623
peak1757	518	399	294	2053	2670	2084	272	185	191	1650	1320	1805
peak1758	168	93	85	261	327	274	75	60	65	142	175	320
peak1759	203	192	143	297	391	321	102	103	100	264	205	398
peak1760	112	138	110	30	280	185	57	86	79	74	124	224
peak1761	127	103	65	248	268	196	98	74	73	225	143	282
peak1762	162	156	99	594	931	739	79	121	103	522	715	999
peak1763	134	100	83	445	623	623	76	92	69	264	441	652
peak1764	129	120	63	353	186	257	109	72	66	313	144	307
peak1765	554	428	294	2585	3642	3567	296	316	351	2530	2816	4405
peak1766	1452	667	472	2365	2318	1158	951	465	499	2023	1088	2022
peak1767	417	292	206	1466	1718	1681	191	183	176	1109	1114	1717
peak1768	16	11	12	203	299	216	16	10	7	342	133	259
peak1769	150	79	60	204	218	139	65	65	64	139	128	216
peak1770	16	39	26	11	303	161	10	35	23	30	167	341
peak1771	109	55	30	185	218	172	37	54	37	130	103	189
peak1772	75	57	41	245	263	228	40	36	39	157	141	220
peak1773	33	21	24	89	214	122	26	31	22	60	88	140
peak1774	488	420	249	234	847	593	263	293	266	233	677	938
peak1775	130	97	82	676	790	631	38	45	56	450	364	543
peak1776	14	12	4	111	75	58	8	7	8	85	44	69
peak1777	836	720	510	4408	6125	5433	396	361	373	2567	2480	3446
peak1778	63	55	36	544	498	280	31	13	17	222	112	200
peak1779	94	64	37	565	324	275	35	13	19	187	75	173
peak1780	66	28	25	295	211	225	7	5	5	102	47	82
peak1781	84	146	78	45	282	231	45	80	59	91	153	258
peak1782	8	11	4	13	78	60	3	6	7	17	18	31
peak1783	30	25	14	216	94	122	21	16	15	101	54	94
peak1784	0	0	1	8	14	18	6	1	6	55	67	96
peak1785	33	21	15	327	199	171	24	11	17	355	112	193
peak1786	14	10	14	149	75	107	24	8	7	202	56	105
peak1787	100	66	30	656	283	312	91	41	67	899	247	413
peak1788	60	65	26	154	152	181	82	46	45	254	143	219
peak1789	35	33	19	19	133	124	20	36	19	75	127	200
peak1790	136	83	76	79	223	153	37	63	53	93	132	144
peak1791	24	20	11	559	86	58	53	16	17	849	30	113
peak1792	869	571	356	9759	7168	6858	544	376	349	7624	4209	7049
peak1793	527	370	163	2642	1678	1275	335	218	180	1894	683	1363
peak1794	246	150	117	2195	1608	2117	43	56	51	616	537	976
peak1795	129	88	62	462	380	268	41	18	24	157	105	164
peak1796	193	107	95	659	387	482	59	31	42	201	131	244
peak1797	159	92	69	733	714	590	49	21	28	230	223	327
peak1798	380	176	129	2007	1614	1290	146	53	47	1087	390	653
peak1799	187	107	86	827	615	666	49	25	29	392	148	293
peak1800	140	69	52	750	299	295	48	23	27	229	62	138
peak1801	106	223	157	84	706	465	254	515	492	310	1439	2300
peak1802	952	773	485	5842	5803	5458	1768	1822	1572	22542	12412	24639
peak1803	824	769	539	4569	5288	5205	1161	1678	1569	9319	12016	19311
peak1804	46	55	46	238	291	289	23	14	12	77	40	124
peak1805	140	150	96	1222	2702	2119	42	37	55	738	799	1185
peak1806	22	30	16	46	92	80	10	6	11	14	37	58
peak1807	145	90	60	437	271	224	67	47	39	244	151	294
peak1808	4	2	2	4	3	6	29	26	22	28	70	153
peak1809	9	15	14	50	67	147	151	173	185	916	1122	1759
peak1810	142	160	125	487	584	579	184	157	184	670	456	937
peak1811	143	126	101	636	566	553	142	135	155	522	391	970
peak1812	204	186	181	423	595	731	215	210	249	901	833	1359
peak1813	245	213	219	237	441	459	310	247	238	317	512	912
peak1814	123	214	164	134	436	413	138	220	196	276	480	762
peak1815	144	109	56	896	421	422	153	68	61	1065	220	496
peak1816	155	89	77	1001	916	848	65	61	55	671	466	614
peak1817	115	76	44	270	105	107	92	52	35	214	68	163
peak1818	232	99	101	587	238	289	146	83	78	414	113	319
peak1819	238	160	113	3609	2172	2409	197	118	92	3104	1375	2383
peak1820	330	221	165	2252	1731	1682	177	143	150	1744	1092	1685
peak1821	180	116	113	436	707	699	82	82	73	742	464	699
peak1822	44	30	18	225	58	97	27	17	10	189	55	76
peak1823	104	65	40	379	224	168	57	35	28	257	115	190
peak1824	76	64	42	602	81	102	189	59	60	854	61	103
peak1825	558	441	369	856	1409	1195	396	456	450	1074	1321	1991
peak1826	99	131	101	138	791	629	75	148	127	439	809	1235
peak1827	47	95	83	26	456	322	52	103	64	212	421	596
peak1828	105	57	72	490	489	620	59	59	61	515	511	649
peak1829	84	101	63	490	520	372	82	63	71	439	249	439
peak1830	95	64	58	469	354	352	64	44	46	349	191	362
peak1831	63	52	32	248	182	175	38	16	38	152	109	173
peak1832	85	57	51	370	402	619	49	81	68	457	650	943
peak1833	41	14	9	115	32	63	12	18	13	88	43	85
peak1834	21	5	10	135	39	44	25	16	6	216	39	102
peak1835	40	12	15	213	103	102	59	30	23	248	67	197
peak1836	19	19	12	221	36	64	26	11	16	207	47	126
peak1837	7	9	8	94	47	47	6	11	6	40	33	45
peak1838	21	12	6	86	45	50	9	7	8	69	42	42
peak1839	39	11	18	62	108	128	7	19	10	40	75	118
peak1840	31	18	18	169	153	145	7	7	7	42	40	78
peak1841	193	137	119	1770	1412	1660	100	73	89	1084	858	1221
peak1842	58	222	156	82	2213	2164	28	92	57	205	1089	1326
peak1843	365	422	272	2070	2604	2497	227	173	157	1705	784	1476
peak1844	340	489	301	4281	10069	7732	217	152	153	3955	3151	5601
peak1845	4	0	0	3	18	11	12	10	13	34	118	145
peak1846	28	16	12	80	40	34	31	24	18	105	42	83
peak1847	49	24	22	95	71	62	51	37	35	135	100	131
peak1848	125	51	38	98	88	64	76	106	127	616	1021	1516
peak1849	15	4	7	233	119	77	1	3	3	62	21	38
peak1850	148	124	80	443	124	106	107	57	62	357	73	114
peak1851	251	198	158	3024	2278	2000	262	126	153	4431	1190	1934
peak1852	1405	1119	966	10852	15720	15600	901	855	735	12526	9782	14637
peak1853	184	348	255	249	1371	1734	141	223	160	492	1014	1551
peak1854	102	247	191	82	1230	1372	105	198	111	245	1102	1478
peak1855	3	16	19	5	144	123	7	22	14	24	88	171
peak1856	291	189	111	1860	517	383	197	90	76	975	147	482
peak1857	369	187	129	482	506	332	145	109	94	360	197	349
peak1858	175	126	77	1372	701	669	205	135	114	1518	548	1108
peak1859	36	19	12	40	78	43	22	26	21	121	55	101
peak1860	24	11	15	112	175	96	9	12	11	56	59	60
peak1861	71	69	49	477	630	486	47	41	29	317	191	322
peak1862	175	117	90	776	427	401	115	95	84	667	277	459
peak1863	208	120	105	754	438	466	79	62	52	334	197	350
peak1864	22	36	29	7	170	121	9	22	16	14	103	101
peak1865	19	10	4	139	61	54	14	18	15	133	41	67
peak1866	19	12	9	200	67	86	13	9	8	264	40	116
peak1867	132	160	167	75	388	332	152	205	201	144	452	717
peak1868	9	8	4	123	23	25	18	7	8	229	20	35
peak1869	52	42	31	6	150	122	37	50	35	63	154	249
peak1870	471	267	226	1008	1416	906	377	186	181	266	736	1415
peak1871	43	17	22	184	110	95	32	20	25	78	59	87
peak1872	114	76	54	194	103	71	133	75	78	149	46	104
peak1873	19	10	17	247	133	126	12	5	5	82	62	85
peak1874	56	47	44	57	101	99	43	61	36	86	141	195
peak1875	148	101	75	211	266	142	139	102	129	334	401	449
peak1876	248	146	104	1248	425	625	328	179	172	1825	491	1202
peak1877	119	69	50	403	135	176	228	134	111	645	138	304
peak1878	30	15	12	349	146	163	62	28	27	655	272	430
peak1879	20	5	17	94	193	127	10	7	3	152	64	163
peak1880	89	86	59	403	428	434	154	138	112	790	460	842
peak1881	35	61	45	83	323	351	12	15	14	64	120	244
peak1882	122	78	89	570	1123	1129	29	38	36	393	422	657
peak1883	87	149	100	329	1967	1949	38	48	49	383	698	1120
peak1884	42	27	20	304	244	210	17	8	7	165	124	148
peak1885	109	81	65	349	403	412	31	44	43	197	147	274
peak1886	86	72	40	695	264	272	365	187	212	3067	525	1336
peak1887	162	123	79	1450	919	721	271	124	103	2785	561	1159
peak1888	46	45	14	220	94	65	94	35	28	405	35	156
peak1889	132	89	35	897	511	438	169	74	55	1461	396	638
peak1890	83	86	68	56	261	228	139	181	155	320	616	998
peak1891	130	81	72	326	178	150	100	26	24	345	45	95
peak1892	72	59	64	42	119	136	61	38	44	30	122	139
peak1893	106	98	102	67	291	236	71	79	93	196	290	415
peak1894	530	418	287	3296	3987	2898	535	300	328	4182	2415	4246
peak1895	681	594	424	8207	11196	10123	560	422	414	10436	7587	13723
peak1896	59	55	28	168	187	131	61	30	26	322	75	217
peak1897	121	119	93	30	254	159	62	64	50	68	76	123
peak1898	34	75	47	10	153	105	31	34	34	23	128	157
peak1899	290	151	84	1961	1330	1129	142	74	96	1491	925	1519
peak1900	682	1097	819	665	6217	5068	398	515	502	812	2070	3705
peak1901	30	10	6	129	53	31	96	78	77	502	341	539
peak1902	36	12	8	80	56	46	92	126	128	457	484	597
peak1903	25	7	3	263	121	84	11	8	8	170	56	100
peak1904	30	5	4	158	45	33	9	7	8	110	45	53
peak1905	15	4	1	130	63	39	8	1	5	120	47	54
peak1906	11	10	5	208	67	50	15	4	8	156	61	74
peak1907	29	10	9	109	65	59	111	149	158	578	756	1147
peak1908	15	3	1	28	21	10	33	58	50	174	102	229
peak1909	59	27	13	254	120	128	285	339	304	1093	1450	2226
peak1910	48	20	11	70	98	105	125	262	240	517	1250	1602
peak1911	34	17	6	465	196	168	195	145	135	3274	1938	3777
peak1912	44	39	27	51	108	74	17	29	25	52	96	123
peak1913	339	139	122	552	414	288	96	83	59	255	135	284
peak1914	152	93	70	604	446	396	118	105	104	546	379	611
peak1915	428	280	228	3432	2267	2839	355	236	242	3827	2124	3483
peak1916	203	134	89	2180	1124	1302	202	109	107	2063	891	1746
peak1917	21	18	3	41	153	124	23	25	30	279	233	361
peak1918	487	659	527	120	796	636	390	575	600	339	876	1338
peak1919	272	123	70	2309	1288	926	154	74	70	1758	360	1169
peak1920	152	228	217	48	348	336	68	164	82	82	187	298
peak1921	66	26	25	262	129	129	28	10	5	152	46	81
peak1922	23	18	7	215	147	93	21	8	5	160	33	80
peak1923	99	56	37	806	321	303	46	15	20	381	82	195
peak1924	213	182	87	1755	527	572	259	90	79	2785	202	593
peak1925	61	35	28	292	226	174	29	17	18	152	64	112
peak1926	1380	1049	893	10050	13023	15046	726	718	670	9287	9660	13416
peak1927	65	47	26	595	523	364	30	8	10	242	77	161
peak1928	73	40	27	327	251	224	36	13	10	137	51	111
peak1929	252	259	221	240	645	640	112	188	164	209	436	586
peak1930	93	145	116	25	240	212	62	125	90	72	149	182
peak1931	74	128	92	177	765	654	54	62	57	211	384	620
peak1932	185	203	136	2207	3293	2649	125	112	107	1508	1080	1898
peak1933	13	6	4	106	27	63	3	0	0	20	4	10
peak1934	225	175	124	707	600	687	148	145	123	478	334	584
peak1935	244	299	233	372	1459	1593	122	224	203	737	1451	1836
peak1936	208	119	84	716	637	532	146	91	100	683	321	552
peak1937	33	50	42	26	243	124	21	38	30	63	132	204
peak1938	489	690	480	1606	5614	4288	303	436	385	1942	3446	5182
peak1939	135	99	62	340	343	265	98	71	53	240	157	308
peak1940	179	90	67	827	746	485	55	49	55	273	172	405
peak1941	24	19	11	256	233	133	17	25	10	178	144	270
peak1942	124	61	68	1109	716	686	84	65	62	903	526	1077
peak1943	56	32	35	879	729	624	46	40	42	898	655	1109
peak1944	394	324	181	1009	625	609	240	205	190	535	254	563
peak1945	137	85	96	983	1181	1117	316	321	332	3700	3331	5568
peak1946	5	9	13	47	109	108	24	28	43	146	194	301
peak1947	1	6	1	14	19	11	4	2	9	60	39	49
peak1948	0	1	1	8	6	3	18	8	12	143	67	138
peak1949	3	7	2	7	3	7	72	78	75	394	313	568
peak1950	7	11	3	68	82	42	4	4	3	37	34	45
peak1951	14	15	7	137	182	144	3	6	9	104	107	211
peak1952	741	499	357	1373	760	683	390	300	234	795	399	542
peak1953	32	56	32	44	181	122	28	34	26	56	81	115
peak1954	3	9	2	70	30	26	7	3	1	158	8	28
peak1955	7	5	9	62	77	61	12	4	5	122	47	106
peak1956	0	0	0	4	3	0	8	3	3	119	24	39
peak1957	210	131	132	310	864	633	98	97	132	415	638	1196
peak1958	40	28	21	88	28	37	34	21	32	67	15	48
peak1959	176	133	78	681	801	609	95	78	90	357	328	502
peak1960	87	55	54	324	266	246	55	35	51	178	73	236
peak1961	44	45	47	199	336	316	18	25	26	162	119	223
peak1962	87	63	38	396	368	317	46	31	33	245	111	221
peak1963	186	96	61	592	242	166	110	99	82	456	162	290
peak1964	452	250	181	409	343	185	210	202	210	234	251	362
peak1965	255	171	123	438	225	213	138	109	101	388	135	174
peak1966	832	558	486	6843	3946	4719	478	360	319	4587	2724	4285
peak1967	5	4	0	16	3	2	11	14	8	125	54	101
peak1968	15	13	4	37	116	109	1	2	1	36	50	57
peak1969	34	14	14	74	44	56	128	163	123	460	753	1022
peak1970	340	181	113	2266	1261	1270	381	310	306	3338	2058	4218
peak1971	112	57	56	401	461	534	101	89	77	520	645	779
peak1972	80	67	40	732	506	566	101	58	68	947	538	933
peak1973	168	104	80	1665	2121	2238	173	134	148	2966	2738	3868
peak1974	77	55	37	170	117	208	48	64	59	282	164	293
peak1975	18	14	13	10	63	65	14	31	17	37	88	124
peak1976	175	63	48	784	352	302	85	32	32	433	166	255
peak1977	146	71	55	691	277	432	72	30	54	455	160	345
peak1978	255	116	91	911	344	358	130	49	62	521	214	329
peak1979	642	331	195	2640	1240	1516	297	171	144	1445	728	1139
peak1980	190	71	54	582	287	279	103	57	52	339	145	281
peak1981	709	370	248	3960	1726	2149	310	163	187	1763	974	1435
peak1982	414	332	247	389	996	459	221	227	220	337	263	749
peak1983	4	2	3	87	23	48	7	4	5	97	53	61
peak1984	82	67	37	159	186	183	61	40	33	148	130	214
peak1985	35	25	29	34	100	109	14	28	20	54	98	151
peak1986	57	73	90	34	294	298	27	47	51	100	199	321
peak1987	517	364	262	2037	1782	1495	306	269	257	1235	1130	1756
peak1988	366	209	175	770	619	509	141	169	180	479	446	657
peak1989	246	420	298	134	2512	1951	117	186	139	298	1325	1781
peak1990	335	266	222	221	676	666	100	133	157	114	424	515
peak1991	2112	1781	1320	13779	14770	16154	824	718	756	7788	5571	9379
peak1992	5	3	1	49	18	42	8	5	5	107	28	77
peak1993	58	28	19	70	135	81	9	14	23	38	46	95
peak1994	296	135	87	1046	585	466	120	63	44	526	206	341
peak1995	83	80	39	241	173	171	46	31	36	143	55	114
peak1996	106	51	46	494	227	311	29	31	26	227	109	181
peak1997	466	278	189	3415	2106	1883	207	173	151	2295	1005	1932
peak1998	370	299	211	872	1210	1195	155	173	168	710	775	1133
peak1999	74	87	60	107	372	310	28	18	24	63	130	212
[truncated: 17,753 more rows]
