# Supplementary material for: Limits in the detection of m6A changes using MeRIP/m6A-seq
Source: Sci Rep. 2020 Apr 20;10:6590. doi: 10.1038/s41598-020-63355-3 (PMC7170965; doi:10.1038/s41598-020-63355-3)
Supplement: Supplementary file 3 — Supplementary information 3. [file 41598_2020_63355_MOESM3_ESM.zip › additional_file4_v2/macs2_deq_results/barbieri_leukemia_2017_deq_results.txt]

seqnames	start	end	width	strand	annot	main.gene	deseq2.p	deseq2.padj	edger.p	edger.padj	qnb.p	qnb.padj	peak.l2fc	gene.l2fc	gene.p	gene.padj	diff.l2fc
chr1	630444	630619	175	+	exon	MTND2P28	0.565371366778415	0.922210108109107	0.490879583995133	1	0.726564414809675	0.8000487532644	1.78697344555221	1.75098213573986	0.0169713444863778	0.0930145515748904	0.0359913098123508
chr1	631672	631813	141	+	exon	MTCO1P12	0.912813755406286	0.987113710272908	0.959911524093921	1	0.0103830004385063	0.0234532887738804	0.80023584657688	1.26180413050097	0.101381433020643	0.305841113718107	-0.461568283924092
chr1	633950	634137	187	+	exon	MTATP6P1	0.53739288102489	0.915247549096744	0.586628761180222	1	1.77908262519571e-09	1.91064951394521e-08	1.12400637323962	1.47878251719853	0.00136373823856199	0.0143567817161662	-0.354776143958912
chr1	955208	955324	116	-	intron	NOC2L	0.973607664062051	0.997295049109224	0.993869446262996	1	0.163009477741983	0.243023689385077	0.498028559732372	-0.560613239469228	0.0033209721796903	0.0285231631760182	1.0586417992016
chr1	957933	958037	104	-	exon	NOC2L	0.982886087281795	0.99760823562514	0.989065449818978	1	0.0436200013695773	0.0804722843713392	0.0116931364773008	-0.560613239469228	0.0033209721796903	0.0285231631760182	0.572306375946529
chr1	975069	975175	106	+	utr3	PLEKHN1	0.0307319835888861	0.354174594593972	0.00107924716742886	1	3.11691791400189e-06	1.72981710534164e-05	3.95881721944933	1.25229350388322	0.416847536868922	0.683424407215608	2.70652371556611
chr1	1065797	1066013	216	+	exon	RP11-465B22.3	0.685761380626777	0.946696833304961	0.678135357093562	1	0.000128060117599292	0.000490424262678297	0.790315268643339	0.619767504012417	0.644135622147643	0.84155318130503	0.170547764630921
chr1	1066110	1066281	171	+	exon	RP11-465B22.3	0.0467351243132623	0.419631284556955	0.0219911417248889	1	0.000341177991570111	0.00117335134780632	-0.152300319542557	0.619767504012417	0.644135622147643	0.84155318130503	-0.772067823554975
chr1	1082365	1082807	442	-	utr3	C1orf159	0.805543771363206	0.973380461939106	0.827623089725115	1	0.81695446626091	0.872926920011286	0.869461020153085	0.67348404457094	0.0070238528741674	0.0494815444700306	0.195976975582145
chr1	1217404	1217537	133	-	utr3	SDF4	0.801660290654555	0.971680843509425	0.744800063313857	1	0.00217970646244125	0.00602977409828543	-0.106217431719886	-0.267296950695305	0.246436246726627	0.516074665848304	0.161079518975419
chr1	1223318	1223419	101	-	exon	SDF4	0.383110378341717	0.861772117910476	0.366385973668969	1	2.52652590074664e-19	1.08318506844361e-17	0.343827363354048	-0.267296950695305	0.246436246726627	0.516074665848304	0.611124314049353
chr1	1223894	1224038	144	-	exon	SDF4	0.101247243510633	0.582482805530977	0.0827966552284378	1	4.91742951196253e-15	1.16044866180326e-13	0.135068309826613	-0.267296950695305	0.246436246726627	0.516074665848304	0.402365260521918
chr1	1232799	1232905	106	+	exon	B3GALT6	0.422855658531421	0.883005153915315	0.375400100714918	1	2.81345821314339e-09	2.88889540378206e-08	0.7151920440878	-0.846684588606325	0.00874290386044907	0.0584106956108416	1.56187663269412
chr1	1232997	1233103	106	+	exon	B3GALT6	0.582665496012361	0.92323117003017	0.578890392366121	1	1.82919708097503e-18	6.9309823198494e-17	-0.234550767027547	-0.846684588606325	0.00874290386044907	0.0584106956108416	0.612133821578778
chr1	1233971	1234119	148	+	utr3	B3GALT6	0.0167397219126332	0.266154160513418	0.0413141348941893	1	1.58565508823906e-10	2.00743934171065e-09	-1.19599424441169	-0.846684588606325	0.00874290386044907	0.0584106956108416	-0.349309655805369
chr1	1234720	1234957	237	+	utr3	B3GALT6	0.629378245646335	0.933632522140303	0.613372821180251	1	3.8988796060508e-08	3.24233720561922e-07	-0.793876047021891	-0.846684588606325	0.00874290386044907	0.0584106956108416	0.0528085415844343
chr1	1317387	1317692	305	-	exon	CPSF3L	0.324545630720664	0.826128393942809	0.236055662322043	1	0.244945218308424	0.339978781660899	0.0234719681979711	-0.409309915104622	0.0459567177975334	0.18355729870188	0.432781883302593
chr1	1328446	1328803	357	+	utr3	CPTP	0.0477545560722838	0.423418485635966	0.0543248497543475	1	0.781599220047326	0.844796023194985	0.68885139589078	-0.370586772237225	0.381922858717946	0.655324344718838	1.05943816812801
chr1	1361517	1361637	120	-	utr5	MXRA8	0.114458980011525	0.606018918270564	0.0681626028272799	1	0.627227857748395	0.716289820357686	0.442062250926909	0.582682726700052	0.151788557767233	0.394367615822896	-0.140620475773143
chr1	1373792	1373942	150	-	utr3	AURKAIP1	0.697757202832305	0.947701952076646	0.685450733131129	1	9.07668804661173e-13	1.63334849614697e-11	0.514061567861953	0.189764901883875	0.676472546361932	0.860399892163715	0.324296665978078
chr1	1374064	1374188	124	-	exon	AURKAIP1	0.561378098427423	0.920343564191057	0.562890934946902	1	1.38709889531101e-08	1.25328053840821e-07	0.701913099753139	0.189764901883875	0.676472546361932	0.860399892163715	0.512148197869264
chr1	1385866	1386004	138	-	exon	CCNL2	0.781261522265308	0.966566664975274	0.796222576257798	1	2.11976778148557e-09	2.23197858087732e-08	1.64665995446723	0.585927962542263	0.00141905313362981	0.0147927382080712	1.06073199192497
chr1	1386762	1387582	820	-	utr3	CCNL2	0.234804179739649	0.762412970777418	0.284186818509709	1	0.0023807008767468	0.00651875881289371	0.900201922127283	0.585927962542263	0.00141905313362981	0.0147927382080712	0.31427395958502
chr1	1400631	1400930	299	+	exon	RP4-758J18.2	0.314890241454377	0.820863055262071	0.275717307461274	1	0.958381105093079	0.976067854655632	-0.793025404973565	-0.419311330270303	0.36816202701969	0.643584122607946	-0.373714074703262
chr1	1400981	1401406	425	+	exon	RP4-758J18.2	0.62015412292591	0.932037265554246	0.615077034693235	1	6.53436328162605e-17	1.94243876446348e-15	-0.46003872422425	-0.419311330270303	0.36816202701969	0.643584122607946	-0.0407273939539477
chr1	1402062	1402229	167	-	utr3	MRPL20	0.871524923346911	0.98204592386674	0.891733423291746	1	0.0131182729991377	0.0287506590109411	0.0851704704261794	0.020716414642516	0.947928540915429	0.981698979634484	0.0644540557836634
chr1	1407538	1407646	108	-	utr5*	MRPL20	0.00181701911253937	0.0773757632339319	0.000362095309758307	1	2.52752713796981e-08	2.17242168783492e-07	0.691414119470981	0.020716414642516	0.947928540915429	0.981698979634484	0.670697704828465
chr1	1541744	1541849	105	-	utr3	SSU72	0.724144802662677	0.953227734895368	0.691779604724982	1	0.0193285287371865	0.0401610924388615	0.655679169052737	0.397335447349823	0.0249800541712953	0.12179690514707	0.258343721702914
chr1	1543953	1544058	105	-	exon	SSU72	0.167491076416139	0.687594945287307	0.204397445945973	1	0.0484807918214471	0.0879322098079542	1.08105219924106	0.397335447349823	0.0249800541712953	0.12179690514707	0.683716751891237
chr1	1544944	1545048	104	-	exon	SSU72	0.56073289575793	0.920343564191057	0.655646646272296	1	0.347752933268374	0.453047132554597	0.288722923950528	0.397335447349823	0.0249800541712953	0.12179690514707	-0.108612523399295
chr1	1598075	1598256	181	-	utr3	FNDC10	0.940980366694009	0.992591772806341	0.885672218453002	1	0.000284915355674462	0.000999339681360131	-1.1176083404169	-0.767275499612789	0.00652872492015835	0.0471525177411352	-0.350332840804116
chr1	1649556	1649671	115	-	exon	CDK11B	0.479400653142752	0.902109033303052	0.444713154850613	1	0.704091682757925	0.781587300548848	-0.129050497561852	0.747486295826325	0.503208951272406	0.748394721082488	-0.876536793388178
chr1	1665057	1665765	708	-	utr3	SLC35E2B	0.772788336649741	0.962988383387104	0.78311678302546	1	5.84546382992416e-08	4.66293819672453e-07	-0.443005525227658	0.00119361596901285	0.99788263873366	0.999494739310367	-0.444199141196671
chr1	1785427	1785529	102	-	utr3	GNB1	0.33070944786377	0.831016249898318	0.520555554311668	1	0.029962007510231	0.0585262593606092	-0.312316461391605	-0.429636274916275	0.0757845369633042	0.253453864975703	0.11731981352467
chr1	2185155	2185309	154	-	utr3	FAAP20	0.0113271589786586	0.217724177225501	0.00768016119954931	1	2.36115664206911e-08	2.03593001805334e-07	-2.10245091726956	-0.646935428213994	0.00556989551341111	0.0421405916999099	-1.45551548905556
chr1	2306782	2306922	140	+	utr3	SKI	0.411441862654731	0.877451886309876	0.338169954357027	1	0.313596627013913	0.416567498246725	-0.217941901040036	-0.522223127655483	0.011804988390947	0.0722940300892627	0.304281226615447
chr1	2307823	2308062	239	+	utr3	SKI	0.573886925695026	0.922859336907656	0.615558240761277	1	0.362039109578037	0.467246684836802	-0.150460871354378	-0.522223127655483	0.011804988390947	0.0722940300892627	0.371762256301105
chr1	2308188	2308380	192	+	utr3	SKI	0.477551623330682	0.902109033303052	0.484261621932584	1	0.373174047789741	0.478746534127969	-0.000275911507543816	-0.522223127655483	0.011804988390947	0.0722940300892627	0.521947216147939
chr1	2392879	2393346	467	+	utr5	RER1	0.705713776696677	0.949324560422941	0.648425762661152	1	0.0152725013758509	0.032797323349737	0.59955604075056	0.252631900461318	0.162992222404214	0.410932553611809	0.346924140289242
chr1	2403045	2403214	169	+	utr3	RER1	0.946912530267598	0.994088725261994	0.996370803122034	1	0.0378992915125606	0.0713995581174132	0.252467579595165	0.252631900461318	0.162992222404214	0.410932553611809	-0.000164320866152756
chr1	2403340	2403473	133	+	utr3	RER1	0.0525864586804491	0.444130851184057	0.0976095450343959	1	0.000121159870358835	0.000467144881738238	0.329160500544058	0.252631900461318	0.162992222404214	0.410932553611809	0.0765286000827404
chr1	2508563	2508816	253	-	utr3	PANK4	0.42225846738851	0.883005153915315	0.467434673530458	1	0.465866276492698	0.570718010170529	0.270557144416062	-0.589084327473101	0.0263442930773376	0.126683305382915	0.859641471889163
chr1	3733395	3733834	439	+	utr3	TP73	0.861464721450189	0.98204592386674	0.882138910749613	1	1.88084018995404e-06	1.09596753878586e-05	0.579592623248791	-0.0772262802505199	0.819277107930461	0.930718450933376	0.656818903499311
chr1	3889784	3889913	129	-	utr3	C1orf174	0.409926507083971	0.876950943177266	0.336641160470052	1	0.494073873673781	0.597788279132399	-0.0255667770635281	0.256925212364817	0.351415081989728	0.62817260876881	-0.282491989428345
chr1	3889968	3890114	146	-	exon	C1orf174	0.306109794936389	0.817812318862072	0.231504137717761	1	0.07608996224063	0.128339198067621	0.0179495760062027	0.256925212364817	0.351415081989728	0.62817260876881	-0.238975636358614
chr1	3890612	3890845	233	-	exon	C1orf174	0.983148225147869	0.99760823562514	0.94450872573272	1	0.087454269553398	0.143920384564018	0.407222961345837	0.256925212364817	0.351415081989728	0.62817260876881	0.15029774898102
chr1	6065400	6065824	424	+	intron	KCNAB2	0.796856101963825	0.971388344455109	0.79481892589953	1	0.786625148410794	0.84914817643708	2.25298962506813	-0.638460422463215	0.000156526641468251	0.00248559050159892	2.89145004753134
chr1	6098630	6098851	221	+	utr3	KCNAB2	0.682082510984195	0.945930556170436	0.75425692936116	1	0.0624735444997483	0.108677305587098	-0.532056214555595	-0.638460422463215	0.000156526641468251	0.00248559050159892	0.10640420790762
chr1	6100980	6101128	148	+	utr3	KCNAB2	0.0861289940218787	0.549290028621482	0.11905956138128	1	2.96759621185466e-09	3.03846839541084e-08	-0.543164475462668	-0.638460422463215	0.000156526641468251	0.00248559050159892	0.095295947000547
chr1	6224435	6224963	528	-	utr3	ICMT	0.000684659693443998	0.0424264564724476	0.00568339980079672	1	1.77807509506037e-12	3.03712160284835e-11	-1.11482496753466	0.0865323610282709	0.69074459719235	0.867853367629004	-1.20135732856293
chr1	6581051	6581248	197	+	exon	ZBTB48	0.0182150496053148	0.275762016809577	0.0487006366441814	1	0.0642582525496664	0.111260660460649	0.0564392210175824	-0.162596781208503	0.456268282725674	0.713942675747161	0.219036002226085
chr1	6589093	6589213	120	+	utr3	ZBTB48	0.85736651058115	0.981859422063956	0.870810986057631	1	0.956256732672335	0.975289422830726	-0.186078454413169	-0.162596781208503	0.456268282725674	0.713942675747161	-0.0234816732046663
chr1	6593102	6593282	180	-	utr3	KLHL21	0.74263212782979	0.957197754717376	0.747432750742063	1	0.364267528704106	0.469447051064058	0.0940825437617737	-0.430577893648617	0.11665815763664	0.334748543603208	0.524660437410391
chr1	6593353	6593663	310	-	utr3	KLHL21	0.937919908233011	0.992208163053921	0.967791568454169	1	0.0200413634861918	0.0413309912753756	-0.34234909139211	-0.430577893648617	0.11665815763664	0.334748543603208	0.0882288022565071
chr1	6621694	6621873	179	+	utr3	PHF13	0.276261212114502	0.794205743994336	0.208213408156105	1	0.269282515042785	0.36810837708021	-0.124102903640702	0.438918540135313	0.308076459794062	0.585833956107497	-0.563021443776015
chr1	6632947	6633309	362	+	utr3	THAP3	0.00732937659993662	0.171299971219194	0.0150948518193775	1	1.95908481044312e-07	1.4026421586945e-06	0.250504898296326	-0.513235026634245	0.0607780732191825	0.219525809550211	0.76373992493057
chr1	7984854	7985008	154	+	exon	PARK7	0.490891039408786	0.907316925115833	0.540583789930765	1	0.0238161768659991	0.0480476381918975	0.530308082200881	0.381027442002094	0.16144833825239	0.40855285596409	0.149280640198788
chr1	8861078	8861425	347	-	utr3	ENO1	0.790299253427685	0.968992045095752	0.899191084684621	1	0.547411920387962	0.645131932460285	-0.0678790889197537	-0.248494209932273	0.156776833032721	0.401335667011204	0.18061512101252
chr1	8863300	8863404	104	-	exon	ENO1	0.882444807122578	0.982894782349403	0.88466581686981	1	0.27141883072731	0.37069907824046	0.121328300281456	-0.248494209932273	0.156776833032721	0.401335667011204	0.369822510213729
chr1	8863966	8864153	187	-	exon	ENO1	0.114599078090255	0.606164361947669	0.113042248404545	1	0.000100901944955644	0.000396568966277459	0.138989934000598	-0.248494209932273	0.156776833032721	0.401335667011204	0.387484143932871
chr1	8865364	8865519	155	-	exon	ENO1	0.0244970261011545	0.320669074093131	0.0147962129216854	1	2.16148408217539e-24	1.62655456002024e-22	0.0462848962239845	-0.248494209932273	0.156776833032721	0.401335667011204	0.294779106156258
chr1	8866356	8866554	198	-	exon	MIR6728	0.301599377918058	0.815682337665823	0.29071853310111	1	0.443368635455507	0.54823467569705	-0.0291258600320969	-1.18573660220618	0.611111809454957	0.823318278076957	1.15661074217409
chr1	8867199	8867311	112	-	exon	ENO1	0.000593820594550174	0.0392763081644722	0.0103156901669117	1	0.00252965459980578	0.00688283518293552	-0.101854508587621	-0.248494209932273	0.156776833032721	0.401335667011204	0.146639701344652
chr1	8974809	8974991	182	+	utr3	CA6	0.485351345219784	0.903393027830842	0.22245297369841	1	0.573638146836743	0.668499035966016	6.59126297542452	7.81883837903468	1.21738930806431e-08	5.67770361402157e-07	-1.22757540361016
chr1	9150705	9150805	100	-	exon	MIR34A	0.130681937835337	0.635051802544935	0.0577591774359424	1	2.33755353933431e-06	1.32881213083869e-05	-2.17947815136931	-0.750657269939478	0.00796237076366453	0.0546987237731482	-1.42882088142984
chr1	9269004	9269137	133	+	utr3	H6PD	0.545391374416678	0.916071352400455	0.507649978695167	1	0.405923497648947	0.511013425152119	-0.422089504734637	-0.112490592329104	0.662468087359712	0.853676017525196	-0.309598912405533
chr1	9720722	9720824	102	+	exon	PIK3CD	0.760334531990558	0.961128908793603	0.74640262445122	1	1.84292988676281e-09	1.97527574815285e-08	0.205066059574364	0.663377573970742	0.0178326681827235	0.0962477839170898	-0.458311514396378
chr1	9727062	9727246	184	+	utr3	PIK3CD	0.583347582648433	0.92323117003017	0.526784146682656	1	0.00240043184660007	0.00656276603182503	0.153359989145416	0.663377573970742	0.0178326681827235	0.0962477839170898	-0.510017584825326
chr1	10411359	10411461	102	+	exon	PGD	0.249919610511657	0.776597773541419	0.224245350080596	1	0.0034329347375011	0.00899046257246273	0.486513665820541	0.442582824941481	0.118659993405069	0.338406612118361	0.0439308408790603
chr1	10413048	10413168	120	+	exon	PGD	0.00537700219989653	0.143696288621349	0.0373239215591948	1	0.571481756395308	0.666780351357465	0.621764418505332	0.442582824941481	0.118659993405069	0.338406612118361	0.179181593563851
chr1	10419591	10419933	342	+	utr3	PGD	0.0563372954521411	0.456293941494994	0.131053894989194	1	1.10742713491148e-07	8.28722072237999e-07	0.148647042937821	0.442582824941481	0.118659993405069	0.338406612118361	-0.29393578200366
chr1	10442223	10442486	263	+	utr3	APITD1-CORT	0.709986595268315	0.949905890444177	0.657972762711152	1	0.0164157457532607	0.0348941609726537	-0.356828646440588	1.05692846274965	0.827805180482965	NA	-1.41375710919024
chr1	10461264	10461443	179	-	utr3	DFFA	0.210081381832688	0.743493596502729	0.213816081491534	1	0.13613000514496	0.209113924043995	-0.555601107973721	-0.862013817335691	0.00174724261499378	0.0173127538038644	0.306412709361971
chr1	10629801	10630039	238	+	utr3	PEX14	0.536115257410114	0.915247549096744	0.513611650788017	1	1.0597306035094e-10	1.37229374541091e-09	-0.132058864128542	-0.300754789761001	0.150302622119177	0.392303210109591	0.168695925632459
chr1	10947993	10948277	284	-	exon	C1orf127	0.705153148634175	0.949254058376723	0.65949703967967	1	0.0260303044011789	0.0517193695829185	1.14136240279232	-0.137522456549212	0.837818155887086	0.939571570757479	1.27888485934154
chr1	11023296	11023564	268	+	utr3	RP4-635E18.9	0.503237079705258	0.9093241440234	0.449787156686424	1	0.0950916630980173	0.154504210568891	-0.0369714629885983	NA	NA	NA	NA
chr1	11054654	11054781	127	-	utr3	SRM	0.802257947802859	0.971680843509425	0.89756410681076	1	0.0369116734867573	0.0698200946371938	-0.800549389982165	-0.879045830017315	0.00664725723182108	0.0476351607379162	0.0784964400351507
chr1	11066676	11066806	130	-	utr3	EXOSC10	0.953089896630127	0.995084760098526	0.991965562404467	1	0.00839730345385935	0.0195085022597108	0.427380642246152	0.039089239848675	0.917955704750753	0.971788554849009	0.388291402397477
chr1	11069647	11069782	135	-	exon	EXOSC10	0.485547090002685	0.903444922521851	0.453932021676155	1	1.30038636107729e-08	1.18187986752979e-07	0.43493356428348	0.039089239848675	0.917955704750753	0.971788554849009	0.395844324434805
chr1	11106618	11106739	121	-	utr3	MTOR	0.794510678329698	0.970657619095223	0.828999157397787	1	0.0189714623099762	0.0395621116546345	0.568993017188504	0.161247381194117	0.658248504835809	0.850671721397207	0.407745635994387
chr1	11106857	11107188	331	-	utr3	MTOR	0.0282783663355226	0.341459804974701	0.0511052115960548	1	1.1732389230939e-07	8.74784130828185e-07	0.206298323040418	0.161247381194117	0.658248504835809	0.850671721397207	0.0450509418463009
chr1	11286015	11286165	150	+	utr3	UBIAD1	0.912759691727494	0.987113710272908	0.953335108196818	1	2.44124876090144e-06	1.38410315679981e-05	-0.249322131124243	-0.421819462426697	0.252178737879836	0.522403914220043	0.172497331302454
chr1	11790100	11790443	343	-	utr3	MTHFR	0.418200636118036	0.881551157885681	0.336936156077327	1	0.478693543121918	0.583036671907164	-0.171999140818267	-0.729109440750485	0.0360049121178833	0.156116051702172	0.557110299932217
chr1	11847431	11847531	100	-	utr5	NPPA	0.00054410945211154	0.0379212949976956	4.09804201601905e-05	0.439883829999485	0.00034579279734595	0.00118732491775359	0.839628317744254	2.60627963965912	0.186400948165755	0.443461745496118	-1.76665132191486
chr1	11974742	11974948	206	+	utr3	PLOD1	0.350186627828096	0.84373267467758	0.412236630905793	1	2.28740964211296e-10	2.81634040718279e-09	0.551971253162178	0.929809459854066	0.000152348325932049	0.00243972300314324	-0.377838206691888
chr1	11975166	11975455	289	+	utr3	PLOD1	0.222845134982016	0.756212179365203	0.313941354487252	1	1.78228693446678e-05	8.31708139713659e-05	1.12100140508999	0.929809459854066	0.000152348325932049	0.00243972300314324	0.191191945235926
chr1	12011608	12011933	325	+	utr3	MFN2	0.495785410277292	0.907908190548926	0.498468864428644	1	0.813302998919891	0.87023501753773	0.176262129520268	0.288390800909895	0.24175378905434	0.510592400877424	-0.112128671389627
chr1	12031683	12031840	157	+	utr3	MIIP	0.546393466845191	0.916102691140442	0.599288046891954	1	0.802234246731841	0.861647143335796	1.38683325913191	0.355004610538952	0.32910143212922	0.606214205312054	1.03182864859295
chr1	12207989	12208140	151	+	utr3	TNFRSF1B	0.52008613775651	0.914348167579787	0.661051781602439	1	0.0267154549670335	0.0528951262005976	-0.325385161801469	-0.247643549562562	0.16690438487449	0.416905846473727	-0.0777416122389074
chr1	12208624	12209169	545	+	utr3	TNFRSF1B	0.382681158090733	0.861772117910476	0.402754269235457	1	1.25108555019888e-08	1.14286346398049e-07	0.326325077848649	-0.247643549562562	0.16690438487449	0.416905846473727	0.573968627411211
chr1	12510125	12510228	103	+	utr3	VPS13D	0.477471806625226	0.902109033303052	0.379115199899361	1	0.944737684206749	0.968774749356664	0.268025289066207	0.448523412560648	0.0914357783552769	0.286543071183978	-0.180498123494441
chr1	13780836	13780977	141	+	exon	PRDM2	0.799881193774333	0.971680843509425	0.744936137967547	1	0.437706671336141	0.542332929216835	1.30173750006167	0.385434608109401	0.135812277054512	0.367586550954537	0.916302891952271
chr1	13782426	13782696	270	+	exon	PRDM2	0.105971007367698	0.591244459330212	0.0942538882312378	1	0.00117487773513714	0.00350508991067666	-0.983855266055038	0.385434608109401	0.135812277054512	0.367586550954537	-1.36928987416444
chr1	14767495	14767681	186	+	intron	KAZN	0.209821889937499	0.743493596502729	0.135277768211762	1	0.0383179073960248	0.0720117012728995	-0.251331792915601	-0.606321740299083	0.279899831161349	0.554168835986396	0.354989947383482
chr1	14768590	14769066	476	+	intron	KAZN	0.574172320435382	0.922859336907656	0.601345479989345	1	0.00139091582797338	0.00408840350309247	-0.827478505923831	-0.606321740299083	0.279899831161349	0.554168835986396	-0.221156765624748
chr1	15219474	15220428	954	+	utr3	TMEM51	0.754903768183434	0.961128908793603	0.712360465288109	1	0.0070524584104378	0.0168273846906255	-0.625077253425468	-0.0316178336436339	0.969655799988919	0.989942996343302	-0.593459419781834
chr1	15410024	15410224	200	+	exon	EFHD2	3.69554621137809e-05	0.0101997075434035	3.98819244719625e-05	0.428132459206518	9.30206367305874e-10	1.03730059259881e-08	1.44908370372423	-0.343513247308003	0.106973756314878	0.317181544192373	1.79259695103223
chr1	15428724	15428832	108	+	utr3	EFHD2	0.144500621278179	0.657954605515362	0.135924362466459	1	3.29590568363394e-17	1.02211069341743e-15	0.309378108616001	-0.343513247308003	0.106973756314878	0.317181544192373	0.652891355924004
chr1	15568137	15568260	123	+	utr3	DNAJC16	0.164036850484734	0.683620110004613	0.147007193761554	1	0.186303849730369	0.271271862038893	-0.550263958960161	0.221784632331791	0.497250780952692	0.744194485263783	-0.772048591291952
chr1	15660965	15661299	334	+	utr3	DDI2	0.360456615452571	0.85000246789182	0.28650442622064	1	0.43701427797581	0.541662133759237	-0.0217359815605114	0.0912895852587186	0.720143474034536	0.88328600222697	-0.11302556681923
chr1	15661703	15661807	104	+	utr3	DDI2	0.151505014582676	0.669193876856508	0.17153336581223	1	0.00326946033662935	0.00863166405359873	0.0844751006742925	0.0912895852587186	0.720143474034536	0.88328600222697	-0.00681448458442611
chr1	15726977	15727555	578	+	exon	PLEKHM2	0.923106634007967	0.989349019676366	0.896275984409005	1	0.0936317119301741	0.152408236587597	-0.59715948109173	0.268786893302055	0.513794378304094	0.756812733960434	-0.865946374393786
chr1	15807571	15807676	105	-	utr5	UQCRHL	0.000907583490976031	0.0514600263635054	0.000408668881600544	1	1.37023599566025e-22	8.52318471057798e-21	0.870549770396596	-1.17051565056269	0.00764190594944823	0.0529558534635278	2.04106542095929
chr1	15835492	15835651	159	-	exon	FLJ37453	0.526426155100243	0.914348167579787	0.434325722288781	1	0.547123382459218	0.645003803532388	-0.723762716389849	-0.943489192899216	0.0539409198294722	0.203871287357261	0.219726476509367
chr1	15928141	15928408	267	+	exon	SPEN	0.833935842742704	0.977233272546854	0.867727148218453	1	0.000343315199392049	0.0011803242366319	-0.144906239272821	-0.257343806652196	0.599153483724044	0.815165873381152	0.112437567379375
chr1	15928512	15928974	462	+	exon	SPEN	0.697027445096161	0.947701952076646	0.70445258239509	1	0.883524092489311	0.924684181995475	0.0746267436745564	-0.257343806652196	0.599153483724044	0.815165873381152	0.331970550326753
chr1	15931120	15931242	122	+	exon	SPEN	0.905381228009914	0.986488869146545	0.926549692997821	1	0.347641117861534	0.452956298499572	1.09961224482804	-0.257343806652196	0.599153483724044	0.815165873381152	1.35695605148024
chr1	15935293	15935570	277	+	exon	SPEN	0.237239998858174	0.765253625324958	0.241033927976645	1	0.0105010490185506	0.0236950699284175	0.808817879432709	-0.257343806652196	0.599153483724044	0.815165873381152	1.06616168608491
chr1	15937394	15937536	142	+	exon	SPEN	0.460593318643327	0.895961664549067	0.423259841215115	1	1.97991286512396e-05	9.17564269664038e-05	-0.580817002332505	-0.257343806652196	0.599153483724044	0.815165873381152	-0.323473195680308
chr1	15939734	15940011	277	+	utr3	SPEN	0.523605221118309	0.914348167579787	0.658218061896019	1	0.0248039599260413	0.0496679219881151	0.14962047398289	-0.257343806652196	0.599153483724044	0.815165873381152	0.406964280635086
chr1	15945041	15945259	218	-	exon	ZBTB17	3.73051225641382e-09	2.00776169640192e-05	1.08255032620799e-05	0.116352509060835	7.82111822974086e-12	1.20938495407714e-10	0.506885900369309	-0.241203904205738	0.359821310506458	0.635398150285419	0.748089804575047
chr1	16250565	16251102	537	-	utr3	FBXO42	0.942331491551042	0.992782242836	0.921047873985558	1	0.225695991262522	0.318793634644263	0.474240544267172	0.269797368621322	0.19380113405084	0.454105534060213	0.204443175645851
chr1	16251204	16251313	109	-	exon	FBXO42	0.5372834218162	0.915247549096744	0.476543736415859	1	0.47403489381557	0.5783713137457	0.272232733346379	0.269797368621322	0.19380113405084	0.454105534060213	0.00243536472505695
chr1	16394990	16395319	329	+	utr3	SZRD1	0.375586051528174	0.858380695670181	0.543110699235292	1	0.922462129115803	0.95331709753927	-0.61652244332908	-0.312787148423613	0.119635994061705	0.34010749932877	-0.303735294905467
chr1	16459855	16460018	163	+	utr3	NECAP2	0.472789363618735	0.901617116258006	0.404885242083138	1	0.0485569396965834	0.0880554816439053	0.97943080687753	1.45828166039941	0.000676041879425355	0.00813879838292632	-0.478850853521883
chr1	16685922	16686050	128	-	exon	EIF1AXP1	0.741035353819571	0.957197754717376	0.743130878891921	1	0.563184677691053	0.659315743759075	-0.571341269279144	-0.724463681048577	0.0785087238052644	0.25955603133366	0.153122411769433
chr1	17018915	17019017	102	-	exon	SDHB	0.680021509792159	0.945930556170436	0.664177944194449	1	0.235663853497879	0.329819056768198	-0.119324900115437	-0.451932184494723	0.0263222988330509	0.126649093565581	0.332607284379286
chr1	17406858	17406967	109	-	utr3	RCC2	0.471251824230399	0.90100860163655	0.450183701880832	1	3.51378240428894e-08	2.94714048733853e-07	0.434796481893772	-0.148891573927345	0.710538923938014	0.878433825658879	0.583688055821118
chr1	19086771	19086884	113	-	exon	UBR4	0.729630996462221	0.953823011061737	0.705078931830063	1	0.616372452487133	0.706921941296429	-0.833134106737485	-0.515979070299528	0.0164632747510622	0.0911626770174315	-0.317155036437957
chr1	19087871	19087986	115	-	exon	UBR4	0.492526279700752	0.907908190548926	0.485288526599326	1	1.62448369386615e-09	1.75689135976821e-08	0.132550158559532	-0.515979070299528	0.0164632747510622	0.0911626770174315	0.64852922885906
chr1	19219162	19219320	158	-	utr3	EMC1	0.951942902334555	0.995084760098526	0.93105529133724	1	0.238323240677734	0.332761955745829	-0.410534654582599	-0.624596816667689	0.0195849692346173	0.102709467430958	0.214062162085089
chr1	19258673	19258957	284	+	utr3	MRTO4	0.872820571928933	0.98204592386674	0.896635473841023	1	0.00028404564298271	0.000996614008521989	-0.789106571668173	-0.610603840553401	0.0110519429462815	0.0691438534078799	-0.178502731114772
chr1	19327741	19328014	273	+	utr3	PQLC2	0.445993808015483	0.89050222469665	0.489449243344055	1	0.0481413997505733	0.0874582923308114	1.51483829923129	0.774567051869257	9.11825627915196e-06	0.000209473787638332	0.740271247362031
chr1	19328544	19329031	487	+	utr3	PQLC2	0.597430270196327	0.926586659538904	0.632129220686502	1	2.57135398231183e-05	0.000115920989541926	0.935725577956552	0.774567051869257	9.11825627915196e-06	0.000209473787638332	0.161158526087295
chr1	19329113	19329228	115	+	utr3	PQLC2	0.454680789000716	0.895059256182097	0.521481523959436	1	0.625694823774744	0.715222222077759	0.695992075128621	0.774567051869257	9.11825627915196e-06	0.000209473787638332	-0.0785749767406352
chr1	19332193	19332333	140	+	intergenic	NA	0.212197814692785	0.745699964113531	0.225166997047066	1	0.137296066158459	0.210641997138747	0.614151625554642	NA	NA	NA	NA
chr1	19339182	19339662	480	-	utr3	CAPZB	0.701810288449861	0.948265059570087	0.732953249116253	1	0.0924576544552553	0.150908056968452	0.414156475524002	0.252271910624733	0.19081289628536	0.449952615800759	0.161884564899268
chr1	19608335	19608525	190	+	exon	RP5-1056L3.3	0.476758716001893	0.902109033303052	0.455487760715078	1	9.43820873433863e-11	1.23859224622217e-09	-0.42477336127018	-0.806971237462359	0.143803815951179	0.380592717496412	0.38219787619218
chr1	19682265	19682414	149	-	utr3	TMCO4	0.762776446232034	0.961128908793603	0.808547888697615	1	4.58405192027585e-06	2.45784667235119e-05	0.5068083288317	0.00172253192100581	0.997116300946751	0.999053018894441	0.505085796910694
chr1	19682752	19682979	227	-	utr3	TMCO4	0.881333881872498	0.982725160444187	0.922631910029476	1	0.000763825723149857	0.00240759478817095	0.361331541006812	0.00172253192100581	0.997116300946751	0.999053018894441	0.359609009085806
chr1	20500192	20500464	272	-	utr3	MUL1	0.188284026737919	0.723819755828607	0.198882985382223	1	2.86342246799422e-08	2.45133565458121e-07	0.782110855047586	0.281935339691908	0.403564486588728	0.672791916090483	0.500175515355678
chr1	20500550	20500775	225	-	utr3	MUL1	0.146397979371547	0.660623119589674	0.130132429914703	1	0.0923785801479812	0.150801866045574	0.528895792238001	0.281935339691908	0.403564486588728	0.672791916090483	0.246960452546094
chr1	20807114	20807305	191	-	utr3	EIF4G3	0.969922519035135	0.997295049109224	0.996498013684307	1	0.00740311667379904	0.0175241835738564	-0.109799476541953	0.0864700041330231	0.627244661463725	0.832560301917893	-0.196269480674976
chr1	20879417	20879519	102	-	exon	EIF4G3	0.180351622168935	0.711840949422682	0.0910502320204269	1	0.0622056549302022	0.108298827488094	-0.215462757920579	0.0864700041330231	0.627244661463725	0.832560301917893	-0.301932762053602
chr1	20941641	20941862	221	-	exon	EIF4G3	0.401482950864183	0.871282758689933	0.332174533956075	1	0.589980722096232	0.683620388766831	-0.40909295454061	0.0864700041330231	0.627244661463725	0.832560301917893	-0.495562958673633
chr1	20941967	20942204	237	-	exon	EIF4G3	0.0138301413692364	0.245185871971642	0.0266205943451669	1	2.9378931569164e-11	4.20407822627359e-10	-0.970344942705053	0.0864700041330231	0.627244661463725	0.832560301917893	-1.05681494683808
chr1	20981121	20981221	100	-	exon	EIF4G3	0.430486529537263	0.885460934729562	0.416100454092632	1	0.560888319238401	0.657628588558196	1.7221635551841	0.0864700041330231	0.627244661463725	0.832560301917893	1.63569355105107
chr1	21679012	21679453	441	-	utr3	USP48	0.893483865918177	0.984698467227961	0.8718281679862	1	0.0135548835257048	0.0296050541140876	0.669013653102684	0.959391143268873	0.000342419415635527	0.00478571897566796	-0.290377490166189
chr1	21695179	21695293	114	-	exon	USP48	0.497764066710149	0.908380166105898	0.439096361618996	1	0.48894769243397	0.592908407698696	1.219722029993	0.959391143268873	0.000342419415635527	0.00478571897566796	0.260330886724126
chr1	21706545	21706657	112	-	exon	USP48	0.281197031415006	0.798113553431577	0.234329081842506	1	0.809743650759203	0.867882469671104	0.514666798618751	0.959391143268873	0.000342419415635527	0.00478571897566796	-0.444724344650121
chr1	21822303	21822447	144	-	utr3	HSPG2	0.816628309886123	0.97416239374064	0.798791312962562	1	0.00467473398221918	0.0117342692751716	-1.41432791987772	-1.54588022282046	5.50365606600505e-09	2.66919479235339e-07	0.131552302942742
chr1	22030339	22030628	289	+	exon	LINC00339	0.512336738572405	0.912200622116411	0.521695334934151	1	0.731297198195615	0.803549845966013	-0.835173106153567	-1.11935210203127	0.0629147421252691	0.224480749360397	0.284178995877704
chr1	22092578	22092706	128	+	utr3	CDC42	0.476681183498946	0.902109033303052	0.523984127103721	1	0.00131827116565237	0.00389722967406187	0.985982348003594	0.44296967036431	0.0127871053421293	0.0765652107770197	0.543012677639284
chr1	22511691	22511797	106	+	exon	ZBTB40	0.0707016766624	0.500844364167237	0.0444894088727317	1	1.42184447243118e-07	1.04582832316008e-06	-0.351797690079355	0.281648848700789	0.33145791845194	0.608634336810373	-0.633446538780144
chr1	22527867	22527967	100	+	utr3	ZBTB40	0.210051973288018	0.743493596502729	0.19787689459896	1	0.00158614547911978	0.00458215073847193	1.24663952961394	0.281648848700789	0.33145791845194	0.608634336810373	0.964990680913147
chr1	22528847	22529167	320	+	utr3	ZBTB40	0.129106942188843	0.63101438007114	0.150064268958097	1	0.460192033062189	0.564859868573311	1.09070680929115	0.281648848700789	0.33145791845194	0.608634336810373	0.809057960590366
chr1	22530430	22530573	143	+	utr3	ZBTB40	0.00797574290206088	0.177706717371409	0.0432179535717092	1	0.0990053385431888	0.160089624051578	0.286166598712279	0.281648848700789	0.33145791845194	0.608634336810373	0.00451775001148969
chr1	23310583	23310826	243	-	exon	HNRNPR	0.769005409707636	0.962973255136567	0.842296977589779	1	0.136440437222562	0.209508496711186	-0.743250777157204	-0.347043344773248	0.152051440429923	0.394809589755732	-0.396207432383956
chr1	23693735	23693855	120	+	exon	RPL11	0.0552141200317098	0.453683044291087	0.0701531519934684	1	5.80828255321017e-05	0.000239474822050171	-0.0769763206915868	-0.356347303400741	0.0282756660537101	0.133445151991214	0.279370982709155
chr1	23694596	23694759	163	+	exon	RPL11	0.147634959778544	0.663525138645616	0.127320293898568	1	4.77084497476051e-07	3.15738393440331e-06	-0.372447341073387	-0.356347303400741	0.0282756660537101	0.133445151991214	-0.016100037672645
chr1	23695742	23695850	108	+	exon	RPL11	0.0618801865386618	0.474752906558914	0.243119268492655	1	0.0250254096674722	0.0500185805322469	-0.459239722533895	-0.356347303400741	0.0282756660537101	0.133445151991214	-0.102892419133154
chr1	23751253	23751968	715	+	exon	TCEB3	0.687133705506827	0.946696833304961	0.688843735565	1	0.115236994647321	0.181934462940115	-0.4130023333064	0.315002274994719	0.241159327251519	0.509653038833348	-0.728004608301119
chr1	23752349	23752466	117	+	exon	TCEB3	0.0929664224623411	0.562875595995288	0.097108965694472	1	0.475008781364243	0.579345970334423	0.228233010317869	0.315002274994719	0.241159327251519	0.509653038833348	-0.0867692646768499
chr1	23873884	23874456	572	-	utr3	CNR2	0.263460163554571	0.783826755251908	0.188248247648679	1	0.0571767528342092	0.101097442860487	3.43125637651064	3.77896555062516	3.73040628201051e-48	3.73545330227441e-45	-0.347709174114518
chr1	23879937	23880047	110	-	intron	CNR2	0.393659997160151	0.86831069865407	0.146688099795727	1	0.357691632443684	0.463264235418009	3.29118968107315	3.77896555062516	3.73040628201051e-48	3.73545330227441e-45	-0.487775869552013
chr1	23961545	23961721	176	+	exon	PNRC2	0.00724052853709584	0.170168229636025	0.00879524201949359	1	2.14997951865553e-09	2.25936812502463e-08	-0.271528068826294	0.870793787418579	0.000274896240262354	0.00397583576719291	-1.14232185624487
chr1	23967643	23967757	114	-	utr3	SRSF10	0.90268268754349	0.985823467580368	0.865813469272684	1	0.000238117569836242	0.000853843108633055	0.675806175802789	0.356778508899676	0.049097893899862	0.191728665710686	0.319027666903113
chr1	24358054	24358377	323	-	utr3	STPG1	0.610648267495189	0.928523513394296	0.588841824392915	1	0.00455690858443582	0.0114894314145065	-1.50127575676029	-1.05371163272902	0.0386801572059092	0.16367424376247	-0.447564124031268
chr1	24654833	24655065	232	+	exon	SRRM1	0.663081778740946	0.94360289084711	0.627068964416433	1	6.25589976952037e-08	4.94998069263299e-07	-0.283058131673324	-0.364448142465929	0.342367443927884	0.619326647342416	0.0813900107926058
chr1	24669372	24669477	105	+	exon	SRRM1	0.1009618640241	0.581773824601398	0.112131921629161	1	9.15697010501751e-17	2.6560149676575e-15	-0.844531116314556	-0.364448142465929	0.342367443927884	0.619326647342416	-0.480082973848626
chr1	25223173	25223495	322	-	utr3	SYF2	0.754487873311536	0.960760377182701	0.70074103750448	1	2.32242025990938e-06	1.32090721019476e-05	-0.493608860039198	-0.560614662606735	0.0190455592635197	0.100843718613653	0.0670058025675374
chr1	25227497	25227598	101	-	exon	SYF2	0.835898691822364	0.978318940940794	0.828011502965761	1	0.261156083717825	0.358914510458176	-0.847685058147868	-0.560614662606735	0.0190455592635197	0.100843718613653	-0.287070395541133
chr1	25228169	25228305	136	-	exon	SYF2	0.0357012938328934	0.375008169345011	0.0479608134914952	1	0.0574180564667378	0.101457422929157	-0.666318718531195	-0.560614662606735	0.0190455592635197	0.100843718613653	-0.105704055924459
chr1	25242375	25242604	229	-	utr3	RSRP1	0.124144863606174	0.622340491423389	0.104821845152168	1	0.179105111267705	0.262487229913455	0.0371648965794237	-0.13999571591273	0.61055292624299	0.823099250853806	0.177160612492154
chr1	25303680	25303842	162	-	intron	RSRP1	0.341507731280225	0.838423758124502	0.255229289680847	1	0.357820783802343	0.463305156475707	0.0478016607480755	-0.13999571591273	0.61055292624299	0.823099250853806	0.187797376660806
chr1	25458381	25458521	140	+	exon	TMEM57	0.185310639898399	0.719869689036494	0.163714904473083	1	0.587656744194269	0.681294357280169	-0.259788637161958	0.991967834309291	5.74293720356119e-05	0.00105574535654667	-1.25175647147125
chr1	25458550	25458852	302	+	exon	TMEM57	0.0271575145549987	0.337555989226335	0.020971545239441	1	0.00111489190154274	0.00335872109532514	-0.527034818137331	0.991967834309291	5.74293720356119e-05	0.00105574535654667	-1.51900265244662
chr1	25498261	25498396	135	+	exon	TMEM57	0.337928256715919	0.836204239946645	0.362358442060079	1	8.72437619584529e-09	8.17796273898007e-08	-0.0667297277760574	0.991967834309291	5.74293720356119e-05	0.00105574535654667	-1.05869756208535
chr1	25567252	25567353	101	+	utr3	LDLRAP1	0.951321045184295	0.995084760098526	0.953075126704287	1	0.0381133473055392	0.0717149379882684	-0.70260208167558	-0.481503322885432	0.10377586607558	0.31068870681951	-0.221098758790148
chr1	25832261	25832522	261	+	utr3	MTFR1L	0.910856065242024	0.987113710272908	0.897459416194847	1	0.0251191292427626	0.0501683277248271	-0.197733546991732	-0.0488438948605085	0.897700304758815	0.964378290941818	-0.148889652131223
chr1	25835164	25835348	184	-	exon	AUNIP	0.981416738174234	0.99760823562514	0.98458343128604	1	0.457531160429052	0.562042559061304	-0.474428718793143	-0.0204088441350916	0.959184251062421	0.986061568079932	-0.454019874658051
chr1	25835560	25835744	184	-	exon	AUNIP	0.526319441763472	0.914348167579787	0.517055170840278	1	0.0238874454923994	0.0481552643206651	-0.597666122320981	-0.0204088441350916	0.959184251062421	0.986061568079932	-0.577257278185889
chr1	25862850	25863103	253	+	exon	RP1-125I3.2	0.200348874766163	0.732292684595006	0.188751578180493	1	0.0312220044448707	0.0606036404439172	-0.322305168055809	-0.818630953063773	0.811452681219129	NA	0.496325785007964
chr1	25863348	25863654	306	+	exon	RP1-125I3.2	0.337248961727836	0.836204239946645	0.368675852606047	1	0.928295378352143	0.957847019507854	-0.9757492093769	-0.818630953063773	0.811452681219129	NA	-0.157118256313127
chr1	25900927	25901128	201	-	utr3	STMN1	0.890471508804709	0.984051623464445	0.909273005786908	1	0.00199189851291746	0.00557327610439542	0.652408272869098	0.68436829409775	0.0159609629072019	0.0890831054325568	-0.0319600212286514
chr1	25901555	25901722	167	-	exon	STMN1	0.0485594446717632	0.427736384981063	0.0498307070813244	1	6.30806090122708e-15	1.46928665277283e-13	1.51422629344068	0.68436829409775	0.0159609629072019	0.0890831054325568	0.829857999342933
chr1	25961525	25961847	322	-	utr3	PAFAH2	0.0166589806983597	0.265601846699265	0.0740706979431676	1	0.0125364983587508	0.0276842312412307	-0.196977465343817	-0.472114411037128	0.0958840836880666	0.295142622572045	0.275136945693311
chr1	26255442	26255822	380	+	exon	CEP85	0.702751677355285	0.948503517403802	0.731777258601078	1	0.194709186550009	0.281621714578582	-1.05096736122598	-0.139548283442625	0.559163195965744	0.790978484703744	-0.911419077783356
chr1	26281062	26281318	256	+	utr3	SH3BGRL3	0.853240050273534	0.981281655096168	0.90399486415433	1	2.8675512772786e-07	1.99855694914476e-06	-0.207616912129178	-0.240337708406871	0.570243745294761	0.797900647390491	0.0327207962776925
chr1	26282341	26282472	131	-	exon	UBXN11	0.493740260579402	0.907908190548926	0.496677360021985	1	0.210328569166565	0.300617045132343	0.517032872051603	0.477641619435899	0.0119650035231659	0.0728991606925029	0.0393912526157038
chr1	26320118	26320318	200	+	utr3	CD52	6.46252096508755e-05	0.0139235372541891	0.00380961736737648	1	2.30702130477614e-05	0.000105552109951939	1.49898674591424	2.39718010787306	3.84210099633708e-13	3.80256309654919e-11	-0.898193361958828
chr1	26574028	26574768	740	+	utr3	RPS6KA1	0.899596399936815	0.98558959984799	0.882547032225459	1	0.455228457014591	0.559852962963888	-0.526963965038996	-0.738993061575037	0.000330738941339968	0.00463770098717485	0.212029096536042
chr1	26731207	26731562	355	+	exon	ARID1A	0.763163768744361	0.961128908793603	0.720376540177747	1	2.21120472256537e-11	3.22422412188699e-10	0.392488513449961	0.357830942135982	0.208706834110319	0.472637546502588	0.0346575713139791
chr1	26779182	26779770	588	+	utr3	ARID1A	0.156761825552556	0.674666876417871	0.111089784672181	1	0.0140356999359597	0.0304933376011847	0.0776480222726842	0.357830942135982	0.208706834110319	0.472637546502588	-0.280182919863297
chr1	26779865	26780091	226	+	utr3	ARID1A	0.581276263549008	0.92323117003017	0.565233298230125	1	0.000452938799175451	0.00151462847045588	0.198635759181878	0.357830942135982	0.208706834110319	0.472637546502588	-0.159195182954104
chr1	26780134	26780556	422	+	utr3	ARID1A	0.978549682239716	0.997295049109224	0.939082826840096	1	0.064258433673723	0.111260660460649	0.130700543848085	0.357830942135982	0.208706834110319	0.472637546502588	-0.227130398287897
chr1	26780723	26780945	222	+	utr3	ARID1A	0.0395485136136073	0.388824851551966	0.125665387550262	1	4.07971580366766e-06	2.21167867825026e-05	-0.139580048270305	0.357830942135982	0.208706834110319	0.472637546502588	-0.497410990406287
chr1	26876204	26876305	101	-	utr3	GPN2	0.770824898760725	0.962973255136567	0.686562536092234	1	0.0414123762917693	0.0768872638501949	0.938850178829722	-0.422354091678203	0.202427138068319	0.464597164802076	1.36120427050793
chr1	26894319	26894484	165	-	exon	GPATCH3	0.919351435970069	0.988502532892001	0.896645296086947	1	0.0200526427097369	0.0413384077010495	0.414321014075302	0.572298044378735	0.0470908991215109	0.186642229510007	-0.157977030303433
chr1	26897334	26897636	302	-	exon	GPATCH3	0.329842109916716	0.830846288745958	0.411832717139677	1	0.302876503864818	0.405430284623623	0.839243460872121	0.572298044378735	0.0470908991215109	0.186642229510007	0.266945416493386
chr1	26941394	26941549	155	+	exon	NUDC	0.720724153152058	0.952115689511445	0.67232377142234	1	0.006185767646174	0.014981707371548	-0.43150915014762	-0.538743237672677	0.00421631568847849	0.0342925666340035	0.107234087525057
chr1	26942590	26942710	120	+	exon	NUDC	0.263293752489309	0.783826755251908	0.284695941368601	1	0.989087902833846	0.990284231707761	-0.325636433401577	-0.538743237672677	0.00421631568847849	0.0342925666340035	0.2131068042711
chr1	26942834	26942980	146	+	exon	NUDC	0.602055470875748	0.927455954046808	0.59074446137382	1	3.54978742154219e-11	4.99990346115386e-10	-0.159318349290046	-0.538743237672677	0.00421631568847849	0.0342925666340035	0.379424888382631
chr1	27342533	27342876	343	+	intron	SYTL1	0.431758555728572	0.886241245969174	0.458516763068804	1	6.00045233583642e-12	9.5399690134831e-11	-2.99712925892909	-2.60837798586058	9.70811844041737e-29	3.93479286217202e-26	-0.388751273068513
chr1	27409764	27410126	362	-	exon	WASF2	0.600283677368869	0.926586659538904	0.64234265908651	1	1.57795395249781e-11	2.34211896314881e-10	-0.484683729305123	0.272703388037443	0.142921990761775	0.379438716272254	-0.757387117342567
chr1	27534371	27534471	100	-	utr3	AHDC1	0.210661312118175	0.744282562330662	0.089709909667048	1	0.00594947108863226	0.0145175189081115	-1.551515001693	-0.379902367044315	0.382875609289388	0.655901328060104	-1.17161263464869
chr1	27612568	27612671	103	-	utr3	FGR	2.10507991991036e-07	0.000377651337631919	6.48090927417388e-06	0.06970217924374	1.51287254967682e-13	3.00551731047158e-12	1.59177498217077	2.42709933973166	5.37575303173431e-20	9.94689607165361e-18	-0.835324357560886
chr1	27666128	27666254	126	-	utr3	IFI6	0.904903090193945	0.986364488803354	0.879319750066075	1	0.892987829443646	0.931332576411933	2.0886943387527	1.7975595226181	0.00297443801020051	0.0261673686034332	0.291134816134601
chr1	27850175	27850359	184	+	exon	PPP1R8	0.00538142914233918	0.143696288621349	0.0119670975369736	1	3.98322934274314e-05	0.000171261593151317	-0.686719237413953	0.394797914717	0.0546600642159143	0.205358259357208	-1.08151715213095
chr1	27882461	27882724	263	+	exon	THEMIS2	0.608689671292657	0.928523513394296	0.547219257357178	1	0.936878994605543	0.963777028188811	1.01841929568313	0.742487804157153	0.0101144219794144	0.0650911034223978	0.275931491525973
chr1	27882780	27882995	215	+	exon	THEMIS2	0.635400955269437	0.934521120790433	0.575153538689124	1	0.583552925861268	0.677631707693224	0.478248776050894	0.742487804157153	0.0101144219794144	0.0650911034223978	-0.264239028106259
chr1	27886064	27886636	572	+	utr3	THEMIS2	0.889279227913835	0.983921312891954	0.893233286834732	1	0.117277968628331	0.184534028426593	0.551625938035635	0.742487804157153	0.0101144219794144	0.0650911034223978	-0.190861866121517
chr1	28149551	28149884	333	-	utr3	PTAFR	0.22408019219281	0.757680861037832	0.153676517573249	1	0.00433150047196079	0.0109828644153558	-0.908363907576243	0.215089902878165	0.712738869662468	0.879518215169568	-1.12345381045441
chr1	28201254	28201390	136	-	exon	DNAJC8	0.817692964626396	0.97416239374064	0.791999299526388	1	0.0246071942709969	0.0493266086574451	-0.393169544306023	0.30092408588632	0.164170133531944	0.412497148799157	-0.694093630192343
chr1	28237757	28238039	282	+	utr3	ATPIF1	0.797394856453566	0.97149038836047	0.823503230006058	1	0.0217449681005851	0.0443513270906741	0.567619327726791	0.312150603440918	0.128297005809075	0.355155113842024	0.255468724285873
chr1	28334534	28334914	380	+	exon	MED18	0.091265171671558	0.561761532069026	0.124209425336361	1	2.97769781777257e-09	3.04591313850291e-08	-0.466695443202772	-0.0875840763918233	0.8093316006635	0.927320883343219	-0.379111366810948
chr1	28510738	28510842	104	+	exon	SNHG3	0.724108618598847	0.953227734895368	0.71368690343868	1	0.00171073717231282	0.00489477338773153	0.280945030228097	0.405501573656209	0.0121402649906213	0.0737321935189151	-0.124556543428113
chr1	28538538	28538927	389	+	utr3	RCC1	0.488200874976317	0.904941315351313	0.567938301374757	1	0.58732176022695	0.680979362331883	0.156980380641941	0.114292079636799	0.561733117134486	0.792249182267944	0.0426883010051419
chr1	28577455	28577679	224	+	utr3	TRNAU1AP	0.0761721019285437	0.517297479595485	0.0784731258079152	1	0.0541846604302164	0.0968090869814973	-0.0908473406730702	0.659292466891137	0.0155593842854748	0.0875016183322226	-0.750139807564208
chr1	28578601	28578751	150	-	exon	SNHG12	0.899863335864199	0.98558959984799	0.890246398268568	1	0.00582974705536686	0.0142479918380202	-0.47165526653129	-0.518512422091359	0.0934458275339307	0.290331871164465	0.046857155560069
chr1	28603191	28603490	299	-	utr3	TAF12	0.138426875768956	0.647996481987366	0.248522674654485	1	1.50728454153794e-05	7.14847463706028e-05	-0.552320995834916	0.0792382785676462	0.751044084096358	0.898123347311184	-0.631559274402562
chr1	28714166	28714848	682	+	utr3	GMEB1	0.372058056526467	0.856284625382629	0.489795157133912	1	0.0125701982327125	0.027735883367279	-0.257757599155952	-0.316403873551995	0.474053253604309	0.728889962029159	0.058646274396043
chr1	28743295	28743824	529	+	exon	YTHDF2	0.681435368364249	0.945930556170436	0.692652534101897	1	0.0159806189088556	0.0341069893054731	0.306176921797125	0.447947399494454	0.0341064109226741	0.150334912774905	-0.14177047769733
chr1	28987606	28987792	186	+	utr5	EPB41	0.29705757170747	0.812528211296048	0.246671460889924	1	0.709153545903971	0.785587946002948	0.0420669770303459	-0.110021525770914	0.801635160513673	0.924166012286622	0.15208850280126
chr1	29148533	29149244	711	-	exon	SRSF4	0.191042906298247	0.726126153713146	0.202962532669727	1	0.274560877426357	0.373946285531582	0.704219502189523	0.661233369052523	0.0135135302617691	0.0796264540138786	0.0429861331369995
chr1	29154791	29154944	153	-	utr3	SRSF4	0.990599408511052	0.999394162271136	0.960473073915572	1	5.90654040512054e-08	4.7081689851483e-07	0.978781560692336	0.661233369052523	0.0135135302617691	0.0796264540138786	0.317548191639813
chr1	30732550	30732678	128	-	utr3	LAPTM5	0.27740244558673	0.794205743994336	0.248701683913954	1	3.12359811406009e-14	6.62979079001984e-13	0.163897929701109	-0.373781588648196	0.0641330927271416	0.22720179346062	0.537679518349305
chr1	30733234	30733384	150	-	utr3	LAPTM5	0.269173459658833	0.790617046501144	0.342143064647345	1	0.00159283421671827	0.00459777065614413	-0.585732871261507	-0.373781588648196	0.0641330927271416	0.22720179346062	-0.211951282613311
chr1	31363979	31364200	221	+	utr3	ZCCHC17	0.719248117724798	0.951742839036846	0.764431899795254	1	2.60168812791123e-06	1.46733574132352e-05	0.00764988603615905	0.452529605420048	0.102821697763723	0.308646404696148	-0.444879719383889
chr1	31630420	31630527	107	-	utr3	PEF1	0.712572472315396	0.9499839332825	0.663451121107752	1	0.00918948151951838	0.021138950541158	0.106406158518141	0.780598067283493	0.150904803786543	0.393008558152064	-0.674191908765352
chr1	32170896	32171153	257	+	utr3	KPNA6	0.339254475294571	0.836204239946645	0.2849243883901	1	0.0499839104898808	0.0902023915447941	0.717713186548831	0.426129967716869	0.109018374584146	0.32074313697648	0.291583218831962
chr1	32181297	32181487	190	+	exon	TXLNA	0.695202983825726	0.947701952076646	0.654567215274252	1	0.00930747809334375	0.0213738309352267	-0.924679653076315	-0.306430503827733	0.232428071910085	0.500648243467718	-0.618249149248582
chr1	32194012	32194114	102	+	exon	TXLNA	0.0459612610576714	0.417139134928141	0.0172460050756006	1	2.18010948385524e-06	1.25187610222872e-05	-0.815137820785314	-0.306430503827733	0.232428071910085	0.500648243467718	-0.508707316957581
chr1	32194852	32195221	369	+	utr3	TXLNA	0.782966298922924	0.967099987708481	0.73649020569578	1	0.00975772868094903	0.022208739072693	-0.700551124353085	-0.306430503827733	0.232428071910085	0.500648243467718	-0.394120620525352
chr1	32207438	32207539	101	+	exon	IQCC	0.0291995465605886	0.344290794764634	0.0111895742570473	1	3.51993296324314e-07	2.39582533949775e-06	-0.827028076712515	-0.280385660871371	0.552511439206749	0.786365977175406	-0.546642415841144
chr1	32207668	32208143	475	+	utr3	IQCC	0.773099928061008	0.963207993327246	0.720838873326064	1	0.0854576041532983	0.14106600372659	-0.225994974508478	-0.280385660871371	0.552511439206749	0.786365977175406	0.0543906863628933
chr1	32208543	32208646	103	+	utr3	IQCC	0.216918252064973	0.750767674828609	0.133306670126483	1	5.64495429042795e-08	4.51974353566185e-07	0.85106380987408	-0.280385660871371	0.552511439206749	0.786365977175406	1.13144947074545
chr1	32216254	32216576	322	-	utr3	TMEM234	0.31968624246971	0.822966437843023	0.247072578126436	1	0.137895260886032	0.211356924457284	0.481365502155609	1.67673644543113	0.261186197256728	0.53260333443954	-1.19537094327552
chr1	32231420	32231538	118	+	utr3	EIF3I	0.445731993397608	0.89050222469665	0.441148239240752	1	2.33538954618922e-09	2.43754868152688e-08	-0.0368014618832432	-0.421824366256011	0.0530064102618491	0.201492732653994	0.385022904372768
chr1	32332070	32332177	107	+	exon	HDAC1	0.399747316733826	0.870948405225139	0.368543876446492	1	0.0864133900045078	0.142447072585556	-0.0354156279262983	-0.129107039023408	0.571113869954774	0.798719368106267	0.0936914110971096
chr1	32334462	32334749	287	-	utr3	MARCKSL1	0.0267559997193898	0.334885559278502	0.12427816265778	1	0.00568124975009201	0.0139135021758626	0.0536493464392778	0.440483491250898	0.11300800673326	0.328095821033936	-0.38683414481162
chr1	32621896	32622016	120	-	utr3	ZBTB8OS	0.816093693245744	0.97416239374064	0.865929701095313	1	0.755378942465909	0.823152688595003	0.516664399480109	0.181697451441743	0.613389080328693	0.824781514936868	0.334966948038366
chr1	32780171	32780346	175	-	exon	YARS	0.0367174800348962	0.378562861106012	0.0678087184160011	1	7.27940259700524e-07	4.64336996718278e-06	-0.494069746346547	-0.931770474557585	1.45215008600381e-06	4.07919982079916e-05	0.437700728211038
chr1	32826602	32826776	174	+	exon	S100PBP	0.771197243651124	0.962973255136567	0.726478279507927	1	0.100787984725383	0.162556880040444	-0.620912090731329	0.649575660155806	0.0141018412014841	0.0820795489935004	-1.27048775088713
chr1	32936617	32937220	603	-	utr3	RNF19B	0.0213941216059814	0.298685246390121	0.0415701962055154	1	4.48077428061383e-08	3.66117023794119e-07	-0.1283051770028	-0.150312060376311	0.81295031209464	0.928595126000607	0.022006883373511
chr1	33008053	33008462	409	-	utr3	AK2	0.742409592742251	0.957197754717376	0.734230316083194	1	0.028538838321055	0.0561437731577464	1.1559966050253	0.97497315731887	8.8872566293581e-07	2.66351707045005e-05	0.181023447706428
chr1	33009017	33009205	188	-	utr3	AK2	0.895138842607358	0.984698467227961	0.874633727075941	1	0.313575868243501	0.416567498246725	1.18439786898641	0.97497315731887	8.8872566293581e-07	2.66351707045005e-05	0.209424711667535
chr1	33010156	33010396	240	-	utr3	AK2	0.00672056538433293	0.162962994536236	0.0416221923283691	1	8.97263848410274e-05	0.000357212588706732	0.541811094117833	0.97497315731887	8.8872566293581e-07	2.66351707045005e-05	-0.433162063201037
chr1	33013135	33013419	284	-	utr3	AK2	0.865743501101335	0.98204592386674	0.810565024257251	1	1.17120763353829e-05	5.71063223584304e-05	0.764442850746712	0.97497315731887	8.8872566293581e-07	2.66351707045005e-05	-0.210530306572158
chr1	33299485	33299710	225	+	utr3	ZNF362	0.112299061869301	0.602886335142723	0.111361344055458	1	0.0041103239665784	0.0105037274291974	0.653936419995755	0.708154692371596	0.068790463845182	0.238607376420306	-0.0542182723758403
chr1	34855440	34855796	356	-	utr3	SMIM12	0.132676191961249	0.635977762289557	0.209946385319491	1	0.0276591208679919	0.0546128072771487	0.119429477174515	0.414671946494852	0.0781984744999311	0.258831932998703	-0.295242469320336
chr1	34987140	34987631	491	-	exon	ZMYM6	0.548876330910786	0.916381070393714	0.681518965631258	1	0.445031453263761	0.549762767600887	0.947937881779436	1.03765361170027	0.00694766931769485	0.0491972440911479	-0.0897157299208315
chr1	34988767	34988879	112	-	exon	ZMYM6	0.871816066262062	0.98204592386674	0.848819339943489	1	0.162668837513656	0.242650313346889	1.59927072629303	1.03765361170027	0.00694766931769485	0.0491972440911479	0.561617114592759
chr1	35113814	35113984	170	+	exon	ZMYM1	0.721516878422971	0.952115689511445	0.660416730828168	1	0.895458612000357	0.932915686849972	-0.00937142553888527	0.364507927269833	0.598985234681398	0.815165873381152	-0.373879352808718
chr1	35176431	35176540	109	-	utr3	SFPQ	0.143557691682112	0.655413745156521	0.234210341316235	1	0.227577194388909	0.32079619974051	0.903097680476693	0.268163886590967	0.131069226390571	0.359985711656452	0.634933793885727
chr1	35184484	35184627	143	-	exon	SFPQ	0.0235313194156929	0.314352406504384	0.0998521702366588	1	0.113461964696633	0.179606384539639	1.00061481853304	0.268163886590967	0.131069226390571	0.359985711656452	0.732450931942077
chr1	35187067	35187173	106	-	exon	SFPQ	0.0161947945315786	0.26237460920649	0.0693042459160391	1	0.000362823819730714	0.00123947527749912	0.588310197786332	0.268163886590967	0.131069226390571	0.359985711656452	0.320146311195366
chr1	35188029	35188156	127	-	exon	SFPQ	0.533285516468832	0.914456016746946	0.552101044305332	1	0.127364040105371	0.197373910652922	0.241762035441903	0.268163886590967	0.131069226390571	0.359985711656452	-0.0264018511490641
chr1	35189264	35189423	159	-	exon	SFPQ	0.0965443006078736	0.572019291806968	0.222099795814916	1	0.106576547255621	0.170436948286185	-0.019024436385889	0.268163886590967	0.131069226390571	0.359985711656452	-0.287188322976856
chr1	35191440	35191575	135	-	exon	SFPQ	0.692549142802514	0.947701952076646	0.648716599256871	1	0.00422944451208708	0.0107672231830067	-0.433169941985558	0.268163886590967	0.131069226390571	0.359985711656452	-0.701333828576524
chr1	35419982	35420134	152	+	utr3	ZMYM4	0.738019301274782	0.956672457972756	0.722723314601046	1	0.458922250634981	0.563494105326681	0.514784548304446	0.295282482630101	0.28673926701967	0.562605180091728	0.219502065674345
chr1	35566599	35566699	100	+	utr3	NCDN	0.00296025724573701	0.105861159445559	0.00376280840970244	1	3.17451463415459e-10	3.83400134434765e-09	-1.35018814888065	-0.747226467983559	0.00293150786928439	0.0258699110724874	-0.602961680897096
chr1	35760395	35760601	206	-	exon	CLSPN	0.0607510150012131	0.470945498580427	0.0326731612451129	1	0.00597273455492389	0.0145610776043353	-0.344632917271257	0.462240504054842	0.266324139830621	0.538564484715687	-0.806873421326098
chr1	35855825	35855937	112	+	utr3	AGO4	0.733410789707068	0.954305396653876	0.736703127878601	1	0.98306306773091	0.986236702066864	-0.802748124135159	-0.422253028676194	0.0478081260698282	0.188301186970543	-0.380495095458965
chr1	36095557	36095665	108	-	utr3	COL8A2	0.555986909192309	0.918612855925711	0.621602293244091	1	0.0163586240147777	0.0347964326987591	-0.000516380921059316	-1.08771843832845	8.03211778907426e-08	3.11459546978157e-06	1.08720205740739
chr1	36096905	36097168	263	-	utr3	COL8A2	0.00701383553000522	0.166837536121947	0.00964149135612448	1	0.000249773818632045	0.000889416301224167	-0.550697738784566	-1.08771843832845	8.03211778907426e-08	3.11459546978157e-06	0.53702069954388
chr1	36137043	36137222	179	-	utr3	TRAPPC3	0.259466760708612	0.781743994122865	0.225125267303431	1	0.50406653131573	0.607419926482482	0.377139778596086	0.936252235652199	0.0015173185634637	0.01555045990719	-0.559112457056113
chr1	36178863	36178970	107	+	exon	MAP7D1	0.0384697665307992	0.388175479215156	0.0397246788904916	1	0.233115668100873	0.326999172185529	0.517608034315973	0.222940641649916	0.214998091944477	0.480932330113295	0.294667392666057
chr1	36289211	36289496	285	+	exon	THRAP3	0.351938609392595	0.845595086164811	0.325262283196686	1	0.0419143613788578	0.0776718516958651	-0.747129064517135	0.482313895517136	0.0193927348139342	0.102078702763637	-1.22944296003427
chr1	36301500	36301615	115	+	exon	THRAP3	0.41958570075535	0.882122514499327	0.488819567202027	1	0.40829934804208	0.513223838836681	0.301106940424556	0.482313895517136	0.0193927348139342	0.102078702763637	-0.181206955092581
chr1	36303744	36304418	674	+	utr3	THRAP3	0.5852972952458	0.923306099413345	0.532629284406268	1	0.0859824752041722	0.141823638208476	0.197230099870532	0.482313895517136	0.0193927348139342	0.102078702763637	-0.285083795646604
chr1	36322130	36322310	180	-	utr3	EVA1B	0.512371326766613	0.912200622116411	0.551833683636325	1	0.0329738324909239	0.0634067990426446	-0.261503870432203	-0.633951384080534	0.229460445762236	0.497719822656796	0.372447513648331
chr1	36393678	36394180	502	-	utr3	LSM10	0.940342650014619	0.992591772806341	0.968061532860747	1	0.567304051888089	0.662984242220647	0.274857712079897	0.3657764632599	0.0785785612075958	0.259665477575298	-0.0909187511800035
chr1	36455828	36455955	127	-	exon	MRPS15	0.502796222608764	0.909058377358877	0.618042295704584	1	3.51859212354513e-07	2.39582533949775e-06	0.378107023927579	0.280663592170309	0.141680989243325	0.377725897959317	0.0974434317572699
chr1	36456253	36456428	175	-	exon	MRPS15	0.543149994065624	0.916004811487955	0.532485415263212	1	0.415628472278315	0.520551442060864	0.387131077982433	0.280663592170309	0.141680989243325	0.377725897959317	0.106467485812124
chr1	36466556	36466673	117	-	exon	CSF3R	0.888021540188386	0.983921312891954	0.939548918208382	1	0.000740222311372083	0.00234694528364024	-0.658407476082924	-0.827679324651648	0.00128631476846456	0.0136941440297513	0.169271848568724
chr1	36473186	36473388	202	-	exon	CSF3R	0.599147134851896	0.926586659538904	0.653898428750948	1	0.196391194229148	0.283764026847385	0.0416613755282987	-0.827679324651648	0.00128631476846456	0.0136941440297513	0.869340700179947
chr1	36473850	36473953	103	-	exon	CSF3R	0.97615218266609	0.997295049109224	0.980917025476674	1	2.30091870052869e-05	0.00010531767816414	-0.807668032631669	-0.827679324651648	0.00128631476846456	0.0136941440297513	0.0200112920199793
chr1	36476396	36476757	361	-	intron	CSF3R	0.581917111660239	0.92323117003017	0.555036146671355	1	0.165596812844724	0.246134447668133	-0.991716646054671	-0.827679324651648	0.00128631476846456	0.0136941440297513	-0.164037321403023
chr1	37455353	37455499	146	-	exon	LINC01137	0.942084036612819	0.992782242836	0.913026515936105	1	0.0579469045964024	0.102190534310371	-0.190253083750735	-1.21118426404097	0.127541931372372	0.354307793882332	1.02093118029023
chr1	37537781	37537881	100	-	exon	SNIP1	0.609948957612931	0.928523513394296	0.518675243020779	1	0.955506785405975	0.974818452940713	-0.0921169322808118	1.14241127307902	0.0583820885986154	0.214281650326484	-1.23452820535983
chr1	37566872	37567081	209	-	exon	GNL2	0.391603318563892	0.86675933734327	0.456218703435671	1	4.13151652809985e-09	4.12423463440468e-08	-0.205952382467108	0.0435268712394246	0.811233685406458	0.927889690268446	-0.249479253706533
chr1	37568923	37569031	108	-	exon	GNL2	0.857558485268763	0.981859422063956	0.813210771463601	1	9.57559634296073e-08	7.2770474750424e-07	-0.246417914606936	0.0435268712394246	0.811233685406458	0.927889690268446	-0.289944785846361
chr1	37799870	37800146	276	+	utr3	MANEAL	0.689346350350062	0.94689059204104	0.707944249386124	1	0.000233823464917115	0.00084152986821842	-0.727201338580538	0.184770891086017	0.761331923726645	0.903965497495898	-0.911972229666555
chr1	37815197	37815297	100	-	exon	MTF1	0.602464010193731	0.927455954046808	0.489357981523781	1	0.0186252477269697	0.0389252846746788	1.35576136765103	-0.0564206291664952	0.873279222328475	0.953583101423747	1.41218199681753
chr1	38019217	38019320	103	+	exon	UTP11	0.911972780944253	0.987113710272908	0.938361918160856	1	0.526640431246522	0.627385993650374	-0.366283756647729	-0.173308705061568	0.429841091678984	0.693243477371042	-0.192975051586161
chr1	38838940	38839388	448	-	utr3	RRAGC	0.268838531630142	0.790617046501144	0.199833575110678	1	0.0945388167132586	0.153738073268215	0.47544854840095	1.73939046839489	0.000293007591716302	0.00418796661107188	-1.26394191999394
chr1	39028735	39028871	136	+	exon	NDUFS5	0.430221623376471	0.885460934729562	0.419566400802211	1	2.43573747709885e-13	4.73122220055247e-12	0.948475952802399	0.549042662145088	0.0172570531177492	0.0938852078055114	0.399433290657311
chr1	39034349	39034470	121	+	exon	NDUFS5	0.802262037756641	0.971680843509425	0.843506473094009	1	0.333064430832064	0.43713944873568	0.380011626522025	0.549042662145088	0.0172570531177492	0.0938852078055114	-0.169031035623063
chr1	39388389	39388584	195	+	exon	MACF1	0.204784961039987	0.738423443465615	0.131143370458682	1	0.0614621705157409	0.107216875763199	0.136935219073609	1.10742590687074	1.68080414820882e-06	4.67521715930699e-05	-0.97049068779713
chr1	39568873	39569003	130	-	utr3	PABPC4	0.53665479979373	0.915247549096744	0.582098114520842	1	0.0169025074996031	0.0358047014179585	-0.582390777268164	-0.140618234072002	0.492660094376835	0.742238497794217	-0.441772543196162
chr1	39759717	39759853	136	-	utr3	BMP8B	0.484562937249568	0.90324285426825	0.391772698474329	1	0.71977880748353	0.794985091586807	-0.741354254134981	-0.898582352379179	0.0188037787463287	0.0999053450682749	0.157228098244198
chr1	39802875	39802981	106	+	intergenic	NA	0.773595206282486	0.963213279401351	0.804832191904642	1	0.00172559335945811	0.00492941601835113	0.584258580534791	NA	NA	NA	NA
chr1	39896281	39896437	156	-	utr3	MYCL	0.0460950661486396	0.417692359074789	0.0308683236839234	1	0.00409594002469618	0.010475551335488	1.10239799446969	1.00904869192064	0.012291179333849	0.0743806419481379	0.0933493025490446
chr1	39897274	39897412	138	-	utr3	MYCL	0.00233926918499148	0.093264193655031	0.00101393897589154	1	4.61913371055356e-05	0.000195771949032166	0.154879448580399	1.00904869192064	0.012291179333849	0.0743806419481379	-0.854169243340245
chr1	40072440	40072568	128	+	utr3	CAP1	0.301867194319937	0.815766947777809	0.307617118654732	1	0.983019960397706	0.986236702066864	-0.0557342039450724	-0.0265659501758577	0.918108969891357	0.971829933743351	-0.0291682537692147
chr1	40239042	40239389	347	+	exon	RLF	0.913151760058036	0.987113710272908	0.925472204217094	1	0.868250555232999	0.91367177760587	-0.361631443001008	-0.00448058984409279	0.98752868111419	0.996031576384892	-0.357150853156916
chr1	40239469	40239569	100	+	exon	RLF	0.778212194359608	0.965448580818454	0.711504446476184	1	0.279739285728233	0.379462303507061	-0.0875985865232484	-0.00448058984409279	0.98752868111419	0.996031576384892	-0.0831179966791556
chr1	40239827	40239962	135	+	exon	RLF	0.727778376846467	0.953575016396761	0.749516402201799	1	1.96754551763474e-06	1.14162186102192e-05	0.200081374550616	-0.00448058984409279	0.98752868111419	0.996031576384892	0.204561964394709
chr1	40240184	40240506	322	+	utr3	RLF	0.921668888087682	0.989122060232581	0.939083559742784	1	0.526231745309396	0.627107398812227	-0.0686919133297889	-0.00448058984409279	0.98752868111419	0.996031576384892	-0.0642113234856961
chr1	40257336	40257847	511	-	exon	RP1-39G22.7	0.278318699747496	0.794813600814305	0.267546099070225	1	1.15819215083221e-18	4.53211117640196e-17	-0.240590591904042	-1.06286449870356	0.000693750449474616	0.00829916648025747	0.822273906799521
chr1	40292609	40292718	109	+	utr3	ZMPSTE24	0.588734568066254	0.923306099413345	0.554198828397369	1	0.00954201599398385	0.0218193017660986	-0.942824999609883	0.238589402915929	0.358663773316076	0.634275235109034	-1.18141440252581
chr1	40300576	40301146	570	-	utr3	COL9A2	0.0124031986248416	0.229683427736586	0.0836855516238267	1	1.04399119625928e-09	1.15937969689846e-08	0.784018206394733	0.894905415198531	0.0077314977372538	0.0534144829469445	-0.110887208803798
chr1	40303584	40303737	153	-	exon	COL9A2	0.0223118799588845	0.306724234837079	0.0145406231814048	1	5.48992914672497e-31	7.67235422700097e-29	1.60798683780875	0.894905415198531	0.0077314977372538	0.0534144829469445	0.713081422610218
chr1	40463105	40463268	163	+	utr3	ZFP69B	0.944085795145432	0.993087647524743	0.930143535721214	1	0.617658623832863	0.708142387712065	-0.279389083730431	-0.0885000572126243	0.960344263791885	0.986605538639844	-0.190889026517806
chr1	40495188	40495288	100	+	exon	ZFP69	0.846235165041906	0.979251678265362	0.802994097479208	1	0.323539964771402	0.427462629577007	-0.0151021322926982	0.56911118806126	0.455217771513975	0.713223389275877	-0.584213320353958
chr1	40495565	40496016	451	+	exon	ZFP69	0.312118888026089	0.820136440667671	0.234401866043811	1	0.0681007485359926	0.116786000796146	-0.221765929738779	0.56911118806126	0.455217771513975	0.713223389275877	-0.790877117800039
chr1	40514640	40515001	361	-	exon	RP11-656D10.5	0.670682044841366	0.943876302510782	0.610001022590244	1	0.387293192210607	0.49297033962582	-0.784272044587986	NA	NA	NA	NA
chr1	40515164	40515817	653	+	utr3	EXO5	0.737122826985385	0.956065804274091	0.763974563813849	1	0.296017544245819	0.397683494835113	-0.353479454234779	-0.57718562115422	0.225390661928254	0.492749421558221	0.223706166919441
chr1	40770691	40770805	114	+	exon	NFYC	0.230646808739129	0.760640924624215	0.216673192060851	1	1.1663560201573e-05	5.69333326861211e-05	0.450828615185243	-0.00511151536028789	0.992425049763703	0.997464227556682	0.455940130545531
chr1	40861116	40861586	470	-	utr3	CITED4	0.841347809895549	0.978594191387677	0.862647994885988	1	3.88657381619772e-10	4.64394053128627e-09	0.0144534794753196	-0.0940232402163008	0.850234061072033	0.944880188741539	0.10847671969162
chr1	40861857	40862062	205	-	exon	CITED4	0.37442167601342	0.85714056159261	0.361597004013842	1	7.32570984082959e-21	3.78999824986381e-19	2.15932396311481	-0.0940232402163008	0.850234061072033	0.944880188741539	2.25334720333111
chr1	41510659	41510842	183	-	exon	HIVEP3	0.324405255143635	0.826128393942809	0.231692850808608	1	0.0542847545784122	0.0969718200561576	-0.6520405711548	-0.535025253394188	0.378473128843295	0.652232038094697	-0.117015317760612
chr1	41513524	41513634	110	-	exon	HIVEP3	0.65336220014562	0.939978201482564	0.591859303803399	1	0.744449693972962	0.813921025321607	-1.61731667042936	-0.535025253394188	0.378473128843295	0.652232038094697	-1.08229141703517
chr1	42191386	42191528	142	-	exon	FOXJ3	0.212909581356864	0.745772448332342	0.188193399793782	1	0.0372332968261524	0.0703295606716213	-0.429029091666752	0.0773631283873142	0.734817682611151	0.890750176113771	-0.506392220054066
chr1	42459772	42460032	260	+	utr3	PPCS	0.282009123309768	0.798269046720401	0.27158559010904	1	0.626897676804849	0.716216785231657	0.048324870875151	0.48802984152983	0.0138824877544588	0.0811543918420849	-0.439704970654679
chr1	42460086	42460352	266	+	utr3	PPCS	0.282974225207751	0.79903844704518	0.217983884458782	1	0.671254562498405	0.754005255432707	-0.0515760501154018	0.48802984152983	0.0138824877544588	0.0811543918420849	-0.539605891645232
chr1	42682471	42682585	114	+	utr5	YBX1	0.119185951267072	0.6144241280837	0.109443397060891	1	0.0521622636783481	0.093661953068038	-1.03025410676144	-0.809279345025398	0.0270858759498898	0.129263489289312	-0.220974761736042
chr1	42696651	42696751	100	+	exon	YBX1	0.572546135915183	0.922859336907656	0.638035615053103	1	0.000257798826779969	0.000913157727116278	-1.18234783496414	-0.809279345025398	0.0270858759498898	0.129263489289312	-0.373068489938741
chr1	42700819	42700986	167	+	exon	YBX1	0.974724598395394	0.997295049109224	0.96587043430249	1	2.25199349637784e-05	0.000103253949784925	-0.764096050633211	-0.809279345025398	0.0270858759498898	0.129263489289312	0.0451832943921866
chr1	42746453	42746615	162	-	utr3	P3H1	0.190487335737062	0.726126153713146	0.183767435213091	1	0.141749183659723	0.21625002624135	-0.245661362062123	-0.224903757799754	0.222384432530407	0.489300650307071	-0.0207576042623691
chr1	42775314	42775463	149	+	utr3	RP5-994D16.12	0.186516241339284	0.721606037897963	0.137390639051764	1	6.58572496518299e-06	3.39410854168267e-05	-0.74961421028945	-3.26599922171227	0.5040007238845	NA	2.51638501142282
chr1	42842869	42842969	100	-	exon	RP11-342M1.3	0.821399478390938	0.975575839580639	0.78358180256063	1	0.0525309183960406	0.0941985023929001	-0.345483039953243	0.594008983824148	0.750997889775634	0.898123347311184	-0.939492023777391
chr1	42843005	42843294	289	+	utr3	ERMAP	0.439346127736308	0.888345543572238	0.412304558900383	1	0.000118074244104739	0.000456392579314329	0.184926558551138	-0.0756673219834644	0.882297790095236	0.958087916610253	0.260593880534602
chr1	42851317	42851856	539	+	utr3	ZNF691	0.49151625811283	0.907908190548926	0.542335483058939	1	0.89710294501085	0.934261568882392	0.318401953760945	-0.0316654507970526	0.934537814100914	0.976697518059159	0.350067404557998
chr1	42926877	42927165	288	-	utr3	SLC2A1	0.119520789461872	0.615560659218941	0.146558033401035	1	0.0111242504190735	0.0249391789082605	0.758124775513715	1.09827704015523	1.3289399173076e-07	4.88607866356962e-06	-0.340152264641514
chr1	43164383	43164554	171	-	utr3	EBNA1BP2	0.16582465780213	0.687307129989269	0.165333265027967	1	0.0500214819639126	0.0902550582517879	-0.458584320951428	-0.492972482040119	0.0103555844854744	0.0660483756823643	0.0343881610886912
chr1	43362968	43363109	141	+	exon	CDC20	0.540583086281734	0.915247549096744	0.637339517174475	1	0.0593716663414627	0.104296290490363	0.352508181073964	0.154423288017117	0.4288186343404	0.6924191085168	0.198084893056847
chr1	43363660	43363874	214	-	utr3	ELOVL1	0.0161161906684747	0.261651095558766	0.0607893374388447	1	0.000132551654738411	0.000506170460127766	-0.0245750931939893	0.704688316419568	0.00307522183504775	0.0269149106930683	-0.729263409613558
chr1	43384958	43385102	144	-	utr3	MED8	0.568698260791	0.922323904735848	0.534895689032399	1	0.958906091411592	0.976067854655632	0.168928968180555	0.262481935941359	0.324488333777475	0.602254102414893	-0.0935529677608038
chr1	43450316	43450838	522	+	utr3	SZT2	0.799056619589422	0.971680843509425	0.777782964032421	1	4.22798889205553e-06	2.285152610116e-05	0.172587164259459	0.0244110949662101	0.940675858341406	0.979216360089632	0.148176069293249
chr1	43450956	43451128	172	+	utr3	SZT2	0.118377225434902	0.614186622889347	0.0727319235066611	1	1.28624037958531e-06	7.76679082296524e-06	-0.182870767529467	0.0244110949662101	0.940675858341406	0.979216360089632	-0.207281862495677
chr1	43904657	43904895	238	+	intron	ST3GAL3	0.877291412438605	0.98204592386674	0.901929175069283	1	5.12986393041802e-05	0.000214795586596219	0.740010236921782	0.0681627999772715	0.820216900253833	0.931395656928891	0.671847436944511
chr1	43904973	43905522	549	+	intron	ST3GAL3	0.0626692888280749	0.476729487593921	0.0807599998665572	1	1.40243626243868e-10	1.78810623460931e-09	0.758236672809041	0.0681627999772715	0.820216900253833	0.931395656928891	0.69007387283177
chr1	43905761	43905882	121	+	intron	ST3GAL3	0.573155868278188	0.922859336907656	0.57669189049195	1	8.27717885274406e-07	5.19362808363725e-06	1.62711367254547	0.0681627999772715	0.820216900253833	0.931395656928891	1.5589508725682
chr1	43905965	43906390	425	+	intron	ST3GAL3	0.75642103107612	0.961128908793603	0.704411581378432	1	0.0163556211700092	0.0347964326987591	0.403385111159108	0.0681627999772715	0.820216900253833	0.931395656928891	0.335222311181836
chr1	43906460	43906673	213	+	intron	ST3GAL3	0.680707196107132	0.945930556170436	0.705422069909776	1	0.00230592491535835	0.00633658274110603	0.954446413817219	0.0681627999772715	0.820216900253833	0.931395656928891	0.886283613839948
chr1	43913826	43914238	412	+	intron	ST3GAL3	0.164563232436029	0.684715359080563	0.110705112208857	1	0.00492417915748983	0.0122659934985528	-0.114905195737529	0.0681627999772715	0.820216900253833	0.931395656928891	-0.1830679957148
chr1	43915031	43915238	207	+	intron	ST3GAL3	0.960976010257456	0.996075916855806	0.922275841634915	1	0.000604302860685773	0.00196225198667459	-0.0739959764569212	0.0681627999772715	0.820216900253833	0.931395656928891	-0.142158776434193
chr1	43915604	43915790	186	+	intron	ST3GAL3	0.0656151725965839	0.485780342331476	0.0244480439250537	1	0.00231836476828184	0.00636249313016548	-0.176510815706264	0.0681627999772715	0.820216900253833	0.931395656928891	-0.244673615683535
chr1	43916245	43916488	243	+	intron	ST3GAL3	0.866197843730605	0.98204592386674	0.904092220525185	1	0.0326779179279517	0.0629853259578521	0.776370480369994	0.0681627999772715	0.820216900253833	0.931395656928891	0.708207680392723
chr1	43916784	43916936	152	+	intron	ST3GAL3	0.432654357540946	0.88698272027723	0.51394548207487	1	0.000127044165817888	0.000487040352107693	-0.562410372573152	0.0681627999772715	0.820216900253833	0.931395656928891	-0.630573172550423
chr1	43930188	43930479	291	+	utr3	ST3GAL3	0.253753747681244	0.77973318299769	0.267914669955634	1	0.0121462615542888	0.026938565660697	0.295177809365008	0.0681627999772715	0.820216900253833	0.931395656928891	0.227015009387737
chr1	43930933	43931101	168	+	utr3	ST3GAL3	0.328225709769225	0.828427864921045	0.47796772075766	1	0.000110386355489055	0.000429763954926815	-0.00909379162519982	0.0681627999772715	0.820216900253833	0.931395656928891	-0.0772565916024713
chr1	43936846	43937195	349	+	utr3	ARTN	0.768516308038482	0.962973255136567	0.801118059286525	1	0.622882894528585	0.712794908217834	0.441823747811216	-0.133888227160866	0.444270761143326	0.704173293011437	0.575711974972082
chr1	43950068	43950208	140	+	exon	IPO13	0.245969507003126	0.773645646049337	0.216526094027449	1	0.000173642082209942	0.000646114262330976	1.41973156850378	0.556099457628492	0.181132979438307	0.436472971473629	0.863632110875291
chr1	43990283	43990676	393	+	utr3	B4GALT2	0.978541156486681	0.997295049109224	0.959447194724193	1	0.0267968909569614	0.0530466047806957	-0.945187491037279	-0.457496730581189	0.0277277769005572	0.131686293985225	-0.48769076045609
chr1	44635975	44636081	106	+	utr3	RNF220	0.10716454308683	0.592155616933592	0.140909555076	1	0.0955231487585427	0.155135014154947	-0.122760564019182	-0.198772269687918	0.28203549175267	0.556390100371504	0.0760117056687361
chr1	44636262	44636425	163	+	utr3	RNF220	0.18002623915428	0.7116424672261	0.188334434425469	1	0.0155861429199952	0.0333776087486704	0.846107701736055	-0.198772269687918	0.28203549175267	0.556390100371504	1.04487997142397
chr1	44777576	44777736	160	+	exon	RPS8	0.314462409976308	0.820700028227068	0.412974675245103	1	0.0444730674909328	0.0818496116418553	-0.825550487136173	-1.04714822426527	2.02702686909229e-11	1.55415000196595e-09	0.221597737129099
chr1	44778579	44778700	121	+	utr3	RPS8	0.712282636604607	0.949905890444177	0.708431519300731	1	0.664336566179138	0.747873814065667	-0.803718481592229	-1.04714822426527	2.02702686909229e-11	1.55415000196595e-09	0.243429742673043
chr1	45002623	45002826	203	-	utr3	HECTD3	0.0682830296003393	0.494718805877085	0.107090010817366	1	9.91386209217535e-10	1.10209783030887e-08	0.342070949712486	0.891619945543102	0.000512591749292541	0.00651578104275205	-0.549548995830616
chr1	45328422	45328613	191	+	utr3	HPDL	0.00597470607674941	0.153997972976829	0.0287640910158342	1	0.000208291944761958	0.000761355169016111	-0.536425484169508	-1.05974586951152	0.000148835359324037	0.00239300374424119	0.523320385342011
chr1	45343263	45343480	217	+	exon	TOE1	0.0354848108078581	0.374836607984087	0.0761920298958728	1	0.169161110514226	0.250553170636807	0.0983182468149668	-0.204339268564698	0.58324299411286	0.806674154109783	0.302657515379664
chr1	45509032	45509202	170	+	exon	MMACHC	0.747990367448041	0.957966954059465	0.770714137342869	1	0.00136340092253708	0.00401637504341652	-0.910116155335326	0.0834585392180086	0.846477396893722	0.943848673203511	-0.993574694553335
chr1	45511116	45511422	306	+	utr3	MMACHC	0.20941249071157	0.743493596502729	0.363983955910405	1	0.523914701985145	0.624969084143903	0.984129204887501	0.0834585392180086	0.846477396893722	0.943848673203511	0.900670665669492
chr1	45569846	45569965	119	+	utr3	AKR1A1	0.73232246945895	0.954086597327525	0.745633454652611	1	0.0625918138992788	0.108830264884495	0.258506987638326	-0.19178525588785	0.412510612243827	0.679849758178591	0.450292243526176
chr1	45607284	45607814	530	+	utr3	NASP	0.446928809154314	0.890878092914266	0.474044127045601	1	0.00462625799110168	0.0116315799631414	-2.08957503889355	-0.00101317344814851	0.99560708643574	0.998481173111559	-2.0885618654454
chr1	45617399	45617513	114	+	exon	NASP	0.019895712118834	0.290974789737947	0.0504145996452868	1	0.0024347763509787	0.00664821829811768	1.42956075358086	-0.00101317344814851	0.99560708643574	0.998481173111559	1.43057392702901
chr1	45618000	45618111	111	+	exon	NASP	0.850472263749213	0.980396937414266	0.859306018746073	1	0.734756872642124	0.806396604436705	0.772690793669713	-0.00101317344814851	0.99560708643574	0.998481173111559	0.773703967117861
chr1	45628293	45628434	141	-	exon	GPBP1L1	0.409884576185092	0.876950943177266	0.35674344879596	1	0.270316551413309	0.36942804289543	0.38264862048177	0.767728172846501	0.0010103927236567	0.0112712420280525	-0.385079552364731
chr1	45693237	45693428	191	+	exon	TMEM69	0.0115786971808447	0.220980667472716	0.023797325100881	1	1.17795829915831e-14	2.64083526192553e-13	-0.506842653388304	0.252504575198523	0.489430122525379	0.739759472274001	-0.759347228586827
chr1	46035452	46035552	100	+	utr3	MAST2	0.63185789498987	0.934521120790433	0.656166875253454	1	0.794125190896487	0.855071160620081	-0.396849074742874	-0.175489444332121	0.487769494582892	0.738958759137098	-0.221359630410754
chr1	46035692	46036025	333	+	utr3	MAST2	0.269867178991706	0.790644781736336	0.365873808323543	1	0.00394066874733829	0.0101497214911698	-0.252272191494615	-0.175489444332121	0.487769494582892	0.738958759137098	-0.0767827471624946
chr1	46285716	46285848	132	-	exon	LRRC41	0.480368815051861	0.902109033303052	0.490687928461513	1	0.0635831512582438	0.110233331833408	-0.315141379638816	-0.337865889139266	0.0943724712783135	0.292144495102879	0.0227245095004497
chr1	46310143	46310246	103	+	utr3	UQCRH	0.173864536590678	0.701113736777057	0.165606669671389	1	2.27989609220154e-05	0.000104444282027164	-0.0512236836100083	-0.128133959615456	0.562096588151948	0.792428079926898	0.0769102760054473
chr1	46316484	46316701	217	+	utr3	UQCRH	0.786659623937958	0.967851080150524	0.770806752522033	1	0.205449490842174	0.294621797834839	-0.273012927259327	-0.128133959615456	0.562096588151948	0.792428079926898	-0.144878967643871
chr1	46613018	46613195	177	-	exon	MOB3C	0.653550123903768	0.939978201482564	0.622975628424744	1	0.00615564997384641	0.014922493662663	-0.183067850742942	0.0825390650512871	0.820750092691312	0.93169037262498	-0.265606915794229
chr1	47251449	47251670	221	-	exon	STIL	0.903170405582648	0.985823467580368	0.882175732858896	1	0.081473913748982	0.135508622233817	0.439521585618681	0.127578834983128	0.738986240967131	0.892878329191814	0.311942750635553
chr1	47432190	47432326	136	-	exon	FOXD2-AS1	0.500542954435092	0.908380166105898	0.438751631520298	1	0.011400028439778	0.0255149139019241	-2.06045133288701	-1.30112489461909	0.0433782747563325	0.176742070650323	-0.759326438267927
chr1	47432372	47432487	115	-	exon	FOXD2-AS1	0.721009283974649	0.952115689511445	0.647591521606002	1	0.514924150572989	0.616774130044071	-1.49964203831135	-1.30112489461909	0.0433782747563325	0.176742070650323	-0.198517143692263
chr1	47432925	47433034	109	-	exon	FOXD2-AS1	0.901087040229253	0.98558959984799	0.888356176427481	1	0.00232224387815976	0.00637003986053458	-1.29591097328178	-1.30112489461909	0.0433782747563325	0.176742070650323	0.00521392133730125
chr1	50441350	50441509	159	-	utr3	FAF1	0.532256768202412	0.914456016746946	0.53492725419538	1	0.511588460699549	0.61383331152411	-0.243967759083049	-0.39029609094263	0.0542173973308694	0.204462285060565	0.146328331859581
chr1	50968865	50969064	199	+	utr5	CDKN2C	0.398849305847861	0.870948405225139	0.379315166231273	1	0.612288291895289	0.702942005818675	0.0337923323153588	0.688698516403561	0.000194185897648988	0.0029700148568542	-0.654906184088202
chr1	50970308	50970415	107	+	utr5	CDKN2C	0.83641505778499	0.978318940940794	0.84995850624385	1	3.93145305243516e-18	1.41021220990849e-16	0.553121342044613	0.688698516403561	0.000194185897648988	0.0029700148568542	-0.135577174358948
chr1	50973858	50974344	486	+	utr3	CDKN2C	0.529264219934963	0.914456016746946	0.626957623870336	1	0.860805673167424	0.908417166711253	0.719009641562355	0.688698516403561	0.000194185897648988	0.0029700148568542	0.0303111251587946
chr1	51009744	51009884	140	+	intergenic	NA	0.368759767336507	0.85537135922843	0.142695530643301	1	0.309579789656018	0.412249488490088	3.41364615132209	NA	NA	NA	NA
chr1	51011927	51012041	114	+	intergenic	NA	0.644657843445273	0.937335813433056	0.576019919281327	1	0.772936226458699	0.838295377234636	3.21963453734478	NA	NA	NA	NA
chr1	51271164	51271420	256	+	utr3	RNF11	0.100050732181189	0.579047275307019	0.0976766447091287	1	0.024451143913615	0.0490713292079922	-0.697970781451834	0.594183961259997	0.0328915039652181	0.146749829745833	-1.29215474271183
chr1	51787700	51787893	193	+	utr3	OSBPL9	0.420413075320584	0.882191966178618	0.483562166684675	1	0.371780912032135	0.477129921810114	0.258174916911672	0.740582523370312	0.000125702948791688	0.00208561529949407	-0.48240760645864
chr1	51789278	51789440	162	-	utr3	NRDC	0.943724510001397	0.993083451525568	0.913409173642826	1	0.172542748042835	0.254591047811456	0.446382816278626	0.495189493058726	0.00221612821695157	0.0208272965346121	-0.0488066767800999
chr1	51840313	51840559	246	-	utr5	NRDC	0.692125802784877	0.947701952076646	0.675534574635728	1	6.48580268216266e-08	5.09512081646123e-07	-0.320366262069415	0.495189493058726	0.00221612821695157	0.0208272965346121	-0.81555575512814
chr1	51878347	51878481	134	-	exon	NRDC	0.697873706190657	0.947701952076646	0.648135054996021	1	0.114789989648626	0.181334344984765	-0.463558816131379	0.495189493058726	0.00221612821695157	0.0208272965346121	-0.958748309190105
chr1	52032269	52032671	402	-	utr3	KTI12	0.960934497514607	0.996075916855806	0.984677659436397	1	0.787789900763042	0.849865375650235	0.265160521113829	0.119781962616369	0.662760163461663	0.853718023156051	0.14537855849746
chr1	52086736	52086963	227	+	utr3	BTF3L4	0.0391058483971582	0.388502816802651	0.0539041810417595	1	0.00095189292269753	0.00292082114090337	-1.31284675627918	-0.230401717534608	0.374123873275708	0.648534510793932	-1.08244503874457
chr1	52393514	52393804	290	-	exon	ORC1	0.225723895981415	0.758335427069573	0.14361001086282	1	0.028788807589825	0.0565631106217307	-0.718599830222115	0.52194857319447	0.128430126406419	0.355427515643256	-1.24054840341659
chr1	52417670	52418114	444	+	utr3	PRPF38A	0.0345838384084368	0.370892736701373	0.0276058211535359	1	0.000153968138430844	0.000580333148040038	-0.0767552712084933	0.144851509394041	0.527897960400983	0.766815722674068	-0.221606780602534
chr1	52431164	52431473	309	-	exon	ZCCHC11	0.411212372244404	0.877451886309876	0.460978992575284	1	6.47246363462386e-10	7.46518554900186e-09	-0.737719368014146	-0.281540387118428	0.180089221468219	0.435250313711568	-0.456178980895718
chr1	52474889	52475437	548	-	exon	ZCCHC11	0.258499969776045	0.781313487648247	0.190300829348496	1	0.00118722627465342	0.00353898668740871	-1.00419312518281	-0.281540387118428	0.180089221468219	0.435250313711568	-0.722652738064387
chr1	52525651	52525989	338	-	exon	ZCCHC11	0.38254385697299	0.861772117910476	0.365097324373441	1	0.801180904281268	0.860773533443562	-1.14052904551573	-0.281540387118428	0.180089221468219	0.435250313711568	-0.858988658397304
chr1	52685302	52685402	100	-	utr3	COA7	0.626915915675208	0.932576411875061	0.645837298998201	1	0.184046233647436	0.268363349631444	-0.407529198941557	0.0766893375369425	0.751102312180953	0.898123347311184	-0.4842185364785
chr1	52685466	52685621	155	-	utr3	COA7	0.116990263918003	0.612457589759523	0.109023268521949	1	0.000646770418637788	0.00208380133980876	-1.17591069398819	0.0766893375369425	0.751102312180953	0.898123347311184	-1.25260003152513
chr1	52686913	52687045	132	-	utr3	COA7	0.428440728657247	0.884830392031199	0.407551219911706	1	0.00796537555075164	0.0186415308361065	-0.0707918794640776	0.0766893375369425	0.751102312180953	0.898123347311184	-0.14748121700102
chr1	52687497	52688212	715	-	utr3	COA7	0.549052040039812	0.916381070393714	0.600010642322652	1	0.365913552846412	0.471116982792563	-0.0110104995821166	0.0766893375369425	0.751102312180953	0.898123347311184	-0.0876998371190591
chr1	52896309	52896623	314	-	utr3	ECHDC2	0.876181936055481	0.98204592386674	0.905459576801562	1	0.00178089452255346	0.00506319840348685	0.573327367867547	0.534165544594782	0.00423892037053451	0.0343778663495041	0.0391618232727654
chr1	53210898	53211166	268	+	utr3	CPT2	0.832930474947928	0.977185211567592	0.78152190305446	1	0.00600471668126494	0.0146257936186265	0.461622678860054	0.295830956730955	0.588052766668752	0.809053766022967	0.165791722129099
chr1	53214171	53214421	250	+	utr3	CPT2	0.97645921841443	0.997295049109224	0.989445515552578	1	0.143571576032001	0.218741856106522	-0.522673984218621	0.295830956730955	0.588052766668752	0.809053766022967	-0.818504940949576
chr1	53214502	53214604	102	-	utr3	C1orf123	0.339709569361326	0.83627216127178	0.283863669802005	1	0.623567064245821	0.713320418661559	-0.562517066403649	-0.505785060177936	0.0477361750289115	0.188104839703047	-0.0567320062257131
chr1	53257282	53257457	175	-	utr3	LRP8	0.668926893987571	0.943876302510782	0.639764541179486	1	2.82620711286921e-14	6.04628523689574e-13	-0.337489618376149	-0.379817086770447	0.313751992426271	0.592264521241386	0.0423274683942982
chr1	53767824	53767979	155	-	utr3	NDC1	0.227042925479094	0.759443769377552	0.208230358851158	1	0.51248203987325	0.614562335531642	-0.469067296055349	0.835163237886198	0.105050523512815	0.313018564984885	-1.30423053394155
chr1	54225139	54225461	322	-	utr3	SSBP3	0.192523399132793	0.726126153713146	0.157707966012522	1	0.151362581703128	0.228444984811692	-0.576912835453347	-0.925064658294291	0.129427926420754	0.35710605048902	0.348151822840944
chr1	54741811	54742278	467	+	utr3	MROH7-TTC4	0.699560154240785	0.947893441622333	0.708292640635201	1	0.53961473986111	0.638811244845479	-0.235578826156112	NA	NA	NA	NA
chr1	54852137	54852307	170	-	utr3	DHCR24	0.115249259607379	0.608279354744455	0.182545552154204	1	0.467715956148457	0.572397521222967	0.107252512613707	0.449516077021287	0.0736264074191176	0.24854659429173	-0.342263564407579
chr1	55066581	55066762	181	-	utr3	USP24	0.0341470425985052	0.367912594516934	0.0242836054783608	1	0.00263705811283472	0.00712641445309252	-0.488125423804763	0.192152541002837	0.332511075178716	0.609818577113476	-0.6802779648076
chr1	55068611	55068957	346	-	utr3	USP24	0.730274550990569	0.953849686550478	0.704120192473698	1	0.148697195883124	0.2251485190514	0.0107282167413654	0.192152541002837	0.332511075178716	0.609818577113476	-0.181424324261471
chr1	58480979	58481226	247	-	exon	OMA1	0.914406016463872	0.987113710272908	0.948917628119277	1	0.125031282562612	0.194290488325815	0.680575803824808	0.767524146072761	0.199748601180045	0.461185465602591	-0.0869483422479531
chr1	58682294	58682558	264	-	exon	MYSM1	0.467817439247186	0.898615271195226	0.382510728528846	1	0.448746318753325	0.553272128334616	-0.571033888560786	0.6222775617995	0.0275787252039726	0.131174249552173	-1.19331145036029
chr1	61531175	61531664	489	+	intergenic	NA	0.167284593551048	0.687594945287307	0.0740963500056415	1	0.0161556703545511	0.0344532637109243	3.65920202060782	NA	NA	NA	NA
chr1	62444833	62445137	304	+	exon	USP1	0.952553909706954	0.995084760098526	0.985282890376709	1	0.192358889607367	0.278709305381026	-0.242149377681597	0.79893119413654	0.051457555195214	0.197783990450687	-1.04108057181814
chr1	62450407	62450800	393	+	exon	USP1	0.38520814083204	0.863301390908963	0.328670186210891	1	0.0356556304045269	0.067765849308215	-0.138872205919611	0.79893119413654	0.051457555195214	0.197783990450687	-0.937803400056151
chr1	66439434	66439567	133	+	intergenic	NA	0.359861187942327	0.85000246789182	0.369232751925797	1	0.000361255664175048	0.001234902224329	-0.598659184595227	NA	NA	NA	NA
chr1	66984586	66984824	238	+	exon	MIER1	0.000919429867728971	0.0514600263635054	0.000627719912931048	1	8.61788126457512e-07	5.38855434561841e-06	-0.167487779274285	0.887456653614775	0.00561626581918011	0.0423596336020837	-1.05494443288906
chr1	67413107	67413296	189	-	utr3	SERBP1	0.0464049339644189	0.41834397754858	0.0698538058269971	1	0.000296675387245209	0.00103586107791878	-1.31108367136102	-0.260678831662697	0.109130056837712	0.320794501389807	-1.05040483969832
chr1	67415212	67415370	158	-	exon	SERBP1	0.850179185746598	0.980396937414266	0.820140210974598	1	0.00205994342105892	0.00574275936632515	-0.848651174401864	-0.260678831662697	0.109130056837712	0.320794501389807	-0.587972342739166
chr1	67426211	67426318	107	-	exon	SERBP1	0.307902949980064	0.818428968952607	0.364447610502505	1	0.981082299705594	0.986082426367414	-0.579383348135399	-0.260678831662697	0.109130056837712	0.320794501389807	-0.318704516472702
chr1	67687821	67688111	290	+	utr3	GADD45A	0.484322814144128	0.90324285426825	0.479588804943099	1	0.659884632054394	0.744188598111648	-1.32872178374521	-1.61009782597861	0.000362066135487538	0.00499874438313412	0.281376042233403
chr1	70244623	70244743	120	+	exon	SRSF11	0.648366279881829	0.938752891526764	0.618064686197552	1	0.00498339056079243	0.012393371594283	-0.0353164944840428	-0.165327134755257	0.403631789705793	0.672838225241061	0.130010640271214
chr1	70249873	70249981	108	+	exon	SRSF11	0.527460642666405	0.914348167579787	0.480181152988258	1	7.34099946917673e-07	4.67434883359827e-06	-0.187568504517604	-0.165327134755257	0.403631789705793	0.672838225241061	-0.0222413697623473
chr1	70250318	70250440	122	+	exon	SRSF11	0.87750190630316	0.98204592386674	0.832221995802476	1	0.000488406289653724	0.00162114129641077	-0.27638800485354	-0.165327134755257	0.403631789705793	0.672838225241061	-0.111060870098284
chr1	70250538	70250959	421	+	utr3	SRSF11	0.802330682624139	0.971680843509425	0.786222262305925	1	0.012597894557354	0.0277799064204276	-0.252382073118493	-0.165327134755257	0.403631789705793	0.672838225241061	-0.0870549383632362
chr1	71070876	71071046	170	-	exon	ZRANB2	0.757208924126574	0.961128908793603	0.726781036542344	1	0.0135699770718174	0.0296199844360705	-0.813097615647112	0.34996571540715	0.324698929066099	0.602370299639516	-1.16306333105426
chr1	71072214	71072325	111	-	exon	ZRANB2	0.39319373293005	0.867875207425367	0.326785039631332	1	0.196542437826012	0.283891701133653	-0.432482716945415	0.34996571540715	0.324698929066099	0.602370299639516	-0.782448432352565
chr1	71076846	71076952	106	-	exon	ZRANB2	0.630043311059204	0.933873065304499	0.61769435173871	1	0.00218841183381349	0.00605074505232963	-0.289926649380912	0.34996571540715	0.324698929066099	0.602370299639516	-0.639892364788062
chr1	75739916	75740040	124	+	utr3	ACADM	0.645065475990812	0.937675190218109	0.596014366351597	1	0.0327224255685797	0.0630485266863896	0.0745707116177354	-0.0519346772366333	0.880667934526283	0.95725753460449	0.126505388854369
chr1	76700017	76700117	100	+	exon	TPI1P1	0.138064824816763	0.647833380264879	0.183060184065786	1	0.000115788844727662	0.000448525470883502	0.279524112125793	-0.452382059696947	0.0545235603957871	0.205207731288411	0.73190617182274
chr1	77632339	77632557	218	-	exon	ZZZ3	0.0267025608890751	0.334885559278502	0.00774713729610918	1	6.1860388730389e-13	1.1301861513204e-11	-2.34269964526272	-0.172261894194217	0.6072252628411	0.820641128083839	-2.1704377510685
chr1	77632829	77632998	169	-	exon	ZZZ3	0.148349603981407	0.664596071260025	0.0842728371397475	1	0.000354823078578958	0.00121407031751611	-1.47133457419696	-0.172261894194217	0.6072252628411	0.820641128083839	-1.29907268000274
chr1	77933282	77933439	157	+	exon	NEXN	0.888119904790268	0.983921312891954	0.92226624381197	1	0.000139390467762749	0.000529467286831959	-1.61222932453052	-1.40985613161431	0.039280861972579	0.16547342572611	-0.20237319291621
chr1	77935876	77935976	100	+	exon	NEXN	0.137525921017305	0.646149722317884	0.109842693164747	1	0.422391594833928	0.527242309709767	-1.20065023305043	-1.40985613161431	0.039280861972579	0.16547342572611	0.209205898563886
chr1	77942059	77942168	109	+	exon	NEXN	0.505856247833466	0.910511895446249	0.448242653010237	1	0.189915015532337	0.275721955477753	-1.28916444888424	-1.40985613161431	0.039280861972579	0.16547342572611	0.120691682730073
chr1	77942439	77942709	270	+	exon	NEXN	0.833050810997503	0.977185211567592	0.871328055940757	1	0.000661033859724129	0.00212149876662432	-1.33182777914919	-1.40985613161431	0.039280861972579	0.16547342572611	0.0780283524651206
chr1	77948665	77948830	165	-	utr3	FUBP1	0.98521038617958	0.997817519461516	0.944603875964902	1	0.000139834592469787	0.000530779558930293	0.404837255619634	0.108008260186155	0.558531924313801	0.790413404791086	0.296828995433479
chr1	77949219	77949344	125	-	exon	FUBP1	0.895298013619149	0.984772922398991	0.875795144273555	1	0.0657601566832962	0.11349559680336	-0.0148296476869179	0.108008260186155	0.558531924313801	0.790413404791086	-0.122837907873073
chr1	78013414	78013518	104	+	exon	DNAJB4	0.822846257425808	0.976048722757093	0.82787735390328	1	0.00133552303964692	0.00394389775785964	0.584113803562627	0.702541372011642	0.312662233304032	0.5911861821098	-0.118427568449015
chr1	78650425	78650572	147	+	utr5	IFI44	0.168216642877013	0.689259209717611	0.0670446917200456	1	4.19491132050318e-06	2.26902890468446e-05	4.30612252805067	4.18969704969241	3.69607907637136e-05	0.000726539885878403	0.116425478358257
chr1	84490273	84490382	109	+	exon	RPF1	0.721204252142593	0.952115689511445	0.790841462134698	1	0.0453861935643321	0.083202866941359	-0.170949737819943	0.10808903526484	0.669899413289405	0.857696134939562	-0.279038773084783
chr1	84498462	84498590	128	-	utr3	GNG5	0.970952004425045	0.997295049109224	0.978206350646595	1	0.0182805365632978	0.0382941121194565	0.207387626564085	0.0463351981156218	0.88785106639155	0.960643231884136	0.161052428448463
chr1	84926470	84926652	182	-	utr3	MCOLN2	0.8884744260564	0.983921312891954	0.838391630877167	1	2.98697267589948e-05	0.000132602363718458	0.534175533663608	0.669138384850744	0.00879383895302992	0.0586359265559845	-0.134962851187136
chr1	85707687	85708114	427	-	exon	ZNHIT6	0.795578677852018	0.970868551585086	0.809825105958958	1	0.387440743109294	0.49299395017135	-0.462493178855631	0.18937587258914	0.612508951903363	0.824183059698913	-0.651869051444772
chr1	87329005	87329148	143	+	utr5	LMO4	0.302614095809163	0.815855245321347	0.358626726741359	1	0.00642218750145252	0.0154641216610272	-0.203704436886257	0.442118263402217	0.0131178065456017	0.0780239066477212	-0.645822700288475
chr1	87344844	87344995	151	+	utr3	LMO4	0.00394694347380144	0.12350261497674	0.00166543057490207	1	1.07339694927306e-05	5.2912618282764e-05	-0.0676843957451972	0.442118263402217	0.0131178065456017	0.0780239066477212	-0.509802659147415
chr1	87345062	87345194	132	+	utr3	LMO4	0.815149944120666	0.97416239374064	0.836213727678567	1	0.789198924896788	0.850873622965067	0.382717683990995	0.442118263402217	0.0131178065456017	0.0780239066477212	-0.0594005794112227
chr1	88833201	88833640	439	+	utr3	PKN2	0.993317564019989	0.999394162271136	0.950633395563383	1	0.000195236235632522	0.00071802362667176	0.786100495093107	0.484512089614163	0.0423106229820895	0.173596947463029	0.301588405478944
chr1	89108129	89108349	220	-	utr3	GBP2	0.802135963883566	0.971680843509425	0.840619761338183	1	0.000310153801815476	0.00107802489061251	1.21078999390888	1.3014301898764	0.0438506008294389	0.178011203732563	-0.0906401959675218
chr1	89109739	89109915	176	-	exon	GBP2	0.323819908698867	0.826128393942809	0.252192259590254	1	0.351754577186004	0.456932762566223	2.24136638226852	1.3014301898764	0.0438506008294389	0.178011203732563	0.939936192392119
chr1	89262287	89262397	110	-	exon	GBP5	0.556054334536748	0.918612855925711	0.2301932633649	1	0.581854502762486	0.676222562860193	2.82428305504198	4.64743183878834	0.000404420810593486	0.00543795849820925	-1.82314878374636
chr1	89713422	89713568	146	+	exon	LRRC8C	0.585508994265462	0.923306099413345	0.597823656345357	1	0.669926183489677	0.752591675595826	0.0610755636790034	0.560280325666046	0.00159510265641301	0.0161243661045835	-0.499204761987043
chr1	89714445	89715075	630	+	utr3	LRRC8C	0.667423782114214	0.943792641970231	0.73762082696772	1	0.0238974298426129	0.0481663687088139	0.598675139761435	0.560280325666046	0.00159510265641301	0.0161243661045835	0.0383948140953888
chr1	89933246	89933346	100	+	utr3	RP11-302M6.4	0.0108313030411147	0.211593731278691	0.0163265953738918	1	6.86816636842326e-05	0.000279110038861793	-1.57897766296241	NA	NA	NA	NA
chr1	89933852	89934078	226	+	exon	LRRC8D	0.211333923689249	0.745102638254528	0.188972332353271	1	0.110650505862677	0.175906351542069	-1.44128122801395	-0.52399831092235	0.00333423046645585	0.0286225946699334	-0.917282917091596
chr1	89934747	89934952	205	+	exon	LRRC8D	0.532446736333074	0.914456016746946	0.566537517548297	1	0.193126769526323	0.279633633863396	-0.986824831377178	-0.52399831092235	0.00333423046645585	0.0286225946699334	-0.462826520454828
chr1	89935064	89935567	503	+	exon	LRRC8D	0.448282228645721	0.891429874218094	0.406169880416731	1	0.701430149519278	0.779841909182451	-0.655756175970565	-0.52399831092235	0.00333423046645585	0.0286225946699334	-0.131757865048216
chr1	90027347	90027720	373	+	utr3	ZNF326	0.540314720225877	0.915247549096744	0.506642617078894	1	4.38397545305575e-08	3.59219736508438e-07	0.243381755596018	0.455691309454779	0.21308128949055	0.478722817869558	-0.21230955385876
chr1	90937555	90937879	324	-	exon	ZNF644	0.0330984725313954	0.367045922952242	0.0137297047823325	1	0.000163848047901934	0.00061419660077054	-0.196369378411773	0.938671521028741	0.00373169811020874	0.0312314144199033	-1.13504089944051
chr1	91524071	91524342	271	+	exon	CDC7	0.0400665573523451	0.390783612982371	0.0520526274707956	1	0.0072235899031583	0.0171596138957807	-0.579034952919567	0.471857844607005	0.177564885796134	0.431750757164347	-1.05089279752657
chr1	92474891	92475484	593	-	utr3	GFI1	0.720129863177853	0.952115689511445	0.661289158417347	1	0.0124916367763971	0.0275964901151323	-0.48557594398094	-0.493809885116939	0.00334230291237172	0.0286629836157702	0.00823394113599868
chr1	92475621	92476074	453	-	utr3	GFI1	0.762147324290223	0.961128908793603	0.84457671826159	1	0.000951114050117716	0.00292009651735143	-0.549950685858179	-0.493809885116939	0.00334230291237172	0.0286629836157702	-0.0561408007412398
chr1	92484691	92485088	397	-	intron	GFI1	0.634917563458751	0.934521120790433	0.666847054379993	1	0.0052344813034874	0.0129430729105763	-0.12399138115589	-0.493809885116939	0.00334230291237172	0.0286629836157702	0.369818503961049
chr1	92834729	92834854	125	+	utr3	RPL5	0.00338228387066823	0.114081581635986	0.0767743688159083	1	0.000564141839746631	0.00184408576473678	-0.915670699156225	-0.898872174846786	1.03583222617697e-07	3.95358116282747e-06	-0.0167985243094394
chr1	92836159	92836284	125	+	utr3	RPL5	0.194701038836541	0.726845464757566	0.166827362895558	1	7.79663888395311e-12	1.20892840101181e-10	-0.790513090296773	-0.898872174846786	1.03583222617697e-07	3.95358116282747e-06	0.108359084550012
chr1	92837428	92837547	119	+	exon	RPL5	0.47161049766014	0.901352165627441	0.496788939260567	1	9.54542862883377e-05	0.000377363546931963	-0.501527983727163	-0.898872174846786	1.03583222617697e-07	3.95358116282747e-06	0.397344191119623
chr1	92841718	92841851	133	+	exon	RPL5	0.915163976705901	0.987113710272908	0.920343448795672	1	0.256879567643814	0.354167972762983	-1.00372662022558	-0.898872174846786	1.03583222617697e-07	3.95358116282747e-06	-0.104854445378797
chr1	93136857	93137003	146	+	exon	MTF2	0.474466519778777	0.902109033303052	0.51029828543052	1	2.64676840473881e-09	2.73864180801868e-08	-0.299033030811028	0.691854668589718	0.0435778137802853	0.177300459842685	-0.990887699400746
chr1	93207081	93207240	159	+	exon	CCDC18	0.60959689099091	0.928523513394296	0.547171279971945	1	0.000974053683180293	0.00297609076794524	0.468138220745114	0.256465758406497	0.341292873847233	0.618132630226774	0.211672462338617
chr1	93219680	93219780	100	+	intron	CCDC18	0.897084388100507	0.985080870419581	0.855946509075027	1	0.922576364071551	0.95331709753927	-0.27607762891234	0.256465758406497	0.341292873847233	0.618132630226774	-0.532543387318837
chr1	93254481	93254581	100	+	exon	CCDC18	0.873478303678682	0.98204592386674	0.894796014263599	1	0.341519210578242	0.446168292464788	0.598243662962596	0.256465758406497	0.341292873847233	0.618132630226774	0.341777904556099
chr1	93256281	93256406	125	+	exon	CCDC18	0.492297266817398	0.907908190548926	0.413909511087707	1	0.878550292958573	0.921540082125666	0.711163185194873	0.256465758406497	0.341292873847233	0.618132630226774	0.454697426788376
chr1	93264688	93264869	181	-	exon	CCDC18-AS1	0.382658241528192	0.861772117910476	0.31226090799052	1	0.259022315090772	0.356539895111245	-0.226207818709498	-0.85611954665992	0.00115977693276722	0.0126103847155456	0.629911727950422
chr1	93333080	93333239	159	-	intron	CCDC18-AS1	0.110713432170793	0.600198597124898	0.0631181863603969	1	0.00179648202657376	0.0050994310440412	-1.1204475100836	-0.85611954665992	0.00115977693276722	0.0126103847155456	-0.264327963423684
chr1	93869835	93870012	177	-	utr3	DNTTIP2	0.57346346852397	0.922859336907656	0.52904827840125	1	0.349208657627476	0.454338576318373	0.369466628326696	0.32290008661842	0.153868271282451	0.397768380792559	0.0465665417082758
chr1	93870747	93870847	100	-	utr3	DNTTIP2	0.644630545741485	0.937335813433056	0.649158007316196	1	0.0737522531395853	0.124885601264371	0.546464044012245	0.32290008661842	0.153868271282451	0.397768380792559	0.223563957393826
chr1	93872129	93872291	162	-	utr3	DNTTIP2	0.529877842728666	0.914456016746946	0.533400100711391	1	0.81271346131665	0.869949773382968	0.591372328060514	0.32290008661842	0.153868271282451	0.397768380792559	0.268472241442094
chr1	93876366	93876472	106	-	exon	DNTTIP2	0.761841128994594	0.961128908793603	0.721896327393469	1	0.0096805469209833	0.0220797722375374	0.159374182990313	0.32290008661842	0.153868271282451	0.397768380792559	-0.163525903628106
chr1	93877087	93877316	229	-	exon	DNTTIP2	0.53772589565626	0.915247549096744	0.538516987999366	1	0.0916930173612974	0.149932922021717	-0.0607579326390001	0.32290008661842	0.153868271282451	0.397768380792559	-0.38365801925742
chr1	95244474	95244689	215	+	utr3	TMEM56-RWDD3	0.460212975898016	0.895961664549067	0.464029980158187	1	0.00156494610949931	0.0045282024964566	0.192390165736907	2.3473010048896	0.625925139200171	NA	-2.15491083915269
chr1	97546443	97546624	181	+	exon	SEC63P1	0.436294342267329	0.887460350419147	0.375526652648345	1	0.165599238092862	0.246134447668133	-0.996080831300385	1.10100212513545	0.480160315891956	0.732322186845143	-2.09708295643583
chr1	100873887	100874213	326	-	utr3	EXTL2	0.145034476923873	0.65899160388711	0.155632387172167	1	0.0768140388472817	0.129297023625152	0.809017185184817	0.256820005010676	0.417371977991129	0.683625823279418	0.552197180174141
chr1	100990499	100990667	168	-	utr5	DPH5	0.127178856214532	0.62783912027652	0.10915419610636	1	0.000630363347987367	0.00203703903534296	-1.83998645499486	-1.40090459761015	1.88838338582564e-09	1.04369968756201e-07	-0.439081857384718
chr1	101086943	101087198	255	+	exon	RP11-421L21.3	0.260681584884145	0.782044754652436	0.235136509069908	1	0.263417099190659	0.361467916907763	-0.977003833258146	-0.665126398652212	0.112695834650606	0.327700036852892	-0.311877434605935
chr1	104457577	104457893	316	+	intergenic	NA	0.121102889420119	0.616045133137127	0.134973357473893	1	3.13410311460563e-09	3.18772056864567e-08	-2.08067953572325	NA	NA	NA	NA
chr1	108699197	108700070	873	+	utr3	PRPF38B	0.272907502383297	0.794205743994336	0.374342395006297	1	0.00110592730710616	0.00333825631185676	-0.159450970918258	-0.14418604549086	0.465376121982474	0.722242228465962	-0.0152649254273974
chr1	108929691	108929897	206	-	utr3	CLCC1	0.535201067180792	0.915247549096744	0.466663686284942	1	0.854635330609534	0.903589191657418	0.895164547520538	1.13594977063748	0.464995115595123	0.721903866339478	-0.240785223116946
chr1	108929953	108930202	249	-	utr3	CLCC1	0.645669181282119	0.937874256913134	0.636108301682569	1	0.979644213909267	0.985781876367834	0.0632868203479224	1.13594977063748	0.464995115595123	0.721903866339478	-1.07266295028956
chr1	108932370	108932510	140	+	utr3	GPSM2	0.091357123755187	0.561761532069026	0.0345184943508795	1	0.0046205949898879	0.0116200567156307	-0.404434180237941	0.725869362799899	0.239713637352086	0.507732393759433	-1.13030354303784
chr1	108934853	108934957	104	-	exon	CLCC1	0.692772051358635	0.947701952076646	0.634498344309398	1	0.253051009114737	0.349920574284719	0.121461696039996	1.13594977063748	0.464995115595123	0.721903866339478	-1.01448807459749
chr1	108937146	108937246	100	-	exon	CLCC1	0.357723063014912	0.84937684757408	0.22681373778108	1	0.592815147252603	0.685723293516636	-0.132120868610475	1.13594977063748	0.464995115595123	0.721903866339478	-1.26807063924796
chr1	109214596	109215044	448	+	exon	SARS	0.495885209953782	0.907908190548926	0.416586768214726	1	0.074087760518747	0.125414250580814	-2.147567379573	-1.65813857813894	1.24674229407761e-10	8.44268523462182e-09	-0.489428801434062
chr1	109237886	109238030	144	+	utr3	SARS	0.325321629998892	0.826128393942809	0.40138278247983	1	1.68291286880415e-10	2.12307448783136e-09	-1.75761727768146	-1.65813857813894	1.24674229407761e-10	8.44268523462182e-09	-0.0994786995425203
chr1	109279915	109280171	256	-	utr3	PSRC1	0.876293324079874	0.98204592386674	0.834688136952896	1	1.20031042657411e-05	5.83666538651784e-05	-0.0169455517927119	-0.017228974151269	0.962342613438339	0.986969930274944	0.000283422358557096
chr1	109592310	109592754	444	+	utr3	GNAI3	0.041628561665228	0.398302078012901	0.104534401179038	1	0.0010666808082878	0.00322884730745007	-0.216362822016971	0.433357613756303	0.132179769061702	0.361693651942991	-0.649720435773274
chr1	110053840	110053990	150	+	utr3	STRIP1	0.487315057837337	0.904489864881291	0.489033606344884	1	6.36074757970586e-17	1.89606661233282e-15	-0.337331165201727	0.0318658074868222	0.935561044121249	0.976732055669275	-0.369196972688549
chr1	110340886	110341354	468	+	exon	RBM15	0.171112221455442	0.693990938864499	0.161820448379465	1	0.497719494059874	0.601252747595229	0.246121264669619	0.074088232666326	0.836832764562609	0.939201155080304	0.172033032003293
chr1	110341412	110341653	241	+	exon	RBM15	0.902934266130004	0.985823467580368	0.932420127636828	1	0.064526976801253	0.111617874515075	1.38787674536399	0.074088232666326	0.836832764562609	0.939201155080304	1.31378851269766
chr1	110342011	110342205	194	+	exon	RBM15	0.0568708882783802	0.4575173702754	0.0353677157070036	1	0.00890235280863963	0.0205619700737865	0.669052029931336	0.074088232666326	0.836832764562609	0.939201155080304	0.59496379726501
chr1	110899210	110899343	133	+	utr3	CD53	0.185856075841946	0.720881357584149	0.231473258103168	1	0.564265339300779	0.660365341622152	0.121508651037033	0.629480766580163	0.00367847366847051	0.0309075307297007	-0.50797211554313
chr1	110948003	110948439	436	-	exon	LRIF1	0.723826034781665	0.953227734895368	0.7835815541112	1	0.0374703610069142	0.0706904899711436	-0.60624532862788	0.0152873036229847	0.953192788989403	0.983525327128537	-0.621532632250865
chr1	110951421	110951683	262	-	exon	LRIF1	0.717938542604593	0.951268581067163	0.68020504014233	1	5.17072893875801e-05	0.000216254232840944	-0.56881038280979	0.0152873036229847	0.953192788989403	0.983525327128537	-0.584097686432775
chr1	111117960	111118063	103	-	utr3	DRAM2	0.00509286434767883	0.141240974041054	0.0193394727662794	1	2.39363246207438e-11	3.46674009749426e-10	-1.68006648782113	-0.80878369179654	9.55746619482161e-06	0.000218059089954679	-0.871282796024588
chr1	111459482	111459590	108	+	exon	ATP5F1	0.870791087727989	0.98204592386674	0.912809353926717	1	0.652708284629719	0.738413987689277	0.274111435459915	0.203357453649536	0.296667007039415	0.573451538723739	0.0707539818103786
chr1	111460869	111460972	103	+	exon	ATP5F1	0.285906903022298	0.801572822314869	0.320325480736441	1	0.738318453618457	0.808820612785118	0.20973254167201	0.203357453649536	0.296667007039415	0.573451538723739	0.006375088022474
chr1	111477948	111478350	402	+	utr3	C1orf162	0.25440609714399	0.780623497621981	0.377128866967947	1	5.06619722680781e-06	2.68426136670009e-05	-0.178902304807521	0.832214100311501	0.0138173583265689	0.0808569579900935	-1.01111640511902
chr1	111724090	111724375	285	-	utr3	FAM212B	0.090628391120496	0.561761532069026	0.0652486468858145	1	0.0467367816456518	0.0853009679933615	-1.04275452814384	-0.791394790056937	0.0778600153186602	0.258163428276111	-0.251359738086908
chr1	111765927	111767215	1288	+	utr3	DDX20	0.359970459407542	0.85000246789182	0.388455064728552	1	0.34880360065042	0.45392133832376	0.249814832195138	0.639210614532612	0.0688078054335054	0.238607376420306	-0.389395782337474
chr1	112913735	112914176	441	-	utr3	SLC16A1	0.511895984836318	0.911806781528732	0.544244644032947	1	5.53576306955928e-10	6.45399202508423e-09	-1.36135113668912	-0.530121927276398	0.0192565394800973	0.101616470654799	-0.83122920941272
chr1	113712025	113712142	117	-	exon	PHTF1	0.558953635189724	0.920288714427628	0.484274333143101	1	0.736305448064387	0.807519662313582	1.12955090091669	0.903058897039024	0.00967065935129366	0.0630017734929476	0.226492003877662
chr1	113837863	113837990	127	-	utr3	PTPN22	0.0818587294202835	0.535680961972013	0.0410609299629214	1	0.00739354490297602	0.0175053766118647	0.351122219003447	0.422750847110609	0.196577028733284	0.457518879264975	-0.0716286281071615
chr1	113838274	113838471	197	-	utr3	PTPN22	0.492113832670584	0.907908190548926	0.413071535760774	1	0.872711864457222	0.916756381630629	0.598070183542377	0.422750847110609	0.196577028733284	0.457518879264975	0.175319336431768
chr1	113911441	113912130	689	+	exon	DCLRE1B	0.607330522179328	0.928523513394296	0.557736901117728	1	0.648851018639383	0.735364487791301	0.950772984892949	0.879490817957173	0.0062413595872751	0.045662857191524	0.0712821669357762
chr1	114397514	114397784	270	-	utr3	TRIM33	0.682386709964266	0.945981865788469	0.650306669442064	1	0.322992438289126	0.427061144115201	-0.221502999877239	0.406347188172738	0.239055111865911	0.50714369839399	-0.627850188049977
chr1	114567901	114568266	365	-	utr3	BCAS2	0.0231089118792583	0.312678271899016	0.0367737711266444	1	0.00190426563297243	0.00536575084483277	-0.342141528258157	0.588092529679295	0.0688472446297915	0.238608592904207	-0.930234057937452
chr1	114717349	114717515	166	-	utr3	CSDE1	0.862156128788642	0.98204592386674	0.874334922872192	1	1.15613712712985e-06	7.02495292210295e-06	0.0140580330667773	-0.139557391967874	0.418580188101417	0.684748274269692	0.153615425034652
chr1	114720642	114720752	110	-	exon	CSDE1	0.957112499494215	0.995549413441141	0.995950767753222	1	0.355028667042907	0.460518742291312	-0.82824832707225	-0.139557391967874	0.418580188101417	0.684748274269692	-0.688690935104376
chr1	114774150	114774413	263	-	utr3	SIKE1	0.335854791723645	0.834613366724229	0.258660943246115	1	0.185232393292673	0.269946612164472	-0.485876012584325	0.00465332087911741	0.983344323537546	0.994561845379339	-0.490529333463443
chr1	117118221	117118445	224	-	exon	TRIM45	0.994910531737323	0.999394162271136	0.991771104794148	1	0.710649238949978	0.786701554162183	2.22860414389391	2.03194880927959	0.160755311202664	0.407344099821814	0.196655334614322
chr1	119032923	119033087	164	-	utr3	WARS2	0.99212426902774	0.999394162271136	0.956806890003089	1	0.000267698748763515	0.000945113594305836	-0.225133312801031	-0.040501375985574	0.908810255211158	0.968837935058409	-0.184631936815457
chr1	119150521	119150639	118	+	exon	RP11-418J17.1	0.63096956407412	0.934521120790433	0.600371136699836	1	0.049092398458695	0.0888468381792829	-0.614946064618555	-0.390112815955606	0.374175155180996	0.648534510793932	-0.224833248662949
chr1	119255280	119255412	132	+	intron	RP11-418J17.1	0.216432174696283	0.750767674828609	0.129159704676159	1	0.0366292779088924	0.0693834993095566	-0.567605512490537	-0.390112815955606	0.374175155180996	0.648534510793932	-0.177492696534931
chr1	119914720	119915010	290	-	utr3	NOTCH2	0.465054390848375	0.897265722009662	0.391623291777524	1	0.535301400398116	0.635522768058708	0.257523664293959	0.66799851821998	0.000862280274760007	0.00994653036088964	-0.410474853926022
chr1	119915394	119915662	268	-	exon	NOTCH2	0.0537144247017951	0.449234018257169	0.114866243220242	1	7.49212335133278e-05	0.00030252435040785	-0.34248761640956	0.66799851821998	0.000862280274760007	0.00994653036088964	-1.01048613462954
chr1	119915740	119915840	100	-	exon	NOTCH2	0.161247693779536	0.680020088487588	0.0638581966260764	1	0.192197375888497	0.278550297903855	-0.474557970082195	0.66799851821998	0.000862280274760007	0.00994653036088964	-1.14255648830218
chr1	120954762	120954973	211	+	intron	LINC00623	0.0281898961959561	0.340939373767721	0.0484070522235797	1	0.000270883476028429	0.000955082316647524	-1.81288808213876	-0.746561218234079	0.259908950199743	0.531016569761188	-1.06632686390468
chr1	121096095	121096285	190	+	utr3	FCGR1B	0.007487514975604	0.171580907743512	0.0382182712185586	1	5.08147351684337e-08	4.10215577755075e-07	-2.665957771347	-2.00004950398038	4.75043691031233e-05	0.000899518214952689	-0.665908267366623
chr1	121392090	121392191	101	+	utr3	SRGAP2C	0.444006950794802	0.890312747802401	0.364555765389267	1	0.5052004740426	0.608316518670087	-0.230624160593383	0.162778137613977	0.767823743062617	0.90743290600909	-0.39340229820736
chr1	145746685	145746976	291	-	utr3	RNF115	0.728684588888278	0.953575016396761	0.795987085244671	1	0.00707011213265258	0.0168528951831566	-0.208721184864993	-0.0386291338418342	0.911286723474512	0.969370361413898	-0.170092051023159
chr1	145840871	145840991	120	+	exon	POLR3C	0.629810907619491	0.933873065304499	0.662571811090655	1	0.122475289476276	0.19122991730328	-0.0485265295902592	-0.203441214287091	0.422380317036145	0.687660686391192	0.154914684696832
chr1	145842315	145842494	179	+	utr3	POLR3C	0.017211134640944	0.26966616197252	0.105785338504482	1	0.00469707786019995	0.0117876060759356	0.388352572256453	-0.203441214287091	0.422380317036145	0.687660686391192	0.591793786543544
chr1	145844027	145844357	330	+	utr3*	POLR3C	0.09084704305849	0.561761532069026	0.0459461045730718	1	2.01821644976641e-05	9.32904949138157e-05	-0.0235543335949984	-0.203441214287091	0.422380317036145	0.687660686391192	0.179886880692092
chr1	145926542	145926655	113	+	exon	RP11-315I20.1	0.185574568381242	0.720607739558331	0.229309125529514	1	0.00283128114872809	0.0075921795269033	-0.156552779581174	0.491612979405171	0.805189260170872	0.925568017819485	-0.648165758986345
chr1	145977929	145978049	120	+	exon	POLR3GL	0.90334731542551	0.985823467580368	0.922886612487967	1	0.83763089898322	0.889719287726624	0.267495585222158	1.38421744570507	0.00156630625893081	0.0159278562997486	-1.11672186048291
chr1	145978324	145978451	127	+	utr3	POLR3GL	0.0142428636015584	0.24888016851814	0.00648086937053398	1	9.54040411447435e-08	7.25542676154477e-07	0.165816537484344	1.38421744570507	0.00156630625893081	0.0159278562997486	-1.21840090822072
chr1	145978511	145978663	152	+	utr3	POLR3GL	0.561299041804608	0.920343564191057	0.500869617734895	1	0.0213339524727029	0.0436370770877696	0.611369060229161	1.38421744570507	0.00156630625893081	0.0159278562997486	-0.772848385475908
chr1	145992645	145992875	230	-	utr3	TXNIP	0.119738017248832	0.615810322757539	0.232940434761039	1	0.277047849803086	0.37633323803724	0.488876978786229	0.331065299898574	0.0435752526736071	0.177300459842685	0.157811678887655
chr1	147179454	147179586	132	+	exon	PDIA3P1	0.38587840754047	0.863353809762132	0.321515207465458	1	0.316872720314829	0.420193141504359	1.00317977714746	0.448598343609259	0.0988402925706138	0.30110205805826	0.554581433538198
chr1	147285289	147285419	130	+	utr3	CHD1L	0.477102861756273	0.902109033303052	0.463138185804651	1	1.5853148960601e-05	7.46263061964248e-05	-0.0900316460151813	-0.0796522698370603	0.792704892029655	0.920164703513182	-0.0103793761781209
chr1	148288683	148288961	278	-	exon	RP11-495P10.9	0.220625990344108	0.754436703840068	0.12837330051493	1	0.00143905289450975	0.00421263552715435	-6.69294497905782	-5.14301239155697	0.00198424062761844	0.0191701068126837	-1.54993258750085
chr1	148290932	148291052	120	-	exon	RP11-495P10.7	0.515898408111702	0.913292974795678	0.483075747109863	1	0.178508413352259	0.261778282377168	-4.74652024672299	-4.4740251463272	1.09245462763416e-07	4.14017981463644e-06	-0.272495100395786
chr1	148405037	148405217	180	+	intron	RP11-495P10.1	0.275122576206178	0.794205743994336	0.183167718976979	1	0.000902958562330263	0.00279056205894198	-2.15539127090168	-0.628548468243227	0.462117180619662	0.719529933749978	-1.52684280265846
chr1	148434615	148434740	125	-	intron	LINC01138	0.651198358593162	0.938851976777208	0.635070998077159	1	0.515937024196542	0.617506196249899	-0.0913346915170126	-0.883526551260965	0.0623187244395643	0.223186655015214	0.792191859743953
chr1	148981452	148981717	265	+	utr3	PDE4DIP	0.021925379173251	0.302570232590864	0.00961863924307943	1	0.000234747587085822	0.000844027080379823	3.05447728795853	5.03383541586435	4.21546888910689e-08	1.75882173772712e-06	-1.97935812790582
chr1	149791546	149791651	105	+	utr3	FCGR1A	0.290762169885877	0.805394749524339	0.39690755099946	1	1.25078392721677e-05	6.049297007092e-05	-2.28597765548868	-1.95905033926856	3.43604911229739e-11	2.54312452341906e-09	-0.326927316220124
chr1	149900359	149900742	383	+	utr3	BOLA1	0.312462775680691	0.820136440667671	0.246875920206891	1	0.376336329094971	0.481540456289059	0.123396002094494	0.260886894450167	0.576835577034217	0.802355735770243	-0.137490892355673
chr1	149923484	149923746	262	-	utr3	SF3B4	0.22053321845611	0.754436703840068	0.271140694754851	1	1.36207247968651e-11	2.05860420700934e-10	0.438217973561534	0.6688837988538	0.157593696921166	0.402421611487909	-0.230665825292266
chr1	150159154	150159594	440	+	utr3	PLEKHO1	0.838027155208711	0.978594191387677	0.861458512863535	1	6.9408496075361e-11	9.25532622387806e-10	3.15496863910583	3.03396207037628	7.89136945516572e-26	2.39883539705868e-23	0.121006568729551
chr1	150220715	150220825	110	-	utr3	ANP32E	0.156596216480794	0.674666876417871	0.136807956361062	1	6.1002516432181e-23	3.95450650196807e-21	0.0565010239257303	-0.107011258452818	0.785145728931792	0.916389149373048	0.163512282378549
chr1	150226659	150226855	196	-	exon	ANP32E	0.00831928598682362	0.180794408613299	0.00677949373300866	1	2.12881992361263e-22	1.30160404534065e-20	0.138956085648975	-0.107011258452818	0.785145728931792	0.916389149373048	0.245967344101794
chr1	150235377	150235530	153	-	intron	ANP32E	0.409282427404728	0.876950943177266	0.271531168787516	1	0.0243201522148134	0.0488628002209871	0.852343287100639	-0.107011258452818	0.785145728931792	0.916389149373048	0.959354545553458
chr1	150307992	150308327	335	+	utr3	MRPS21	0.142837686164814	0.655021808693675	0.351361389075972	1	0.0812842821897101	0.135255939484068	-0.238893717217257	0.135267685514262	0.41791693696547	0.684057694034923	-0.374161402731519
chr1	150308802	150308912	110	+	utr3	MRPS21	0.84171273568301	0.978594191387677	0.800952213489328	1	0.048739860584388	0.0883276591021555	-1.18397241020153	0.135267685514262	0.41791693696547	0.684057694034923	-1.31924009571579
chr1	150334891	150335172	281	+	exon	PRPF3	0.716045058774642	0.950459788136954	0.762807735108682	1	0.5685047025956	0.66412087075008	0.213203097810708	0.38791927544719	0.0996711379870987	0.302567061693285	-0.174716177636481
chr1	150338105	150338242	137	+	exon	PRPF3	0.567350408747102	0.922323904735848	0.565890841266342	1	0.104907987027746	0.168068311508944	-0.111646643610463	0.38791927544719	0.0996711379870987	0.302567061693285	-0.499565919057653
chr1	150343284	150343387	103	+	exon	PRPF3	0.309028166187327	0.818428968952607	0.301074819948443	1	0.374573981328364	0.479856025366015	0.186916340895534	0.38791927544719	0.0996711379870987	0.302567061693285	-0.201002934551656
chr1	150344365	150344474	109	+	exon	PRPF3	0.737113160953602	0.956065804274091	0.740750848872044	1	0.585124609010076	0.679278100876733	0.628636200833951	0.38791927544719	0.0996711379870987	0.302567061693285	0.240716925386761
chr1	150352827	150353008	181	+	utr3	PRPF3	0.383166882496416	0.861772117910476	0.434944103052561	1	1.10461767509804e-05	5.42528105966684e-05	-0.213276216053076	0.38791927544719	0.0996711379870987	0.302567061693285	-0.601195491500266
chr1	150464502	150464606	104	+	exon	RPRD2	0.0449257663381221	0.41261173111224	0.0169629078607176	1	0.000119044083844873	0.000459976081240461	-0.68493398391206	0.100287762426793	0.837292540835135	0.939322916541763	-0.785221746338853
chr1	150471159	150471279	120	+	exon	RPRD2	0.499104801768915	0.908380166105898	0.45485532207351	1	0.000686018135494619	0.00219403567070072	-0.142684412145	0.100287762426793	0.837292540835135	0.939322916541763	-0.242972174571793
chr1	150471724	150472133	409	+	exon	RPRD2	0.386829619290782	0.863800663472785	0.445795318106	1	5.74348765129319e-07	3.72997408663645e-06	-0.313673085329047	0.100287762426793	0.837292540835135	0.939322916541763	-0.41396084775584
chr1	150523871	150524059	188	+	intergenic	NA	0.196523255715541	0.727934041473533	0.216744682427914	1	0.207397541178202	0.296980032018447	-0.0698870780390947	NA	NA	NA	NA
chr1	150553563	150553810	247	+	exon	ADAMTSL4	0.980366023865262	0.997479158358693	0.968900648968685	1	0.00336626022849062	0.00883951349897208	0.4741866049416	0.339335812493953	0.0623547896392705	0.223186655015214	0.134850792447647
chr1	150560743	150560866	123	+	utr3	ADAMTSL4	0.285003475392147	0.800777188494144	0.339105487808598	1	0.161393639781488	0.241015397958451	0.642878214412686	0.339335812493953	0.0623547896392705	0.223186655015214	0.303542401918734
chr1	150574742	150574869	127	-	utr3	MCL1	0.347740502368296	0.843415675415127	0.309874724454691	1	3.03838624833634e-14	6.47447018185097e-13	1.24044597569613	1.13224947472299	0.00113874098175564	0.0124261459823245	0.108196500973135
chr1	150576959	150577521	562	-	utr3	MCL1	0.146936492881527	0.662044541388347	0.120784747135506	1	0.000660265959285996	0.00211966646416367	0.400985361493481	1.13224947472299	0.00113874098175564	0.0124261459823245	-0.73126411322951
chr1	150578304	150578499	195	-	exon	MCL1	0.908733533027444	0.986849027223054	0.916773132885886	1	0.50206677595829	0.605281265526234	0.372039418709988	1.13224947472299	0.00113874098175564	0.0124261459823245	-0.760210056013004
chr1	150579301	150579523	222	-	exon	MCL1	0.00997939220936765	0.199891878614817	0.00664472218836557	1	5.88022745250789e-20	2.70415075283921e-18	0.487835267066272	1.13224947472299	0.00113874098175564	0.0124261459823245	-0.64441420765672
chr1	150622193	150622355	162	-	utr3	ENSA	0.194935071580142	0.726845464757566	0.145908642639182	1	0.343854212968942	0.448674085820151	-0.0243382446973642	0.102046036788157	0.751363507730359	0.898123347311184	-0.126384281485521
chr1	150648384	150648608	224	-	exon	GOLPH3L	0.00310605160904181	0.109618162359757	0.00233055914629469	1	2.91715414824367e-05	0.000129770548942745	0.659432669908452	1.10394453001338	2.55084167096863e-05	0.000516940211486894	-0.444511860104929
chr1	150730265	150730408	143	-	utr3	CTSS	0.200045629150618	0.732292684595006	0.229502043884262	1	0.00539452740774003	0.0132960397239328	0.99475337945207	0.184767831180103	0.384829053645897	0.657364456815312	0.809985548271967
chr1	150960552	150961165	613	-	exon	CERS2	0.672127446960451	0.943977707070798	0.800367031304854	1	0.00088229347111363	0.00273297640836321	-0.0883964321412439	-0.814087641174616	0.00290643660244877	0.0257019585888236	0.725691209033372
chr1	150962542	150962678	136	+	exon	SETDB1	0.0603876325858643	0.470475571785167	0.0808623276544042	1	0.175590543403295	0.25841491213934	0.423612049965469	-0.0866971278426391	0.782644100791436	0.91493774172885	0.510309177808109
chr1	150962919	150963069	150	-	exon	CERS2	0.735189579836494	0.95535394959846	0.696527624502814	1	0.121829192488543	0.190386863254315	0.356623890124182	-0.814087641174616	0.00290643660244877	0.0257019585888236	1.1707115312988
chr1	151006356	151006468	112	-	utr5	FAM63A	0.565055809773327	0.922210108109107	0.516567990235262	1	0.00178575062846024	0.00507298376791463	-0.165040212081309	0.194286876101722	0.474511198187342	0.728907686094614	-0.35932708818303
chr1	151034010	151034113	103	+	exon	PRUNE1	0.158957975123238	0.67817029101329	0.0873936022816585	1	0.0364752738954321	0.0691648321389858	0.0985242665008025	0.63255450285421	0.0912636905401904	0.286375109806622	-0.534030236353407
chr1	151034340	151034489	149	+	utr3	PRUNE1	0.189119424903551	0.724245753932787	0.107621245664689	1	0.0761889708106784	0.128445795847362	0.0681031741316623	0.63255450285421	0.0912636905401904	0.286375109806622	-0.564451328722547
chr1	151117931	151118253	322	+	exon	GABPB2	0.324990473800181	0.826128393942809	0.315113512940046	1	0.419984433404081	0.524724542884166	-0.0410927124503867	-0.377195421724644	0.172036255751196	0.424775960319334	0.336102709274258
chr1	151158754	151159099	345	+	exon	TNFAIP8L2	0.483950063940699	0.90324285426825	0.477346723785446	1	3.12464773676128e-20	1.50108635246822e-18	0.452034963989499	0.705795954672971	0.0056527775775016	0.0425031946562764	-0.253760990683472
chr1	151159232	151159705	473	+	utr3	TNFAIP8L2	0.950399590661998	0.995084760098526	0.951949721938229	1	0.912609180152858	0.946380205032756	0.90670576611838	0.705795954672971	0.0056527775775016	0.0425031946562764	0.200909811445409
chr1	151168079	151168273	194	+	exon	SCNM1	0.821719593423585	0.975622071874196	0.874355633056935	1	0.387206311560354	0.492928796723171	0.140601321030883	0.00987343180307682	0.954883888561425	0.983939247777837	0.130727889227806
chr1	151168913	151169072	159	+	exon	SCNM1	0.50837567376879	0.911361570319271	0.663500563980127	1	0.38817630156702	0.493644965568255	-0.0591504951308423	0.00987343180307682	0.954883888561425	0.983939247777837	-0.0690239269339191
chr1	151170065	151170165	100	+	utr3	SCNM1	0.270001187463402	0.790644781736336	0.178002870668805	1	0.173589484269921	0.255924981535638	-0.0247387450787417	0.00987343180307682	0.954883888561425	0.983939247777837	-0.0346121768818185
chr1	151176557	151176678	121	-	utr3	VPS72	0.646886235598337	0.937964621909639	0.71238760584906	1	0.698038935394511	0.777195756211105	-0.471444276080447	-0.370764964088485	0.157023883415118	0.401715895307417	-0.100679311991962
chr1	151178083	151178207	124	-	exon	VPS72	0.879057637594796	0.98204592386674	0.853147034587707	1	0.00029918898294129	0.00104362160305712	-0.375729127039037	-0.370764964088485	0.157023883415118	0.401715895307417	-0.0049641629505523
chr1	151184414	151184524	110	-	exon	VPS72	0.180685670806849	0.711840949422682	0.273107124143354	1	0.693698470771796	0.77380421312069	-0.0570084115897351	-0.370764964088485	0.157023883415118	0.401715895307417	0.31375655249875
chr1	151185862	151186014	152	-	exon	VPS72	0.03536738404468	0.3739631845353	0.038211379437355	1	0.856270350798414	0.904695654878913	0.0853413525083206	-0.370764964088485	0.157023883415118	0.401715895307417	0.456106316596806
chr1	151267209	151267381	172	+	utr3	PSMD4	0.834120211220616	0.977233272546854	0.851989239424524	1	0.577860812551719	0.672909880301813	0.350266721344761	0.302709924651915	0.0828776111688917	0.268688362143039	0.047556796692846
chr1	151287165	151287421	256	+	exon	ZNF687	0.201182572902147	0.733331938611143	0.148819283763402	1	0.0251165680855163	0.0501683277248271	-0.00152221768315297	-0.185748414478868	0.50878424583806	0.752609855483255	0.184226196795715
chr1	151315671	151315921	250	-	utr5	PI4KB	0.18663696315888	0.721606037897963	0.127874287657975	1	0.000209299832124951	0.000764001185039551	-0.292819877990223	0.281171260391106	0.237000547460494	0.505698210005013	-0.573991138381329
chr1	151342339	151342754	415	-	exon	RFX5	0.930580082476162	0.990036671260745	0.948091720012227	1	0.13186363413898	0.203292917903949	0.0772192020203809	0.30920396728592	0.12129448064272	0.343730670052323	-0.231984765265539
chr1	151399943	151400065	122	+	exon	PSMB4	0.0959793085744518	0.57015523040585	0.278461224290799	1	0.995896279732337	0.996359228914065	0.619550278457424	0.469242492114694	0.00400899835291267	0.0329846200877875	0.150307786342729
chr1	151401757	151401860	103	+	utr3	PSMB4	0.168977011976503	0.690453666195314	0.195687062343964	1	0.00163117597873354	0.00469333815699242	0.670776243633374	0.469242492114694	0.00400899835291267	0.0329846200877875	0.20153375151868
chr1	151403997	151404098	101	-	utr3	POGZ	0.703648994047013	0.948775870214461	0.663453152196912	1	0.921565956430333	0.952913544455348	0.597346789833125	0.200402490620453	0.490742259653467	0.740810355004245	0.396944299212672
chr1	151405254	151405373	119	-	exon	POGZ	0.856150427767123	0.98184564292407	0.882645347238784	1	0.970001332808517	0.981028414043658	0.877924628934608	0.200402490620453	0.490742259653467	0.740810355004245	0.677522138314155
chr1	151405664	151406101	437	-	exon	POGZ	0.0635418340860486	0.480649544695873	0.124814905960173	1	0.00222009413656568	0.00612674798128739	0.634132802246109	0.200402490620453	0.490742259653467	0.740810355004245	0.433730311625656
chr1	151428213	151428329	116	-	exon	POGZ	0.950154304496649	0.995082791749556	0.995163081068822	1	2.94506968269847e-06	1.64121671960219e-05	-0.225852394732521	0.200402490620453	0.490742259653467	0.740810355004245	-0.426254885352974
chr1	151759722	151759874	152	-	utr3	MRPL9	0.0930946198195308	0.562960948167095	0.161061075257047	1	0.0342907756801314	0.0655539238042093	0.200482422425218	0.726308021543012	0.256266891111409	0.527054643879366	-0.525825599117794
chr1	151874301	151874491	190	-	utr3	THEM4	0.334757657376787	0.833460282720056	0.474027740681022	1	0.000117074350381185	0.000452853013821687	0.724062486495984	1.40010244868582	4.93640274007799e-10	2.97987176753006e-08	-0.676039962189839
chr1	151982993	151983111	118	-	utr3	S100A10	0.0529558757831077	0.445674000726639	0.0325697244266909	1	0.0400532725661257	0.0748416853766415	0.116040409903394	0.62310373596557	0.0396824804470433	0.16646497403894	-0.507063326062175
chr1	152032573	152032717	144	-	utr3	S100A11	0.360276722540021	0.85000246789182	0.467451859091749	1	0.088342735530973	0.145138347641038	-0.689338087407443	-0.451750312678303	0.0592980196901188	0.216522992103151	-0.23758777472914
chr1	152032775	152032876	101	-	exon	S100A11	0.966878388928969	0.997295049109224	0.978905090797375	1	0.342906077835366	0.447708360056586	-0.723485097299344	-0.451750312678303	0.0592980196901188	0.216522992103151	-0.271734784621041
chr1	153360594	153360785	191	+	exon	S100A9	0.734506642445154	0.955089333085242	0.761460828345928	1	0.000655669036836308	0.00210679441785474	4.78015871498297	5.24959745626051	1.80349143633802e-12	1.56844945768078e-10	-0.46943874127754
chr1	153390093	153390288	195	-	utr3	S100A8	0.462300615513694	0.896380111157846	0.400124757855033	1	3.11464180161785e-05	0.000137871906323364	5.1426848342006	4.87748944221361	2.90887687736862e-14	3.36855857710518e-12	0.265195391986982
chr1	153534676	153534882	206	-	utr3	S100A6	0.138952113055393	0.649250281437626	0.118418243291336	1	1.83064295095273e-05	8.52794320138627e-05	0.549191660482779	-0.198941555237598	0.260395964144709	0.531756297700981	0.748133215720376
chr1	153535285	153535390	105	-	utr5	S100A6	0.00510430498903476	0.141240974041054	0.010720163130213	1	0.0050002664825481	0.0124267592652887	0.242170076776411	-0.198941555237598	0.260395964144709	0.531756297700981	0.441111632014009
chr1	153543687	153543967	280	-	utr3	S100A4	0.590136965299815	0.923687272133764	0.593373527462708	1	0.00568999137739953	0.0139317399800219	1.13973079591052	0.99137513435552	8.9842198186322e-06	0.000207796703767087	0.148355661554996
chr1	153626564	153626853	289	-	exon	S100A13	0.107786412193442	0.592852805748702	0.118736740770771	1	0.00565505263631166	0.013861963876845	-0.114500492109447	0.275016109840764	0.566075453016571	0.795249909254827	-0.389516601950211
chr1	153631488	153631588	100	+	utr3	S100A1	0.105607790233109	0.590495381121727	0.0404426473792924	1	0.00533322971997253	0.0131570116956957	-0.661130362240787	1.34351371417613	0.425113201564916	0.689472373307886	-2.00464407641691
chr1	153642205	153642351	146	+	exon	CHTOP	0.568841313932895	0.922323904735848	0.635398504436976	1	0.743239384492044	0.813052660010052	-0.258921889684844	-0.451834982972438	0.079563062518314	0.26146757012534	0.192913093287595
chr1	153643173	153643296	123	+	utr3	CHTOP	0.00999635062162173	0.199891878614817	0.00631598348773908	1	9.78630187991943e-35	1.95019249129283e-32	0.42188572140575	-0.451834982972438	0.079563062518314	0.26146757012534	0.873720704378189
chr1	153645031	153645448	417	+	utr3	CHTOP	0.451057043533093	0.893285426385669	0.411069156618512	1	1.41440766008069e-17	4.7268449783007e-16	-0.371107581709182	-0.451834982972438	0.079563062518314	0.26146757012534	0.0807274012632563
chr1	153661170	153661390	220	+	utr3	SNAPIN	0.24167204287219	0.771707508388705	0.357772763647836	1	0.323242333496717	0.427323188053829	0.223824548654308	0.241889428726253	0.429068702051017	0.692457007490943	-0.0180648800719449
chr1	153662341	153662557	216	-	utr3	ILF2	0.392852866869291	0.867597098683022	0.388717321974866	1	4.99892999814328e-06	2.6538473463256e-05	0.307777500057121	-0.20249961463738	0.20929208992039	0.473531827454962	0.510277114694501
chr1	153773182	153773284	102	+	utr3	INTS3	0.859824557826203	0.98204592386674	0.833153605937011	1	0.191594900198753	0.277939164335237	-0.333415795436993	-0.11642447528695	0.58386348202376	0.806942279328608	-0.216991320150044
chr1	153947793	153948148	355	-	utr3	CRTC2	0.581335220680387	0.92323117003017	0.608126349131243	1	3.23022548100694e-05	0.000142460886889818	0.497218759426942	0.475378484904887	0.177930718387882	0.432208136289513	0.021840274522055
chr1	153951407	153951692	285	-	utr3	CRTC2	0.0929541495286807	0.562875595995288	0.212760021116466	1	3.95202522195656e-06	2.1511251094322e-05	0.158105768478754	0.475378484904887	0.177930718387882	0.432208136289513	-0.317272716426132
chr1	153959799	153959944	145	-	utr3	SLC39A1	0.00626263117441285	0.15684356688708	0.0461468961981961	1	0.0183681654030947	0.0384552194363233	1.10491413921903	0.79234425120868	0.00129697677053837	0.0137817949843163	0.312569888010351
chr1	153981896	153982183	287	-	utr3	RAB13	0.43430644383347	0.887460350419147	0.385295130515328	1	0.000836549405137385	0.0026093067097633	-1.77239262009823	-2.263467106039	5.06964542639577e-16	6.84925191218534e-14	0.491074485940771
chr1	154157536	154157742	206	-	utr3	TPM3	0.932652209292654	0.990425419226101	0.922071988431679	1	0.0244545870309994	0.0490713292079922	-0.485412148684023	-0.108767733073821	0.629180038811212	0.833504420286636	-0.376644415610202
chr1	154173144	154173251	107	-	utr3	TPM3	0.970206883942729	0.997295049109224	0.956170361650855	1	5.84407222023808e-05	0.000240765930941738	-0.505931522806031	-0.108767733073821	0.629180038811212	0.833504420286636	-0.39716378973221
chr1	154206779	154206938	159	-	utr3	C1orf43	0.382763947906772	0.861772117910476	0.319896481376939	1	0.532615959751641	0.632963041732458	-0.64494770013975	-0.631880413193133	0.00357326610208278	0.0302024373663133	-0.0130672869466169
chr1	154234562	154234690	128	+	exon	UBAP2L	0.314446736077158	0.820700028227068	0.300673233823286	1	0.985816819699503	0.987998214776941	-0.214049017651512	-0.0522396958273955	0.911106321908524	0.969370361413898	-0.161809321824116
chr1	154253893	154254040	147	+	exon	UBAP2L	0.107440811557612	0.592523533015693	0.150226734798023	1	4.32137759698863e-08	3.55148240669863e-07	-0.330011490518589	-0.0522396958273955	0.911106321908524	0.969370361413898	-0.277771794691193
chr1	154271194	154271436	242	+	utr3	UBAP2L	0.727725567167609	0.953575016396761	0.722956755914834	1	1.04455086066384e-05	5.16800543062235e-05	1.24359556857256	-0.0522396958273955	0.911106321908524	0.969370361413898	1.29583526439995
chr1	154465368	154465472	104	+	utr3	IL6R	0.967194702144145	0.997295049109224	0.958183689470633	1	0.00182652227285722	0.00517514643976212	-0.0340182211637221	-0.0827196316448116	0.717238503471009	0.88244803733644	0.0487014104810894
chr1	154465565	154465924	359	+	utr3	IL6R	0.3204521639063	0.823626335312182	0.44175449080578	1	0.000650289932851504	0.00209437256932487	-0.32103867984863	-0.0827196316448116	0.717238503471009	0.88244803733644	-0.238319048203818
chr1	154550080	154550518	438	-	utr3	UBE2Q1	0.00160398863984055	0.0725434189884187	0.024176204281325	1	2.90269135667366e-16	7.8878438609003e-15	-0.38461166329445	0.103927466532667	0.604100740639626	0.818432702579256	-0.488539129827117
chr1	154601136	154601642	506	-	exon	ADAR	0.424096175921571	0.883005153915315	0.44845802205423	1	0.0230572401667442	0.0466915621818469	-0.673339271452071	0.209288642764775	0.203396324513354	0.465441004461733	-0.882627914216845
chr1	154601794	154601920	126	-	utr5	ADAR	0.0339212789858168	0.367912594516934	0.0088474869138775	1	0.000107019975149496	0.000418170643639698	-0.619643268015552	0.209288642764775	0.203396324513354	0.465441004461733	-0.828931910780327
chr1	154945917	154946277	360	-	exon	PBXIP1	0.0120705772208563	0.22635486621132	0.0517395089027952	1	3.66729941768227e-06	2.00629430776202e-05	1.04200120919834	0.976909730843204	0.00819124898523791	0.0559312862297168	0.0650914783551326
chr1	154958409	154958673	264	-	utr3	PYGO2	0.80592978083337	0.973431756257906	0.763610758521888	1	8.79742276786561e-05	0.000350626171870377	-0.663215278279867	-0.0493284931674274	0.823557488305983	0.932824480899112	-0.61388678511244
chr1	154959542	154959642	100	-	exon	PYGO2	0.673619891060808	0.944764786790044	0.707740680734819	1	2.79532119842465e-05	0.000125067891134486	-0.821843985869271	-0.0493284931674274	0.823557488305983	0.932824480899112	-0.772515492701844
chr1	154962351	154962555	204	-	utr3	SHC1	0.668674014226321	0.943876302510782	0.666686416507553	1	0.371309113275312	0.476751863495482	0.450268987087496	0.109527301463326	0.700352739223626	0.873990519742231	0.34074168562417
chr1	154988525	154988840	315	+	utr5	FLAD1	0.226185328843847	0.758335427069573	0.239507252281758	1	6.00416564094747e-09	5.83631202182799e-08	0.10498948661587	0.0501860252622097	0.795248962846681	0.921086275534644	0.0548034613536598
chr1	155014960	155015066	106	+	exon	ZBTB7B	0.220779971859552	0.754436703840068	0.236699212152874	1	0.980402455151032	0.985991665409369	0.0770362224490193	-0.145957431806244	0.410031174531557	0.677977382314745	0.222993654255263
chr1	155015125	155015713	588	+	exon	ZBTB7B	0.186034866301199	0.720881357584149	0.261173429442145	1	0.000516623543299406	0.00170481016542315	0.484232926622697	-0.145957431806244	0.410031174531557	0.677977382314745	0.630190358428941
chr1	155016212	155016948	736	+	utr3	ZBTB7B	0.800514058264141	0.971680843509425	0.876566323045532	1	2.88672232135791e-06	1.6112042997994e-05	0.0219293855483418	-0.145957431806244	0.410031174531557	0.677977382314745	0.167886817354585
chr1	155069411	155069519	108	+	utr3	EFNA4	0.0156974827735215	0.259013452751781	0.00445665439854283	1	1.46781663437792e-06	8.73626924919293e-06	0.943927942993572	1.89817987175541	6.8192524087654e-07	2.106790086287e-05	-0.954251928761834
chr1	155169491	155169608	117	-	utr3	RP11-201K10.3	0.0391067095541851	0.388502816802651	0.0996297008329973	1	1.72732408739878e-07	1.25169929323221e-06	0.273949777192966	NA	NA	NA	NA
chr1	155173393	155173546	153	-	utr3	RP11-201K10.3	0.285171837164654	0.800832156337159	0.266759538637235	1	0.00116212710481032	0.00347513337292224	0.663884027333902	NA	NA	NA	NA
chr1	155188226	155188621	395	+	exon	AC234582.2	0.838832254389923	0.978594191387677	0.895883499302837	1	0.000123134125158828	0.000473569092506843	2.23990430655027	NA	NA	NA	NA
chr1	155260608	155260716	108	-	exon	SCAMP3	0.497936014526999	0.908380166105898	0.473790343070466	1	1.83170269841592e-07	1.32199548877624e-06	0.30408657714709	0.192008860103141	0.526589646613273	0.76603448592529	0.112077717043948
chr1	155269559	155269762	203	-	exon	CLK2	0.151920866050957	0.669305804766452	0.209451465934003	1	0.510095948034275	0.612662379023698	0.0272913113041772	0.197152793181912	0.36215023988531	0.638072122161259	-0.169861481877734
chr1	155270909	155271026	117	-	exon	CLK2	8.3726233543842e-07	0.000775638386893342	0.00017075277483841	1	7.33601150353651e-05	0.000296665989438393	0.854026453252012	0.197152793181912	0.36215023988531	0.638072122161259	0.6568736600701
chr1	155310021	155310131	110	+	utr5	FDPS	0.0175223430439094	0.271788592078721	0.0258304376021715	1	2.59184503560682e-06	1.46255083524725e-05	0.662998373417717	0.475048480515106	0.180117679976454	0.435250313711568	0.187949892902611
chr1	155312221	155312326	105	+	utr3	FDPS	0.409013382993837	0.876950943177266	0.401798485319781	1	6.65428798523062e-24	4.83829682493694e-22	0.845832869408023	0.475048480515106	0.180117679976454	0.435250313711568	0.370784388892917
chr1	155320349	155320599	250	-	exon	RUSC1-AS1	0.992245844415309	0.999394162271136	0.99498311662228	1	0.519713784404593	0.621335410951875	0.538349840683599	0.500646679742808	0.0805711106873878	0.263863412318469	0.037703160940791
chr1	155438647	155438966	319	-	exon	ASH1L	0.126768145769847	0.626794819047603	0.083931257902087	1	1.52055903890429e-05	7.19873991097625e-05	-0.139504151830775	0.0379028679668721	0.888930957087305	0.960837190779944	-0.177407019797647
chr1	155468077	155468267	190	-	intron	ASH1L	0.500115154949742	0.908380166105898	0.410410953268875	1	0.598744004878543	0.690577088584995	-0.793389950139258	0.0379028679668721	0.888930957087305	0.960837190779944	-0.83129281810613
chr1	155481906	155482108	202	-	utr3	ASH1L	0.0543778118842844	0.451637937594473	0.036383271865679	1	0.136229753550471	0.209214839154648	0.602128578297508	0.0379028679668721	0.888930957087305	0.960837190779944	0.564225710330636
chr1	155563243	155563638	395	+	exon	ASH1L-AS1	0.569891182381528	0.922486880688082	0.56854032901128	1	5.15441708364314e-17	1.55368857806957e-15	0.69452187191995	0.138222701937355	0.933650858567489	0.976457758720543	0.556299169982596
chr1	155659614	155659902	288	-	utr3	YY1AP1	0.342420207448649	0.839269439270906	0.27745735817599	1	0.191407634688357	0.27770494227874	-0.124927066474674	-0.0984648637951302	0.734596418510706	0.890735439298223	-0.0264622026795438
chr1	155660730	155660869	139	-	utr3	YY1AP1	0.545087033844954	0.916071352400455	0.537953523607761	1	0.0844612947084401	0.13967849890234	-0.150222369058176	-0.0984648637951302	0.734596418510706	0.890735439298223	-0.0517575052630457
chr1	155729151	155729271	120	+	exon	DAP3	0.83059464003866	0.976806393750965	0.819572956722283	1	0.0704548358914191	0.120210003016896	-0.350155474583071	-0.464794889606407	0.00438908815525752	0.0353264527976117	0.114639415023336
chr1	155738134	155738436	302	+	utr3	DAP3	0.253972164249147	0.78018161414892	0.286790769528022	1	0.422667033233783	0.527524929787606	-0.712338251926495	-0.464794889606407	0.00438908815525752	0.0353264527976117	-0.247543362320089
chr1	155748183	155748413	230	+	exon	MSTO2P	0.964851617578622	0.997295049109224	0.989467353846114	1	0.142949117455867	0.217916907910835	1.06288581072948	0.52510891497218	0.753866188774613	0.899355645547708	0.537776895757304
chr1	155765146	155765247	101	-	utr3	GON4L	0.558988734325565	0.920288714427628	0.507137107637573	1	0.948935756781594	0.971281874934513	-0.338378467403994	-0.445717391974497	0.311384220628483	0.589949202866853	0.107338924570503
chr1	155765292	155765415	123	-	exon	GON4L	0.234598256913933	0.762412970777418	0.205729701267537	1	0.00381565889209509	0.00986315285559339	-0.0316269130281648	-0.445717391974497	0.311384220628483	0.589949202866853	0.414090478946332
chr1	155900256	155900402	146	-	utr3	RIT1	0.160922920306547	0.680020088487588	0.19158723459167	1	0.00427926927216539	0.0108786242943	0.639903947174508	1.65540525502988	0.0371347787449095	0.159632661256211	-1.01550130785537
chr1	155913135	155913286	151	-	utr3	KIAA0907	0.0489057969568726	0.429854837321507	0.039850202647162	1	0.00545531014143895	0.013421260272525	-1.02015171068625	-0.365331543039286	0.105222979307682	0.313373411256576	-0.654820167646963
chr1	155946934	155947036	102	-	utr3	ARHGEF2	0.0916321288352974	0.5619913082351	0.0560267505106569	1	0.289819543124416	0.390771595484506	-0.562660569114181	-0.783941989789304	5.21134897523615e-07	1.6581830580457e-05	0.221281420675123
chr1	155947473	155948074	601	-	utr3	ARHGEF2	0.105009915200379	0.590224831120985	0.36568040165408	1	0.0425415421573453	0.0786850352621507	-0.871441537292465	-0.783941989789304	5.21134897523615e-07	1.6581830580457e-05	-0.0874995475031611
chr1	155950351	155950544	193	-	utr3	ARHGEF2	0.000223150428324725	0.0235489334361504	0.00268398939033785	1	2.39247705415141e-05	0.000108998499490785	0.147426103212339	-0.783941989789304	5.21134897523615e-07	1.6581830580457e-05	0.931368093001644
chr1	156009122	156009253	131	-	utr3	SSR2	0.873909991833375	0.98204592386674	0.829993824629966	1	0.00118406044595494	0.00353052769712416	-0.617831107038357	-0.448980227361392	0.003021536136023	0.0264995412898091	-0.168850879676965
chr1	156036043	156036248	205	-	utr3	UBQLN4	0.454285838028429	0.894613309640484	0.5028875345199	1	0.0403527557452844	0.0752836346350564	0.00861508271475936	-0.186551965002859	0.644707895590207	0.841948312501669	0.195167047717618
chr1	156055201	156055334	133	+	exon	LAMTOR2	0.225271861334804	0.758335427069573	0.241115951541446	1	0.000811156833338053	0.00254189245298509	0.363749471806816	0.431165500481672	0.0989772701563346	0.301357551398906	-0.0674160286748556
chr1	156058278	156058424	146	+	utr3	LAMTOR2	0.503873553281145	0.909825922215288	0.449372180887653	1	0.156381961345357	0.234671076005772	0.13811790203625	0.431165500481672	0.0989772701563346	0.301357551398906	-0.293047598445422
chr1	156076560	156076698	138	-	utr3	MEX3A	0.167110520138618	0.687594945287307	0.100920990269425	1	0.000365846836695133	0.00124900945738462	-1.12909024313899	-1.94605892379208	0.000989852730008237	0.0110784109289482	0.816968680653094
chr1	156114786	156114947	161	+	utr5	LMNA	0.442419329854684	0.889300031102861	0.470756502595	1	0.957013329695668	0.975506340897517	-0.814205908511705	-0.772098033660665	0.000798125926459423	0.00934422121466214	-0.0421078748510398
chr1	156134342	156134452	110	+	utr3	LMNA	0.0178066414164669	0.27427441194373	0.0157130994892676	1	3.43356035753035e-14	7.24481235438904e-13	0.30024622388956	-0.772098033660665	0.000798125926459423	0.00934422121466214	1.07234425755022
chr1	156137614	156137776	162	+	utr3	LMNA	0.0183996965845703	0.277776064567062	0.0115733190545154	1	2.19131385480883e-21	1.18496122570843e-19	0.656194865639405	-0.772098033660665	0.000798125926459423	0.00934422121466214	1.42829289930007
chr1	156177102	156177497	395	+	utr3	SEMA4A	0.416415118742284	0.880224417305596	0.480259015605766	1	0.0322950372110431	0.0623926203640996	0.49387138743966	0.356329526606833	0.140261083881565	0.375300916522458	0.137541860832827
chr1	156210594	156210694	100	+	utr3	SLC25A44	0.820610928208369	0.975325153867578	0.765315009428598	1	0.0404023977750376	0.0753631829532293	0.404411162509795	0.720902877213379	0.00287915013246251	0.0255936149895088	-0.316491714703584
chr1	156236236	156236385	149	+	utr3	PMF1	0.0198420060424581	0.290609789206319	0.0383428491235964	1	0.178877406110824	0.262212200947906	0.50544624987384	0.749196227756465	0.00494791789125738	0.0386901269007232	-0.243749977882625
chr1	156239490	156239983	493	+	utr3	PMF1	0.487037136851718	0.904489864881291	0.471546075428971	1	0.597028456343601	0.689337255226769	0.318919466712118	0.749196227756465	0.00494791789125738	0.0386901269007232	-0.430276761044348
chr1	156285463	156285563	100	+	exon	TMEM79	0.157088358381565	0.674950228334971	0.116006824954719	1	0.00482950818714136	0.0120580829702618	-0.229993474919622	0.203265828090597	0.723707543543923	0.885436942781735	-0.433259303010219
chr1	156291666	156291883	217	+	utr3	TMEM79	0.588913463561442	0.923306099413345	0.520350623435988	1	0.704123136589324	0.781587300548848	-0.193342695615667	0.203265828090597	0.723707543543923	0.885436942781735	-0.396608523706264
chr1	156309046	156309350	304	-	utr3	CCT3	0.875360245512154	0.98204592386674	0.844043355821275	1	0.00877253837429672	0.0202926236985828	0.151181304997041	-0.155528846673041	0.352006128757613	0.628650572584382	0.306710151670082
chr1	156312184	156312286	102	-	utr3	CCT3	0.414228211582434	0.879091575211617	0.450788826268023	1	0.00142153899633962	0.00416930529834031	0.403757344493134	-0.155528846673041	0.352006128757613	0.628650572584382	0.559286191166176
chr1	156464009	156464117	108	-	utr3	MEF2D	0.307485945005887	0.818428968952607	0.287636345999749	1	2.16062382434959e-18	8.12953600483424e-17	0.462827546043725	-0.0354609087840626	0.863044274571239	0.950198658979881	0.498288454827787
chr1	156466389	156466493	104	-	utr3	MEF2D	0.185317624332973	0.719869689036494	0.168740316965591	1	1.84493831292107e-08	1.62999845528273e-07	0.746475610906775	-0.0354609087840626	0.863044274571239	0.950198658979881	0.781936519690838
chr1	156466837	156467123	286	-	utr3	MEF2D	1.7528858485751e-05	0.0060864720238911	0.000813144416484707	1	2.39222058332604e-07	1.68645354474399e-06	1.03243161010421	-0.0354609087840626	0.863044274571239	0.950198658979881	1.06789251888827
chr1	156467587	156467691	104	-	utr3	MEF2D	0.832101249368916	0.977185211567592	0.900481729634202	1	0.024100632753904	0.0484851204084429	-0.170918772326567	-0.0354609087840626	0.863044274571239	0.950198658979881	-0.135457863542505
chr1	156468195	156468350	155	-	utr3	MEF2D	0.817618399556826	0.97416239374064	0.769521065519842	1	6.01450337796203e-20	2.7541306744787e-18	0.063424355544634	-0.0354609087840626	0.863044274571239	0.950198658979881	0.0988852643286966
chr1	156468855	156468975	120	-	utr3	MEF2D	0.559749790173717	0.920343564191057	0.521466288149299	1	2.13261597216906e-10	2.65000929289969e-09	0.383718936861365	-0.0354609087840626	0.863044274571239	0.950198658979881	0.419179845645427
chr1	156525483	156525596	113	-	utr3	IQGAP3	0.113571035789322	0.605187440215974	0.0801457660479718	1	2.8214077624219e-05	0.00012592770191382	0.203761921019468	0.191401039490509	0.256710153445326	0.527685651674009	0.0123608815289588
chr1	156537258	156537367	109	-	exon	IQGAP3	0.506278690328167	0.910692483738701	0.517303606442219	1	0.234875828012995	0.32897289929036	0.536329512162615	0.191401039490509	0.256710153445326	0.527685651674009	0.344928472672106
chr1	156538884	156539086	202	-	exon	IQGAP3	0.58608575121905	0.923306099413345	0.664078891726968	1	0.533445684543186	0.633809099190596	0.248626720390829	0.191401039490509	0.256710153445326	0.527685651674009	0.0572256809003199
chr1	156594538	156595674	1136	-	utr3	GPATCH4	0.743213670782842	0.957197754717376	0.747714815403945	1	0.00549662918994826	0.013517907622082	0.326757348072539	0.166464189758427	0.442077984920981	0.702267034090132	0.160293158314112
chr1	156642438	156642634	196	-	exon	RP11-284F21.10	0.00833092035230365	0.180794408613299	0.0159558206074124	1	0.00222550315229005	0.00613910264593519	-0.843323116192518	-1.08125470805317	0.00699215845362214	0.0493685248262172	0.237931591860648
chr1	156723136	156723459	323	-	utr3	ISG20L2	0.496286722857056	0.907908190548926	0.493154721124593	1	0.923791411799765	0.954389341626082	-0.185159159998171	0.0771985667337148	0.826273241231653	0.93450656271321	-0.262357726731886
chr1	156724239	156724362	123	-	exon	ISG20L2	0.291971231734798	0.806206808711363	0.372475642735953	1	4.93041899661564e-05	0.000207089144506561	-0.125020798453853	0.0771985667337148	0.826273241231653	0.93450656271321	-0.202219365187568
chr1	156726962	156727440	478	-	exon	ISG20L2	0.832732249123239	0.977185211567592	0.854079185209976	1	0.846971001242119	0.897425654230647	-0.294852623556335	0.0771985667337148	0.826273241231653	0.93450656271321	-0.37205119029005
chr1	156728752	156729054	302	-	utr5	ISG20L2	0.75821777465129	0.961128908793603	0.755564869768567	1	0.00419126901079081	0.0106902692166674	-0.601629826969881	0.0771985667337148	0.826273241231653	0.93450656271321	-0.678828393703596
chr1	156731948	156732057	109	+	utr5	RRNAD1	0.423483102420015	0.883005153915315	0.417383120364634	1	0.00169675887946461	0.00486253589931255	-0.297930431805965	-0.299291999036102	0.288649573380401	0.564790998580984	0.00136156723013681
chr1	156736788	156736888	100	+	utr3	RRNAD1	0.874463446719865	0.98204592386674	0.907137607039969	1	0.0846755588180584	0.139968308516302	0.213615677992392	-0.299291999036102	0.288649573380401	0.564790998580984	0.512907677028494
chr1	156737371	156737576	205	-	utr3	MRPL24	0.53915214219128	0.915247549096744	0.517154240210934	1	4.0707121652069e-09	4.07487754509688e-08	-0.174976085118699	-0.453360790657345	0.071080569926828	0.243119256954871	0.278384705538646
chr1	156742266	156742414	148	-	utr3	HDGF	0.133370834039363	0.635977762289557	0.337158851439939	1	0.0452740037695665	0.0830799498002368	0.398771138518496	-0.13040982954598	0.388704366147205	0.660766369574982	0.529180968064476
chr1	156743692	156743933	241	-	exon	HDGF	0.0053285328383829	0.143696288621349	0.00702110500901104	1	0.0002559555273547	0.000907751456454346	-0.0971419615506796	-0.13040982954598	0.388704366147205	0.660766369574982	0.0332678679953004
chr1	156744225	156744413	188	-	exon	HDGF	0.00419700428337412	0.126788005055918	0.0098932289265667	1	2.69265082302784e-06	1.51387750818195e-05	0.289137047005429	-0.13040982954598	0.388704366147205	0.660766369574982	0.419546876551409
chr1	156786593	156787043	450	+	exon	PRCC	0.0169726270406282	0.268336307272557	0.102892003956225	1	0.000170878162953544	0.000637151736501418	-0.0771204790468348	0.588232703325475	0.0159418055562783	0.0890387042467894	-0.66535318237231
chr1	156800313	156800523	210	+	utr3	PRCC	0.368427759688755	0.85537135922843	0.401552569276993	1	0.006785438853152	0.0162515262628018	0.90423312663776	0.588232703325475	0.0159418055562783	0.0890387042467894	0.316000423312285
chr1	157124832	157125164	332	-	utr3	ETV3	0.858833758475842	0.981889975176768	0.853023390745175	1	0.502025229217172	0.605281265526234	0.967063710991617	0.241617845533887	0.37747546184002	0.651634193986681	0.72544586545773
chr1	158184486	158184852	366	+	utr3	CD1D	0.800201451060459	0.971680843509425	0.680786366408803	1	0.140553044135227	0.214781497861286	1.90165368344396	1.53715174925635	1.29571266021863e-07	4.79498187280472e-06	0.364501934187609
chr1	158843925	158844028	103	+	exon	MNDA	0.92555197083877	0.989349019676366	0.973335138918808	1	0.0360750154552943	0.068478257420078	-1.74201603964199	-0.445646541527559	0.0967303890384032	0.296531858923238	-1.29636949811443
chr1	158845536	158845698	162	+	exon	MNDA	0.286423938206991	0.802267734115801	0.331104894875258	1	5.21889560891211e-09	5.12413646418825e-08	-1.61466360245802	-0.445646541527559	0.0967303890384032	0.296531858923238	-1.16901706093046
chr1	159918481	159918682	201	-	utr3	TAGLN2	0.440681516996271	0.888345543572238	0.515070339057181	1	0.00102536815369852	0.00311512076468297	-0.255903855926744	-0.163251011681271	0.352727761175493	0.629165946582974	-0.0926528442454733
chr1	159954305	159954513	208	-	utr5*	SLAMF9	0.169297733287732	0.691058324273473	0.199440201556876	1	5.12689243373907e-07	3.3805446984967e-06	0.195472152474066	1.23007446719659	0.0688082952973789	0.238607376420306	-1.03460231472253
chr1	160031416	160031522	106	-	exon	PIGM	0.354623878209159	0.847350077892192	0.34503768082292	1	0.327290787313121	0.431350417915064	-0.272912522322457	-0.203013902681615	0.420399195629167	0.685878426988241	-0.0698986196408423
chr1	160213078	160213181	103	+	exon	PEA15	0.0972709282582212	0.572926363769928	0.0919820319391598	1	0.000832904315626325	0.00259944412426186	-0.957679510793088	-0.333551394094689	0.111354079720308	0.32497522699791	-0.624128116698399
chr1	160216954	160217116	162	-	utr3	DCAF8	0.42411202777654	0.883005153915315	0.483141200206773	1	0.388313636140764	0.493754346982248	0.532202393195618	0.19624443909266	0.256716069806853	0.527685651674009	0.335957954102958
chr1	160217350	160217522	172	-	utr3	RP11-574F21.3	0.509717239907083	0.911361570319271	0.462159365292869	1	0.092308144629177	0.150748995563572	-0.195725647988594	-0.379308049443388	0.939289609512006	NA	0.183582401454795
chr1	160239973	160240154	181	-	exon	RP11-574F21.3	0.49954341232283	0.908380166105898	0.442011900231329	1	0.63117806962669	0.720042461342032	-0.286022898389303	-0.379308049443388	0.939289609512006	NA	0.0932851510540852
chr1	160240267	160240367	100	-	utr5	DCAF8	0.144184431495141	0.657349098099832	0.18152644387221	1	0.00171697091248297	0.00490869393975271	0.399936135999617	0.19624443909266	0.256716069806853	0.527685651674009	0.203691696906957
chr1	160358386	160358599	213	+	utr3	NCSTN	0.0331646740855074	0.367045922952242	0.159802782734383	1	0.00246516264304621	0.00672095647373203	0.0628932393422912	0.23791102190999	0.529254206634355	0.767942603080124	-0.175017782567699
chr1	160541589	160541760	171	-	utr3	CD84	0.868069404341412	0.98204592386674	0.817666086199531	1	1.50939501054156e-15	3.75117776176392e-14	0.685606726440484	0.675044361601906	0.0941805910513462	0.291709643643935	0.0105623648385781
chr1	160547961	160548151	190	-	utr3	CD84	0.0290238395263563	0.344290794764634	0.00794643420752721	1	0.00145841773490809	0.00425889640307895	-0.0963269661876233	0.675044361601906	0.0941805910513462	0.291709643643935	-0.77137132778953
chr1	160610293	160610475	182	-	utr3	SLAMF1	0.411279857685844	0.877451886309876	0.32232410344981	1	0.597814122394246	0.689948280897092	0.633045731980066	1.53615890276469	0.308575468349252	0.58638984122676	-0.903113170784626
chr1	160681367	160681481	114	-	exon	CD48	0.576854880580037	0.922859336907656	0.51179700537517	1	0.41363405600922	0.518543911618763	-2.54901530241345	-1.24982054523094	0.00020674154907465	0.00313948384469025	-1.29919475718252
chr1	160753726	160754106	380	+	utr3	SLAMF7	0.273688131919928	0.794205743994336	0.275199696317116	1	0.284776668538977	0.384985141978383	6.50314726379015	6.41510666453929	2.48453268708216e-61	4.22941999321996e-58	0.0880405992508617
chr1	160754404	160754672	268	+	utr3	SLAMF7	0.0281003462180914	0.340476539008954	0.018028860220051	1	1.77279886153016e-08	1.5740172070071e-07	7.97001810885829	6.41510666453929	2.48453268708216e-61	4.22941999321996e-58	1.554911444319
chr1	160802447	160802654	207	+	utr3	LY9	0.773155369510374	0.963207993327246	0.734073266208642	1	0.193851231856701	0.280493896196041	1.24458948345993	0.160065557308729	0.679454364034429	0.862002656055902	1.0845239261512
chr1	160814563	160814687	124	+	exon	LY9	0.930734122829982	0.990036671260745	0.902105754412993	1	0.195741778216829	0.283001111835456	-1.35259044084225	0.160065557308729	0.679454364034429	0.862002656055902	-1.51265599815098
chr1	160830236	160830410	174	-	utr3	CD244	0.917444587559373	0.987672589335916	0.946333097432086	1	0.605901445533797	0.697188350661804	0.70817587908129	0.609420314219888	0.00171889139559878	0.017121526171608	0.0987555648614024
chr1	161039344	161039490	146	-	utr3	USF1	0.518558766682737	0.913292974795678	0.468092189868806	1	0.191702999135925	0.278058494905202	1.10316301616743	0.788527498066577	0.000534854762794635	0.00674931996075098	0.314635518100855
chr1	161039594	161039976	382	-	utr3	USF1	0.781675032229585	0.966705962345555	0.798844363237745	1	0.0663045111601487	0.114268808323655	0.780394963790487	0.788527498066577	0.000534854762794635	0.00674931996075098	-0.00813253427609018
chr1	161048396	161049121	725	-	utr3	ARHGAP30	0.032980342533329	0.367045922952242	0.0440440729175293	1	5.14317501634418e-09	5.05902251836195e-08	0.989615225556896	0.647037555792124	0.000131696253739248	0.00217445715558024	0.342577669764772
chr1	161100752	161100923	171	-	exon	PFDN2	0.872729766975733	0.98204592386674	0.898074000100966	1	0.828632013450129	0.882600128351661	-0.11321631739705	-0.383853660257652	0.0471046311740896	0.186653197503847	0.270637342860601
chr1	161102116	161102225	109	-	exon	PFDN2	0.123869550890518	0.622180049363295	0.193091441739781	1	0.00944641330404962	0.0216374741517407	-0.341260970188353	-0.383853660257652	0.0471046311740896	0.186653197503847	0.0425926900692992
chr1	161121952	161122507	555	-	utr3	DEDD	0.989330773948782	0.999189761804951	0.96912532033846	1	6.35213943047332e-05	0.000260005220278902	0.334642466377075	0.610545234261846	0.0857370737559588	0.274755686473586	-0.27590276788477
chr1	161131855	161132080	225	-	intron	DEDD	0.346792340103315	0.843415675415127	0.29074033337096	1	8.75587131488347e-11	1.15468052965026e-09	2.71040946248002	0.610545234261846	0.0857370737559588	0.274755686473586	2.09986422821817
chr1	161158554	161158778	224	+	utr3	UFC1	0.0729338821839537	0.505837827208813	0.110055911319459	1	1.73352088243242e-14	3.79154841785675e-13	-0.508123644816423	0.267068635768712	0.420781868127752	0.68623967629227	-0.775192280585135
chr1	161230273	161230549	276	-	utr3	NR1I3	0.671042356942187	0.943876302510782	0.677705143992332	1	2.21940222429722e-18	8.29270393599389e-17	0.637017601949509	0.26017458304681	0.925098000090952	NA	0.376843018902699
chr1	161279490	161279893	403	+	intron	PCP4L1	0.211889193809967	0.745699964113531	0.239737322861685	1	0.000337872629668594	0.00116309896604726	-1.79784811658455	-2.69138213331175	0.276871238964535	NA	0.893534016727198
chr1	161526092	161526242	150	+	exon	HSPA6	0.247216451755534	0.774223616243483	0.108327810950494	1	3.90129640225434e-05	0.000168534125189317	2.32264124306041	1.15523672602194	0.0835501088170991	0.269983580560645	1.16740451703847
chr1	161605206	161605388	182	+	exon	FCGR2C	0.0629671653037267	0.478025607940123	0.0979046684482132	1	0.0240097862784249	0.048365651468014	1.70562843502101	1.68569739404255	0.000806595025384046	0.00941101241748637	0.0199310409784652
chr1	161607569	161607783	214	+	exon	HSPA7	0.681262454087685	0.945930556170436	0.638382401941406	1	0.852179909630823	0.901701868981051	2.67473117185343	2.82338235838812	1.03049526984638e-05	0.000233272885353656	-0.14865118653469
chr1	162566086	162566249	163	+	exon	UAP1	0.31379861843367	0.820537317933815	0.216242319728264	1	0.0095771166342393	0.0218809664758066	-2.64800624087934	-0.584830562364006	0.0872466691690295	0.277855029576574	-2.06317567851533
chr1	163343699	163343836	137	+	utr3	NUF2	0.25033225616121	0.776771037242725	0.268648267516633	1	0.11224613396388	0.178179768046218	-0.405073531925066	-0.30528186464224	0.170437950743928	0.422453456252242	-0.0997916672828261
chr1	163345609	163345781	172	+	utr3	NUF2	0.410498149335346	0.877451886309876	0.515390638527725	1	0.087854319118875	0.144508834737468	0.282861236149273	-0.30528186464224	0.170437950743928	0.422453456252242	0.588143100791513
chr1	163347690	163347892	202	+	exon	NUF2	0.522317939591261	0.914348167579787	0.559303001094057	1	0.000184466256743725	0.000682379301759789	0.152172494031838	-0.30528186464224	0.170437950743928	0.422453456252242	0.457454358674078
chr1	163348878	163349004	126	+	exon	NUF2	0.363812300874649	0.851610879989782	0.356609277614722	1	0.0151370575353757	0.0325584401635375	0.41446486746891	-0.30528186464224	0.170437950743928	0.422453456252242	0.719746732111149
chr1	165907914	165908029	115	+	utr3	UCK2	0.369093004476437	0.855384912902264	0.459442380786868	1	0.382449452155925	0.487796438858588	-0.686771027475417	-0.357787037556407	0.0629612297530479	0.224599541929198	-0.328983989919009
chr1	166849552	166849947	395	+	exon	POGK	0.946135667031372	0.993953487690349	0.913537053114029	1	0.000416922453217708	0.00140863501383854	-0.291321838141816	0.123996438972262	0.676265068257886	0.860328843655482	-0.415318277114078
chr1	166852637	166852938	301	+	utr3	POGK	0.12091963914212	0.616045133137127	0.147910566492853	1	0.0166691401584859	0.0353800034014728	-1.09450325836707	0.123996438972262	0.676265068257886	0.860328843655482	-1.21849969733933
chr1	167415896	167416144	248	+	utr3	POU2F1	0.0347112727265559	0.370892736701373	0.0512808816436808	1	0.0695878791585856	0.118957135444883	0.417171670908718	0.170528921779859	0.439602770238766	0.701148501618525	0.246642749128859
chr1	167529704	167529866	162	-	exon	CREG1	0.0689538190117523	0.495769052225937	0.0477473331970708	1	0.0800655380504922	0.133682739326819	-0.00428906006210579	0.878740925128571	0.00563243273970079	0.0424064142096093	-0.883029985190677
chr1	167541104	167541519	415	-	utr3	CREG1	0.0397804624389638	0.390113772871264	0.0240940038476441	1	0.000753721957419911	0.00238132765231816	0.553370260581344	0.878740925128571	0.00563243273970079	0.0424064142096093	-0.325370664547227
chr1	167697191	167697782	591	+	exon	RCSD1	0.724702856593281	0.953227734895368	0.71811171786529	1	0.00458110952357065	0.0115423365916984	0.174999922600026	0.599961379523659	0.00386880493735305	0.0320168529161697	-0.424961456923633
chr1	167704608	167704993	385	+	utr3	RCSD1	0.123255882377898	0.620545518201912	0.163384811664319	1	0.0172301037790876	0.0364197891900926	0.00914794157311347	0.599961379523659	0.00386880493735305	0.0320168529161697	-0.590813437950545
chr1	167705104	167705223	119	+	utr3	RCSD1	0.763055812780597	0.961128908793603	0.787339795547131	1	0.85901893742637	0.906976332971465	-0.110834227105408	0.599961379523659	0.00386880493735305	0.0320168529161697	-0.710795606629066
chr1	167787881	167788104	223	+	utr3	MPZL1	0.209660084701695	0.743493596502729	0.0839559478755624	1	0.061661158667813	0.107489993264917	4.58846310154318	5.31331769187647	0.0200704690420904	0.10448305642309	-0.72485459033329
chr1	168044922	168045169	247	+	exon	DCAF6	0.461676278721781	0.896380111157846	0.400454905534799	1	0.700619651246264	0.779262849308635	0.696239195759584	1.07317325992875	4.2583539763406e-07	1.3807611378904e-05	-0.376934064169169
chr1	168199858	168200128	270	+	utr3	TIPRL	0.377200817730435	0.858933573669357	0.308893396426991	1	0.231671338212409	0.325458912598399	-0.201600330132638	0.104900108249936	0.738274300893705	0.892392787660593	-0.306500438382574
chr1	169792585	169792715	130	-	exon	METTL18	0.727605826557062	0.953575016396761	0.702896718032602	1	0.324810214325216	0.428905649598095	-0.276759682255204	0.100465076223355	0.8869707974927	0.96012360967304	-0.377224758478559
chr1	169793366	169793520	154	-	exon	METTL18	0.902667377407161	0.985823467580368	0.899141545682504	1	0.0773924920464682	0.130087567465174	-0.283047880046396	0.100465076223355	0.8869707974927	0.96012360967304	-0.383512956269751
chr1	169853517	169853629	112	-	utr3	SCYL3	0.987691499686045	0.998849936919165	0.980072232213102	1	0.00299476656287706	0.00798480747847374	1.04757371423533	0.368797140068626	0.474436297020334	0.728907686094614	0.678776574166701
chr1	169871757	169872054	297	-	intron	SCYL3	0.0723608112212787	0.504431428212403	0.0962093549475784	1	0.11382326699897	0.180098834903089	-0.16676541226832	0.368797140068626	0.474436297020334	0.728907686094614	-0.535562552336946
chr1	169872958	169873134	176	-	intron	SCYL3	0.111869302357384	0.602823071990322	0.107234288539497	1	0.113146658954978	0.179265488370806	0.401065255780932	0.368797140068626	0.474436297020334	0.728907686094614	0.0322681157123059
chr1	170539281	170539418	137	+	utr3	GORAB	0.200715250510704	0.732292684595006	0.200985865464226	1	0.123076815676189	0.191910178965927	0.661384900013507	0.826517074214887	0.00628847184089271	0.0459042264783519	-0.165132174201381
chr1	170552221	170552406	185	+	utr3	GORAB	0.296804238647465	0.812224716055762	0.232539878481995	1	0.137655196088584	0.211072608308529	1.03227398727005	0.826517074214887	0.00628847184089271	0.0459042264783519	0.205756913055162
chr1	171532345	171532911	566	+	utr3	PRRC2C	0.742825089112395	0.957197754717376	0.795033810884416	1	4.0528107071712e-08	3.34963871120348e-07	-0.122617968589345	-0.0097766371985794	0.978554246834631	0.99292840437804	-0.112841331390765
chr1	171535359	171535569	210	+	exon	PRRC2C	0.217683566809744	0.750767674828609	0.149281447594292	1	0.00264894263845334	0.00715493768383443	-0.133738480867028	-0.0097766371985794	0.978554246834631	0.99292840437804	-0.123961843668448
chr1	171536003	171536128	125	+	exon	PRRC2C	0.00555770043378015	0.14716544133357	0.00635056451533557	1	0.000100263556085935	0.000394347999649395	-0.265376250612822	-0.0097766371985794	0.978554246834631	0.99292840437804	-0.255599613414242
chr1	171540261	171540408	147	+	exon	PRRC2C	0.967436035158205	0.997295049109224	0.98647263839884	1	0.000138541523684684	0.000526614389392754	-0.717826222596224	-0.0097766371985794	0.978554246834631	0.99292840437804	-0.708049585397644
chr1	171540489	171540697	208	+	exon	PRRC2C	0.990845289087162	0.999394162271136	0.966549939482098	1	0.000609828227429594	0.001977210471639	0.198668536804096	-0.0097766371985794	0.978554246834631	0.99292840437804	0.208445174002676
chr1	171540762	171540994	232	+	exon	PRRC2C	0.499729118382937	0.908380166105898	0.45566442474229	1	0.000114185308543094	0.000443431290231768	-0.19356000261736	-0.0097766371985794	0.978554246834631	0.99292840437804	-0.183783365418781
chr1	171541067	171541722	655	+	exon	PRRC2C	0.484796917837342	0.90324285426825	0.525149711562503	1	0.000190775728573356	0.00070330168385676	-0.282685740306111	-0.0097766371985794	0.978554246834631	0.99292840437804	-0.272909103107531
chr1	171541847	171542151	304	+	exon	PRRC2C	0.112655401908069	0.60419668467287	0.170439692574014	1	0.590250438531526	0.683712052641308	0.284298354448124	-0.0097766371985794	0.978554246834631	0.99292840437804	0.294074991646703
chr1	171557466	171558072	606	+	exon	PRRC2C	0.898623856612354	0.98558959984799	0.841154551511136	1	2.76682469252365e-12	4.59472230188997e-11	-0.361776977270049	-0.0097766371985794	0.978554246834631	0.99292840437804	-0.35200034007147
chr1	171583972	171584100	128	+	exon	PRRC2C	0.237945155870417	0.76633635601433	0.27028477167103	1	1.27124394959819e-15	3.18136189340143e-14	-0.627418758144969	-0.0097766371985794	0.978554246834631	0.99292840437804	-0.617642120946389
chr1	171591677	171591968	291	+	utr3	PRRC2C	0.0492095021181588	0.431344528338649	0.126618827430966	1	0.000458998868471098	0.00153203685596076	-0.296926603011084	-0.0097766371985794	0.978554246834631	0.99292840437804	-0.287149965812505
chr1	171783839	171783972	133	+	utr5	METTL13	0.53334772139886	0.914456016746946	0.579783832399578	1	0.00448408637460489	0.0113297143641989	-0.0356942478373248	0.853714416153433	0.00361506198433626	0.0304498763777121	-0.889408663990758
chr1	171796699	171796807	108	+	utr3	METTL13	0.113301108020051	0.604672039295186	0.0876413550057856	1	0.0177173764186975	0.0373032063474083	0.264317700538927	0.853714416153433	0.00361506198433626	0.0304498763777121	-0.589396715614506
chr1	172441535	172441674	139	-	utr3	PIGC	0.14181075027736	0.654200764622536	0.106025034650052	1	0.0411477665036054	0.076554480523046	0.141375662594055	0.00767362632189707	0.983215629612319	0.994490770225223	0.133702036272158
chr1	172442409	172442761	352	-	utr5	PIGC	0.180766347523647	0.711840949422682	0.225273031403862	1	0.431928358571711	0.53678035184088	-0.295411191196156	0.00767362632189707	0.983215629612319	0.994490770225223	-0.303084817518053
chr1	172610067	172610213	146	+	exon	SUCO	0.552408596902067	0.91732995204372	0.477657240983211	1	0.882586561360045	0.923972564140038	0.582755627111871	0.0183972407469418	0.955999699998062	0.984392867957114	0.564358386364929
chr1	173800276	173800448	172	-	utr3	CENPL	0.66796760600596	0.943876302510782	0.603765521221282	1	0.419165010088995	0.524004957431189	0.209524355360777	0.575492582872465	0.23332769049992	0.501697268584077	-0.365968227511688
chr1	173803027	173803321	294	-	exon	CENPL	0.0560904710645885	0.455848042285764	0.025189919570154	1	0.000482270495452109	0.00160176321035807	0.0383965157146393	0.575492582872465	0.23332769049992	0.501697268584077	-0.537096067157826
chr1	173863954	173864106	152	-	exon	GAS5	0.477577642854493	0.902109033303052	0.451154953942242	1	0.885204348986704	0.926082442100518	-1.14193973271068	-0.908091367045639	0.000274714675370397	0.00397583576719291	-0.233848365665039
chr1	174957880	174957997	117	+	utr3	RABGAP1L	0.532656162869702	0.914456016746946	0.56688453750006	1	0.0632228469233063	0.109732428345435	0.0278166092851363	-0.0961141434946055	0.636555792500389	0.837475017832453	0.123930752779742
chr1	175009927	175010065	138	+	exon	CACYBP	0.962827907640106	0.996570687164155	0.979608533470282	1	0.000244413745926171	0.000872026603556358	0.391499679203451	0.187689752390001	0.332828926466241	0.610125458855055	0.20380992681345
chr1	175013496	175013870	374	-	utr3	MRPS14	0.280709456397302	0.798113553431577	0.21274780012153	1	0.0109188627282292	0.024524709208615	-0.4818722327284	0.579236960695462	0.0196734809307511	0.102919995662009	-1.06110919342386
chr1	175100796	175101056	260	+	intron	TNN	0.273316254930592	0.794205743994336	0.207066016897995	1	0.00638745073868941	0.0154080603898311	-0.768831956699993	-1.07990085856891	0.000403918917837462	0.00543550335047203	0.311068901868916
chr1	178473071	178473183	112	+	exon	RASAL2	0.125349121570711	0.624038500501285	0.0959075938988273	1	0.298585097717534	0.40038308243469	-0.730971017036755	-0.61881852419074	0.0311144602707056	0.141385308703026	-0.112152492846015
chr1	179095155	179095483	328	+	utr3	TOR3A	0.275105011086431	0.794205743994336	0.429853873355616	1	7.96505979288298e-05	0.000319877380695087	0.28428166336702	0.317707646803488	0.152855187190718	0.396171414669243	-0.0334259834364672
chr1	179095753	179095901	148	+	utr3	TOR3A	0.774395232736885	0.963446232165213	0.77265221013139	1	3.45706847961193e-13	6.54956230794084e-12	0.604142069951713	0.317707646803488	0.152855187190718	0.396171414669243	0.286434423148225
chr1	179846116	179846327	211	-	exon	TOR1AIP2	0.435978984618798	0.887460350419147	0.357743563955687	1	0.545301341013761	0.643651564329565	0.578410292829997	0.56160289542283	0.00440123631260426	0.0354074885394434	0.0168073974071672
chr1	179863730	179863843	113	-	utr3	TOR1AIP2	0.108517001777103	0.594978072619619	0.0549612678098406	1	0.00251469463209057	0.0068490581968936	-0.650949326906355	0.56160289542283	0.00440123631260426	0.0354074885394434	-1.21255222232918
chr1	179865364	179865725	361	-	utr5	TOR1AIP2	0.0474128866493688	0.422103811544105	0.0161403045902662	1	0.000193853884194292	0.000713671449816891	-0.236484509739769	0.56160289542283	0.00440123631260426	0.0354074885394434	-0.798087405162599
chr1	179917803	179918375	572	+	utr3	TOR1AIP1	0.124514468484577	0.623015683590337	0.178603881163951	1	2.82179019109467e-08	2.41761817248167e-07	0.309405710040795	0.847480385901755	0.00115775424530656	0.0126013110727964	-0.53807467586096
chr1	180014201	180014352	151	+	exon	CEP350	0.298658180267364	0.813244789374629	0.195098554851874	1	0.293184338604549	0.394172497216836	0.198303435690998	0.737665636154177	0.0247907976750124	0.120990180281461	-0.539362200463179
chr1	180093856	180093994	138	+	exon	CEP350	0.19222979413949	0.726126153713146	0.166075396806497	1	0.174701262836362	0.257246892362082	-0.138092489805142	0.737665636154177	0.0247907976750124	0.120990180281461	-0.875758125959319
chr1	180095510	180095727	217	+	exon	CEP350	0.550352736888056	0.916593324917431	0.58134654237476	1	0.00253061580330052	0.00688370997454927	0.55609754623517	0.737665636154177	0.0247907976750124	0.120990180281461	-0.181568089919007
chr1	181055432	181055744	312	+	utr3	MR1	0.301984824324225	0.815766947777809	0.233876600536067	1	0.0219457481868379	0.0447099955014317	-0.245108621223515	0.377461636243583	0.302165091342064	0.579263356863081	-0.622570257467098
chr1	181055816	181055983	167	+	utr3	MR1	0.539244749408977	0.915247549096744	0.45897159030201	1	0.968905028384504	0.981028414043658	-0.266463319532228	0.377461636243583	0.302165091342064	0.579263356863081	-0.643924955775811
chr1	181089114	181089526	412	+	exon	IER5	0.294310068643483	0.808194900759779	0.28539094654772	1	1.48969205242684e-33	2.67176269602753e-31	-0.535525324704051	-1.41698511911748	0.00118730179109952	0.0128408121917961	0.881459794413427
chr1	181089609	181090072	463	+	utr3	IER5	0.106444224542047	0.591244459330212	0.0844918164836104	1	9.46571330466487e-31	1.25753754162344e-28	-0.859619803329802	-1.41698511911748	0.00118730179109952	0.0128408121917961	0.557365315787676
chr1	182599947	182600217	270	-	utr3	RGS16	0.0242407456644466	0.319250348415673	0.0607498646878105	1	1.05506561932877e-06	6.45455436588797e-06	-3.44776096582114	-3.82123329235891	5.55276626857501e-67	1.35035343128503e-63	0.373472326537764
chr1	182615495	182615595	100	+	exon	RP11-317P15.4	0.961301556986018	0.996141333795617	0.996233628876066	1	0.761570353859033	0.828473370185711	-2.68845237848472	-1.39873239392838	0.455669539132305	0.713537244556923	-1.28971998455634
chr1	182616077	182616322	245	+	exon	RP11-317P15.4	0.295714222886839	0.81026949444555	0.178017936344842	1	0.0359206335567151	0.0682333517570716	-2.78009467507263	-1.39873239392838	0.455669539132305	0.713537244556923	-1.38136228114425
chr1	182616439	182616583	144	+	exon	RP11-317P15.4	0.0785009520574926	0.524861959331777	0.0352367246740799	1	2.08613519833581e-06	1.20304934990845e-05	-2.62368420980789	-1.39873239392838	0.455669539132305	0.713537244556923	-1.22495181587951
chr1	183136370	183136473	103	+	exon	LAMC1	0.445896708072037	0.89050222469665	0.41835268354947	1	0.0864586395355219	0.142499834590558	-0.496974336638837	0.2477512699981	0.334244070985186	0.610825208843888	-0.744725606636937
chr1	183137649	183137768	119	+	exon	LAMC1	0.312162486901057	0.820136440667671	0.212591409575815	1	0.306047113629745	0.40870848718909	0.209216205223897	0.2477512699981	0.334244070985186	0.610825208843888	-0.0385350647742029
chr1	183142632	183142971	339	+	utr3	LAMC1	0.967803953658846	0.997295049109224	0.985627005609388	1	0.000561249124533718	0.00183518742908154	-0.464751689061119	0.2477512699981	0.334244070985186	0.610825208843888	-0.712502959059219
chr1	183553027	183553155	128	+	utr3	SMG7	0.735411415503818	0.95535394959846	0.784467062305625	1	1.42210129315682e-05	6.79539609931642e-05	0.399766196447937	0.543931510160968	0.0516530922042283	0.198083034150164	-0.144165313713031
chr1	183626385	183626486	101	-	utr3	ARPC5	0.693444688807407	0.947701952076646	0.636789086507921	1	0.00193290800804649	0.00543649322388611	0.498132565099681	0.166608091747547	0.603361715283738	0.817887122095482	0.331524473352134
chr1	183630586	183630694	108	-	exon	ARPC5	0.563844744608008	0.921288524358032	0.603012964312922	1	0.0670876545175237	0.115324321128286	-0.895192782692927	0.166608091747547	0.603361715283738	0.817887122095482	-1.06180087444047
chr1	183635574	183635685	111	-	utr5	ARPC5	0.00800431884910949	0.177706717371409	0.0056150684024554	1	1.0770243457088e-18	4.22987554166876e-17	0.42326132589316	0.166608091747547	0.603361715283738	0.817887122095482	0.256653234145613
chr1	184694000	184694171	171	-	utr3	EDEM3	0.125387232514072	0.624038500501285	0.118698479014229	1	0.500638863251927	0.603830397607485	-1.10045899613388	0.327895224208798	0.317515741997227	0.595534428825341	-1.42835422034267
chr1	184791085	184791212	127	-	utr3	FAM129A	0.238002558519083	0.76633635601433	0.189299353549222	1	0.555062472233204	0.652269496447259	-0.0548226876745873	-0.341864653116514	0.213185090615259	0.478892821000732	0.287041965441927
chr1	184795487	184795826	339	-	exon	FAM129A	0.687897347208212	0.946728116264568	0.687466545493354	1	0.373395630590786	0.478916612727943	-0.81593889610874	-0.341864653116514	0.213185090615259	0.478892821000732	-0.474074242992226
chr1	185098089	185098192	103	+	exon	RNF2	0.727100884505119	0.953575016396761	0.720574906976029	1	0.0128031825157774	0.028169095696643	-0.17944719479153	0.272123169395696	0.470808125490927	0.725931041591415	-0.451570364187226
chr1	186313883	186314095	212	+	utr3	PRG4	0.78217310901306	0.966785106424344	0.763788226728107	1	0.000270248749484466	0.000953490751869619	0.112131552222355	2.81333283288491	0.257165576772492	NA	-2.70120128066255
chr1	186323792	186323906	114	-	exon	TPR	0.0149905484164107	0.253707960934347	0.0113477011293613	1	0.000300857985442584	0.00104842382815662	-0.78398541556802	-0.383533180259107	0.184977167866629	0.441574299340012	-0.400452235308913
chr1	186326171	186326306	135	-	exon	TPR	0.0274730860087119	0.339128781878182	0.0894942843235353	1	0.279878506750521	0.379555464542199	0.048340240163185	-0.383533180259107	0.184977167866629	0.441574299340012	0.431873420422292
chr1	186334412	186334602	190	-	exon	TPR	0.549186430523796	0.916381070393714	0.50499228127265	1	1.20356793405589e-06	7.30078609829504e-06	-0.41190263754377	-0.383533180259107	0.184977167866629	0.441574299340012	-0.0283694572846628
chr1	186335444	186335590	146	-	exon	TPR	0.660592497507414	0.942653392988472	0.622137013412473	1	0.368589252269359	0.473824984311382	-0.389745267183562	-0.383533180259107	0.184977167866629	0.441574299340012	-0.00621208692445491
chr1	186336555	186336754	199	-	exon	TPR	0.19339628149044	0.726226144247525	0.277057665718595	1	0.774438154554468	0.839416698344141	-0.0990467785780927	-0.383533180259107	0.184977167866629	0.441574299340012	0.284486401681014
chr1	186338081	186338259	178	-	exon	TPR	0.874997262238022	0.98204592386674	0.883161447898977	1	0.327911468563557	0.431956826198119	-0.709346609934022	-0.383533180259107	0.184977167866629	0.441574299340012	-0.325813429674916
chr1	186347364	186347473	109	-	exon	TPR	0.46218612422072	0.896380111157846	0.385853156424283	1	0.800194301030439	0.859885247991667	-0.747263181121843	-0.383533180259107	0.184977167866629	0.441574299340012	-0.363730000862736
chr1	186420621	186421261	640	+	utr3	C1orf27	0.128962733732599	0.63101438007114	0.120091853798956	1	0.00407519197666213	0.0104385944572868	-0.00913434693764623	0.0621588021262562	0.857771643160944	0.948356607230548	-0.0712931490639024
chr1	192579095	192579329	234	+	utr3	RGS1	0.0872225532437186	0.553075648819995	0.0803734766153142	1	1.10126769138152e-05	5.413769587463e-05	-2.70436824922639	-2.43148181408405	1.25166445182605e-16	1.82111828747306e-14	-0.272886435142346
chr1	192579389	192579845	456	+	utr3	RGS1	0.211289478389833	0.745102638254528	0.21983837136705	1	0.00211699496892549	0.00588351830077665	-3.05091350384118	-2.43148181408405	1.25166445182605e-16	1.82111828747306e-14	-0.619431689757136
chr1	192811471	192811859	388	+	utr3	RGS2	0.766236528688607	0.961924132037678	0.81835025651983	1	0.315319330868979	0.418597498085503	-0.649369496390682	-0.185203576689214	0.699814964364729	0.873447476969043	-0.464165919701468
chr1	197090935	197091035	100	-	exon	ASPM	0.918732821063807	0.98834641412364	0.895151688456476	1	0.00122327045737759	0.00363635729056359	-0.454949266549016	-0.175070021835827	0.566332550292855	0.795369936773803	-0.279879244713189
chr1	197101148	197101591	443	-	exon	ASPM	0.67738999983402	0.945832917137552	0.712477092331423	1	1.7858238153269e-11	2.64700414280066e-10	-1.08938595770039	-0.175070021835827	0.566332550292855	0.795369936773803	-0.914315935864561
chr1	197104287	197104389	102	-	exon	ASPM	0.0144936535892723	0.25110953368675	0.00170325829054599	1	3.79295420732862e-05	0.000164183347647077	-0.649163738970963	-0.175070021835827	0.566332550292855	0.795369936773803	-0.474093717135136
chr1	197510399	197510775	376	-	utr3	DENND1B	0.612499191003578	0.929499688701891	0.611077939580252	1	0.442647101148152	0.547505962183272	-0.672599407121079	0.592356712071258	0.293185194887021	0.569326844540016	-1.26495611919234
chr1	200407002	200407348	346	-	utr3	ZNF281	0.232984144349732	0.762030182248712	0.166377989340193	1	1.9766304984006e-06	1.14542384454975e-05	-1.09439241662675	0.0545063825373721	0.816830313095338	0.929746994203022	-1.14889879916412
chr1	200407600	200407799	199	-	exon	ZNF281	0.491609614003086	0.907908190548926	0.441344740912627	1	0.0376356550601988	0.0709525725477925	-1.43855915738363	0.0545063825373721	0.816830313095338	0.929746994203022	-1.493065539921
chr1	200408292	200408537	245	-	exon	ZNF281	0.278399026927119	0.794813600814305	0.258874808744289	1	0.0569656959160644	0.100840245723436	-0.6098406018467	0.0545063825373721	0.816830313095338	0.929746994203022	-0.664346984384072
chr1	200644382	200644540	158	-	exon	DDX59	0.809722142502583	0.973431756257906	0.853120538425847	1	0.000747494539225558	0.00236582021664889	0.0498409169120116	-0.171256688307375	0.615664919344989	0.826339503430556	0.221097605219387
chr1	200996252	200996381	129	-	exon	KIF21B	0.783394067079213	0.967099987708481	0.790510563899227	1	0.396824121727264	0.502202090310136	-1.98649183435346	-2.07599212778552	1.49451539719295e-23	3.63444794377367e-21	0.0895002934320575
chr1	201027826	201028109	283	+	exon	RP11-168O16.1	0.117268217437233	0.612457589759523	0.1043817049407	1	0.000757938578145948	0.00239184077402597	-3.94405255571385	-3.45217788710698	3.01930292431916e-18	4.94207631545049e-16	-0.491874668606875
chr1	201468908	201469072	164	-	utr5	PHLDA3	0.407247382653295	0.87567135974432	0.397595621120758	1	2.12930058856142e-21	1.157242607753e-19	-0.177773501737706	-0.234818617617095	0.441875384867819	0.702144081282024	0.0570451158793893
chr1	201514925	201515332	407	+	intron	RP11-134G8.7	0.170723950326881	0.692853831802815	0.114547773465801	1	0.00604339700761347	0.0146967220788539	-0.935284494927267	-0.234122245590508	0.497016791237377	0.744060930193814	-0.701162249336759
chr1	201519945	201520045	100	+	exon	RP11-134G8.5	0.682078306401585	0.945930556170436	0.630256214801932	1	0.0415375534722695	0.0770930688021891	-0.794810753447382	-0.766198053352768	0.0835442427060906	0.269983580560645	-0.0286127000946144
chr1	201520241	201520553	312	+	exon	RP11-134G8.6	0.891201657175099	0.984391445647282	0.916521518940856	1	2.96529396818438e-09	3.03846839541084e-08	0.145346292745054	NA	NA	NA	NA
chr1	201876128	201876358	230	+	utr3	IPO9	0.00816098279617417	0.179107097047207	0.0137805513587111	1	1.40311938477023e-05	6.71198226664402e-05	-0.494071113850822	-0.14472415419885	0.621861331136405	0.829424542813995	-0.349346959651973
chr1	201879241	201879341	100	+	utr3	IPO9	0.0205215496442279	0.293723554531774	0.00634402826634712	1	6.57749542478822e-06	3.39149153167926e-05	-0.667237796744743	-0.14472415419885	0.621861331136405	0.829424542813995	-0.522513642545894
chr1	201969728	201969831	103	+	utr3	TIMM17A	0.861798989357142	0.98204592386674	0.869579854052909	1	0.363382788533327	0.468594207214779	0.130040158600914	0.581525877882363	0.00806527117474708	0.0552717839000481	-0.451485719281449
chr1	202004296	202004401	105	+	exon	RNPEP	0.256236954782041	0.781313487648247	0.338484590933945	1	0.00203956197694143	0.00569183776811896	1.18633123267073	0.92921015972401	3.1715836197051e-07	1.06704472487919e-05	0.257121072946724
chr1	202134204	202134334	130	-	utr3	ARL8A	0.403324374672716	0.872639913362234	0.427398574576072	1	0.10319769632531	0.165822071099995	-0.0706601644489303	0.44072634293416	0.0417339431815701	0.172176287995003	-0.51138650738309
chr1	202147081	202148190	1109	-	utr3	PTPN7	0.601710094317401	0.927455954046808	0.600897509670884	1	0.737272452761697	0.808168367542897	0.351256790198755	0.250807161824216	0.132468995002382	0.362135812096604	0.100449628374539
chr1	202728758	202729166	408	-	utr3	KDM5B	0.405806388969625	0.874470524650537	0.60004408644481	1	0.00191119348122856	0.00537963720939067	0.154502916623115	0.5490860372115	0.0492023528938808	0.191927509924962	-0.394583120588385
chr1	202729777	202730036	259	-	exon	KDM5B	0.106450368095685	0.591244459330212	0.190756185906922	1	0.0228378721206942	0.0463432664323571	0.383885884806333	0.5490860372115	0.0492023528938808	0.191927509924962	-0.165200152405167
chr1	202880939	202881041	102	-	utr3	RABIF	0.0885904601190684	0.557183327607877	0.102127654030648	1	0.065419692530987	0.112966405804629	0.143845586098959	1.10476856029867	1.80452821823303e-05	0.000382546498866512	-0.96092297419971
chr1	203064016	203064234	218	+	intron	PPFIA4	0.984696761396583	0.997725337780801	0.99433398657447	1	0.000223383196411262	0.000808552498009281	0.094973893697742	-0.0513238928498102	0.871418530696894	0.95292334091689	0.146297786547552
chr1	203064318	203065046	728	+	intron	PPFIA4	0.713139732191146	0.9499839332825	0.727645305369255	1	0.696065135355898	0.775479544628307	0.488411779855958	-0.0513238928498102	0.871418530696894	0.95292334091689	0.539735672705768
chr1	203066981	203067148	167	+	intron	PPFIA4	0.969727824501019	0.997295049109224	0.977745817307753	1	4.75890839978579e-10	5.59067830677892e-09	-0.220200024438379	-0.0513238928498102	0.871418530696894	0.95292334091689	-0.168876131588568
chr1	203067268	203067400	132	+	intron	PPFIA4	0.648067275126072	0.938616274146534	0.71063765762519	1	3.19673146322531e-07	2.20089745846242e-06	0.0320518047478389	-0.0513238928498102	0.871418530696894	0.95292334091689	0.083375697597649
chr1	203073443	203073552	109	+	intron	PPFIA4	0.693969273754588	0.947701952076646	0.675121547329984	1	0.0126708837620336	0.0279236903877214	0.167798652391477	-0.0513238928498102	0.871418530696894	0.95292334091689	0.219122545241287
chr1	203167886	203168124	238	-	utr3	MYBPH	0.880926415133688	0.982722762203236	0.890412742628815	1	0.0549054084427554	0.0978531136555963	2.23143496503588	2.01870414779429	2.9572561470888e-10	1.89253275909371e-08	0.212730817241591
chr1	203168996	203169122	126	-	exon	MYBPH	0.641373254854255	0.936989917922259	0.652311767628356	1	0.00260944273292284	0.00707310157405105	2.52650399698766	2.01870414779429	2.9572561470888e-10	1.89253275909371e-08	0.507799849193364
chr1	203169320	203169423	103	-	exon	MYBPH	0.588323852231029	0.923306099413345	0.543782773015288	1	1.36246053346865e-08	1.2320535966938e-07	2.25739180740831	2.01870414779429	2.9572561470888e-10	1.89253275909371e-08	0.238687659614015
chr1	203170385	203170485	100	-	exon	MYBPH	0.628393650956432	0.933071914201425	0.694876465923745	1	1.98194285760524e-09	2.1033221982929e-08	1.89808888323736	2.01870414779429	2.9572561470888e-10	1.89253275909371e-08	-0.120615264556933
chr1	203175599	203175762	163	-	utr5	MYBPH	0.695381635281225	0.947701952076646	0.639753975495943	1	4.49272840793455e-08	3.66815253397448e-07	1.60194441005932	2.01870414779429	2.9572561470888e-10	1.89253275909371e-08	-0.416759737734969
chr1	203178993	203179309	316	-	utr3	CHI3L1	0.232378409476528	0.761669061999193	0.372441242942668	1	1.83966984555002e-05	8.55887903500381e-05	0.890099269501643	1.21415058164016	4.22180072286066e-07	1.37677612462178e-05	-0.324051312138512
chr1	203179404	203179538	134	-	utr3	CHI3L1	0.372646529469208	0.856284625382629	0.57321563719309	1	0.881502797856405	0.92337696950577	1.32536864011648	1.21415058164016	4.22180072286066e-07	1.37677612462178e-05	0.111218058476326
chr1	203181231	203181342	111	-	exon	CHI3L1	0.143028453923281	0.655021808693675	0.283310111152373	1	9.61175334785899e-05	0.000379834415198487	1.04401263301894	1.21415058164016	4.22180072286066e-07	1.37677612462178e-05	-0.170137948621212
chr1	203307683	203307830	147	+	utr3	BTG2	0.381923618823305	0.861772117910476	0.373551761999346	1	0.245645805080122	0.340863250608278	1.41896318303444	2.72399146146339	5.59814285802038e-39	3.52952540266966e-36	-1.30502827842895
chr1	203308962	203309140	178	+	utr3	BTG2	0.484639758278646	0.90324285426825	0.507953603560769	1	0.0308792308850961	0.0600237361912064	2.65916545938104	2.72399146146339	5.59814285802038e-39	3.52952540266966e-36	-0.0648260020823548
chr1	203847352	203847638	286	+	exon	ZC3H11A	0.449998319371243	0.892369548583652	0.560225530062139	1	9.98007662847162e-05	0.000392671314804326	-0.882092908270607	0.104756054320219	0.67771337997033	0.860948870689174	-0.986848962590826
chr1	203849673	203849794	121	+	exon	ZC3H11A	0.294571057381517	0.80845559960598	0.271642725867365	1	0.342106495212161	0.44682704150723	-0.508748946222371	0.104756054320219	0.67771337997033	0.860948870689174	-0.61350500054259
chr1	203850465	203850603	138	+	utr3	ZC3H11A	0.713728822501	0.9499839332825	0.666966504598733	1	0.00396258594976592	0.0101915361867665	-0.233813420386915	0.104756054320219	0.67771337997033	0.860948870689174	-0.338569474707133
chr1	203853698	203853807	109	+	utr3	ZC3H11A	0.00745796547357953	0.171580907743512	0.0103289861050191	1	2.70977242376487e-05	0.00012155006691177	-1.01484567862499	0.104756054320219	0.67771337997033	0.860948870689174	-1.11960173294521
chr1	204126174	204126327	153	+	utr3	SOX13	0.814092494259405	0.97416239374064	0.743033055863491	1	0.466780934041131	0.571383190901673	2.44257855103504	1.95956623653865	0.000519926227482698	0.00659024882385552	0.48301231449639
chr1	204403530	204403736	206	-	utr3	PPP1R15B	0.89835600748299	0.985545349051209	0.919083198245967	1	3.94249985178391e-08	3.27355253896965e-07	0.280376428321795	-0.422877061680349	0.0588273736830335	0.215335661465913	0.703253490002144
chr1	204405998	204406333	335	-	utr3	PPP1R15B	0.00211374756707072	0.088187514774997	0.0122582178211361	1	4.28665108007844e-07	2.86157892510695e-06	-0.931574971875681	-0.422877061680349	0.0588273736830335	0.215335661465913	-0.508697910195332
chr1	204410622	204410808	186	-	exon	PPP1R15B	0.198250210019338	0.731151330032967	0.194640408632305	1	0.966005590009016	0.979292148288933	-0.623150585809526	-0.422877061680349	0.0588273736830335	0.215335661465913	-0.200273524129176
chr1	204411700	204411851	151	-	utr5	PPP1R15B	0.0873157729223027	0.553075648819995	0.072139283440158	1	0.242917498739757	0.337817937960523	1.46981976171859	-0.422877061680349	0.0588273736830335	0.215335661465913	1.89269682339894
chr1	204549420	204549686	266	+	utr3	MDM4	0.643327101537505	0.937335813433056	0.742869753823932	1	0.0496944111902984	0.0897853523873071	-0.437109611986124	-0.0790828899566486	0.797687982718213	0.92261154426556	-0.358026722029475
chr1	205083567	205083816	249	-	exon	TMEM81	0.0247093289243077	0.321221276016	0.0559783322757787	1	0.0382975978553875	0.0719986810834774	0.122636579127211	-0.16127561597322	0.769530028139471	0.908324002230162	0.283912195100431
chr1	205084118	205084269	151	-	exon	TMEM81	0.72525603371807	0.953227734895368	0.666452708521173	1	0.358234070766782	0.463614772762638	-0.327285243765256	-0.16127561597322	0.769530028139471	0.908324002230162	-0.166009627792036
chr1	205620006	205620367	361	-	exon	ELK4	0.361104919969965	0.850904850822396	0.327719147612011	1	0.00259328361418297	0.00703461683191908	-0.328696187095092	0.0164174340558123	0.954538984347362	0.983781384667018	-0.345113621150905
chr1	205663087	205663352	265	-	exon	SLC45A3	0.182171147010934	0.714610140825689	0.202406993826403	1	0.773088096946934	0.838375593192176	-0.425307222650317	-0.151982714529187	0.473088088070921	0.727956117077763	-0.27332450812113
chr1	205718205	205718520	315	-	utr3	NUCKS1	0.120573718304381	0.616045133137127	0.106813424402651	1	4.30604288352483e-07	2.87274193859955e-06	0.0272295947317669	-0.00750178762230826	0.969049182562088	0.98962632157138	0.0347313823540752
chr1	205719590	205719745	155	-	exon	NUCKS1	0.677523880895983	0.945897153562174	0.688395831076052	1	0.448397187917597	0.5529050233965	-0.0899858170936783	-0.00750178762230826	0.969049182562088	0.98962632157138	-0.08248402947137
chr1	205720570	205720711	141	-	exon	NUCKS1	0.447966050728112	0.891341496497684	0.465768732302466	1	0.949391827137888	0.971602991139402	0.187889398691998	-0.00750178762230826	0.969049182562088	0.98962632157138	0.195391186314306
chr1	205978237	205978563	326	-	utr3	RAB7B	0.958439216518324	0.995549413441141	0.964469897910105	1	0.634021631455121	0.722820931887759	-2.0093266422258	-1.94988484314843	3.74396894676392e-12	3.15512789013674e-10	-0.0594417990773688
chr1	206098234	206098396	162	+	exon	C1orf186	0.12307622661409	0.620113589828176	0.0641228131191986	1	1.70354780223057e-06	1.00228966100619e-05	-4.64620188304769	-3.38378064562105	1.29919545242025e-31	5.97735248285134e-29	-1.26242123742664
chr1	206101740	206101905	165	+	exon	C1orf186	0.0895120333745963	0.560504669717367	0.204862200667427	1	0.00121568033590838	0.00361916924086903	-3.43660109493229	-3.38378064562105	1.29919545242025e-31	5.97735248285134e-29	-0.0528204493112376
chr1	206102144	206102266	122	+	utr3	C1orf186	0.824393084446323	0.976263803599195	0.851993881401585	1	0.266685115255439	0.36530021961097	-3.66204616717732	-3.38378064562105	1.29919545242025e-31	5.97735248285134e-29	-0.278265521556269
chr1	206454166	206454617	451	+	utr3	SRGAP2	0.83251607689861	0.977185211567592	0.887218453445661	1	0.395869540443417	0.501288788504543	-0.523166038661061	-0.32702073962773	0.327160236331369	0.604498936618788	-0.196145299033331
chr1	206461413	206461605	192	+	utr3	SRGAP2	0.197240611957144	0.729085833484443	0.216949686521365	1	8.12051479832778e-06	4.10643137898521e-05	-1.67590335162381	-0.32702073962773	0.327160236331369	0.604498936618788	-1.34888261199608
chr1	206464074	206464310	236	+	utr3	SRGAP2	0.315338622079803	0.820863055262071	0.253318069349213	1	0.0279339420639831	0.055114989099839	-0.295006042574287	-0.32702073962773	0.327160236331369	0.604498936618788	0.0320146970534423
chr1	206496133	206496419	286	+	utr3	IKBKE	0.336059006288826	0.834613366724229	0.4172331302405	1	0.00616728202678959	0.0149473247500637	-0.430082727717226	-0.111578665321441	0.597391826386047	0.814842630110537	-0.318504062395785
chr1	206587077	206587297	220	+	utr3	RASSF5	0.503384404246596	0.90937123463466	0.478766461422191	1	0.000759472830785679	0.00239597981005121	-0.423860501436988	-0.72968777041952	0.0391113214822021	0.164963336370547	0.305827268982532
chr1	206732658	206732849	191	+	utr3	MAPKAPK2	0.756712681732205	0.961128908793603	0.755751327425016	1	0.00104660521439533	0.00317164706057678	-0.410094192097364	0.0147774293708141	0.948619719900107	0.981901586517057	-0.424871621468178
chr1	206904330	206904489	159	-	utr3	FCMR	0.799596264045065	0.971680843509425	0.793482279009221	1	0.325870652461674	0.430035106699216	0.93822376196789	1.12697469403228	0.0083016837785889	0.0564600730974506	-0.188750932064392
chr1	206957996	206958281	285	-	utr3	FCAMR	0.197322350973037	0.729137585263912	0.133749757147748	1	0.00261649200435015	0.00708507057343028	-0.254909947926562	1.31723560211257	0.0281510105662042	0.133047382764126	-1.57214555003913
chr1	206958385	206958532	147	-	utr3	FCAMR	0.741072901904953	0.957197754717376	0.677980459261337	1	0.259063789598998	0.356539895111245	0.628821075585744	1.31723560211257	0.0281510105662042	0.133047382764126	-0.688414526526822
chr1	206960620	206960766	146	-	utr3	FCAMR	0.112902592226469	0.604360124969663	0.0543328249071229	1	0.0134107978059072	0.0293201127975147	-0.217088422784295	1.31723560211257	0.0281510105662042	0.133047382764126	-1.53432402489686
chr1	209675955	209676299	344	+	utr3	G0S2	0.625256518275166	0.932328114462454	0.573921626562721	1	0.0473652349905548	0.0863162224781304	-4.09565103213219	-3.92903040752816	3.61690175170834e-25	1.00935276261198e-22	-0.166620624604032
chr1	209775314	209775414	100	+	utr5	TRAF3IP3	0.353770963773506	0.846408236065352	0.388744329393936	1	0.000915696541519614	0.00282380791415726	-0.18491823748204	-0.440265802821581	0.0306507847966326	0.139809300534051	0.255347565339541
chr1	209775529	209775670	141	+	exon	TRAF3IP3	0.0171750659396631	0.26966616197252	0.0721454671417847	1	0.00115495104242518	0.00345810466542498	-0.460062429182348	-0.440265802821581	0.0306507847966326	0.139809300534051	-0.0197966263607669
chr1	209777265	209777413	148	+	exon	TRAF3IP3	0.029145684355264	0.344290794764634	0.0714576964195319	1	0.000250592943467619	0.000891685406088751	-0.262741981424166	-0.440265802821581	0.0306507847966326	0.139809300534051	0.177523821397415
chr1	209778649	209778750	101	+	exon	TRAF3IP3	0.569690684007274	0.922486880688082	0.476647811472412	1	0.927774761682257	0.957401631229648	0.0787471194690769	-0.440265802821581	0.0306507847966326	0.139809300534051	0.519012922290658
chr1	209780410	209780512	102	-	utr3	C1orf74	0.476132498514519	0.902109033303052	0.507568824115513	1	0.154535259946922	0.2324509270742	-0.663825168276296	0.00767230728979496	0.98859936001028	0.996426312563129	-0.671497475566091
chr1	209782899	209783129	230	-	exon	C1orf74	0.377309599493725	0.858933573669357	0.387783114194016	1	0.657617468543201	0.742173212269889	-0.0805750945597053	0.00767230728979496	0.98859936001028	0.996426312563129	-0.0882474018495003
chr1	209851200	209851470	270	+	utr3	DIEXF	0.30422164849718	0.816456949796079	0.279688214477901	1	0.433586584895812	0.538033353328394	-0.929785869289024	-0.671139668352166	0.00947675338196933	0.0620233651754186	-0.258646200936858
chr1	211313514	211313878	364	+	utr3	RCOR3	0.928762617182824	0.989821862510487	0.895577881646017	1	1.85525182867011e-12	3.16392471130255e-11	-0.227224394920782	-0.0677393612748392	0.821028600604721	0.931708249312123	-0.159485033645943
chr1	211575457	211575691	234	-	exon	SLC30A1	0.270526332182166	0.790847913319655	0.259701492909924	1	0.520552465868953	0.622061641889595	-0.218709632052643	0.373304191252352	0.398039434432918	0.668125868555722	-0.592013823304996
chr1	211941775	211942082	307	-	utr3	INTS7	0.210474924346397	0.744268096473265	0.159760107462059	1	0.00102736097415114	0.00311859843239503	-0.058899322031843	0.593061953209436	0.0286930930904943	0.134440280286124	-0.651961275241279
chr1	212100423	212100523	100	+	exon	DTL	0.0186976271210674	0.279529525459958	0.0232375653474603	1	0.0818397825294827	0.135987370497209	-0.825595085252843	0.70713100349895	0.0032139566968537	0.0278712098066941	-1.53272608875179
chr1	212100773	212100989	216	+	exon	DTL	0.725671894742106	0.953358060885786	0.756368428448346	1	0.00152120975299105	0.00442425355457749	0.858777140821671	0.70713100349895	0.0032139566968537	0.0278712098066941	0.151646137322721
chr1	212102908	212103037	129	+	utr3	DTL	0.881736318702648	0.982725160444187	0.88990524459784	1	0.303580311714941	0.40601885835999	0.385698021209672	0.70713100349895	0.0032139566968537	0.0278712098066941	-0.321432982289277
chr1	212364960	212365209	249	-	utr3	TMEM206	0.256712526732798	0.781313487648247	0.342058665850576	1	0.238745580966894	0.333253068993841	-0.700935761779449	-0.0508028379915605	0.8063272209339	0.926144359634888	-0.650132923787889
chr1	212445792	212445898	106	+	exon	NENF	0.745807501197434	0.957560132067069	0.75644596966281	1	1.44226774733628e-10	1.8345441169132e-09	0.279143707126488	0.0978538006283532	0.824684597698254	0.933480012408895	0.181289906498135
chr1	212686467	212687022	555	-	utr3	BATF3	0.949552733436251	0.994995300511907	0.952858939567325	1	0.406557610959741	0.51151250456422	-3.75415960750197	-3.77995153563046	4.75718211219714e-12	3.87471344956612e-10	0.0257919281284864
chr1	212726418	212726719	301	-	utr3	NSL1	0.86144270145723	0.98204592386674	0.817240420312764	1	0.0210049427956813	0.0430459320937585	-0.160591867240215	-0.257543604345603	0.274457160355594	0.548559849798437	0.0969517371053878
chr1	212738435	212738646	211	-	utr3	NSL1	0.0605512963964752	0.470935082667383	0.136198076391895	1	0.00115530320369836	0.00345819687760723	-0.703543122494922	-0.257543604345603	0.274457160355594	0.548559849798437	-0.44599951814932
chr1	212856693	212856853	160	-	exon	FLVCR1-AS1	0.992187728706232	0.999394162271136	0.970668506640143	1	0.0946040348670628	0.153781573897955	0.401478327650333	1.04301095307625	0.025489249743512	0.123584021185931	-0.64153262542592
chr1	213241165	213241281	116	+	exon	RPS6KC1	0.338184870385406	0.836204239946645	0.1979236318648	1	0.093092960671112	0.151735883775182	-1.2561668136886	0.160310501581458	0.822884524836062	0.932248320663136	-1.41647731527005
chr1	213242008	213242108	100	+	exon	RPS6KC1	0.551454698268792	0.916593324917431	0.454997684228854	1	0.754466669072901	0.822325111505468	-0.838294267881997	0.160310501581458	0.822884524836062	0.932248320663136	-0.998604769463456
chr1	214614806	214614969	163	+	exon	CENPF	0.60538094746955	0.927590109403876	0.594439494205208	1	0.307897938661265	0.410619620514794	0.577454453309682	0.326401672202918	0.0714714488054408	0.243868204653241	0.251052781106765
chr1	214640260	214640607	347	+	exon	CENPF	0.391298603384295	0.866636708055021	0.314024230569895	1	0.262261908120758	0.360158294191867	-0.424725183766487	0.326401672202918	0.0714714488054408	0.243868204653241	-0.751126855969404
chr1	214641038	214641187	149	+	exon	CENPF	0.532286217625884	0.914456016746946	0.484445821359516	1	0.248940838384624	0.344946222232416	-0.180702958326749	0.326401672202918	0.0714714488054408	0.243868204653241	-0.507104630529666
chr1	214641287	214641469	182	+	exon	CENPF	0.680398643238269	0.945930556170436	0.67338963266812	1	0.582122951974756	0.676268600299876	-0.624819385230766	0.326401672202918	0.0714714488054408	0.243868204653241	-0.951221057433684
chr1	214641646	214641821	175	+	exon	CENPF	0.872731981891558	0.98204592386674	0.845967820490721	1	0.0618592877305308	0.107748105417326	0.262890656269863	0.326401672202918	0.0714714488054408	0.243868204653241	-0.0635110159330544
chr1	214642234	214642342	108	+	exon	CENPF	0.994203484484919	0.999394162271136	0.984976231917555	1	0.134449830045943	0.206805977862263	0.554504440823492	0.326401672202918	0.0714714488054408	0.243868204653241	0.228102768620575
chr1	214644514	214645038	524	+	exon	CENPF	0.434798730420032	0.887460350419147	0.566227030358343	1	0.660248400886956	0.744361764478212	0.19291588365663	0.326401672202918	0.0714714488054408	0.243868204653241	-0.133485788546288
chr1	214645107	214645375	268	+	exon	CENPF	0.935004999095267	0.990931227021251	0.907371592463723	1	0.000451429397863215	0.00151039103972033	0.424543295154699	0.326401672202918	0.0714714488054408	0.243868204653241	0.0981416229517815
chr1	214645513	214646133	620	+	exon	CENPF	0.819694739335066	0.975046322709985	0.830182796933446	1	0.936997980569774	0.963777028188811	0.266937237140521	0.326401672202918	0.0714714488054408	0.243868204653241	-0.0594644350623967
chr1	214646203	214646959	756	+	exon	CENPF	0.0659059305014261	0.486231278901543	0.0780122822058065	1	0.882195898869833	0.923653441110943	0.287859100974932	0.326401672202918	0.0714714488054408	0.243868204653241	-0.0385425712279853
chr1	214647030	214647350	320	+	exon	CENPF	0.840502811688957	0.978594191387677	0.797952907415462	1	0.000164723653338311	0.000617045303397456	-0.00146948927213221	0.326401672202918	0.0714714488054408	0.243868204653241	-0.32787116147505
chr1	214648622	214648766	144	+	exon	CENPF	0.682672631331672	0.945981865788469	0.626743739580064	1	0.164387748783532	0.244705569879594	0.107513723210004	0.326401672202918	0.0714714488054408	0.243868204653241	-0.218887948992914
chr1	214651656	214651850	194	+	exon	CENPF	0.956492669408754	0.995503103124398	0.979639798359966	1	4.85712717583436e-08	3.93877509714797e-07	0.546464912650716	0.326401672202918	0.0714714488054408	0.243868204653241	0.220063240447798
chr1	214652797	214652908	111	+	exon	CENPF	0.865939453884013	0.98204592386674	0.8744769088106	1	3.41848251252276e-05	0.000149720351311589	0.508237836967517	0.326401672202918	0.0714714488054408	0.243868204653241	0.1818361647646
chr1	214655190	214655343	153	+	exon	CENPF	0.928514782405732	0.989776613890828	0.899840877346779	1	0.00476745246461467	0.0119447161750217	0.125642342661992	0.326401672202918	0.0714714488054408	0.243868204653241	-0.200759329540926
chr1	214656912	214657070	158	+	exon	CENPF	0.876852771670153	0.98204592386674	0.845196455970316	1	0.000555187157967973	0.00181702220404299	-0.210808893982073	0.326401672202918	0.0714714488054408	0.243868204653241	-0.537210566184991
chr1	214657147	214657273	126	+	exon	CENPF	0.323401401744519	0.826015956409108	0.283173489481944	1	0.837519000979783	0.889704666294455	-0.215411062808723	0.326401672202918	0.0714714488054408	0.243868204653241	-0.54181273501164
chr1	214658782	214658959	177	+	exon	CENPF	0.993767047129237	0.999394162271136	0.968788309430013	1	0.241144884532933	0.335830219031822	0.273570214411578	0.326401672202918	0.0714714488054408	0.243868204653241	-0.0528314577913397
chr1	214663536	214663937	401	+	utr3	CENPF	0.935106156342839	0.990931227021251	0.955292638116432	1	0.718210698601952	0.793416007356083	0.525824531360107	0.326401672202918	0.0714714488054408	0.243868204653241	0.19942285915719
chr1	215620009	215620529	520	+	exon	KCTD3	0.409960715911186	0.876950943177266	0.343097405289691	1	0.694325701314101	0.774097425493608	0.371126579931774	0.654292645039761	0.00115635502894454	0.0125941341380184	-0.283166065107987
chr1	217431105	217431384	279	-	utr3	GPATCH2	0.638540819318048	0.935838106437606	0.577370881732746	1	0.330985194621258	0.4350472308928	-0.367316790941915	0.284133280957495	0.361221279451315	0.637024347739249	-0.65145007189941
chr1	217619835	217620289	454	-	exon	GPATCH2	0.707409037233788	0.94935150918687	0.753361805252621	1	4.18060135516864e-05	0.000178876545459124	-0.496263158721096	0.284133280957495	0.361221279451315	0.637024347739249	-0.780396439678591
chr1	218302247	218302347	100	+	exon	RRP15	0.213258354738376	0.746291164818189	0.183342012139316	1	0.00262695476700239	0.00710446349527839	-0.0262371517998739	0.109632997199785	0.782931379787476	0.91493774172885	-0.135870148999659
chr1	218307400	218307576	176	+	exon	RRP15	0.983794763826178	0.99760823562514	0.99630667178588	1	7.41681991472432e-05	0.000299821183705291	-0.0210437219160843	0.109632997199785	0.782931379787476	0.91493774172885	-0.13067671911587
chr1	218330909	218331221	312	+	utr3	RRP15	0.762251945085431	0.961128908793603	0.81891660416358	1	0.010146498913881	0.0229963089326607	-0.424361648243842	0.109632997199785	0.782931379787476	0.91493774172885	-0.533994645443628
chr1	219272708	219273009	301	+	exon	RP11-392O17.2	0.541447824015748	0.915247549096744	0.507847019186135	1	0.0440328903010522	0.0811366322824697	-1.0882778054505	0.0437808129263878	0.959477904869823	0.986121292869535	-1.13205861837689
chr1	219968667	219968974	307	-	utr3	EPRS	0.604891778475849	0.927455954046808	0.648095908236373	1	0.203959304362218	0.292953293411883	-0.878410800321185	-1.02693941390079	2.91267705286701e-08	1.26809466677634e-06	0.148528613579604
chr1	220253578	220253686	108	+	exon	MORF4L1P1	0.417765166943236	0.881428913984704	0.360279996636087	1	0.684028256487527	0.764999799216615	-0.736106007182787	-0.430944603893578	0.207204550953232	0.470675616610204	-0.30516140328921
chr1	220253752	220253914	162	+	exon	MORF4L1P1	0.930238638176415	0.990036671260745	0.879815909415543	1	0.000396336784923744	0.00134626898439533	-0.256901916584903	-0.430944603893578	0.207204550953232	0.470675616610204	0.174042687308675
chr1	220884172	220884639	467	+	exon	HLX	0.348539995214084	0.84373267467758	0.392962501513457	1	0.157636158094335	0.236157969825022	0.245499395457458	-0.136180425187603	0.689231625368344	0.867283094424982	0.381679820645061
chr1	220884717	220884825	108	+	utr3	HLX	0.899070971191373	0.98558959984799	0.922751496114376	1	1.61414101926891e-07	1.17522134697921e-06	0.315638161579348	-0.136180425187603	0.689231625368344	0.867283094424982	0.451818586766951
chr1	222628311	222628480	169	+	exon	MIA3	0.61524361255347	0.930977060266583	0.559313150176499	1	0.0837142278601815	0.138677463978358	-1.68810492491719	-0.298610457533916	0.328937555519498	0.60613812595891	-1.38949446738328
chr1	222629763	222630085	322	+	exon	MIA3	0.822864267849506	0.976048722757093	0.810583281330196	1	0.0804562127319589	0.134155457309549	-1.38243953618458	-0.298610457533916	0.328937555519498	0.60613812595891	-1.08382907865067
chr1	222665400	222665652	252	+	utr3	MIA3	0.920055736631112	0.988864697862935	0.965225037424444	1	2.11291798334629e-09	2.22694519282953e-08	-0.294581602028729	-0.298610457533916	0.328937555519498	0.60613812595891	0.00402885550518728
chr1	223780453	223780910	457	-	utr3	TP53BP2	0.482274270042769	0.90324285426825	0.409196251380491	1	0.513922540751612	0.615849159533735	0.357328489089807	0.199672345588079	0.434095876837536	0.696631389208652	0.157656143501728
chr1	223795897	223796529	632	-	utr3	TP53BP2	0.424341096756914	0.883005153915315	0.538795702246707	1	0.000946857176157148	0.00291034849260984	-0.142201713292837	0.199672345588079	0.434095876837536	0.696631389208652	-0.341874058880916
chr1	223798356	223798456	100	-	exon	TP53BP2	0.806349031223516	0.973431756257906	0.775793507124882	1	2.54408201465895e-05	0.00011488403927715	-0.633294448394159	0.199672345588079	0.434095876837536	0.696631389208652	-0.832966793982238
chr1	223951886	223952041	155	-	exon	GTF2IP20	0.708168733584255	0.949722967712867	0.722348136601321	1	0.00640058851924704	0.0154362915857502	0.327716369539928	-0.00033963683171051	0.99950427277825	0.999666160103452	0.328056006371639
chr1	224157450	224157725	275	+	utr3	FBXO28	0.499758535188723	0.908380166105898	0.48314521659916	1	0.058633627737128	0.103198637238998	-0.0159755027843292	1.04936688576767	0.0947312913653293	0.292988875892442	-1.065342388552
chr1	224192476	224192733	257	+	utr3	DEGS1	0.00714396496456786	0.168266168224526	0.0425587620165517	1	5.7948755836076e-08	4.62601306789328e-07	-0.485429260460309	0.373644222248445	0.232886519983277	0.501204669691282	-0.859073482708754
chr1	224389502	224389915	413	-	utr3	WDR26	0.766349523867082	0.961924132037678	0.875737623849653	1	0.950799845215494	0.972581476650564	0.585523254969843	0.372807366734177	0.116654567228345	0.334748543603208	0.212715888235666
chr1	224433178	224433328	150	-	intron	WDR26	0.274162479108616	0.794205743994336	0.205104044870079	1	0.0171013401672991	0.036190269722774	-0.710552175513406	0.372807366734177	0.116654567228345	0.334748543603208	-1.08335954224758
chr1	225919970	225920162	192	-	utr3	PYCR2	0.58246026048379	0.92323117003017	0.564297017342637	1	2.90401058758065e-05	0.000129239280119749	-0.224747157168771	-0.430196857928212	0.00746724268308545	0.0519472301569937	0.205449700759441
chr1	225920387	225920634	247	-	utr3	PYCR2	0.959222829519121	0.995859812591032	0.999249694390267	1	0.0198297341158465	0.0409730738902888	-0.29472084385332	-0.430196857928212	0.00746724268308545	0.0519472301569937	0.135476014074892
chr1	225985345	225985497	152	-	exon	SDE2	0.130973465554771	0.63517295977546	0.131431174029206	1	0.101465895443279	0.163380891944504	-0.237220228350971	-0.415735328222941	0.171092314482442	0.42308315941816	0.17851509987197
chr1	225987947	225988285	338	-	exon	SDE2	0.801768136118187	0.971680843509425	0.778075445895802	1	0.22904355018306	0.322440822019873	-0.302991095277602	-0.415735328222941	0.171092314482442	0.42308315941816	0.112744232945339
chr1	226146660	226146847	187	-	exon	ACBD3	0.323239901694071	0.826015956409108	0.247918303764463	1	0.0584211667522565	0.102892009070545	-0.789499632909711	0.381637502731388	0.230586130957863	0.498763368144307	-1.1711371356411
chr1	226152374	226152625	251	-	exon	ACBD3	0.611564875825602	0.928974132966304	0.605686001868108	1	0.195997437687813	0.283332674228715	-0.166796842585992	0.381637502731388	0.230586130957863	0.498763368144307	-0.548434345317379
chr1	226377185	226377357	172	-	exon	PARP1	0.672888788864101	0.944448418742103	0.626404027530377	1	0.000211336142107362	0.000770388965182019	-0.941335099331891	-0.555218777244888	0.00218808107626255	0.0206587663782568	-0.386116322087003
chr1	226379223	226379327	104	-	exon	PARP1	0.846524567361477	0.979251678265362	0.814521246601927	1	2.04257369489563e-05	9.42948757218871e-05	-0.809016585475437	-0.555218777244888	0.00218808107626255	0.0206587663782568	-0.253797808230549
chr1	226386396	226386507	111	-	exon	PARP1	0.20588900549977	0.739661119194411	0.245215270373184	1	0.0625350057280063	0.108766639185239	-0.239247214502819	-0.555218777244888	0.00218808107626255	0.0206587663782568	0.315971562742069
chr1	226390497	226390656	159	-	exon	PARP1	0.666402046449068	0.943783053963184	0.660958304242524	1	0.0130008305180568	0.0285281274887457	-0.647926542380335	-0.555218777244888	0.00218808107626255	0.0206587663782568	-0.0927077651354471
chr1	227679414	227679567	153	+	utr3*	ZNF678	0.820544270063742	0.975325153867578	0.84776551747552	1	0.000957564101567269	0.00293236974870956	0.26041619740544	0.301216788722342	0.602357245289931	0.817513492144388	-0.040800591316902
chr1	227780893	227781168	275	+	utr3	SNAP47	0.545949249874481	0.916071352400455	0.641619017784891	1	0.860981928083006	0.908424995401631	0.336805974158894	0.319047372226283	0.278802992487883	0.553218713267425	0.0177586019326102
chr1	228097809	228097984	175	+	exon	ARF1	0.573198584726977	0.922859336907656	0.548130493135491	1	0.000673282513913135	0.002156949429062	-0.281800688040554	-0.0386658469411482	0.892847158645098	0.961974418926956	-0.243134841099406
chr1	228100812	228101036	224	-	utr3	C1orf35	0.599647293720127	0.926586659538904	0.612619868037497	1	0.000277773754232655	0.000976518578666318	-0.136597688040385	-0.597305201956441	0.0117273977651571	0.0719755887837887	0.460707513916056
chr1	228101415	228101528	113	-	exon	C1orf35	0.0287199996935618	0.343546730250922	0.0382124172101585	1	0.25850575906192	0.355996593686726	0.0353062755798882	-0.597305201956441	0.0117273977651571	0.0719755887837887	0.63261147753633
chr1	228104342	228104684	342	-	exon	C1orf35	0.631181760118909	0.934521120790433	0.606718134992603	1	0.975916780741598	0.98356034230103	0.13235562480807	-0.597305201956441	0.0117273977651571	0.0719755887837887	0.729660826764512
chr1	228115106	228115209	103	-	exon	FAM96AP2	0.410780480767219	0.877451886309876	0.382558911338808	1	0.0162027436350592	0.0345468048854512	0.662167293676618	-0.212857125613185	0.624042530178029	0.830776266002368	0.875024419289803
chr1	228457283	228457496	213	-	utr3	HIST3H2A	0.710855619551634	0.949905890444177	0.651134571675585	1	0.0400602487426316	0.0748417251249061	-0.253417610839786	0.798534097458775	0.617870795081038	0.827404824626752	-1.05195170829856
chr1	228493001	228493213	212	+	exon	RNF187	0.117767779010142	0.613549079638192	0.097599276943968	1	5.90879945910571e-21	3.10168736485056e-19	-0.138147287028881	-0.52733037607819	0.0133141046994862	0.0787512176161759	0.389183089049309
chr1	228646868	228647113	245	+	intergenic	NA	0.700844174623147	0.948265059570087	0.68293574973894	1	1.5533389588301e-06	9.19949396586173e-06	-0.0741247840286748	NA	NA	NA	NA
chr1	228648223	228648412	189	+	intergenic	NA	0.0794964760812967	0.528536175749894	0.0862620547275126	1	0.101413588444321	0.163321105245336	-1.00751373656147	NA	NA	NA	NA
chr1	228650933	228651268	335	+	exon	DUSP5P1	0.54318642806834	0.916004811487955	0.47419115252274	1	0.966492781804187	0.97969374764458	-0.806206800307843	-0.878205837552553	0.0633674783257895	0.225528869650829	0.0719990372447108
chr1	228651465	228651710	245	+	intergenic	NA	0.902314791063882	0.985823467580368	0.893700772848516	1	0.00422347665031025	0.0107545745939396	-0.345736122098538	NA	NA	NA	NA
chr1	228652333	228652599	266	+	exon	SNORA51	0.494824799559188	0.907908190548926	0.565160242490049	1	0.481997476713721	0.586208730438105	-0.197639773816484	NA	NA	NA	NA
chr1	228743559	228743754	195	+	utr3	RHOU	0.298642626821286	0.813244789374629	0.280994937217967	1	0.000473431697648568	0.00157776354858973	1.04364789560432	0.377193298944007	0.150086532633728	0.391978433556414	0.666454596660311
chr1	229257235	229257371	136	+	intergenic	NA	0.333707688267563	0.833025472580168	0.214732479243405	1	0.0652771178071449	0.112752337836707	-2.02195109677138	NA	NA	NA	NA
chr1	229257442	229257595	153	+	intergenic	NA	0.244045867690297	0.77265780395171	0.119809217274376	1	0.0207477478078773	0.0426081133894213	-1.83440409654453	NA	NA	NA	NA
chr1	229263965	229264204	239	-	intron	RP5-1061H20.4	0.246013697495162	0.773645646049337	0.186213098590098	1	0.00397389119378573	0.010213289499959	-1.17319919941398	-0.299460779310657	0.874093960540269	0.953993978255709	-0.873738420103319
chr1	229302813	229302913	100	+	exon	RAB4A	0.353646957756046	0.846299656132966	0.417864341883202	1	0.988077934309367	0.989549246263666	-0.0602682451050139	-0.641947672425322	0.00341368780455234	0.0291284248104734	0.581679427320308
chr1	229325109	229325421	312	-	utr3	CCSAP	0.24588286970887	0.773645646049337	0.228278087190505	1	0.729187448268566	0.802083832241443	0.16959608242583	0.977346083755234	0.0111000087941351	0.0693160123633756	-0.807750001329405
chr1	229518094	229518264	170	-	utr3	ABCB10	0.299723134320349	0.814772032666287	0.313706745939648	1	0.508370636118495	0.611237588298449	0.150484861637695	0.49416326086599	0.0518604685919633	0.198616411415776	-0.343678399228295
chr1	229594180	229595075	895	-	utr3	TAF5L	0.617535970015581	0.931588536941331	0.574587162025792	1	0.173942334784997	0.256339833555376	-0.0335852388019507	0.432936930213426	0.161427300754891	0.40855285596409	-0.466522169015377
chr1	229602237	229602347	110	-	exon	TAF5L	0.0616071510682759	0.47367098149923	0.0892077311676967	1	0.00110958489927065	0.00334805682508286	-0.785719504252319	0.432936930213426	0.161427300754891	0.40855285596409	-1.21865643446575
chr1	229602407	229602709	302	-	exon	TAF5L	0.981875794800949	0.99760823562514	0.977363706110489	1	0.00462777656155075	0.011632680116526	-0.794277844388278	0.432936930213426	0.161427300754891	0.40855285596409	-1.2272147746017
chr1	230279555	230279837	282	+	utr3	GALNT2	0.876263858779245	0.98204592386674	0.877640980558758	1	0.0667368967173937	0.11481306883707	-0.122668304449494	-1.04536583857261	0.0130323697233055	0.0776513929995905	0.922697534123117
chr1	230279888	230279996	108	+	utr3	GALNT2	0.174580557429866	0.702761825046776	0.0780717719927088	1	0.0516741892366873	0.0929254596216564	-0.694730147242587	-1.04536583857261	0.0130323697233055	0.0776513929995905	0.350635691330024
chr1	230710150	230710250	100	-	exon	AGT	0.530035759495798	0.914456016746946	0.471111375455832	1	0.23471638507869	0.328792374359774	-1.73461055916422	-0.662527327671342	0.00686230042966829	0.04877534038173	-1.07208323149288
chr1	231000129	231000554	425	+	utr3	ARV1	0.00284937725863063	0.103374857512705	0.0195584921520324	1	1.94907135420843e-16	5.40565898006105e-15	-0.564265206726054	0.0121470974379649	0.975633219985791	0.9921852188124	-0.576412304164019
chr1	231019042	231019164	122	-	utr3	FAM89A	0.988997119409675	0.9991763264267	0.961363794328907	1	0.00510175246389322	0.0126497599686532	-1.11450954371471	-0.741497376921923	0.016064525731149	0.0895730172031936	-0.373012166792791
chr1	231224286	231224441	155	-	utr3	C1orf131	0.979697688590954	0.997479158358693	0.943445728137761	1	6.56900824825545e-06	3.3887391063987e-05	0.430842492758279	0.274516274453313	0.247917743015319	0.517765150208536	0.156326218304966
chr1	231277459	231277738	279	+	utr3	GNPAT	0.179938536636757	0.711557093445279	0.199719946530484	1	0.179769765299688	0.26326924937261	0.494021028388543	0.404705373368047	0.0513801217059734	0.19761495973809	0.0893156550204966
chr1	231335887	231336097	210	-	exon	EXOC8	0.890371698622948	0.984051623464445	0.872396450319562	1	0.549347299822858	0.646917556776644	-0.638139458352772	0.36222289028593	0.388178854526642	0.660291241274414	-1.0003623486387
chr1	231565692	231565801	109	+	utr3	TSNAX	0.95983291826713	0.996075916855806	0.977969002091277	1	3.15678670045106e-05	0.000139507932992008	0.340345312191773	-0.25197714124642	0.577560474816412	0.802859052980547	0.592322453438193
chr1	232806249	232806552	303	+	exon	MAP10	0.416491576778191	0.880224417305596	0.433468949585494	1	0.509290308435327	0.612138166991238	-1.13684466345472	-0.0706750126843357	0.864145934463751	0.95040420224683	-1.06616965077038
chr1	232806645	232807199	554	+	exon	MAP10	0.436129131860616	0.887460350419147	0.490407181222185	1	1.62511225163239e-05	7.6466256842222e-05	-1.31483419260693	-0.0706750126843357	0.864145934463751	0.95040420224683	-1.24415917992259
chr1	232807401	232807993	592	+	exon	MAP10	0.344233289020213	0.840210231975867	0.280529669396156	1	0.578377902220093	0.673342013675179	-0.874974671239258	-0.0706750126843357	0.864145934463751	0.95040420224683	-0.804299658554922
chr1	232808048	232808187	139	+	utr3	MAP10	0.282830101493934	0.798841042372266	0.202768174823997	1	0.00776728714580246	0.0182467659059794	-1.04931659695094	-0.0706750126843357	0.864145934463751	0.95040420224683	-0.978641584266606
chr1	232983552	232983754	202	+	utr3	NTPCR	0.760731137380023	0.961128908793603	0.707766807756188	1	0.361084332349164	0.466462004851063	-1.76080373607123	-0.0256495541016617	0.958907001042277	0.985955175087139	-1.73515418196957
chr1	232983827	232984137	310	+	utr3	NTPCR	0.00640411008400012	0.158833734894418	0.0029817663022026	1	2.62859079133974e-12	4.39025221275758e-11	-1.91692004327923	-0.0256495541016617	0.958907001042277	0.985955175087139	-1.89127048917757
chr1	233382445	233382697	252	+	exon	RP5-862P8.2	0.474264350266013	0.902109033303052	0.445813160614922	1	0.55510492040368	0.652269496447259	-1.44040030878897	-1.48898011635452	0.00013603917995981	0.00223532332090332	0.0485798075655492
chr1	234374167	234374273	106	+	utr5	COA6	0.0818248556352926	0.535680961972013	0.0688548078793331	1	3.15337738382176e-17	9.86438779863545e-16	0.775747435631641	-0.164078903726671	0.597872262324501	0.814858248322656	0.939826339358312
chr1	234383678	234383977	299	+	utr3	COA6	0.712135527991177	0.949905890444177	0.730200278270678	1	0.9698966727971	0.981028414043658	-0.273674658889725	-0.164078903726671	0.597872262324501	0.814858248322656	-0.109595755163055
chr1	234391627	234391757	130	-	exon	TARBP1	0.357773562514017	0.84937684757408	0.337429010936324	1	2.51621715749588e-20	1.22520420053453e-18	1.21597728091527	1.07621142492572	5.94788663935241e-05	0.00108989100389339	0.139765855989552
chr1	234392507	234392616	109	-	exon	TARBP1	0.439755529682498	0.888345543572238	0.418692629486162	1	0.187051708124649	0.272192485615869	1.18735478054559	1.07621142492572	5.94788663935241e-05	0.00108989100389339	0.111143355619869
chr1	234406254	234406427	173	-	exon	TARBP1	0.909359347598275	0.986849027223054	0.858007986052722	1	0.000654259164495141	0.00210289213534415	1.37745594582738	1.07621142492572	5.94788663935241e-05	0.00108989100389339	0.301244520901662
chr1	234407180	234407302	122	-	exon	TARBP1	0.303421450377441	0.816456949796079	0.450603837903702	1	0.0230085928185398	0.0466281482712443	0.913579136158397	1.07621142492572	5.94788663935241e-05	0.00108989100389339	-0.162632288767325
chr1	234606808	234607887	1079	-	utr3	IRF2BP2	0.951537660279434	0.995084760098526	0.946637686513712	1	0.686125529241748	0.766943103016585	0.703490480248257	0.436555472022629	0.129129877738972	0.35661549460586	0.266935008225627
chr1	234608493	234609285	792	-	exon	IRF2BP2	0.236173012069116	0.763413303877467	0.227590383036179	1	2.02454502442604e-48	9.90278591265848e-46	0.79793907503739	0.436555472022629	0.129129877738972	0.35661549460586	0.361383603014761
chr1	234952754	234952858	104	+	intergenic	NA	0.863340565994108	0.98204592386674	0.8251387517397	1	0.0093773346019657	0.0214975495636457	0.394397269428579	NA	NA	NA	NA
chr1	234978831	234979106	275	+	intergenic	NA	0.944716521645977	0.993538292316948	0.932357426560698	1	0.066282900133905	0.114268808323655	-0.580552304508023	NA	NA	NA	NA
chr1	235131705	235132025	320	-	utr3	ARID4B	0.575972453688538	0.922859336907656	0.506154416986756	1	0.00806417741538665	0.018848525883357	-0.114617817552684	0.290161301583081	0.261579808600338	0.532985386852754	-0.404779119135765
chr1	235154954	235155156	202	-	utr3	ARID4B	0.97171699161154	0.997295049109224	0.997868708835042	1	0.257836330204289	0.355305000554278	-0.318624017542362	0.290161301583081	0.261579808600338	0.532985386852754	-0.608785319125443
chr1	235181880	235182588	708	-	exon	ARID4B	0.378554530602167	0.859406219587288	0.295291412730528	1	0.210824095877264	0.301205270278178	0.236130710025478	0.290161301583081	0.261579808600338	0.532985386852754	-0.0540305915576033
chr1	235213842	235214050	208	-	exon	ARID4B	0.931028119578872	0.990055351060174	0.89785640599632	1	0.25814304140645	0.355682108652345	0.12863094549482	0.290161301583081	0.261579808600338	0.532985386852754	-0.161530356088261
chr1	235219838	235219965	127	-	exon	ARID4B	0.450916963365347	0.893203937001214	0.381556417161699	1	0.47624170080786	0.580520722971611	-0.408590249964065	0.290161301583081	0.261579808600338	0.532985386852754	-0.698751551547146
chr1	235220384	235220485	101	-	exon	ARID4B	0.275019561358364	0.794205743994336	0.176120292497134	1	0.215108986820838	0.306269887163144	0.284780130997618	0.290161301583081	0.261579808600338	0.532985386852754	-0.00538117058546272
chr1	235438742	235438845	103	+	exon	TBCE	0.0593029270459944	0.466961745956901	0.144888993226437	1	0.0265099691306102	0.0525439327460548	0.352419525130694	0.110763687955643	0.627982334602919	0.832954907429133	0.241655837175051
chr1	235759372	235759622	250	-	utr3	LYST	0.787120805986408	0.967851080150524	0.840422195955585	1	5.13533179486979e-07	3.38196483749044e-06	-0.082464372909405	0.81937025686305	0.00012005574740832	0.00201350639224812	-0.901834629772455
chr1	235808875	235809013	138	-	exon	LYST	0.646088319540214	0.937874256913134	0.61271254543679	1	0.00119841365835323	0.00357035697052578	0.317283593329129	0.81937025686305	0.00012005574740832	0.00201350639224812	-0.502086663533921
chr1	235810145	235810318	173	-	exon	LYST	0.249870519771667	0.776597773541419	0.264179513686972	1	7.02657399316128e-10	8.062406608538e-09	0.00532215807797878	0.81937025686305	0.00012005574740832	0.00201350639224812	-0.814048098785071
chr1	235858469	235858609	140	-	intron	LYST	0.26343413091705	0.783826755251908	0.192237278118184	1	0.253240859457921	0.350093125465916	1.76615817612443	0.81937025686305	0.00012005574740832	0.00201350639224812	0.946787919261379
chr1	235912089	235912289	200	+	intergenic	NA	0.878488803763406	0.98204592386674	0.841531228850572	1	0.0571360850771453	0.101084167580182	-1.85611300929248	NA	NA	NA	NA
chr1	235927384	235927557	173	+	intergenic	NA	0.516723153855397	0.913292974795678	0.462459193661468	1	0.393515010207505	0.498927192171298	-1.65772500116174	NA	NA	NA	NA
chr1	235927705	235927909	204	+	intergenic	NA	0.0547686081020956	0.451850806560476	0.0192879243237955	1	6.12707773798488e-06	3.18673192549325e-05	-2.47218462489522	NA	NA	NA	NA
chr1	236543178	236543305	127	+	exon	LGALS8	0.0358713704599775	0.375602559952527	0.00721629459561285	1	0.000127842447529983	0.000489926131720138	-0.759937535841943	0.248358400511826	0.212852544426287	0.478515764565345	-1.00829593635377
chr1	236549042	236549220	178	-	utr3	HEATR1	0.335500521358341	0.834410261529848	0.382720327291547	1	0.292606381167682	0.393626629723072	0.725353555750142	-0.779324555379096	0.00448380232145099	0.0358346323558968	1.50467811112924
chr1	236550729	236550847	118	+	utr3	LGALS8	0.000370724522336854	0.0305088995163146	0.000298289560563605	1	2.71339351756407e-16	7.42972713549795e-15	-1.27638514632552	0.248358400511826	0.212852544426287	0.478515764565345	-1.52474354683734
chr1	236552120	236552244	124	+	utr3	LGALS8	0.758352003628331	0.961128908793603	0.762222684298279	1	0.787696772633684	0.849850107310114	-0.760398288233661	0.248358400511826	0.212852544426287	0.478515764565345	-1.00875668874549
chr1	236897776	236898123	347	+	utr3	MTR	0.955518954442661	0.995503103124398	0.936581868402682	1	0.0123791622228553	0.0273873693832538	-0.149373001733854	-0.361637463277723	0.196930477673531	0.457854671879701	0.212264461543869
chr1	236903450	236903894	444	+	utr3	MTR	0.320082387492566	0.823356242257678	0.346178645379202	1	0.255456189847461	0.352657352013923	-0.675205068750443	-0.361637463277723	0.196930477673531	0.457854671879701	-0.31356760547272
chr1	241497662	241498037	375	-	utr3	FH	0.418413434205078	0.881645157519448	0.44968063053151	1	0.00819217452240734	0.0190937816841294	0.0453050780975941	-0.304464591223076	0.232254910103335	0.500465232239123	0.34976966932067
chr1	241593822	241594089	267	+	utr3	KMO	0.22508501067645	0.758335427069573	0.166984188648373	1	0.0102246812853445	0.0231442564811932	1.38246739978311	5.71935317192761	5.01438977089134e-06	0.000123889632902588	-4.3368857721445
chr1	241878775	241878940	165	+	exon	EXO1	0.646428402424665	0.937964621909639	0.584993195523057	1	0.398123922839787	0.50361014854578	0.160167701657742	0.623378177978465	0.033414262878994	0.148398381682524	-0.463210476320723
chr1	241889404	241889517	113	+	utr3	EXO1	0.16700300491011	0.687594945287307	0.195588265185182	1	0.975048456737823	0.983179951551322	0.845877862752306	0.623378177978465	0.033414262878994	0.148398381682524	0.22249968477384
chr1	243318200	243318484	284	+	intron	SDCCAG8	0.0816276169672863	0.535220304804634	0.0634727714895679	1	0.00613067977971072	0.0148720119723776	-0.686252878421785	0.181433195276407	0.48221881919642	0.734306374378804	-0.867686073698193
chr1	243378675	243378831	156	+	exon	SDCCAG8	0.522591834080473	0.914348167579787	0.450563987621727	1	0.965733379380614	0.979292148288933	-0.253354825167878	0.181433195276407	0.48221881919642	0.734306374378804	-0.434788020444285
chr1	243415642	243415781	139	+	exon	SDCCAG8	0.280531763585846	0.798003145676017	0.247089072166815	1	0.309477286007522	0.412163994396899	-0.290379812354819	0.181433195276407	0.48221881919642	0.734306374378804	-0.471813007631226
chr1	243426380	243426490	110	+	exon	SDCCAG8	0.554597721836737	0.918074177535837	0.49076488683272	1	0.799320778333186	0.859399221232764	-0.064457738175035	0.181433195276407	0.48221881919642	0.734306374378804	-0.245890933451442
chr1	243730338	243730910	572	-	intron	RP11-370K11.1	0.668536277180661	0.943876302510782	0.674970811470537	1	1.68537417093772e-13	3.3155962437771e-12	0.875886722557106	1.65451220534281	0.732150336620129	NA	-0.778625482785701
chr1	243732033	243732436	403	-	intron	RP11-370K11.1	0.0127872168500117	0.234483138285394	0.00992941885949325	1	2.39309967737577e-07	1.68645354474399e-06	2.08402132838668	1.65451220534281	0.732150336620129	NA	0.429509123043874
chr1	244053837	244054413	576	+	exon	ZBTB18	0.13919413330453	0.649250281437626	0.123696448619957	1	0.0666907790313429	0.114752074377403	-0.246138061712846	0.142385498933242	0.666643193596492	0.856236979274832	-0.388523560646088
chr1	244054557	244054940	383	+	exon	ZBTB18	0.81324416084718	0.974048542227259	0.787167772159094	1	0.169631872545224	0.251122380032901	0.133792694622306	0.142385498933242	0.666643193596492	0.856236979274832	-0.00859280431093587
chr1	244055021	244055327	306	+	exon	ZBTB18	0.748672685623609	0.958343773106496	0.700481343112231	1	0.0588334159650911	0.103516414192339	0.488046417262015	0.142385498933242	0.666643193596492	0.856236979274832	0.345660918328773
chr1	244840693	244840984	291	+	exon	COX20	0.363162243718208	0.851610879989782	0.348022695934222	1	0.833179408167059	0.886040479423433	1.30430186501102	0.595638581058232	0.721225763231655	0.883922603913922	0.708663283952791
chr1	244841788	244841965	177	+	exon	COX20	0.00432596626671608	0.127574522999813	0.0295457258653075	1	0.00123025149183219	0.0036520651872017	1.22880298239284	0.595638581058232	0.721225763231655	0.883922603913922	0.633164401334604
chr1	244853841	244854007	166	-	utr3	HNRNPU	0.618902405501517	0.931588536941331	0.612180643514747	1	1.63085790034694e-05	7.67030675945516e-05	1.01089403518786	0.399324071369027	0.0102014736076616	0.0654711707019938	0.611569963818832
chr1	244854348	244854540	192	-	utr3	HNRNPU	0.295977261975963	0.810455163548529	0.389916612843612	1	3.20352396287844e-06	1.77239698532313e-05	0.390633337683636	0.399324071369027	0.0102014736076616	0.0654711707019938	-0.00869073368539114
chr1	244855490	244855669	179	-	exon	HNRNPU	0.585494957182154	0.923306099413345	0.605847483166949	1	0.0406794670351071	0.0758274285059392	0.5959211308574	0.399324071369027	0.0102014736076616	0.0654711707019938	0.196597059488373
chr1	244855962	244856197	235	-	exon	HNRNPU	0.461768217859975	0.896380111157846	0.459494052788964	1	0.0494963714988533	0.0894726110699077	0.521369012790728	0.399324071369027	0.0102014736076616	0.0654711707019938	0.122044941421701
chr1	244856522	244856676	154	-	exon	HNRNPU	0.9426283338689	0.992803462403605	0.937230304314035	1	0.0028573710111398	0.00765260563735077	0.455398202972818	0.399324071369027	0.0102014736076616	0.0654711707019938	0.0560741316037907
chr1	244856808	244856910	102	-	exon	HNRNPU	0.760016790996659	0.961128908793603	0.833073295716876	1	0.353598984004397	0.459051594507338	0.648540363385116	0.399324071369027	0.0102014736076616	0.0654711707019938	0.249216292016089
chr1	244863695	244864236	541	-	exon	HNRNPU	0.00102077735249621	0.0543942941696494	0.00032938115211998	1	8.44936820920977e-30	1.03322331021939e-27	0.702452918975133	0.399324071369027	0.0102014736076616	0.0654711707019938	0.303128847606106
chr1	245087616	245087757	141	+	utr3	EFCAB2	0.595041587372029	0.925983467756617	0.534510882198765	1	0.328044093048388	0.432078639570832	-0.191507938911904	0.0353736434753301	0.918892833174176	0.972314052640029	-0.226881582387234
chr1	245089288	245089735	447	+	intron	EFCAB2	0.0566232358157879	0.45689093727222	0.107303848995506	1	0.00260818954722336	0.00707148594549523	0.392410495917203	0.0353736434753301	0.918892833174176	0.972314052640029	0.357036852441873
chr1	245091177	245091353	176	+	exon	EFCAB2	0.262608027020887	0.783826755251908	0.330441983338565	1	0.123855033644236	0.192992183180658	0.680375692466651	0.0353736434753301	0.918892833174176	0.972314052640029	0.645002048991321
chr1	245122802	245122908	106	+	utr3	EFCAB2	0.876786400929974	0.98204592386674	0.91326944480988	1	6.18308584482914e-11	8.33786801706846e-10	-0.155397950476716	0.0353736434753301	0.918892833174176	0.972314052640029	-0.190771593952046
chr1	245124775	245124919	144	+	utr3	EFCAB2	0.014483756819494	0.25110953368675	0.00451304005123374	1	4.86050551493163e-05	0.000204391949379364	0.123975676706896	0.0353736434753301	0.918892833174176	0.972314052640029	0.0886020332315655
chr1	245131499	245131719	220	+	intergenic	NA	0.463009364190798	0.896622677875431	0.290189723151414	1	0.00994217900122967	0.0225903269071437	2.08844029338002	NA	NA	NA	NA
chr1	246541054	246541232	178	-	exon	TFB2M	0.402858353396225	0.872513215240592	0.402521254936391	1	0.942141515627581	0.966982997691405	-0.416020743961337	-0.122558090990214	0.818983813524395	0.930718450933376	-0.293462652971122
chr1	246647532	246647832	300	+	exon	CNST	0.262032612071282	0.78346873915647	0.33854298788673	1	0.0422339580873004	0.0781833172161431	-0.701910283883702	0.348074239428721	0.419817496566294	0.685451229702115	-1.04998452331242
chr1	246665772	246666045	273	+	utr3	CNST	0.366814151725297	0.853866452763838	0.29148461507063	1	0.0543841462823396	0.0971010118042569	-0.901421950710357	0.348074239428721	0.419817496566294	0.685451229702115	-1.24949619013908
chr1	246840938	246841049	111	-	utr3	AHCTF1	0.302009595586638	0.815766947777809	0.306889617744487	1	0.0203764909903263	0.0419096749898511	-0.0830199984906391	-0.40913341205871	0.090448418863736	0.284655839215637	0.326113413568071
chr1	246850241	246850343	102	-	exon	AHCTF1	0.429019836551544	0.885313589096338	0.366098422747838	1	0.745951122697791	0.815005673720418	-0.826853291749231	-0.40913341205871	0.090448418863736	0.284655839215637	-0.417719879690521
chr1	246851023	246851178	155	-	exon	AHCTF1	0.865130885707514	0.98204592386674	0.831265103359466	1	0.0120334242647607	0.0267268686301528	-0.708622737766693	-0.40913341205871	0.090448418863736	0.284655839215637	-0.299489325707983
chr1	247100407	247100571	164	-	exon	ZNF669	0.25625099882017	0.781313487648247	0.158841818920183	1	0.0818502182613532	0.135987370497209	-0.647678808904131	0.0572280998683393	0.942399974352294	0.979932488143614	-0.70490690877247
chr1	247189911	247190625	714	-	exon	RP11-488L18.4	0.173117321704486	0.699487556616773	0.122218319184696	1	0.0687079671268888	0.117621131761446	-0.0977772502811448	0.412267670821089	0.270877007087619	0.544408416960159	-0.510044921102234
chr1	247300761	247300890	129	-	exon	ZNF496	0.406776739568043	0.875008957775862	0.393636483933881	1	1.09784195027137e-28	1.19332093200709e-26	-0.258461258490838	-0.872380376913996	1.7308406693207e-05	0.000369687587375738	0.613919118423158
chr1	247333160	247333340	180	-	utr5*	ZNF496	0.53966766591365	0.915247549096744	0.503099158401796	1	0.00799806952019641	0.0187061999797508	-0.38632828597822	-0.872380376913996	1.7308406693207e-05	0.000369687587375738	0.486052090935775
chr1	247418833	247419014	181	+	exon	NLRP3	0.0535697386410225	0.448936946789398	0.0601229657404882	1	0.709463590252461	0.785769626873892	-0.516009150701489	-0.313471684767579	0.0873117067477092	0.277918321609247	-0.20253746593391
chr1	247424202	247424318	116	+	exon	NLRP3	0.978764854960037	0.997295049109224	0.98196063003978	1	0.0699846640135509	0.119540471341241	-0.627696712724103	-0.313471684767579	0.0873117067477092	0.277918321609247	-0.314225027956524
chr1	247425195	247425518	323	+	exon	NLRP3	0.860998858175917	0.98204592386674	0.825707306940284	1	8.07672605222156e-06	4.08620822980518e-05	-0.747907484938209	-0.313471684767579	0.0873117067477092	0.277918321609247	-0.434435800170629
chr1	248753176	248753335	159	-	intron	LYPD8	0.687603702441009	0.946696833304961	0.533793590226528	1	0.537756429776779	0.637312438417172	1.78716687088298	-3.2907424165256	0.00843955576661133	0.0571011756021561	5.07790928740858
chr1	248811215	248811475	260	-	utr3	SH3BP5L	0.852898236674967	0.981281655096168	0.811560663058075	1	5.26444632084733e-05	0.000219476541389932	0.0980764224481526	0.207994044613468	0.516539041189731	0.759068033336739	-0.109917622165315
chr1	248848169	248848396	227	+	exon	ZNF672	0.0392111771611572	0.388502816802651	0.0600549261129219	1	0.359769043903478	0.465042003777217	0.372503233835315	-0.100138926349461	0.756765953411718	0.900911529484285	0.472642160184777
chr1	248850068	248850187	119	-	utr3	ZNF692	0.88467679247253	0.983279252241574	0.892960956045992	1	4.60104605520682e-10	5.41705214442894e-09	-0.297094536463445	-0.131409076398409	0.630460680525243	0.833898624114837	-0.165685460065036
chr1	248916755	248917033	278	+	exon	PGBD2	0.0280351153491697	0.340351639240575	0.0142546899432344	1	0.000667654882039588	0.00214019487209652	0.673785812479723	1.01882566422274	0.00158116322358095	0.0160024622800348	-0.345039851743015
chr1	248917468	248918490	1022	+	utr3	PGBD2	0.445731965729318	0.89050222469665	0.494196375210965	1	0.0144840255012491	0.0313102849375133	1.23978449768517	1.01882566422274	0.00158116322358095	0.0160024622800348	0.220958833462428
chr10	248388	248500	112	+	exon	ZMYND11	0.310745830383769	0.819624566822491	0.247371664665311	1	0.0240780465366151	0.0484578004078016	-0.90843397575924	-0.293509933472969	0.428520745893961	0.69229464338549	-0.614924042286271
chr10	248879	249006	127	+	exon	ZMYND11	0.582335045813354	0.92323117003017	0.58897154878075	1	0.387875586118249	0.493430568887396	-0.309303159395449	-0.293509933472969	0.428520745893961	0.69229464338549	-0.0157932259224796
chr10	252280	252485	205	+	utr3	ZMYND11	0.368598190367719	0.85537135922843	0.343405575908475	1	0.0102207928249282	0.0231403222362828	-0.218254342039121	-0.293509933472969	0.428520745893961	0.69229464338549	0.0752555914338477
chr10	813088	813223	135	-	exon	LARP4B	0.0372660857114402	0.380942209494722	0.0425773619436881	1	0.725395490954931	0.799219911760624	0.103774784693988	0.253907464917117	0.179603894678514	0.434509948162023	-0.150132680223129
chr10	1017032	1017233	201	+	utr3	GTPBP4	0.634288161630303	0.934521120790433	0.630457932422823	1	1.88369885688098e-08	1.65608524500786e-07	-0.060612810867881	-0.481541224044752	0.00805829532722925	0.0552494794878317	0.420928413176871
chr10	1051518	1051641	123	+	intron	WDR37	0.423178581354767	0.883005153915315	0.289372361398368	1	0.247749256386	0.343427766065922	-0.828896197384999	0.524441679699478	0.0166305272552808	0.0917968435365258	-1.35333787708448
chr10	1051710	1051822	112	+	intron	WDR37	0.959803004158255	0.996075916855806	0.968841991384359	1	0.311400094568585	0.414347364061105	-0.919619160428307	0.524441679699478	0.0166305272552808	0.0917968435365258	-1.44406084012779
chr10	3137792	3137945	153	-	utr3	PITRM1	0.494950753803089	0.907908190548926	0.563217386439522	1	0.0588231655896651	0.103515304155419	-0.0618851124834149	0.233730838362172	0.354720650555914	0.630643303855177	-0.295615950845587
chr10	3781881	3782081	200	-	exon	KLF6	0.459443872611136	0.895961664549067	0.454030602222412	1	2.88885837895323e-06	1.61156065401326e-05	-1.98098155662901	-0.376962081896151	0.41916466661191	0.685309270047497	-1.60401947473286
chr10	5456850	5457015	165	+	utr3	NET1	0.875570042587868	0.98204592386674	0.845565799993273	1	0.0158280480699706	0.0338081828664061	0.200334001102681	0.39066147753311	0.22042609221229	0.487398883527783	-0.190327476430429
chr10	5639507	5639648	141	-	utr3	ASB13	0.53329277243072	0.914456016746946	0.465228249856734	1	0.948396231320579	0.970953462585934	-0.707820169715006	-0.756611993303305	0.00137777036945169	0.0144508841646187	0.0487918235882987
chr10	5640119	5640475	356	-	utr3	ASB13	0.000344058151205006	0.029954269340809	0.00110450000964018	1	3.07824923208323e-07	2.13283544561254e-06	-0.42329506481806	-0.756611993303305	0.00137777036945169	0.0144508841646187	0.333316928485245
chr10	5749005	5749449	444	+	exon	FAM208B	0.349605388952829	0.84373267467758	0.283108143912717	1	0.0389609561759326	0.0730288885924422	-0.319013482357092	0.025350208928943	0.905384611999282	0.967904130819152	-0.344363691286035
chr10	5765945	5766146	201	-	utr3	GDI2	0.42253731465542	0.883005153915315	0.533626852160746	1	0.0083774847171244	0.0194708667475109	-0.227274177701057	0.154096068592965	0.479880470037916	0.732081697573801	-0.381370246294022
chr10	5862264	5862365	101	-	utr3	ANKRD16	0.555466965770673	0.918440310223584	0.454667324146471	1	0.535538156064849	0.635663588949243	-1.85497844398098	0.0137960799157512	0.9689752352467	0.98962632157138	-1.86877452389673
chr10	5906124	5906506	382	+	exon	FBXO18	0.398930452140787	0.870948405225139	0.482770765842271	1	0.701822735178264	0.780197774096415	-0.216425620366382	0.0589113237116998	0.815504639945876	0.929347501040358	-0.275336944078082
chr10	6104931	6105036	105	+	exon	RBM17	0.711943511350281	0.949905890444177	0.742668275572476	1	0.000793693476036384	0.00249079483687009	1.36069005860569	1.04060393459935	0.00210997591867988	0.0200369744902429	0.320086124006344
chr10	6115392	6115689	297	+	utr3	RBM17	0.543568118253852	0.916069698111232	0.501680043782083	1	0.0983204772794871	0.159149617329206	0.418843950914805	1.04060393459935	0.00210997591867988	0.0200369744902429	-0.621759983684541
chr10	6233373	6233596	223	+	utr3	PFKFB3	0.913218488675037	0.987113710272908	0.890670634249755	1	0.00275381490131101	0.00740474816416985	-0.316231449376965	-0.401754931224249	0.0912247889590005	0.286358027373975	0.0855234818472841
chr10	7160074	7160524	450	-	utr3	SFMBT2	0.352488838667701	0.845784632059549	0.466087589776402	1	0.000334844895790202	0.00115378351700236	-0.365667107279592	-0.129179495820344	0.503746278308396	0.748830017224604	-0.236487611459247
chr10	7378032	7378211	179	-	intron	SFMBT2	0.0208204266172188	0.293723554531774	0.0101117794877379	1	0.01162664656005	0.0259447540338723	0.560125896044722	-0.129179495820344	0.503746278308396	0.748830017224604	0.689305391865067
chr10	7378512	7378765	253	-	intron	SFMBT2	0.160844184762515	0.680018383654248	0.129177425895126	1	0.305385236424902	0.407875205308225	1.45880109897302	-0.129179495820344	0.503746278308396	0.748830017224604	1.58798059479336
chr10	7798920	7799030	110	+	exon	ATP5C1	0.690044335190414	0.946918657585031	0.691414317889119	1	3.20792005672167e-05	0.000141669231659576	0.213127868524258	0.336535669142093	0.0449542198381501	0.180612623154314	-0.123407800617835
chr10	7964277	7964462	185	+	exon	TAF3	0.658184799994668	0.941488529852837	0.673943504722438	1	7.35754224956293e-07	4.68211189518312e-06	-0.995659031592467	-0.538114453690477	0.199588454369208	0.461033722859019	-0.45754457790199
chr10	7965306	7965695	389	+	exon	TAF3	0.158848458845293	0.67817029101329	0.139072035878626	1	0.637951783766087	0.726224388565202	-0.364600445901474	-0.538114453690477	0.199588454369208	0.461033722859019	0.173514007789004
chr10	11329105	11329274	169	+	utr3	CELF2	3.03068444613099e-05	0.0088168344265281	3.76387086870578e-05	0.404126815172939	3.7667362332112e-10	4.51379160418549e-09	-0.51116454910119	0.360974477753379	0.0422400992848927	0.173432998100996	-0.872139026854569
chr10	11870589	11870780	191	+	utr3	PROSER2	0.0232014882523252	0.312678271899016	0.043227943973059	1	0.0282180378077376	0.0555939774531425	1.21224888046715	0.33981362450741	0.40886833471424	0.677335087397254	0.872435255959739
chr10	11920494	11921072	578	-	utr3	UPF2	0.734353693961873	0.955089333085242	0.746852088521076	1	0.035079842858492	0.0668367898371516	0.0719855847616899	-0.0138969984129442	0.96965721364393	0.989942996343302	0.0858825831746341
chr10	12029336	12029552	216	-	exon	UPF2	0.0274161936215452	0.338815049531932	0.0150649338088248	1	3.51760706071987e-14	7.39315812117314e-13	-1.17147370134647	-0.0138969984129442	0.96965721364393	0.989942996343302	-1.15757670293352
chr10	12035111	12035434	323	-	utr5	UPF2	0.890448198525078	0.984051623464445	0.85080093498782	1	0.0343956741231601	0.0657194334586872	-0.18104596325771	-0.0138969984129442	0.96965721364393	0.989942996343302	-0.167148964844765
chr10	12121166	12121431	265	+	utr3	DHTKD1	0.560053408787051	0.920343564191057	0.574876663071555	1	0.980643504691374	0.986049780787131	-0.311960999029171	-0.042769482437391	0.874942385617965	0.954386231909351	-0.269191516591779
chr10	12167669	12167853	184	+	utr3	SEC61A2	0.774537532113577	0.963494972341447	0.777889937838947	1	0.511483427880318	0.613814337840983	-0.0756554761198044	1.11733997760621	0.000720388242867197	0.00856366554352535	-1.19299545372602
chr10	12250347	12250498	151	+	utr3	CDC123	0.739317414618896	0.957123941132873	0.733328112345829	1	1.56571554742502e-07	1.14383333372985e-06	-0.037779245169078	-0.156853604360613	0.501964293147676	0.747523240508519	0.119074359191535
chr10	13209212	13209410	198	+	utr3	MCM10	0.846017085790755	0.979251678265362	0.817576181254347	1	0.0686832347775694	0.117597500308898	-0.576534203489555	-0.00833752789013527	0.982095008996332	0.993888790092418	-0.568196675599419
chr10	13317463	13317707	244	-	utr3	SEPHS1	0.557197589820367	0.919324778790071	0.498025981060706	1	0.843998831108194	0.895247003048573	-0.818762216120131	0.262354206338379	0.373842214395962	0.648396337583603	-1.08111642245851
chr10	14520908	14521331	423	-	utr3	FAM107B	0.508645432118603	0.911361570319271	0.446057017516579	1	0.104300403409011	0.167358262610725	-0.126072121008584	0.284426319377093	0.420675901958907	0.686198340268923	-0.410498440385677
chr10	14521943	14522063	120	-	utr3	FAM107B	0.543650430280058	0.916069698111232	0.528761919667038	1	0.0341843486776345	0.0653853139210852	0.177441472008405	0.284426319377093	0.420675901958907	0.686198340268923	-0.106984847368688
chr10	14843583	14843909	326	+	utr3	HSPA14	0.396522117292168	0.869987075375005	0.496194697188369	1	0.27678738789609	0.376121869068043	-0.044717510591093	0.599669675137954	0.0711543585724162	0.24322908917559	-0.644387185729047
chr10	14846389	14846533	144	+	intron	HSPA14	0.567761096109369	0.922323904735848	0.492309764230519	1	0.961493480310948	0.97709601758768	-0.610800603365336	0.599669675137954	0.0711543585724162	0.24322908917559	-1.21047027850329
chr10	14846740	14846954	214	+	intron	HSPA14	0.215090039909446	0.749252171064096	0.148338797554984	1	0.011755656075069	0.0261964412971251	-0.767309837271895	0.599669675137954	0.0711543585724162	0.24322908917559	-1.36697951240985
chr10	14906955	14907131	176	-	intron	DCLRE1C	0.500539217316762	0.908380166105898	0.441979112009645	1	0.812362788302954	0.869661357434151	0.159910180325608	0.220035205488167	0.559798601716383	0.791275484708002	-0.0601250251625599
chr10	14907191	14907892	701	-	utr3	DCLRE1C	0.245472283849315	0.773645646049337	0.219771805912984	1	0.0316252379916135	0.061252553280733	0.591484212233071	0.220035205488167	0.559798601716383	0.791275484708002	0.371449006744904
chr10	14907995	14908097	102	-	utr3	DCLRE1C	0.427041040000833	0.883804990303589	0.330861885620223	1	0.666827506005448	0.749893488569822	-0.0339046375606523	0.220035205488167	0.559798601716383	0.791275484708002	-0.25393984304882
chr10	14908364	14908802	438	-	utr3	DCLRE1C	0.494886282719642	0.907908190548926	0.529299210579888	1	0.175906275515413	0.258702669238945	0.201304972362911	0.220035205488167	0.559798601716383	0.791275484708002	-0.0187302331252566
chr10	14911687	14911903	216	-	intron	DCLRE1C	0.653180132928205	0.939978201482564	0.585528537648748	1	0.0151073230537042	0.0325009802840685	0.69238696139603	0.220035205488167	0.559798601716383	0.791275484708002	0.472351755907863
chr10	15103595	15103923	328	-	exon	NMT2	0.909575650210848	0.986849027223054	0.964881768295884	1	0.0827254134336885	0.137229562811765	-0.0380284316993275	-1.86656477233176	0.00480254423134683	0.037778978951117	1.82853634063243
chr10	15103975	15104191	216	+	utr3	RPP38	0.747637664979607	0.957966954059465	0.820191485273191	1	0.00197330524017495	0.00552843990875363	-0.031409421952845	-0.00873449326297155	0.986315076255467	0.995803624783227	-0.0226749286898734
chr10	16484549	16484723	174	+	exon	PTER	0.334793789283534	0.833460282720056	0.240358866236292	1	0.20838289982924	0.298232262942207	-0.995948758711745	-0.791779222580067	0.00159708124077243	0.0161347857339282	-0.204169536131678
chr10	16590674	16590919	245	-	utr3	RSU1	0.281575610563874	0.798196418701845	0.212034176915557	1	0.0280942667648608	0.0553805467405509	-0.904375989964814	-0.634143089874248	0.102894698876147	0.308702231048406	-0.270232900090566
chr10	16591679	16591882	203	-	utr3	RSU1	0.349789295460112	0.84373267467758	0.366978949872319	1	0.0139932866174461	0.030432853130626	-1.65262291001021	-0.634143089874248	0.102894698876147	0.308702231048406	-1.01847982013597
chr10	17214986	17215109	123	-	exon	VIM-AS1	0.785641641278343	0.967690425302676	0.849970282143106	1	0.64773792540562	0.734489759250777	-0.0967058812316579	0.862825347433152	0.0553038525292972	0.206591503534392	-0.95953122866481
chr10	17229356	17229537	181	+	utr5	VIM	0.128571819564112	0.630212689338846	0.115563027903439	1	0.350907956183956	0.456053202475308	-0.713605503029209	-0.15090570459146	0.417014166895118	0.683500111983015	-0.562699798437749
chr10	17233708	17233839	131	-	exon	RP11-124N14.3	0.0333796251385634	0.367045922952242	0.0376436782503688	1	1.32624778709826e-06	7.98259380996718e-06	0.0209171924735039	NA	NA	NA	NA
chr10	17234631	17234743	112	-	exon	RP11-124N14.3	0.263652272755711	0.783964934790738	0.470583063485248	1	0.721162722747406	0.795778513072686	-0.171909376211678	NA	NA	NA	NA
chr10	17235120	17235283	163	+	exon	VIM	0.000522271039662038	0.036985035992909	0.00900221055167969	1	5.45036052556899e-05	0.000226278277838148	0.122117890481047	-0.15090570459146	0.417014166895118	0.683500111983015	0.273023595072507
chr10	17454828	17454951	123	-	utr5*	ST8SIA6	1	1	0.471911579810937	1	0.610802257595174	0.701402528436845	6.84417848871173	4.27645074229796	0.00176910713030894	0.0174481521895998	2.56772774641377
chr10	18512965	18513589	624	-	exon	RP11-499P20.2	0.783172392552129	0.967099987708481	0.738918735831084	1	0.00231035407920161	0.00634551307970611	0.0824126268438357	0.643464273095705	0.478875257104429	0.731567626904826	-0.561051646251869
chr10	20279799	20280136	337	+	utr3	PLXDC2	0.117189360081705	0.612457589759523	0.102849183582092	1	0.0580563010869762	0.102349910877613	3.33394704371145	4.11030642163376	7.61197678072016e-27	2.39960519885554e-24	-0.776359377922309
chr10	21494907	21495557	650	-	utr3	CASC10	0.611602652375316	0.928974132966304	0.613301404329639	1	1.72199483253421e-17	5.64950804661604e-16	0.435531655711624	0.0591818692514678	0.86297630930119	0.950198658979881	0.376349786460156
chr10	21514987	21515087	100	-	utr3	SKIDA1	0.0984739359069421	0.575068544873425	0.0394131605949637	1	0.00473980663532325	0.0118865204387587	-0.486227766568827	0.390368024450384	0.238490062577912	0.506716966458288	-0.876595791019211
chr10	21515179	21515751	572	-	exon	SKIDA1	0.250482323881502	0.776771037242725	0.224825479147099	1	0.00602846751050416	0.014667044738986	0.13094276996329	0.390368024450384	0.238490062577912	0.506716966458288	-0.259425254487094
chr10	21516005	21516217	212	-	exon	SKIDA1	0.0395904902732214	0.388824851551966	0.0619270614469451	1	0.0896003137135831	0.146935229483674	0.0376159625876785	0.390368024450384	0.238490062577912	0.506716966458288	-0.352752061862706
chr10	21673383	21673525	142	+	exon	MLLT10	0.0123883618066473	0.229683427736586	0.00163981693400548	1	5.11368971444536e-09	5.03462168500883e-08	-1.64504093101186	0.11510230461303	0.623255892306292	0.83037372268373	-1.76014323562489
chr10	21740015	21740181	166	+	exon	MLLT10	0.235926043894317	0.763302655989908	0.260675653673065	1	5.36492310784828e-16	1.40467001371181e-14	-0.562112874841045	0.11510230461303	0.623255892306292	0.83037372268373	-0.677215179454075
chr10	21756600	21756815	215	-	utr3	DNAJC1	0.912535769129557	0.987113710272908	0.957319131571062	1	0.111673243544768	0.177375021960922	-0.440712187031862	-0.1929382065243	0.358282531674338	0.633998347100181	-0.247773980507562
chr10	21759234	21759651	417	-	exon	DNAJC1	0.942841807921444	0.992805824785251	0.991640557028178	1	0.306466765207662	0.409116593524333	-0.0596482834796083	-0.1929382065243	0.358282531674338	0.633998347100181	0.133289923044692
chr10	22319892	22320195	303	+	utr3	COMMD3	0.415323038434185	0.879851019826146	0.341953434024807	1	0.0732899010470932	0.124200413412247	0.716253773648854	1.39091640981224	0.000323300919083682	0.00455592015361053	-0.674662636163391
chr10	22329175	22329894	719	+	utr3	BMI1	0.563433774965974	0.921288524358032	0.629827207824536	1	0.145803528370261	0.221421361669825	0.915050462718905	1.39973462922978	6.52469118255432e-06	0.000157769627841793	-0.484684166510871
chr10	22333307	22333510	203	+	utr3*	BMI1	0.470264908747048	0.900379131581861	0.490389576389692	1	0.129327349282952	0.19989824843922	-0.540497350147037	1.39973462922978	6.52469118255432e-06	0.000157769627841793	-1.94023197937681
chr10	22475530	22475844	314	+	intergenic	NA	0.381586906947691	0.861772117910476	0.394359422515095	1	0.590233339555918	0.683712052641308	-0.407012852149689	NA	NA	NA	NA
chr10	22477070	22477329	259	+	intergenic	NA	0.247857435990745	0.774223616243483	0.218872391994401	1	3.12378645960726e-13	5.97070445680883e-12	0.0883484686520065	NA	NA	NA	NA
chr10	23440391	23440917	526	+	utr3	OTUD1	0.51419666029457	0.912777942685535	0.446314821493509	1	0.106812696063478	0.170738476283287	-1.51804413020073	-0.840681272758461	0.323705627222687	0.601773604041913	-0.677362857442264
chr10	24584569	24584907	338	-	utr3	ARHGAP21	0.00149323768678859	0.0689837358823709	0.00242628028727787	1	0.000105397072066018	0.000412728490721405	1.24309578616474	2.96814333231732	0.0029636953159301	0.0260960817330174	-1.72504754615258
chr10	24585730	24585881	151	-	utr3	ARHGAP21	0.00536992832233067	0.143696288621349	0.00246275339774216	1	0.00401914439014722	0.0103172740415969	0.804892505572444	2.96814333231732	0.0029636953159301	0.0260960817330174	-2.16325082674488
chr10	27170297	27170528	231	+	exon	MASTL	0.215155932809283	0.749252171064096	0.203546672161687	1	0.162632824110445	0.242630226015874	0.0711093091076058	0.219029368006137	0.526317148610632	0.765920027455448	-0.147920058898531
chr10	28523550	28523830	280	-	exon	WAC-AS1	0.846566071402135	0.979251678265362	0.868214385395599	1	7.91973415966974e-06	4.01622334082027e-05	-0.055344706335522	0.168582081295755	0.748003927666367	0.897374201718593	-0.223926787631277
chr10	28523933	28524623	690	-	exon	WAC-AS1	0.0398967623888091	0.390407954866492	0.0416537334286483	1	0.000209873541219195	0.000765835597510939	-0.382734944087189	0.168582081295755	0.748003927666367	0.897374201718593	-0.551317025382944
chr10	28595711	28595994	283	+	utr3	WAC	0.211506471695563	0.745222802399686	0.244196083444845	1	7.45556703377683e-15	1.72166001825048e-13	-1.82122718357834	0.0119705359619523	0.954710442664992	0.983898526788119	-1.83319771954029
chr10	28608122	28608324	202	+	utr3	WAC	0.366181025175999	0.853517770111421	0.407159424008349	1	2.23794950120834e-12	3.78062395329717e-11	-0.9634628590315	0.0119705359619523	0.954710442664992	0.983898526788119	-0.975433394993452
chr10	28619809	28619992	183	+	utr3	WAC	0.206867249567998	0.740758175099776	0.182558834581038	1	0.499290663563919	0.602714778972287	-0.345173053364874	0.0119705359619523	0.954710442664992	0.983898526788119	-0.357143589326826
chr10	29421971	29422195	224	-	exon	PTCHD3P1	0.658377342956483	0.941638814720114	0.612510803656317	1	0.42828212359959	0.533357705364563	0.78036204353735	NA	NA	NA	NA
chr10	29467646	29467789	143	-	exon	SVIL	0.432943813855125	0.88698272027723	0.321151397061215	1	0.0895680919473167	0.146904776321456	-1.59055689338514	1.1840598627365	4.25619688538537e-05	0.000815914860134179	-2.77461675612163
chr10	30313284	30313702	418	-	utr3	MTPAP	0.331816278880336	0.83120093690201	0.311895513456139	1	0.566052756269861	0.662169117319271	0.0854729126676469	0.74151014077553	0.033251642218332	0.147830427130495	-0.656037228107884
chr10	30439145	30439344	199	+	utr3	MAP3K8	0.474846306652	0.902109033303052	0.39601252640909	1	0.705918587808635	0.782729512973593	0.614978137732254	0.437141483548085	0.417727675726321	0.683879421416538	0.177836654184169
chr10	30845201	30845301	100	-	exon	ZNF438	0.953585851092468	0.995287317090985	0.972791929806991	1	0.266883660077532	0.36547913796059	-0.822368604703557	-0.686908299652493	0.0308026932380247	0.140351779173152	-0.135460305051064
chr10	30849022	30849640	618	-	utr5	ZNF438	0.00395997660651417	0.123551270123242	0.0149142183453338	1	2.4176679464188e-13	4.70461569103304e-12	-1.73502394403809	-0.686908299652493	0.0308026932380247	0.140351779173152	-1.04811564438559
chr10	30849741	30849844	103	-	exon	ZNF438	0.0734856418209503	0.508027905305529	0.0206715117895264	1	6.2331848026666e-06	3.23566337006731e-05	-1.21390150633599	-0.686908299652493	0.0308026932380247	0.140351779173152	-0.526993206683496
chr10	30928634	30928825	191	-	intron	ZNF438	0.518029115693698	0.913292974795678	0.415514299510682	1	0.302620510902657	0.405138009184311	-1.75181692704067	-0.686908299652493	0.0308026932380247	0.140351779173152	-1.06490862738818
chr10	31318257	31318421	164	-	exon	ZEB1-AS1	0.327088113392244	0.827444524689569	0.213400327285236	1	0.0437091143419566	0.0805676223764637	-1.27465386666367	0.156538781259296	0.86101578881041	0.9496808089359	-1.43119264792297
chr10	31521626	31521759	133	+	utr3	ZEB1	0.62737340686291	0.932629366639232	0.547266793076333	1	0.73014415001565	0.802725909104864	-0.501030086547642	-0.0474937176186379	0.861764881188399	0.949872026189466	-0.453536368929004
chr10	31526889	31527228	339	+	utr3	ZEB1	0.721446766828385	0.952115689511445	0.714903913901186	1	0.406713747775625	0.51164912787158	-0.550180156894567	-0.0474937176186379	0.861764881188399	0.949872026189466	-0.502686439275929
chr10	31527336	31527547	211	+	utr3	ZEB1	0.0543353239252953	0.451633534155891	0.0176485272587937	1	1.6361786251974e-07	1.19046099971259e-06	-1.41504997293394	-0.0474937176186379	0.861764881188399	0.949872026189466	-1.36755625531531
chr10	32019901	32020015	114	-	exon	KIF5B	0.245424779726935	0.773645646049337	0.180585374137022	1	0.00821393714364989	0.0191362151121057	-0.495259025777832	-0.152276734484227	0.400446169966906	0.670021147173839	-0.342982291293605
chr10	32021071	32021194	123	-	exon	KIF5B	0.146495432828548	0.660623119589674	0.0944735753987786	1	0.014829935613508	0.0319681364457051	-0.36209087683096	-0.152276734484227	0.400446169966906	0.670021147173839	-0.209814142346733
chr10	32033919	32034080	161	-	exon	KIF5B	0.68430604345503	0.946133038691246	0.6362384904774	1	0.000135155836658274	0.000515200835380689	-0.179926932216625	-0.152276734484227	0.400446169966906	0.670021147173839	-0.027650197732398
chr10	32268877	32268980	103	-	utr3	EPC1	0.570230570260576	0.922693103588021	0.616846572163773	1	0.330554068378583	0.434639825247059	0.609558804906287	0.0689518936846178	0.868260718831471	0.951609722937685	0.54060691122167
chr10	32271640	32271781	141	-	exon	EPC1	0.54667339480821	0.916286580771655	0.511338385870734	1	5.90953044399782e-07	3.83087091011208e-06	0.32134189868742	0.0689518936846178	0.868260718831471	0.951609722937685	0.252390005002802
chr10	35009910	35010124	214	-	utr3	CUL2	0.902891025412306	0.985823467580368	0.912375466600828	1	0.554722265956546	0.65196224377003	0.202427911117619	0.0387966232267943	0.912850217498901	0.969700421371844	0.163631287890825
chr10	35010326	35010467	141	-	utr3	CUL2	0.43530051995839	0.887460350419147	0.368607368690327	1	0.448255964550578	0.552888006028372	0.697720905221015	0.0387966232267943	0.912850217498901	0.969700421371844	0.658924281994221
chr10	35211430	35211562	132	+	utr3	CREM	0.341733955003427	0.838674029105537	0.244009300721887	1	0.33695673088409	0.441655466631388	0.168803960837841	1.10222961996023	0.150004630115907	0.391825812254579	-0.933425659122392
chr10	37829047	37829423	376	-	utr3	ZNF248	0.340627798244585	0.837104479521623	0.315459821814027	1	0.400968483936918	0.506018746997206	0.222130185368959	0.47042160926223	0.223642234637384	0.49057158350411	-0.248291423893271
chr10	37829591	37829753	162	-	utr3	ZNF248	0.967772483828957	0.997295049109224	0.953360000644231	1	0.0460161071652262	0.084233266119875	-0.925987086092563	0.47042160926223	0.223642234637384	0.49057158350411	-1.39640869535479
chr10	38122319	38122569	250	+	utr3	ZNF37A	0.147485900697714	0.663353704459874	0.151174075051204	1	6.45723732040268e-12	1.02336275117604e-10	-0.999063573227139	0.115637277331348	0.677241144701575	0.860811914248766	-1.11470085055849
chr10	38122648	38123231	583	+	utr3	ZNF37A	0.873739612104793	0.98204592386674	0.917628812996614	1	0.000206572773412762	0.000755841419481376	-0.312004464033924	0.115637277331348	0.677241144701575	0.860811914248766	-0.427641741365272
chr10	38123689	38123789	100	+	utr3	ZNF37A	0.553638897518347	0.917531807988836	0.440955654726655	1	0.937633202953789	0.964075020708648	-0.318232364399582	0.115637277331348	0.677241144701575	0.860811914248766	-0.43386964173093
chr10	38123846	38124060	214	+	utr3	ZNF37A	0.0719673570128693	0.504346406169692	0.0668515303982703	1	6.47397398135997e-06	3.34934778910647e-05	-0.725015659084497	0.115637277331348	0.677241144701575	0.860811914248766	-0.840652936415845
chr10	38124121	38124328	207	+	utr3	ZNF37A	0.799305181561393	0.971680843509425	0.831251634661098	1	0.610057800729659	0.700921630755056	0.125243448102665	0.115637277331348	0.677241144701575	0.860811914248766	0.00960617077131697
chr10	42513868	42514714	846	-	exon	ZNF37BP	0.303785657996456	0.816456949796079	0.297157961583205	1	0.046813741114261	0.0854269405003497	-0.43199153571435	-0.401758985453207	0.107676886890219	0.318620152265452	-0.0302325502611426
chr10	42515129	42515598	469	-	exon	ZNF37BP	0.166984212278231	0.687594945287307	0.106316277464415	1	0.0109497707888963	0.0245889990524443	-0.365035230935569	-0.401758985453207	0.107676886890219	0.318620152265452	0.0367237545176377
chr10	42515657	42515870	213	-	exon	ZNF37BP	0.162025089465113	0.681436565158538	0.0936482668462045	1	0.00107654135785924	0.0032541184134616	-0.90998175533107	-0.401758985453207	0.107676886890219	0.318620152265452	-0.508222769877863
chr10	42520212	42520336	124	-	exon	ZNF37BP	0.377359426782087	0.858933573669357	0.264948546829613	1	0.162994021933767	0.243023689385077	-0.898187252173496	-0.401758985453207	0.107676886890219	0.318620152265452	-0.496428266720289
chr10	42520601	42520744	143	-	exon	ZNF37BP	0.0126626580420441	0.23339186843247	0.00489278583855552	1	0.000311136010898295	0.00108055433035562	-0.552729286968847	-0.401758985453207	0.107676886890219	0.318620152265452	-0.15097030151564
chr10	42796588	42796872	284	+	exon	BMS1	0.774408844360222	0.963446232165213	0.743353312082914	1	0.00232653727532057	0.00637931674937083	-0.675110870615413	-0.0284899083225764	0.934732087766853	0.976697518059159	-0.646620962292837
chr10	42830957	42831106	149	+	utr3	BMS1	0.582489931373206	0.92323117003017	0.571869907075952	1	3.65364045739653e-16	9.75603597073053e-15	0.354662290941225	-0.0284899083225764	0.934732087766853	0.976697518059159	0.383152199263801
chr10	42831159	42831286	127	+	utr3	BMS1	0.973394375151791	0.997295049109224	0.990801014280134	1	0.000142843658797769	0.000541056181739806	-0.102300855995809	-0.0284899083225764	0.934732087766853	0.976697518059159	-0.073810947673233
chr10	43155394	43155495	101	+	exon	CSGALNACT2	0.414096391394054	0.879091575211617	0.335198775749699	1	0.0212852856420385	0.043554089901878	-1.24943747419458	0.181472123707728	0.670044918684384	0.857696134939562	-1.43090959790231
chr10	43386041	43386237	196	-	utr3	HNRNPF	0.803643847820619	0.972503921072641	0.81619302430527	1	8.7039377750773e-09	8.16591755864052e-08	0.6204993630789	0.102658274400009	0.669793540842199	0.857696134939562	0.517841088678892
chr10	43386599	43387777	1178	-	utr3	HNRNPF	0.446582731079591	0.890683067878583	0.60735916846252	1	0.000771558949106641	0.00242912400565727	-0.282303837947077	0.102658274400009	0.669793540842199	0.857696134939562	-0.384962112347086
chr10	43617064	43617349	285	+	exon	ZNF485	0.96296281281999	0.996570687164155	0.971931513153372	1	0.726649406795203	0.8000487532644	-0.294499976059321	0.13799412449189	0.81262191905222	0.928595126000607	-0.432494100551212
chr10	43617707	43617813	106	+	utr3	ZNF485	0.323471442451502	0.826015956409108	0.197580708992536	1	0.273957420797881	0.373549899291181	-0.719389767593348	0.13799412449189	0.81262191905222	0.928595126000607	-0.857383892085239
chr10	44977389	44977691	302	-	utr3	C10orf10	0.402183003234874	0.871850381475827	0.372780367698997	1	0.446908973849153	0.55182873982682	1.90637720503508	2.10024505072712	4.39905828328399e-06	0.000109802300815753	-0.193867845692037
chr10	44984755	44984859	104	+	utr3	RASSF4	0.469144797760413	0.899558230268267	0.569413900365559	1	0.654151875975926	0.739658331131338	-0.117488650561878	-0.260094457752973	0.256446283937419	0.527359880583073	0.142605807191095
chr10	44994493	44994656	163	+	utr3	RASSF4	0.496797475196364	0.90815904332634	0.622602176554051	1	0.000107932766246383	0.000421126475829116	-0.122852624462502	-0.260094457752973	0.256446283937419	0.527359880583073	0.137241833290471
chr10	45003338	45003841	503	+	utr5	ZNF22	0.136743374514725	0.644934096921649	0.182242356074872	1	0.0210826001967909	0.0431886275876009	-1.01544642035044	-0.286913578919241	0.163852708009178	0.412165040666892	-0.728532841431203
chr10	45003910	45004193	283	+	utr3	ZNF22	0.415020984469029	0.879851019826146	0.508008558191002	1	0.221512558082867	0.314095883477257	-0.554503604252229	-0.286913578919241	0.163852708009178	0.412165040666892	-0.267590025332988
chr10	45004849	45004995	146	+	utr3	ZNF22	0.574398719972424	0.922859336907656	0.659890691298105	1	0.000172877135339143	0.000643935913251825	-0.690978076349625	-0.286913578919241	0.163852708009178	0.412165040666892	-0.404064497430384
chr10	46003545	46003651	106	+	utr3	TIMM23	0.142552498966867	0.654622482457062	0.236425157523012	1	0.275298717823298	0.374571943671325	0.645758445747679	0.845208536734293	0.00232679330911879	0.0216679444754536	-0.199450090986615
chr10	46010350	46010453	103	-	exon	NCOA4	0.855424017012458	0.98184564292407	0.890460863938054	1	0.122826158458746	0.191650960104499	0.0335706309697925	0.714958154698769	0.00156552096322498	0.0159278562997486	-0.681387523728976
chr10	50009595	50009695	100	+	exon	AGAP6	0.14458925533818	0.658079807382734	0.169182846597704	1	0.626590020327887	0.716075768569844	0.719390467834259	0.342408974899235	0.329232789148452	0.606261106639584	0.376981492935024
chr10	50010273	50010407	134	+	utr3	AGAP6	0.00276754615604943	0.102545919966705	0.000469983418831236	1	2.61863449931182e-09	2.71475200839061e-08	-0.610302523655145	0.342408974899235	0.329232789148452	0.606261106639584	-0.95271149855438
chr10	50343838	50344021	183	-	exon	SGMS1	0.0278217403630397	0.340351639240575	0.0148229341784416	1	0.00796485349219058	0.0186415308361065	-0.367397657547087	2.64157943342703	0.047454419137495	0.187385498271525	-3.00897709097411
chr10	51697909	51698371	462	-	exon	CSTF2T	0.711982004007769	0.949905890444177	0.673639022912318	1	0.174641838992859	0.257194584563043	0.34072438760972	0.301634750419468	0.282308930606897	0.556671484503789	0.0390896371902524
chr10	51698581	51698849	268	-	exon	CSTF2T	0.78900377101969	0.968396418615272	0.741531766332369	1	0.00203928161277864	0.00569183776811896	0.200926189825481	0.301634750419468	0.282308930606897	0.556671484503789	-0.100708560593986
chr10	56357889	56358243	354	-	utr3	ZWINT	0.0013735000524874	0.065417498075108	0.0167186203125389	1	1.46171297988332e-06	8.70475560405334e-06	1.03561408090397	1.36911420718453	3.62574885340088e-09	1.84242157407293e-07	-0.333500126280559
chr10	56358643	56358755	112	-	utr3	ZWINT	0.206332980009062	0.739661119194411	0.24867932443599	1	0.603370267223844	0.694682930051658	1.09739928610286	1.36911420718453	3.62574885340088e-09	1.84242157407293e-07	-0.271714921081664
chr10	56358879	56358998	119	-	utr3	ZWINT	0.435000425177641	0.887460350419147	0.428575038796876	1	0.00455805468260782	0.0114896290558779	1.98073039780682	1.36911420718453	3.62574885340088e-09	1.84242157407293e-07	0.611616190622295
chr10	62805588	62805859	271	-	exon	RP11-436D10.3	0.92281971428822	0.989349019676366	0.946888634413986	1	1.0160735023453e-07	7.69455802866835e-07	-0.716192154355457	0.958701716635256	0.843755821040205	NA	-1.67489387099071
chr10	62805912	62806143	231	+	utr3	ADO	0.988281051591812	0.998867651243181	0.963389759640283	1	0.000425756207931857	0.00143577641916475	-0.869966165909246	-0.0636070399484772	0.855490117881064	0.947290359267109	-0.806359125960768
chr10	63153736	63154482	746	+	utr3	NRBF2	0.244266200756006	0.77265780395171	0.179036516463574	1	0.0354530151822899	0.0674761047712454	0.00908583799662253	1.06972050347553	0.010264940193612	0.0656917582390437	-1.06063466547891
chr10	63206658	63206860	202	-	exon	JMJD1C	0.0881534646654492	0.556597891672394	0.077894207379878	1	0.27291151331839	0.372454127434267	-0.333952865779099	0.219617687982828	0.469648762368161	0.725483746079238	-0.553570553761928
chr10	63207015	63207150	135	-	exon	JMJD1C	0.55454430255583	0.918074177535837	0.530063590088982	1	0.0894922923080296	0.146802828891266	-0.704417284049789	0.219617687982828	0.469648762368161	0.725483746079238	-0.924034972032617
chr10	63213680	63213896	216	-	exon	JMJD1C	0.767982834451805	0.962973255136567	0.799468670099791	1	4.32492445243825e-09	4.31130506408297e-08	0.148420956345107	0.219617687982828	0.469648762368161	0.725483746079238	-0.0711967316377209
chr10	63214852	63215166	314	-	exon	JMJD1C	0.148914296586952	0.664833466802965	0.0889237633994157	1	0.0329571137255116	0.0634067990426446	0.0394771678241712	0.219617687982828	0.469648762368161	0.725483746079238	-0.180140520158657
chr10	63465701	63466027	326	-	utr5	JMJD1C	0.773556825698204	0.963213279401351	0.784490351332626	1	0.237205208504591	0.331588107134049	1.40909958311571	0.219617687982828	0.469648762368161	0.725483746079238	1.18948189513288
chr10	63619600	63619719	119	+	utr3	REEP3	0.236994068948813	0.764918788055478	0.185134116297434	1	0.235775859070313	0.329932902399953	0.315373368006032	0.732831201995502	0.00128026319633094	0.0136467879719108	-0.41745783398947
chr10	63620753	63620893	140	+	utr3	REEP3	0.0111395828256978	0.214886146121524	0.0202568148078495	1	3.46848915576199e-05	0.000151786953253985	0.194616635162303	0.732831201995502	0.00128026319633094	0.0136467879719108	-0.538214566833199
chr10	67916466	67916692	226	+	utr3	SIRT1	0.680039479581341	0.945930556170436	0.656097069890636	1	0.0197874787371515	0.0409329217013625	-0.164841650704249	0.658440020015625	0.103428967049445	0.309922778750695	-0.823281670719874
chr10	68338471	68338615	144	+	exon	HNRNPH3	0.387041118536719	0.863800663472785	0.372004598192732	1	0.893097221811064	0.931351798033613	-0.0552094902151354	0.107632006791206	0.635174662484825	0.836692585272706	-0.162841497006341
chr10	68341931	68342031	100	+	exon	HNRNPH3	0.319587014603143	0.822966437843023	0.507004889553611	1	0.46481474859816	0.56965654603644	-0.0243374381752886	0.107632006791206	0.635174662484825	0.836692585272706	-0.131969444966494
chr10	68483332	68483599	267	-	utr3	SLC25A16	0.233843106328687	0.762412970777418	0.28045447830584	1	0.00174791041381046	0.00497994809717087	0.438844045240272	0.575696424494802	0.178641644940688	0.433234265768757	-0.13685237925453
chr10	68765823	68765947	124	+	utr3	CCAR1	0.0273153568584555	0.338499333727232	0.116715699685754	1	0.0644156294457935	0.111461101216624	0.0896805386816262	0.0273168173336574	0.876248452866565	0.954701273112195	0.0623637213479688
chr10	68771197	68771396	199	+	utr3	CCAR1	0.0864185280910346	0.550377305364104	0.10669524426811	1	0.000798718310153586	0.00250437288332248	-0.0446491401032312	0.0273168173336574	0.876248452866565	0.954701273112195	-0.0719659574368886
chr10	68772935	68773057	122	+	utr3	CCAR1	0.811987418021757	0.973431756257906	0.809774097887281	1	1.92751980664489e-07	1.38557385700105e-06	-0.390071719873907	0.0273168173336574	0.876248452866565	0.954701273112195	-0.417388537207565
chr10	68786062	68786168	106	+	utr3	CCAR1	0.991634643866823	0.999394162271136	0.995667462150008	1	0.607730589304817	0.698844718049705	-0.342798544471708	0.0273168173336574	0.876248452866565	0.954701273112195	-0.370115361805365
chr10	68786492	68786620	128	+	utr3	CCAR1	0.514252116618011	0.912777942685535	0.48972537771965	1	0.443632479883721	0.548475312043741	-0.122504791328163	0.0273168173336574	0.876248452866565	0.954701273112195	-0.14982160866182
chr10	68788094	68788275	181	+	utr3	CCAR1	0.359477310562907	0.85000246789182	0.469901808690635	1	0.183670780732194	0.268033804103491	0.275725469347132	0.0273168173336574	0.876248452866565	0.954701273112195	0.248408652013475
chr10	68789654	68789838	184	+	utr3	CCAR1	0.0809595325289801	0.533648749627644	0.185124437304189	1	0.159733217495057	0.238867308708214	0.387254495861636	0.0273168173336574	0.876248452866565	0.954701273112195	0.359937678527979
chr10	68791140	68791284	144	+	utr3	CCAR1	0.618483557629044	0.931588536941331	0.668801239364786	1	0.0243033685249786	0.0488473195176121	0.758913745576863	0.0273168173336574	0.876248452866565	0.954701273112195	0.731596928243205
chr10	68959926	68960190	264	+	exon	DDX21	0.418707733671443	0.881645157519448	0.406666627305186	1	0.220584539301399	0.312865457680552	-1.01223528764132	-0.50942206496293	0.0322040615757004	0.144684544788374	-0.502813222678387
chr10	68982535	68982918	383	+	utr3	DDX21	0.910289929003097	0.986855722526244	0.964549270908826	1	0.00047525951336166	0.00158238478443219	-1.60817037708279	-0.50942206496293	0.0322040615757004	0.144684544788374	-1.09874831211986
chr10	69057850	69058117	267	+	intergenic	NA	0.22837127387504	0.760640924624215	0.205437393877568	1	0.339431327818263	0.443925682869753	1.27461612982831	NA	NA	NA	NA
chr10	69097016	69097155	139	+	exon	SRGN	0.615882248090388	0.930977060266583	0.717247134547879	1	0.476682072233395	0.580925909320901	0.369562706233653	0.710855392296623	2.39719641411454e-05	0.00049106467578185	-0.34129268606297
chr10	69103826	69104167	341	+	utr3	SRGN	0.550368517152418	0.916593324917431	0.582499168462535	1	0.805549973094149	0.864586248050688	0.246709141201942	0.710855392296623	2.39719641411454e-05	0.00049106467578185	-0.464146251094681
chr10	69104407	69104747	340	+	utr3	SRGN	0.972490703773622	0.997295049109224	0.947250927845848	1	0.0300254474551175	0.0586106424982994	0.809994675568781	0.710855392296623	2.39719641411454e-05	0.00049106467578185	0.0991392832721576
chr10	69168455	69168557	102	+	utr3	VPS26A	0.268178646354623	0.790070447030917	0.242279352655297	1	0.541244639202172	0.640267407686746	0.797510380477745	1.07302633769599	1.07117076289553e-06	3.13308245648978e-05	-0.275515957218249
chr10	69171132	69171347	215	+	utr3	VPS26A	0.994296227646723	0.999394162271136	0.97260356182021	1	0.000293502721431607	0.00102678243996278	0.998191966923379	1.07302633769599	1.07117076289553e-06	3.13308245648978e-05	-0.074834370772615
chr10	69208849	69209000	151	+	exon	SUPV3L1	0.551410242677858	0.916593324917431	0.507270928380546	1	0.373531598171184	0.479033908702194	-0.0216333109682335	-0.0651942123612034	0.768059647515149	0.907585685106926	0.04356090139297
chr10	70760632	70761144	512	+	utr3	ADAMTS14	0.288797819584142	0.804092015003546	0.277511717337489	1	0.929570123513171	0.958791062395947	2.86322861112561	2.26322378080552	3.98555143131188e-09	1.9896200004464e-07	0.600004830320094
chr10	71362594	71362947	353	+	utr3	SLC29A3	0.970449236245141	0.997295049109224	0.989859096057637	1	0.784972503068872	0.847760849611013	0.72129083578773	1.08347205330367	0.000975555864854961	0.0109866474055552	-0.362181217515938
chr10	71750700	71750966	266	-	utr3	C10orf54	0.151026587362482	0.668991846242696	0.224496624370251	1	4.16291751746742e-05	0.000178190753402812	-0.232685349647451	0.250281809762929	0.139880949551639	0.37469605101771	-0.482967159410379
chr10	72274981	72275085	104	-	exon	RP11-442H21.2	0.314129290319873	0.820700028227068	0.397571659270423	1	0.00855374106196152	0.0198419503271757	-2.87351249210259	NA	NA	NA	NA
chr10	72275160	72275477	317	+	utr3	DDIT4	0.464441330727561	0.896886703256453	0.407032810781459	1	0.0240957141407034	0.0484842894293398	-2.6849365506192	-2.89494397813613	1.34694456672177e-32	6.55115353122992e-30	0.210007427516926
chr10	72334509	72334669	160	-	utr3	DNAJB12	0.401621768145294	0.871408327417043	0.505352308494225	1	0.233289507943569	0.327176905380001	0.29956193241247	0.319413434214382	0.205545051525481	0.468714332160475	-0.0198515018019126
chr10	72335852	72335984	132	-	exon	DNAJB12	0.200511074655522	0.732292684595006	0.240120766904872	1	0.214085653262991	0.305095446267123	0.778819984594502	0.319413434214382	0.205545051525481	0.468714332160475	0.45940655038012
chr10	72341049	72341232	183	-	utr5	DNAJB12	0.255300865217921	0.781313487648247	0.312326305154102	1	0.158971976134106	0.237894233789336	0.520467405149697	0.319413434214382	0.205545051525481	0.468714332160475	0.201053970935314
chr10	73124867	73125153	286	+	utr5	NUDT13	0.736208942165936	0.955498313566452	0.682092345246082	1	0.699948854724041	0.778919299450404	0.725203617066396	-0.888291724350334	0.153868577073313	0.397768380792559	1.61349534141673
chr10	73243343	73243559	216	-	utr3	DNAJC9	0.0925801993850458	0.562875595995288	0.129417077202678	1	0.348614395428568	0.453784868659346	0.438200609939698	-0.441724826633538	0.353987056083772	0.630198651381774	0.879925436573236
chr10	73254107	73254229	122	+	exon	DNAJC9-AS1	0.533818575562686	0.914971838751075	0.442028875944589	1	0.778272305663019	0.842493460872712	-0.690144467153604	3.01824625837154	0.529816801652176	NA	-3.70839072552514
chr10	73438007	73438351	344	-	utr3	PPP3CB	0.48732136400076	0.904489864881291	0.508413255131465	1	2.11899851475413e-06	1.22134670687034e-05	0.143876252661023	0.112944774744403	0.741907113442248	0.894249436531005	0.0309314779166194
chr10	73626366	73626472	106	+	exon	RP11-464F9.20	0.588409012187275	0.923306099413345	0.4906508727452	1	0.581988535415033	0.676252956441115	-0.419430503600326	-0.463951976913199	0.813354818806668	0.928683283959079	0.0445214733128726
chr10	73730579	73730828	249	+	exon	GLUD1P3	0.908634506394632	0.986849027223054	0.894674165474349	1	0.180757532920833	0.264556302946571	1.62095635542437	1.52534283484474	0.318151707664044	0.596333023515197	0.0956135205796296
chr10	73732115	73732275	160	+	exon	DUSP8P5	0.718978261548791	0.951565474893789	0.714885073069566	1	0.411442338952319	0.516450601827354	0.615669069955239	0.0794885535708452	0.911717050161801	0.969435962339174	0.536180516384394
chr10	73743047	73743158	111	-	exon	RP11-574K11.24	0.773271825546518	0.963207993327246	0.822389712378243	1	9.4625009349403e-14	1.90328920674565e-12	-0.176945744952154	0.470851692844245	0.305356465059155	0.582875432238395	-0.647797437796398
chr10	73771754	73772071	317	+	utr3	SEC24C	0.633416589957546	0.934521120790433	0.568327934134781	1	0.000149953632912094	0.000566590956378876	0.476206396646991	0.725769045392684	0.0556807392290769	0.207498516614837	-0.249562648745693
chr10	73783040	73783312	272	+	utr3	CHCHD1	0.246022765368532	0.773645646049337	0.208480418201156	1	0.849489617805393	0.899917087734183	0.221111984254734	0.820941065821667	0.131864276106432	0.361370436887071	-0.599829081566933
chr10	73801546	73801738	192	-	utr3	RP11-574K11.31	0.539678300975267	0.915247549096744	0.473978135916326	1	0.817253537950175	0.873159781759515	1.31080903903367	NA	NA	NA	NA
chr10	73807903	73808068	165	-	exon	RP11-574K11.31	0.253359479509829	0.779611371545119	0.154597683313244	1	0.0157984012542196	0.0337636078296658	-1.01320620595516	NA	NA	NA	NA
chr10	73808404	73808519	115	-	utr5	RP11-574K11.31	0.799502899065123	0.971680843509425	0.755947245543857	1	0.00710089264253378	0.0169166937627421	-1.11722811486338	NA	NA	NA	NA
chr10	73813775	73814275	500	-	utr3	CAMK2G	0.846974463456942	0.979251678265362	0.840279416222953	1	0.000595329152271294	0.00193544924700646	0.287065716278901	0.306309828624533	0.207634930574676	0.471275923089696	-0.0192441123456321
chr10	73916359	73916516	157	+	exon	PLAU	0.676238649517487	0.94571384959261	0.76454572474987	1	0.704307411339297	0.781587300548848	0.717824698030502	0.994494293541627	3.17720152048636e-08	1.36579549200099e-06	-0.276669595511125
chr10	73916575	73916871	296	+	utr3	PLAU	0.436169218806295	0.887460350419147	0.366896421865306	1	0.274268172771608	0.373704259496491	0.648074866147348	0.994494293541627	3.17720152048636e-08	1.36579549200099e-06	-0.346419427394279
chr10	74394095	74394253	158	+	exon	ADK	0.526474661656321	0.914348167579787	0.493674594571899	1	0.510315164214312	0.612822395057495	-0.537318909757681	-0.211629895260413	0.39285754418631	0.664640625589699	-0.325689014497268
chr10	74398409	74398520	111	+	exon	ADK	0.0209823414934693	0.294932920897447	0.0898158914523621	1	0.0140787977225891	0.0305632322559575	-0.238564004666482	-0.211629895260413	0.39285754418631	0.664640625589699	-0.026934109406069
chr10	74525198	74525319	121	+	exon	ADK	0.697570765437921	0.947701952076646	0.698790597055259	1	0.0194916771038723	0.040437620457831	-0.50720295195433	-0.211629895260413	0.39285754418631	0.664640625589699	-0.295573056693917
chr10	74600309	74600414	105	+	exon	ADK	0.928308819100554	0.989776613890828	0.952068289750228	1	0.00951452746790384	0.0217782099460383	-0.0944690019687649	-0.211629895260413	0.39285754418631	0.664640625589699	0.117160893291648
chr10	75024922	75025036	114	+	exon	KAT6B	0.777006010189488	0.965004349103455	0.753120650779876	1	0.727778176270441	0.800861126377566	0.37069332771785	0.934340302947736	0.000532239321073338	0.00672628801977092	-0.563646975229886
chr10	75025093	75025196	103	-	exon	RP11-77G23.2	0.0199863007943716	0.291606314521725	0.00372808303777399	1	0.000999690381252195	0.00304318760754027	0.0199863154470796	-0.379308049443388	0.939289609512006	NA	0.399294364890468
chr10	75028942	75029151	209	+	exon	KAT6B	0.404489071845173	0.873404286728473	0.237510705388405	1	0.000506794365754828	0.00167545750226965	1.24286671786327	0.934340302947736	0.000532239321073338	0.00672628801977092	0.30852641491553
chr10	75029241	75029570	329	+	exon	KAT6B	0.522219965143915	0.914348167579787	0.453646156568546	1	0.967511832906453	0.980189448176416	-0.00629982666537296	0.934340302947736	0.000532239321073338	0.00672628801977092	-0.940640129613109
chr10	75030285	75030585	300	+	exon	KAT6B	0.0137651971260182	0.245185871971642	0.00444625519166384	1	4.19205563330176e-05	0.000179295352424325	-0.142902386498978	0.934340302947736	0.000532239321073338	0.00672628801977092	-1.07724268944671
chr10	75030652	75031061	409	+	utr3	KAT6B	0.161142973864511	0.680020088487588	0.0911524781411469	1	0.0019098002260172	0.00537719266166152	0.114740951679284	0.934340302947736	0.000532239321073338	0.00672628801977092	-0.819599351268451
chr10	75398266	75398508	242	-	utr3	ZNF503	0.956500417539554	0.995503103124398	0.932835086043891	1	0.0116175700592138	0.0259370687566805	0.541805813765755	0.446656131900351	0.453891359830326	0.711865912879274	0.0951496818654038
chr10	75398595	75398752	157	-	utr3	ZNF503	0.00257078257624235	0.0985191399993117	0.0030528059101554	1	4.90820475473062e-07	3.24429922393466e-06	0.807063385592498	0.446656131900351	0.453891359830326	0.711865912879274	0.360407253692146
chr10	75398803	75399059	256	-	exon	ZNF503	0.860570557670833	0.98204592386674	0.822824876545179	1	0.0386268987984259	0.0724911157952322	0.516475554371289	0.446656131900351	0.453891359830326	0.711865912879274	0.0698194224709379
chr10	78035464	78035581	117	+	exon	RPS24	0.00408419438958159	0.125648516923148	0.030656075430843	1	0.0018661992115192	0.00527367902183773	-0.14910508778355	-0.29966832700368	0.203735949953688	0.465842454810159	0.15056323922013
chr10	78040543	78040651	108	+	utr3	RPS24	0.390262062294314	0.86636901006327	0.514371529879291	1	0.00166384764718956	0.00477858257906464	-0.786170476751991	-0.29966832700368	0.203735949953688	0.465842454810159	-0.486502149748311
chr10	79313186	79313630	444	+	utr3	ZMIZ1	0.00684525533662982	0.165578266165131	0.0420651493560441	1	1.52846292306667e-05	7.23297691957804e-05	-0.2212148619458	-0.127455705873875	0.552567351841177	0.786365977175406	-0.0937591560719246
chr10	79354203	79354305	102	+	utr3	PPIF	0.552350701678719	0.91732995204372	0.587023968296452	1	0.00214964570742573	0.00596040645648242	0.534785008852977	0.277719233226471	0.119803372501845	0.34052643347786	0.257065775626506
chr10	79766153	79766262	109	-	exon	NUTM2B-AS1	0.592531023620771	0.924439046960134	0.512946530154071	1	0.488325413574156	0.592565378379735	-0.920943788771469	-0.552286597899842	0.14349568227113	0.380275618045735	-0.368657190871626
chr10	79826659	79826793	134	+	exon	RP11-182L21.6	0.0452201329412566	0.413550986388858	0.0517660416883334	1	0.30680132061949	0.409410839680845	-0.0504235367854413	-0.669153333794183	0.237844003766565	0.506236113275671	0.618729797008742
chr10	80155640	80155947	307	-	utr3	ANXA11	0.399663439432777	0.870948405225139	0.564249233908806	1	0.00664469791053415	0.0159472401436582	0.673159491507937	0.407407439874142	0.169197567542421	0.420535872722241	0.265752051633795
chr10	80518304	80518574	270	+	utr3	TSPAN14	0.286974342771808	0.802961223185792	0.217452907217072	1	0.0305678282990199	0.0595582836005348	-0.447585160169153	0.0524294295502724	0.812937182879384	0.928595126000607	-0.500014589719426
chr10	80522439	80522580	141	+	utr3	TSPAN14	0.560009026248236	0.920343564191057	0.544673174561135	1	0.166542979481312	0.247315170968246	-0.574400569493974	0.0524294295502724	0.812937182879384	0.928595126000607	-0.626829999044247
chr10	86500196	86500321	125	-	utr5	WAPL	0.0177305938069855	0.274212804221827	0.00732221772481973	1	1.06126914277158e-15	2.68713346949764e-14	-1.29151576603901	0.354011308975287	0.117053834830239	0.335491211836335	-1.6455270750143
chr10	87965433	87965547	114	+	utr3	PTEN	0.20847264388348	0.742894567746116	0.186022303098965	1	0.29792964546136	0.399703392944732	-0.228774791742849	0.461628275626385	0.00632274272352799	0.0460950960953392	-0.690403067369233
chr10	89214807	89214942	135	-	utr3	LIPA	0.21278012971038	0.745772448332342	0.149427823505709	1	0.010477656816484	0.0236522057902632	-0.79969205326403	0.787673322321828	0.00031801994004028	0.00449638989975555	-1.58736537558586
chr10	89307290	89307592	302	+	utr3	IFIT2	0.217134498965193	0.750767674828609	0.193698820518611	1	0.56113658685358	0.657628588558196	-0.356064611456296	0.391410449084878	0.376326178156785	0.65070599601452	-0.747475060541174
chr10	89339017	89339135	118	+	exon	IFIT3	0.538092484724778	0.915247549096744	0.461956035170986	1	0.720063547656992	0.795111271022746	0.0804482143846001	2.12106076297581	0.136687066824345	0.368985718133655	-2.04061254859121
chr10	89402532	89402786	254	+	exon	IFIT1	0.307166436975078	0.818428968952607	0.24953015057502	1	0.292235877181729	0.393438042581331	1.6481994605791	3.79688438634415	0.000416269341993414	0.00557087500688199	-2.14868492576505
chr10	89403235	89403759	524	+	utr3	IFIT1	0.353289516524998	0.845847435516988	0.298055203093267	1	0.254755108431833	0.351824912966499	2.20161079111817	3.79688438634415	0.000416269341993414	0.00557087500688199	-1.59527359522599
chr10	89738269	89738391	122	+	exon	KIF20B	0.925150671201683	0.989349019676366	0.824218573304802	1	0.275933197910467	0.375245436966326	-0.22708934443252	0.189057444806788	0.59722455574329	0.814842630110537	-0.416146789239307
chr10	89751311	89751422	111	+	exon	KIF20B	0.813623887370804	0.974048542227259	0.796542314846958	1	0.395332556029114	0.500785595695032	-0.190927684403172	0.189057444806788	0.59722455574329	0.814842630110537	-0.37998512920996
chr10	89754493	89754599	106	+	exon	KIF20B	0.550885833392033	0.916593324917431	0.482493169711736	1	0.672981651846415	0.755393298792039	-0.31302901531832	0.189057444806788	0.59722455574329	0.814842630110537	-0.502086460125108
chr10	91907818	91907995	177	-	utr3	FGFBP3	0.0972728659035313	0.572926363769928	0.0817933745037961	1	0.288795087135785	0.389487897313972	0.46067284019702	-1.296833194328	0.021577402890235	0.109979587611042	1.75750603452502
chr10	92216483	92216585	102	+	exon	NHP2P1	0.343068146859159	0.839269439270906	0.409919807792478	1	0.72911818131149	0.802083832241443	-0.372426535946267	-0.758969276669798	0.087259178060058	0.277855029576574	0.386542740723531
chr10	92351191	92351340	149	+	utr3	MARCH5	0.307833264085248	0.818428968952607	0.246176409949254	1	0.348323772204672	0.453571165621306	-1.27128814685548	-0.0364716123651397	0.893989181896421	0.962363442069193	-1.23481653449034
chr10	92653608	92653709	101	+	exon	KIF11	0.221100361243777	0.754528672962981	0.158019791701122	1	0.0565262394224929	0.100210685737306	0.8664437354054	0.712956597131141	0.000799970027814284	0.0093529462798644	0.15348713827426
chr10	93517018	93517159	141	+	exon	CEP55	0.819608526383168	0.975046322709985	0.776499662560726	1	0.00428460911746059	0.010889626526451	-0.0282108745742056	0.390915443933413	0.184291489941614	0.440740943140782	-0.419126318507618
chr10	95611336	95611468	132	-	exon	ALDH18A1	0.706819732243748	0.949324560422941	0.714468185427397	1	0.809439912410973	0.867827328629519	-0.527324970665821	-0.154773270924937	0.479697921100449	0.732081697573801	-0.372551699740884
chr10	95663474	95664309	835	-	utr3	TCTN3	0.300148685099309	0.814974366163345	0.252063322802798	1	0.00115040222014141	0.00344683686481221	-0.0355561560854479	0.945434397824786	0.059749334841692	0.21724913208646	-0.980990553910234
chr10	95873100	95873228	128	+	intron	RP11-248J23.7	0.664541262858691	0.943783053963184	0.603458208244584	1	0.220050277783829	0.312272324836052	-0.216203712534927	NA	NA	NA	NA
chr10	95874234	95874627	393	+	intron	RP11-248J23.7	0.355182377492494	0.84749864524247	0.444590503745592	1	0.26649791390772	0.365090267544363	-0.475740564362046	NA	NA	NA	NA
chr10	95875125	95875454	329	-	exon	ENTPD1-AS1	0.752434973639797	0.959508358755926	0.789868379025537	1	0.0385787591515116	0.0724260340595632	-1.01151794497247	-0.335290595608722	0.608632165312029	0.821816757938797	-0.676227349363752
chr10	96157171	96157635	464	+	exon	ZNF518A	0.329229886993924	0.830131296229235	0.375303284841151	1	0.147102864721848	0.223174105071452	0.210894719770231	0.537421852533392	0.0858227858555824	0.274940529941889	-0.326527132763161
chr10	96159780	96160215	435	+	exon	ZNF518A	0.495747467672214	0.907908190548926	0.427626832063177	1	0.687187019871932	0.76773458480501	0.318431532891312	0.537421852533392	0.0858227858555824	0.274940529941889	-0.21899031964208
chr10	96160557	96160788	231	+	utr3	ZNF518A	0.836751603856843	0.978318940940794	0.867019531957731	1	2.59070552820407e-06	1.46255083524725e-05	0.947530840513374	0.537421852533392	0.0858227858555824	0.274940529941889	0.410108987979982
chr10	96602346	96602446	100	-	exon	PIK3AP1	0.221213743923278	0.754528672962981	0.207462387294837	1	0.00012083814888878	0.000466238551521031	-0.167647694710732	2.03280944779031	9.5725454904744e-06	0.000218059089954679	-2.20045714250104
chr10	96609780	96609894	114	-	exon	PIK3AP1	0.756542049447474	0.961128908793603	0.699093474256536	1	0.389307515659083	0.494784241881114	1.39314871681637	2.03280944779031	9.5725454904744e-06	0.000218059089954679	-0.63966073097394
chr10	97320251	97320369	118	+	utr3	FRAT1	0.00171574242038131	0.0769510475541019	0.0158188124312101	1	0.00116803396967715	0.0034895095912537	-0.0960774836172149	-0.772138990384548	0.0133430183463579	0.0788948250469085	0.676061506767333
chr10	97333286	97333718	432	-	utr3	FRAT2	0.847692225224382	0.979660630482633	0.803015809453983	1	8.5866101547731e-06	4.3218200128865e-05	-0.264660188447192	0.0258305161729329	0.929309682484867	0.975267906432562	-0.290490704620125
chr10	97366176	97366279	103	-	exon	RRP12	0.833995358429636	0.977233272546854	0.830920241110596	1	0.0478810455271462	0.0871074518523076	-0.849167965423718	-0.967957141553431	1.73197823882019e-06	4.80186735495702e-05	0.118789176129713
chr10	97436478	97436578	100	-	exon	EXOSC1	0.418679559949473	0.881645157519448	0.515270202459747	1	0.578920951352192	0.6737798353343	-0.197529323079594	-0.322776750215641	0.15230145718189	0.395217638049896	0.125247427136047
chr10	97456995	97457289	294	+	utr3	ZDHHC16	0.0570744112559301	0.457914828963241	0.134073308454825	1	4.91904216069372e-06	2.6165997375791e-05	-0.0496385094676402	0.264765604607359	0.277094419143941	0.550984499134133	-0.314404114074999
chr10	97570341	97570568	227	+	utr3	UBTD1	0.992898369103896	0.999394162271136	0.973657819747379	1	0.000654233096034633	0.00210289213534415	0.589925543239968	-0.15096039573049	0.605898598848043	0.819694178509913	0.740885938970458
chr10	97677490	97677841	351	-	utr3	AVPI1	0.724983234924015	0.953227734895368	0.720885963110222	1	0.978051620379832	0.984916103959141	-0.0429562969836342	-0.6210338648262	0.248289394354839	0.517998521974026	0.578077567842566
chr10	97714506	97714846	340	+	utr3	MARVELD1	0.00419019098299098	0.126788005055918	0.0196850019215479	1	5.28293868663812e-07	3.4700045479593e-06	-0.241268285021484	-0.0889257596777982	0.719636014039766	0.883140267404911	-0.152342525343686
chr10	97759680	97759802	122	+	utr3	ZFYVE27	0.551041189807415	0.916593324917431	0.498108056339821	1	0.319303501517413	0.422843339875569	-0.2397454210531	0.199840962269511	0.700642777519717	0.874009585078052	-0.439586383322611
chr10	98208434	98208569	135	+	exon	R3HCC1L	0.398318949318881	0.870948405225139	0.293338602827855	1	0.420576356902845	0.52530272208744	-0.194847548759003	0.766628266504911	0.0342903118400053	0.15101239638046	-0.961475815263914
chr10	99611028	99611361	333	-	exon	SLC25A28	0.156198572843539	0.674666876417871	0.274124521277114	1	0.00153201264246012	0.00445086070343233	0.260264521294173	0.871562059617974	0.000457648374840565	0.0059973427905396	-0.611297538323801
chr10	99909049	99909320	271	-	exon	DNMBP	0.532147756172887	0.914456016746946	0.453635278994471	1	0.967702579143264	0.980189448176416	-0.420512094665353	-0.711321693394238	0.175440533426133	0.428667173893077	0.290809598728884
chr10	100151888	100152391	503	-	utr3	ERLIN1	0.125898597047364	0.625334822708598	0.25759820682725	1	1.75139530503349e-05	8.19068443175375e-05	-0.214298457624493	0.281386790936213	0.253774341772399	0.524271919901887	-0.495685248560706
chr10	100275360	100275518	158	-	utr3	BLOC1S2	0.470365368915396	0.900411316202263	0.519106537380884	1	0.00349218962556336	0.00913230924925573	0.334391878266555	0.332649229622485	0.311512534231674	0.590060962526514	0.00174264864406948
chr10	100364012	100364276	264	+	utr3	SCD	0.225855156088533	0.758335427069573	0.217699485584535	1	4.06280275678288e-05	0.000174402707642915	-0.159223961524269	-0.307643958816138	0.0637605417504681	0.226312698544249	0.148419997291869
chr10	100382284	100383294	1010	+	exon	OLMALINC	0.0975174558506445	0.573647472400466	0.0881542094198489	1	0.00329858350034979	0.0086957513589574	0.0413197101376358	0.0423245072196271	0.87746902218608	0.955206227174661	-0.00100479708199137
chr10	100484949	100485130	181	-	utr3*	SEC31B	0.634893254411021	0.934521120790433	0.591291094298508	1	0.00551310602122223	0.0135479638945815	-0.145398688420961	-0.573238154379421	0.000920365620046204	0.0104868701138196	0.427839465958461
chr10	100489393	100489620	227	-	utr3	SEC31B	0.481309442636578	0.903023598096721	0.525356865787292	1	6.28350097508491e-08	4.96816708250468e-07	-0.80450148561323	-0.573238154379421	0.000920365620046204	0.0104868701138196	-0.231263331233809
chr10	100523824	100523940	116	-	utr3	NDUFB8	0.908845043419285	0.986849027223054	0.89198876646014	1	0.12914797000414	0.199678348450366	-0.445279594631531	-0.262776357937382	0.198198017002963	0.459412424215882	-0.182503236694148
chr10	100529440	100529549	109	-	utr5	NDUFB8	0.0540060019277012	0.450287067970392	0.0447267877308594	1	9.09746063606305e-18	3.08825785188248e-16	0.15056827213965	-0.262776357937382	0.198198017002963	0.459412424215882	0.413344630077032
chr10	100978741	100978849	108	-	utr3	MRPL43	0.706986987977674	0.949324560422941	0.641208356049933	1	0.654860909909804	0.740226707094475	-1.35661912771119	-0.219056517973748	0.346254035360908	0.623535644128714	-1.13756260973744
chr10	100986348	100986481	133	-	utr3	MRPL43	0.283608016464844	0.799383400541615	0.227368182919926	1	0.215390328180074	0.306543704593023	-0.504826781419983	-0.219056517973748	0.346254035360908	0.623535644128714	-0.285770263446235
chr10	100987756	100988121	365	+	utr5	C10orf2	0.441779421659438	0.888345543572238	0.372152059338203	1	0.131209320923431	0.202342147099032	-1.03482191205524	-0.936560161478799	8.56591399862382e-06	0.000199476818055504	-0.0982617505764437
chr10	100989000	100989280	280	+	exon	C10orf2	0.152666454700225	0.669305804766452	0.179329959186567	1	0.284260408219672	0.384480423938146	-1.3891849564256	-0.936560161478799	8.56591399862382e-06	0.000199476818055504	-0.452624794946804
chr10	100993886	100994032	146	+	utr3	C10orf2	0.391013473038964	0.866557344820137	0.371757462089351	1	0.000160187237303366	0.000601876697144385	-0.520875671571001	-0.936560161478799	8.56591399862382e-06	0.000199476818055504	0.415684489907797
chr10	100994149	100994345	196	+	utr3	C10orf2	0.861678926108341	0.98204592386674	0.819183256935299	1	4.35916394491817e-07	2.90457976540337e-06	-0.516214081429344	-0.936560161478799	8.56591399862382e-06	0.000199476818055504	0.420346080049455
chr10	101006764	101007021	257	+	exon	LZTS2	0.0202401595346857	0.292829404880856	0.0148105406577488	1	1.01406536776222e-43	3.89727050803188e-41	0.341938500100474	-0.465690544908846	0.124199137032978	0.348597182145489	0.80762904500932
chr10	101008404	101008560	156	-	utr3	PDZD7	0.647742140420918	0.93839790033523	0.718270614202426	1	0.000252117126991047	0.000896277635794732	-1.69372511223381	-2.05901963730616	1.20678818790651e-19	2.13991201278464e-17	0.365294525072345
chr10	101038092	101038538	446	+	exon	SFXN3	0.0944450881365389	0.566986574847577	0.132405656521401	1	0.127350821089012	0.197373910652922	-0.640482826355411	-0.907465543086284	0.00100167767036498	0.0111886869964718	0.266982716730873
chr10	101579435	101579557	122	-	utr3	POLL	0.0554300894321392	0.455041400543174	0.100801631806522	1	0.253971172569696	0.350967482730512	-0.291556174496376	-0.15543839308874	0.535390270407144	0.772960363490268	-0.136117781407636
chr10	101694688	101694840	152	-	utr5	FBXW4	0.446377350017016	0.89050222469665	0.38197049649518	1	0.238143156806776	0.332553660835416	0.118160984756089	-0.229001175004283	0.331774299740807	0.608854199861696	0.347162159760372
chr10	101798914	101799458	544	-	exon	MGEA5	0.11108815307602	0.600880844075515	0.120447933092045	1	2.53381114079184e-05	0.000114516344754561	-1.18175181830041	-0.261869408179086	0.347494189595156	0.624843518482978	-0.919882410121324
chr10	102066194	102066548	354	+	exon	HPS6	0.24981001553799	0.776597773541419	0.243368678314026	1	0.0019668635906917	0.00551613737279994	0.0702949692771729	-0.694413750572559	0.000400386675560543	0.00539375723018078	0.764708719849732
chr10	102066673	102067244	571	+	exon	HPS6	0.00941102309287969	0.194061786535933	0.00925099938733723	1	4.43555202123019e-43	1.53970888065994e-40	0.510930600116565	-0.694413750572559	0.000400386675560543	0.00539375723018078	1.20534435068912
chr10	102067459	102067962	503	+	utr3	HPS6	0.1616372172349	0.681230621110595	0.16308484408163	1	6.60382291397395e-19	2.70204328430699e-17	0.265125200401414	-0.694413750572559	0.000400386675560543	0.00539375723018078	0.959538950973973
chr10	102107803	102108333	530	-	utr3	LDB1	0.686718677457777	0.946696833304961	0.696525999585491	1	1.54203099856474e-08	1.38512483936187e-07	0.0626384528892233	0.0498723631005431	0.776296780953733	0.912049768260743	0.0127660897886802
chr10	102139668	102139839	171	+	exon	PPRC1	0.0175167461664969	0.271788592078721	0.0344031463686441	1	0.00016688141726036	0.000623762046244785	-0.698338764600942	-0.688114631170085	0.0470094281252302	0.186623482970101	-0.0102241334308572
chr10	102146940	102147319	379	+	exon	PPRC1	0.504394451062434	0.91030382840931	0.607474152142474	1	1.12929313417047e-05	5.53384490747194e-05	-0.821940929279649	-0.688114631170085	0.0470094281252302	0.186623482970101	-0.133826298109564
chr10	102159390	102159492	102	+	utr3	NOLC1	0.578148917686767	0.922892632342424	0.524827769927486	1	0.00210145268310439	0.00584485198317042	-1.0956007214673	-0.664207676455725	0.0242539605711843	0.119466195255576	-0.431393045011574
chr10	102159828	102159953	125	+	utr3	NOLC1	0.621322756026861	0.932037265554246	0.579639962126403	1	0.00114351015416342	0.00343053046249026	-0.924243429403677	-0.664207676455725	0.0242539605711843	0.119466195255576	-0.260035752947952
chr10	102160768	102161015	247	+	utr3	NOLC1	0.175558741432062	0.703659073399741	0.179558123513395	1	0.0248092121099276	0.0496691965609174	-0.963839357300315	-0.664207676455725	0.0242539605711843	0.119466195255576	-0.29963168084459
chr10	102162102	102162213	111	+	utr3	NOLC1	0.234947784637312	0.762412970777418	0.233080514675323	1	0.226924741458454	0.320128099480128	-0.258584694208027	-0.664207676455725	0.0242539605711843	0.119466195255576	0.405622982247698
chr10	102382579	102382685	106	+	utr3	GBF1	0.605034879773292	0.927455954046808	0.621047536544365	1	0.0637935883707058	0.110544735017257	0.618233336688989	0.505854036637676	0.123848061190978	0.348204492539207	0.112379300051313
chr10	102422967	102423080	113	+	utr3	FBXL15	0.199680839746818	0.732230111801423	0.270922216998749	1	0.0803278216259847	0.133995921332696	-0.578653514074588	-0.60489068167941	0.217130394178452	0.483607313895039	0.0262371676048222
chr10	102423475	102423602	127	-	exon	CUEDC2	0.900482325682392	0.98558959984799	0.869357339967554	1	0.000736424081980082	0.00233903764645445	-0.608848251480965	-0.941159266101915	7.83047960566764e-06	0.000184368263246584	0.33231101462095
chr10	102455967	102456228	261	+	exon	RPARP-AS1	0.713392008188472	0.9499839332825	0.676546194567213	1	0.100314920445404	0.161963819791897	-0.0615234500909077	-0.101437800387746	0.720129574009218	0.88328600222697	0.0399143502968378
chr10	102479297	102479555	258	-	utr3	ACTR1A	0.40877063452104	0.876670075709201	0.358621684132932	1	0.45639935831457	0.560908347969745	0.485833673789047	0.352367723945041	0.0346301168752553	0.151974343791563	0.133465949844005
chr10	102480545	102480724	179	-	utr3	ACTR1A	0.00141167179417187	0.0660662399672434	0.0354914496825103	1	0.00229704768232777	0.00631702788385615	-0.102885681779921	0.352367723945041	0.0346301168752553	0.151974343791563	-0.455253405724962
chr10	102630278	102630584	306	+	utr3	SUFU	0.614887792472872	0.930762508532976	0.546317947205944	1	0.563608225358492	0.65973981432424	-0.099229014557828	0.164337168935704	0.534211188424206	0.772238201472933	-0.263566183493532
chr10	102657145	102657258	113	+	exon	TRIM8	0.318922357627498	0.822914263758142	0.303626467626858	1	7.42367565309384e-06	3.80048400109147e-05	0.221321519477418	-0.28802733449745	0.373193581373117	0.648137097249752	0.509348853974869
chr10	102658106	102658250	144	+	utr3	TRIM8	0.190822160261075	0.726126153713146	0.154068971592273	1	0.0934495629489823	0.152191143495318	0.05395004243851	-0.28802733449745	0.373193581373117	0.648137097249752	0.34197737693596
chr10	102813225	102813489	264	+	utr3	WBP1L	0.0461902975005424	0.417692359074789	0.0411810757652027	1	0.975968047436056	0.98356034230103	-0.0524221289441296	-0.436606384725211	0.194864689342661	0.455231660675987	0.384184255781082
chr10	102814857	102814994	137	+	utr3	WBP1L	0.376787835884216	0.858933573669357	0.377720313348547	1	0.545551472662425	0.643714846197408	0.45159312351573	-0.436606384725211	0.194864689342661	0.455231660675987	0.888199508240941
chr10	102815357	102815626	269	+	utr3	WBP1L	0.682537639202739	0.945981865788469	0.724070107341745	1	0.00768971135422963	0.0180793060701038	0.318252889018152	-0.436606384725211	0.194864689342661	0.455231660675987	0.754859273743363
chr10	102919768	102920074	306	+	exon	CNNM2	0.981943338659034	0.99760823562514	0.937891453945763	1	0.00453654945630532	0.0114434619548292	-0.135410243652087	0.0212268965768529	0.950166720179412	0.982367936690806	-0.15663714022894
chr10	102927277	102927546	269	+	utr3	CNNM2	0.328112080323999	0.828427864921045	0.262329439413132	1	0.390061033894314	0.495624841862878	0.456330399279776	0.0212268965768529	0.950166720179412	0.982367936690806	0.435103502702923
chr10	103089726	103089830	104	+	utr3	CNNM2	0.0414052353875264	0.397578906076124	0.0399207598432466	1	4.00317533332292e-07	2.69575530424831e-06	-1.028613563395	0.0212268965768529	0.950166720179412	0.982367936690806	-1.04984045997185
chr10	103193819	103193921	102	-	utr5*	NT5C2	0.269799507540433	0.790644781736336	0.231291654022141	1	0.189091997379657	0.274650585993602	-0.727015199206699	-0.349114040050002	0.156628944408979	0.401335667011204	-0.377901159156698
chr10	103194888	103195096	208	-	utr5*	NT5C2	0.390008431189901	0.86636901006327	0.403100539267547	1	0.971720997109642	0.981669273387087	-0.837311555216717	-0.349114040050002	0.156628944408979	0.401335667011204	-0.488197515166715
chr10	103418412	103418551	139	+	exon	PDCD11	0.81065172117115	0.973431756257906	0.755749085051001	1	0.0172540394857737	0.0364560610458297	-1.07606530066624	-0.538011246058036	0.00537804466742992	0.041257527883578	-0.5380540546082
chr10	103440676	103440784	108	+	exon	PDCD11	0.0783231219168713	0.524861959331777	0.072788106393299	1	0.435895269613672	0.540461919151138	-0.181234948110962	-0.538011246058036	0.00537804466742992	0.041257527883578	0.356776297947074
chr10	103441758	103441913	155	+	exon	PDCD11	0.572451059344105	0.922859336907656	0.568168732703974	1	0.603345804934759	0.694682930051658	-0.224811883787974	-0.538011246058036	0.00537804466742992	0.041257527883578	0.313199362270062
chr10	103445577	103445686	109	+	utr3	PDCD11	0.0264913241620066	0.333511828397473	0.0215537895192629	1	9.03170716502991e-19	3.64008242707441e-17	0.511256910735193	-0.538011246058036	0.00537804466742992	0.041257527883578	1.04926815679323
chr10	104002982	104003138	156	+	exon	SLK	0.458619981795733	0.895961664549067	0.404940928866958	1	0.0528902712748268	0.0947166265915146	0.250081561973218	0.42684969068934	0.109246131036583	0.320981551712078	-0.176768128716122
chr10	104008157	104008282	125	+	exon	SLK	0.809061768559265	0.973431756257906	0.753751536451108	1	0.00300117791478814	0.00799793846979574	0.39980220635322	0.42684969068934	0.109246131036583	0.320981551712078	-0.0270474843361197
chr10	104019716	104019848	132	+	exon	SLK	0.110940366569295	0.600685163859103	0.0800038912212319	1	0.00814177329710078	0.0189912981435068	-0.0466099259720396	0.42684969068934	0.109246131036583	0.320981551712078	-0.473459616661379
chr10	104025536	104025658	122	+	exon	SLK	0.815578511440828	0.97416239374064	0.784622898386876	1	0.288219030852347	0.388857195461648	0.356852106480191	0.42684969068934	0.109246131036583	0.320981551712078	-0.0699975842091492
chr10	104267220	104267322	102	+	exon	GSTO1	0.631373062409847	0.934521120790433	0.630667823441935	1	1.91900530256965e-11	2.8249543175037e-10	0.0659146381197649	-0.351035141851494	0.52589374405566	0.765728782281284	0.416949779971259
chr10	104313251	104313552	301	-	utr3	ITPRIP	0.359691014580149	0.85000246789182	0.354118233186867	1	0.339594854455696	0.444031619538	-1.23036946673658	-0.324986173665851	0.198545847281446	0.459905559705001	-0.90538329307073
chr10	104313701	104313808	107	-	utr3	ITPRIP	0.0204692611738776	0.293723554531774	0.00296779343553712	1	3.37088369744062e-09	3.41242516163298e-08	-1.8673008721434	-0.324986173665851	0.198545847281446	0.459905559705001	-1.54231469847755
chr10	110295291	110295407	116	-	exon	SMNDC1	0.694079925519627	0.947701952076646	0.727387641645789	1	0.0142445735624456	0.0308857255904648	0.0983441947578704	0.0332017187675225	0.89177978028529	0.961943455306071	0.0651424759903479
chr10	110583382	110583482	100	+	exon	SMC3	0.442731183094541	0.88942860299172	0.371180162895412	1	0.267855213358281	0.366556181421676	-0.965882703743091	-0.139972995677854	0.522654703413283	0.763122742419119	-0.825909708065237
chr10	110583816	110583917	101	+	exon	SMC3	0.129216414884319	0.63101438007114	0.0791752258408172	1	3.43811177210994e-06	1.89052226774017e-05	-1.03772721355606	-0.139972995677854	0.522654703413283	0.763122742419119	-0.897754217878204
chr10	110584130	110584325	195	+	exon	SMC3	0.192961324508812	0.72619441561544	0.129782020322154	1	0.00197430785056994	0.00552980915668483	-0.617887157250187	-0.139972995677854	0.522654703413283	0.763122742419119	-0.477914161572332
chr10	110600964	110601066	102	+	exon	SMC3	0.858527620186706	0.981859422063956	0.867340768202544	1	0.982826363313286	0.986236702066864	-0.496266571577102	-0.139972995677854	0.522654703413283	0.763122742419119	-0.356293575899247
chr10	110601594	110601841	247	+	exon	SMC3	0.628559132621909	0.933086540276131	0.572392251194639	1	0.377218591435729	0.482383222350293	-0.621468771347454	-0.139972995677854	0.522654703413283	0.763122742419119	-0.4814957756696
chr10	110601909	110602086	177	+	exon	SMC3	0.243267755506007	0.77265780395171	0.26668216297985	1	0.727511365283231	0.800649396790024	0.146640118437784	-0.139972995677854	0.522654703413283	0.763122742419119	0.286613114115639
chr10	110898126	110898276	150	+	utr3	PDCD4	0.465188187975029	0.897292123320831	0.553388294802868	1	0.244219328945197	0.33919001016769	0.172531846475452	-0.0820347505527352	0.827566071926889	0.934532763633041	0.254566597028187
chr10	110964394	110964732	338	+	exon	SHOC2	0.288442967729806	0.804092015003546	0.253462386343321	1	0.327877815936839	0.431956826198119	-0.512747671353524	-0.0192233941871723	0.948839750581987	0.98206962206829	-0.493524277166352
chr10	112433285	112433413	128	-	exon	ZDHHC6	0.106328318777889	0.591244459330212	0.0637912838713945	1	0.0424205978696431	0.0784748244241412	0.101125794958572	0.536521277024557	0.0322459502103316	0.144736587687325	-0.435395482065985
chr10	113730190	113730527	337	+	utr3	CASP7	0.25272509027831	0.779018577249636	0.206594862195851	1	0.310339398201841	0.413107652653391	0.0248133865540632	0.798150605764853	0.125489075866898	0.350793751380769	-0.773337219210789
chr10	114045691	114045836	145	+	utr3	ADRB1	0.30414151613282	0.816456949796079	0.197845738022868	1	0.0227002974198847	0.0460901699123357	-2.28552752055226	-2.69828233350679	6.94561141733821e-07	2.14194099922733e-05	0.412754812954537
chr10	116886370	116886487	117	-	utr3	SHTN1	0.301298106567516	0.815469018606224	0.17269205628848	1	0.332217738134948	0.436400766610129	-0.569462068245774	1.07443468021103	0.491882185549924	0.741564120071471	-1.6438967484568
chr10	118310793	118310967	174	-	utr3	FAM204A	0.409703790428685	0.876950943177266	0.375400144721015	1	0.937201581857568	0.96380220014997	0.0588868605518712	-0.511976788147892	0.04141303316856	0.171443108859046	0.570863648699764
chr10	119035929	119036320	391	-	utr3	EIF3A	0.390439809152298	0.86636901006327	0.350086977408342	1	1.95308864637419e-12	3.31501371035216e-11	-0.0837172830293836	-0.243985951338823	0.214261530712702	0.480486633819302	0.160268668309439
chr10	119037175	119037344	169	-	exon	EIF3A	0.0155865818067898	0.258113794720439	0.0238508456398221	1	7.91783957040601e-18	2.72216842227281e-16	0.269657796724866	-0.243985951338823	0.214261530712702	0.480486633819302	0.513643748063689
chr10	119038266	119038504	238	-	exon	EIF3A	0.765150078602984	0.961924132037678	0.839322255016578	1	0.139379450620705	0.213351673987113	0.186595735771162	-0.243985951338823	0.214261530712702	0.480486633819302	0.430581687109985
chr10	119042066	119042236	170	-	exon	EIF3A	0.489234771182282	0.905765923117662	0.422441509708219	1	0.183817246638615	0.268138456158077	-0.0613369693866201	-0.243985951338823	0.214261530712702	0.480486633819302	0.182648981952203
chr10	119042291	119042824	533	-	exon	EIF3A	0.520040690991712	0.914348167579787	0.509348245906246	1	6.34638174895457e-07	4.09678548293342e-06	-0.0192592390365341	-0.243985951338823	0.214261530712702	0.480486633819302	0.224726712302289
chr10	119044103	119044212	109	-	exon	EIF3A	0.440623047193182	0.888345543572238	0.398154683179653	1	1.27891639128406e-09	1.40393847659362e-08	0.207803592099201	-0.243985951338823	0.214261530712702	0.480486633819302	0.451789543438024
chr10	119049853	119050058	205	-	exon	EIF3A	0.845494236195002	0.979223150247794	0.809116271906896	1	0.492133275697944	0.595783806554474	-0.193344807654174	-0.243985951338823	0.214261530712702	0.480486633819302	0.0506411436846494
chr10	119050579	119050711	132	-	exon	EIF3A	0.81091845365977	0.973431756257906	0.847444959434136	1	0.186236265543155	0.271262649365171	-0.0589331297065778	-0.243985951338823	0.214261530712702	0.480486633819302	0.185052821632245
chr10	119051275	119051391	116	-	exon	EIF3A	0.696276762261123	0.947701952076646	0.638962061419596	1	4.47267537773292e-05	0.000190163807743121	-0.313561174836301	-0.243985951338823	0.214261530712702	0.480486633819302	-0.0695752234974782
chr10	119056797	119056900	103	-	exon	EIF3A	0.769340110590146	0.962973255136567	0.729655116175236	1	0.000172592991916696	0.000643100133661898	-0.0848343212489591	-0.243985951338823	0.214261530712702	0.480486633819302	0.159151630089864
chr10	119056990	119057107	117	-	exon	EIF3A	0.477452473635364	0.902109033303052	0.480896261383421	1	0.0194257825976284	0.040324841507976	-0.54694766113554	-0.243985951338823	0.214261530712702	0.480486633819302	-0.302961709796717
chr10	119058036	119058304	268	-	exon	EIF3A	0.621085579033039	0.932037265554246	0.654563604329384	1	1.05194149747126e-09	1.16580251846428e-08	-0.55062405146154	-0.243985951338823	0.214261530712702	0.480486633819302	-0.306638100122717
chr10	119104750	119104912	162	+	exon	FAM45A	0.905157508354059	0.986444813194602	0.911690771543308	1	0.61043581320188	0.701131367901103	0.991594786896011	1.19634029703969	3.17405042522251e-06	8.27440434740625e-05	-0.204745510143679
chr10	119141007	119141133	126	-	utr3	SFXN4	0.413815446051311	0.879091575211617	0.392792385087566	1	3.76904049454702e-09	3.79762591402813e-08	0.38381572677452	0.217302406615926	0.442464848372697	0.702581978476872	0.166513320158595
chr10	119499966	119500308	342	-	utr3	RGS10	0.529229125953793	0.914456016746946	0.712071952750069	1	0.208662122413786	0.298552466333566	-0.454466264829489	-0.156323684041526	0.432671994692865	0.695568549027919	-0.298142580787962
chr10	119515603	119515708	105	-	exon	RGS10	0.660491630366749	0.942653392988472	0.667568631762045	1	0.809894597197029	0.867882469671104	-0.45422021289067	-0.156323684041526	0.432671994692865	0.695568549027919	-0.297896528849143
chr10	119575435	119575832	397	-	utr3	TIAL1	0.658712666285895	0.941803998186747	0.635360188531925	1	0.232998956173698	0.326897231732094	-0.255620361082506	0.0206932268918222	0.924542541381082	0.97385988788316	-0.276313587974328
chr10	119677101	119677267	166	+	exon	BAG3	0.00242369888722277	0.0949296072215294	0.000509853422660813	1	1.83227437392834e-08	1.62014006062801e-07	0.79064669087355	1.38358456296502	2.99273186887874e-05	0.000600062127254686	-0.592937872091466
chr10	121957164	121957310	146	-	utr3	NSMCE4A	0.601300835869913	0.927411118685161	0.546053211204941	1	0.0502790269959561	0.0906741427021088	0.480676813998053	0.668223065436699	0.0412307282897802	0.171007489113085	-0.187546251438646
chr10	122210759	122210866	107	+	utr5	TACC2	0.105143421405957	0.590224831120985	0.0514242183037874	1	0.066675121213779	0.114743479830717	0.991294694420133	0.933246168139237	0.00231474127865113	0.0215675100090192	0.0580485262808962
chr10	122211156	122211585	429	+	utr5	TACC2	0.48500044099372	0.90324285426825	0.450563957774074	1	0.00714563986909909	0.0170007142673835	0.432624631138424	0.933246168139237	0.00231474127865113	0.0215675100090192	-0.500621537000813
chr10	122937829	122938157	328	-	exon	C10orf88	0.544387484166298	0.916071352400455	0.471844224847204	1	0.969613513878673	0.981028414043658	-0.423187333291628	0.0827384046280057	0.866010950555696	0.951018453447357	-0.505925737919633
chr10	122993974	122994432	458	-	exon	IKZF5	0.0160787988273958	0.261651095558766	0.00436910692782699	1	1.08946686730284e-07	8.16417336980909e-07	-0.117025639182453	0.724548553935772	0.281886651882716	0.556160926634154	-0.841574193118225
chr10	123149683	123150331	648	+	utr3	HMX2	0.881555240027376	0.982725160444187	0.912147355065169	1	0.000242166110551173	0.000865476424988765	1.64982518358326	1.58001409774243	3.48598489977212e-10	2.1978489240304e-08	0.0698110858408323
chr10	123150384	123150515	131	+	utr3	HMX2	0.342936565763307	0.839269439270906	0.281071522484293	1	0.479095444599041	0.583338547106844	1.42964370037925	1.58001409774243	3.48598489977212e-10	2.1978489240304e-08	-0.150370397363176
chr10	124681774	124681876	102	-	utr3	RP11-12J10.3	0.771450222265548	0.962973255136567	0.693452157782587	1	0.00303605931985247	0.00807489726666645	0.0181071417762766	0.584695587596775	0.896248005148791	NA	-0.566588445820499
chr10	124760282	124760531	249	-	utr3	RP11-12J10.3	0.0124187806524241	0.229683427736586	0.0490048808822467	1	1.54786262488012e-05	7.29910153651842e-05	-0.763796731481145	0.584695587596775	0.896248005148791	NA	-1.34849231907792
chr10	124834699	124835158	459	+	utr3	FAM175B	0.801759569940446	0.971680843509425	0.866353412215387	1	0.00470453425709275	0.0118008142518823	0.107861454459322	0.236915265932901	0.567531146328992	0.796133720968969	-0.129053811473579
chr10	124943120	124943259	139	+	exon	ZRANB1	0.203836580570977	0.736768620975822	0.150921547988229	1	0.0148179854982302	0.0319487761864266	-1.15449419166295	-0.113729329768053	0.81142799174594	0.927889690268446	-1.0407648618949
chr10	124984902	124985039	137	+	utr3	ZRANB1	0.915909541106561	0.987240651901486	0.935956682370558	1	5.52344176877945e-06	2.90365202119373e-05	-0.0105248467899701	-0.113729329768053	0.81142799174594	0.927889690268446	0.103204482978083
chr10	124989239	124989470	231	-	utr3	CTBP2	0.73486614192977	0.95535394959846	0.792810991894683	1	0.570273453687012	0.665659251017023	-0.169488180129006	-0.193587674225793	0.438907598415597	0.700563442537877	0.024099494096787
chr10	125836078	125836269	191	+	exon	BCCIP	0.33890575962858	0.836204239946645	0.284358008456829	1	0.244826372518014	0.339857661850664	-0.131999852042837	0.530658912464674	0.0574276243564884	0.211754658888428	-0.662658764507511
chr10	125836618	125836779	161	-	utr3	DHX32	0.0139146689291572	0.245185871971642	0.0169086993385054	1	0.000225272908797456	0.000814844292964514	-0.114492771020063	0.947433661920806	0.0315768297727319	0.142884735040195	-1.06192643294087
chr10	125841202	125841416	214	+	utr3	BCCIP	0.755178048934148	0.961128908793603	0.709663482566391	1	0.0203926090266193	0.0419267989559515	0.15139834554923	0.530658912464674	0.0574276243564884	0.211754658888428	-0.379260566915443
chr10	125842181	125842783	602	+	utr3	BCCIP	0.0723022653246829	0.504431428212403	0.0363887262357451	1	1.22239875649721e-05	5.9306731373609e-05	0.498377709901424	0.530658912464674	0.0574276243564884	0.211754658888428	-0.0322812025632499
chr10	128098063	128098361	298	-	utr3	MKI67	0.739647123904368	0.957123941132873	0.793978890265284	1	7.49340919025014e-07	4.76012847085489e-06	-0.188773564123742	0.657650298237944	0.0715479066155395	0.243990153247866	-0.846423862361685
chr10	128098786	128099082	296	-	utr3	MKI67	0.96517562159522	0.997295049109224	0.969494918781822	1	0.612761402150645	0.70327703162789	0.623582517902266	0.657650298237944	0.0715479066155395	0.243990153247866	-0.0340677803356777
chr10	128099188	128099309	121	-	utr3	MKI67	0.119038412252394	0.614358632271677	0.0722362680287253	1	0.028135027126748	0.0554507375294753	1.38328529715307	0.657650298237944	0.0715479066155395	0.243990153247866	0.725634998915128
chr10	128101323	128101752	429	-	exon	MKI67	0.072527194761348	0.504969420705789	0.0708902479905222	1	1.54912961574547e-06	9.17961662722304e-06	0.673163332932754	0.657650298237944	0.0715479066155395	0.243990153247866	0.0155130346948101
chr10	128102877	128103031	154	-	exon	MKI67	0.515211858928213	0.913292974795678	0.450955358778646	1	0.831167855446758	0.8845131816122	0.885807053724071	0.657650298237944	0.0715479066155395	0.243990153247866	0.228156755486128
chr10	128103123	128103302	179	-	exon	MKI67	0.428144735874682	0.884708313207632	0.449437308797251	1	0.779753942042919	0.843564106798417	1.68841253677984	0.657650298237944	0.0715479066155395	0.243990153247866	1.03076223854189
chr10	128103365	128103479	114	-	exon	MKI67	0.0865549602691553	0.550636874903775	0.0427745169511382	1	0.00161573710130689	0.00465638643469829	0.744375077746041	0.657650298237944	0.0715479066155395	0.243990153247866	0.0867247795080976
chr10	128103523	128104168	645	-	exon	MKI67	0.297379193619605	0.812528211296048	0.363087680150245	1	7.94113767547852e-07	5.00906110936837e-06	0.639610010916085	0.657650298237944	0.0715479066155395	0.243990153247866	-0.0180402873218586
chr10	128104323	128104586	263	-	exon	MKI67	0.0180936324276825	0.275084547247986	0.0421883867520569	1	0.0597209603972067	0.104769686148409	0.816432208324848	0.657650298237944	0.0715479066155395	0.243990153247866	0.158781910086905
chr10	128104677	128105307	630	-	exon	MKI67	0.586085744251322	0.923306099413345	0.64034810071727	1	3.13847860429821e-06	1.73998806083735e-05	0.504474663395794	0.657650298237944	0.0715479066155395	0.243990153247866	-0.153175634842149
chr10	128105406	128105680	274	-	exon	MKI67	0.980048389840481	0.997479158358693	0.934617222183039	1	0.00194518313390394	0.00546530436134211	0.409588150266196	0.657650298237944	0.0715479066155395	0.243990153247866	-0.248062147971747
chr10	128106114	128106709	595	-	exon	MKI67	0.263047805471103	0.783826755251908	0.241849267044439	1	0.137567632964974	0.210998474677321	0.8649259916007	0.657650298237944	0.0715479066155395	0.243990153247866	0.207275693362756
chr10	128106844	128106957	113	-	exon	MKI67	0.00483256345696763	0.136888718554736	0.00161670534369411	1	7.61408056121416e-05	0.000306758221337422	0.275023927074571	0.657650298237944	0.0715479066155395	0.243990153247866	-0.382626371163373
chr10	128107188	128107325	137	-	exon	MKI67	0.0119701388055457	0.225451558886029	0.0156559728452971	1	0.122853744740721	0.191650960104499	1.46027150277813	0.657650298237944	0.0715479066155395	0.243990153247866	0.802621204540188
chr10	128107364	128107488	124	-	exon	MKI67	0.743806480491646	0.957197754717376	0.695971766836829	1	0.243727426298752	0.33873668555247	0.661684702162469	0.657650298237944	0.0715479066155395	0.243990153247866	0.00403440392452503
chr10	128107591	128107768	177	-	exon	MKI67	0.588371681861286	0.923306099413345	0.562656844805799	1	0.0410111721391473	0.0763523478034005	0.553638532759785	0.657650298237944	0.0715479066155395	0.243990153247866	-0.104011765478158
chr10	128108042	128108147	105	-	exon	MKI67	0.871164501504833	0.98204592386674	0.838903883251643	1	0.15355773428314	0.231239123792454	0.806790856783187	0.657650298237944	0.0715479066155395	0.243990153247866	0.149140558545243
chr10	128108221	128108548	327	-	exon	MKI67	0.267185808033139	0.78881473563812	0.203034733278465	1	0.194826137266563	0.281752998672958	1.1909760824125	0.657650298237944	0.0715479066155395	0.243990153247866	0.533325784174555
chr10	128108682	128108910	228	-	exon	MKI67	0.106532784327293	0.591339126151654	0.0925874544725333	1	0.180897769282977	0.264633074395612	0.880020975961407	0.657650298237944	0.0715479066155395	0.243990153247866	0.222370677723464
chr10	128108981	128109108	127	-	exon	MKI67	0.410670766687982	0.877451886309876	0.318942870934737	1	0.522661949822142	0.623889655245266	0.264112882126055	0.657650298237944	0.0715479066155395	0.243990153247866	-0.393537416111889
chr10	131955822	131956466	644	+	utr3	PPP2R2D	0.72768510742323	0.953575016396761	0.781753315211516	1	0.418151347011427	0.522980781635282	0.195149820060153	0.641757494110612	0.0960701860164614	0.295480854506872	-0.446607674050459
chr10	131959641	131959744	103	+	utr3	PPP2R2D	0.634938087513975	0.934521120790433	0.580638148221582	1	0.719885001999334	0.795020782688304	2.03780082280234	0.641757494110612	0.0960701860164614	0.295480854506872	1.39604332869172
chr10	131971276	131971477	201	+	exon	RP11-45A17.2	0.17160211036059	0.695191989432212	0.0961672401013854	1	0.00844158502345631	0.019598683158018	-1.33461578658668	1.39785971849106	0.550524458597135	NA	-2.73247550507774
chr10	132207781	132207944	163	-	utr3	STK32C	0.00868898020324996	0.185121545368759	0.050845993844147	1	0.0249813634458777	0.0499488019400019	-0.358095619876242	-0.767140886181312	0.00608192595128995	0.0448387290899995	0.40904526630507
chr10	132330381	132330516	135	-	utr3	STK32C	0.465011568079906	0.897265722009662	0.443865109494726	1	0.902451168849784	0.938650398994058	-0.547675037614162	-0.767140886181312	0.00608192595128995	0.0448387290899995	0.21946584856715
chr10	132331536	132331665	129	-	exon	STK32C	0.47851038205163	0.902109033303052	0.474391733303727	1	3.81555798282532e-28	3.87351126916823e-26	0.0834925853969018	-0.767140886181312	0.00608192595128995	0.0448387290899995	0.850633471578214
chr10	132347992	132348308	316	+	exon	LRRC27	0.906201443761785	0.986503269024186	0.928990929441551	1	7.30553362780202e-07	4.65452027050193e-06	0.661679496908611	1.00890837079601	0.0269331206288183	0.128859615644849	-0.3472288738874
chr10	132351575	132351675	100	+	exon	LRRC27	0.0656292114397352	0.485780342331476	0.0311596209307838	1	0.014394817019925	0.0311549931519334	0.562816454218877	1.00890837079601	0.0269331206288183	0.128859615644849	-0.446091916577134
chr10	132364364	132364477	113	+	intron	LRRC27	0.580714600928521	0.92323117003017	0.519248099801618	1	0.657299428276403	0.741969909543939	2.34299527885467	1.00890837079601	0.0269331206288183	0.128859615644849	1.33408690805865
chr10	132404887	132405706	819	+	exon	PWWP2B	0.501610433674477	0.908717355251696	0.494163528717146	1	1.51453394993266e-18	5.82067851258047e-17	0.0667959616470879	-0.626863006113751	0.21051784321677	0.475158478530771	0.693658967760839
chr10	132406035	132406233	198	+	exon	PWWP2B	0.872150806854317	0.98204592386674	0.894108721464413	1	6.08722630247341e-06	3.1675358917271e-05	0.390440277361919	-0.626863006113751	0.21051784321677	0.475158478530771	1.01730328347567
chr10	132415519	132415632	113	+	intron	PWWP2B	0.514736910396767	0.913089667684707	0.430946439837956	1	0.637578675990108	0.72608106514855	1.30164248665338	-0.626863006113751	0.21051784321677	0.475158478530771	1.92850549276713
chr10	132433824	132434029	205	-	exon	RP11-432J24.3	0.152401142203782	0.669305804766452	0.151061234562735	1	0.00813066025948857	0.018978286181447	-1.10633132787212	-1.20807985824036	0.0323672559541082	0.145073143261397	0.101748530368236
chr10	132448241	132448395	154	+	exon	C10orf91	0.552684459058429	0.91732995204372	0.46560563819349	1	0.536353035449846	0.636259379794922	-1.12350206732384	0.901713865238816	0.579233659298634	0.803740999530539	-2.02521593256265
chr10	133241116	133241859	743	+	utr3	VENTX	0.617979200080658	0.931588536941331	0.614652577113054	1	3.55412857663823e-08	2.97634067028825e-07	0.628834526215707	0.720764251492924	0.10727497038899	0.317755667466814	-0.0919297252772172
chr10	133285176	133285358	182	-	exon	TUBGCP2	0.336386574509264	0.834613366724229	0.323964038961816	1	0.430573473109348	0.535608969308027	1.59700506361745	-0.0864205294131136	0.725877215392628	0.886771054118075	1.68342559303056
chr11	214622	214730	108	+	utr3	RIC8A	0.995123247047755	0.999394162271136	0.959066741564523	1	0.00257219448709855	0.00698445240365065	0.904163834671918	0.294295603117677	0.165595039766491	0.414755802010681	0.609868231554241
chr11	216214	216671	457	-	utr3	SIRT3	0.996125721872539	0.999507305324124	0.968182267383683	1	0.0279581889127047	0.0551426083008826	0.365488300685248	0.497274025635638	0.132851166295147	0.362830402962702	-0.13178572495039
chr11	252468	252613	145	+	utr3	PSMD13	0.239258107560589	0.767808321481133	0.232207436618972	1	1.44389875367512e-14	3.19051221525626e-13	0.85996578551688	0.289463172784256	0.333831708517707	0.610643105189055	0.570502612732624
chr11	252746	252906	160	+	utr3	PSMD13	0.697258728932623	0.947701952076646	0.643818116630412	1	0.00169241543797264	0.00485138053490238	0.212772704860347	0.289463172784256	0.333831708517707	0.610643105189055	-0.0766904679239091
chr11	291312	291554	242	+	exon	ATHL1	0.896152576939253	0.984915855873038	0.91589890121501	1	6.50311112773512e-09	6.25307233104378e-08	0.582499131662064	0.0330305172236255	0.884193121092419	0.958957662617349	0.549468614438439
chr11	294905	295019	114	+	utr3	ATHL1	0.369694434410719	0.855384912902264	0.372277895164559	1	8.08781881140723e-23	5.18053679937817e-21	1.34994932612617	0.0330305172236255	0.884193121092419	0.958957662617349	1.31691880890255
chr11	295116	295630	514	+	utr3	ATHL1	0.408746774865219	0.876670075709201	0.388239226963558	1	8.59380422985937e-34	1.5944470227158e-31	0.874008151249124	0.0330305172236255	0.884193121092419	0.958957662617349	0.840977634025498
chr11	494585	494819	234	-	utr3	RNH1	0.0567942897105	0.4575173702754	0.0363809348183381	1	9.22495666448689e-10	1.03083861543659e-08	0.093515571982252	-0.646527181830178	0.000146935512643719	0.00237538768445777	0.74004275381243
chr11	532296	532543	247	-	utr3	HRAS	0.0901078829697487	0.561761532069026	0.120455595802141	1	0.0715595945869468	0.121805251083539	-0.376444458011443	-0.912188632340873	0.000534765199561785	0.00674931996075098	0.53574417432943
chr11	567229	567436	207	-	exon	MIR210HG	0.746292391971402	0.957966954059465	0.757006743244142	1	3.35367707527682e-05	0.000147422054767377	-2.28504167841379	-2.13369504083318	0.0011562056673691	0.0125941341380184	-0.151346637580614
chr11	607326	607495	169	+	exon	PHRF1	0.423816657725716	0.883005153915315	0.335324524387538	1	0.844082900560433	0.895247003048573	-0.187271673595689	-0.135887100565911	0.496346604822552	0.743848896262574	-0.0513845730297781
chr11	608575	608892	317	+	exon	PHRF1	0.00930816903841432	0.193050349767807	0.0260739618322892	1	0.0834403164417433	0.138319496746357	0.842027711031478	-0.135887100565911	0.496346604822552	0.743848896262574	0.97791481159739
chr11	609244	609540	296	+	exon	PHRF1	0.200511383245801	0.732292684595006	0.201104649618962	1	0.118336947546547	0.185928441020352	0.162003425393722	-0.135887100565911	0.496346604822552	0.743848896262574	0.297890525959634
chr11	611609	611763	154	+	utr3	PHRF1	0.3831944890272	0.861772117910476	0.365644111033309	1	0.240426886095644	0.335090496214898	0.0135695581436736	-0.135887100565911	0.496346604822552	0.743848896262574	0.149456658709585
chr11	612621	612795	174	-	utr3	IRF7	0.614244362189879	0.930050121622149	0.57303900219771	1	1.44555372998057e-11	2.1665186195433e-10	1.44768663385485	1.1007738280214	0.000412319820575774	0.00552670890209559	0.346912805833454
chr11	644269	644694	425	-	utr3	DEAF1	0.714269455329563	0.9499839332825	0.732542963090425	1	0.00155859571565814	0.00451346837895513	-0.728086553877873	-0.807078283612633	2.25662711619725e-05	0.000467330454975983	0.07899172973476
chr11	679780	679880	100	-	exon	DEAF1	0.857568383801776	0.981859422063956	0.81030821695413	1	0.0497030360747557	0.0897858605339006	-0.0478201790278873	-0.807078283612633	2.25662711619725e-05	0.000467330454975983	0.759258104584745
chr11	760066	760171	105	+	utr3	TALDO1	0.713199158585953	0.9499839332825	0.720090160083415	1	0.0178956738309967	0.0376048170646253	0.34156517251147	0.467805572155736	0.0343715225985625	0.151229369138105	-0.126240399644267
chr11	764760	764891	131	+	utr3	TALDO1	0.313523389217469	0.820507666268247	0.279091882404181	1	9.59192582524037e-15	2.17760999589476e-13	1.11127259900857	0.467805572155736	0.0343715225985625	0.151229369138105	0.643467026852832
chr11	767282	767445	163	-	utr3	PDDC1	0.988288785371598	0.998867651243181	0.954524705849198	1	1.12888036418829e-15	2.84493714263002e-14	0.113709596059978	-0.788901900765813	0.0343049097340988	0.151014346626213	0.90261149682579
chr11	783981	784235	254	+	exon	AP006621.5	0.872119890445664	0.98204592386674	0.832358870296607	1	0.000104988144422402	0.000411426592181162	0.144341392255218	-0.632135557915675	0.0662948857519626	0.232673944882762	0.776476950170893
chr11	784844	784951	107	+	intergenic	NA	0.954705710189766	0.995503103124398	0.93792484030613	1	0.0445293484707435	0.0819391790173855	-0.257667730087915	NA	NA	NA	NA
chr11	785029	785132	103	-	utr3*	CEND1	0.514029179994172	0.912777942685535	0.340886873363924	1	0.0279733328667925	0.055162366681245	0.820943129851366	3.51968166182212	0.431761558297038	NA	-2.69873853197076
chr11	799037	799137	100	+	utr3	PANO1	0.161999602025406	0.681436565158538	0.122402716646432	1	0.176365702660999	0.259165823615323	0.774512457192385	2.17304883642965	0.17043190742686	0.422453456252242	-1.39853637923726
chr11	805296	805572	276	-	intron	PIDD1	0.60795202765045	0.928523513394296	0.611084661986671	1	2.52650308387522e-11	3.63958496460258e-10	1.42483066046602	0.137898654174738	0.708908577597219	0.87797959612374	1.28693200629128
chr11	812708	812812	104	+	exon	RPLP2	0.324479503136208	0.826128393942809	0.26497197086484	1	2.43440229686865e-09	2.53597319618621e-08	-0.441600407158843	-0.925603233334005	8.29015161242427e-07	2.49775665306723e-05	0.484002826175162
chr11	831826	831926	100	+	utr3	CRACR2B	0.665641895494933	0.943783053963184	0.611386866404473	1	0.0203349403472438	0.0418402090012793	0.19388810104923	0.224631089906439	0.545117305237535	0.780645401451885	-0.0307429888572086
chr11	840367	840499	132	-	utr3	POLR2L	0.0934204787110655	0.563664816617662	0.0707020724463273	1	1.94015207827547e-07	1.39125627912095e-06	0.608660588954834	0.0572857602327451	0.810058704610344	0.927679454721906	0.551374828722089
chr11	869181	869297	116	-	utr3	CHID1	0.504878656224785	0.91030382840931	0.396125648760023	1	0.946747645375752	0.969911596714439	0.031040286841253	-1.25259343509539	6.38718285659441e-07	1.99137387853126e-05	1.28363372193665
chr11	1470192	1470392	200	-	exon	MOB2	0.692751625275737	0.947701952076646	0.642714620877412	1	0.0194502612026443	0.0403672634140125	0.057378978179852	0.744124728622455	0.414816814742665	0.681987761207658	-0.686745750442603
chr11	1753005	1753188	183	-	utr3	CTSD	0.00758432401861264	0.173328373113262	0.0568079141831043	1	0.0213090877820801	0.0435945044910577	1.00212793818608	0.322325299796205	0.14260118629105	0.37905996162282	0.679802638389871
chr11	1880032	1880168	136	+	utr5	LSP1	0.577690177988441	0.922859336907656	0.555486292792809	1	1.55732965587862e-11	2.31790102723511e-10	3.03462682374607	2.53222650848347	2.23921102166674e-41	1.65730822703621e-38	0.502400315262599
chr11	1881374	1881526	152	+	exon	LSP1	0.756552686517316	0.961128908793603	0.779245498709918	1	0.73110824150741	0.803477918638312	2.52586270940978	2.53222650848347	2.23921102166674e-41	1.65730822703621e-38	-0.00636379907368445
chr11	1883371	1883478	107	+	exon	LSP1	0.0261542953284652	0.331786628303044	0.0335815008388478	1	0.983120630338375	0.986236702066864	3.00177632938512	2.53222650848347	2.23921102166674e-41	1.65730822703621e-38	0.469549820901652
chr11	1891871	1891981	110	+	utr3	LSP1	0.877892949285199	0.98204592386674	0.893110299566323	1	0.244105059875864	0.339135633673167	2.31671748304258	2.53222650848347	2.23921102166674e-41	1.65730822703621e-38	-0.215509025440888
chr11	2297667	2297979	312	-	utr3	C11orf21	0.914975515684556	0.987113710272908	0.869278667307684	1	1.60550143450061e-08	1.43694049794234e-07	-1.0437651113041	-1.12918450818232	1.99895855547284e-05	0.000418551924843963	0.0854193968782186
chr11	2317130	2317287	157	+	intron	TSPAN32	0.82419329349777	0.976263803599195	0.802319376576036	1	4.12994081908828e-08	3.40553970530337e-07	-0.540856187875022	-0.93165043210211	0.00968501618862229	0.0630711670156531	0.390794244227088
chr11	2322553	2322702	149	+	intergenic	NA	0.983379866566778	0.99760823562514	0.963448973982421	1	0.798159847172107	0.858813930148889	-1.84934390490444	NA	NA	NA	NA
chr11	3000991	3001304	313	-	utr3	CARS	0.1601931886157	0.67858555076371	0.375206572362016	1	0.00025336007114396	0.000899507662679036	-1.18018738457636	-1.24841104602884	1.80034069317271e-09	9.9828011791137e-08	0.0682236614524852
chr11	3092959	3093077	118	-	utr3	OSBPL5	0.216771727644925	0.750767674828609	0.209626370996986	1	0.0592487715822458	0.104128046871884	0.654292480120758	0.309388293194522	0.315181019733618	0.593286363712157	0.344904186926236
chr11	3096972	3097190	218	-	intron	OSBPL5	0.419116002737226	0.881734658759335	0.398176428552768	1	2.74560541510978e-12	4.56653166491443e-11	1.92810130279778	0.309388293194522	0.315181019733618	0.593286363712157	1.61871300960326
chr11	3104267	3104431	164	-	exon	OSBPL5	0.193015514364591	0.72619441561544	0.161381686408391	1	2.46702850686248e-05	0.000111779763209883	0.806128274494179	0.309388293194522	0.315181019733618	0.593286363712157	0.496739981299657
chr11	3358837	3359395	558	-	utr3	ZNF195	0.375681109002436	0.858380695670181	0.313013170128377	1	0.304050547559199	0.406546712510504	-0.277138525254026	0.336276263602028	0.21271200285759	0.478271882795503	-0.613414788856054
chr11	3359957	3360617	660	-	utr3	ZNF195	0.291182510622031	0.805732562792441	0.386323006348964	1	0.86559863970766	0.911954862139625	-0.102157373577869	0.336276263602028	0.21271200285759	0.478271882795503	-0.438433637179897
chr11	3665825	3666141	316	-	utr3	CHRNA10	0.697847210919021	0.947701952076646	0.690856312383581	1	0.0116100027923174	0.0259255530292856	1.80816438669426	0.956028160083165	0.184754718083167	0.441300594082958	0.852136226611092
chr11	3827049	3827166	117	-	utr3	RHOG	0.00411735081962959	0.126018352443516	0.0146697997090956	1	2.0814675844736e-08	1.81955098915682e-07	0.0948632716019834	0.378233883370081	0.293278374263487	0.569326844540016	-0.283370611768098
chr11	3827755	3828170	415	-	utr5	RHOG	0.923740984953053	0.989349019676366	0.972437009003112	1	6.00090851154242e-08	4.77985022151799e-07	-0.121965466501115	0.378233883370081	0.293278374263487	0.569326844540016	-0.500199349871196
chr11	4138148	4138461	313	+	utr3	RRM1	0.996591117450672	0.999507305324124	0.978776472714161	1	1.4996313852273e-06	8.90101121700551e-06	0.206651679614602	-0.146619350816418	0.473400804787906	0.728239824679606	0.353271030431019
chr11	4138565	4138684	119	+	utr3	RRM1	0.762552713825692	0.961128908793603	0.71825319223796	1	3.33489016803402e-07	2.28869598840651e-06	0.0646701223274736	-0.146619350816418	0.473400804787906	0.728239824679606	0.211289473143891
chr11	4385023	4385876	853	-	utr3	TRIM21	0.0315154022281244	0.358953458823166	0.142174565368199	1	1.19378685238905e-05	5.80756795594871e-05	0.610549543550271	1.01204535526088	6.93212769786677e-06	0.000166205084226459	-0.401495811710612
chr11	5680026	5680157	131	-	exon	TRIM5	0.856037783778486	0.98184564292407	0.884535638017469	1	0.0355032561467536	0.0675597770813821	-0.611151059756373	0.385382480494653	0.19952707399937	0.460986615186112	-0.996533540251026
chr11	5697219	5697319	100	+	exon	TRIM22	0.664030779673589	0.943783053963184	0.625005121272361	1	0.00660472075162701	0.0158752289498008	-0.122511800837034	0.388697693052273	0.0234538817486359	0.116707228590187	-0.511209493889307
chr11	6217587	6217866	279	-	exon	FAM160A2	0.0231956824050407	0.312678271899016	0.0495541014840702	1	0.123089309099789	0.191910178965927	0.26702998397383	0.543131043322735	0.00568933173278835	0.0426649753688353	-0.276101059348905
chr11	6483480	6483662	182	+	utr3	TIMM10B	0.0557672777257455	0.455446872109199	0.0603592997308692	1	1.98353061949948e-08	1.74100921667487e-07	-0.265879438952647	0.534747855825471	0.0355013939969718	0.154760622281805	-0.800627294778118
chr11	6557451	6557569	118	+	exon	DNHD1	0.00633828746131842	0.157778012207121	0.00429574565564311	1	0.199368417629096	0.287241068698179	0.99472756202403	0.211047162242421	0.506692079393603	0.751524795654846	0.783680399781608
chr11	6601241	6601643	402	-	utr3	RRP8	0.180696416346868	0.711840949422682	0.281792819592524	1	6.92637931850861e-06	3.56284741139919e-05	-0.333269859377957	0.698436359485376	0.245028299665772	0.514825567169889	-1.03170621886333
chr11	6601931	6602068	137	-	utr3	RRP8	0.39429777460772	0.869069201586751	0.330633095487853	1	0.329657002199666	0.433778307736684	-0.956344222237312	0.698436359485376	0.245028299665772	0.514825567169889	-1.65478058172269
chr11	6610645	6610750	105	+	utr3	ILK	0.493834030802103	0.907908190548926	0.522004529203392	1	0.994412465102188	0.995059748648377	-0.474416785968071	1.35256990399861	0.467785460246004	0.724234988094354	-1.82698668996668
chr11	6610896	6611038	142	-	utr3	TAF10	0.0799542538876068	0.529943096580172	0.179046169425424	1	8.05138875979346e-07	5.06672482129458e-06	-0.227245364994433	-0.339069611215476	0.339578225679386	0.616415888392006	0.111824246221043
chr11	6613334	6613443	109	-	utr3	TPP1	0.00218564136665913	0.0901388646387698	0.0141515162516338	1	3.03323724143476e-14	6.47447018185097e-13	0.0339851155989622	0.137612510511192	0.743185644894649	0.895156671127263	-0.10362739491223
chr11	6613807	6613961	154	-	utr3	TPP1	0.814960653849963	0.97416239374064	0.758698580315108	1	1.21026101014233e-12	2.13852524304461e-11	0.112951194043103	0.137612510511192	0.743185644894649	0.895156671127263	-0.0246613164680897
chr11	6681995	6682411	416	-	utr3	MRPL17	0.678624182599797	0.945930556170436	0.765275373122409	1	0.000105497840207116	0.000412972811374598	0.0158617560129568	-0.0900197157208666	0.660719916468284	0.852078419548455	0.105881471733823
chr11	6956311	6956426	115	+	exon	ZNF215	0.332992692232863	0.832661407534145	0.222985068003532	1	0.0712154928987851	0.121296283489051	-0.737022171946144	-0.741357737066352	0.121685262708483	0.344265950986621	0.00433556512020838
chr11	7653127	7653299	172	+	utr3	PPFIBP2	0.191604195559493	0.726126153713146	0.138891475184998	1	0.0502539145649245	0.09064404536258	-0.508661706931103	-0.261640237301415	0.446741055905628	0.705985239016107	-0.247021469629688
chr11	7653365	7653665	300	+	utr3	PPFIBP2	0.800478462838719	0.971680843509425	0.783080491827926	1	0.00519686998250478	0.0128618946370133	0.081022777264189	-0.261640237301415	0.446741055905628	0.705985239016107	0.342663014565604
chr11	8613660	8613788	128	-	utr3	TRIM66	0.610529290783785	0.928523513394296	0.654228208018956	1	3.12990008685037e-05	0.000138376560536553	-1.68962428733608	-1.18471920295989	0.000945169701211889	0.0107050058707452	-0.504905084376185
chr11	8685645	8685812	167	+	utr3	RPL27A	0.958673873685837	0.995549413441141	0.935000751485132	1	0.0514993679573066	0.0926420425591067	-0.142688569017149	0.000859617837817252	0.996919597226769	0.999032336704026	-0.143548186854967
chr11	8911480	8911580	100	+	exon	AKIP1	0.0437573833097977	0.408858050300922	0.0760894649157124	1	0.227667120314619	0.320877044122135	-0.737884037469864	-0.462853261821622	0.0612866636601193	0.220707187536749	-0.275030775648242
chr11	9139567	9139872	305	-	utr3	DENND5A	0.000280374200348353	0.0269459633263364	0.00476631914952797	1	3.98505979143933e-08	3.30379263603071e-07	-1.14712121572645	-0.474837208761203	0.0304792190939249	0.139362811344584	-0.672284006965251
chr11	9280722	9280894	172	-	utr3	TMEM41B	0.153478369151983	0.670199255802005	0.107542629158409	1	0.0554673502883596	0.0986748481489565	-0.541296626979244	0.106951228903487	0.711378930203822	0.878604333516627	-0.64824785588273
chr11	9588438	9588615	177	+	utr3	WEE1	0.592564313455951	0.924439046960134	0.514502068551568	1	0.492140345364067	0.595783806554474	-0.186968924292929	0.0496331978486582	0.943356933233303	0.980347855026843	-0.236602122141588
chr11	9779619	9779772	153	-	utr3	SBF2	0.7161119362496	0.950459788136954	0.651693483990835	1	0.761365481413792	0.828334237740756	1.30623511120415	1.26640373485106	0.00122598910125746	0.0132005138967146	0.0398313763530909
chr11	9808146	9808350	204	+	exon	SBF2-AS1	0.438749219333905	0.888345543572238	0.352634181904896	1	0.558294265581908	0.655230078735621	-0.523930036975228	-0.068977656713561	0.968297687887462	0.98962632157138	-0.454952380261667
chr11	10773080	10773181	101	+	exon	CTR9	0.223266921654473	0.756369051108608	0.150513207146361	1	0.0680602350792843	0.11673512746066	0.165635107052716	0.469933183482475	0.0335776796114258	0.14880075561647	-0.304298076429759
chr11	10773968	10774133	165	+	exon	CTR9	0.919899068967152	0.98881151232051	0.926995186292926	1	0.000985207621247898	0.00300505079712263	0.13001386713233	0.469933183482475	0.0335776796114258	0.14880075561647	-0.339919316350146
chr11	10775153	10775254	101	+	exon	CTR9	0.668801182766944	0.943876302510782	0.652993570894473	1	0.87502274053219	0.918651372155585	-0.249536746998513	0.469933183482475	0.0335776796114258	0.14880075561647	-0.719469930480988
chr11	10778622	10779040	418	+	exon	CTR9	0.896254635463894	0.984915855873038	0.938335616053858	1	0.103677806202609	0.166469243889329	0.175893805436605	0.469933183482475	0.0335776796114258	0.14880075561647	-0.29403937804587
chr11	10852834	10853282	448	-	utr3	ZBED5	0.727967647206013	0.953575016396761	0.676686338472688	1	0.10294936537922	0.165472460171141	0.0577838466263201	-0.0956728211281845	0.761581831524527	0.904118862714458	0.153456667754505
chr11	10853694	10853866	172	-	exon	ZBED5	0.479564074536068	0.902109033303052	0.427577645814148	1	0.651064665489809	0.737212039713043	-0.276109294683191	-0.0956728211281845	0.761581831524527	0.904118862714458	-0.180436473555007
chr11	10853921	10854093	172	-	exon	ZBED5	0.588752364254389	0.923306099413345	0.588900378461004	1	0.000321116436035433	0.00111217700939083	-0.326402059173534	-0.0956728211281845	0.761581831524527	0.904118862714458	-0.230729238045349
chr11	10854180	10854509	329	-	exon	ZBED5	0.209227846457708	0.743493596502729	0.334842704324944	1	0.000328013836332448	0.00113385879024006	-0.654973782334406	-0.0956728211281845	0.761581831524527	0.904118862714458	-0.559300961206222
chr11	11942400	11943050	650	+	exon	USP47	0.700165621936219	0.947997830757417	0.698021764533699	1	0.816779994644943	0.872827162102704	0.30162545389173	0.578653613702742	0.00700301999205639	0.0493958516579485	-0.277028159811012
chr11	11947892	11947996	104	+	exon	USP47	0.636488027483418	0.934521120790433	0.565634560097633	1	0.45780252196912	0.562311715433135	-0.177677543863477	0.578653613702742	0.00700301999205639	0.0493958516579485	-0.756331157566218
chr11	11956077	11956508	431	+	utr3	USP47	0.715223875447917	0.9499839332825	0.82491299670261	1	0.00131981543426903	0.00390072339691542	0.432876823454926	0.578653613702742	0.00700301999205639	0.0493958516579485	-0.145776790247815
chr11	11956549	11956662	113	+	utr3	USP47	0.714911776100688	0.9499839332825	0.695257119368944	1	0.206553921818319	0.295929537037269	0.313414108787935	0.578653613702742	0.00700301999205639	0.0493958516579485	-0.265239504914807
chr11	13388766	13389130	364	-	utr3	BTBD10	0.13275608916693	0.635977762289557	0.196095415674876	1	0.0817667683343972	0.135911676559538	0.615783480527924	1.05287162363192	0.00176289805711617	0.0174171872468303	-0.437088143103995
chr11	14504969	14505298	329	-	utr3	RP11-140L24.4	0.312797448306937	0.820136440667671	0.304942099327013	1	2.68317465931317e-05	0.000120608364698701	0.305977106497401	NA	NA	NA	NA
chr11	14595564	14595781	217	-	intron	PSMA1	0.40643128132581	0.874683116003935	0.36742974142122	1	0.0622769611488486	0.108370371753357	0.54993898507159	-0.112409008078467	0.628236622148721	0.833032561056059	0.662347993150057
chr11	14597658	14597761	103	-	intron	PSMA1	0.34285928798105	0.839269439270906	0.284175826843779	1	0.189031918907415	0.274628389275373	-0.35301895431656	-0.112409008078467	0.628236622148721	0.833032561056059	-0.240609946238093
chr11	14597840	14598132	292	-	intron	PSMA1	0.61564308131489	0.930977060266583	0.601971475921159	1	0.813147826668824	0.870155505447814	0.304299341796994	-0.112409008078467	0.628236622148721	0.833032561056059	0.416708349875461
chr11	14598199	14598555	356	-	intron	PSMA1	0.416238457637194	0.880224417305596	0.338731800826628	1	0.557801510207391	0.654794594888375	-0.230152562986113	-0.112409008078467	0.628236622148721	0.833032561056059	-0.117743554907646
chr11	14598676	14598780	104	-	intron	PSMA1	0.0164436426085719	0.264672563916751	0.00891825008804633	1	0.182517968028599	0.266604568203577	0.693384539072228	-0.112409008078467	0.628236622148721	0.833032561056059	0.805793547150695
chr11	14600205	14600417	212	-	intron	PSMA1	0.0555062577957253	0.455041400543174	0.0378164775363817	1	0.00121580678428971	0.00361916924086903	0.814972542452856	-0.112409008078467	0.628236622148721	0.833032561056059	0.927381550531322
chr11	14605036	14605460	424	-	intron	PSMA1	0.844922047282419	0.978918727837652	0.834600000930682	1	0.013569604266809	0.0296199844360705	0.300971747612888	-0.112409008078467	0.628236622148721	0.833032561056059	0.413380755691354
chr11	14869440	14870029	589	+	utr3	PDE3B	0.305259448076281	0.817423884629218	0.433773829966017	1	0.00973578709530592	0.0221728687688015	-0.0142989751622132	0.6408767816652	0.0449413029181241	0.180603352118797	-0.655175756827413
chr11	14891087	14891337	250	-	utr5	CYP2R1	0.828608291813721	0.976263803599195	0.848745874739086	1	0.562172061509759	0.658345146795791	-2.64818743523598	-0.657410827802219	0.133357224109789	0.363513214735138	-1.99077660743377
chr11	16754805	16755115	310	+	utr3	C11orf58	0.94976445029976	0.994995300511907	0.934539624438183	1	0.229708391172064	0.323292178577371	-0.0616524011598496	0.135499646067237	0.515031348864297	0.758095862664672	-0.197152047227086
chr11	16974875	16974985	110	-	exon	RP11-466H18.1	0.072749650743676	0.50516580047319	0.090569480364656	1	0.0936531679119146	0.152420105853012	-0.43617871798522	-0.970991222743259	0.000156392677632932	0.00248559050159892	0.534812504758039
chr11	17301683	17301787	104	+	exon	NUCB2	0.875938864275584	0.98204592386674	0.874761472833314	1	0.00550895703555675	0.01354086036081	-0.251674131645203	-0.148296567247084	0.411422534788289	0.678915647233722	-0.103377564398118
chr11	17309509	17309616	107	+	exon	NUCB2	0.511344781813466	0.911361570319271	0.506381300287989	1	8.27692530465617e-05	0.000331600868218187	-0.380397116259454	-0.148296567247084	0.411422534788289	0.678915647233722	-0.232100549012369
chr11	17310753	17310950	197	+	exon	NUCB2	0.295758904094813	0.81026949444555	0.382930751238083	1	0.373882587280484	0.479369775017907	-0.33009508396277	-0.148296567247084	0.411422534788289	0.678915647233722	-0.181798516715686
chr11	17311961	17312063	102	+	exon	NUCB2	0.811376266063605	0.973431756257906	0.800657793254053	1	1.44019910329914e-05	6.87271953463505e-05	-0.327108795457325	-0.148296567247084	0.411422534788289	0.678915647233722	-0.178812228210241
chr11	17315316	17315420	104	+	exon	NUCB2	0.915661887496469	0.987240651901486	0.897447909628546	1	0.0790512030451074	0.132338207213504	0.0475299933201416	-0.148296567247084	0.411422534788289	0.678915647233722	0.195826560567226
chr11	17330074	17330238	164	+	utr3	NUCB2	0.0957095095821851	0.569614842892833	0.104425224441575	1	0.551761477308713	0.649333470835418	0.143620383763458	-0.148296567247084	0.411422534788289	0.678915647233722	0.291916951010542
chr11	17330832	17330934	102	+	utr3	NUCB2	0.615196070441966	0.930977060266583	0.679148787965851	1	1.90382805171532e-09	2.02641876008987e-08	0.0503683733105136	-0.148296567247084	0.411422534788289	0.678915647233722	0.198664940557598
chr11	17331355	17331461	106	+	utr3	NUCB2	0.205203034894801	0.738730925621284	0.25246927702423	1	0.425345023909406	0.530252294055737	-0.00248668969088389	-0.148296567247084	0.411422534788289	0.678915647233722	0.1458098775562
chr11	17378781	17378883	102	+	utr3*	NCR3LG1	0.0796470141021107	0.528637588838253	0.108824809074374	1	3.26083113928628e-07	2.24359359909589e-06	-2.30718620193199	-1.97853259293906	0.000394044710097191	0.0053360050955581	-0.32865360899293
chr11	17381214	17381600	386	+	exon	RP1-239B22.5	0.47313602799058	0.901617116258006	0.455937573302107	1	0.916749109128782	0.94920977228277	-0.746226407523363	-0.5432671970821	0.0243215733526037	0.119522558655131	-0.202959210441262
chr11	18291853	18292032	179	-	exon	HPS5	0.913770327057	0.987113710272908	0.887873762237277	1	0.0778775096146231	0.130809734503211	0.607534884439177	0.437063852887643	0.114170300786386	0.330249962665532	0.170471031551534
chr11	18407154	18407254	100	+	utr3	LDHA	0.247197219926535	0.774223616243483	0.248975162404324	1	0.000440350520110931	0.00147804489922449	-0.739024397924383	-0.330276820806462	0.0558625422818059	0.207812857798492	-0.408747577117922
chr11	18481728	18481889	161	-	exon	TSG101	0.773322508206434	0.963207993327246	0.833453878101089	1	0.645341520148548	0.732544314168621	0.00513912694271538	0.200750445023919	0.398890212327542	0.668512829078609	-0.195611318081204
chr11	19224480	19224589	109	-	utr3	E2F8	0.37847897739623	0.859406219587288	0.367747206155505	1	5.32441036011912e-07	3.49365731007572e-06	-0.471306921681202	0.236589222816892	0.67838218271772	0.861220068342437	-0.707896144498093
chr11	27341412	27341602	190	-	exon	CCDC34	0.462765575368344	0.896622677875431	0.431679977968506	1	0.0627472233238792	0.109061049218312	-0.258090550110204	0.139066704169979	0.735017546554975	0.89075603564476	-0.397157254280183
chr11	27357435	27357547	112	-	exon	CCDC34	0.888160117566644	0.983921312891954	0.876781043381578	1	0.00262596803773568	0.00710378583964246	0.528851280711967	0.139066704169979	0.735017546554975	0.89075603564476	0.389784576541987
chr11	28036259	28036413	154	-	exon	KIF18A	0.373981742510605	0.857090812257441	0.266029097777472	1	0.469472139504934	0.574089737865068	0.0109629445585987	1.74253410929603	0.029077787760117	0.135651186911612	-1.73157116473743
chr11	30331066	30331338	272	+	exon	ARL14EP	0.605139902686808	0.927455954046808	0.538576462926054	1	0.561198686343978	0.657628588558196	-0.0259096992431054	1.32071344372512	0.0691462117598304	0.239302308707961	-1.34662314296822
chr11	32105253	32105390	137	+	utr3	RCN1	0.232341892865004	0.761669061999193	0.295481028331358	1	0.157416729620749	0.235927775410707	-1.0933209179481	-0.681963466151511	0.0165139535523434	0.091271763416085	-0.411357451796594
chr11	32441048	32441253	205	+	exon	WT1-AS	0.473340609808063	0.901617116258006	0.407570823548375	1	0.0374571132575774	0.0706778880878118	-2.86192233502257	-2.14093765159194	4.5812454363138e-11	3.29057135284261e-09	-0.720984683430633
chr11	32602226	32602390	164	-	utr3	CCDC73	0.329446001843451	0.830481677714967	0.403285556967496	1	0.306987995080121	0.409609152517939	-0.521472694783043	-1.01434121423705	0.275629177846515	0.549547375788383	0.49286851945401
chr11	32853759	32854052	293	+	utr3	PRRG4	0.599986609462247	0.926586659538904	0.564316190171583	1	0.622272157836077	0.712293446492291	-0.337942337331221	0.529637658292231	0.258488016257712	0.529249576959813	-0.867579995623452
chr11	32935077	32935234	157	+	exon	QSER1	0.23385437754108	0.762412970777418	0.130273455528234	1	0.0214449961477403	0.0438185602026093	-0.828260833613455	0.22881534700293	0.379498312404305	0.653140995281674	-1.05707618061638
chr11	33237273	33237413	140	+	exon	RP1-89D4.1	0.634878108744197	0.934521120790433	0.684987814587664	1	0.0170503824304259	0.0361080279164244	-0.687881403602414	-0.884047830158576	0.0167723185555492	0.0923046151490847	0.196166426556162
chr11	33353202	33353456	254	+	exon	HIPK3	6.68854132100568e-06	0.00325779578199397	2.35211539017395e-05	0.252664235212485	1.45940921251174e-14	3.21159561060099e-13	-0.39299052663998	1.00109109760001	0.00080774698808416	0.00941155166198266	-1.39408162423999
chr11	33710084	33710224	140	-	utr3	CD59	0.198427559965098	0.731151330032967	0.0757015999199115	1	0.0347041168253852	0.0662208159185614	4.64995844806538	5.22746427217923	0.000239458292300859	0.00354152781045832	-0.577505824113847
chr11	33742851	33742959	108	-	utr3	FBXO3	0.0924689488428234	0.562875595995288	0.0547001596724465	1	0.00177844657472788	0.00505757494467407	-0.239545165193723	0.389182656046613	0.283384762431606	0.558081768958031	-0.628727821240336
chr11	33858997	33859169	172	-	utr3	LMO2	0.173910598029984	0.701113736777057	0.38549549716041	1	0.0375444030539654	0.0708053489771682	-0.7513604688196	-0.444175776255047	0.0116765380237398	0.0717580168874091	-0.307184692564553
chr11	33859366	33859473	107	-	utr3	LMO2	0.655369820086568	0.940712194080786	0.713689758453234	1	0.144600607913996	0.220044356763084	-0.747284110811562	-0.444175776255047	0.0116765380237398	0.0717580168874091	-0.303108334556515
chr11	34146029	34146256	227	+	utr3	NAT10	0.665060789871156	0.943783053963184	0.651227537564328	1	0.530568536248861	0.631087434351055	-0.871496307937583	-1.04846439711198	2.29355034606401e-10	1.49590450348841e-08	0.176968089174395
chr11	35229090	35229387	297	+	utr3	CD44	0.500132403715275	0.908380166105898	0.595691362011601	1	6.6812020669701e-05	0.000272231788877945	-1.27097521770099	-0.408726335263016	0.0767298796094523	0.255461126655918	-0.862248882437977
chr11	35663316	35663688	372	+	exon	TRIM44	0.293119184828894	0.80721809404293	0.2747618384971	1	0.00796695477327884	0.0186415308361065	-0.498522082892314	-0.184292471407039	0.321404007114129	0.599436125149952	-0.314229611485276
chr11	35808223	35808343	120	+	utr3	TRIM44	0.617293690927287	0.931588536941331	0.589972387792927	1	0.0241288382758928	0.0485146540894772	-0.413860250020436	-0.184292471407039	0.321404007114129	0.599436125149952	-0.229567778613397
chr11	43856335	43856484	149	+	utr3	HSD17B12	0.763278573062523	0.961128908793603	0.804698105256891	1	0.105486141874249	0.168868844496994	0.64587247647069	0.406231593139292	0.274633626100316	0.548773372730403	0.239640883331398
chr11	44244538	44244846	308	+	utr3	EXT2	0.222240890957754	0.755705573051433	0.211034049541688	1	0.203346739441278	0.292190447740365	0.426941697022683	-0.064391834347918	0.892672747420378	0.961974418926956	0.491333531370601
chr11	45811190	45811519	329	+	utr3	SLC35C1	0.361770678532719	0.851428069918549	0.464582348681033	1	0.115937382203856	0.182825640371585	0.615683187383757	0.581786176584676	0.0689141117709673	0.238731160902966	0.0338970107990815
chr11	45933702	45934249	547	-	utr3	PHF21A	0.230941323270447	0.760640924624215	0.357271530762351	1	0.0416625118745128	0.0772716805035561	-1.05442900594428	-0.648863682038879	0.00267151023654058	0.024215718187769	-0.405565323905406
chr11	45945909	45946020	111	-	exon	PHF21A	0.247296427917377	0.774223616243483	0.281971090723294	1	0.00112260348313325	0.00337628174454915	-0.709168668692676	-0.648863682038879	0.00267151023654058	0.024215718187769	-0.0603049866537969
chr11	45965410	45965586	176	-	exon	PHF21A	0.315395525011636	0.820863055262071	0.328508917719622	1	1.16728409650496e-08	1.07268524017847e-07	-0.968115842076866	-0.648863682038879	0.00267151023654058	0.024215718187769	-0.319252160037987
chr11	45971292	45971405	113	-	utr3	PHF21A	0.91769530444563	0.987672589335916	0.918223164009474	1	0.0988285862313205	0.159874932801109	-0.473756485529904	-0.648863682038879	0.00267151023654058	0.024215718187769	0.175107196508975
chr11	45979808	45979930	122	-	utr3	PHF21A	0.649171568311506	0.938851976777208	0.608968872655225	1	0.00235154289136224	0.00644471972802097	-0.925228686079527	-0.648863682038879	0.00267151023654058	0.024215718187769	-0.276365004040648
chr11	46377522	46377656	134	+	exon	DGKZ	0.99200487774308	0.999394162271136	0.947698735861374	1	3.61485046694071e-08	3.0177971974204e-07	0.802720748260089	0.616686627458022	0.000461070955202445	0.00601953402732669	0.186034120802067
chr11	46379930	46380124	194	+	utr3	DGKZ	0.450222850148039	0.892482789512612	0.449353349258799	1	3.40770783741952e-16	9.190562415657e-15	0.788237167838108	0.616686627458022	0.000461070955202445	0.00601953402732669	0.171550540380086
chr11	46380265	46380477	212	+	utr3	DGKZ	0.838814273604338	0.978594191387677	0.790402254842811	1	4.41353769941447e-05	0.000187723633135965	0.785281614702113	0.616686627458022	0.000461070955202445	0.00601953402732669	0.16859498724409
chr11	46396798	46397672	874	-	utr3	AMBRA1	0.48583448103471	0.903667246216973	0.458445939284921	1	0.623962742041023	0.71362132714459	-0.374729059758154	-0.00492770486799375	0.984910705878005	0.995330097226933	-0.36980135489016
chr11	46428781	46428904	123	-	exon	RP11-425L10.1	0.0601135373036291	0.470475571785167	0.0410760714571445	1	1.22121552693199e-14	2.71518600936264e-13	-0.387501529108979	-1.32317194050302	8.44485578678325e-05	0.00148202866039599	0.935670411394042
chr11	46603380	46603633	253	-	utr3	HARBI1	0.0275984476331091	0.33989667084987	0.0250337865274859	1	0.0118528153830563	0.0263856322583925	0.921796296427709	1.30846931725711	0.111170671065705	0.324606918276415	-0.3866730208294
chr11	46705757	46705859	102	+	exon	ZNF408	0.359354342791464	0.85000246789182	0.377029146557172	1	0.00155547296712551	0.00450784242272284	1.14171247846154	0.00831999671926629	0.980454663156555	0.993409900060356	1.13339248174227
chr11	46744018	46744149	131	-	utr3	CKAP5	0.857575015802124	0.981859422063956	0.819114128181147	1	5.03883168642067e-12	8.11719577508575e-11	0.112253239373935	-0.0846528496153885	0.789100409253609	0.918360310844615	0.196906088989323
chr11	47239579	47239679	100	-	utr3	ACP2	0.132334782098299	0.635977762289557	0.0807879741291524	1	0.0035867884225068	0.00934110121360011	0.630535448296542	0.743928073371898	0.0613135486364867	0.220710623480422	-0.113392625075356
chr11	47268704	47268806	102	+	utr3	NR1H3	0.372934069471736	0.856284625382629	0.289288018171258	1	0.0562873021931857	0.0999352679262286	0.158494486624748	-0.249748635477608	0.737934239059239	0.892392787660593	0.408243122102356
chr11	47354913	47355570	657	-	utr3	SPI1	0.438654347969266	0.888345543572238	0.461475275442668	1	0.000879945268718189	0.00272805849515311	0.212987095339157	0.15083376779613	0.338008342383606	0.614828874527214	0.0621533275430276
chr11	47356233	47356370	137	-	intron	SPI1	0.000121142240539502	0.0176212848265838	0.000747697551871241	1	0.00016543257978998	0.000618998725150045	1.50980947819903	0.15083376779613	0.338008342383606	0.614828874527214	1.3589757104029
chr11	47356459	47357277	818	-	intron	SPI1	0.0170301998960737	0.268787495133926	0.0657529102028061	1	1.88562408337558e-09	2.01301594853221e-08	1.19964216705882	0.15083376779613	0.338008342383606	0.614828874527214	1.04880839926269
chr11	47357334	47357435	101	-	intron	SPI1	0.772371643023972	0.962973255136567	0.741269233673441	1	0.358553379677999	0.46391642644162	1.11365507526157	0.15083376779613	0.338008342383606	0.614828874527214	0.962821307465436
chr11	47358196	47358315	119	-	utr3	SPI1	0.183961516134016	0.717709952760619	0.179773592363473	1	0.000231653503523385	0.000834557533115215	2.52894730268336	0.15083376779613	0.338008342383606	0.614828874527214	2.37811353488723
chr11	47358966	47359071	105	-	exon	SPI1	0.118264507556871	0.614186622889347	0.172288189084482	1	0.464464587665894	0.569389773054533	0.564495641024559	0.15083376779613	0.338008342383606	0.614828874527214	0.413661873228429
chr11	47359927	47360104	177	-	exon	SPI1	0.982795134423213	0.99760823562514	0.96994617315308	1	0.146249640853957	0.222004850504928	0.586135329306229	0.15083376779613	0.338008342383606	0.614828874527214	0.4353015615101
chr11	47371900	47372000	100	-	intron	SPI1	0.899024148589078	0.98558959984799	0.842155860610459	1	0.0349813984047106	0.0666610285519907	0.17579990717942	0.15083376779613	0.338008342383606	0.614828874527214	0.02496613938329
chr11	47379994	47380476	482	-	utr5*	SPI1	0.00119031315077243	0.0593172720134928	0.000987239246147812	1	1.17466425904717e-16	3.34406404539858e-15	2.75470980532863	0.15083376779613	0.338008342383606	0.614828874527214	2.6038760375325
chr11	47380878	47381407	529	+	intergenic	NA	0.198895547559172	0.731685466140441	0.329955381925451	1	0.0868479391087908	0.143095550641718	1.76170408197501	NA	NA	NA	NA
chr11	47381594	47381805	211	+	intergenic	NA	0.317097246543403	0.822073414902915	0.353426173301687	1	0.00440535759239401	0.0111596170084162	0.644064524233364	NA	NA	NA	NA
chr11	47381894	47382497	603	+	intergenic	NA	0.225151988221151	0.758335427069573	0.380646765324941	1	0.116053237509794	0.182954715623044	0.928909346389778	NA	NA	NA	NA
chr11	47383375	47383519	144	-	exon	RP11-750H9.5	0.635821131704397	0.934521120790433	0.60357234195205	1	0.353083845962087	0.458438135424471	1.20649403849121	1.10051235113865	0.000659759054924048	0.00795965867609644	0.105981687352558
chr11	47418833	47418968	135	-	utr3	PSMC3	0.966876046190649	0.997295049109224	0.997430713490727	1	2.5622833653083e-06	1.44890863342526e-05	0.651721186643747	0.215313972694455	0.316084396086696	0.59415908509097	0.436407213949293
chr11	47424666	47424781	115	-	utr3	PSMC3	0.456686078892109	0.8954573489453	0.55874614313296	1	0.104532966171639	0.167617232748176	-0.03340590157612	0.215313972694455	0.316084396086696	0.59415908509097	-0.248719874270575
chr11	47425155	47425292	137	-	utr3	PSMC3	0.596462541146996	0.926586659538904	0.543437511190992	1	0.303014387013399	0.405513968244148	-0.153438188061611	0.215313972694455	0.316084396086696	0.59415908509097	-0.368752160756065
chr11	47571475	47571727	252	+	utr3	PTPMT1	0.0370654582816366	0.38069903906826	0.0294507429189963	1	0.0143067837811125	0.0310013779749469	-0.695104472533876	-1.52899925000344	0.0535999903067204	0.202936165298738	0.833894777469562
chr11	47573265	47573415	150	+	exon	PTPMT1	0.800964464054825	0.971680843509425	0.775256317297946	1	0.0435581032527952	0.0803718705595557	0.354677015572596	-1.52899925000344	0.0535999903067204	0.202936165298738	1.88367626557603
chr11	47720013	47720131	118	-	exon	FNBP4	0.418198196261177	0.881551157885681	0.495692623916355	1	0.253223375351145	0.350093125465916	0.177069294343836	0.613934582906547	0.0203676105796626	0.105536533360591	-0.436865288562711
chr11	47723032	47723356	324	-	exon	FNBP4	0.00903818451506637	0.190409343933681	0.0302189492999188	1	4.1021779292502e-18	1.45688239922975e-16	-0.255758360778208	0.613934582906547	0.0203676105796626	0.105536533360591	-0.869692943684755
chr11	47732531	47732668	137	-	exon	FNBP4	0.154126846128534	0.671142403609246	0.152602166777575	1	0.167426886802693	0.248473414547481	-0.159178809394738	0.613934582906547	0.0203676105796626	0.105536533360591	-0.773113392301285
chr11	47744034	47744197	163	-	exon	FNBP4	0.899565622107258	0.98558959984799	0.876318599305008	1	0.00195021882916622	0.00547692648735118	-0.385666528808507	0.613934582906547	0.0203676105796626	0.105536533360591	-0.999601111715054
chr11	47746190	47746383	193	-	exon	FNBP4	0.339432482439054	0.836204239946645	0.277263295813545	1	0.119460575069423	0.187256409078231	-0.509876790526576	0.613934582906547	0.0203676105796626	0.105536533360591	-1.12381137343312
chr11	47778943	47779119	176	-	utr3	NUP160	0.8373046703898	0.978476546745827	0.836268048938385	1	0.211829433400838	0.302374957939833	-0.274324671064739	-0.00989440503633891	0.963426146939794	0.987091582079719	-0.2644302660284
chr11	57308626	57309277	651	-	utr3	TNKS1BP1	0.0346530675509642	0.370892736701373	0.0334876358576525	1	3.65194091359059e-11	5.13035720249978e-10	-0.839969668282397	-1.51192835994017	2.59574597483884e-09	1.3722789978162e-07	0.671958691657772
chr11	57309643	57310238	595	-	utr3	TNKS1BP1	0.313904849740305	0.820537317933815	0.334653953094468	1	0.145271682682227	0.22083183745493	-0.725783732795922	-1.51192835994017	2.59574597483884e-09	1.3722789978162e-07	0.786144627144248
chr11	57326370	57326520	150	-	utr3	SSRP1	0.108294478480204	0.594978072619619	0.126044858984878	1	0.000132399599785497	0.000505771720963225	-0.0181821203274501	-0.047552174440754	0.818449634997886	0.930384049296361	0.0293700541133039
chr11	57326757	57326959	202	-	exon	SSRP1	0.613258570203627	0.929603612121087	0.682863138903908	1	0.234603858571885	0.328790645253014	0.054184784484604	-0.047552174440754	0.818449634997886	0.930384049296361	0.101736958925358
chr11	57327468	57327581	113	-	exon	SSRP1	0.188630535874414	0.724245753932787	0.269230477766414	1	0.871192342000302	0.915428258203813	0.355977676653546	-0.047552174440754	0.818449634997886	0.930384049296361	0.4035298510943
chr11	57327759	57327937	178	+	exon	RP11-872D17.4	0.013494572993687	0.241288345023334	0.0207820416493767	1	0.00545063923840918	0.0134128353177501	0.467595819582432	3.12871322499531	0.514741621536428	NA	-2.66111740541288
chr11	57328355	57328476	121	-	exon	SSRP1	0.217679281743235	0.750767674828609	0.29265704729134	1	0.165132447968119	0.245644217940964	0.100715219584594	-0.047552174440754	0.818449634997886	0.930384049296361	0.148267394025348
chr11	57387426	57387542	116	-	utr3	PRG2	0.677757410174083	0.945930556170436	0.708879812395946	1	0.11996052088131	0.187957944846211	-0.976951757742984	-0.883161316601483	0.463437700226588	0.720860742960271	-0.0937904411415008
chr11	57389199	57389361	162	-	utr3	RP11-872D17.8	0.205138834853449	0.738730925621284	0.185343713319523	1	1.60753966336401e-13	3.16826635850918e-12	-0.818731238191288	-0.379308049443388	0.939289609512006	NA	-0.4394231887479
chr11	57407024	57407207	183	-	utr3	SLC43A3	0.855962450974861	0.98184564292407	0.888154379129714	1	5.46000604304577e-11	7.45623414076339e-10	-0.128987769386168	-0.416627219398858	0.327777813105987	0.60516870353097	0.28763945001269
chr11	57407602	57407760	158	-	utr3	RP11-872D17.8	0.417293914412962	0.881254011132259	0.454959536789465	1	1.60967291371667e-18	6.16430257099824e-17	-1.13083513377889	-0.379308049443388	0.939289609512006	NA	-0.7515270843355
chr11	57484818	57485108	290	-	utr3	SLC43A1	0.244393002859552	0.772810306339665	0.279172792273385	1	0.135111511488741	0.207616018153697	-1.2024732882397	-1.21807523685285	1.67911594530317e-07	6.08161505040339e-06	0.0156019486131482
chr11	57528714	57528914	200	-	utr3	TIMM10	0.937433104423184	0.992185834416042	0.910079483470512	1	0.00018703658797676	0.000691649733064577	0.136447993537377	0.168990870253807	0.664831504079846	0.855363108871013	-0.0325428767164297
chr11	57661386	57661647	261	+	utr3	CLP1	0.750381024594814	0.959135134773563	0.707679424939676	1	0.000230902379277029	0.000832130108305461	0.38626158165172	0.706847852748715	0.0423845880665415	0.173774769425996	-0.320586271096995
chr11	57672311	57672503	192	+	utr5	ZDHHC5	0.286197256903061	0.802037821740315	0.28836191448423	1	0.971124180988014	0.981614438438101	-0.155009537123161	-0.0628915609811248	0.822084590786688	0.932123836304589	-0.0921179761420367
chr11	57699091	57699332	241	+	exon	ZDHHC5	0.209382172708306	0.743493596502729	0.379344106011706	1	0.0798661793868297	0.133432690014233	0.0420200380940074	-0.0628915609811248	0.822084590786688	0.932123836304589	0.104911599075132
chr11	57700166	57700337	171	+	utr3	ZDHHC5	0.464529679720847	0.896896407626044	0.441278307818258	1	0.00219311766213192	0.00605908579260632	0.241441472201783	-0.0628915609811248	0.822084590786688	0.932123836304589	0.304333033182908
chr11	57703884	57704142	258	-	utr3	MED19	0.864318667985693	0.98204592386674	0.842390542055283	1	0.0307810632836703	0.0598937948988578	0.00220651843109772	0.0910357125730716	0.882726363397475	0.958087916610253	-0.0888291941419739
chr11	57742806	57742945	139	+	utr3	RP11-691N7.6	0.603582897163237	0.927455954046808	0.582658666938497	1	2.41946378186195e-10	2.96535874221144e-09	-0.320164304141861	NA	NA	NA	NA
chr11	58579276	58579408	132	+	utr5	ZFP91-CNTF	0.676780495754824	0.94571384959261	0.628436813416701	1	0.000235255347092623	0.000845269712876031	0.53196512906705	NA	NA	NA	NA
chr11	58611550	58611695	145	-	exon	CMB9-55A18.1	0.128969708334049	0.63101438007114	0.143750762491763	1	0.00350259040049409	0.00915505836767474	0.438212266702719	1.95381353399424	0.685512742281306	NA	-1.51560126729153
chr11	58617617	58617870	253	+	utr3	ZFP91	0.839805452968239	0.978594191387677	0.807162683592858	1	0.0385163332109165	0.0723719681653	-0.283586016191073	0.669097907814205	0.123443752183828	0.347508350161286	-0.952683924005277
chr11	59151751	59152490	739	+	exon	FAM111A	0.348347558059304	0.84373267467758	0.547253257344417	1	0.33040414910798	0.434495789875471	0.329914499117097	1.13836637735191	4.23035876159907e-07	1.37692920073998e-05	-0.808451878234816
chr11	59152678	59153100	422	+	exon	FAM111A	0.604151767936084	0.927455954046808	0.553297010640372	1	0.364880102326233	0.470135401337834	-0.0373701190657661	1.13836637735191	4.23035876159907e-07	1.37692920073998e-05	-1.17573649641768
chr11	59209778	59209900	122	-	utr3	MPEG1	0.0179888865133237	0.274763209033345	0.0108006859996213	1	0.0133934827154372	0.0292941600611423	6.12810561238564	7.35072287315266	2.94316098217032e-35	1.61617514191888e-32	-1.22261726076702
chr11	59212555	59212659	104	-	exon	MPEG1	0.735137417323459	0.95535394959846	0.734578966827988	1	0.820143521360718	0.875476869560254	5.8530983193156	7.35072287315266	2.94316098217032e-35	1.61617514191888e-32	-1.49762455383706
chr11	59576269	59576761	492	-	utr3	OSBP	0.733381266990463	0.954305396653876	0.691178276208082	1	0.0324726720827922	0.0626421218646159	-0.547797684995459	-0.199036014102423	0.562236171612352	0.792428079926898	-0.348761670893036
chr11	59806221	59806595	374	-	utr3	MRPL16	0.527389502188268	0.914348167579787	0.482194272448987	1	0.286884014990287	0.387362539512139	0.451900178036364	0.830368025216814	0.00585273056663941	0.0435831287996075	-0.37846784718045
chr11	60172525	60172964	439	-	utr3	MS4A6A	0.385856179848206	0.863353809762132	0.52052260157574	1	0.119297773882141	0.187078761267182	2.17746243311261	2.83047168788296	7.8337757007669e-67	1.66692954692694e-63	-0.653009254770358
chr11	60201559	60201659	100	-	utr3	MS4A4E	0.479129603566802	0.902109033303052	0.476567574800195	1	1.34955758425837e-12	2.3652425348867e-11	1.24993977939239	0.984962628631178	0.0731106053265736	0.247526220062503	0.264977150761208
chr11	60415813	60415976	163	+	utr3	MS4A14	0.0197375043204969	0.290302321383751	0.00969659770785842	1	3.50909557781877e-10	4.21914832546455e-09	-2.15963224736934	-1.26662587083579	0.00801478326096466	0.0550143771981457	-0.893006376533549
chr11	60416044	60416280	236	+	utr3	MS4A14	0.501039430246316	0.908545724214773	0.477332175864432	1	0.000420556321441744	0.00141957546268338	-0.938781643827926	-1.26662587083579	0.00801478326096466	0.0550143771981457	0.327844227007863
chr11	60416339	60417360	1021	+	utr3	MS4A14	0.41523236069848	0.879851019826146	0.525451522187125	1	0.846722126593444	0.897250300765342	-1.04267428917511	-1.26662587083579	0.00801478326096466	0.0550143771981457	0.223951581660679
chr11	60417431	60417640	209	+	utr3	MS4A14	0.00408556121544982	0.125648516923148	0.0101306594114376	1	1.16913894701235e-12	2.07266955663919e-11	-1.68290775690175	-1.26662587083579	0.00801478326096466	0.0550143771981457	-0.416281886065963
chr11	60850842	60851011	169	-	utr3	PTGDR2	0.0236260773747721	0.314352406504384	0.0703659274630267	1	0.00114478267913101	0.00343243421848115	-0.0463869695587984	-3.56607627328724	0.305616944356822	NA	3.51968930372844
chr11	60890791	60890988	197	-	utr3	PRPF19	0.380577320049968	0.861159191300789	0.346739906940508	1	1.75199801000896e-13	3.44037419447197e-12	-0.00445539841052597	-0.642870876642228	0.00276849501713241	0.0248565879096229	0.638415478231702
chr11	60951556	60952079	523	-	utr5	SLC15A3	0.245527153087555	0.773645646049337	0.212282016446162	1	0.0697373035583717	0.119193634623831	1.55858487293173	1.6192197934606	2.09082525576512e-09	1.14813284931902e-07	-0.0606349205288659
chr11	61353119	61353362	243	+	utr3	TKFC	0.053618947651736	0.448936946789398	0.0803944914960123	1	9.7824608154917e-06	4.88714302857503e-05	-1.62948014914753	-0.873185527747554	0.000192267949774227	0.00294597417552354	-0.756294621399976
chr11	61373161	61373321	160	+	intergenic	NA	0.231907338144074	0.761613947273442	0.119967667228678	1	0.153443591883979	0.231099579043177	-0.355454415172576	NA	NA	NA	NA
chr11	61398382	61398548	166	+	utr3	TMEM216	0.180507108756063	0.711840949422682	0.138560170577901	1	0.214876352410709	0.306019643765437	-0.338797930262303	-0.376311765144034	0.173325817272512	0.426438125080211	0.0375138348817314
chr11	61402874	61403394	520	-	utr3	CPSF7	0.246878150901562	0.774223616243483	0.31296426140401	1	0.14782884764268	0.224085959921522	0.248777817499317	0.485623132688876	0.0098082768174349	0.063654706924588	-0.236845315189559
chr11	61404613	61404713	100	-	utr3	CPSF7	0.464081128640368	0.896886703256453	0.54262691963786	1	0.0253965023748366	0.0506658809891763	-0.770550292181721	0.485623132688876	0.0098082768174349	0.063654706924588	-1.2561734248706
chr11	61416174	61416329	155	-	utr3	CPSF7	0.488131167656678	0.904941315351313	0.524145946560547	1	3.6190687545245e-12	5.92767106049287e-11	0.0385978561425511	0.485623132688876	0.0098082768174349	0.063654706924588	-0.447025276546324
chr11	61445931	61446399	468	+	utr3	RP11-286N22.8	0.241112022306275	0.770807173732393	0.345235399550787	1	0.159954029957388	0.239131052566192	0.265890289926544	0.792584042237644	0.654771082277257	0.848326975691129	-0.5266937523111
chr11	61473028	61473187	159	+	intron	RP11-286N22.8	0.5452110648285	0.916071352400455	0.471247736431302	1	0.96502060438182	0.978939170791173	0.0998044508233962	0.792584042237644	0.654771082277257	0.848326975691129	-0.692779591414248
chr11	61795833	61796458	625	+	exon	FEN1	0.0509571998970123	0.43635902918969	0.0924867295779644	1	6.4773511546388e-12	1.02504082022159e-10	0.871109692295622	0.364422164337303	0.193095747999043	0.452951483834602	0.50668752795832
chr11	61796844	61797121	277	+	utr3	FEN1	0.496094618768112	0.907908190548926	0.470349254680996	1	1.64578832833304e-10	2.08111964761361e-09	0.818223684275386	0.364422164337303	0.193095747999043	0.452951483834602	0.453801519938084
chr11	61962492	61962843	351	+	utr3	BEST1	0.24786088643395	0.774223616243483	0.219242301111508	1	0.130298335804869	0.201196784559649	0.445985995655919	-0.701528563522043	0.43869758901578	0.700563442537877	1.14751455917796
chr11	61967450	61967587	137	-	utr5	FTH1	0.858834458964072	0.981889975176768	0.864454124138656	1	0.00369642175858517	0.00959874385717543	-0.163060764722644	0.0154750806226464	0.962612725175591	0.986969930274944	-0.178535845345291
chr11	62145600	62145705	105	+	exon	INCENP	0.440947452063579	0.888345543572238	0.35257741978966	1	0.618005195403085	0.708464249252434	0.560327495357079	0.269367190474231	0.414933628276213	0.681987761207658	0.290960304882848
chr11	62146614	62146834	220	+	exon	INCENP	0.56841926569379	0.922323904735848	0.520013797483257	1	0.410029980332255	0.515038241899778	0.448881936053218	0.269367190474231	0.414933628276213	0.681987761207658	0.179514745578986
chr11	62516900	62517049	149	-	exon	AHNAK	0.568869231098225	0.922323904735848	0.562563619528383	1	1.5492054918001e-13	3.06452211346707e-12	0.14540627522551	-0.309640417772807	0.0535208102769905	0.202772171456058	0.455046692998317
chr11	62517303	62517602	299	-	exon	AHNAK	0.40187010891033	0.871428941311255	0.382459355328412	1	3.78475301424017e-10	4.5303367281689e-09	0.0793103906268302	-0.309640417772807	0.0535208102769905	0.202772171456058	0.388950808399637
chr11	62517875	62518135	260	-	exon	AHNAK	0.0573525089277594	0.458988633368075	0.0944395233139368	1	2.04715370493505e-06	1.18310531787358e-05	-0.0352585259298031	-0.309640417772807	0.0535208102769905	0.202772171456058	0.274381891843004
chr11	62518274	62518598	324	-	exon	AHNAK	0.241750984545749	0.771707508388705	0.220921400390272	1	1.935530989081e-17	6.29252234848963e-16	0.235640501865687	-0.309640417772807	0.0535208102769905	0.202772171456058	0.545280919638494
chr11	62518704	62518981	277	-	exon	AHNAK	0.749941342156289	0.958976380507532	0.782062434314131	1	0.000159056074367161	0.000598253203867534	0.0974989206123153	-0.309640417772807	0.0535208102769905	0.202772171456058	0.407139338385122
chr11	62519277	62519465	188	-	exon	AHNAK	0.459029982531429	0.895961664549067	0.402325797540111	1	0.502857752931689	0.606031165785407	-0.408669097473786	-0.309640417772807	0.0535208102769905	0.202772171456058	-0.0990286797009789
chr11	62520482	62520743	261	-	exon	AHNAK	0.577858782121665	0.922859336907656	0.550737494308201	1	1.39860952381944e-05	6.69503429084564e-05	-0.113319896362962	-0.309640417772807	0.0535208102769905	0.202772171456058	0.196320521409845
chr11	62521985	62522223	238	-	exon	AHNAK	0.220176001527064	0.754048514297587	0.377014280388076	1	0.256094108806167	0.353311372418355	-0.251261200337822	-0.309640417772807	0.0535208102769905	0.202772171456058	0.0583792174349854
chr11	62523154	62523287	133	-	exon	AHNAK	0.118795867245994	0.614358632271677	0.130731563081207	1	0.346388754931595	0.451488540675738	-0.218159898363889	-0.309640417772807	0.0535208102769905	0.202772171456058	0.0914805194089177
chr11	62523798	62524167	369	-	exon	AHNAK	0.393012447483829	0.867771484044294	0.396391776026457	1	0.541319189266127	0.640267407686746	-0.391428257775116	-0.309640417772807	0.0535208102769905	0.202772171456058	-0.0817878400023093
chr11	62526102	62526206	104	-	exon	AHNAK	0.322277392668404	0.825677616895637	0.343236529203754	1	0.720876990333037	0.795544794685039	0.0882945186423104	-0.309640417772807	0.0535208102769905	0.202772171456058	0.397934936415117
chr11	62526304	62526556	252	-	exon	AHNAK	0.483395107281612	0.90324285426825	0.559283119134104	1	0.353747875266691	0.459189491645942	0.286268903553082	-0.309640417772807	0.0535208102769905	0.202772171456058	0.595909321325889
chr11	62527025	62527164	139	-	exon	AHNAK	0.253433282404786	0.779611371545119	0.275098237756855	1	0.788221334138202	0.850075142980676	0.160133139213608	-0.309640417772807	0.0535208102769905	0.202772171456058	0.469773556986415
chr11	62533883	62533989	106	-	exon	AHNAK	0.624917995072858	0.932328114462454	0.550114487323719	1	0.599045305884658	0.690776525570596	-0.84136172011884	-0.309640417772807	0.0535208102769905	0.202772171456058	-0.531721302346033
chr11	62559729	62559857	128	-	utr3	RP11-864I4.1	0.290480576682047	0.805141802755092	0.248551656263762	1	4.11640109178914e-08	3.3969779255171e-07	-0.495199114679392	-0.737267900430051	0.476220763168974	0.730056970173237	0.242068785750658
chr11	62567473	62567581	108	-	utr3	RP11-864I4.1	0.907643199465349	0.986849027223054	0.922594267926824	1	0.0747101654787414	0.126341974674267	-0.534040479174566	-0.737267900430051	0.476220763168974	0.730056970173237	0.203227421255485
chr11	62575120	62575436	316	-	exon	TUT1	0.209929169524426	0.743493596502729	0.183158379819668	1	3.57668974573269e-17	1.09654582204642e-15	0.238868212153358	-0.450558169799435	0.0634527262890699	0.22569901561399	0.689426381952793
chr11	62575504	62575735	231	-	exon	TUT1	0.0431704245094855	0.404799694859737	0.0891745694866012	1	0.0878655613499911	0.144508834737468	0.321742338147573	-0.450558169799435	0.0634527262890699	0.22569901561399	0.772300507947008
chr11	62593292	62593406	114	-	utr3	MTA2	0.221988419994556	0.755687334858128	0.214613569089032	1	7.30504203364221e-10	8.34496362250784e-09	1.44997132860197	0.554384677484445	0.00370586056481188	0.0310916039402625	0.895586651117524
chr11	62602280	62602564	284	-	utr3	EML3	0.396568833840029	0.869987075375005	0.33495895723338	1	0.161260967292278	0.240884129515852	-0.0688589644375538	0.143995252653273	0.640294958927874	0.839651234886956	-0.212854217090827
chr11	62615384	62615507	123	-	utr3	B3GAT3	0.957771282262033	0.995549413441141	0.974004377253375	1	0.00755732782632954	0.0178108639376111	-0.301558967910632	-0.474786073072338	0.045941699905883	0.183540379605221	0.173227105161706
chr11	62647779	62647986	207	-	exon	INTS5	0.876560984385964	0.98204592386674	0.883273857957269	1	0.118421314457338	0.18598178200845	0.746067882890321	0.671516688685649	0.0962707408219274	0.295815310651926	0.0745511942046726
chr11	62662902	62663208	306	-	utr3	C11orf98	0.456012907563731	0.8954573489453	0.581809175940548	1	0.303139393008371	0.405630814245596	0.390588666845222	-1.73074976252328	0.392366216328601	0.66427151671425	2.1213384293685
chr11	62671907	62672321	414	+	utr3	UQCC3	0.877366687322876	0.98204592386674	0.908561748584335	1	1.36490905807853e-18	5.2833763935191e-17	-0.246181221276319	0.129565761252469	0.829947183208439	0.935824532695512	-0.375746982528787
chr11	62677590	62677707	117	-	exon	UBXN1	0.827554738940059	0.976263803599195	0.88399163647764	1	0.361902586571912	0.467182549676145	-0.503489062523705	-0.65113293163948	0.000144594441645946	0.00234422017156089	0.147643869115775
chr11	62677780	62677894	114	-	exon	UBXN1	0.389202944086107	0.865753356094825	0.355572327629534	1	0.023975544940861	0.0483057178634347	-0.341534678263955	-0.65113293163948	0.000144594441645946	0.00234422017156089	0.309598253375525
chr11	62677992	62678158	166	-	exon	UBXN1	0.149773727905061	0.666734659706399	0.161240342960119	1	0.11367448245584	0.179889868486367	-0.256882444127982	-0.65113293163948	0.000144594441645946	0.00234422017156089	0.394250487511497
chr11	62714796	62715047	251	-	utr3	HNRNPUL2	0.531241824572444	0.914456016746946	0.477331709021281	1	0.983767095774147	0.986520451514344	-0.306123699453499	0.0258655935400093	0.918416778023804	0.972034867713206	-0.331989292993508
chr11	62715251	62715421	170	-	utr3	HNRNPUL2	0.196146312119482	0.727893240382544	0.259635882313028	1	0.0287170208293861	0.056442714364388	-0.0346806204208593	0.0258655935400093	0.918416778023804	0.972034867713206	-0.0605462139608686
chr11	62715555	62715661	106	-	exon	HNRNPUL2-BSCL2	0.0295234674138274	0.34542456874178	0.0630783578952459	1	5.03203571234555e-09	4.96331221819894e-08	0.107307374634397	NA	NA	NA	NA
chr11	62717058	62717246	188	-	exon	HNRNPUL2-BSCL2	0.491155528666735	0.907489772846794	0.477087150064887	1	6.83988708815454e-18	2.36668890532576e-16	0.106262052934702	NA	NA	NA	NA
chr11	62738240	62738596	356	+	utr3	TTC9C	0.00319968155529116	0.111257929552033	0.00459161343119355	1	4.65084559444069e-06	2.48869962415596e-05	-0.319541055483649	0.718701780027055	0.00910864639372879	0.0602345626680255	-1.0382428355107
chr11	62740063	62740182	119	+	utr3	TTC9C	0.838077119605262	0.978594191387677	0.811433173056879	1	0.00182789473003297	0.00517767180570803	0.18847420280685	0.718701780027055	0.00910864639372879	0.0602345626680255	-0.530227577220205
chr11	62790385	62790590	205	+	utr3	TMEM179B	0.890438864383945	0.984051623464445	0.895344227054205	1	0.960883652500218	0.976952851904275	0.27764719492542	-0.22300204082387	0.397166838128083	0.667354761174055	0.50064923574929
chr11	62799366	62799566	200	-	utr3	NXF1	0.938194131158041	0.992208163053921	0.976427645137041	1	0.193045320111646	0.279553315801565	0.354037675762915	0.243879915623726	0.200588800270866	0.462310201328317	0.110157760139188
chr11	62806978	62807132	154	-	utr3	STX5	0.751712334134919	0.959508358755926	0.784502941671568	1	0.00328760761423691	0.00867319086462452	0.64482253662624	0.701627649815016	0.0452351417156961	0.181356056859702	-0.0568051131887767
chr11	62807198	62807417	219	-	utr3	STX5	0.857113334754444	0.981859422063956	0.869349525477358	1	1.02762235102599e-10	1.33553672939501e-09	0.630980752153108	0.701627649815016	0.0452351417156961	0.181356056859702	-0.0706468976619081
chr11	62888576	62888798	222	+	utr3	SLC3A2	0.826466456918727	0.976263803599195	0.872956473465726	1	0.84072901296438	0.892217446598588	-1.02015697854044	-1.12548137714326	4.60389021798801e-07	1.47593263993992e-05	0.105324398602819
chr11	63827505	63827630	125	+	utr3	C11orf84	0.586956826076017	0.923306099413345	0.623186376891341	1	0.572259731886972	0.667470948930816	0.247556836166727	-0.555416885563692	0.114285607839581	0.330291239138704	0.802973721730418
chr11	63839331	63839468	137	+	utr5	MARK2	0.138947943160446	0.649250281437626	0.0445837376219684	1	2.29904538965972e-06	1.30968911795279e-05	2.47118352777729	-0.176752616784486	0.5427725986862	0.778925809090809	2.64793614456178
chr11	63909014	63909207	193	+	exon	MARK2	0.152821024989237	0.669305804766452	0.215689207442404	1	0.0150235808827128	0.0323402188195384	-0.103723370689949	-0.176752616784486	0.5427725986862	0.778925809090809	0.0730292460945372
chr11	63954900	63955349	449	+	utr3	NAA40	0.675765061481021	0.945674081719061	0.701586239727985	1	0.446487719619678	0.551371855729557	0.313139447239558	0.271657066531075	0.234293968144571	0.502903596435026	0.0414823807084826
chr11	63976197	63976435	238	+	utr3	COX8A	0.665666277317522	0.943783053963184	0.692394147448023	1	0.517099500870963	0.618622315605607	-0.135008424902501	-0.183513524160168	0.388159862268305	0.660291241274414	0.0485050992576676
chr11	63997499	63997615	116	+	utr3	OTUB1	0.642682827171367	0.93721155317823	0.73071374837002	1	0.0049785457638832	0.0123870823040803	0.34000068767085	0.302394826764096	0.0672316943921881	0.234727666041253	0.0376058609067549
chr11	64103323	64103709	386	+	utr5	FLRT1	0.739418830891211	0.957123941132873	0.732590986081704	1	0.0812646644458602	0.13524420880017	-3.37508015470941	-2.63718005104765	3.57341026753139e-09	1.82126236479601e-07	-0.737900103661756
chr11	64115413	64116021	608	-	intron	MACROD1	0.234108783162583	0.762412970777418	0.326474541149558	1	0.0883927852212881	0.145198406619796	-0.972850175665369	-1.11888553158927	0.0447303399618219	0.180103318892011	0.146035355923902
chr11	64117454	64117875	421	+	exon	FLRT1	0.804112029542831	0.972961093300251	0.837336273885913	1	0.303519447604896	0.40598791493801	-2.7334460895828	-2.63718005104765	3.57341026753139e-09	1.82126236479601e-07	-0.0962660385351444
chr11	64118127	64118244	117	+	exon	FLRT1	0.425004663681507	0.883128522002058	0.345303118740486	1	0.0320780009379923	0.0620401452361135	-3.15478189296623	-2.63718005104765	3.57341026753139e-09	1.82126236479601e-07	-0.517601841918575
chr11	64118618	64118817	199	+	utr3	FLRT1	0.273433661126141	0.794205743994336	0.202257413703291	1	4.34534054746012e-05	0.000185115635911395	-2.38932772300409	-2.63718005104765	3.57341026753139e-09	1.82126236479601e-07	0.247852328043564
chr11	64118923	64119023	100	+	utr3	FLRT1	0.981307857653522	0.99760823562514	0.957720947416381	1	0.528108900522109	0.628926502713415	-3.24987823199937	-2.63718005104765	3.57341026753139e-09	1.82126236479601e-07	-0.612698180951712
chr11	64203425	64203539	114	+	exon	STIP1	0.0356490487799499	0.375008169345011	0.113024698795146	1	0.705198278451509	0.782253239296638	0.934007586429178	0.144770942162781	0.652308660048835	0.846996330648973	0.789236644266397
chr11	64204096	64204330	234	+	utr3	STIP1	0.323069235778493	0.826015956409108	0.362357302362558	1	0.247029338156136	0.342562204626054	0.412210575902493	0.144770942162781	0.652308660048835	0.846996330648973	0.267439633739712
chr11	64223578	64223765	187	+	utr3	FERMT3	0.0451272921913575	0.413404402678955	0.0993161659095026	1	0.0612142108289948	0.10683200174032	-0.0223343460811835	-0.117978568130472	0.622748657135877	0.83008330822966	0.0956442220492889
chr11	64238444	64238738	294	+	utr3	VEGFB	0.773710278924901	0.963245135594221	0.723467629073865	1	1.04041230270431e-06	6.38077098723901e-06	0.10008851885456	0.334254038901147	0.516102442432723	0.758720788263723	-0.234165520046587
chr11	64243930	64244053	123	+	utr3	FKBP2	0.211240817687149	0.745102638254528	0.171822050425807	1	8.7909076397196e-15	2.00421519303014e-13	0.335353315419556	-0.0315899328479269	0.947390944773442	0.981698979634484	0.366943248267482
chr11	64244542	64244650	108	-	utr3	PPP1R14B	0.939376464757609	0.992365099152688	0.932513595863579	1	0.0243171769437951	0.0488628002209871	-0.221843814370589	-0.211335370598264	0.411339284910891	0.678915647233722	-0.010508443772325
chr11	64321538	64321712	174	+	utr3	PRDX5	0.748208955108166	0.958091981059279	0.812590479511066	1	0.839464877373693	0.89113324987726	-0.44654463938828	-0.825361645427547	3.79988153254631e-07	1.25359270016542e-05	0.378817006039267
chr11	64344465	64345075	610	+	exon	CCDC88B	0.000107458291035944	0.0164659911927097	0.000644611475536614	1	6.61338991260913e-32	1.03140128767517e-29	1.35662583970635	0.515982324682965	0.082859254007148	0.268688362143039	0.840643515023381
[truncated: 9,018 more rows]
