# Supplementary material for: Limits in the detection of m6A changes using MeRIP/m6A-seq
Source: Sci Rep. 2020 Apr 20;10:6590. doi: 10.1038/s41598-020-63355-3 (PMC7170965; doi:10.1038/s41598-020-63355-3)
Supplement: Supplementary file 3 — Supplementary information 3. [file 41598_2020_63355_MOESM3_ESM.zip › additional_file4_v2/macs2_deq_results/positive_batista_mettl3_2014_deq_results.counts.txt]

control_input	control_input.1	control_IP	control_IP.1	treatment_input	treatment_input.1	treatment_IP	treatment_IP.1
peak1	1340	1167	769	1343	1703	971	395	443
peak2	50	52	109	264	93	49	76	160
peak3	54	46	79	130	29	34	37	44
peak4	45	48	69	127	44	31	33	48
peak5	75	90	124	396	82	38	123	136
peak6	36	33	25	67	36	24	46	50
peak7	179	182	357	840	205	82	213	256
peak8	49	57	47	82	64	35	12	36
peak9	80	64	58	207	62	48	51	74
peak10	167	184	316	786	184	91	66	195
peak11	52	65	55	48	95	49	10	16
peak12	257	301	900	2328	365	189	997	956
peak13	105	104	327	751	84	37	205	156
peak14	31	29	17	80	34	19	69	15
peak15	74	94	216	594	107	64	185	150
peak16	114	125	105	287	83	59	145	93
peak17	40	43	33	95	37	10	47	23
peak18	24	31	72	135	29	27	22	36
peak19	32	25	37	62	38	21	20	22
peak20	15	8	15	31	8	8	6	11
peak21	173	174	141	397	279	155	81	99
peak22	38	28	46	95	36	15	21	41
peak23	47	34	26	73	28	13	13	41
peak24	15	17	22	91	41	23	56	88
peak25	19	13	70	109	50	19	82	134
peak26	26	19	28	67	52	29	30	38
peak27	66	75	57	118	62	35	47	77
peak28	47	37	197	388	50	27	88	171
peak29	27	22	22	60	26	18	3	37
peak30	40	24	133	236	33	33	87	149
peak31	487	461	505	1145	476	294	327	375
peak32	40	31	70	102	77	31	42	24
peak33	193	187	124	323	285	187	80	125
peak34	24	26	170	258	45	23	158	176
peak35	14	10	29	73	24	6	35	29
peak36	61	98	103	102	68	88	90	90
peak37	1209	1138	1412	3010	1311	770	562	665
peak38	417	423	135	280	496	198	135	169
peak39	6	9	19	66	9	3	3	7
peak40	12	15	33	114	8	7	31	41
peak41	138	139	568	1216	177	103	683	752
peak42	132	131	147	269	205	120	68	55
peak43	39	38	37	87	35	25	43	32
peak44	43	45	69	200	55	50	245	100
peak45	19	14	10	43	34	21	36	7
peak46	30	20	12	52	46	23	4	24
peak47	456	430	1851	3896	544	296	1504	1736
peak48	190	172	131	294	277	149	240	201
peak49	259	276	982	2198	331	188	967	1083
peak50	80	77	140	212	104	50	90	206
peak51	398	370	527	885	365	205	299	319
peak52	143	118	264	657	130	68	130	196
peak53	145	132	116	299	118	52	92	102
peak54	180	143	154	413	156	85	114	135
peak55	39	43	54	141	39	36	31	49
peak56	113	125	251	590	104	65	265	202
peak57	81	78	30	111	84	51	24	33
peak58	16	19	15	39	27	5	11	7
peak59	212	196	318	792	227	155	396	364
peak60	93	104	114	258	136	56	108	109
peak61	22	17	21	77	12	17	4	20
peak62	13	19	24	111	19	11	61	48
peak63	20	9	48	130	19	7	20	60
peak64	6	7	40	70	3	3	28	23
peak65	11	11	34	113	8	4	4	3
peak66	86	105	115	294	106	70	107	144
peak67	217	195	61	176	279	143	62	35
peak68	314	278	190	296	335	183	136	82
peak69	41	39	56	92	46	21	84	56
peak70	43	44	50	118	49	23	22	19
peak71	159	151	147	316	183	98	35	51
peak72	8	13	26	39	10	3	10	14
peak73	516	535	1662	3079	545	267	1284	1332
peak74	149	164	102	230	170	101	117	82
peak75	304	254	502	1065	324	144	356	336
peak76	191	188	359	953	191	89	244	244
peak77	127	144	433	807	148	66	206	247
peak78	32	43	51	156	39	21	69	93
peak79	23	20	28	87	13	6	7	13
peak80	43	36	120	235	36	21	86	61
peak81	50	54	151	271	50	40	33	66
peak82	5	3	34	78	5	8	19	26
peak83	158	180	141	284	236	106	125	116
peak84	111	100	197	426	151	82	162	169
peak85	88	79	97	243	121	39	71	83
peak86	8	11	28	34	14	4	5	19
peak87	15	17	41	93	8	3	48	31
peak88	8	14	39	96	4	8	20	55
peak89	151	140	236	521	145	79	163	226
peak90	25	21	42	114	20	17	23	50
peak91	100	80	154	482	145	95	214	255
peak92	114	104	168	376	153	84	54	113
peak93	7	12	18	48	13	0	13	7
peak94	161	126	35	65	226	152	1	15
peak95	124	123	28	111	171	111	49	33
peak96	76	88	35	56	82	39	32	30
peak97	702	699	851	1668	768	408	708	724
peak98	266	274	279	543	264	129	274	371
peak99	215	190	258	432	211	95	248	256
peak100	283	281	391	575	290	145	242	340
peak101	290	225	181	372	286	145	128	120
peak102	255	278	737	1637	317	192	818	900
peak103	46	36	50	109	44	19	32	65
peak104	24	19	33	47	29	13	1	13
peak105	28	31	47	107	32	26	13	21
peak106	645	601	180	438	733	386	213	263
peak107	29	26	48	110	39	15	32	70
peak108	45	43	36	74	74	25	51	16
peak109	32	41	14	82	30	15	11	28
peak110	75	83	141	351	85	33	184	139
peak111	144	155	155	212	153	88	64	55
peak112	12	7	21	47	9	6	4	12
peak113	5	5	14	55	5	7	0	13
peak114	39	48	46	111	41	28	10	31
peak115	126	106	52	121	150	92	33	31
peak116	32	14	24	63	31	12	20	14
peak117	22	16	91	215	30	9	92	117
peak118	21	16	32	71	11	10	53	72
peak119	90	89	325	687	93	41	161	293
peak120	38	36	21	48	48	22	11	29
peak121	30	32	37	122	42	29	69	61
peak122	49	50	72	150	72	54	110	114
peak123	57	73	94	214	104	42	67	83
peak124	88	91	232	469	142	98	142	250
peak125	45	64	47	92	72	49	8	40
peak126	72	108	20	77	113	49	17	22
peak127	117	116	73	292	124	116	92	131
peak128	88	111	118	379	111	78	190	138
peak129	15	17	14	110	23	10	26	6
peak130	32	23	67	183	17	12	34	46
peak131	153	164	190	498	210	133	52	45
peak132	90	106	37	132	145	93	6	9
peak133	31	51	94	190	49	22	27	45
peak134	84	66	122	255	91	48	41	76
peak135	36	38	15	44	41	34	7	21
peak136	9	12	33	104	20	13	20	33
peak137	244	235	299	786	236	135	265	293
peak138	94	128	177	362	123	64	115	150
peak139	26	20	8	45	45	23	24	23
peak140	57	65	52	147	82	47	71	84
peak141	102	85	97	276	86	86	119	99
peak142	62	75	29	93	97	51	12	20
peak143	455	404	673	1258	536	311	405	389
peak144	318	308	289	548	417	231	191	236
peak145	1586	1518	298	887	1607	1084	190	201
peak146	117	85	39	130	155	64	97	46
peak147	1103	1048	397	942	1083	530	383	291
peak148	1417	1481	168	445	1475	763	359	234
peak149	2946	2948	292	812	3075	2086	379	308
peak150	332	309	127	112	398	199	136	191
peak151	1265	1325	186	460	1376	778	177	308
peak152	209	210	896	1956	193	131	661	760
peak153	10	7	45	121	9	2	28	34
peak154	34	36	93	245	35	18	73	53
peak155	15	18	37	115	8	5	46	24
peak156	94	98	156	349	125	57	63	93
peak157	34	20	23	47	29	21	6	22
peak158	113	94	166	328	115	58	111	99
peak159	397	390	437	1075	447	289	268	428
peak160	186	186	176	337	176	122	165	146
peak161	407	372	311	664	428	205	237	229
peak162	310	304	410	899	397	211	329	334
peak163	111	91	93	177	157	85	86	22
peak164	56	54	41	53	84	55	44	98
peak165	157	149	117	230	233	132	75	108
peak166	241	210	179	330	322	195	166	154
peak167	52	40	36	80	48	32	33	25
peak168	318	298	316	775	356	202	202	214
peak169	364	370	131	466	368	234	274	159
peak170	12	12	21	64	7	7	19	8
peak171	81	78	127	320	67	43	106	115
peak172	84	79	271	561	75	42	168	278
peak173	40	36	57	136	29	19	37	50
peak174	88	95	76	311	104	69	75	58
peak175	92	81	110	217	82	58	41	61
peak176	44	59	53	135	41	29	62	49
peak177	37	21	26	72	26	10	59	47
peak178	57	66	132	389	71	59	158	178
peak179	89	110	89	164	137	98	89	158
peak180	196	202	1010	1845	269	160	698	839
peak181	461	424	1418	3623	514	274	851	954
peak182	479	509	64	215	502	277	138	117
peak183	417	422	173	369	604	238	312	304
peak184	560	524	602	1203	664	290	699	914
peak185	19	24	51	99	23	16	109	81
peak186	19	10	46	116	13	15	1	60
peak187	173	184	256	855	141	97	271	305
peak188	52	64	46	140	53	31	29	58
peak189	107	131	307	768	140	55	276	256
peak190	87	86	326	601	95	65	313	314
peak191	44	36	61	62	56	26	16	32
peak192	44	42	45	103	49	32	77	83
peak193	50	37	41	45	48	18	35	29
peak194	75	76	96	162	83	58	60	77
peak195	186	126	194	267	103	143	351	165
peak196	855	891	429	396	938	702	280	492
peak197	282	425	1447	1495	494	384	441	1579
peak198	1	5	117	144	11	6	80	158
peak199	4	1	29	54	12	8	99	94
peak200	19	19	41	95	21	10	15	22
peak201	16	20	27	69	23	5	3	15
peak202	17	18	32	85	18	14	23	26
peak203	18	18	39	78	30	12	5	12
peak204	3166	3116	220	412	3631	2429	165	368
peak205	3810	3692	102	345	4457	2524	119	133
peak206	4576	4684	190	463	5099	3171	270	198
peak207	3686	3673	97	371	3919	2164	195	133
peak208	3144	3053	69	296	3769	2032	132	117
peak209	27	31	77	138	13	10	26	32
peak210	51	64	75	117	87	39	22	61
peak211	39	37	84	198	69	47	22	79
peak212	42	41	32	126	37	27	66	27
peak213	45	40	59	116	69	41	43	33
peak214	51	56	31	91	93	54	34	48
peak215	69	86	108	296	129	86	111	127
peak216	99	104	52	65	144	63	30	27
peak217	358	285	275	673	421	248	255	221
peak218	200	212	178	495	232	154	105	160
peak219	9	13	17	86	24	8	46	84
peak220	103	99	515	1166	97	63	356	453
peak221	50	53	92	231	67	42	122	78
peak222	120	87	194	582	159	84	191	216
peak223	159	169	179	310	165	69	70	56
peak224	156	151	77	174	116	67	23	54
peak225	462	537	1059	2105	344	211	429	610
peak226	53	50	39	80	49	24	31	22
peak227	53	76	51	123	72	34	22	37
peak228	8	13	38	88	17	3	28	18
peak229	8	14	30	55	3	7	20	32
peak230	3	6	26	72	8	5	48	17
peak231	1506	1536	1689	1983	2116	1464	1319	3119
peak232	22	16	14	56	17	11	14	58
peak233	60	58	71	167	51	33	59	58
peak234	50	57	54	102	54	36	4	21
peak235	78	80	64	202	86	60	111	40
peak236	15	15	18	39	6	7	0	5
peak237	4	14	25	75	7	6	52	19
peak238	147	118	123	319	153	81	125	114
peak239	125	122	191	419	130	69	147	138
peak240	1225	1266	779	1489	818	462	821	655
peak241	1423	1375	544	1203	994	509	181	206
peak242	16	17	12	40	6	4	7	6
peak243	12	10	36	55	23	4	41	56
peak244	69	81	153	315	108	70	118	176
peak245	2043	1952	687	1215	2010	1352	805	1094
peak246	14	8	23	46	7	5	27	12
peak247	28	31	24	45	32	27	38	53
peak248	645	576	596	783	716	539	826	785
peak249	44	41	45	90	61	49	17	15
peak250	41	53	19	85	96	47	8	13
peak251	50	42	49	89	42	37	14	17
peak252	55	59	58	146	46	19	26	36
peak253	1	3	2	54	1	1	16	13
peak254	73	76	266	403	68	31	189	336
peak255	141	132	276	566	142	56	211	188
peak256	67	56	539	1122	67	26	436	378
peak257	46	37	43	98	46	21	56	37
peak258	79	77	164	321	123	49	139	140
peak259	70	67	157	366	105	55	113	167
peak260	67	88	118	276	76	35	120	99
peak261	43	66	32	86	64	23	12	20
peak262	122	132	115	310	209	121	43	42
peak263	30	15	25	53	21	27	20	33
peak264	62	49	83	158	64	22	54	53
peak265	29	29	12	49	43	24	17	6
peak266	77	99	82	118	133	56	31	32
peak267	193	172	273	497	167	74	151	221
peak268	566	497	681	1381	706	386	733	604
peak269	586	564	788	1090	887	480	638	908
peak270	13	26	22	47	20	14	31	32
peak271	98	77	43	84	110	52	16	38
peak272	102	88	100	182	112	56	69	134
peak273	25	33	25	35	30	16	4	13
peak274	60	45	139	173	72	39	62	64
peak275	7	16	27	51	11	4	3	1
peak276	23	23	15	38	25	15	13	8
peak277	14	15	13	46	20	9	2	13
peak278	8	15	48	89	15	5	37	59
peak279	11	17	83	217	16	7	95	71
peak280	26	14	27	86	34	16	46	39
peak281	31	27	32	53	19	14	10	23
peak282	29	30	92	199	41	18	115	107
peak283	52	49	153	291	48	36	152	132
peak284	22	27	16	62	24	13	26	34
peak285	39	40	32	92	56	26	21	38
peak286	33	33	18	83	29	17	25	16
peak287	92	88	30	122	94	58	8	54
peak288	184	181	83	213	273	208	17	50
peak289	59	41	25	93	68	44	14	38
peak290	168	180	153	208	278	146	68	145
peak291	532	486	542	982	586	294	515	484
peak292	48	28	32	114	60	45	42	85
peak293	35	41	76	168	57	39	110	98
peak294	28	41	45	85	51	34	62	48
peak295	1058	1001	1467	3989	1148	633	876	995
peak296	320	304	174	431	354	165	101	103
peak297	498	561	1086	2326	507	310	539	841
peak298	271	264	318	915	304	159	228	262
peak299	16	14	137	124	18	32	73	112
peak300	375	368	494	860	390	161	548	618
peak301	100	96	109	113	152	78	78	110
peak302	108	93	96	166	164	88	77	106
peak303	170	166	171	274	270	128	90	158
peak304	108	89	84	143	165	64	40	64
peak305	5123	5132	9516	20181	6777	3318	7145	8091
peak306	3884	4101	1395	3063	4380	2150	2175	1654
peak307	4177	3822	138	443	5436	2501	240	205
peak308	6191	6116	988	2138	7052	4441	1727	1178
peak309	3987	3946	201	680	4635	2526	444	304
peak310	2492	2114	743	1447	3401	1623	982	982
peak311	3454	3486	2119	4568	4591	2064	3233	3127
peak312	6978	6894	3248	6340	9296	4196	4115	4369
peak313	1846	1780	245	667	2274	1099	478	447
peak314	0	1	24	65	5	0	30	32
peak315	1752	1572	117	313	1868	1078	93	154
peak316	890	852	526	1382	872	350	487	551
peak317	2091	1992	3291	6639	1964	882	4286	3343
peak318	2576	2261	3796	7231	2462	1205	4772	3785
peak319	1045	672	365	959	1170	1004	522	223
peak320	95	72	97	130	96	47	43	46
peak321	121	81	203	394	117	94	278	139
peak322	309	308	126	221	337	171	143	113
peak323	46	46	79	136	51	26	40	50
peak324	79	79	45	118	70	25	42	74
peak325	42	55	33	79	49	26	44	35
peak326	135	155	68	178	153	75	115	42
peak327	153	134	89	217	96	87	49	59
peak328	216	199	295	579	190	103	165	163
peak329	152	144	116	289	135	83	47	75
peak330	106	108	85	139	113	60	32	56
peak331	88	86	46	126	94	47	41	24
peak332	21	15	23	40	17	10	0	15
peak333	384	410	484	965	442	287	507	553
peak334	387	379	1312	2490	414	224	831	1058
peak335	78	92	227	581	192	137	779	770
peak336	48	42	63	64	70	67	174	189
peak337	64	67	23	87	55	57	25	25
peak338	41	68	61	90	63	27	12	19
peak339	78	84	74	149	80	28	23	41
peak340	270	235	611	1229	239	106	369	307
peak341	33	24	56	180	25	22	71	90
peak342	23	28	60	107	24	10	12	56
peak343	175	135	598	1230	233	147	476	539
peak344	57	34	53	63	47	39	165	22
peak345	41	27	33	74	47	21	14	39
peak346	22	14	24	64	17	8	38	37
peak347	24	21	41	81	21	15	27	14
peak348	315	298	187	359	351	212	274	227
peak349	226	282	213	423	319	160	235	220
peak350	30	23	23	59	32	18	53	48
peak351	37	42	52	135	59	32	49	53
peak352	29	22	46	77	41	27	46	50
peak353	24	29	39	71	46	22	15	15
peak354	19	13	29	72	19	11	20	13
peak355	17	17	27	54	19	3	39	11
peak356	26	27	38	79	28	17	54	77
peak357	234	179	244	481	214	141	263	164
peak358	90	97	49	186	93	49	42	39
peak359	42	30	29	56	69	28	14	23
peak360	28	22	149	276	39	16	84	97
peak361	87	88	435	683	87	45	387	341
peak362	50	44	70	125	60	33	32	48
peak363	34	35	108	154	53	30	86	70
peak364	33	57	130	255	48	28	59	75
peak365	131	114	141	300	203	103	163	152
peak366	70	63	47	124	79	47	38	58
peak367	43	41	31	107	47	32	31	38
peak368	42	33	50	97	42	23	22	40
peak369	30	29	86	232	23	34	219	139
peak370	38	55	48	82	44	24	21	32
peak371	19	36	30	61	44	10	13	18
peak372	5	7	26	45	4	6	2	9
peak373	8	9	33	34	8	7	2	6
peak374	190	167	140	307	212	142	67	158
peak375	175	143	164	293	206	130	109	83
peak376	89	98	109	144	109	74	50	59
peak377	79	69	194	341	100	61	75	122
peak378	53	50	74	160	49	24	21	38
peak379	96	110	233	351	151	134	88	362
peak380	37	33	77	183	37	31	52	67
peak381	10	17	7	40	27	10	29	9
peak382	62	73	213	409	100	74	275	94
peak383	75	72	68	89	143	72	48	36
peak384	57	63	36	65	60	36	28	33
peak385	45	38	56	114	38	29	15	40
peak386	14	15	22	38	29	15	12	18
peak387	42	46	22	81	46	33	13	51
peak388	13	25	64	73	19	10	22	79
peak389	39	54	66	175	68	26	132	106
peak390	108	87	271	589	128	76	331	260
peak391	66	68	62	112	80	45	32	36
peak392	12	18	45	107	20	17	36	55
peak393	20	19	123	241	32	22	75	124
peak394	107	94	202	495	114	73	118	116
peak395	178	162	109	196	191	100	61	31
peak396	113	190	96	101	92	109	69	101
peak397	19	22	26	70	22	10	79	35
peak398	9	14	14	47	19	8	29	16
peak399	7	3	13	52	8	4	33	12
peak400	364	322	652	1506	392	245	467	495
peak401	18	27	32	99	48	32	22	36
peak402	21	19	30	91	25	10	37	25
peak403	33	34	330	626	55	18	289	296
peak404	68	78	134	279	115	40	87	91
peak405	201	237	140	297	176	89	104	45
peak406	192	176	471	1021	140	57	264	181
peak407	57	75	48	78	36	22	27	8
peak408	87	89	142	463	60	44	141	103
peak409	32	30	26	65	24	7	25	9
peak410	8	9	51	74	2	9	41	16
peak411	26	31	27	95	12	10	22	26
peak412	53	62	420	651	21	17	120	145
peak413	34	36	21	64	12	8	0	16
peak414	19	29	26	43	9	0	9	18
peak415	28	30	61	139	10	6	43	18
peak416	169	163	130	200	164	114	114	96
peak417	77	87	178	307	80	47	106	125
peak418	127	112	353	791	133	75	241	257
peak419	30	30	49	128	41	15	26	23
peak420	16	25	28	77	9	14	1	9
peak421	20	32	118	243	20	16	94	101
peak422	35	30	67	159	40	19	22	53
peak423	23	28	21	83	21	16	21	28
peak424	178	129	311	648	217	132	206	178
peak425	86	104	143	108	94	102	86	103
peak426	91	102	34	59	92	58	44	78
peak427	51	48	18	40	48	19	62	35
peak428	4	5	56	115	4	3	22	35
peak429	259	299	560	1295	279	161	513	606
peak430	355	391	1679	3966	358	244	1893	2302
peak431	50	53	61	133	59	31	68	54
peak432	489	515	307	376	695	400	368	418
peak433	132	139	96	218	202	98	101	58
peak434	40	36	39	102	53	26	41	92
peak435	89	82	64	107	105	59	45	82
peak436	138	140	190	314	208	88	86	99
peak437	1189	1105	650	1341	1205	593	187	182
peak438	21	17	44	95	12	5	27	50
peak439	10	11	64	181	17	4	71	76
peak440	13	14	51	160	16	8	90	41
peak441	15	15	68	132	9	12	40	43
peak442	286	273	251	577	245	168	175	235
peak443	322	304	1065	1806	298	199	497	624
peak444	257	270	218	474	241	163	128	156
peak445	90	72	84	226	113	57	61	71
peak446	20	19	20	45	27	7	2	2
peak447	46	30	33	69	45	43	26	51
peak448	14	17	10	64	12	8	18	7
peak449	43	57	37	117	40	25	56	35
peak450	18	31	28	40	25	17	18	20
peak451	193	182	196	414	195	123	441	481
peak452	1048	981	274	636	913	465	146	122
peak453	483	437	63	173	492	295	213	81
peak454	6	6	22	29	6	3	11	27
peak455	28	26	203	384	29	15	89	157
peak456	12	16	18	47	15	7	29	8
peak457	18	20	31	61	24	5	52	26
peak458	58	48	60	141	73	47	70	34
peak459	12	14	56	150	15	9	25	58
peak460	14	13	29	36	15	9	44	39
peak461	12	11	33	59	11	4	13	35
peak462	18	17	31	54	25	23	15	18
peak463	246	234	201	401	230	150	149	133
peak464	180	213	179	253	228	117	136	98
peak465	36	34	17	83	31	20	26	18
peak466	47	45	75	182	29	18	60	40
peak467	1	5	41	69	1	2	1	14
peak468	217	255	744	1878	233	174	838	729
peak469	10	8	44	115	8	10	24	27
peak470	146	156	158	199	155	90	71	95
peak471	305	272	618	1348	339	192	455	614
peak472	326	308	448	945	387	220	369	438
peak473	65	60	164	301	89	38	61	115
peak474	543	599	1021	2251	633	307	934	817
peak475	269	230	246	666	252	140	223	186
peak476	883	841	4782	6858	937	579	7327	6641
peak477	328	373	273	650	387	203	98	182
peak478	75	83	80	188	80	36	34	101
peak479	66	86	49	122	78	37	72	70
peak480	64	71	75	248	50	36	64	107
peak481	84	86	78	161	68	50	58	67
peak482	8	7	18	44	4	1	24	9
peak483	115	125	145	292	145	108	117	98
peak484	175	175	302	570	196	178	413	463
peak485	57	49	49	87	90	38	42	30
peak486	185	178	522	1082	154	119	290	404
peak487	284	317	110	278	350	189	27	51
peak488	557	515	990	2197	553	279	671	521
peak489	1117	1044	2625	5949	1238	598	1782	1347
peak490	531	528	954	2024	363	169	352	489
peak491	716	634	485	1262	906	594	315	329
peak492	55	45	39	52	63	21	37	6
peak493	91	76	55	200	87	51	50	37
peak494	310	341	741	1416	407	236	725	669
peak495	87	74	140	247	93	49	87	65
peak496	23	25	26	47	19	13	15	22
peak497	143	164	92	138	252	184	74	82
peak498	25	29	28	36	43	27	48	43
peak499	193	168	54	175	289	153	81	94
peak500	569	480	1649	2890	712	386	1123	1251
peak501	43	49	58	104	77	30	55	69
peak502	95	105	42	128	115	65	40	29
peak503	39	42	78	137	24	13	28	25
peak504	15	17	34	40	29	11	39	30
peak505	128	150	308	746	172	88	308	252
peak506	48	61	85	228	58	36	81	86
peak507	17	18	27	45	25	16	6	34
peak508	29	19	27	55	25	13	14	24
peak509	80	65	120	275	87	59	110	103
peak510	51	47	72	83	86	37	66	66
peak511	85	116	155	367	100	73	94	126
peak512	79	78	147	314	92	57	86	83
peak513	43	41	69	116	44	34	74	160
peak514	100	85	146	260	119	62	126	153
peak515	308	288	716	1467	400	186	576	665
peak516	160	125	80	210	213	94	160	123
peak517	424	408	990	2174	500	274	807	860
peak518	127	130	136	253	176	74	154	126
peak519	9	9	8	31	7	4	27	13
peak520	7	21	11	39	20	11	23	8
peak521	14	28	52	113	41	16	28	18
peak522	52	38	79	114	38	25	23	52
peak523	23	17	38	59	17	9	8	13
peak524	215	214	916	2213	272	138	798	773
peak525	54	42	39	68	65	35	5	24
peak526	72	104	197	350	104	82	202	221
peak527	42	24	21	24	14	22	61	36
peak528	18	15	16	86	11	8	27	16
peak529	31	36	84	227	25	22	23	80
peak530	18	21	28	59	24	11	21	28
peak531	11	18	16	83	15	9	13	21
peak532	56	54	101	225	78	44	77	96
peak533	17	19	46	129	19	18	39	53
peak534	23	19	46	74	24	11	32	35
peak535	47	53	36	103	55	30	49	27
peak536	99	128	129	307	100	84	101	106
peak537	169	184	199	460	186	91	170	99
peak538	1174	1252	947	1474	1652	1249	518	1173
peak539	135	127	78	218	171	97	15	15
peak540	45	50	46	108	57	30	9	39
peak541	48	55	99	152	62	25	104	62
peak542	442	403	190	396	397	253	123	54
peak543	195	168	72	157	183	100	136	84
peak544	257	254	259	526	250	108	389	284
peak545	284	238	37	128	288	162	41	28
peak546	80	62	30	85	104	59	8	30
peak547	71	53	32	96	78	49	16	15
peak548	137	126	140	298	154	96	113	135
peak549	259	225	144	341	278	179	68	56
peak550	49	33	46	113	43	16	27	41
peak551	93	99	473	1158	97	56	375	422
peak552	28	28	46	112	50	16	55	87
peak553	71	89	41	59	102	70	42	74
peak554	297	285	116	327	408	256	113	76
peak555	95	112	84	205	106	58	30	40
peak556	70	57	52	131	61	36	18	29
peak557	18	11	33	43	31	17	43	31
peak558	47	40	43	82	84	38	22	21
peak559	240	244	196	345	282	138	80	65
peak560	340	345	385	680	417	271	407	264
peak561	237	235	452	1233	294	158	469	329
peak562	123	120	25	84	133	79	52	23
peak563	1650	1582	927	2206	1630	840	1532	1011
peak564	6	12	27	93	12	8	12	21
peak565	221	201	418	1042	229	107	167	311
peak566	37	36	73	149	48	28	128	76
peak567	35	37	64	115	23	26	65	58
peak568	52	62	154	200	66	34	135	128
peak569	15	19	11	41	14	7	9	6
peak570	22	13	36	65	19	10	55	28
peak571	20	23	97	274	21	13	93	99
peak572	17	25	24	71	19	12	38	31
peak573	5	2	14	38	6	0	4	9
peak574	88	77	170	293	77	57	66	89
peak575	33	46	74	114	38	18	71	39
peak576	705	790	2372	5014	812	532	2008	2154
peak577	24	47	39	72	37	24	3	9
peak578	151	171	420	879	156	95	287	306
peak579	36	30	33	55	45	22	17	23
peak580	13	15	21	52	13	11	33	15
peak581	1570	1907	2975	3187	2184	1519	901	2957
peak582	19	20	113	132	11	21	202	79
peak583	68	63	161	280	57	34	117	116
peak584	61	53	117	230	58	51	125	141
peak585	106	114	288	617	93	41	124	205
peak586	14	18	27	44	20	5	13	16
peak587	81	87	102	213	118	43	44	79
peak588	100	104	111	272	123	56	71	123
peak589	51	50	60	153	54	31	46	47
peak590	26	31	39	126	36	23	31	29
peak591	137	132	457	629	122	72	194	173
peak592	22	19	22	56	22	12	5	20
peak593	12	10	29	84	16	9	55	34
peak594	2162	1855	448	926	2334	1304	450	338
peak595	9	13	28	97	8	8	42	30
peak596	4	9	32	45	9	11	26	25
peak597	6	6	11	50	4	0	11	14
peak598	180	155	81	199	257	156	23	75
peak599	105	101	97	254	106	73	112	136
peak600	68	55	24	73	62	40	1	24
peak601	119	112	147	315	146	94	117	152
peak602	58	60	87	180	63	40	43	45
peak603	68	62	66	110	57	26	38	46
peak604	40	35	37	64	45	25	1	23
peak605	29	33	47	83	43	14	20	41
peak606	76	123	381	933	125	64	486	410
peak607	27	37	16	58	44	20	8	4
peak608	30	31	30	60	31	19	14	31
peak609	66	72	94	202	81	34	164	176
peak610	35	30	59	94	45	24	55	60
peak611	70	64	65	45	36	54	62	64
peak612	30	20	22	64	22	16	2	36
peak613	32	31	41	146	42	29	71	57
peak614	45	47	34	70	46	26	27	24
peak615	42	36	94	157	43	29	25	79
peak616	333	264	1523	1773	320	196	1454	783
peak617	312	299	856	1988	402	160	548	712
peak618	265	213	144	211	360	152	137	129
peak619	181	209	339	789	234	102	225	300
peak620	162	147	117	297	163	96	99	99
peak621	164	142	111	175	184	81	77	115
peak622	144	151	99	322	160	91	160	148
peak623	154	158	213	519	171	69	111	207
peak624	31	28	111	277	50	31	126	86
peak625	97	112	133	274	120	51	109	123
peak626	61	49	56	102	53	48	17	23
peak627	85	61	79	198	70	58	43	77
peak628	189	166	183	373	178	126	192	170
peak629	68	101	51	145	84	57	50	58
peak630	151	164	166	415	165	109	86	112
peak631	27	20	71	149	26	14	45	53
peak632	49	57	52	67	83	46	37	26
peak633	429	412	258	629	551	317	137	99
peak634	4	4	22	50	0	1	27	12
peak635	18	28	18	58	36	14	36	31
peak636	30	28	14	48	41	14	9	5
peak637	233	231	268	633	243	133	196	146
peak638	1	3	10	46	3	0	9	10
peak639	146	132	78	125	159	77	24	20
peak640	191	191	369	809	221	122	251	327
peak641	29	36	26	78	25	22	22	36
peak642	53	56	775	2026	60	32	551	849
peak643	20	17	67	148	17	8	35	33
peak644	5	6	14	53	3	0	1	12
peak645	45	39	33	77	59	32	21	39
peak646	216	210	318	578	237	137	150	268
peak647	65	94	72	43	71	67	44	82
peak648	1002	920	1536	3238	1426	829	1137	1309
peak649	56	46	20	88	77	33	31	48
peak650	15	15	23	69	21	19	19	21
peak651	121	110	70	184	166	97	59	57
peak652	90	108	111	188	109	75	61	40
peak653	31	33	61	114	31	16	27	21
peak654	268	240	129	246	239	146	27	42
peak655	15	16	93	133	8	5	14	28
peak656	84	77	78	90	109	51	14	36
peak657	2	4	24	65	4	3	34	21
peak658	171	162	370	552	182	120	142	225
peak659	173	170	246	555	229	139	204	185
peak660	106	111	413	443	117	108	1359	919
peak661	362	354	171	288	427	233	56	121
peak662	359	414	1186	2416	452	244	899	1059
peak663	4	8	39	94	9	7	51	56
peak664	234	244	649	1527	210	129	549	412
peak665	27	23	49	52	18	9	18	19
peak666	43	26	45	53	41	30	31	54
peak667	80	83	91	174	102	67	110	44
peak668	179	176	317	365	203	108	241	286
peak669	151	147	112	224	191	82	73	41
peak670	140	153	210	441	193	86	115	162
peak671	71	66	63	73	79	38	7	6
peak672	196	181	202	454	218	99	151	202
peak673	62	40	28	62	46	24	8	31
peak674	82	60	62	101	89	70	57	55
peak675	25	25	33	73	37	15	10	25
peak676	27	40	52	131	34	22	7	6
peak677	1271	1113	587	733	1167	808	538	479
peak678	159	120	140	338	160	103	121	134
peak679	270	258	751	1991	372	201	743	861
peak680	5	8	17	41	8	4	18	19
peak681	13	24	44	132	16	8	75	66
peak682	12	8	17	41	14	9	22	45
peak683	12	18	19	74	8	5	28	43
peak684	144	134	175	315	192	91	149	181
peak685	10	8	27	55	6	4	7	17
peak686	28	33	23	66	26	10	25	16
peak687	29	20	21	46	23	17	4	13
peak688	12	10	9	41	11	9	18	4
peak689	63	79	143	312	80	37	80	121
peak690	27	36	113	230	40	17	75	102
peak691	18	19	19	43	7	9	23	19
peak692	47	54	118	282	54	41	124	142
peak693	467	502	403	831	574	324	178	160
peak694	54	61	44	143	56	41	9	33
peak695	2764	2382	1578	3326	3113	1839	1435	1639
peak696	1133	1117	245	532	1119	592	377	233
peak697	1166	1118	285	567	1368	541	264	336
peak698	96	105	90	309	109	64	126	210
peak699	249	359	138	302	320	189	123	192
peak700	20	30	46	129	21	9	34	41
peak701	25	34	104	249	30	20	145	110
peak702	19	18	28	56	18	12	38	4
peak703	175	198	228	388	233	107	162	189
peak704	298	351	551	1100	395	216	504	626
peak705	306	294	461	869	391	221	435	534
peak706	175	171	83	268	198	107	70	86
peak707	17	23	30	72	24	17	12	37
peak708	10	16	10	30	18	13	12	16
peak709	33	21	41	75	38	25	10	19
peak710	26	31	33	71	14	8	17	20
peak711	29	36	39	47	27	10	7	6
peak712	78	47	44	154	70	36	46	27
peak713	87	84	125	277	103	61	81	40
peak714	24	29	21	37	23	9	8	25
peak715	32	28	33	92	29	26	24	53
peak716	65	75	117	307	70	29	79	117
peak717	65	69	168	143	64	35	195	69
peak718	125	128	319	637	155	76	168	176
peak719	208	212	231	423	199	115	196	192
peak720	12	15	38	59	28	6	45	25
peak721	354	361	177	362	627	266	72	73
peak722	830	679	403	874	824	439	194	156
peak723	12	17	14	36	16	7	12	12
peak724	31	17	57	77	17	7	46	28
peak725	25	20	38	76	21	8	9	18
peak726	65	65	63	103	66	56	234	47
peak727	302	300	3827	6955	307	205	4690	4176
peak728	15	19	78	111	15	13	81	192
peak729	317	430	148	170	540	461	155	361
peak730	465	417	134	239	575	271	16	42
peak731	79	85	57	120	84	29	27	42
peak732	1593	1558	1256	3162	1453	790	1157	908
peak733	1752	1588	1614	3986	1410	748	869	1207
peak734	253	274	141	150	237	152	167	140
peak735	84	77	69	68	100	47	22	50
peak736	380	402	280	521	296	161	244	299
peak737	6	10	14	65	26	19	17	26
peak738	10	19	14	27	10	15	7	22
peak739	374	373	167	487	413	257	186	114
peak740	334	292	120	305	359	214	37	44
peak741	5	20	18	59	16	7	19	15
peak742	290	299	147	384	403	248	154	144
peak743	359	304	70	209	459	271	151	52
peak744	125	136	168	397	172	99	91	103
peak745	247	229	281	524	268	168	144	195
peak746	51	59	106	181	71	42	64	96
peak747	72	58	118	217	105	38	62	86
peak748	6	11	47	123	15	12	70	85
peak749	16	13	98	125	27	10	43	116
peak750	11	7	128	216	17	9	116	63
peak751	50	31	38	100	42	22	30	7
peak752	66	58	103	163	52	34	26	48
peak753	35	40	34	61	66	44	18	51
peak754	24	32	55	174	43	19	96	63
peak755	31	30	19	57	42	38	37	38
peak756	30	38	24	71	48	16	15	24
peak757	44	50	24	78	52	22	18	28
peak758	8	9	24	67	10	4	11	11
peak759	26	17	64	81	36	19	68	49
peak760	18	14	15	23	31	12	36	19
peak761	207	206	95	187	247	151	62	72
peak762	492	428	493	1060	504	253	241	287
peak763	396	406	779	1482	454	203	388	509
peak764	3	7	24	56	4	1	1	14
peak765	318	282	264	526	427	280	123	139
peak766	197	188	404	822	329	183	422	548
peak767	19	12	12	54	5	9	10	14
peak768	40	23	107	233	10	5	73	59
peak769	95	102	321	615	57	28	140	99
peak770	19	16	21	60	23	11	3	33
peak771	29	37	49	140	38	17	41	107
peak772	12	17	19	43	16	11	9	27
peak773	40	53	51	93	40	28	26	65
peak774	247	217	346	818	356	172	222	377
peak775	192	154	148	193	182	64	47	37
peak776	136	130	122	220	140	69	81	103
peak777	265	223	203	432	283	132	125	154
peak778	186	142	203	343	173	81	69	175
peak779	325	312	253	579	289	151	180	229
peak780	73	81	67	124	93	55	12	14
peak781	87	98	107	220	94	60	73	94
peak782	68	45	30	59	60	47	32	13
peak783	77	68	65	78	57	40	19	13
peak784	44	31	12	42	40	22	6	17
peak785	86	92	108	221	118	70	220	237
peak786	32	24	38	105	42	24	36	33
peak787	115	108	88	139	139	97	100	68
peak788	35	44	115	182	55	21	80	97
peak789	22	17	24	65	11	14	8	48
peak790	10	9	22	41	2	4	0	19
peak791	21	14	10	40	20	8	0	11
peak792	32	35	52	92	32	25	35	52
peak793	25	31	69	138	28	24	47	33
peak794	7	17	31	63	15	8	17	29
peak795	26	11	60	171	23	20	51	69
peak796	10	10	41	89	12	7	20	17
peak797	16	13	15	50	16	11	26	19
peak798	203	206	77	224	214	118	70	93
peak799	104	123	379	785	107	76	310	461
peak800	199	214	204	388	233	124	93	145
peak801	166	141	106	152	178	76	30	45
peak802	64	72	49	152	79	76	22	74
peak803	37	50	48	147	64	28	50	54
peak804	73	82	164	291	80	54	122	92
peak805	118	122	234	510	99	64	249	257
peak806	3	13	29	88	6	2	1	32
peak807	8	11	47	74	21	5	62	53
peak808	11	10	34	105	7	3	27	47
peak809	12	12	20	71	11	8	46	28
peak810	14	12	23	60	12	4	1	20
peak811	84	94	169	494	100	58	181	132
peak812	32	42	29	47	32	32	58	18
peak813	17	18	28	42	23	7	5	8
peak814	19	12	17	39	15	11	10	23
peak815	42	51	135	298	51	30	126	151
peak816	16	16	39	98	32	28	56	37
peak817	18	14	26	90	15	11	52	37
peak818	24	22	77	129	12	8	51	56
peak819	4	10	10	42	5	4	16	5
peak820	3	8	23	58	2	0	25	20
peak821	15	12	29	69	13	8	24	20
peak822	212	222	82	156	239	148	62	114
peak823	187	211	88	243	208	135	68	97
peak824	330	385	424	860	405	231	410	451
peak825	471	491	259	416	528	327	189	222
peak826	328	393	336	709	461	238	316	277
peak827	1069	1135	1068	2199	1419	713	760	951
peak828	470	491	127	283	566	324	106	112
peak829	451	486	158	303	588	313	153	119
peak830	483	481	194	336	587	279	92	146
peak831	980	879	368	724	1215	562	260	271
peak832	1239	1013	277	708	1367	763	437	182
peak833	29	33	130	317	31	17	183	170
peak834	23	23	13	59	31	15	37	30
peak835	7	12	59	80	24	10	77	54
peak836	180	178	126	362	234	140	170	120
peak837	155	138	115	181	165	94	90	73
peak838	156	141	168	283	184	111	127	83
peak839	39	48	154	273	48	50	105	160
peak840	893	832	1766	3691	991	544	1416	1267
peak841	851	821	1021	2377	1043	512	948	838
peak842	37	60	81	169	52	26	59	60
peak843	503	425	286	465	629	351	146	224
peak844	45	52	114	200	63	33	67	45
peak845	11	6	28	56	14	5	12	14
peak846	124	156	60	146	167	71	49	7
peak847	19	19	36	105	18	14	70	64
peak848	76	96	200	401	83	40	184	135
peak849	63	61	129	248	64	48	64	126
peak850	108	94	128	267	115	67	95	82
peak851	93	102	169	332	83	50	79	101
peak852	115	102	127	252	191	74	68	81
peak853	150	152	86	207	185	107	70	76
peak854	140	107	208	440	131	59	226	157
peak855	181	149	210	494	174	128	302	205
peak856	84	88	51	98	87	53	16	43
peak857	235	251	440	946	305	158	360	377
peak858	23	40	35	80	54	31	32	43
peak859	48	58	81	201	69	27	79	106
peak860	31	17	76	139	28	20	67	97
peak861	20	24	46	90	21	10	81	57
peak862	14	9	53	137	15	10	71	33
peak863	32	29	38	129	30	24	45	56
peak864	33	27	60	96	21	12	16	42
peak865	67	82	97	174	87	35	93	58
peak866	96	89	136	363	112	75	135	126
peak867	200	204	209	602	199	126	181	216
peak868	99	94	103	180	131	61	18	49
peak869	3333	3821	508	738	3889	2412	660	989
peak870	25	26	31	65	32	13	8	30
peak871	779	718	931	1980	1120	666	886	1305
peak872	11	8	40	58	8	5	19	27
peak873	75	67	241	560	96	68	230	268
peak874	38	24	14	45	55	27	17	38
peak875	34	26	19	51	37	24	22	14
peak876	214	211	560	854	188	110	202	205
peak877	163	141	67	163	140	93	13	32
peak878	78	85	64	130	90	48	56	75
peak879	63	75	235	640	59	48	153	346
peak880	147	126	65	144	211	94	9	8
peak881	10	8	32	73	8	3	21	40
peak882	105	118	78	156	179	93	31	44
peak883	7	4	19	50	8	5	26	30
peak884	32	42	10	49	41	18	15	10
peak885	37	47	27	59	47	22	13	20
peak886	479	458	1010	2381	520	277	536	883
peak887	464	477	245	528	545	284	231	246
peak888	55	49	36	108	43	21	4	14
peak889	70	69	51	129	58	41	83	37
peak890	279	258	334	555	383	192	285	207
peak891	18	18	61	45	15	7	21	37
peak892	170	149	265	614	184	102	222	163
peak893	89	108	175	518	243	104	244	160
peak894	8	7	73	117	10	10	61	38
peak895	57	56	46	89	67	28	17	48
peak896	174	186	134	240	222	107	124	162
peak897	9	6	38	38	14	11	14	4
peak898	3	3	11	61	10	4	17	23
peak899	7	6	33	57	14	7	10	12
peak900	24	31	36	87	39	25	31	16
peak901	99	113	223	600	165	89	199	264
peak902	174	169	567	1386	187	105	645	669
peak903	702	721	575	645	893	749	583	972
peak904	30	26	91	169	46	22	74	81
peak905	9	8	35	73	14	8	60	39
peak906	139	111	69	164	109	84	9	45
peak907	31	33	404	638	61	24	302	472
peak908	5	3	9	11	0	1	14	17
peak909	11	13	117	75	11	8	39	68
peak910	4	2	25	32	2	1	17	45
peak911	28	40	98	219	38	30	66	86
peak912	6	4	14	76	2	4	14	12
peak913	216	219	263	587	267	156	240	289
peak914	249	221	251	469	306	185	249	180
peak915	116	101	86	271	141	72	87	124
peak916	112	89	123	297	136	77	130	128
peak917	176	181	1058	3118	198	148	2143	1907
peak918	111	120	180	423	161	85	254	246
peak919	243	219	370	650	285	179	473	380
peak920	288	286	147	285	318	140	143	198
peak921	354	303	268	781	448	273	497	359
peak922	59	46	55	97	53	42	22	80
peak923	8	6	37	53	20	5	20	29
peak924	25	11	12	44	15	7	10	24
peak925	28	25	45	108	24	11	32	21
peak926	29	23	13	65	30	14	5	18
peak927	32	35	53	104	32	18	17	21
peak928	99	97	32	115	111	73	11	7
peak929	8	8	20	48	13	11	60	20
peak930	19	21	67	165	19	19	67	72
peak931	2	2	35	33	7	6	2	12
peak932	410	395	382	600	495	225	187	220
peak933	85	84	99	164	97	83	18	58
peak934	196	165	201	524	208	92	179	136
peak935	21	13	261	374	27	20	175	281
peak936	29	27	45	102	23	20	52	57
peak937	42	36	41	115	38	21	64	27
peak938	104	86	67	54	128	65	42	92
peak939	152	142	185	330	166	95	59	71
peak940	91	99	214	490	111	69	162	110
peak941	26	21	32	97	48	20	26	20
peak942	27	31	52	134	42	19	74	27
peak943	463	468	666	1566	500	264	364	494
peak944	146	127	201	389	183	83	62	157
peak945	33	44	109	276	19	18	62	104
peak946	52	62	71	149	39	11	33	36
peak947	56	63	74	148	59	22	41	26
peak948	88	93	323	657	67	47	201	225
peak949	103	135	250	579	96	51	148	137
peak950	30	37	59	103	28	9	25	36
peak951	55	61	59	85	75	36	32	61
peak952	4	7	33	57	6	0	17	10
peak953	65	66	71	218	77	38	134	74
peak954	36	32	173	347	54	38	261	278
peak955	27	27	92	176	37	32	102	127
peak956	35	35	26	84	54	34	148	39
peak957	39	35	76	152	62	36	59	65
peak958	215	194	158	269	308	167	181	182
peak959	434	415	483	1300	601	378	491	453
peak960	154	159	269	476	299	167	248	199
peak961	210	183	116	243	209	144	71	55
peak962	103	48	153	340	86	49	132	189
peak963	12	13	23	40	25	9	14	49
peak964	40	34	70	141	69	39	46	110
peak965	255	233	125	287	339	156	117	47
peak966	57	61	30	59	79	27	17	23
peak967	422	384	177	285	345	321	152	343
peak968	22	26	23	57	16	22	46	14
peak969	186	160	270	467	191	149	169	177
peak970	33	24	50	99	42	27	1	15
peak971	253	234	115	333	289	129	151	128
peak972	213	207	239	465	256	143	192	156
peak973	4	10	5	35	11	2	9	8
peak974	7	3	8	52	7	5	17	12
peak975	24	19	17	52	23	14	28	25
peak976	12	13	25	50	18	4	4	35
peak977	8	12	12	43	11	2	1	9
peak978	359	309	222	503	422	269	274	172
peak979	17	9	14	40	20	15	7	28
peak980	16	19	41	47	22	10	11	38
peak981	493	539	738	1527	1057	597	1157	1460
peak982	189	205	99	114	436	281	916	236
peak983	414	369	460	877	923	495	392	375
peak984	42	35	28	46	53	49	145	102
peak985	24	29	27	70	24	8	21	30
peak986	20	16	21	34	19	17	10	3
peak987	94	83	85	212	74	54	83	57
peak988	154	152	121	392	163	96	128	126
peak989	222	225	715	1493	246	155	648	652
peak990	211	226	131	300	234	112	86	107
peak991	441	391	373	958	484	278	358	361
peak992	10	8	34	78	22	15	49	125
peak993	110	105	105	228	140	106	192	147
peak994	19	27	88	182	19	11	64	83
peak995	65	74	35	71	85	67	22	21
peak996	89	102	325	576	112	62	186	224
peak997	180	207	626	1617	307	180	912	962
peak998	11	17	18	57	9	2	23	8
peak999	21	23	176	174	9	8	280	180
peak1000	186	179	143	412	174	82	63	143
peak1001	31	25	55	118	32	17	52	35
peak1002	245	240	113	323	253	125	43	34
peak1003	322	351	387	795	273	153	205	198
peak1004	339	303	317	508	245	150	115	128
peak1005	616	553	1398	2399	448	266	721	768
peak1006	287	304	260	507	333	170	175	155
peak1007	15	10	24	71	11	7	11	40
peak1008	295	287	593	1170	292	200	365	431
peak1009	174	197	90	145	200	109	17	29
peak1010	16	16	34	55	12	1	18	7
peak1011	53	40	104	206	40	46	122	77
peak1012	1	8	14	41	1	3	8	33
peak1013	53	58	59	149	48	38	16	43
peak1014	145	133	172	283	135	75	167	113
peak1015	142	137	222	369	188	123	96	148
peak1016	81	70	51	117	104	53	27	32
peak1017	53	51	55	109	65	45	15	43
peak1018	817	751	159	447	999	470	95	55
peak1019	1200	1157	789	1928	1371	883	521	629
peak1020	746	822	669	1191	913	469	256	485
peak1021	117	93	51	98	116	44	49	19
peak1022	117	116	170	308	124	48	139	161
peak1023	190	244	407	717	241	129	280	410
peak1024	121	122	76	220	143	70	38	106
peak1025	298	347	567	1144	239	143	294	380
peak1026	275	303	297	654	244	136	125	171
peak1027	40	29	48	64	35	20	13	18
peak1028	158	153	317	764	105	72	318	227
peak1029	186	163	69	214	154	109	63	60
peak1030	121	102	198	389	108	75	113	96
peak1031	173	179	170	319	120	103	50	65
peak1032	209	204	55	213	141	129	25	63
peak1033	116	115	82	196	121	38	44	37
peak1034	270	255	106	265	294	156	36	53
peak1035	130	125	53	92	102	52	126	38
peak1036	173	199	116	337	142	102	68	71
peak1037	514	484	1485	4031	429	205	1233	1344
peak1038	326	335	272	799	323	166	243	203
peak1039	45	38	43	96	18	12	2	12
peak1040	62	50	202	387	17	7	70	33
peak1041	13	19	20	39	7	0	5	4
peak1042	85	85	193	433	84	50	157	135
peak1043	69	61	27	109	54	35	28	51
peak1044	71	79	41	131	90	55	46	44
peak1045	131	165	156	370	119	54	115	142
peak1046	80	68	192	467	92	44	174	189
peak1047	240	281	564	1009	298	174	291	516
peak1048	25	42	66	109	45	29	59	79
peak1049	44	71	37	107	53	49	19	37
peak1050	56	59	75	99	55	32	48	48
peak1051	87	63	205	408	76	42	114	196
peak1052	188	199	206	513	241	106	107	122
peak1053	184	176	263	560	230	152	359	287
peak1054	151	147	166	318	189	112	127	175
peak1055	128	135	99	217	161	98	156	177
peak1056	99	84	373	364	129	59	225	254
peak1057	46	38	27	45	63	31	17	31
peak1058	18	12	56	147	23	15	78	49
peak1059	14	13	26	38	25	0	7	16
peak1060	43	44	111	225	75	38	93	78
peak1061	31	33	43	106	50	21	49	45
peak1062	264	250	455	1007	304	166	451	485
peak1063	35	15	55	118	24	22	49	59
peak1064	543	539	1045	2384	551	373	565	772
peak1065	170	143	89	185	199	133	66	110
peak1066	161	128	107	224	186	89	111	35
peak1067	60	47	32	131	86	52	34	56
peak1068	104	135	171	269	107	59	187	204
peak1069	133	187	155	365	153	104	64	166
peak1070	187	180	201	322	168	119	214	101
peak1071	236	302	940	613	312	232	347	797
peak1072	102	116	104	215	109	79	145	174
peak1073	12	9	31	67	20	12	17	7
peak1074	280	263	185	399	282	146	117	136
peak1075	6	10	36	87	2	2	6	9
peak1076	31	11	176	282	10	16	190	115
peak1077	57	63	99	176	54	28	59	41
peak1078	28	41	43	95	33	23	27	46
peak1079	29	29	16	74	35	19	0	16
peak1080	71	88	153	297	79	43	107	93
peak1081	20	24	23	47	22	11	17	15
peak1082	1046	941	77	268	979	639	190	124
peak1083	131	132	147	224	136	60	46	80
peak1084	75	60	32	85	71	39	21	12
peak1085	25	26	186	333	23	13	70	119
peak1086	1370	1458	78	191	1847	1033	120	143
peak1087	32	21	84	125	32	8	18	35
peak1088	88	94	75	145	107	51	15	48
peak1089	87	83	29	94	106	58	28	12
peak1090	988	932	30	94	929	454	38	35
peak1091	21	13	65	140	12	5	8	19
peak1092	4	8	11	40	10	5	21	28
peak1093	10	12	34	80	8	6	32	39
peak1094	9	8	44	107	8	3	32	29
peak1095	78	74	53	127	65	40	71	46
peak1096	110	140	386	774	117	57	357	471
peak1097	111	129	90	205	108	71	68	74
peak1098	307	292	355	752	274	156	498	597
peak1099	180	235	247	483	176	122	228	168
peak1100	48	28	38	54	22	13	0	19
peak1101	13	21	20	50	9	1	15	26
peak1102	93	83	51	163	99	53	44	39
peak1103	24	40	69	96	40	25	15	29
peak1104	38	44	53	67	38	19	7	24
peak1105	31	41	48	74	36	15	5	20
peak1106	35	43	43	87	32	18	27	38
peak1107	2	9	30	47	7	0	16	14
peak1108	52	58	62	152	50	20	32	46
peak1109	95	102	108	231	129	69	43	54
peak1110	23	24	19	58	32	14	18	24
peak1111	413	371	277	557	568	290	235	214
peak1112	257	283	166	288	265	148	38	112
peak1113	326	362	202	508	369	216	174	223
peak1114	52	49	63	131	70	30	26	45
peak1115	36	35	61	76	80	46	38	38
peak1116	8	15	32	56	9	10	2	14
peak1117	94	94	360	802	127	68	212	279
peak1118	40	45	36	106	49	23	54	34
peak1119	44	68	66	91	73	40	3	38
peak1120	348	327	128	330	356	204	62	80
peak1121	236	228	170	319	323	184	261	358
peak1122	113	113	303	541	158	96	479	258
peak1123	62	72	43	101	69	47	27	17
peak1124	437	450	1067	2149	548	304	901	883
peak1125	60	57	68	192	78	44	11	43
peak1126	83	62	232	471	72	40	158	127
peak1127	647	630	401	919	941	526	218	306
peak1128	185	167	60	163	228	109	69	105
peak1129	412	436	174	341	560	270	233	130
peak1130	25	17	23	35	23	7	5	3
peak1131	1	1	10	30	5	2	14	27
peak1132	123	144	173	387	154	75	107	85
peak1133	54	55	53	96	48	49	52	58
peak1134	27	28	26	38	33	17	41	24
peak1135	41	37	124	197	75	56	111	139
peak1136	1396	1420	2464	4794	1918	1075	1713	1706
peak1137	1046	848	274	445	1152	736	160	286
peak1138	54	55	69	160	45	13	63	28
peak1139	79	72	129	226	81	40	33	96
peak1140	29	21	28	53	24	17	40	32
peak1141	24	25	22	42	25	10	13	16
peak1142	196	179	147	250	195	94	126	136
peak1143	7	3	22	73	5	3	15	18
peak1144	3	4	6	79	2	2	84	36
peak1145	437	410	109	158	521	246	80	147
peak1146	1270	1212	276	478	1313	650	71	81
peak1147	12	5	31	56	6	1	13	18
peak1148	43	32	36	117	43	21	40	48
peak1149	26	27	45	92	25	11	33	18
peak1150	28	28	32	80	28	8	0	15
peak1151	22	27	43	49	34	18	42	9
peak1152	287	281	665	1015	405	231	284	348
peak1153	95	87	65	152	99	51	55	64
peak1154	39	38	31	100	41	25	38	57
peak1155	41	33	66	182	56	21	88	47
peak1156	908	832	447	783	933	585	195	301
peak1157	267	257	73	104	318	171	78	97
peak1158	47	58	46	78	46	30	9	12
peak1159	212	230	551	1174	268	143	675	655
peak1160	158	119	127	434	150	80	162	197
peak1161	36	55	140	200	51	13	73	128
peak1162	29	34	103	169	45	22	47	85
peak1163	95	100	114	140	76	66	69	50
peak1164	152	167	51	138	150	96	38	75
peak1165	16	9	30	26	17	5	13	18
peak1166	43	28	237	422	40	24	83	141
peak1167	230	254	426	721	264	166	427	423
peak1168	402	356	124	157	447	318	104	213
peak1169	682	614	710	1570	956	440	424	495
peak1170	3338	3306	142	366	4314	2186	125	121
peak1171	3134	2648	426	1154	3878	2606	402	573
peak1172	52	66	180	323	82	41	184	187
peak1173	36	28	45	57	46	22	27	73
peak1174	45	53	129	145	60	21	96	123
peak1175	78	76	165	177	112	46	62	115
peak1176	71	79	113	156	113	55	51	102
peak1177	24	27	169	330	51	31	159	214
peak1178	70	65	143	229	65	54	61	94
peak1179	16	17	27	24	23	6	7	7
peak1180	508	464	657	993	637	318	312	286
peak1181	452	458	775	1393	633	326	432	407
peak1182	124	151	255	554	161	62	195	341
peak1183	31	31	23	18	42	21	5	13
peak1184	67	77	115	237	82	42	119	127
peak1185	102	107	44	127	121	66	43	43
peak1186	33	30	42	63	50	15	10	29
peak1187	20	24	28	69	12	10	37	30
peak1188	30	30	37	72	31	20	20	47
peak1189	114	96	65	134	106	45	30	71
peak1190	117	99	184	376	127	74	109	96
peak1191	205	216	606	1577	202	115	508	610
peak1192	336	303	186	428	382	208	117	121
peak1193	118	141	47	88	131	87	12	36
peak1194	152	150	383	713	163	82	153	169
peak1195	141	133	108	183	160	88	28	32
peak1196	30	26	30	65	36	19	3	11
peak1197	28	24	48	61	45	18	18	15
peak1198	34	31	73	74	32	17	14	13
peak1199	74	65	34	87	85	34	18	31
peak1200	66	61	49	88	69	35	47	36
peak1201	79	69	109	183	91	55	36	37
peak1202	104	106	122	221	97	29	131	148
peak1203	207	180	323	599	223	93	265	264
peak1204	181	138	148	167	210	109	63	163
peak1205	5	6	17	44	4	4	23	12
peak1206	24	16	36	75	21	12	32	47
peak1207	163	148	129	180	151	88	51	71
peak1208	95	97	77	196	83	54	13	48
peak1209	80	61	70	110	133	67	31	89
peak1210	270	266	181	314	279	168	103	80
peak1211	513	480	423	711	522	314	243	293
peak1212	220	208	217	418	248	137	99	228
peak1213	135	130	208	292	169	57	54	168
peak1214	17	23	30	69	18	9	20	23
peak1215	22	25	48	76	24	13	20	32
peak1216	26	39	75	130	44	20	26	34
peak1217	66	73	522	1016	61	28	375	419
peak1218	129	155	558	1017	169	77	372	464
peak1219	83	80	61	108	128	54	32	41
peak1220	1881	2076	137	264	2586	1320	184	237
peak1221	3706	4013	390	809	4540	2525	344	454
peak1222	3184	3346	220	845	3691	1881	393	351
peak1223	4494	4875	303	642	6168	3191	377	369
peak1224	3928	4074	310	1052	4303	2562	735	420
peak1225	4039	4022	224	623	4488	2501	528	354
peak1226	10671	10629	10390	25419	14492	7222	11111	10578
peak1227	135	134	108	208	181	86	108	125
peak1228	39	22	17	37	38	24	33	36
peak1229	55	39	42	99	44	20	28	32
peak1230	63	60	185	316	51	31	148	105
peak1231	36	39	18	57	36	13	53	26
peak1232	102	84	539	1063	95	28	252	343
peak1233	88	46	72	162	57	28	35	45
peak1234	35	49	25	48	66	31	23	15
peak1235	119	100	93	166	154	71	40	66
peak1236	96	79	347	714	122	59	246	304
peak1237	32	48	38	81	56	41	16	13
peak1238	43	52	162	64	55	31	10	85
peak1239	19	15	47	105	16	8	15	34
peak1240	22	14	41	19	12	12	10	9
peak1241	362	344	623	1120	347	179	268	255
peak1242	173	182	90	202	191	112	85	53
peak1243	30	27	109	212	29	13	49	89
peak1244	25	24	137	222	21	9	121	77
peak1245	30	19	35	39	36	13	4	30
peak1246	52	52	103	186	66	27	39	64
peak1247	119	100	93	145	159	73	57	99
peak1248	115	94	344	706	118	49	212	248
peak1249	38	27	58	108	31	17	30	29
peak1250	55	66	69	101	58	25	14	29
peak1251	90	115	87	131	107	56	39	35
peak1252	687	615	348	517	624	364	223	272
peak1253	8	1	10	39	2	3	23	8
peak1254	10	12	20	53	9	7	37	50
peak1255	4	5	19	65	5	1	29	33
peak1256	4	3	18	42	6	1	5	11
peak1257	15	10	36	62	17	10	20	20
peak1258	22	17	46	114	24	11	32	38
peak1259	5	5	31	72	8	5	32	49
peak1260	15	8	10	63	27	12	13	21
peak1261	45	38	46	97	40	24	28	44
peak1262	12	5	14	47	18	9	0	5
peak1263	42	31	61	128	39	26	54	40
peak1264	15	18	20	63	13	11	19	25
peak1265	128	130	354	838	115	64	211	254
peak1266	178	166	317	658	148	102	132	242
peak1267	99	123	114	231	97	53	21	87
peak1268	50	42	75	149	50	21	16	61
peak1269	330	296	98	198	266	168	21	45
peak1270	11	15	56	72	34	23	41	45
peak1271	23	17	39	123	28	27	67	87
peak1272	183	161	102	515	168	86	108	65
peak1273	265	236	908	1515	284	163	914	759
peak1274	89	99	201	342	83	44	129	136
peak1275	52	77	30	54	49	31	45	19
peak1276	76	96	33	78	100	50	30	15
peak1277	68	85	232	571	68	36	219	173
peak1278	110	71	50	94	98	62	36	18
peak1279	5	3	20	49	4	5	9	30
peak1280	107	116	426	932	89	58	297	251
peak1281	68	63	44	140	86	46	28	20
peak1282	61	76	89	260	79	43	50	78
peak1283	47	42	64	91	58	32	34	35
peak1284	30	25	12	40	25	7	15	25
peak1285	22	24	26	48	4	13	13	16
peak1286	21	23	114	228	19	15	42	60
peak1287	141	136	453	1028	189	91	266	398
peak1288	48	49	48	105	52	25	23	23
peak1289	75	74	108	212	92	59	102	70
peak1290	371	333	59	170	489	187	56	76
peak1291	460	444	785	1632	581	333	628	561
peak1292	1590	1326	252	690	1433	838	239	194
peak1293	942	915	450	947	977	466	563	604
peak1294	874	820	101	264	936	445	37	132
peak1295	748	648	230	418	773	385	127	247
peak1296	509	511	54	153	531	241	38	64
peak1297	30	29	49	87	28	17	45	40
peak1298	19	21	61	79	18	10	22	22
peak1299	38	27	21	50	34	18	18	22
peak1300	113	95	255	541	144	86	186	296
peak1301	159	143	322	872	154	88	413	363
peak1302	48	44	56	102	54	26	30	76
peak1303	55	62	59	122	71	32	79	58
peak1304	77	75	162	397	106	63	119	109
peak1305	222	179	80	151	267	129	44	42
peak1306	227	172	164	228	245	106	65	71
peak1307	60	78	162	369	70	47	145	128
peak1308	66	75	77	206	79	35	46	78
peak1309	292	288	551	1124	379	225	567	462
peak1310	20	25	7	22	38	19	24	39
peak1311	87	73	90	249	102	40	72	124
peak1312	80	79	209	461	121	53	145	203
peak1313	66	54	49	134	83	29	21	13
peak1314	7	5	14	53	8	9	13	8
peak1315	11	8	34	67	16	4	27	35
peak1316	11	11	46	92	16	8	20	41
peak1317	22	19	13	46	24	15	2	10
peak1318	2571	2321	227	689	3597	1927	276	324
peak1319	1281	1121	816	2221	1172	755	661	560
peak1320	38	49	54	96	63	49	22	59
peak1321	101	85	88	291	128	89	71	107
peak1322	1061	1044	120	295	1061	1136	191	179
peak1323	11	4	13	33	3	1	3	4
peak1324	26	31	42	131	44	27	83	84
peak1325	27	32	49	102	38	29	43	62
peak1326	249	240	127	293	267	115	208	230
peak1327	16	10	12	54	20	14	4	14
peak1328	16	20	52	91	14	21	53	55
peak1329	18	20	30	65	17	11	82	42
peak1330	5	6	13	45	7	6	28	10
peak1331	5	0	24	62	3	4	50	33
peak1332	42	49	88	136	52	40	19	47
peak1333	13	18	55	73	12	14	63	44
peak1334	15	18	59	112	24	19	85	56
peak1335	393	316	225	405	621	349	323	280
peak1336	122	141	422	552	155	111	468	446
peak1337	90	98	64	155	134	75	66	82
peak1338	6	4	17	40	13	16	24	23
peak1339	255	228	203	443	291	128	129	82
peak1340	11	6	70	127	15	10	52	50
peak1341	26	19	19	58	25	11	2	18
peak1342	345	327	1153	3135	364	179	863	871
peak1343	56	58	84	168	54	36	29	25
peak1344	126	137	641	1207	171	100	496	577
peak1345	28	45	41	72	39	26	65	18
peak1346	54	28	37	60	88	83	28	54
peak1347	54	69	106	168	211	118	98	154
peak1348	53	47	62	122	144	87	67	92
peak1349	71	64	49	151	73	28	79	26
peak1350	58	61	117	251	63	33	67	67
peak1351	75	80	129	303	78	38	68	96
peak1352	26	46	44	97	49	18	41	76
peak1353	302	259	569	1124	375	227	355	480
peak1354	101	107	64	138	133	76	52	99
peak1355	313	267	427	959	294	157	278	256
peak1356	24	24	55	63	30	22	33	23
peak1357	53	37	18	56	43	40	18	19
peak1358	22	28	87	176	33	24	50	73
peak1359	42	56	58	146	31	24	41	16
peak1360	7	6	10	44	12	11	42	34
peak1361	816	679	250	553	883	349	236	269
peak1362	546	508	123	406	674	284	330	262
peak1363	864	787	464	970	988	478	712	810
peak1364	8	13	18	45	24	13	23	9
peak1365	53	35	60	108	81	35	80	38
peak1366	180	146	239	483	239	92	214	202
peak1367	67	76	247	463	100	53	286	229
peak1368	30	28	41	138	27	22	178	131
peak1369	122	90	62	139	144	59	41	33
peak1370	75	51	34	64	48	55	20	16
peak1371	14	10	43	54	16	13	12	8
peak1372	18	9	19	57	15	2	20	12
peak1373	76	69	216	626	72	46	81	139
peak1374	41	46	35	76	52	34	2	38
peak1375	107	82	62	163	109	61	18	47
peak1376	119	102	89	198	130	67	30	33
peak1377	122	99	127	324	102	90	47	68
peak1378	297	269	371	802	354	189	149	164
peak1379	239	212	196	405	291	152	153	115
peak1380	169	137	91	220	188	105	44	67
peak1381	1631	1756	4762	4561	1825	1367	1204	4477
peak1382	39	36	28	67	31	14	10	8
peak1383	46	36	50	86	45	20	28	27
peak1384	83	98	565	1291	86	64	509	681
peak1385	31	50	47	158	30	23	70	76
peak1386	500	518	899	2152	539	360	1006	1226
peak1387	388	352	173	525	394	209	153	123
peak1388	470	451	99	285	480	247	129	59
peak1389	926	896	1867	3973	948	541	1348	1318
peak1390	32	21	44	110	29	18	51	64
peak1391	55	69	147	202	63	44	39	64
peak1392	64	65	204	374	89	37	190	135
peak1393	431	394	330	974	376	255	321	207
peak1394	356	397	634	1348	356	206	592	651
peak1395	367	385	167	413	333	217	118	178
peak1396	197	184	40	168	154	114	29	104
peak1397	312	283	711	1570	346	181	526	415
peak1398	87	104	47	122	77	49	6	30
peak1399	97	111	113	176	91	68	124	65
peak1400	120	144	136	362	118	73	137	117
peak1401	13	18	30	61	24	12	45	29
peak1402	126	100	44	129	184	119	29	42
peak1403	55	57	78	229	66	39	73	77
peak1404	20	35	69	160	32	18	72	74
peak1405	60	72	90	190	79	32	85	61
peak1406	86	76	11	66	80	42	44	18
peak1407	81	53	208	434	84	37	111	154
peak1408	63	52	109	256	72	36	90	127
peak1409	112	100	331	504	143	74	273	275
peak1410	15	18	62	89	21	12	19	63
peak1411	112	106	67	121	112	77	11	30
peak1412	110	73	50	101	115	74	12	20
peak1413	74	61	85	119	85	57	77	53
peak1414	455	401	1015	2444	616	316	1021	950
peak1415	82	86	255	501	128	55	182	170
peak1416	68	60	175	392	86	53	29	84
peak1417	24	36	93	263	25	9	48	59
peak1418	52	36	23	76	45	22	13	42
peak1419	55	43	62	53	47	26	11	28
peak1420	63	37	165	239	54	24	70	232
peak1421	78	82	184	284	98	58	122	139
peak1422	14	16	31	54	22	9	116	53
peak1423	5	5	34	29	7	7	78	35
peak1424	126	96	201	441	161	86	298	243
peak1425	165	144	91	182	190	124	53	103
peak1426	74	76	175	267	86	49	79	95
peak1427	8	18	18	46	19	11	40	17
peak1428	4	6	7	36	4	1	4	3
peak1429	103	132	26	46	130	65	39	55
peak1430	53	41	31	33	54	36	19	41
peak1431	459	447	398	753	641	336	191	274
peak1432	258	241	41	126	309	208	146	95
peak1433	78	50	155	240	61	35	130	166
peak1434	55	53	26	72	77	31	12	37
peak1435	84	86	383	796	113	71	236	376
peak1436	70	51	100	146	74	43	33	71
peak1437	171	144	163	306	200	109	65	99
peak1438	189	165	61	141	200	100	17	62
peak1439	256	280	147	324	314	129	13	56
peak1440	220	207	336	723	250	109	119	166
peak1441	34	38	134	301	74	37	158	158
peak1442	39	26	28	75	37	14	27	25
peak1443	15	14	42	68	13	11	2	28
peak1444	19	18	16	37	14	13	28	23
peak1445	30	33	99	184	47	16	64	54
peak1446	35	43	47	114	33	25	41	37
peak1447	49	37	58	144	72	30	52	59
peak1448	125	140	101	150	147	100	15	161
peak1449	976	1031	129	238	1188	905	183	245
peak1450	804	641	115	268	873	380	252	144
peak1451	295	321	320	340	354	210	295	331
peak1452	1752	1882	85	321	1731	867	220	169
peak1453	3460	3536	161	493	3175	1632	191	220
peak1454	5445	5547	233	577	5330	2767	124	88
peak1455	5493	5522	229	659	6032	3243	149	195
peak1456	21	24	22	18	20	7	15	35
peak1457	198	180	148	258	227	157	68	93
peak1458	225	210	130	369	265	151	156	127
peak1459	93	114	106	170	113	51	93	79
peak1460	209	198	177	278	237	90	171	155
peak1461	142	149	50	101	169	78	37	57
peak1462	864	800	641	1158	925	523	428	539
peak1463	353	332	305	471	363	198	132	133
peak1464	52	73	174	341	84	34	95	122
peak1465	17	29	50	99	29	12	38	68
peak1466	33	37	53	104	40	19	19	21
peak1467	148	101	203	207	170	94	398	335
peak1468	185	161	146	267	267	109	86	103
peak1469	98	113	144	399	134	98	93	281
peak1470	142	146	80	194	177	67	75	67
peak1471	213	208	271	666	236	110	306	245
peak1472	109	123	215	483	94	60	137	164
peak1473	30	46	31	103	31	10	22	8
peak1474	30	27	27	83	45	18	24	28
peak1475	72	72	23	74	132	55	19	12
peak1476	173	203	518	929	278	203	171	553
peak1477	473	493	274	782	472	227	254	296
peak1478	148	122	105	90	260	125	66	68
peak1479	151	148	113	119	227	119	78	92
peak1480	93	96	73	170	106	52	37	40
peak1481	42	58	36	64	44	26	26	11
peak1482	245	266	108	309	301	175	223	305
peak1483	11	9	24	62	10	6	1	30
peak1484	192	208	333	710	205	129	303	288
peak1485	68	51	105	210	95	48	102	172
peak1486	71	92	70	117	92	49	37	36
peak1487	3894	3830	969	1656	4624	2801	876	880
peak1488	1477	1578	357	471	2022	1341	641	647
peak1489	373	369	259	558	415	207	166	131
peak1490	1488	1304	452	911	1610	1016	277	366
peak1491	98	84	145	311	136	70	177	124
peak1492	60	46	61	122	78	32	72	29
peak1493	3471	3025	228	779	4003	2252	383	360
peak1494	4999	4343	229	725	5859	3463	357	329
peak1495	40	41	19	51	36	35	6	10
peak1496	32	22	58	116	52	15	67	77
peak1497	50	69	102	235	88	53	31	100
peak1498	237	233	192	605	241	138	234	279
peak1499	443	402	645	1224	417	227	522	548
peak1500	104	105	139	298	114	85	69	170
peak1501	73	92	476	995	78	40	493	446
peak1502	48	50	54	102	53	29	56	65
peak1503	44	48	128	183	50	46	536	279
peak1504	47	41	37	44	68	40	48	53
peak1505	26	15	28	75	16	20	77	59
peak1506	86	75	45	127	97	45	7	38
peak1507	237	219	438	1025	325	195	226	237
peak1508	328	275	205	274	464	219	59	246
peak1509	21	32	25	34	18	13	7	29
peak1510	37	45	117	113	52	21	142	90
peak1511	158	186	281	639	196	110	335	349
peak1512	92	92	76	162	131	73	48	16
peak1513	238	311	747	1713	351	173	422	426
peak1514	70	76	68	113	86	37	74	43
peak1515	61	42	44	73	55	31	20	35
peak1516	180	159	333	728	209	92	300	295
peak1517	58	60	40	77	67	36	17	49
peak1518	63	51	41	71	71	40	51	47
peak1519	117	99	143	288	148	78	143	130
peak1520	122	114	62	118	164	72	67	88
peak1521	211	187	284	697	214	116	324	270
peak1522	263	251	626	1351	332	136	493	497
peak1523	108	84	177	188	98	40	61	68
peak1524	79	78	65	94	74	44	15	39
peak1525	88	58	64	129	99	54	34	67
peak1526	104	88	80	140	164	81	52	101
peak1527	167	158	162	365	194	98	111	136
peak1528	129	132	130	310	170	78	127	138
peak1529	138	133	97	219	159	65	49	87
peak1530	194	204	124	301	276	102	134	94
peak1531	5	7	23	44	14	2	11	15
peak1532	272	269	118	287	277	125	268	190
peak1533	14	12	16	65	27	12	18	19
peak1534	10	8	33	55	22	13	28	6
peak1535	170	209	41	113	214	121	56	51
peak1536	188	134	73	75	223	118	106	60
peak1537	164	119	28	77	178	118	44	36
peak1538	110	109	128	210	123	72	89	97
peak1539	64	56	28	118	80	59	4	38
peak1540	8	4	29	66	5	6	13	15
peak1541	91	94	121	242	100	55	67	106
peak1542	41	50	29	60	63	21	40	13
peak1543	28	38	43	54	14	12	27	34
peak1544	45	38	26	60	55	38	6	8
peak1545	39	26	31	36	40	17	10	9
peak1546	98	67	47	115	127	100	28	47
peak1547	374	321	136	271	399	244	46	81
peak1548	350	357	152	327	376	210	91	105
peak1549	167	146	287	528	158	92	155	266
peak1550	48	39	50	73	52	21	53	40
peak1551	58	41	69	134	54	19	22	47
peak1552	95	85	84	109	102	57	18	38
peak1553	16	18	45	105	24	9	45	36
peak1554	48	47	97	270	59	22	83	79
peak1555	535	559	165	407	605	265	213	223
peak1556	403	443	146	320	428	231	142	165
peak1557	155	173	129	226	231	94	202	199
peak1558	10	21	52	80	30	11	43	25
peak1559	19	32	33	69	19	15	56	54
peak1560	20	16	55	115	25	18	35	31
peak1561	8	13	37	71	12	3	24	32
peak1562	11	11	28	48	17	11	15	54
peak1563	11	10	47	107	21	13	71	27
peak1564	202	164	134	297	181	119	101	96
peak1565	119	98	65	172	100	53	32	32
peak1566	58	44	47	106	48	29	12	24
peak1567	698	701	354	689	1006	529	196	169
peak1568	21	16	16	48	13	10	20	6
peak1569	15	17	22	65	33	10	53	17
peak1570	14	14	160	253	14	4	111	143
peak1571	20	27	71	129	17	12	77	81
peak1572	33	29	90	183	55	13	92	102
peak1573	42	38	98	246	44	36	19	55
peak1574	12	14	73	127	8	5	42	39
peak1575	83	89	66	159	88	50	36	73
peak1576	132	132	144	261	116	61	45	34
peak1577	42	45	64	78	36	30	13	45
peak1578	9	7	44	92	9	1	103	59
peak1579	66	68	107	205	104	48	88	54
peak1580	32	25	24	55	28	10	18	9
peak1581	54	55	118	250	74	29	101	76
peak1582	356	291	301	667	459	224	384	309
peak1583	146	126	80	163	181	107	77	85
peak1584	1230	1246	2142	2402	1451	1276	1243	2338
peak1585	221	233	236	394	248	128	197	139
peak1586	110	131	263	610	137	78	307	186
peak1587	310	287	253	347	364	158	137	191
peak1588	367	332	505	1226	333	200	310	476
peak1589	121	129	155	310	108	62	82	91
peak1590	147	137	132	308	127	88	53	86
peak1591	89	99	220	446	107	52	132	200
peak1592	128	121	644	1295	176	117	502	599
peak1593	51	54	32	85	73	34	46	26
peak1594	41	32	22	49	31	17	6	36
peak1595	15	13	43	110	8	7	9	23
peak1596	13	23	53	142	10	4	34	20
peak1597	31	35	75	190	39	12	74	72
peak1598	24	21	22	34	29	8	5	19
peak1599	5	3	27	44	8	0	5	15
peak1600	42	33	36	105	69	36	52	88
peak1601	222	216	160	296	307	151	110	111
peak1602	211	217	699	1490	290	142	911	801
peak1603	51	47	115	189	51	44	52	119
peak1604	95	92	292	633	110	74	292	238
peak1605	19	19	33	62	27	14	7	8
peak1606	886	817	1437	3648	885	549	1539	1142
peak1607	408	395	435	900	429	261	514	541
peak1608	524	555	1646	3563	513	308	1675	1958
peak1609	582	556	787	1976	675	430	737	1064
peak1610	262	275	123	375	289	176	58	138
peak1611	660	639	902	1840	126	80	174	107
peak1612	558	538	318	797	425	221	221	200
peak1613	432	430	712	1714	313	147	421	360
peak1614	687	683	538	1010	558	241	297	275
peak1615	181	153	113	298	161	80	65	83
peak1616	88	115	51	114	92	33	21	21
peak1617	0	3	27	62	2	1	14	19
peak1618	13	16	46	85	10	1	5	18
peak1619	8	8	33	58	10	7	44	22
peak1620	150	154	29	102	169	118	79	99
peak1621	132	129	102	183	99	57	86	109
peak1622	155	139	72	264	136	78	126	109
peak1623	14	33	53	76	29	45	90	51
peak1624	17	23	133	214	21	15	39	304
peak1625	143	123	227	514	151	92	117	129
peak1626	900	904	345	965	936	677	235	169
peak1627	573	624	397	814	623	477	1059	785
peak1628	1333	1218	372	907	1340	833	129	215
peak1629	32	26	30	91	32	13	37	15
peak1630	126	138	241	368	174	97	154	188
peak1631	74	91	88	116	99	52	63	47
peak1632	41	55	47	84	68	35	62	62
peak1633	90	91	122	207	110	65	43	90
peak1634	27	33	40	83	39	28	12	21
peak1635	30	28	32	86	35	16	79	56
peak1636	15	23	46	64	29	9	25	60
peak1637	42	36	39	72	31	26	59	27
peak1638	67	86	189	325	84	44	136	140
peak1639	151	147	403	807	151	116	272	289
peak1640	141	114	149	325	130	84	181	144
peak1641	50	46	34	87	45	26	7	30
peak1642	88	80	80	209	109	66	26	79
peak1643	163	162	309	823	172	142	145	221
peak1644	239	211	431	887	207	142	236	235
peak1645	246	267	303	633	267	131	257	226
peak1646	284	333	531	1286	393	165	447	449
peak1647	32	23	48	62	25	11	2	12
peak1648	21	16	40	72	12	10	10	26
peak1649	7	13	17	37	7	3	8	13
peak1650	17	22	44	132	18	11	44	15
peak1651	4	6	42	74	9	5	25	35
peak1652	29	19	18	62	26	10	19	27
peak1653	4	6	25	46	9	7	6	35
peak1654	163	154	194	421	189	135	113	161
peak1655	285	325	615	1452	323	223	660	708
peak1656	326	327	137	296	430	272	63	87
peak1657	38	35	161	319	52	30	122	155
peak1658	31	29	38	105	61	24	114	89
peak1659	37	33	38	75	82	37	72	95
peak1660	57	63	228	493	123	70	215	331
peak1661	6	11	20	86	9	3	8	28
peak1662	339	333	132	177	327	245	54	169
peak1663	83	88	78	186	74	44	16	47
peak1664	179	171	368	858	165	98	329	421
peak1665	139	140	112	293	162	75	62	121
peak1666	533	539	633	1275	701	346	437	464
peak1667	208	197	136	307	282	131	91	50
peak1668	275	297	615	1317	339	279	592	551
peak1669	6	4	22	51	2	1	9	10
peak1670	34	32	169	217	35	23	144	158
peak1671	11	7	30	59	9	4	17	22
peak1672	10	8	36	50	6	1	16	25
peak1673	11	9	35	127	13	10	59	83
peak1674	4	4	22	29	6	3	24	53
peak1675	26	24	21	68	13	8	37	28
peak1676	129	138	186	532	131	91	216	170
peak1677	75	71	67	139	76	32	11	45
peak1678	108	106	105	265	149	64	107	78
peak1679	43	33	51	113	65	24	104	31
peak1680	46	53	237	455	77	47	130	180
peak1681	56	64	197	421	89	36	110	154
peak1682	28	28	10	40	36	16	47	5
peak1683	73	70	180	324	100	53	121	124
peak1684	65	49	36	83	77	42	25	34
peak1685	119	108	79	168	150	66	46	50
peak1686	42	45	66	67	47	34	31	22
peak1687	3137	2892	94	402	3908	1549	247	201
peak1688	318	292	228	492	372	213	151	160
peak1689	219	210	157	281	277	154	98	78
peak1690	423	420	139	302	518	386	129	140
peak1691	193	199	264	699	262	140	160	164
peak1692	128	113	181	374	125	69	180	106
peak1693	68	75	58	172	78	57	110	80
peak1694	4	3	10	37	9	0	36	35
peak1695	3	3	27	43	1	4	9	11
peak1696	15	16	74	124	14	2	21	32
peak1697	62	57	96	203	94	38	75	86
peak1698	19	17	44	109	24	26	81	95
peak1699	335	351	447	1138	399	266	322	277
peak1700	9	13	23	59	6	3	13	11
peak1701	38	36	40	86	102	42	50	53
peak1702	8	15	77	136	16	11	84	57
peak1703	90	89	312	501	135	65	193	290
peak1704	19	17	42	82	19	4	12	13
peak1705	139	127	161	336	195	96	252	232
peak1706	3363	3126	359	1083	4292	2106	1157	599
peak1707	6052	5654	1012	2102	8012	4504	1175	1774
peak1708	4781	3976	2278	4930	5248	2792	3843	3792
peak1709	6195	5596	2725	5929	6356	3838	4876	4763
peak1710	2909	2578	535	1531	3088	1750	975	919
peak1711	4971	5102	67	281	5757	3885	122	148
peak1712	44	39	62	163	50	18	48	18
peak1713	0	2	15	38	1	0	9	9
peak1714	22	17	38	54	13	7	2	5
peak1715	9	6	28	68	8	4	8	17
peak1716	160	152	182	399	141	89	92	97
peak1717	51	36	20	59	65	24	29	8
peak1718	344	315	211	421	300	215	76	75
peak1719	201	248	140	167	311	177	80	161
peak1720	346	345	236	610	405	248	162	160
peak1721	19	22	29	28	15	19	32	53
peak1722	43	58	175	373	37	25	94	70
peak1723	43	38	72	111	21	11	24	15
peak1724	112	107	296	751	142	75	326	400
peak1725	77	81	158	312	100	46	91	108
peak1726	37	42	31	92	47	24	17	25
peak1727	70	55	133	251	76	53	124	148
peak1728	65	59	51	116	68	38	89	37
peak1729	88	103	111	263	100	66	350	223
peak1730	96	118	108	243	105	66	194	127
peak1731	41	33	38	69	48	25	81	69
peak1732	74	72	106	247	132	63	164	84
peak1733	96	74	45	108	121	74	58	44
peak1734	233	214	581	1226	221	147	411	494
peak1735	124	199	206	419	162	97	152	98
peak1736	250	205	346	718	298	128	172	194
peak1737	178	151	139	399	237	125	233	183
peak1738	24	23	10	41	26	15	5	16
peak1739	8	8	13	53	4	1	31	16
peak1740	377	330	253	530	583	342	414	432
peak1741	206	165	175	363	261	126	146	210
peak1742	193	189	56	155	274	165	105	79
peak1743	3203	3438	85	204	4144	3099	86	139
peak1744	7077	6944	92	347	8309	5073	84	160
peak1745	7099	6902	102	421	8336	5349	115	162
peak1746	4773	4707	77	329	5372	2934	120	65
peak1747	4446	4347	106	378	5282	3269	217	187
peak1748	5685	5526	175	496	6062	3955	261	277
peak1749	3807	3770	145	311	4357	3473	197	156
peak1750	106	82	69	130	122	66	33	35
peak1751	129	150	893	1949	130	92	1090	1026
peak1752	25	30	46	104	49	14	17	48
peak1753	24	28	15	48	24	18	24	16
peak1754	0	1	16	39	0	0	38	8
peak1755	56	50	119	277	76	51	138	128
peak1756	23	34	54	84	42	45	37	33
peak1757	62	60	78	218	105	44	84	94
peak1758	64	55	55	141	102	51	37	46
peak1759	20	17	27	53	17	15	38	30
peak1760	36	35	94	195	44	27	46	117
peak1761	35	22	81	172	27	22	51	70
peak1762	42	54	132	343	58	20	102	102
peak1763	43	45	40	80	63	36	15	15
peak1764	50	42	125	286	59	38	61	87
peak1765	75	77	64	127	86	45	60	26
peak1766	32	37	71	102	51	25	23	40
peak1767	13	18	30	90	25	13	81	68
peak1768	34	27	38	67	49	14	40	40
peak1769	22	37	42	111	32	10	55	56
peak1770	931	913	542	1037	1252	655	243	464
peak1771	491	512	532	898	677	271	463	583
peak1772	590	666	525	1024	794	350	579	675
peak1773	11	20	23	38	19	7	7	6
peak1774	42	34	105	233	56	27	104	87
peak1775	21	15	16	69	20	11	22	43
peak1776	9	10	37	58	18	5	31	33
peak1777	34	29	62	101	46	20	13	41
peak1778	40	50	81	131	67	30	74	64
peak1779	35	38	33	103	35	26	16	26
peak1780	19	11	18	88	13	5	11	20
peak1781	35	32	67	132	24	18	34	19
peak1782	11	22	129	286	8	10	74	126
peak1783	19	18	7	31	21	5	40	22
peak1784	994	1062	157	422	1142	458	165	190
peak1785	2566	2895	151	474	2638	1577	136	124
peak1786	732	814	96	285	852	500	298	168
peak1787	174	135	125	192	172	74	12	55
peak1788	87	89	371	655	132	62	224	296
peak1789	32	38	104	162	42	15	77	117
peak1790	12	21	33	53	25	2	24	22
peak1791	371	344	387	957	419	244	472	318
peak1792	34	39	56	134	47	37	13	74
peak1793	28	27	61	132	41	18	25	57
peak1794	41	38	247	436	59	13	208	251
peak1795	18	24	42	46	35	14	41	43
peak1796	38	45	68	120	43	30	79	65
peak1797	496	446	184	417	702	351	127	86
peak1798	377	388	539	1176	490	324	299	250
peak1799	33	45	34	57	53	36	49	97
peak1800	975	885	704	1674	1357	678	492	455
peak1801	1015	904	313	757	1334	647	171	184
peak1802	1330	1173	178	252	1451	990	707	550
peak1803	183	137	65	116	207	115	30	40
peak1804	183	161	197	252	216	111	68	104
peak1805	238	309	46	75	202	141	68	64
peak1806	1833	1571	166	400	1617	923	243	172
peak1807	53	50	87	136	50	12	16	34
peak1808	983	869	439	1285	1086	512	376	518
peak1809	1073	1018	205	334	1045	572	290	290
peak1810	413	453	66	221	388	177	126	101
peak1811	344	308	385	863	387	231	325	354
peak1812	72	107	174	287	99	56	89	207
peak1813	71	85	114	383	89	70	160	129
peak1814	83	89	98	227	103	72	85	129
peak1815	136	153	188	347	151	110	100	115
peak1816	616	538	94	224	906	518	42	212
peak1817	28	28	29	64	43	33	40	21
peak1818	27	37	14	52	27	22	8	6
peak1819	161	127	139	312	169	75	107	135
peak1820	44	48	32	59	44	29	6	22
peak1821	54	59	57	105	63	42	22	50
peak1822	47	57	52	186	50	45	62	107
peak1823	31	35	115	230	37	11	63	64
peak1824	44	27	43	33	34	17	28	27
peak1825	33	40	38	90	46	15	43	29
peak1826	26	23	46	117	26	11	62	31
peak1827	172	148	306	726	197	96	244	297
peak1828	33	34	73	176	52	26	60	40
peak1829	141	123	77	71	167	88	77	131
peak1830	20	29	43	139	20	17	22	52
peak1831	1434	1256	464	904	1735	981	510	491
peak1832	3704	3236	2565	5161	4285	2470	1769	1702
peak1833	288	240	520	1053	281	150	240	255
peak1834	113	124	345	684	118	87	214	323
peak1835	149	123	244	498	145	58	237	268
peak1836	92	82	259	532	87	68	127	146
peak1837	60	56	57	82	64	28	51	43
peak1838	51	42	103	176	133	64	166	162
peak1839	18	12	51	97	81	29	37	51
peak1840	32	23	27	102	70	48	91	81
peak1841	33	48	58	205	95	60	169	418
peak1842	24	20	37	40	24	12	8	14
peak1843	95	94	271	739	131	52	317	207
peak1844	108	104	57	133	124	59	73	79
peak1845	105	115	57	172	117	67	35	44
peak1846	163	156	67	61	220	115	5	65
peak1847	245	285	525	1188	339	174	453	442
peak1848	529	450	1861	2863	689	366	2828	2164
peak1849	285	273	278	560	415	162	260	252
peak1850	222	199	78	144	235	205	401	119
peak1851	202	191	154	254	287	117	108	108
peak1852	130	93	117	296	94	44	74	76
peak1853	410	358	654	1167	513	243	483	521
peak1854	181	178	135	305	206	120	87	88
peak1855	30	39	85	153	38	29	51	49
peak1856	8	18	20	77	15	6	9	22
peak1857	15	15	40	100	23	6	21	24
peak1858	620	589	265	675	813	449	104	143
peak1859	124	141	237	310	128	87	87	113
peak1860	87	97	83	200	119	43	3	53
peak1861	15	14	109	225	16	6	120	109
peak1862	12	14	122	286	14	8	101	101
peak1863	245	190	106	332	349	174	122	59
peak1864	31	34	90	89	52	22	34	38
peak1865	813	742	516	844	974	574	234	461
peak1866	173	190	305	623	296	149	249	398
peak1867	43	44	109	150	56	34	60	54
peak1868	69	75	117	206	60	54	59	98
peak1869	60	70	93	186	72	41	107	118
peak1870	46	34	37	163	56	21	21	97
peak1871	21	21	17	50	23	20	30	43
peak1872	145	121	241	560	194	95	379	250
peak1873	82	89	155	234	135	77	148	141
peak1874	42	59	34	57	73	26	37	30
peak1875	67	67	51	135	70	42	52	44
peak1876	171	174	106	272	203	121	80	83
peak1877	27	29	130	250	40	29	132	160
peak1878	147	141	122	288	147	106	116	93
peak1879	185	157	266	461	158	80	117	181
peak1880	144	116	93	238	159	79	9	39
peak1881	37	24	18	47	35	15	21	28
peak1882	6	8	20	48	10	0	33	41
peak1883	2	6	14	38	4	6	16	15
peak1884	199	174	383	715	245	123	308	242
peak1885	128	135	87	191	174	99	17	57
peak1886	67	62	47	108	100	47	44	17
peak1887	141	116	221	419	185	113	230	174
peak1888	30	20	81	144	20	16	27	101
peak1889	58	65	132	217	47	27	103	84
peak1890	32	29	114	166	49	21	27	76
peak1891	8	5	27	33	3	1	39	4
peak1892	42	44	134	250	62	34	100	72
peak1893	23	19	41	42	26	13	23	18
peak1894	37	16	74	136	41	20	55	78
peak1895	22	23	24	73	29	18	11	18
peak1896	27	25	19	42	17	11	7	12
peak1897	25	35	89	151	45	34	54	35
peak1898	73	79	359	743	91	42	234	281
peak1899	26	31	23	63	42	20	5	7
peak1900	48	49	46	118	46	28	15	30
peak1901	724	761	472	975	846	517	465	290
peak1902	536	477	1034	1837	699	402	521	847
peak1903	31	33	44	50	45	18	8	36
peak1904	55	46	157	360	45	24	74	110
peak1905	41	42	83	141	41	37	57	57
peak1906	23	17	44	84	27	16	46	37
peak1907	254	277	501	997	261	100	220	218
peak1908	9	10	22	51	7	1	13	11
peak1909	12	19	51	90	14	5	14	21
peak1910	32	25	196	390	15	13	74	68
peak1911	75	76	98	160	78	47	32	37
peak1912	77	69	346	627	87	51	139	280
peak1913	59	60	109	240	99	50	174	192
peak1914	92	94	144	207	118	79	132	147
peak1915	173	162	120	198	216	105	100	85
peak1916	192	190	747	1692	219	122	736	738
peak1917	17	12	48	47	19	11	44	71
peak1918	15	11	55	103	24	14	43	62
peak1919	9	18	26	63	17	10	15	9
peak1920	18	16	31	34	20	14	0	6
peak1921	40	63	102	253	57	28	74	74
peak1922	6	9	48	45	15	5	7	25
peak1923	110	118	276	445	160	87	162	106
peak1924	83	69	80	192	71	42	34	43
peak1925	371	361	5412	9563	406	315	7964	3817
peak1926	100	104	58	134	95	60	22	22
peak1927	75	86	110	177	75	43	48	64
peak1928	72	63	85	160	75	35	37	104
peak1929	13	9	61	141	10	9	129	90
peak1930	18	12	23	111	28	9	12	49
peak1931	4	5	14	48	8	3	3	15
peak1932	1518	1481	144	300	1793	1013	75	94
peak1933	1612	1388	272	476	1802	861	208	301
peak1934	15	15	41	61	15	8	18	15
peak1935	33	28	58	141	37	21	212	100
peak1936	22	15	30	85	26	12	41	44
peak1937	11	17	24	55	21	11	30	14
peak1938	5	7	39	66	7	13	8	37
peak1939	128	110	259	411	156	71	147	295
peak1940	91	83	116	239	116	50	51	81
peak1941	65	52	68	134	77	42	56	38
peak1942	254	266	429	925	292	184	549	480
peak1943	61	48	250	518	60	41	235	244
peak1944	194	172	386	817	197	138	319	375
peak1945	147	143	201	564	232	115	116	164
peak1946	17	25	97	75	17	14	26	47
peak1947	17	15	97	172	25	17	75	120
peak1948	24	24	29	48	28	23	44	88
peak1949	33	42	89	163	40	20	25	44
peak1950	44	38	26	36	81	22	18	8
peak1951	89	75	47	82	111	40	42	41
peak1952	140	134	168	371	267	138	154	130
peak1953	3055	3438	2406	5031	4298	3706	2512	2302
peak1954	14	7	28	65	5	1	7	14
peak1955	404	390	465	860	524	248	265	343
peak1956	273	269	525	894	316	185	217	249
peak1957	68	64	68	95	52	25	6	29
peak1958	8	7	20	37	12	13	20	16
peak1959	37	30	37	84	35	23	20	19
peak1960	130	118	223	469	126	77	163	109
peak1961	18	15	26	28	23	5	4	10
peak1962	32	48	150	252	44	11	54	121
peak1963	86	63	242	475	81	44	182	200
peak1964	61	31	134	155	53	17	40	66
peak1965	27	21	116	198	43	29	64	54
peak1966	1287	1127	253	411	1377	799	170	210
peak1967	1060	807	689	1019	1039	784	1713	1006
peak1968	14	9	16	43	12	10	23	14
peak1969	14	14	20	125	12	9	26	47
peak1970	261	281	62	145	261	103	37	78
peak1971	164	172	233	290	100	68	56	95
peak1972	195	183	80	167	215	146	60	97
peak1973	4730	3939	2744	4993	4099	3359	2607	1785
peak1974	241	251	88	232	250	117	32	43
peak1975	336	287	78	163	337	184	28	47
peak1976	35	37	22	41	20	25	19	18
peak1977	23	18	29	48	17	11	16	16
peak1978	2156	1504	2162	2742	2455	1126	1813	1917
peak1979	32	50	40	137	46	18	30	46
peak1980	17	23	50	58	21	14	39	20
peak1981	27	23	61	168	29	16	69	50
peak1982	21	14	82	124	30	14	41	63
peak1983	22	30	40	117	28	14	99	48
peak1984	92	103	142	367	108	54	139	119
peak1985	3	2	26	39	6	6	20	35
peak1986	153	126	186	473	178	109	463	289
peak1987	6959	6073	477	893	7532	4683	876	669
peak1988	3267	2803	287	661	3773	1844	230	323
peak1989	3457	3406	97	256	4004	2169	140	134
peak1990	988	1068	230	515	1226	638	365	465
peak1991	135	137	100	217	168	74	75	64
peak1992	43	41	32	63	39	23	57	68
peak1993	371	404	914	1694	367	249	582	760
peak1994	407	380	553	1122	443	273	341	353
peak1995	11	13	70	116	12	12	67	73
peak1996	250	262	312	550	370	205	226	220
peak1997	491	482	867	1393	557	237	963	958
peak1998	291	315	345	481	386	208	320	256
peak1999	236	212	186	341	329	161	106	77
[truncated: 12,159 more rows]
