# Supplementary material for: Limits in the detection of m6A changes using MeRIP/m6A-seq
Source: Sci Rep. 2020 Apr 20;10:6590. doi: 10.1038/s41598-020-63355-3 (PMC7170965; doi:10.1038/s41598-020-63355-3)
Supplement: Supplementary file 3 — Supplementary information 3. [file 41598_2020_63355_MOESM3_ESM.zip › additional_file4_v2/macs2_deq_results/lichinchi_zikv_2016_deq_results.counts.txt]

control_input	control_input.1	control_input.2	control_IP	control_IP.1	control_IP.2	treatment_input	treatment_input.1	treatment_input.2	treatment_IP	treatment_IP.1	treatment_IP.2
peak1	139	103	159	202	194	92	225	140	207	47	135	59
peak2	0	0	0	51	62	66	2	0	1	55	72	82
peak3	2	0	2	78	45	93	3	0	0	44	88	106
peak4	3	0	0	27	28	50	1	2	1	60	32	36
peak5	5	1	2	31	40	61	5	2	2	54	43	58
peak6	45	40	67	955	1285	1771	45	42	38	1399	1626	1722
peak7	40	52	64	451	586	647	43	26	44	644	631	732
peak8	18	13	19	57	53	73	21	10	30	91	61	48
peak9	18	30	28	17	16	23	25	21	51	91	19	34
peak10	151	132	161	1559	1893	2112	136	109	165	2233	1990	2221
peak11	36	20	37	176	278	351	36	37	58	353	357	354
peak12	29	16	15	18	21	22	27	13	20	59	35	35
peak13	117	61	68	5555	3192	4117	81	38	69	2724	4217	3932
peak14	34	17	23	110	114	121	25	11	27	163	132	138
peak15	34	17	24	78	86	92	27	6	17	70	57	69
peak16	2	9	8	118	124	149	6	8	7	115	157	165
peak17	37	19	22	313	405	373	16	6	18	359	301	383
peak18	107	76	95	3932	4977	4662	78	74	87	3854	5287	5520
peak19	138	123	116	1005	1290	1091	108	102	118	1665	1072	1161
peak20	300	384	380	3504	4621	4666	242	213	301	5796	4872	4448
peak21	278	449	448	3332	5173	4936	385	260	348	4895	5022	5286
peak22	157	264	210	428	764	697	152	193	221	775	623	610
peak23	250	314	327	1082	1531	1593	305	289	301	3164	1260	1653
peak24	134	233	233	300	453	480	138	147	221	823	453	479
peak25	65	111	88	154	304	280	70	80	77	711	249	285
peak26	129	247	217	74	116	74	160	150	183	350	81	51
peak27	17	16	20	82	97	122	14	21	21	186	125	112
peak28	146	219	212	206	382	318	132	122	183	821	325	305
peak29	264	472	450	2562	4283	3762	313	302	404	5305	3546	3641
peak30	75	141	169	611	840	992	82	90	139	953	882	1007
peak31	1	6	6	57	87	68	1	1	0	84	63	81
peak32	14	26	23	963	1027	1203	10	7	32	759	1234	1335
peak33	2	9	15	32	58	74	6	13	12	54	40	65
peak34	18	17	20	102	160	186	28	14	24	156	183	218
peak35	3	6	3	30	49	60	12	5	7	59	49	67
peak36	236	517	422	8174	21860	19784	355	230	359	14773	21752	24860
peak37	4	5	7	151	263	342	8	2	10	215	318	318
peak38	3	2	15	85	59	136	3	7	9	83	134	98
peak39	19	40	27	191	368	371	13	16	17	423	351	341
peak40	2	0	1	109	50	82	1	0	0	35	75	93
peak41	13	6	12	98	87	121	12	3	6	50	97	126
peak42	11	4	6	109	109	129	11	4	8	81	90	123
peak43	19	21	21	66	81	96	22	11	24	113	78	89
peak44	1	6	6	50	75	86	8	2	6	74	83	79
peak45	3	8	5	38	50	66	9	4	4	39	44	46
peak46	4	8	7	32	67	83	3	1	12	51	53	61
peak47	2	2	4	28	34	38	3	5	3	28	25	53
peak48	15	7	9	84	131	131	11	8	13	99	163	132
peak49	8	6	4	24	45	77	11	10	11	52	61	56
peak50	13	5	9	26	45	32	3	3	7	47	35	59
peak51	28	22	42	246	428	380	35	27	31	488	326	440
peak52	14	20	25	176	293	296	18	21	29	229	249	259
peak53	34	88	79	585	1851	1687	71	35	60	1736	1968	1705
peak54	247	319	303	1307	2154	1852	360	225	348	4228	1815	2390
peak55	199	282	281	1549	2245	2068	248	214	268	3437	2265	2547
peak56	1	14	13	18	22	32	10	4	16	75	32	29
peak57	125	207	174	458	782	601	138	150	199	1578	642	805
peak58	233	270	282	3180	5653	5429	300	213	283	6752	5550	6392
peak59	21	38	34	539	855	875	26	19	45	746	854	1109
peak60	64	17	7	2944	925	978	26	25	27	1037	1065	1222
peak61	138	47	65	1055	415	445	62	56	86	675	556	547
peak62	8	6	2	25	16	25	3	2	7	25	35	42
peak63	8	4	6	70	46	65	8	6	9	39	61	90
peak64	15	4	6	159	117	144	8	5	8	166	197	226
peak65	4	0	4	90	78	117	5	2	3	100	141	157
peak66	0	1	1	29	25	34	2	1	0	25	38	59
peak67	0	1	2	37	39	83	1	0	1	42	77	74
peak68	6	21	21	12	38	46	13	17	15	74	42	40
peak69	64	255	222	410	1366	1245	240	155	193	1333	930	1087
peak70	14	22	25	246	793	676	21	15	21	465	693	598
peak71	53	62	74	1303	1901	2652	72	40	56	1725	2558	2197
peak72	11	12	24	26	57	62	16	10	7	142	78	51
peak73	6	9	13	47	37	38	5	5	3	50	41	44
peak74	18	7	12	101	47	116	11	13	11	80	87	84
peak75	5	5	16	222	173	316	6	2	3	142	263	225
peak76	10	4	17	146	167	199	9	10	10	172	196	168
peak77	9	13	5	145	138	199	21	10	12	216	227	163
peak78	24	12	15	265	267	317	22	25	12	282	344	342
peak79	15	15	13	22	56	57	16	18	28	84	47	52
peak80	10	15	18	64	134	110	11	12	10	156	141	173
peak81	3	6	5	64	104	101	8	11	8	96	97	122
peak82	3	10	8	35	72	68	5	2	3	87	88	78
peak83	11	30	27	268	714	486	20	19	33	621	859	841
peak84	18	28	37	106	153	180	27	19	28	206	172	181
peak85	19	22	27	99	175	197	15	12	22	192	195	219
peak86	22	31	42	40	85	95	26	22	21	146	133	121
peak87	9	7	14	29	54	40	17	9	17	55	47	65
peak88	13	22	18	18	53	82	12	13	18	76	62	65
peak89	15	20	23	54	118	119	15	5	23	134	118	95
peak90	14	23	26	46	100	126	24	13	29	197	105	96
peak91	24	50	57	83	181	229	28	32	45	363	206	162
peak92	0	4	4	51	43	61	1	0	2	53	62	84
peak93	2	3	7	23	48	58	12	4	9	56	32	61
peak94	5	4	12	10	26	45	8	5	14	22	45	49
peak95	3	5	14	18	42	55	17	8	18	30	61	49
peak96	5	3	8	44	136	153	4	4	4	120	151	144
peak97	2	0	0	13	29	21	0	0	1	19	29	44
peak98	31	39	37	442	809	751	43	31	36	671	723	799
peak99	19	46	38	153	371	283	23	20	33	297	299	266
peak100	58	76	59	101	121	128	49	29	64	166	96	129
peak101	12	15	11	39	50	64	8	6	12	42	60	65
peak102	15	19	6	29	51	53	11	10	14	71	59	49
peak103	134	137	144	129	184	163	175	76	107	300	181	172
peak104	313	411	412	3023	4168	4042	355	321	410	3750	3808	4050
peak105	110	153	153	692	371	596	138	100	140	497	547	513
peak106	89	113	140	671	236	387	96	88	129	434	320	354
peak107	183	221	247	1216	2346	2371	220	154	235	2730	2225	2034
peak108	44	64	72	115	228	217	80	43	76	418	224	143
peak109	62	76	98	501	742	850	60	57	67	780	736	756
peak110	1	1	0	18	22	52	0	1	1	11	52	35
peak111	6	12	13	465	867	879	6	7	9	686	981	861
peak112	8	3	5	29	34	55	7	8	4	70	68	50
peak113	15	41	25	131	229	221	40	23	24	339	229	181
peak114	125	236	188	2530	4606	4421	153	105	159	3569	3817	3805
peak115	1	0	3	15	33	42	2	1	3	24	38	61
peak116	4	9	6	85	253	317	4	6	6	271	378	298
peak117	6	2	12	154	384	603	11	6	15	332	549	580
peak118	0	2	4	34	54	89	6	2	6	70	79	77
peak119	3	3	17	16	52	77	5	5	8	83	67	68
peak120	0	7	4	7	14	10	4	5	10	60	25	27
peak121	243	273	264	2846	3121	3400	242	149	219	2380	2726	3115
peak122	3	9	6	25	48	57	4	5	1	57	51	57
peak123	97	118	107	259	291	253	105	54	107	302	281	268
peak124	92	119	75	257	372	306	77	46	73	359	302	288
peak125	26	30	34	122	105	92	30	6	22	113	63	69
peak126	122	100	95	422	414	459	88	78	88	518	424	407
peak127	72	85	110	1823	1981	1918	77	45	54	1788	1719	1785
peak128	57	53	44	1311	1130	1094	38	19	47	796	1057	903
peak129	1	1	3	38	29	47	3	0	0	41	38	54
peak130	15	23	20	403	472	300	18	7	30	329	331	405
peak131	4	4	6	131	140	157	6	2	1	147	212	193
peak132	98	116	120	2027	1652	1858	100	106	91	1542	1775	1561
peak133	115	72	119	615	634	641	113	87	114	971	647	661
peak134	29	24	31	262	262	285	25	12	22	421	327	325
peak135	2	6	7	112	114	86	3	5	5	93	89	113
peak136	9	2	10	174	216	203	7	3	9	172	192	229
peak137	13	21	23	146	134	148	17	14	14	181	135	126
peak138	724	888	867	9237	13491	11078	692	456	633	10405	10194	10530
peak139	113	240	232	155	420	334	284	192	272	787	268	352
peak140	97	158	218	145	352	383	208	162	209	949	425	372
peak141	104	160	166	883	1307	1563	169	124	186	1331	1733	1732
peak142	106	163	191	175	342	430	172	158	165	1618	413	429
peak143	22	53	51	518	1442	1213	31	29	56	1372	1891	1583
peak144	234	248	285	1029	2018	1918	196	178	223	1934	1700	1729
peak145	243	232	210	180	224	168	276	154	204	361	121	108
peak146	4	6	5	193	426	255	2	2	7	306	635	464
peak147	8	1	6	135	141	164	1	0	5	88	102	128
peak148	5	3	5	71	92	106	2	3	6	93	101	99
peak149	4	1	4	45	57	40	1	0	0	35	27	41
peak150	4	3	8	117	133	130	3	0	5	89	109	136
peak151	0	3	5	40	65	48	3	2	1	43	44	50
peak152	23	34	48	146	322	238	25	19	31	272	239	300
peak153	70	99	104	1430	3443	2728	83	70	106	2845	3112	3386
peak154	4	8	6	84	275	173	4	5	6	259	264	223
peak155	24	27	31	54	82	105	18	23	17	154	98	92
peak156	15	17	17	34	56	59	7	6	11	75	61	71
peak157	49	106	87	88	180	181	82	60	83	492	178	211
peak158	23	45	61	119	288	222	39	33	34	320	187	227
peak159	35	46	51	146	280	261	44	28	36	311	285	265
peak160	13	9	10	352	592	609	8	8	6	469	654	652
peak161	1	12	10	56	303	225	12	0	8	293	243	281
peak162	9	24	29	26	95	84	15	8	18	197	81	85
peak163	6	26	21	20	144	123	17	13	20	182	107	118
peak164	16	69	75	39	337	287	70	44	76	642	267	254
peak165	3	15	16	62	60	106	15	10	11	66	88	93
peak166	42	115	95	51	368	271	133	85	98	486	217	261
peak167	5	19	21	11	40	48	20	8	20	57	41	45
peak168	42	162	173	145	2371	2415	150	88	120	2310	2330	2438
peak169	4	1	3	204	400	418	6	5	5	322	411	439
peak170	207	405	289	355	632	557	223	217	293	1571	596	551
peak171	8	6	6	5	51	47	0	1	2	38	23	33
peak172	184	298	249	128	172	159	180	179	261	756	172	197
peak173	133	253	225	588	937	846	174	132	199	1291	707	759
peak174	52	107	97	428	658	586	45	40	50	697	542	596
peak175	38	9	8	358	91	88	11	6	2	145	65	64
peak176	21	1	5	635	52	108	9	1	4	75	90	94
peak177	3	0	0	49	33	39	1	0	3	17	34	18
peak178	2	2	5	96	70	77	1	0	3	53	70	73
peak179	10	9	4	87	87	73	6	3	4	86	69	75
peak180	0	3	4	34	47	41	4	0	2	25	35	32
peak181	3	6	3	61	48	69	9	4	6	65	40	30
peak182	3	6	6	55	68	68	3	5	2	54	51	56
peak183	8	13	12	338	1043	1091	8	13	12	736	999	1162
peak184	1	0	0	75	471	327	0	0	1	276	559	578
peak185	5	8	10	142	656	632	10	12	5	463	812	772
peak186	11	33	23	239	1254	1232	24	10	27	1062	1475	1521
peak187	1	7	11	40	91	93	11	4	13	143	94	100
peak188	14	9	18	47	167	181	18	10	18	183	148	173
peak189	14	27	23	27	148	145	38	20	28	102	105	147
peak190	11	24	28	82	239	218	23	14	20	285	282	295
peak191	21	42	44	125	400	367	48	27	43	441	362	378
peak192	4	4	6	63	94	109	7	3	8	130	94	98
peak193	18	27	27	55	104	135	19	21	29	184	110	113
peak194	4	18	26	25	61	53	14	12	16	71	63	83
peak195	3	13	13	239	691	621	6	5	8	566	868	881
peak196	3	13	8	136	364	276	4	4	5	265	323	349
peak197	45	65	92	137	127	136	92	69	86	261	153	166
peak198	304	381	391	5359	10609	12258	342	259	338	6616	11253	11872
peak199	7	8	3	16	41	37	7	12	8	133	46	30
peak200	5	10	7	253	393	503	2	4	3	253	489	475
peak201	2	5	5	44	60	70	3	2	3	31	49	80
peak202	10	4	5	101	66	92	7	3	7	136	86	106
peak203	47	117	115	28	117	104	75	77	127	218	81	124
peak204	12	20	26	28	102	85	24	18	38	163	74	87
peak205	36	51	61	28	99	65	49	40	51	155	74	60
peak206	27	81	68	33	126	102	47	48	69	249	79	88
peak207	15	37	41	19	56	54	32	26	23	77	42	63
peak208	23	51	73	39	88	74	48	48	64	146	58	63
peak209	12	6	7	42	151	176	5	1	8	109	159	116
peak210	16	50	59	49	103	117	32	31	54	146	111	136
peak211	0	4	7	38	57	68	0	1	1	64	98	94
peak212	0	2	0	28	55	63	0	0	1	33	83	75
peak213	2	3	0	125	131	102	2	0	3	77	123	137
peak214	1	7	2	59	98	124	1	3	2	73	114	130
peak215	4	14	12	99	113	168	8	10	11	132	138	136
peak216	3	7	4	138	140	199	6	10	11	126	225	196
peak217	3	2	4	36	45	61	3	2	2	48	59	48
peak218	5	6	12	36	175	176	9	5	10	185	173	180
peak219	4	5	4	18	110	87	8	8	5	96	94	115
peak220	2	2	3	97	78	135	5	4	3	156	151	142
peak221	26	26	36	265	463	623	38	19	31	356	461	535
peak222	26	30	25	117	213	265	23	17	15	318	254	239
peak223	4	6	5	59	30	46	7	6	6	52	57	68
peak224	4	2	5	20	39	57	6	4	8	44	68	38
peak225	30	70	66	843	1673	1652	70	35	63	1195	1604	1334
peak226	32	51	60	310	514	631	46	35	80	863	620	587
peak227	10	18	19	83	140	98	7	17	15	102	111	92
peak228	7	21	20	52	104	115	14	14	18	74	90	77
peak229	17	18	14	39	67	43	9	14	17	62	34	37
peak230	48	78	81	1199	2987	2037	63	37	61	1915	1975	2038
peak231	2	0	4	51	83	95	0	0	1	59	74	96
peak232	33	27	52	325	471	467	29	23	39	497	412	477
peak233	1	1	1	40	26	61	2	2	2	24	68	31
peak234	1	3	0	82	81	235	0	1	2	97	280	205
peak235	11	12	16	156	173	177	18	6	13	189	218	230
peak236	4	10	10	93	94	96	9	12	8	146	86	132
peak237	11	12	17	101	96	114	14	9	16	195	88	104
peak238	3	6	4	119	141	141	3	1	2	161	155	159
peak239	20	12	10	185	190	203	11	12	14	162	155	183
peak240	20	2	8	55	33	45	7	8	8	45	48	37
peak241	2	3	0	21	34	35	4	0	1	31	41	44
peak242	1	2	5	64	54	35	5	3	7	72	51	45
peak243	8	1	7	199	174	195	7	3	7	180	208	241
peak244	0	3	4	91	162	138	4	2	2	107	122	164
peak245	2	2	1	8	51	23	1	2	0	21	49	47
peak246	0	1	0	12	54	38	0	0	3	41	45	32
peak247	2	1	0	19	37	46	2	2	2	67	45	53
peak248	5	2	2	42	98	91	5	3	3	128	119	138
peak249	4	4	17	84	158	248	4	3	5	217	240	216
peak250	7	11	16	69	187	265	14	8	8	197	281	212
peak251	6	10	11	56	212	255	16	10	16	209	242	219
peak252	1	11	15	34	129	197	10	4	10	96	181	145
peak253	5	13	7	25	59	86	5	8	5	151	68	67
peak254	4	10	11	41	110	138	14	11	12	101	115	127
peak255	0	4	11	16	54	45	7	3	11	61	33	53
peak256	1	2	6	27	69	93	2	6	6	68	74	87
peak257	1	2	2	28	54	98	3	4	3	52	106	81
peak258	7	16	12	49	87	95	21	18	35	182	103	117
peak259	12	14	11	13	54	56	16	12	16	85	41	47
peak260	2	8	7	30	62	85	8	9	9	43	73	74
peak261	0	4	6	58	223	269	5	1	10	174	190	261
peak262	18	25	30	225	476	413	25	4	35	303	428	481
peak263	20	30	46	238	430	486	26	48	41	358	396	432
peak264	12	36	30	89	216	139	41	24	37	162	180	161
peak265	11	10	15	25	67	62	11	10	13	96	38	52
peak266	76	128	138	653	1310	1312	104	74	164	1474	1576	1582
peak267	23	70	69	68	134	126	52	51	80	134	137	139
peak268	64	151	115	120	261	215	117	83	123	309	183	241
peak269	94	120	104	811	1328	1388	131	85	125	701	1229	1191
peak270	24	40	46	29	46	33	27	14	39	77	40	41
peak271	38	45	33	50	63	76	33	21	28	160	58	44
peak272	22	39	38	275	461	426	20	22	33	470	440	412
peak273	6	20	14	131	269	250	14	8	7	280	235	238
peak274	3	1	3	34	44	52	4	3	5	60	58	53
peak275	5	17	13	117	248	247	1	3	5	211	188	209
peak276	10	0	3	58	85	70	2	1	1	70	82	103
peak277	1	3	4	9	40	77	5	5	11	56	60	79
peak278	1	1	5	18	38	39	6	1	5	41	78	61
peak279	9	21	19	89	205	259	20	29	26	291	366	389
peak280	0	5	5	23	38	56	8	3	8	46	53	52
peak281	3	11	18	105	251	357	14	6	15	316	423	372
peak282	25	52	39	91	287	194	40	32	38	263	160	188
peak283	10	21	17	37	116	111	18	20	15	93	108	114
peak284	12	29	30	28	76	100	24	23	35	82	95	91
peak285	13	44	34	23	83	66	21	18	28	159	73	70
peak286	18	43	50	36	152	98	31	29	52	161	77	107
peak287	6	9	5	8	44	51	5	2	10	49	52	50
peak288	38	59	45	64	142	114	55	29	53	237	140	152
peak289	13	37	41	51	82	78	23	29	27	143	66	95
peak290	15	52	52	144	538	439	54	24	60	286	395	316
peak291	2	18	10	239	1158	1048	16	5	7	625	800	836
peak292	3	5	5	31	126	126	2	0	4	56	75	95
peak293	4	9	10	92	193	131	1	13	9	89	136	150
peak294	45	42	48	126	232	191	36	27	30	172	149	187
peak295	3	4	5	35	42	56	4	1	5	75	73	107
peak296	3	11	13	74	171	191	9	14	15	227	172	214
peak297	5	5	12	145	322	309	3	1	10	281	326	409
peak298	5	9	4	38	65	83	8	5	2	58	62	81
peak299	2	3	2	63	107	88	4	0	0	56	86	106
peak300	0	2	1	34	51	54	1	0	0	68	79	90
peak301	3	3	0	76	106	98	2	0	0	119	125	112
peak302	2	1	4	17	34	44	0	2	1	46	60	67
peak303	10	12	20	101	196	221	12	7	13	175	182	201
peak304	0	0	1	34	38	92	1	1	1	29	71	47
peak305	0	0	1	42	41	127	0	0	3	43	96	102
peak306	0	0	2	37	40	126	0	0	5	70	111	85
peak307	8	11	18	180	231	354	19	12	19	232	312	270
peak308	6	9	13	61	71	131	10	6	17	93	96	99
peak309	2	2	4	102	169	267	3	5	6	162	271	213
peak310	6	4	4	36	71	100	6	2	2	101	115	83
peak311	0	0	1	96	275	331	0	0	0	123	335	287
peak312	9	7	9	119	332	316	5	6	12	198	276	264
peak313	6	1	2	38	87	94	3	2	3	85	94	101
peak314	1	11	11	109	309	252	12	7	8	230	258	296
peak315	0	1	4	13	55	47	1	2	2	32	43	43
peak316	108	110	107	269	482	413	66	85	88	328	442	372
peak317	11	9	11	82	135	208	10	2	7	180	179	154
peak318	2	0	0	52	47	56	0	0	1	33	72	78
peak319	2	2	3	74	100	128	2	1	3	76	118	136
peak320	17	18	15	202	446	457	13	14	8	353	456	432
peak321	9	14	12	53	66	69	7	6	9	81	81	71
peak322	17	9	12	191	197	253	4	7	9	162	202	184
peak323	45	59	66	113	167	174	41	56	54	353	119	133
peak324	22	26	26	21	68	64	17	10	28	73	43	43
peak325	88	112	101	214	340	330	90	67	119	599	248	330
peak326	97	101	95	803	1182	1439	72	61	94	1326	1165	1096
peak327	1	0	1	90	134	166	2	0	1	85	143	140
peak328	5	4	6	452	753	821	5	1	9	289	745	561
peak329	8	8	12	720	1519	1486	20	5	11	803	1494	1101
peak330	2	5	10	43	68	70	4	6	7	96	48	47
peak331	1	4	3	51	106	112	5	4	2	103	92	104
peak332	176	179	161	405	473	475	157	83	144	489	538	389
peak333	46	59	60	664	692	811	27	41	36	535	708	676
peak334	47	56	76	738	687	673	60	32	42	631	684	648
peak335	195	174	183	1673	1431	1657	135	110	152	1207	1453	1553
peak336	42	46	38	2035	3915	3249	33	14	36	2714	4882	4228
peak337	39	38	36	216	229	300	20	26	33	311	279	240
peak338	4	11	7	430	690	699	3	9	4	597	968	701
peak339	18	9	14	119	210	169	13	5	11	153	185	220
peak340	7	7	13	20	54	58	8	8	10	98	56	52
peak341	32	51	47	27	30	30	49	33	57	150	18	21
peak342	41	82	69	386	573	475	48	57	63	591	452	413
peak343	16	26	20	57	58	54	9	11	10	227	61	45
peak344	8	15	19	88	135	168	24	13	15	131	186	145
peak345	4	10	16	139	333	348	8	8	23	137	379	342
peak346	11	13	17	32	49	64	6	12	14	66	50	53
peak347	4	21	23	31	83	68	20	19	17	126	87	80
peak348	15	18	21	150	262	327	16	13	23	315	289	343
peak349	6	12	10	371	566	698	4	2	9	503	699	675
peak350	149	182	188	934	1075	1210	150	147	210	786	1128	1060
peak351	311	417	378	170	471	397	389	296	421	1927	406	341
peak352	564	885	706	703	1176	1279	896	609	900	2532	1067	1160
peak353	8	14	9	68	145	55	2	1	11	82	109	112
peak354	20	43	23	52	15	16	30	19	26	30	27	35
peak355	17	24	17	62	66	68	14	16	19	155	69	50
peak356	35	29	28	70	80	70	25	29	33	111	64	59
peak357	33	25	28	548	732	698	17	15	20	436	775	737
peak358	5	1	2	25	34	49	2	1	1	29	24	30
peak359	12	2	8	56	53	58	5	5	4	46	72	43
peak360	5	7	9	81	96	100	11	4	8	105	76	75
peak361	7	4	2	39	67	81	1	1	5	34	99	69
peak362	3	1	3	29	47	34	2	1	4	44	42	47
peak363	50	19	27	129	106	93	27	15	18	180	102	98
peak364	13	8	4	55	62	51	7	1	9	68	42	40
peak365	3	1	1	14	24	50	3	0	0	19	27	20
peak366	3	2	1	33	63	58	3	1	6	56	92	89
peak367	2	1	3	9	35	37	2	2	0	50	52	59
peak368	3	1	2	34	61	67	7	2	7	38	51	64
peak369	6	19	8	61	129	164	7	2	13	214	160	167
peak370	7	18	21	74	147	148	15	14	29	211	151	127
peak371	11	20	16	71	129	138	12	6	19	189	152	162
peak372	3	3	5	45	61	68	4	2	1	50	82	75
peak373	4	4	10	29	55	32	8	4	8	87	54	56
peak374	10	5	3	79	152	150	13	8	8	155	142	213
peak375	14	14	21	215	649	720	10	12	10	401	848	674
peak376	2	0	2	62	15	32	0	1	0	12	30	11
peak377	139	115	124	678	1027	937	109	70	112	1350	716	800
peak378	41	44	60	66	66	58	31	29	33	169	87	64
peak379	122	91	98	1630	2598	2897	77	54	106	1339	3143	2452
peak380	41	48	40	20	38	26	39	32	40	83	29	26
peak381	103	195	220	577	1345	1123	198	130	203	1591	941	1019
peak382	50	59	65	220	605	520	49	46	50	575	409	478
peak383	20	29	52	779	2053	1756	24	20	31	1530	1701	1710
peak384	7	1	2	83	23	29	5	0	2	46	40	27
peak385	17	14	6	146	59	94	9	8	14	97	69	85
peak386	18	19	15	114	67	78	28	13	27	110	67	102
peak387	4	1	2	21	44	28	1	0	0	15	55	59
peak388	42	51	60	194	312	259	37	20	33	379	252	218
peak389	16	33	35	93	171	160	12	13	14	202	136	125
peak390	153	164	166	1077	1616	1463	110	89	102	2141	1380	1230
peak391	116	151	185	1099	1443	1502	164	131	155	2056	1680	1225
peak392	69	88	61	817	1130	1239	68	48	71	554	1219	1253
peak393	43	58	53	39	49	35	74	55	62	198	50	37
peak394	59	74	51	140	243	212	80	68	80	122	197	187
peak395	0	1	0	22	48	41	1	0	0	27	34	54
peak396	2	5	4	32	41	44	4	2	6	63	47	45
peak397	0	0	0	19	41	21	0	0	0	18	54	73
peak398	11	2	6	189	124	194	6	7	5	127	163	127
peak399	3	1	1	34	39	52	0	0	2	41	49	62
peak400	2	6	6	224	463	448	3	0	5	230	544	474
peak401	21	7	17	207	120	204	15	10	16	190	163	147
peak402	6	4	3	55	50	82	7	1	2	45	50	64
peak403	16	7	8	238	99	252	9	3	4	93	172	242
peak404	23	10	15	156	79	91	6	10	23	170	97	106
peak405	23	12	18	38	44	88	11	13	22	77	37	55
peak406	7	9	6	38	54	44	4	6	9	93	53	61
peak407	6	5	4	177	151	301	5	3	4	117	265	225
peak408	2177	2793	2284	2031	2261	1717	1761	1266	1746	3804	1531	1354
peak409	1642	2102	1669	1604	3180	1961	744	982	1241	2482	1341	1335
peak410	1954	2564	2201	1528	2030	1406	1399	1289	1473	3335	1034	1225
peak411	321	729	518	1052	1888	1725	285	256	475	582	975	1122
peak412	7	6	22	13	59	51	12	9	4	76	44	39
peak413	2	7	11	5	42	40	7	7	14	66	33	24
peak414	5	13	14	26	96	65	4	10	11	78	60	66
peak415	1	6	4	68	100	119	1	0	5	52	87	110
peak416	1	0	1	37	23	55	0	0	3	34	43	39
peak417	1	1	3	61	107	88	1	1	1	53	91	104
peak418	0	0	2	81	168	133	1	2	0	176	198	240
peak419	5	3	3	29	27	40	0	2	0	23	35	62
peak420	12	45	41	123	232	207	48	29	49	325	211	233
peak421	5	15	15	9	24	13	10	10	14	47	16	15
peak422	12	27	29	128	181	213	20	23	17	188	248	250
peak423	7	20	14	41	98	94	10	8	18	94	73	75
peak424	34	23	39	105	179	191	32	26	45	268	260	243
peak425	23	45	36	47	63	62	18	21	30	136	71	69
peak426	6	10	13	7	13	8	10	8	13	87	19	13
peak427	9	22	28	56	130	78	40	19	25	214	58	85
peak428	33	28	37	94	167	201	20	30	48	208	187	223
peak429	12	32	45	30	85	53	30	33	22	190	60	78
peak430	17	20	19	146	221	169	28	14	23	391	180	179
peak431	0	2	0	242	540	389	1	0	2	282	430	535
peak432	6	19	15	38	96	96	9	13	13	64	127	108
peak433	11	14	7	64	111	142	12	15	25	168	156	171
peak434	8	7	8	59	62	75	12	11	17	145	100	113
peak435	5	4	14	19	49	49	5	9	15	59	57	26
peak436	31	21	43	201	239	223	30	13	31	186	233	209
peak437	4	8	5	112	201	203	3	0	4	113	169	131
peak438	55	73	95	68	104	129	100	94	135	339	128	184
peak439	17	47	46	18	36	40	28	52	79	118	58	75
peak440	102	229	235	1330	2564	2949	224	192	296	2551	3706	4015
peak441	61	67	81	83	177	186	101	76	83	230	245	234
peak442	40	92	105	224	499	529	75	101	131	798	746	769
peak443	58	104	104	210	386	316	70	88	127	1247	420	462
peak444	1	0	2	58	115	97	1	2	0	111	130	150
peak445	58	87	94	364	613	656	101	56	95	271	484	550
peak446	64	82	96	20	56	54	86	65	87	194	29	47
peak447	36	41	43	98	170	151	35	31	52	180	167	111
peak448	70	71	83	277	299	394	79	64	73	525	379	336
peak449	0	1	2	207	158	175	1	0	1	115	236	181
peak450	19	23	33	95	99	107	27	19	24	136	73	83
peak451	8	30	23	34	104	109	20	13	17	53	74	61
peak452	5	22	12	16	42	57	11	12	8	38	38	25
peak453	6	1	3	46	30	62	1	1	0	36	46	39
peak454	291	294	325	310	368	364	222	202	191	1000	250	283
peak455	155	217	207	137	182	218	130	153	154	407	189	140
peak456	120	100	115	215	301	306	100	85	76	405	325	277
peak457	154	129	165	95	147	88	127	71	106	173	111	94
peak458	23	35	24	208	380	410	21	20	34	195	320	351
peak459	42	66	73	987	2283	2958	60	44	84	2047	3229	2925
peak460	2	4	3	61	141	197	2	3	4	125	203	134
peak461	1	1	2	110	154	190	0	1	3	46	137	141
peak462	1	1	2	21	33	37	1	0	1	38	19	50
peak463	9	4	16	65	86	135	13	3	3	83	93	106
peak464	2	1	3	33	77	81	4	4	2	67	65	89
peak465	2	12	10	109	198	302	9	6	5	267	225	255
peak466	2	0	1	44	72	93	1	0	2	41	54	49
peak467	3	10	9	28	75	82	5	6	7	118	87	78
peak468	110	144	125	605	726	732	110	75	141	1203	609	634
peak469	8	17	23	79	144	141	14	6	21	93	136	140
peak470	120	91	102	183	204	176	74	69	97	237	146	160
peak471	81	48	63	137	189	165	63	39	78	229	178	157
peak472	40	34	41	362	433	564	34	33	45	280	437	565
peak473	2	2	2	39	68	63	2	1	1	31	75	71
peak474	9	16	19	50	102	94	15	6	14	98	69	87
peak475	13	13	25	32	47	42	8	5	18	95	62	59
peak476	2	3	15	47	44	50	6	5	9	39	61	69
peak477	15	15	14	77	136	139	7	9	15	161	109	112
peak478	8	6	3	44	71	55	3	0	7	33	49	31
peak479	3	3	4	330	403	374	4	0	3	238	375	330
peak480	4	3	3	334	177	234	2	2	0	91	169	200
peak481	48	63	58	210	404	379	51	47	44	402	326	361
peak482	20	23	26	38	24	25	14	14	16	58	26	25
peak483	82	130	153	352	515	539	104	106	117	657	494	510
peak484	150	217	213	1602	2432	2364	175	105	147	1402	2208	1957
peak485	0	1	2	122	172	123	0	1	1	102	166	125
peak486	10	31	39	140	242	248	38	25	28	150	265	279
peak487	13	40	33	47	65	50	61	30	43	69	61	66
peak488	89	128	120	82	244	240	111	96	131	254	246	245
peak489	12	19	15	204	327	360	16	7	9	112	386	286
peak490	16	24	24	146	215	268	24	17	16	157	203	170
peak491	60	71	58	254	472	446	43	46	53	464	405	368
peak492	6	11	2	26	33	68	5	6	5	47	53	60
peak493	27	23	14	75	144	155	25	15	28	122	84	127
peak494	11	19	20	309	481	607	5	3	13	343	448	501
peak495	2	6	6	143	181	320	7	9	10	110	343	287
peak496	26	31	32	55	46	57	21	19	29	94	51	52
peak497	50	54	47	245	296	284	31	31	39	196	297	298
peak498	59	46	59	276	274	230	45	28	36	509	250	216
peak499	40	36	44	313	320	266	22	18	34	388	254	285
peak500	8	18	15	318	356	313	18	2	11	229	247	267
peak501	5	4	3	154	215	175	2	0	0	132	172	183
peak502	5	10	14	79	103	125	10	8	15	102	128	118
peak503	37	83	64	143	248	235	72	44	73	226	211	250
peak504	50	89	60	283	470	401	57	50	61	358	367	491
peak505	276	427	413	557	995	856	383	285	381	2675	717	945
peak506	91	148	146	108	243	207	106	88	98	322	224	208
peak507	85	125	135	228	335	342	87	74	90	620	337	384
peak508	62	91	120	224	408	363	77	79	80	599	332	359
peak509	68	116	152	150	279	231	79	82	86	611	214	241
peak510	197	368	351	225	429	332	281	213	326	667	263	371
peak511	12	23	17	198	488	445	14	9	15	181	383	427
peak512	34	38	53	756	1432	1361	43	36	46	1185	1292	1294
peak513	20	57	30	76	193	168	27	23	46	251	173	140
peak514	15	29	25	88	164	130	32	14	22	194	139	133
peak515	8	35	25	79	124	137	24	14	22	220	131	103
peak516	32	62	39	194	380	352	44	33	55	374	366	361
peak517	0	0	0	17	46	41	1	0	2	51	83	69
peak518	29	44	57	13	28	11	55	51	63	94	11	18
peak519	33	62	76	377	495	675	44	53	53	561	558	480
peak520	34	55	42	108	209	174	38	22	38	338	151	141
peak521	23	32	18	66	91	103	16	20	29	192	105	107
peak522	10	14	8	62	73	77	15	7	7	130	66	83
peak523	4	4	6	87	55	47	3	6	5	30	21	45
peak524	11	36	27	18	58	53	32	14	41	78	59	58
peak525	0	0	0	37	60	43	0	0	0	34	55	48
peak526	1	1	4	37	43	50	0	1	2	46	40	63
peak527	10	8	0	57	114	135	8	10	10	159	168	172
peak528	6	11	13	31	98	77	12	9	13	133	91	87
peak529	13	21	12	123	246	252	7	10	6	260	257	260
peak530	14	14	13	42	86	81	16	10	9	160	101	73
peak531	5	9	11	11	17	14	7	7	10	54	22	18
peak532	7	0	5	320	236	221	3	1	3	183	269	268
peak533	37	11	23	120	65	39	11	10	18	121	46	72
peak534	25	6	8	130	28	51	10	5	10	38	39	37
peak535	27	4	9	133	53	51	12	2	11	41	55	42
peak536	16	38	27	42	68	53	25	19	14	59	40	46
peak537	27	26	19	33	58	36	29	18	24	100	46	70
peak538	7	10	17	432	741	697	6	6	7	397	850	927
peak539	44	45	59	463	568	644	55	33	38	816	619	504
peak540	65	59	58	581	866	885	47	38	38	933	616	609
peak541	46	44	62	280	409	390	36	37	44	383	283	316
peak542	10	14	7	28	61	49	11	7	6	113	49	55
peak543	23	25	33	89	99	98	22	12	15	109	76	87
peak544	25	20	19	34	44	59	26	20	18	41	43	52
peak545	95	101	146	395	505	564	81	81	98	965	452	469
peak546	7	11	11	55	50	68	6	6	4	56	44	38
peak547	12	10	9	51	54	43	8	5	7	76	39	41
peak548	1108	1076	716	4392	4587	3456	573	593	708	2036	2833	2862
peak549	45	92	85	184	520	552	49	46	61	475	438	417
peak550	42	63	61	763	2005	1995	53	36	69	1426	1720	1586
peak551	6	6	2	211	59	85	9	3	4	44	88	76
peak552	2	2	1	39	52	49	1	0	1	24	41	38
peak553	48	44	44	105	103	122	55	27	46	299	60	69
peak554	68	48	41	85	61	63	65	43	62	158	41	51
peak555	34	28	31	54	52	56	27	16	30	122	32	33
peak556	30	18	42	7	3	6	27	23	26	114	9	8
peak557	25	40	23	122	83	136	39	26	34	247	63	90
peak558	30	14	10	45	25	28	5	7	9	36	17	18
peak559	49	75	52	224	406	311	61	41	49	359	317	314
peak560	46	60	41	485	558	589	39	26	39	723	631	510
peak561	59	102	66	1315	1728	1990	61	61	91	1945	1976	1947
peak562	18	15	21	227	352	414	18	10	17	312	339	376
peak563	30	31	32	331	563	571	27	21	20	439	507	506
peak564	29	38	43	70	115	99	37	28	38	137	94	108
peak565	1	1	0	16	63	60	0	0	0	30	47	45
peak566	4	9	14	29	51	32	11	10	15	132	40	29
peak567	8	13	9	52	104	84	15	12	8	119	54	96
peak568	1	2	3	48	138	121	3	1	1	109	89	149
peak569	13	33	20	57	119	104	19	23	25	144	97	91
peak570	11	44	34	183	504	449	31	33	29	241	381	373
peak571	19	25	42	39	132	156	28	26	25	118	130	142
peak572	128	196	180	134	280	264	171	157	189	590	196	196
peak573	23	45	39	45	67	50	23	26	32	79	47	53
peak574	24	32	33	92	177	139	11	9	17	64	125	159
peak575	6	10	8	60	53	108	7	2	5	56	70	67
peak576	163	204	185	324	494	377	193	149	203	749	355	414
peak577	126	214	205	133	360	271	178	143	173	452	260	247
peak578	53	63	69	281	366	310	66	49	57	700	266	264
peak579	34	42	49	60	124	78	53	40	26	314	71	79
peak580	52	76	60	72	89	105	38	28	47	248	59	69
peak581	212	285	223	177	289	240	211	168	246	475	185	248
peak582	9	14	12	23	46	48	6	3	8	71	40	41
peak583	8	14	13	91	130	134	3	4	17	210	137	126
peak584	2	6	6	230	323	601	5	4	5	316	534	519
peak585	4	3	6	54	162	163	3	8	8	129	149	171
peak586	1	5	4	91	187	234	1	10	4	235	235	210
peak587	8	1	9	59	87	100	2	4	6	160	104	100
peak588	5	4	9	166	248	332	5	4	11	268	303	269
peak589	11	16	34	228	361	430	25	21	14	390	411	388
peak590	1	3	0	28	59	85	0	1	1	68	120	113
peak591	45	47	62	44	105	67	53	39	48	169	56	78
peak592	4	17	19	276	614	593	21	16	16	515	537	538
peak593	55	62	80	154	280	327	62	54	55	328	335	405
peak594	21	36	42	151	279	243	31	24	39	306	226	262
peak595	29	50	64	106	238	301	70	40	34	233	251	260
peak596	28	38	38	302	515	593	34	33	27	773	563	585
peak597	18	19	13	133	221	259	18	11	14	233	244	273
peak598	10	16	22	158	283	360	21	16	15	395	341	337
peak599	11	21	23	709	995	1386	15	18	20	950	1597	1563
peak600	11	20	24	559	1353	1476	18	13	25	1228	1820	1566
peak601	8	14	14	88	174	174	7	14	14	137	189	201
peak602	13	9	13	59	134	134	13	7	11	198	133	126
peak603	26	27	52	528	884	1060	39	23	38	850	1007	1045
peak604	12	26	33	48	97	94	11	20	26	119	77	85
peak605	21	33	35	61	83	108	24	21	30	157	70	90
peak606	3	4	5	19	23	28	2	1	4	44	32	47
peak607	6	12	16	181	349	463	17	9	8	226	472	419
peak608	10	10	7	179	371	468	6	8	4	354	468	507
peak609	1	4	4	76	234	218	5	5	3	179	299	268
peak610	4	2	4	88	177	198	4	5	2	141	203	217
peak611	4	10	3	356	691	1064	1	3	4	397	1111	963
peak612	8	8	9	133	259	297	3	7	3	264	320	314
peak613	12	8	17	57	115	115	18	12	13	94	111	122
peak614	3	6	9	29	65	89	4	1	2	54	61	81
peak615	1	0	0	42	80	112	2	2	3	57	106	103
peak616	1	3	2	117	191	283	4	2	1	174	284	289
peak617	3	3	8	78	156	146	4	4	2	149	176	147
peak618	6	3	8	75	83	113	6	4	4	122	125	117
peak619	4	1	3	166	331	356	2	1	2	201	360	364
peak620	15	28	28	431	765	741	13	5	19	718	851	786
peak621	12	13	9	181	346	322	5	7	6	294	299	341
peak622	10	11	12	199	329	415	8	10	6	326	309	355
peak623	9	7	17	281	494	506	11	6	12	418	456	484
peak624	9	16	11	94	116	186	11	6	9	129	111	125
peak625	9	13	14	369	582	610	15	10	13	548	624	687
peak626	6	15	12	91	167	175	9	5	10	112	153	195
peak627	7	15	14	267	462	690	11	3	8	319	503	582
peak628	22	21	20	203	311	367	22	12	23	302	327	327
peak629	20	67	64	295	430	413	67	42	77	571	546	433
peak630	20	48	33	73	116	117	41	19	41	166	142	139
peak631	44	52	58	211	330	361	68	53	68	451	395	384
peak632	23	30	21	23	47	30	23	8	22	104	42	68
peak633	6	18	16	43	54	62	16	14	17	92	64	79
peak634	26	35	45	98	176	185	22	16	40	186	215	193
peak635	26	24	21	30	64	35	22	20	15	62	44	41
peak636	1	0	0	94	164	132	1	0	0	94	156	223
peak637	12	16	18	656	795	866	29	14	12	248	631	693
peak638	0	2	1	16	78	83	1	0	0	31	67	70
peak639	217	339	342	70	127	93	154	153	204	333	71	54
peak640	197	328	338	58	126	98	209	145	198	248	77	63
peak641	19	19	14	50	79	87	14	11	22	72	98	76
peak642	23	49	48	278	657	385	13	16	34	835	545	467
peak643	6	7	4	93	127	129	5	2	3	117	112	105
peak644	8	7	2	110	143	97	12	5	8	155	96	108
peak645	11	11	11	103	154	156	4	5	4	107	125	135
peak646	7	8	9	34	74	45	5	8	6	48	34	41
peak647	18	15	22	160	363	409	20	11	18	191	381	223
peak648	8	4	6	254	666	479	6	3	3	342	455	485
peak649	39	54	60	79	134	144	37	52	84	287	126	131
peak650	78	118	103	131	190	260	97	88	93	399	189	221
peak651	55	98	128	55	93	78	81	68	103	280	104	97
peak652	64	109	106	272	461	591	91	81	89	556	554	559
peak653	37	68	61	70	95	123	53	46	59	242	97	156
peak654	34	58	62	181	366	363	55	52	60	416	454	417
peak655	62	79	106	107	194	190	100	90	108	477	253	259
peak656	55	113	112	42	80	62	104	108	108	199	48	42
peak657	10	13	29	175	349	397	13	11	13	438	358	428
peak658	17	35	32	140	457	423	29	16	45	320	364	353
peak659	69	94	88	25	73	44	46	71	72	107	41	36
peak660	150	185	179	356	718	568	153	146	160	1114	429	468
peak661	7	19	10	27	40	50	6	14	11	96	33	24
peak662	114	160	129	37	67	69	117	53	128	112	28	48
peak663	10	21	15	125	367	235	5	6	7	365	327	319
peak664	5	5	12	41	117	96	12	5	7	112	100	124
peak665	9	15	15	161	350	356	9	14	19	246	352	335
peak666	15	14	21	53	142	143	23	12	11	130	141	170
peak667	13	19	15	16	31	36	18	14	19	70	44	41
peak668	6	12	14	25	24	41	6	8	13	43	37	40
peak669	28	50	56	295	556	555	28	36	44	653	528	486
peak670	3	10	17	39	119	106	11	10	13	154	116	101
peak671	21	13	10	135	43	62	5	3	5	18	44	64
peak672	11	29	22	70	51	65	17	10	26	25	30	51
peak673	4	7	9	56	120	198	4	8	11	132	192	197
peak674	24	24	19	216	326	301	21	12	25	503	287	337
peak675	53	63	55	482	841	687	56	39	54	881	734	743
peak676	64	79	62	229	325	246	53	40	62	334	281	313
peak677	19	41	29	92	99	79	34	22	34	97	88	142
peak678	2	0	1	36	36	37	1	0	2	56	45	57
peak679	30	43	36	296	566	524	30	29	53	622	454	487
peak680	4	3	3	29	34	29	6	1	7	25	60	37
peak681	21	20	20	707	1281	1218	9	13	7	1177	1547	1351
peak682	21	33	29	23	43	36	15	29	26	138	54	36
peak683	61	90	119	72	98	129	87	64	89	175	79	101
peak684	1	0	3	73	26	18	0	0	0	20	30	31
peak685	35	68	76	38	99	98	60	58	97	192	93	145
peak686	80	189	141	167	443	388	166	130	192	846	358	404
peak687	81	200	215	541	1309	1378	202	171	204	1428	1489	1622
peak688	12	21	29	25	136	122	17	10	27	146	135	129
peak689	2	1	1	176	192	160	1	1	1	77	218	205
peak690	28	50	37	420	635	504	33	21	28	516	583	591
peak691	126	122	89	167	255	203	53	69	75	211	196	232
peak692	64	86	66	66	153	139	57	38	53	160	84	110
peak693	78	102	81	89	152	116	60	43	78	129	92	84
peak694	163	185	189	324	401	349	166	122	197	705	432	414
peak695	130	154	133	50	150	80	130	121	129	295	57	73
peak696	12	17	25	126	210	186	22	11	15	148	160	152
peak697	14	7	17	21	56	45	9	7	6	33	59	33
peak698	2	1	3	82	136	136	2	1	5	168	131	148
peak699	19	36	28	192	328	326	25	31	17	262	305	294
peak700	11	20	11	83	146	149	2	7	6	129	151	133
peak701	34	61	37	555	1044	972	32	27	34	972	980	873
peak702	10	25	15	62	86	77	16	18	18	78	72	68
peak703	9	24	7	44	75	57	7	8	15	77	52	80
peak704	5	10	8	77	138	166	5	3	4	127	118	122
peak705	5	17	13	55	110	77	12	10	8	86	78	95
peak706	4	15	13	34	72	66	5	6	6	82	73	54
peak707	7	5	6	27	54	38	6	2	5	38	32	51
peak708	0	1	0	20	39	58	1	0	0	35	59	44
peak709	168	197	204	101	139	123	217	156	199	385	90	126
peak710	4	13	7	41	115	119	4	2	9	137	125	109
peak711	0	4	4	115	206	281	4	1	1	107	196	237
peak712	11	24	18	49	75	101	17	7	16	108	83	73
peak713	15	12	31	48	58	85	17	8	12	51	78	68
peak714	24	34	50	130	236	307	19	18	37	150	191	259
peak715	15	17	18	18	24	40	12	13	12	70	34	39
peak716	92	113	126	613	936	1014	92	60	115	923	903	877
peak717	82	86	93	162	233	219	62	58	109	276	196	231
peak718	68	96	84	650	1118	1100	122	72	120	1188	996	1115
peak719	35	54	61	99	218	192	42	30	49	260	181	191
peak720	14	18	16	127	330	313	12	13	15	349	356	353
peak721	12	15	16	152	335	447	11	8	14	252	340	407
peak722	6	9	9	364	703	923	10	1	4	491	699	1038
peak723	5	0	2	12	53	57	4	1	1	28	44	45
peak724	1	7	6	93	195	214	15	1	9	357	223	200
peak725	3	4	7	37	100	67	2	4	3	119	59	68
peak726	23	25	34	36	63	54	23	20	19	123	45	33
peak727	12	8	9	21	21	39	6	11	8	62	17	36
peak728	5	17	12	62	108	122	9	10	4	116	83	72
peak729	6	3	9	98	141	156	4	5	3	140	140	147
peak730	15	18	10	200	326	328	7	5	8	293	308	340
peak731	1	4	5	20	44	48	5	2	2	35	60	65
peak732	15	17	20	58	68	81	13	25	18	98	66	59
peak733	108	170	132	448	761	578	93	91	97	634	421	530
peak734	0	0	1	41	31	43	0	0	0	21	37	33
peak735	86	112	119	202	242	266	91	84	129	352	216	253
peak736	52	83	82	237	307	330	96	75	89	643	285	327
peak737	37	53	75	168	235	262	67	53	64	345	282	258
peak738	33	34	41	38	76	59	33	43	39	98	62	71
peak739	51	47	59	87	176	144	54	52	52	278	130	174
peak740	25	25	40	29	51	55	29	30	33	72	49	63
peak741	26	32	46	24	31	30	32	21	52	66	20	34
peak742	45	70	62	14	33	27	60	57	71	92	23	32
peak743	0	0	5	36	50	42	1	3	10	46	34	52
peak744	7	1	1	74	78	72	1	1	4	54	66	85
peak745	26	11	12	35	19	18	9	4	12	52	24	35
peak746	16	15	11	113	64	69	20	12	12	68	51	81
peak747	77	131	144	1243	2128	2050	115	61	108	1884	2096	2308
peak748	180	269	213	420	695	573	197	175	219	815	403	419
peak749	55	77	67	215	382	301	43	54	66	291	232	214
peak750	202	248	204	442	713	617	165	148	206	635	428	429
peak751	80	105	121	1033	1584	1697	102	72	106	1142	1755	1446
peak752	46	68	58	460	622	698	53	42	60	671	615	639
peak753	87	99	106	180	296	236	97	79	89	579	185	238
peak754	24	40	38	102	151	159	30	24	34	122	133	141
peak755	360	447	435	1195	1918	1724	426	305	379	2684	1264	1199
peak756	31	55	42	31	54	37	39	41	49	92	21	36
peak757	22	22	25	26	42	35	16	28	23	60	15	25
peak758	16	36	25	150	416	396	21	12	21	264	271	318
peak759	28	50	40	84	116	130	31	28	41	188	86	109
peak760	21	15	16	78	93	105	13	7	18	230	106	110
peak761	15	20	24	74	144	119	14	18	15	144	108	99
peak762	1	3	2	226	402	336	1	1	4	237	357	350
peak763	55	138	119	64	316	295	95	82	120	417	236	235
peak764	31	65	68	75	277	244	59	62	74	571	266	191
peak765	18	62	85	47	130	145	35	46	45	156	135	145
peak766	18	66	68	62	126	147	56	55	78	140	148	142
peak767	9	16	22	27	74	86	15	9	14	100	63	65
peak768	14	35	38	329	1422	1461	20	32	32	976	1446	1494
peak769	46	349	304	133	964	1032	196	200	281	1297	891	960
peak770	28	256	231	39	646	514	124	122	189	726	473	453
peak771	14	17	18	53	92	86	27	5	19	100	108	98
peak772	110	189	190	114	164	189	140	144	181	248	114	158
peak773	241	410	364	2449	2964	3435	295	268	340	4045	3129	3170
peak774	5	19	17	443	1052	856	10	8	5	697	745	940
peak775	31	70	67	290	413	404	66	41	49	574	404	389
peak776	44	33	33	46	96	79	31	17	39	70	72	42
peak777	112	162	152	72	88	95	117	85	115	334	62	69
peak778	62	138	115	7	38	24	117	103	160	156	30	27
peak779	20	65	59	137	393	445	53	30	45	241	466	432
peak780	3	3	4	17	58	53	0	0	0	38	32	41
peak781	45	82	100	50	159	155	54	43	75	130	93	109
peak782	48	64	71	982	1462	1760	52	48	58	1080	1542	1539
peak783	7	3	6	122	111	110	5	0	4	78	111	118
peak784	50	74	60	506	872	792	53	31	73	787	716	677
peak785	45	58	53	35	96	59	35	40	62	156	50	81
peak786	0	0	0	46	180	150	0	0	0	77	207	157
peak787	29	46	40	50	93	72	47	37	35	66	68	72
peak788	25	25	33	91	64	86	39	26	28	82	48	61
peak789	74	110	154	4399	7991	8318	71	72	105	4065	7330	7723
peak790	81	153	117	146	422	349	89	66	128	1327	338	303
peak791	2	1	3	22	56	31	5	1	0	56	56	45
peak792	116	164	148	273	413	476	155	106	145	622	364	391
peak793	1	3	2	34	70	52	2	0	0	61	48	55
peak794	44	86	66	393	971	1027	50	43	63	607	1116	977
peak795	2	7	5	39	80	59	11	3	10	61	85	77
peak796	35	59	50	32	125	89	56	47	62	827	130	85
peak797	0	6	3	109	298	367	1	0	1	231	460	367
peak798	3	2	2	36	56	93	4	0	0	56	82	87
peak799	9	22	23	226	744	818	5	10	13	717	952	838
peak800	11	23	33	101	280	302	19	12	23	178	280	248
peak801	28	65	69	52	191	233	66	48	65	283	152	170
peak802	11	23	15	1230	2055	2030	26	10	19	1400	1942	2143
peak803	18	17	17	98	119	129	26	10	12	238	139	161
peak804	9	3	6	103	13	40	16	7	7	67	46	30
peak805	8	8	9	32	57	41	1	7	5	45	32	59
peak806	9	12	7	94	127	143	5	5	8	86	95	135
peak807	35	21	24	64	36	60	26	25	39	140	56	69
peak808	150	65	93	432	260	355	113	65	92	763	329	367
peak809	7	12	11	90	234	257	5	4	9	206	216	270
peak810	90	123	118	46	74	93	96	75	128	139	51	51
peak811	11	22	27	60	132	126	17	9	14	102	100	106
peak812	1	3	2	26	39	44	1	2	1	30	36	60
peak813	1171	1653	1174	92	176	114	952	1091	1237	657	71	106
peak814	735	1098	783	605	1074	793	925	472	731	2773	535	535
peak815	44	45	31	209	275	273	30	38	32	299	241	231
peak816	5	2	2	47	87	102	3	1	2	75	90	74
peak817	6	7	4	38	77	76	5	4	7	78	91	92
peak818	1	1	4	52	43	56	0	1	0	50	35	50
peak819	8	18	12	107	1009	916	20	6	19	832	966	740
peak820	29	93	86	250	2218	1794	63	49	97	2317	1899	1587
peak821	37	54	51	40	106	73	44	38	43	193	43	43
peak822	27	59	57	84	104	104	46	37	49	147	80	97
peak823	40	69	85	152	208	198	61	51	70	362	162	202
peak824	55	105	109	102	188	153	77	72	75	449	106	163
peak825	2	9	8	30	59	58	4	4	4	50	41	56
peak826	50	35	44	42	49	42	23	20	29	55	31	43
peak827	32	36	41	77	128	127	46	24	21	281	155	122
peak828	25	38	19	69	129	140	20	26	25	142	157	154
peak829	15	14	26	39	96	61	14	12	20	72	78	82
peak830	20	16	28	29	54	49	24	30	30	41	43	57
peak831	73	101	85	1331	2159	2560	82	51	85	1845	2931	2482
peak832	2	5	9	62	68	76	6	2	8	56	68	74
peak833	22	12	10	354	132	109	6	2	17	126	94	149
peak834	2	9	7	110	158	211	2	1	4	135	233	244
peak835	0	3	2	229	933	728	1	0	2	433	1153	885
peak836	1	5	4	115	501	368	6	6	1	277	626	435
peak837	4	25	19	92	444	389	10	13	14	288	350	317
peak838	22	56	49	9	27	25	25	26	36	109	28	37
peak839	38	118	116	256	662	696	83	51	103	606	415	501
peak840	27	43	35	44	113	69	29	21	42	116	87	78
peak841	2	2	3	30	38	60	3	3	0	18	39	43
peak842	3	4	1	241	392	358	2	0	4	260	445	406
peak843	22	27	20	1988	1953	2675	22	11	19	1704	2726	3023
peak844	3	1	7	41	32	35	0	1	2	18	30	32
peak845	47	38	61	297	425	575	45	57	61	464	466	475
peak846	22	21	31	60	76	100	29	28	28	123	41	111
peak847	15	19	39	34	33	50	30	19	23	104	37	45
peak848	18	30	36	35	68	91	15	24	30	138	68	102
peak849	10	11	19	110	152	183	13	8	13	94	145	172
peak850	10	6	15	67	91	66	17	6	16	118	62	59
peak851	69	69	89	106	134	103	61	67	61	201	104	99
peak852	41	81	54	498	930	1010	63	34	36	504	815	844
peak853	23	35	34	35	78	76	22	22	28	133	68	61
peak854	20	42	32	64	160	129	32	40	40	157	117	114
peak855	27	41	39	36	59	51	26	28	28	216	42	48
peak856	22	61	59	79	231	219	29	38	38	399	174	197
peak857	8	18	22	22	45	39	23	5	23	95	38	31
peak858	50	92	85	348	735	728	60	46	57	373	578	623
peak859	23	29	31	198	320	357	34	32	21	440	338	278
peak860	92	153	126	2021	3124	3595	105	91	109	3758	3354	3105
peak861	65	127	115	652	1085	1315	108	96	79	1433	1455	1058
peak862	64	111	111	134	278	257	88	83	89	737	212	200
peak863	120	193	142	154	410	392	142	88	123	1444	437	321
peak864	3	3	3	607	258	245	3	2	1	204	257	263
peak865	14	8	2	185	87	56	5	3	3	34	58	69
peak866	3	8	8	33	56	66	7	7	7	91	44	83
peak867	0	1	3	75	57	69	1	1	0	29	51	51
peak868	0	2	0	14	55	50	1	1	1	47	62	55
peak869	1	3	8	78	156	207	2	2	4	89	182	178
peak870	26	68	64	36	93	108	58	48	39	139	92	74
peak871	35	68	62	35	74	74	38	38	49	35	43	64
peak872	81	86	112	160	290	251	107	73	81	343	237	259
peak873	57	68	79	137	280	268	97	48	73	198	278	239
peak874	1	5	2	72	72	108	1	3	3	69	103	119
peak875	23	20	18	45	82	101	23	15	21	87	74	77
peak876	14	12	20	91	97	112	18	10	13	148	116	122
peak877	9	5	11	42	86	78	8	6	13	89	64	64
peak878	4	7	6	63	60	100	4	5	3	58	82	111
peak879	0	2	2	16	41	14	0	0	0	26	48	45
peak880	10	22	24	259	390	517	18	17	32	391	550	508
peak881	37	70	74	56	74	105	48	44	58	113	81	72
peak882	1	4	7	146	278	309	9	3	10	146	276	262
peak883	2	1	4	15	51	32	2	2	4	36	32	43
peak884	1	1	1	36	79	132	0	3	5	69	78	73
peak885	3	4	10	55	83	88	3	4	8	104	63	84
peak886	11	12	18	106	181	262	5	12	11	202	180	195
peak887	7	7	6	59	77	100	5	1	5	72	102	63
peak888	4	2	5	32	76	80	1	2	2	53	73	40
peak889	3	5	8	106	149	156	6	9	4	118	122	116
peak890	2	5	2	46	83	121	4	1	4	71	112	97
peak891	0	0	1	83	90	130	1	0	1	33	109	87
peak892	1	0	1	79	43	92	0	0	0	21	58	56
peak893	60	120	72	2129	241	284	131	70	126	152	230	277
peak894	31	47	42	65	122	85	15	25	34	183	113	121
peak895	179	240	198	295	451	324	200	146	221	784	305	296
peak896	11	8	8	79	146	153	7	4	11	104	121	88
peak897	5	8	16	111	149	161	8	3	2	84	120	127
peak898	11	10	16	16	16	10	9	11	16	59	6	18
peak899	151	158	117	125	175	140	228	124	122	430	84	104
peak900	65	102	94	54	78	80	39	53	103	120	44	71
peak901	13	17	10	112	211	236	7	8	7	80	287	279
peak902	17	17	20	124	242	368	20	15	31	184	395	342
peak903	9	30	30	89	208	169	18	14	30	250	163	174
peak904	1	4	2	56	122	150	4	2	2	108	201	157
peak905	34	48	53	43	70	60	39	20	50	161	61	87
peak906	154	198	160	155	181	156	205	149	140	661	120	139
peak907	15	24	27	166	167	201	7	12	24	71	100	134
peak908	272	303	273	2100	3387	2524	306	150	210	3175	2150	2155
peak909	46	121	137	2160	5497	5950	97	73	118	4428	6512	6481
peak910	6	3	6	28	45	55	10	6	4	63	56	68
peak911	8	10	12	100	70	176	7	4	10	39	131	161
peak912	11	15	17	605	1022	1358	10	18	20	601	1388	1553
peak913	31	53	66	521	1039	1225	55	49	71	798	1381	1563
peak914	106	206	242	107	315	245	196	159	194	399	239	231
peak915	75	131	103	63	98	120	108	76	130	451	111	99
peak916	70	111	106	50	151	108	111	96	146	200	81	108
peak917	120	216	178	77	145	118	202	164	187	619	166	146
peak918	75	96	94	654	1040	900	87	62	103	1019	711	760
peak919	0	3	1	76	106	178	0	1	0	80	179	147
peak920	49	150	126	260	395	423	96	75	125	239	334	378
peak921	176	298	253	520	935	786	201	162	237	1011	796	758
peak922	165	339	286	230	420	431	183	193	261	619	280	353
peak923	204	399	305	108	272	200	285	244	262	482	109	181
peak924	111	123	122	377	561	616	97	93	123	882	452	469
peak925	27	8	14	310	283	337	17	3	18	222	326	383
peak926	0	2	1	26	41	49	2	0	0	53	38	49
peak927	0	3	6	36	46	59	3	7	3	41	77	66
peak928	7	12	9	94	118	174	10	2	7	115	115	151
peak929	1	8	6	169	199	244	3	3	4	172	200	197
peak930	175	227	171	1122	1467	1829	170	128	170	1300	1355	1328
peak931	91	107	91	46	85	75	51	54	72	127	29	63
peak932	1	1	1	66	84	72	0	2	1	36	67	81
peak933	3	2	1	65	80	80	4	2	0	77	73	90
peak934	199	81	119	2914	1286	2172	109	66	128	2241	1826	2059
peak935	58	75	92	59	72	68	58	45	58	127	63	66
peak936	54	40	49	24	50	57	42	23	48	113	32	31
peak937	33	37	41	64	104	116	32	20	35	57	90	101
peak938	0	1	3	14	137	67	1	0	4	206	159	193
peak939	13	37	33	18	129	124	31	19	40	184	136	159
peak940	14	87	79	12	90	106	70	42	99	149	123	118
peak941	8	18	21	15	77	92	10	5	19	98	132	125
peak942	24	81	79	5	18	11	67	58	125	64	9	14
peak943	28	85	77	75	293	329	47	56	78	159	303	363
peak944	21	90	76	47	179	214	92	79	85	397	191	190
peak945	27	82	101	74	281	302	72	73	92	559	308	321
peak946	21	33	60	45	113	115	41	40	62	201	101	118
peak947	19	48	34	24	17	10	36	40	58	175	32	24
peak948	33	85	85	24	78	58	75	72	114	292	97	84
peak949	20	61	62	15	32	22	39	30	80	127	32	28
peak950	9	4	13	38	45	41	3	4	6	50	106	58
peak951	25	73	66	17	102	90	82	59	55	125	93	69
peak952	63	205	219	114	413	478	188	168	214	288	499	512
peak953	1	5	4	86	291	342	4	0	4	174	332	317
peak954	2	5	7	20	43	62	0	1	2	30	61	54
peak955	63	18	39	137	120	94	32	12	27	223	91	109
peak956	19	11	20	51	39	51	13	13	15	89	41	40
peak957	89	19	22	409	176	192	20	21	41	319	170	192
peak958	54	27	18	1348	414	530	36	16	20	573	475	479
peak959	22	5	4	433	104	156	10	4	5	177	135	162
peak960	39	10	10	85	20	19	17	3	8	55	27	25
peak961	80	175	219	119	281	261	175	120	175	433	210	195
peak962	0	0	0	42	50	47	0	0	0	37	55	54
peak963	98	97	107	93	98	114	115	83	102	263	95	79
peak964	107	132	107	52	105	67	89	92	116	202	28	43
peak965	5	15	8	24	63	57	11	2	6	61	50	42
peak966	215	238	235	123	179	118	152	163	200	290	95	128
peak967	63	40	70	45	77	52	61	34	28	107	48	53
peak968	16	34	35	141	187	180	44	19	39	206	148	186
peak969	2	6	7	59	86	69	3	1	8	60	57	94
peak970	15	23	9	123	180	175	14	10	19	197	156	187
peak971	12	6	11	60	84	95	13	3	11	80	85	87
peak972	4	4	6	42	71	62	10	8	6	64	75	78
peak973	6	14	22	99	108	128	10	14	20	55	96	106
peak974	0	0	0	25	33	25	0	1	0	7	33	52
peak975	1	2	5	47	59	70	1	2	1	75	82	77
peak976	0	2	1	1577	200	185	2	0	1	240	215	269
peak977	97	20	26	772	207	224	44	6	26	293	239	240
peak978	157	78	86	923	418	503	87	46	83	454	416	410
peak979	63	69	87	236	513	352	70	59	65	537	221	317
peak980	152	268	234	1212	1725	1887	216	174	229	1793	1653	1569
peak981	106	157	139	138	259	186	172	102	113	578	174	178
peak982	110	183	168	460	478	424	191	124	181	999	419	532
peak983	125	148	160	424	706	636	97	141	169	570	525	593
peak984	120	178	165	801	1110	1246	141	129	142	963	1122	1208
peak985	225	300	326	3431	5988	6455	229	190	286	4840	6145	5887
peak986	81	110	131	35	25	35	85	78	90	161	36	30
peak987	33	48	50	476	815	828	43	29	27	373	583	577
peak988	23	29	10	42	110	53	21	15	10	108	52	57
peak989	15	25	38	80	150	139	21	19	31	212	137	109
peak990	29	40	33	54	63	54	26	42	31	108	67	59
peak991	33	52	50	93	171	194	57	29	50	235	199	183
peak992	37	53	57	235	312	388	38	37	51	576	383	292
peak993	26	33	31	74	113	116	35	31	20	230	157	87
peak994	60	66	73	126	207	214	62	45	56	224	148	133
peak995	32	48	54	87	177	170	42	26	48	121	103	127
peak996	40	41	65	251	389	375	41	56	81	505	381	394
peak997	11	18	10	55	85	99	13	11	14	58	120	97
peak998	224	282	235	77	111	75	191	156	197	343	62	52
peak999	150	139	123	1182	1307	1037	83	98	110	579	964	886
peak1000	22	49	34	53	57	80	29	16	39	50	56	72
peak1001	24	29	27	58	173	125	20	31	26	84	110	104
peak1002	180	230	181	1745	2048	1974	225	186	201	2075	1724	1862
peak1003	61	100	61	1244	1491	1456	50	66	93	1139	1318	1445
peak1004	107	168	132	1399	1578	1735	134	86	106	1177	1748	1418
peak1005	408	1013	904	7555	25579	25239	677	620	715	17871	23102	21516
peak1006	19	74	47	861	2829	2714	48	27	35	1860	2419	2277
peak1007	0	0	5	32	85	92	0	1	0	91	83	108
peak1008	3	1	4	16	13	26	3	2	2	17	22	43
peak1009	2	6	6	89	121	168	4	3	2	144	155	171
peak1010	20	13	22	64	87	100	21	15	22	141	90	97
peak1011	130	183	169	387	723	666	131	121	141	1343	540	499
peak1012	44	65	68	82	140	130	38	76	63	326	64	90
peak1013	108	197	176	392	807	832	111	158	154	1076	585	634
peak1014	3	12	13	104	137	175	0	4	5	150	163	158
peak1015	5	6	8	17	34	29	0	2	4	60	16	24
peak1016	7	21	17	32	51	63	13	10	14	101	63	55
peak1017	18	23	15	373	317	388	16	5	22	111	258	277
peak1018	0	0	0	66	75	111	0	0	0	37	145	96
peak1019	1	1	0	57	55	69	0	2	1	61	69	66
peak1020	27	37	36	136	253	230	35	21	48	302	236	233
peak1021	23	26	27	231	315	358	26	20	22	315	258	268
peak1022	37	25	28	25	42	36	28	22	22	54	40	48
peak1023	327	512	473	77	153	160	445	363	475	373	73	120
peak1024	202	231	227	316	524	437	195	188	235	539	342	455
peak1025	92	145	127	1907	3056	3329	101	68	107	1732	2594	2587
peak1026	13	18	24	214	317	417	23	6	32	342	363	391
peak1027	18	82	59	33	231	187	62	39	54	462	219	177
peak1028	3	17	22	5	65	50	14	11	10	52	77	66
peak1029	1	5	1	15	202	139	0	1	1	95	145	199
peak1030	74	95	76	208	285	229	64	62	73	305	161	231
peak1031	14	24	36	114	269	291	25	6	11	103	211	231
peak1032	2	5	4	96	219	123	5	3	4	91	175	149
peak1033	22	55	41	97	195	140	78	51	60	335	124	135
peak1034	41	103	68	327	489	347	40	44	60	251	305	297
peak1035	15	8	9	62	67	59	14	7	13	109	105	75
peak1036	24	31	22	101	101	168	16	16	25	206	143	132
peak1037	15	9	20	157	258	337	22	15	17	360	271	314
peak1038	14	20	13	36	34	58	13	7	8	75	56	48
peak1039	32	19	20	125	130	105	22	13	31	131	112	120
peak1040	35	22	31	193	195	210	19	18	17	209	169	190
peak1041	5	3	4	71	73	89	7	4	3	54	57	73
peak1042	36	37	40	252	434	439	25	35	24	428	328	401
peak1043	20	34	20	32	67	41	26	17	26	75	36	33
peak1044	15	24	32	65	128	110	21	21	16	159	77	108
peak1045	16	13	20	52	80	77	9	11	6	95	51	67
peak1046	23	42	31	39	72	67	41	32	45	141	46	53
peak1047	26	43	27	16	31	36	28	28	37	81	35	35
peak1048	127	191	173	1028	1439	1348	138	132	181	1473	1474	1274
peak1049	5	3	7	90	163	164	4	1	4	54	136	169
peak1050	2	0	4	35	53	58	1	1	5	29	46	38
peak1051	148	27	48	3841	558	918	51	16	40	748	638	723
peak1052	14	30	18	246	359	384	24	12	15	337	419	429
peak1053	78	94	90	153	283	232	85	51	105	328	153	162
peak1054	48	29	48	75	158	131	38	31	37	280	173	102
peak1055	66	97	108	33	56	60	94	87	98	193	37	47
peak1056	143	176	189	842	1416	1240	139	136	185	1693	1192	1134
peak1057	27	19	29	100	120	132	24	23	25	67	138	118
peak1058	12	16	9	160	194	200	17	12	14	197	220	201
peak1059	32	30	29	68	121	109	28	20	37	187	92	54
peak1060	63	57	76	97	189	117	78	46	57	320	117	109
peak1061	69	92	88	1519	2427	2939	72	73	85	2543	3454	2629
peak1062	12	37	37	76	112	132	27	21	15	106	129	123
peak1063	68	75	88	351	566	608	51	66	59	1080	432	475
peak1064	1	18	15	580	985	1164	5	5	9	798	1225	1056
peak1065	40	42	62	246	267	344	44	37	43	444	297	304
peak1066	57	56	58	57	55	62	61	67	48	234	52	57
peak1067	60	69	53	70	64	97	70	55	64	139	75	82
peak1068	101	128	122	195	333	291	116	98	134	571	200	177
peak1069	2	0	1	71	186	166	3	1	0	204	146	201
peak1070	24	31	44	964	972	1233	29	17	30	486	995	950
peak1071	1	1	2	50	50	68	2	0	1	28	94	78
peak1072	1	3	7	82	41	100	3	4	5	51	64	72
peak1073	0	1	1	39	24	58	0	2	0	17	45	44
peak1074	11	16	6	130	133	153	17	20	24	129	126	134
peak1075	1	4	10	264	599	622	5	1	5	416	865	632
peak1076	18	22	30	103	151	185	17	25	21	107	223	195
peak1077	1	2	0	16	36	29	3	2	0	17	48	32
peak1078	1	5	3	49	58	50	5	3	1	47	78	54
peak1079	14	17	14	179	521	551	21	9	9	258	552	449
peak1080	43	72	48	81	90	79	29	32	49	484	75	83
peak1081	39	64	49	59	74	58	39	44	42	185	55	69
peak1082	219	273	210	544	1150	816	200	157	189	1025	739	567
peak1083	154	290	226	1065	1956	2007	151	198	197	1103	1981	1866
peak1084	11	14	13	32	56	71	9	8	7	98	59	46
peak1085	14	42	39	197	396	280	31	12	37	200	197	213
peak1086	5	0	5	214	176	228	6	1	3	182	204	228
peak1087	18	11	28	349	265	394	48	14	21	234	274	274
peak1088	12	8	9	426	291	406	8	4	5	225	357	440
peak1089	14	11	15	139	127	159	18	15	6	308	123	167
peak1090	14	8	16	16	21	23	11	7	14	94	24	17
peak1091	11	20	22	628	702	967	14	11	13	964	979	1048
peak1092	26	19	28	1515	1634	1981	36	17	27	1569	1811	2025
peak1093	37	44	46	4234	5461	8146	55	39	50	5476	8490	8169
peak1094	20	14	17	304	532	626	19	16	22	735	709	712
peak1095	18	7	19	165	321	409	23	11	26	450	331	457
peak1096	38	50	41	262	368	417	52	51	40	558	392	371
peak1097	38	39	44	11	33	37	41	36	27	148	26	42
peak1098	145	193	226	131	251	183	166	140	207	1213	186	148
peak1099	298	359	419	3848	4133	5122	358	335	405	5271	5079	4708
peak1100	176	213	194	1482	2013	2175	207	199	216	1547	2071	1742
peak1101	154	181	205	66	101	66	234	145	204	315	61	73
peak1102	252	350	374	336	536	525	306	242	343	1096	326	454
peak1103	10	4	18	230	249	282	11	7	18	171	204	199
peak1104	8	9	9	125	107	151	12	2	10	87	129	102
peak1105	5	2	3	69	74	105	3	3	2	80	64	79
peak1106	15	10	20	854	1039	976	14	11	11	560	861	881
peak1107	4	7	4	372	279	265	2	4	2	137	221	260
peak1108	55	95	86	65	111	97	88	60	64	156	91	104
peak1109	55	67	74	25	85	50	59	52	78	131	45	37
peak1110	28	29	42	79	205	153	28	27	31	236	116	142
peak1111	5	10	7	278	799	462	8	3	1	420	755	718
peak1112	101	162	160	978	1258	1164	131	100	97	1429	963	951
peak1113	15	26	21	390	495	547	14	10	9	376	433	390
peak1114	4	10	9	71	168	153	7	3	6	173	166	160
peak1115	110	148	130	35	42	57	101	115	133	71	46	45
peak1116	122	145	106	541	620	588	97	92	105	544	674	645
peak1117	35	53	26	635	697	708	42	30	42	424	752	694
peak1118	43	67	61	449	647	581	59	50	68	634	524	571
peak1119	8	10	10	146	442	378	11	6	4	737	397	318
peak1120	8	17	11	479	1026	1029	2	6	14	1097	1020	911
peak1121	239	270	196	14	32	27	188	200	231	209	17	25
peak1122	135	126	118	160	301	204	91	96	125	194	133	155
peak1123	38	45	41	46	57	50	26	20	17	103	43	47
peak1124	18	22	34	104	148	157	12	17	25	129	121	86
peak1125	13	4	16	62	72	73	17	9	8	90	70	61
peak1126	5	4	3	174	58	56	0	4	4	61	80	104
peak1127	48	17	30	50	46	46	23	20	29	67	23	36
peak1128	26	15	17	107	94	110	38	19	25	158	107	117
peak1129	28	44	40	3987	3433	3450	27	15	21	2085	3839	3609
peak1130	56	54	54	2372	3510	3109	43	26	31	2113	3637	2841
peak1131	8	9	12	77	130	195	9	3	10	148	191	177
peak1132	1	1	2	20	50	75	4	1	1	45	57	51
peak1133	2	6	2	35	27	39	10	5	6	59	52	46
peak1134	26	64	53	258	226	226	31	49	64	259	194	200
peak1135	2	2	1	63	38	37	0	1	0	26	28	23
peak1136	1	0	4	148	83	105	0	0	0	33	64	64
peak1137	35	43	29	23	42	55	35	22	32	56	71	67
peak1138	11	19	15	462	817	679	17	6	6	435	825	630
peak1139	607	683	474	136	236	154	768	345	453	278	103	104
peak1140	1	2	7	402	1080	928	2	1	6	628	1562	1528
peak1141	35	47	53	32	30	45	45	56	62	130	40	32
peak1142	50	50	76	41	22	33	71	62	75	172	39	52
peak1143	78	126	126	82	98	106	117	98	143	406	124	108
peak1144	63	83	82	71	114	149	91	83	128	372	83	102
peak1145	70	76	99	103	167	169	100	86	83	655	143	174
peak1146	13	25	13	355	705	790	28	19	17	585	894	873
peak1147	54	96	87	123	189	255	110	88	123	529	170	233
peak1148	34	47	65	49	67	77	71	51	81	151	52	65
peak1149	33	57	61	89	140	197	58	51	64	395	116	177
peak1150	27	16	25	149	224	308	27	21	33	331	376	248
peak1151	9	7	15	95	165	168	17	9	17	143	224	161
peak1152	42	53	68	12	37	52	51	63	59	146	33	41
peak1153	1	2	2	116	196	174	2	0	2	102	188	173
peak1154	3	1	6	66	23	42	6	5	3	56	27	39
peak1155	18	14	18	73	63	71	8	10	11	33	52	54
peak1156	43	30	30	233	128	118	19	17	24	161	119	142
peak1157	17	14	17	29	74	98	6	7	12	118	95	66
peak1158	12	17	22	122	186	218	12	25	25	181	188	154
peak1159	10	8	15	43	57	57	9	12	14	75	40	46
peak1160	7	11	8	54	73	90	6	3	7	88	78	86
peak1161	3	6	2	289	389	456	6	4	3	278	429	331
peak1162	29	37	39	322	515	569	22	23	22	477	479	353
peak1163	32	37	24	17	32	17	21	13	15	62	20	18
peak1164	4	3	6	127	277	264	2	2	6	154	217	217
peak1165	1	7	4	227	482	384	4	3	10	164	340	300
peak1166	175	211	172	355	448	420	145	120	168	632	343	422
peak1167	12	16	16	51	75	82	15	9	6	73	64	65
peak1168	16	16	15	64	76	74	21	10	28	54	104	71
peak1169	5	0	0	29	48	84	3	0	0	81	68	46
peak1170	1	1	1	165	77	119	1	0	0	67	68	89
peak1171	6	10	21	70	75	105	17	12	19	64	126	129
peak1172	9	6	13	138	216	269	9	6	12	206	286	247
peak1173	16	16	18	50	69	74	10	23	12	175	72	68
peak1174	13	4	11	34	58	35	12	15	16	91	45	34
peak1175	5	19	14	29	51	44	13	13	11	119	47	41
peak1176	7	13	5	316	588	677	7	6	5	411	616	577
peak1177	2	3	3	239	379	346	4	3	5	262	349	444
peak1178	49	69	79	179	272	251	88	46	85	335	206	216
peak1179	32	53	45	233	400	403	47	24	25	394	341	383
peak1180	74	89	62	431	469	537	48	47	62	611	469	547
peak1181	52	91	77	42	82	63	105	60	104	132	66	102
peak1182	22	13	23	211	327	252	23	16	12	211	257	283
peak1183	1	4	9	80	145	109	6	2	4	105	113	153
peak1184	3	7	4	117	185	155	3	2	1	179	144	197
peak1185	4	14	19	453	532	591	8	8	11	504	579	608
peak1186	5	4	3	144	170	159	3	5	6	142	159	171
peak1187	34	54	44	730	1489	1498	25	28	21	916	1483	1253
peak1188	2	7	8	87	70	173	7	5	7	107	133	171
peak1189	15	15	26	46	62	72	14	15	18	121	41	50
peak1190	15	24	36	17	33	42	30	12	27	82	38	23
peak1191	45	60	45	20	27	26	34	30	50	96	19	22
peak1192	39	40	34	12	29	32	46	35	35	193	16	7
peak1193	46	42	30	140	204	159	28	27	24	220	151	122
peak1194	10	26	26	173	274	314	25	10	35	248	284	262
peak1195	0	4	0	30	58	81	1	0	1	60	44	73
peak1196	43	80	54	507	989	969	42	38	39	783	910	1056
peak1197	76	71	81	117	212	167	74	66	76	331	179	181
peak1198	17	25	25	31	50	37	14	10	24	78	35	25
peak1199	125	146	173	249	349	337	136	89	152	408	260	293
peak1200	1	0	0	41	57	58	0	0	2	38	59	99
peak1201	19	2	2	137	6	16	2	0	0	32	11	14
peak1202	0	0	0	67	3	9	0	0	1	12	2	6
peak1203	2	1	0	57	10	20	0	0	0	6	8	8
peak1204	32	86	90	110	253	344	45	34	72	138	291	352
peak1205	1	2	0	52	76	71	0	0	3	51	113	105
peak1206	55	117	120	69	89	91	63	87	101	270	94	115
peak1207	158	286	276	178	425	420	244	282	261	654	368	318
peak1208	17	18	19	18	61	70	10	18	21	92	105	93
peak1209	0	1	1	39	32	47	2	1	4	14	60	50
peak1210	0	2	2	270	297	250	2	1	2	131	265	290
peak1211	0	4	6	150	261	335	3	1	4	196	279	270
peak1212	2	0	1	50	47	49	2	1	1	44	42	38
peak1213	2	1	0	44	65	83	1	0	1	43	95	58
peak1214	3	10	11	77	108	112	3	2	1	81	100	127
peak1215	9	22	27	12	47	30	14	10	15	32	13	21
peak1216	135	242	157	75	87	97	128	102	188	236	117	115
peak1217	61	6	17	2244	365	728	28	6	26	276	370	668
peak1218	98	131	140	360	572	541	97	94	140	1135	621	627
peak1219	79	112	99	108	124	124	124	104	129	415	142	148
peak1220	36	71	34	1294	2528	2206	31	28	57	2105	2637	2754
peak1221	4	7	14	88	154	155	10	8	9	184	150	147
peak1222	31	45	39	72	80	74	59	41	61	119	55	58
peak1223	10	18	28	37	61	50	18	6	9	53	67	60
peak1224	2	1	2	28	40	61	6	2	4	50	64	65
peak1225	24	33	32	150	222	184	28	21	37	287	155	160
peak1226	27	28	31	48	72	69	27	22	37	93	49	54
peak1227	5	7	8	52	107	110	9	2	3	73	88	84
peak1228	1	4	0	32	95	73	1	0	1	68	36	43
peak1229	6	7	4	272	372	346	2	1	0	197	181	240
peak1230	3	1	1	16	39	57	0	2	5	28	23	33
peak1231	138	203	135	153	144	132	98	135	129	390	104	132
peak1232	122	142	116	465	578	479	106	82	84	1007	455	383
peak1233	91	134	91	181	266	157	77	72	78	361	130	181
peak1234	49	99	99	255	912	984	91	71	100	817	923	915
peak1235	31	76	92	59	144	139	65	63	74	158	135	129
peak1236	34	43	48	8	49	55	37	55	64	65	48	54
peak1237	2	13	8	29	98	78	2	3	5	86	84	108
peak1238	59	68	73	43	58	63	38	45	45	98	48	48
peak1239	26	38	47	49	89	87	40	25	50	219	107	128
peak1240	11	3	10	92	85	112	12	8	15	109	117	112
peak1241	7	26	18	656	1999	2243	16	8	14	2029	2896	2689
peak1242	8	37	26	8	85	60	22	13	33	153	48	86
peak1243	37	71	53	18	46	29	43	41	52	121	37	59
peak1244	69	166	123	20	50	65	118	90	138	169	58	70
peak1245	99	161	166	37	74	100	136	109	157	267	81	98
peak1246	71	110	106	48	140	108	85	81	116	167	93	141
peak1247	80	170	144	491	1684	1380	155	97	170	2257	1313	1509
peak1248	23	81	90	110	259	278	79	59	75	483	257	330
peak1249	63	129	107	207	422	398	79	57	100	296	313	419
peak1250	36	92	93	74	208	161	121	52	103	281	146	213
peak1251	256	425	422	1007	2036	2128	461	308	496	2701	2008	2091
peak1252	97	150	135	127	227	244	119	100	162	374	279	276
peak1253	60	195	159	136	234	273	123	129	166	334	265	274
peak1254	76	128	126	183	302	337	91	133	142	240	340	306
peak1255	70	123	157	145	342	319	121	128	160	657	357	328
peak1256	97	158	177	50	105	67	102	112	209	535	98	90
peak1257	188	330	304	156	461	388	317	268	400	744	288	403
peak1258	48	92	66	32	31	48	57	54	66	152	37	39
peak1259	104	109	107	66	111	129	85	84	99	263	128	126
peak1260	79	86	90	21	36	34	61	66	85	189	18	23
peak1261	18	3	7	234	138	188	11	4	9	319	204	171
peak1262	5	5	7	45	97	111	9	1	3	66	119	77
peak1263	79	111	123	892	1883	1978	114	72	137	1601	1516	1768
peak1264	2	17	12	27	54	38	11	7	13	70	55	53
peak1265	98	146	118	315	694	630	124	99	142	805	554	584
peak1266	26	25	21	55	127	133	17	19	30	94	111	91
peak1267	74	103	77	230	442	370	72	63	93	349	399	383
peak1268	32	42	36	26	49	38	30	35	33	71	41	52
peak1269	37	50	87	150	255	235	32	39	61	102	228	210
peak1270	3	3	2	139	290	308	2	3	7	175	289	355
peak1271	67	97	90	1131	1814	1707	63	39	77	1270	1771	1582
peak1272	214	264	235	574	840	791	199	172	219	1127	645	674
peak1273	7	8	10	159	270	293	11	6	11	199	298	285
peak1274	5	6	17	17	29	32	7	5	18	44	41	31
peak1275	5	7	13	18	27	43	18	13	12	101	43	62
peak1276	3	8	6	14	26	43	6	4	7	29	44	47
peak1277	4	12	11	42	90	111	5	6	13	119	144	130
peak1278	66	101	87	182	297	311	99	49	109	328	252	241
peak1279	49	65	67	55	109	114	72	64	88	104	87	123
peak1280	105	120	146	1505	1704	1845	119	106	111	2056	1814	1734
peak1281	55	59	64	240	279	276	57	49	55	501	267	316
peak1282	80	78	85	292	412	392	83	59	96	661	379	345
peak1283	46	43	47	35	41	42	33	41	46	145	24	26
peak1284	102	159	146	283	632	659	159	90	117	252	706	425
peak1285	16	27	26	92	291	190	15	12	15	223	223	236
peak1286	2	2	4	51	35	26	1	0	1	26	23	53
peak1287	6	4	12	60	79	98	9	2	7	42	83	83
peak1288	33	22	17	81	78	115	15	11	12	250	84	121
peak1289	1	11	8	69	64	76	6	4	5	57	78	81
peak1290	106	115	107	81	78	94	77	58	102	178	39	73
peak1291	164	192	186	267	501	303	96	128	151	308	226	268
peak1292	535	1294	846	3198	4956	4280	711	390	1011	2282	4855	3566
peak1293	3	14	14	105	188	190	3	3	5	147	168	177
peak1294	2	15	2	69	153	131	8	3	9	116	134	175
peak1295	132	205	174	349	499	382	78	110	136	292	269	348
peak1296	1	10	2	372	552	482	4	3	5	372	548	522
peak1297	0	1	0	28	82	81	0	1	1	69	105	75
peak1298	23	27	23	139	210	204	29	28	38	336	250	216
peak1299	20	21	29	108	193	164	13	19	21	226	198	216
peak1300	19	36	45	40	64	45	24	23	33	109	63	66
peak1301	14	17	21	64	90	90	16	14	9	87	96	95
peak1302	27	34	40	141	274	256	38	28	36	148	249	253
peak1303	65	70	75	91	151	123	68	54	90	230	108	122
peak1304	126	125	138	119	179	177	109	85	97	188	142	119
peak1305	187	292	212	115	190	149	162	133	255	555	110	114
peak1306	299	302	301	1052	1141	1157	319	276	308	4136	1214	1024
peak1307	223	265	240	400	482	310	238	185	243	576	251	288
peak1308	7	10	15	55	66	62	8	8	10	57	51	48
peak1309	131	118	102	1094	1090	1533	85	73	112	1501	1751	1372
peak1310	57	57	57	148	180	190	49	42	59	214	155	188
peak1311	21	14	24	123	174	221	16	14	8	98	165	106
peak1312	65	121	102	22	60	48	110	80	146	121	37	51
peak1313	17	35	38	43	118	89	23	19	34	93	67	63
peak1314	5	5	8	100	136	184	5	2	6	160	167	155
peak1315	13	11	12	84	125	124	12	5	17	165	128	123
peak1316	55	47	62	73	102	95	83	66	80	172	153	128
peak1317	105	143	129	75	106	80	116	83	134	203	92	74
peak1318	339	511	552	1815	3170	3232	354	340	446	2011	2821	2476
peak1319	9	2	5	239	248	458	7	9	11	241	397	338
peak1320	11	21	30	54	145	121	10	10	10	59	104	98
peak1321	20	31	21	51	59	64	19	17	17	33	22	47
peak1322	49	76	68	16	59	28	37	61	62	150	29	37
peak1323	5	11	3	116	143	148	4	2	11	124	149	144
peak1324	5	4	16	83	84	133	4	5	10	129	118	118
peak1325	1	6	7	35	61	58	3	2	3	98	80	68
peak1326	14	29	23	7	4	6	17	26	18	62	5	10
peak1327	32	25	48	26	49	38	22	41	45	112	32	25
peak1328	3	1	2	27	67	52	2	0	0	19	32	27
peak1329	30	49	43	30	62	48	30	42	38	69	52	57
peak1330	3	12	2	102	260	151	1	1	1	133	264	206
peak1331	9	10	9	85	48	65	15	7	9	78	53	47
peak1332	9	4	9	205	111	176	9	4	5	126	161	151
peak1333	40	54	41	77	181	166	33	17	36	92	193	161
peak1334	9	16	17	112	123	222	12	18	12	88	123	149
peak1335	7	16	8	36	53	79	9	5	13	72	76	60
peak1336	16	38	31	68	97	95	23	31	30	153	54	70
peak1337	24	13	15	11	33	43	12	14	18	81	23	17
peak1338	15	5	15	51	54	92	9	9	11	42	78	101
peak1339	2	2	5	156	435	345	6	2	3	268	422	381
peak1340	19	17	18	725	1176	1274	17	8	26	724	979	1134
peak1341	5	5	4	15	33	47	6	2	5	54	39	53
peak1342	0	1	3	35	77	64	1	3	3	80	96	94
peak1343	5	2	5	38	55	56	7	2	4	40	47	68
peak1344	28	40	34	73	95	115	28	14	27	85	75	89
peak1345	24	35	32	48	118	86	26	19	29	193	102	104
peak1346	15	34	31	598	1012	864	19	17	20	799	707	994
peak1347	16	17	23	556	1120	1108	14	5	20	1172	1065	1128
peak1348	19	28	28	471	785	731	22	17	17	639	757	792
peak1349	150	126	122	228	252	214	105	95	111	360	214	178
peak1350	59	44	59	366	400	350	39	20	39	214	264	347
peak1351	98	205	146	1927	4067	3699	120	92	120	2489	3103	2665
peak1352	142	211	157	569	695	607	137	95	141	411	425	501
peak1353	3	5	2	66	66	48	5	2	5	66	48	69
peak1354	2	4	1	97	82	77	1	0	5	51	76	107
peak1355	23	31	13	138	271	319	22	14	15	227	358	245
peak1356	10	14	22	108	640	429	13	7	16	329	564	465
peak1357	23	57	30	487	698	606	23	8	35	363	521	485
peak1358	133	163	128	18	28	24	93	95	109	188	9	12
peak1359	211	251	305	1945	3311	3088	186	163	199	3623	2428	2471
peak1360	0	3	0	34	53	60	0	1	0	14	53	40
peak1361	27	75	62	9	62	36	48	35	59	94	27	31
peak1362	61	123	111	355	1304	1024	82	89	89	1255	1037	1067
peak1363	101	116	137	453	629	523	124	65	115	308	534	515
peak1364	54	40	42	62	111	107	62	38	43	133	81	94
peak1365	0	0	1	25	62	49	2	0	0	49	61	67
peak1366	40	32	32	18	17	9	33	38	28	74	24	30
peak1367	14	39	31	89	95	127	33	35	42	198	196	130
peak1368	13	27	35	24	51	38	27	23	25	122	46	43
peak1369	40	45	52	95	161	139	38	43	38	354	88	119
peak1370	12	27	23	38	71	73	14	19	30	206	58	72
peak1371	36	42	50	114	136	201	34	24	63	257	200	177
peak1372	28	27	43	67	99	96	21	15	38	178	133	96
peak1373	25	31	42	107	208	239	31	22	33	368	209	239
peak1374	34	48	44	170	283	340	32	31	63	413	311	333
peak1375	13	17	25	300	375	399	22	10	30	307	431	457
peak1376	23	36	35	210	270	301	28	16	33	341	334	332
peak1377	55	55	50	51	81	64	36	38	59	319	69	56
peak1378	98	109	103	1091	999	1021	92	79	103	2030	996	826
peak1379	12	24	25	79	103	182	17	9	15	106	128	176
peak1380	66	131	77	111	201	144	69	74	89	190	73	126
peak1381	61	60	53	68	68	65	41	58	47	134	32	67
peak1382	21	30	33	34	38	45	37	26	29	104	31	26
peak1383	11	19	31	35	24	41	18	15	30	28	55	54
peak1384	24	25	28	62	96	78	24	9	16	139	66	91
peak1385	10	4	11	98	141	182	3	5	6	124	208	212
peak1386	12	15	18	27	67	34	8	7	7	20	56	50
peak1387	8	21	14	128	256	221	12	7	19	95	207	174
peak1388	62	88	94	151	227	178	90	64	89	214	141	154
peak1389	67	89	79	35	51	39	52	56	49	156	21	25
peak1390	69	104	91	574	681	654	86	44	86	595	471	697
peak1391	0	4	4	54	40	57	5	2	5	46	42	60
peak1392	12	13	12	17	12	21	9	5	5	72	16	17
peak1393	0	0	0	24	37	20	0	1	0	25	27	31
peak1394	4	24	11	226	251	251	4	5	6	182	217	278
peak1395	74	80	79	57	95	76	56	57	97	207	54	71
peak1396	60	117	78	64	138	123	91	62	69	181	82	110
peak1397	76	119	117	773	1081	1107	87	78	109	950	1050	1183
peak1398	37	52	62	47	91	65	46	38	49	128	57	58
peak1399	27	28	38	61	88	119	21	35	33	131	107	105
peak1400	28	22	44	13	49	23	29	20	35	42	20	26
peak1401	144	282	283	1132	1887	1977	157	138	222	1736	2408	1886
peak1402	14	2	11	26	11	26	6	5	4	40	14	28
peak1403	4	8	12	23	71	82	12	8	10	100	53	79
peak1404	28	52	52	73	104	83	42	31	57	76	44	88
peak1405	0	1	0	27	17	43	1	1	2	13	49	33
peak1406	102	160	126	42	87	72	100	122	122	321	40	57
peak1407	12	29	18	61	84	84	23	10	34	77	57	78
peak1408	41	47	49	146	273	261	43	22	35	396	216	214
peak1409	133	131	103	88	108	110	121	95	159	221	77	120
peak1410	104	131	135	381	525	627	121	89	149	681	583	724
peak1411	220	215	216	794	1107	1288	230	170	291	2135	1197	1195
peak1412	47	51	42	26	42	43	38	38	52	82	28	52
peak1413	26	33	44	120	250	223	24	21	33	200	176	256
peak1414	83	148	141	135	247	182	191	145	166	440	102	172
peak1415	13	34	23	323	1090	902	15	12	17	772	1062	1263
peak1416	25	20	31	193	296	287	23	15	20	273	237	295
peak1417	10	22	19	66	92	139	20	9	16	79	117	121
peak1418	47	87	61	99	99	104	78	59	75	428	77	104
peak1419	350	464	417	3221	6320	5556	349	241	350	10910	3864	4582
peak1420	1307	2108	1696	7530	15458	13296	1345	1028	1465	17750	10831	11756
peak1421	1000	1621	1524	12709	21068	21405	1063	702	1159	23565	19501	18886
peak1422	8	9	17	108	115	151	12	7	19	66	145	172
peak1423	32	30	41	41	40	60	41	30	41	269	73	77
peak1424	113	251	208	1383	3252	3281	185	101	182	2819	2734	2748
peak1425	2	7	4	31	147	102	5	0	3	74	75	95
peak1426	26	40	32	1043	1748	1919	27	33	41	1157	1682	1987
peak1427	4	6	3	226	348	357	9	0	4	198	412	370
peak1428	8	5	3	88	81	69	8	4	6	83	67	79
peak1429	21	94	96	203	785	669	78	40	66	572	514	645
peak1430	87	177	130	47	195	88	110	81	121	314	49	107
peak1431	2	0	0	417	60	219	2	0	0	100	143	170
peak1432	4	9	9	313	407	452	5	2	13	349	528	592
peak1433	6	8	11	182	243	287	8	2	9	180	307	381
peak1434	52	42	47	96	121	103	66	57	60	350	90	117
peak1435	10	6	3	180	242	281	5	2	4	117	263	255
peak1436	13	15	22	142	201	217	10	7	15	154	260	234
peak1437	3	3	2	41	31	34	2	2	1	34	32	38
peak1438	66	90	78	11	15	11	77	66	80	130	9	8
peak1439	33	57	55	58	71	48	35	38	64	126	80	56
peak1440	0	0	0	36	156	94	2	2	1	155	149	147
peak1441	0	0	0	80	27	34	2	0	0	29	52	45
peak1442	2	9	7	49	237	200	2	1	1	156	234	207
peak1443	20	44	40	177	364	368	32	31	35	476	360	287
peak1444	2	0	3	62	112	127	2	2	5	75	145	139
peak1445	9	7	5	52	75	86	6	2	3	56	80	72
peak1446	647	860	861	3016	5122	4362	703	408	531	4482	3234	3422
peak1447	50	125	135	546	2945	2654	94	64	103	2224	2554	3078
peak1448	5	17	15	134	297	349	9	6	16	111	254	314
peak1449	175	316	254	58	96	85	281	281	369	305	76	79
peak1450	1	7	6	12	23	19	3	2	6	73	60	38
peak1451	142	171	193	1074	1848	1813	201	122	167	1482	1922	1747
peak1452	18	43	37	119	237	260	30	15	35	59	210	230
peak1453	185	266	329	643	1227	1153	242	213	299	1297	966	1021
peak1454	129	212	160	393	454	411	207	157	217	912	391	517
peak1455	138	165	151	1684	2932	2805	170	101	134	2011	2321	2541
peak1456	16	10	10	47	70	38	20	9	17	34	23	64
peak1457	161	272	203	66	67	56	246	204	235	458	39	57
peak1458	27	60	49	68	105	98	34	30	46	105	88	99
peak1459	0	1	0	66	44	53	0	1	0	41	64	64
peak1460	15	42	26	152	218	276	43	17	17	173	195	184
peak1461	962	1351	1115	1128	1888	1503	595	616	803	1826	1250	1170
peak1462	2	0	3	43	68	81	1	2	1	78	75	80
peak1463	0	1	0	42	78	70	1	0	0	56	83	78
peak1464	5	7	19	81	140	145	6	9	12	91	170	158
peak1465	33	51	65	385	596	662	46	31	60	552	624	695
peak1466	28	56	39	18	41	24	58	48	38	192	16	13
peak1467	44	77	76	375	616	588	45	44	79	476	497	529
peak1468	3	5	1	46	58	44	3	1	0	54	68	57
peak1469	95	101	108	203	347	326	111	70	112	568	233	360
peak1470	9	10	15	241	227	601	7	9	12	209	511	526
peak1471	1	5	13	112	453	642	9	5	8	234	615	489
peak1472	6	12	9	38	60	44	11	4	9	34	47	72
peak1473	4	4	4	86	31	45	1	0	2	41	32	42
peak1474	4	3	3	90	157	169	8	4	6	101	208	204
peak1475	110	124	112	336	373	295	127	75	112	380	188	250
peak1476	17	33	20	40	25	26	26	11	14	19	18	25
peak1477	4	11	6	44	162	155	5	5	2	111	144	128
peak1478	4	5	5	73	103	101	5	1	3	48	107	108
peak1479	20	29	22	14	19	17	31	14	22	84	13	10
peak1480	10	26	30	115	222	254	16	13	17	168	282	224
peak1481	3	4	2	45	53	67	2	2	5	68	91	64
peak1482	1	14	2	124	268	315	3	1	2	177	319	371
peak1483	17	23	35	2574	2719	3236	15	13	14	1997	3164	3197
peak1484	24	35	26	49	45	61	25	29	26	107	44	56
peak1485	112	109	110	358	435	552	88	58	86	381	448	485
peak1486	25	38	43	245	276	368	26	15	27	241	294	313
peak1487	5	1	2	134	76	82	0	0	3	57	84	97
peak1488	0	1	0	35	14	56	1	2	3	7	46	28
peak1489	1	10	3	284	618	605	6	6	3	391	855	677
peak1490	14	28	25	19	41	22	26	33	35	83	25	34
peak1491	6	2	5	56	77	75	12	4	3	70	49	82
peak1492	0	1	0	23	64	79	2	1	0	67	91	96
peak1493	2	3	4	33	38	79	1	9	4	21	57	65
peak1494	204	287	243	481	1002	957	325	188	271	1603	1002	862
peak1495	43	75	61	757	1809	1788	62	38	73	1253	1585	2004
peak1496	13	20	26	44	91	143	16	16	28	94	143	116
peak1497	0	0	1	26	55	68	0	0	0	37	25	51
peak1498	28	25	19	590	276	313	16	19	18	208	243	290
peak1499	5	5	4	24	32	42	5	10	2	29	46	48
peak1500	52	66	72	43	123	84	70	49	47	92	50	104
peak1501	37	43	45	30	86	69	43	37	50	123	76	99
peak1502	1	2	11	9	26	41	7	3	7	37	37	38
peak1503	30	53	45	15	39	28	36	26	41	95	17	26
peak1504	1	4	7	21	48	97	2	3	2	50	73	64
peak1505	1	0	1	83	188	100	0	0	1	102	180	230
peak1506	1	8	8	51	104	100	3	5	6	66	103	77
peak1507	16	25	32	29	23	46	31	26	40	102	28	37
peak1508	37	46	38	48	102	74	62	36	57	373	64	82
peak1509	1	3	0	146	347	280	1	2	0	155	348	361
peak1510	26	42	57	11	32	23	65	39	38	154	28	24
peak1511	6	8	5	257	403	399	5	4	2	298	382	382
peak1512	98	65	61	2404	1686	2225	93	79	94	2853	3026	2714
peak1513	23	24	43	135	231	271	21	12	34	148	199	221
peak1514	7	20	17	42	70	60	14	7	18	109	68	84
peak1515	5	0	0	97	9	33	6	1	0	43	28	26
peak1516	0	2	4	55	125	164	4	1	4	58	120	127
peak1517	2	6	6	183	285	392	3	2	3	285	397	473
peak1518	24	37	48	283	470	495	24	19	31	238	457	426
peak1519	23	6	10	214	38	29	9	5	9	230	23	47
peak1520	2	0	1	46	52	53	0	0	0	32	73	101
peak1521	12	17	19	73	185	189	10	9	14	125	148	146
peak1522	7	20	25	330	572	565	10	12	8	380	521	465
peak1523	21	34	37	371	541	550	22	11	33	333	444	503
peak1524	5	10	6	36	87	82	10	11	11	76	54	68
peak1525	3	5	4	37	58	76	3	0	8	64	67	83
peak1526	5	12	6	28	71	112	6	11	8	105	87	63
peak1527	5	5	3	55	177	228	3	0	1	112	191	176
peak1528	27	32	53	20	44	37	44	32	45	126	34	30
peak1529	14	23	28	68	102	140	17	10	20	140	137	159
peak1530	73	46	44	332	243	246	86	32	60	218	237	246
peak1531	35	53	57	151	216	242	34	32	56	225	186	248
peak1532	167	278	229	747	1678	1433	191	142	240	1341	978	1115
peak1533	36	36	39	189	266	235	38	14	34	203	180	252
peak1534	18	50	27	221	489	574	23	23	24	494	389	347
peak1535	0	0	0	51	140	110	2	0	0	67	92	111
peak1536	2	5	6	72	109	126	4	2	4	106	119	142
peak1537	2	2	0	18	71	58	1	1	1	29	56	61
peak1538	104	120	118	184	283	226	94	91	119	675	208	177
peak1539	8	34	25	150	263	219	10	19	27	168	186	169
peak1540	35	50	36	68	207	159	33	45	41	289	135	112
peak1541	1	3	5	72	148	147	4	1	1	61	77	88
peak1542	10	7	7	161	226	246	5	3	4	144	206	204
peak1543	138	258	224	6412	14494	17650	190	103	155	5809	16628	10426
peak1544	4	24	14	108	230	179	7	9	8	206	195	170
peak1545	4	6	6	53	54	70	4	2	3	70	69	88
peak1546	6	31	17	231	249	274	17	9	19	168	275	239
peak1547	71	126	87	227	345	321	77	89	106	890	293	288
peak1548	0	0	0	30	19	60	0	0	1	21	53	45
peak1549	10	8	16	658	1406	1207	6	5	1	770	1321	1068
peak1550	0	3	2	18	52	66	0	1	2	29	76	62
peak1551	21	16	30	210	329	408	23	21	24	192	266	245
peak1552	6	16	10	32	78	89	10	7	4	75	60	79
peak1553	3	8	8	111	250	242	7	1	5	147	236	255
peak1554	1	4	5	40	57	71	4	4	2	60	72	75
peak1555	43	58	69	221	387	415	56	31	56	294	329	366
peak1556	3	8	8	30	203	182	14	8	17	107	196	242
peak1557	0	3	3	68	144	161	2	4	7	68	116	110
peak1558	20	16	24	231	285	316	18	13	18	148	268	302
peak1559	13	13	19	100	162	155	12	17	23	196	109	147
peak1560	156	294	278	2122	6816	6015	196	141	214	5632	5171	5032
peak1561	5	2	7	2525	941	654	1	2	1	114	674	389
peak1562	4	9	5	29	32	32	3	5	7	16	53	57
peak1563	40	72	62	573	1206	936	30	38	32	935	1026	1098
peak1564	2	2	0	29	84	49	0	0	0	32	86	82
peak1565	30	86	74	248	533	531	74	48	44	709	555	463
peak1566	9	29	22	20	62	59	18	7	28	61	62	37
peak1567	0	6	6	37	91	79	4	2	3	86	85	93
peak1568	0	3	6	71	182	133	2	4	0	55	106	121
peak1569	114	140	148	153	215	219	141	111	139	469	173	185
peak1570	6	6	2	74	58	39	2	0	4	48	72	86
peak1571	295	317	295	647	579	572	384	242	356	1204	474	572
peak1572	794	929	745	335	597	453	769	715	860	1163	342	354
peak1573	13	9	12	498	175	244	14	6	5	217	243	336
peak1574	39	13	19	208	105	143	24	17	21	173	112	142
peak1575	36	12	22	84	50	66	13	13	25	93	41	65
peak1576	15	13	14	104	90	94	13	11	34	122	94	123
peak1577	36	22	13	8	21	6	17	22	18	104	12	21
peak1578	24	11	12	62	72	78	12	10	9	99	76	68
peak1579	9	12	13	67	66	102	11	3	14	93	107	109
peak1580	21	16	21	263	315	408	24	23	19	510	393	404
peak1581	69	107	94	355	474	411	78	74	93	328	359	368
peak1582	98	131	97	208	358	382	89	74	80	559	350	313
peak1583	65	67	84	261	530	440	42	50	79	648	464	408
peak1584	1	2	3	94	26	26	0	0	1	37	21	46
peak1585	0	1	10	200	331	392	5	0	1	254	452	497
peak1586	8	2	15	31	57	67	8	8	8	32	60	63
peak1587	23	25	20	64	92	98	15	10	21	169	74	71
peak1588	19	15	15	55	87	83	19	8	9	127	62	82
peak1589	11	11	20	26	74	56	14	19	21	96	49	44
peak1590	1	3	5	25	58	35	4	9	1	59	71	54
peak1591	131	119	150	89	143	91	67	63	92	67	59	77
peak1592	7	11	19	69	94	107	16	8	20	69	92	108
peak1593	10	5	14	56	103	94	13	8	10	72	79	89
peak1594	145	240	195	127	168	152	130	115	193	202	112	109
peak1595	0	0	1	16	69	50	0	0	0	41	56	62
peak1596	5	7	7	31	51	74	2	3	4	71	75	72
peak1597	3	5	3	63	78	124	7	15	15	139	134	135
peak1598	5	5	2	55	56	79	5	6	3	32	84	91
peak1599	3	1	3	72	80	103	5	8	4	66	111	141
peak1600	9	1	9	25	45	49	6	8	7	65	59	47
peak1601	6	4	2	54	70	93	5	2	4	40	103	100
peak1602	30	87	78	701	2361	2689	56	37	67	1624	2461	2411
peak1603	56	131	121	52	428	444	104	70	98	710	397	352
peak1604	2	7	9	168	326	296	6	1	15	274	327	356
peak1605	43	59	48	93	136	120	36	47	48	97	122	123
peak1606	57	55	47	37	91	56	63	54	59	216	36	61
peak1607	0	0	1	15	51	59	0	0	0	29	61	75
peak1608	0	2	0	45	32	34	0	1	0	15	40	28
peak1609	1	2	0	53	27	46	1	0	0	32	47	47
peak1610	4	0	0	35	17	16	0	1	0	15	13	23
peak1611	7	2	7	134	80	169	4	5	5	74	85	114
peak1612	3	2	4	58	40	55	3	3	3	44	46	50
peak1613	4	7	11	75	149	93	2	4	4	125	104	140
peak1614	143	225	256	115	211	156	230	135	218	356	105	131
peak1615	398	612	686	1623	3386	3356	418	403	515	3364	2568	3023
peak1616	759	1161	1201	1836	3409	3339	914	845	1108	5400	2798	2874
peak1617	16	22	26	111	175	100	25	8	38	119	93	100
peak1618	0	0	0	67	78	117	0	1	0	43	91	125
peak1619	23	34	36	19	67	50	34	12	21	92	27	26
peak1620	2	7	6	42	58	97	6	8	2	42	56	58
peak1621	4	4	14	247	317	314	9	4	7	346	293	248
peak1622	29	29	35	61	183	177	44	18	25	170	155	181
peak1623	90	138	133	51	162	106	164	90	148	331	68	71
peak1624	47	65	63	159	252	299	51	75	74	344	229	210
peak1625	35	54	61	23	43	35	53	47	58	137	27	27
peak1626	1	5	4	48	93	110	2	1	0	45	92	97
peak1627	41	71	72	86	178	150	41	35	62	261	117	147
peak1628	13	11	24	71	56	48	13	6	12	78	45	84
peak1629	85	103	118	210	349	402	105	59	81	217	239	286
peak1630	1	0	5	88	104	143	1	2	2	123	149	164
peak1631	64	71	85	122	278	238	73	68	96	61	180	140
peak1632	251	355	319	1013	1902	1795	230	224	222	1295	1573	1274
peak1633	180	258	215	348	694	504	183	161	187	1049	548	452
peak1634	138	180	149	786	1048	871	127	110	146	1143	734	890
peak1635	14	25	26	241	362	344	20	9	22	250	289	333
peak1636	2	7	6	81	175	186	2	1	2	103	149	214
peak1637	0	1	4	60	155	152	2	3	4	73	145	154
peak1638	3	9	8	146	196	250	3	5	6	225	214	209
peak1639	7	12	13	35	62	50	20	8	9	41	48	45
peak1640	184	222	243	4924	5894	7086	258	101	226	2975	6060	8522
peak1641	52	71	67	515	755	1012	66	53	53	670	831	775
peak1642	13	11	22	114	72	151	7	6	6	14	128	103
peak1643	37	40	38	83	167	207	46	36	68	287	138	186
peak1644	12	16	21	222	537	505	16	9	17	317	478	467
peak1645	10	17	10	41	56	39	14	12	19	78	37	49
peak1646	9	8	6	35	43	52	17	5	7	76	58	58
peak1647	28	30	29	40	75	66	26	10	24	56	54	59
peak1648	27	8	14	183	68	118	12	4	9	95	125	98
peak1649	60	77	59	310	530	493	49	65	66	834	392	434
peak1650	3	3	2	202	78	63	1	0	3	57	81	102
peak1651	2	7	6	53	66	59	3	3	3	83	53	69
peak1652	4	2	9	95	206	201	0	2	0	123	154	138
peak1653	0	1	1	38	101	71	1	0	0	67	83	82
peak1654	9	3	3	199	181	188	3	3	5	147	262	223
peak1655	42	39	38	37	55	42	34	32	39	140	30	49
peak1656	56	38	50	698	1032	973	32	27	29	879	865	854
peak1657	2	2	1	73	118	87	1	1	4	82	171	203
peak1658	47	68	54	315	746	914	53	49	64	713	1042	922
peak1659	0	1	0	37	46	58	1	1	1	68	49	45
peak1660	3	2	0	51	116	65	0	1	2	72	91	84
peak1661	11	48	44	152	306	375	37	27	46	194	349	434
peak1662	4	1	1	50	35	31	1	0	1	37	49	35
peak1663	281	665	565	298	830	768	503	416	648	610	843	768
peak1664	1	8	7	21	46	62	1	6	8	23	37	33
peak1665	40	82	101	509	1126	1179	85	65	93	944	1133	1282
peak1666	35	54	56	96	304	272	53	32	49	309	263	247
peak1667	21	48	58	14	22	14	51	44	51	115	23	24
peak1668	33	61	36	237	467	532	40	51	50	351	478	571
peak1669	26	46	44	33	77	61	38	25	71	119	68	105
peak1670	38	45	64	231	549	518	37	39	50	527	602	525
peak1671	35	52	62	198	467	451	68	39	66	755	360	489
peak1672	1	3	4	150	193	315	5	0	6	128	236	328
peak1673	4	0	1	78	18	38	4	0	2	37	31	47
peak1674	13	3	9	57	23	17	6	3	7	40	27	41
peak1675	26	24	21	17	10	13	19	23	27	93	13	20
peak1676	44	22	35	54	49	53	33	13	34	196	41	47
peak1677	267	340	331	269	450	389	265	267	300	896	271	284
peak1678	22	37	25	39	109	70	20	25	25	104	47	85
peak1679	8	21	22	25	91	73	16	13	29	113	40	65
peak1680	1	4	8	35	50	91	2	0	3	41	61	51
peak1681	9	6	11	628	369	378	9	4	13	356	554	590
peak1682	25	11	13	68	70	74	13	11	13	35	42	64
peak1683	23	11	11	66	72	82	16	8	13	79	55	63
peak1684	52	82	62	182	297	258	67	40	45	251	181	173
peak1685	5	11	21	94	119	238	17	14	20	157	198	203
peak1686	6	14	33	55	124	185	16	11	25	272	114	122
peak1687	26	45	34	70	140	108	33	32	48	150	100	109
peak1688	0	1	1	79	35	41	0	0	2	34	37	45
peak1689	24	12	11	1010	342	505	12	2	5	244	484	439
peak1690	12	5	5	167	53	71	5	8	14	132	53	63
peak1691	0	0	1	91	27	23	1	0	1	23	37	39
peak1692	4	2	0	27	59	48	0	0	1	23	39	53
peak1693	713	1035	919	373	494	404	554	627	846	911	354	495
peak1694	9	13	16	86	104	95	8	7	16	152	92	110
peak1695	698	886	953	1576	2686	2460	723	712	882	2096	2990	2562
peak1696	1081	1383	1405	4214	4358	5113	1271	1088	1290	6076	4936	5599
peak1697	556	735	723	593	838	647	540	479	538	2102	741	780
peak1698	543	909	869	893	1070	1084	601	567	746	2235	1128	1028
peak1699	812	1075	1063	164	221	129	755	565	903	675	148	176
peak1700	1092	1496	1377	374	799	651	1048	1031	1189	1128	713	571
peak1701	56	81	85	46	116	72	80	76	108	149	73	100
peak1702	4	6	14	71	305	359	12	11	9	408	325	322
peak1703	4	3	14	463	1161	1322	6	4	14	329	1094	823
peak1704	0	5	4	15	41	67	1	1	1	54	35	63
peak1705	0	2	1	29	55	69	1	0	1	44	57	61
peak1706	0	2	1	52	92	125	7	1	3	48	117	103
peak1707	59	90	86	438	742	872	76	62	71	673	814	794
peak1708	22	14	20	134	192	167	18	7	10	162	141	174
peak1709	14	24	38	81	115	81	15	17	21	146	89	116
peak1710	19	31	24	27	34	49	19	33	35	77	34	36
peak1711	22	32	31	75	126	95	16	14	31	159	60	105
peak1712	117	192	178	87	149	118	106	146	147	245	110	92
peak1713	13	34	39	36	78	43	25	26	31	203	29	42
peak1714	6	0	0	39	1	13	3	1	0	4	8	11
peak1715	6	14	7	109	147	191	9	7	10	128	155	162
peak1716	3	8	5	66	78	90	1	2	8	90	74	87
peak1717	2	5	5	46	155	134	1	2	5	134	147	165
peak1718	19	21	16	680	982	982	17	5	26	721	889	853
peak1719	2	0	0	21	67	59	3	0	0	48	54	73
peak1720	285	329	291	454	569	549	269	242	332	880	434	472
peak1721	11	12	14	81	101	122	15	10	9	180	146	146
peak1722	4	4	11	24	59	85	13	7	8	64	49	40
peak1723	80	66	89	130	224	238	69	50	68	457	209	240
peak1724	56	40	40	54	92	64	48	40	60	268	53	40
peak1725	4	0	2	50	111	153	0	0	2	56	160	172
peak1726	245	208	312	583	2700	1494	137	108	141	917	1004	1289
peak1727	436	646	610	218	305	226	299	302	447	1039	241	316
peak1728	3870	5580	4583	6706	8090	7396	4601	4363	5319	17164	7151	7172
peak1729	266	340	336	499	674	568	212	192	300	1086	876	556
peak1730	12	16	9	66	140	87	14	13	14	97	77	120
peak1731	101	100	105	994	1961	1587	83	52	100	1967	1384	1584
peak1732	49	58	57	135	118	139	46	31	51	114	140	149
peak1733	22	31	31	11	29	24	25	22	39	133	44	32
peak1734	31	34	27	32	43	40	29	24	33	175	44	72
peak1735	48	88	71	98	155	124	99	71	129	458	120	172
peak1736	22	40	27	32	25	42	31	25	27	141	42	62
peak1737	44	23	26	141	197	131	44	24	41	256	135	130
peak1738	53	35	40	178	181	209	39	31	36	349	158	167
peak1739	36	47	37	1430	1381	1718	51	47	49	2007	1808	1532
peak1740	19	19	24	15	30	25	28	13	25	103	23	24
peak1741	12	8	25	255	372	460	18	20	11	263	376	417
peak1742	23	34	25	66	148	97	25	11	30	174	108	104
peak1743	78	71	75	55	88	75	59	55	77	168	80	90
peak1744	12	20	12	85	84	66	21	9	11	97	70	92
peak1745	81	102	117	4361	4661	4769	78	75	90	4036	4329	3949
peak1746	1	4	0	23	43	42	0	1	1	39	42	68
peak1747	1	0	1	19	45	72	1	0	3	49	55	62
peak1748	192	263	271	147	255	204	409	147	259	317	171	196
peak1749	86	76	79	519	605	576	91	68	66	305	470	559
peak1750	47	58	75	119	103	118	51	37	67	170	88	120
peak1751	1	6	4	29	67	65	1	3	0	55	68	45
peak1752	3	1	3	22	17	39	1	0	0	25	52	54
peak1753	121	115	76	1110	832	626	117	100	134	1751	866	795
peak1754	128	100	88	1529	1643	1286	80	95	101	1327	1403	1637
peak1755	287	259	269	135	228	170	150	158	211	276	122	118
peak1756	265	284	251	118	176	167	188	171	245	319	104	111
peak1757	303	284	254	467	608	576	145	170	215	590	451	443
peak1758	31	52	42	40	33	41	37	35	48	110	36	38
peak1759	52	66	66	540	487	730	71	47	82	359	553	564
peak1760	30	36	20	54	54	43	15	13	19	38	23	25
peak1761	7	7	1	73	74	68	4	0	4	52	79	71
peak1762	13	21	20	52	111	136	18	17	27	160	108	92
peak1763	23	19	13	113	166	177	12	12	21	238	179	144
peak1764	18	28	32	112	263	264	37	25	22	126	188	177
peak1765	33	53	39	62	138	122	28	25	37	130	102	100
peak1766	88	102	104	99	128	120	73	86	89	205	76	87
peak1767	38	46	54	31	76	56	37	43	61	135	24	43
peak1768	15	18	25	26	74	85	17	13	27	54	65	69
peak1769	22	44	38	823	1069	1255	26	21	37	274	1012	975
peak1770	62	89	61	201	280	239	53	51	80	605	241	198
peak1771	16	17	17	78	97	202	26	23	17	73	122	108
peak1772	3	3	4	42	92	112	6	2	2	85	153	106
peak1773	1	6	5	125	185	247	9	3	8	218	262	275
peak1774	1	3	7	59	72	79	4	1	7	108	110	63
peak1775	8	10	7	72	87	153	8	4	5	95	130	142
peak1776	58	68	72	89	196	146	74	53	62	372	113	116
peak1777	60	82	63	81	198	135	65	62	93	253	73	122
peak1778	30	58	55	245	293	249	55	46	60	500	203	294
peak1779	38	48	41	129	161	125	43	40	44	313	121	134
peak1780	104	99	72	196	321	286	70	64	84	404	217	217
peak1781	152	221	145	300	404	252	193	125	173	237	247	291
peak1782	125	187	132	157	265	156	154	88	149	204	119	151
peak1783	123	149	147	86	103	106	114	115	118	332	74	112
peak1784	154	257	203	172	441	320	231	169	217	642	256	217
peak1785	78	109	65	194	250	185	53	59	90	211	160	161
peak1786	337	391	289	185	204	134	349	247	305	377	95	110
peak1787	13	31	30	25	46	48	14	20	12	45	34	51
peak1788	23	41	26	53	108	95	25	19	36	114	76	95
peak1789	6	12	11	134	168	214	3	6	5	190	169	181
peak1790	5	10	9	117	209	296	4	4	6	224	264	273
peak1791	173	207	214	1244	1793	1933	187	129	191	3037	2055	1787
peak1792	80	103	106	191	459	316	97	64	84	396	222	280
peak1793	30	48	30	15	19	45	21	18	39	112	26	33
peak1794	55	44	64	85	78	103	51	43	75	150	93	97
peak1795	68	73	92	157	254	229	65	46	75	293	259	247
peak1796	216	240	237	323	509	466	205	165	248	753	329	455
peak1797	75	117	100	39	60	49	95	77	135	217	53	42
peak1798	152	192	147	284	494	459	137	103	144	725	372	351
peak1799	147	172	206	303	476	500	116	129	172	906	406	477
peak1800	22	17	18	235	330	374	10	8	15	530	329	375
peak1801	70	93	78	289	393	398	68	82	64	289	305	368
peak1802	90	98	99	447	473	615	86	78	73	329	533	524
peak1803	99	128	115	188	306	248	84	60	74	348	252	239
peak1804	30	30	31	20	36	26	19	21	27	83	20	46
peak1805	40	45	49	115	200	156	32	31	50	207	125	138
peak1806	40	45	44	146	268	235	41	21	50	230	215	207
peak1807	46	49	40	73	97	87	40	23	52	85	73	82
peak1808	55	69	88	106	213	215	73	89	92	419	167	163
peak1809	47	70	91	133	202	237	76	54	72	283	170	240
peak1810	2	4	4	46	80	133	1	0	1	45	89	97
peak1811	30	32	50	227	429	436	24	20	37	349	335	323
peak1812	37	41	44	215	378	357	41	29	55	551	346	344
peak1813	17	14	11	319	330	472	14	7	11	175	535	479
peak1814	15	24	22	180	277	383	24	13	24	203	425	441
peak1815	19	29	26	258	346	404	29	13	25	531	458	414
peak1816	19	16	18	300	501	524	17	11	18	480	653	612
peak1817	7	12	16	34	49	55	7	16	13	97	62	62
peak1818	9	25	14	42	46	37	17	8	15	131	55	48
peak1819	16	8	10	40	32	35	13	18	16	189	47	62
peak1820	18	27	32	55	83	50	20	22	21	191	65	50
peak1821	19	20	21	45	123	64	21	18	21	178	71	80
peak1822	23	46	43	22	30	43	21	24	22	69	25	28
peak1823	5	6	10	120	178	141	6	2	9	145	180	157
peak1824	16	25	23	29	58	32	20	15	18	60	39	25
peak1825	62	79	106	177	368	291	49	40	67	340	254	248
peak1826	93	104	94	379	806	578	73	41	83	750	556	463
peak1827	6	14	16	174	592	472	13	9	13	353	432	352
peak1828	29	41	47	50	55	66	33	29	38	149	51	56
peak1829	11	25	23	108	123	176	16	11	20	76	100	129
peak1830	39	66	66	99	291	228	37	34	39	252	154	146
peak1831	4	8	2	145	229	230	8	0	11	144	178	179
peak1832	2	1	4	134	186	208	9	6	4	69	220	218
peak1833	0	1	1	42	87	89	1	0	3	79	88	103
peak1834	7	1	3	34	99	159	8	1	8	128	219	135
peak1835	95	117	74	154	244	180	62	56	73	217	129	174
peak1836	139	161	165	354	475	495	188	112	167	459	342	428
peak1837	39	31	32	69	90	109	27	25	24	182	74	94
peak1838	121	111	167	325	664	496	148	90	92	612	368	463
peak1839	86	111	136	355	489	620	89	68	103	522	535	543
peak1840	36	46	59	125	189	225	53	52	63	297	174	159
peak1841	5	13	19	282	948	1049	17	12	19	711	952	1152
peak1842	20	10	22	117	84	92	13	6	19	90	106	75
peak1843	21	17	19	62	39	35	18	16	17	51	23	45
peak1844	1	5	2	250	210	185	2	1	0	208	313	329
peak1845	214	268	310	233	412	354	233	175	264	609	340	365
peak1846	60	93	86	335	519	414	65	66	60	230	418	456
peak1847	34	38	32	42	74	59	41	20	30	42	64	57
peak1848	52	71	66	37	59	41	60	70	83	122	43	56
peak1849	130	374	312	823	3045	2873	291	197	286	2649	2476	2983
peak1850	144	132	136	325	276	302	134	117	146	897	247	335
peak1851	216	281	240	34	64	45	175	174	260	229	39	43
peak1852	96	124	114	35	91	52	91	78	84	326	24	47
peak1853	144	111	152	447	523	549	80	85	129	1951	527	485
peak1854	561	675	764	694	767	725	716	401	567	423	671	764
peak1855	14	21	19	43	61	58	13	14	16	32	55	50
peak1856	78	94	85	322	507	516	102	96	117	651	545	441
peak1857	56	57	67	114	224	187	36	49	64	239	168	165
peak1858	284	263	275	431	774	559	238	212	241	762	450	518
peak1859	0	4	1	50	155	124	4	0	0	202	126	179
peak1860	36	66	70	20	57	50	41	63	77	184	38	37
peak1861	91	191	192	1576	3969	4567	176	138	184	3673	4364	3759
peak1862	0	4	1	13	46	35	1	0	1	47	32	48
peak1863	13	7	5	52	86	76	10	6	8	135	44	81
peak1864	4	2	2	675	248	260	1	0	5	142	240	271
peak1865	163	232	245	315	404	487	146	194	239	592	471	394
peak1866	131	195	183	719	1015	1169	202	147	186	1025	1137	837
peak1867	491	734	732	760	1404	1475	608	575	684	2978	1040	1199
peak1868	66	138	121	139	235	216	117	59	124	224	147	179
peak1869	7	11	17	78	225	170	6	7	6	165	193	233
peak1870	70	90	75	94	162	157	54	63	76	263	110	130
peak1871	45	66	62	80	169	146	44	31	46	299	93	145
peak1872	60	90	98	558	1006	912	87	57	83	844	808	775
peak1873	19	37	18	85	142	124	21	21	16	148	102	126
peak1874	53	71	56	188	291	316	74	46	62	376	286	344
peak1875	146	204	206	1410	1957	2122	168	133	187	2379	1906	2148
peak1876	17	19	19	254	368	347	23	14	25	377	299	442
peak1877	15	25	30	281	479	492	19	16	22	510	454	632
peak1878	26	32	23	235	307	312	27	13	29	301	271	368
peak1879	27	27	30	72	88	105	26	16	21	154	85	117
peak1880	48	53	44	82	119	99	30	35	35	136	66	99
peak1881	24	27	33	31	35	32	43	19	32	92	30	40
peak1882	20	16	25	756	1766	1630	26	14	16	1127	1700	1701
peak1883	48	60	52	79	153	133	46	40	54	148	138	160
peak1884	20	32	36	44	127	103	35	32	43	89	95	86
peak1885	15	40	26	93	127	138	19	28	16	115	112	127
peak1886	50	67	82	163	330	256	46	60	56	268	163	236
peak1887	76	124	113	52	92	94	98	101	121	274	69	80
peak1888	70	110	109	148	293	265	61	72	93	291	223	260
peak1889	37	57	49	84	151	153	43	37	37	86	150	141
peak1890	3	6	4	79	25	41	3	1	4	15	23	30
peak1891	26	3	8	194	57	45	7	3	8	46	51	54
peak1892	22	2	7	639	154	231	9	7	7	284	223	211
peak1893	15	2	5	120	33	52	3	3	3	41	24	52
peak1894	46	9	17	474	107	138	14	11	12	179	106	122
peak1895	10	1	1	104	5	14	2	0	1	16	14	5
peak1896	16	14	24	118	265	266	11	11	14	268	190	215
peak1897	4	5	15	149	313	262	13	1	1	196	233	219
peak1898	149	211	181	74	134	123	211	154	281	483	149	185
peak1899	93	151	147	183	426	321	162	99	165	442	354	351
peak1900	18	26	9	316	393	412	20	15	11	458	307	372
peak1901	0	2	0	25	86	52	0	0	1	59	48	61
peak1902	13	15	9	62	77	85	5	15	24	33	71	74
peak1903	43	30	26	78	77	71	39	32	42	135	54	91
peak1904	105	141	116	124	244	151	97	87	86	211	92	137
peak1905	51	61	66	101	205	216	63	49	45	287	228	208
peak1906	8	15	23	165	247	245	8	6	16	146	239	264
peak1907	80	86	71	524	613	696	130	65	69	509	501	572
peak1908	55	39	33	157	129	132	43	15	36	182	157	134
peak1909	42	29	39	869	1030	1109	40	15	34	568	1085	984
peak1910	71	89	76	107	152	123	83	65	89	333	115	99
peak1911	42	42	47	98	127	129	27	43	46	133	124	143
peak1912	38	36	53	449	850	822	60	42	44	625	988	764
peak1913	30	40	39	225	445	471	40	26	38	277	435	379
peak1914	36	59	42	667	1143	1179	42	34	52	575	975	966
peak1915	39	59	66	47	71	90	62	60	71	105	84	102
peak1916	29	48	62	196	573	497	43	41	47	564	471	531
peak1917	11	9	6	230	532	705	2	11	13	407	584	707
peak1918	8	4	17	114	210	264	14	16	20	147	241	262
peak1919	14	21	30	98	108	164	26	17	18	161	161	172
peak1920	315	385	307	111	250	100	241	244	287	245	56	79
peak1921	2	4	1	56	52	68	4	3	8	68	54	69
peak1922	0	2	3	127	173	200	3	0	1	142	279	237
peak1923	31	45	49	171	314	336	35	15	26	208	317	343
peak1924	37	63	46	50	153	156	35	32	34	129	94	130
peak1925	49	118	111	450	838	823	81	56	120	798	771	764
peak1926	58	57	51	24	34	44	36	47	55	102	21	36
peak1927	33	29	46	115	117	102	43	29	37	335	54	93
peak1928	5	5	5	55	74	91	11	6	15	81	99	81
peak1929	4	11	7	124	370	377	4	8	6	271	290	257
peak1930	36	86	68	68	122	113	56	52	97	227	77	127
peak1931	33	76	65	26	80	51	65	51	73	161	39	53
peak1932	8	10	22	67	177	227	12	12	20	157	157	162
peak1933	1	2	1	38	33	55	3	1	0	34	53	43
peak1934	8	20	12	45	81	60	13	11	10	55	52	62
peak1935	201	293	266	82	272	179	213	174	250	440	140	137
peak1936	33	35	33	184	268	377	29	22	50	591	453	356
peak1937	2	8	10	140	140	188	8	6	7	141	163	157
peak1938	26	28	36	53	49	59	26	34	27	128	50	78
peak1939	45	47	45	180	245	253	41	47	54	471	248	221
peak1940	46	56	61	235	271	308	59	43	69	604	328	373
peak1941	46	34	49	66	92	84	31	33	42	119	76	84
peak1942	62	72	80	40	81	77	65	70	95	197	52	64
peak1943	37	42	53	54	86	74	67	33	56	249	93	54
peak1944	29	31	41	51	63	74	27	26	41	80	68	71
peak1945	24	27	31	46	73	51	28	29	44	82	36	68
peak1946	68	107	111	421	767	996	78	70	97	615	934	983
peak1947	41	75	53	535	571	602	39	33	47	761	661	672
peak1948	53	59	62	368	510	578	66	44	68	830	691	627
peak1949	36	54	49	165	229	238	56	36	43	215	291	281
peak1950	4	9	8	35	38	38	8	7	7	95	41	32
peak1951	14	25	19	76	94	121	18	12	6	76	89	138
peak1952	17	24	21	109	150	180	23	18	10	146	178	168
peak1953	24	16	10	123	86	106	8	4	17	146	110	98
peak1954	73	86	54	213	294	298	49	44	47	323	174	191
peak1955	195	171	155	99	203	156	193	120	121	326	120	123
peak1956	146	154	125	76	83	67	119	77	124	346	54	39
peak1957	18	10	6	768	251	383	8	5	6	284	237	266
peak1958	17	3	4	97	42	32	6	8	4	59	29	37
peak1959	2	0	0	114	41	41	2	2	2	27	20	28
peak1960	1	7	4	98	129	121	3	4	1	98	110	88
peak1961	75	110	120	2570	6095	5965	91	76	103	4658	5570	5736
peak1962	44	82	65	322	637	587	59	56	72	600	660	635
peak1963	78	126	116	246	691	554	93	92	85	908	609	590
peak1964	73	161	132	194	455	452	94	114	133	599	384	486
peak1965	24	46	39	529	999	1188	48	51	38	1159	1149	1139
peak1966	102	187	204	2236	4743	5653	162	118	176	4247	4968	5390
peak1967	82	133	122	312	865	669	84	74	97	1054	579	619
peak1968	33	96	62	285	674	692	72	51	68	717	624	580
peak1969	9	25	24	78	151	149	15	7	15	229	144	155
peak1970	15	16	15	39	98	81	22	9	9	183	94	86
peak1971	2	0	3	80	111	119	0	2	1	47	142	75
peak1972	27	28	30	56	71	80	29	25	33	223	97	66
peak1973	17	28	36	48	84	57	34	20	25	128	85	65
peak1974	161	153	143	392	679	461	137	106	139	299	424	394
peak1975	197	184	151	534	657	589	109	87	137	707	461	463
peak1976	4	4	4	18	45	45	4	6	6	41	45	45
peak1977	7	2	5	44	79	68	11	4	11	63	64	54
peak1978	159	207	170	181	289	335	114	147	165	404	256	220
peak1979	91	118	110	66	79	95	88	68	96	241	81	88
peak1980	134	164	178	119	183	156	109	110	122	231	121	142
peak1981	55	77	76	55	112	89	66	58	68	158	76	104
peak1982	87	109	96	88	73	107	67	72	77	319	165	138
peak1983	343	473	432	428	503	541	372	299	421	1589	535	546
peak1984	24	36	37	84	166	167	28	14	33	203	133	194
peak1985	19	14	22	48	123	125	17	21	19	128	96	112
peak1986	19	18	11	78	97	74	14	7	11	106	88	89
peak1987	1405	1785	1617	558	1171	784	1903	1228	1525	1704	537	663
peak1988	878	1206	944	1550	2124	1838	727	624	950	2237	1431	1546
peak1989	169	325	224	787	929	830	182	114	222	689	621	767
peak1990	1	1	3	24	47	80	1	2	1	52	91	45
peak1991	2	4	11	135	369	283	3	2	5	208	292	260
peak1992	39	98	99	63	118	107	109	82	110	338	108	121
peak1993	36	63	74	40	73	87	45	42	73	169	75	63
peak1994	51	65	112	989	1855	2641	72	61	100	1103	3121	2423
peak1995	60	99	101	34	59	65	60	76	92	115	64	69
peak1996	23	39	65	18	47	34	45	51	50	103	52	58
peak1997	26	48	53	57	113	110	29	41	48	216	110	119
peak1998	29	35	57	97	214	244	34	39	45	422	209	236
peak1999	30	37	49	77	183	164	54	39	66	375	158	170
[truncated: 27,244 more rows]
