# Supplementary material for: Limits in the detection of m6A changes using MeRIP/m6A-seq
Source: Sci Rep. 2020 Apr 20;10:6590. doi: 10.1038/s41598-020-63355-3 (PMC7170965; doi:10.1038/s41598-020-63355-3)
Supplement: Supplementary file 3 — Supplementary information 3. [file 41598_2020_63355_MOESM3_ESM.zip › additional_file4_v2/macs2_deq_results/barbieri_leukemia_2017_deq_results.counts.txt]

control_input	control_input.1	control_IP	control_IP.1	treatment_input	treatment_input.1	treatment_IP	treatment_IP.1
peak1	6	0	101	19	49	57	189	439
peak2	58	35	88	65	323	373	193	257
peak3	1336	697	7201	6024	11172	11130	17618	35510
peak4	21	0	58	88	25	52	131	290
peak5	37	0	116	103	36	55	165	220
peak6	29	0	5	3	20	29	69	147
peak7	64	1	208	50	70	109	269	373
peak8	16	0	430	118	84	123	234	543
peak9	173	56	1479	298	597	707	1760	2913
peak10	914	96	2189	655	1214	1724	1326	2832
peak11	726	52	1157	538	631	869	1063	2635
peak12	781	111	1712	1118	622	853	2009	3315
peak13	80	0	122	40	21	68	237	102
peak14	258	0	447	133	96	120	358	325
peak15	73	41	939	399	229	297	343	598
peak16	440	49	2024	1046	308	301	1203	1631
peak17	24	0	354	103	62	96	261	445
peak18	246	172	1365	473	536	589	1864	2611
peak19	2	19	94	48	13	6	155	133
peak20	1612	178	7280	4241	2588	3323	9951	18124
peak21	2226	238	3695	1300	3754	4539	4871	7628
peak22	143	0	235	66	341	357	439	1066
peak23	3254	775	12220	4265	8683	8966	18466	28717
peak24	329	39	1745	820	415	520	894	1520
peak25	843	59	3291	1610	534	725	2180	3654
peak26	1143	181	1110	576	1732	2193	988	2066
peak27	51	8	101	25	5	12	147	127
peak28	287	32	724	516	720	944	1258	2154
peak29	263	90	1135	268	669	818	1723	2568
peak30	190	52	771	314	491	664	776	1344
peak31	228	143	2839	1712	364	319	1444	2015
peak32	49	4	309	376	95	129	469	703
peak33	496	56	5371	1944	477	497	3463	4656
peak34	1327	465	2465	1339	2857	3322	1701	3574
peak35	50	7	444	180	94	96	108	106
peak36	36	0	237	224	45	153	237	514
peak37	122	53	824	438	216	276	681	1226
peak38	85	44	438	281	180	189	462	766
peak39	216	12	1326	545	490	641	1677	2850
peak40	551	214	1722	987	1481	1905	1898	3631
peak41	447	92	833	307	516	652	858	1371
peak42	133	61	771	245	290	354	597	1371
peak43	107	0	869	235	123	173	926	1546
peak44	68	0	550	248	169	216	372	980
peak45	59	0	634	328	165	242	489	1214
peak46	103	11	1423	324	193	240	1364	1945
peak47	12	0	94	96	91	105	694	908
peak48	554	179	3520	2481	851	1120	2721	4484
peak49	958	388	5877	4368	2683	3010	4213	8482
peak50	123	41	2956	1746	271	367	1208	2595
peak51	98	39	389	183	83	134	361	608
peak52	270	65	1914	850	517	481	1512	2365
peak53	44	24	541	60	108	116	293	608
peak54	58	34	601	208	132	173	399	568
peak55	33	1	379	235	84	100	325	661
peak56	395	134	2030	519	341	451	1731	2733
peak57	1785	337	1301	489	3322	4355	1350	2855
peak58	28135	8508	31365	17688	55056	69739	26946	53533
peak59	9337	2003	7980	4829	16000	21602	8383	15631
peak60	10286	1833	4998	2490	11571	14548	4625	9282
peak61	13264	1203	4012	1868	5368	7471	3535	6454
peak62	3849	2005	3453	2370	6716	9516	3326	6874
peak63	3966	1274	1954	925	3777	4932	1362	3235
peak64	0	0	9	0	142	153	502	783
peak65	40	0	348	195	52	62	58	156
peak66	40	10	233	45	100	83	104	201
peak67	148	0	70	145	95	146	194	311
peak68	324	6	1210	680	628	783	1242	2339
peak69	635	143	579	572	825	1344	1125	1828
peak70	673	260	702	295	1158	1525	837	1684
peak71	2146	892	9381	3619	8944	11448	8114	14911
peak72	171	5	1051	664	187	267	794	1543
peak73	118	100	630	259	164	169	358	608
peak74	343	27	687	448	285	320	684	1077
peak75	22	0	279	76	40	48	489	648
peak76	769	92	2429	1277	1416	1690	2222	3774
peak77	2131	785	11318	6296	3062	3274	6288	10652
peak78	64	40	598	432	234	361	787	1728
peak79	135	173	803	379	632	736	891	1779
peak80	193	29	543	273	376	516	654	1412
peak81	97	31	1373	397	524	631	1180	1885
peak82	48	54	339	156	193	260	252	424
peak83	50	0	765	360	108	124	620	995
peak84	0	0	70	47	59	71	152	194
peak85	208	127	1310	438	1403	1614	1442	2547
peak86	665	149	3084	1268	1967	2240	5897	8950
peak87	267	49	2017	686	627	766	1801	2895
peak88	430	137	835	234	1984	2229	1597	2598
peak89	365	132	1422	806	762	878	1003	2072
peak90	1622	291	15795	6301	2551	3043	17133	26108
peak91	28	0	153	121	79	89	188	421
peak92	26	0	190	3	110	115	184	450
peak93	58	12	548	417	119	151	211	741
peak94	35	0	454	173	110	128	263	606
peak95	24	19	782	398	47	102	411	684
peak96	203	0	2099	1402	202	230	1409	2550
peak97	284	93	88	66	109	161	393	245
peak98	839	85	1400	456	618	840	1273	2306
peak99	30	16	309	269	23	30	280	419
peak100	18	0	338	285	41	60	352	796
peak101	25	12	235	163	130	161	242	515
peak102	177	74	1955	1194	262	334	1152	2525
peak103	1930	201	457	223	884	1145	824	1158
peak104	12	0	215	99	25	11	111	201
peak105	7	18	374	360	72	82	398	865
peak106	35	12	461	344	59	87	566	913
peak107	16	0	67	69	48	51	143	443
peak108	72	76	391	94	237	322	484	760
peak109	94	163	410	285	220	316	345	425
peak110	233	78	2065	904	568	843	1920	3429
peak111	233	63	659	334	152	183	784	1610
peak112	394	78	4734	1829	949	1142	5754	8291
peak113	90	1	464	259	184	294	517	967
peak114	603	202	2948	1548	676	900	1762	3140
peak115	487	25	1787	1148	1840	2217	3188	7158
peak116	134	35	552	431	151	182	416	772
peak117	570	97	785	663	893	1298	816	1639
peak118	1410	142	978	531	1742	2251	1145	2355
peak119	130	50	841	702	146	172	587	957
peak120	167	8	780	285	128	163	647	1211
peak121	241	45	952	520	273	414	655	1220
peak122	1187	157	6012	2612	917	1163	2847	5294
peak123	74	17	709	153	253	330	1276	2370
peak124	1257	237	9483	3660	3463	4055	15294	23899
peak125	274	91	3080	1965	764	980	5138	8917
peak126	55	25	529	83	98	105	453	897
peak127	2330	918	6475	3110	6930	7784	7255	14047
peak128	2112	154	1831	1049	1256	1605	1382	2194
peak129	38	41	734	579	307	334	1197	2140
peak130	20	25	461	327	133	180	707	1013
peak131	159	20	819	213	187	252	895	1832
peak132	50	75	352	218	153	164	558	811
peak133	223	101	1362	527	555	598	834	2095
peak134	20	0	178	140	62	92	183	300
peak135	83	0	516	238	167	219	266	720
peak136	63	37	719	455	281	313	371	662
peak137	34	28	171	1	131	188	248	475
peak138	764	115	1655	803	1976	2298	2534	3733
peak139	134	1	540	256	678	749	1119	1911
peak140	118	9	480	274	406	506	595	1280
peak141	361	53	1635	1167	205	199	727	1072
peak142	88	39	409	291	85	116	218	496
peak143	517	88	568	271	1261	1633	915	1878
peak144	2	3	75	246	59	89	189	369
peak145	28	73	295	44	206	197	452	650
peak146	62	35	374	105	167	194	660	808
peak147	166	62	506	265	216	267	564	1007
peak148	420	134	3041	1847	506	733	1850	3107
peak149	24124	4688	16435	7636	22096	29835	14201	22530
peak150	14316	2234	14494	7159	10394	13222	9895	17830
peak151	18399	5328	66664	38250	33909	42433	44496	86763
peak152	169	79	1885	1113	252	375	1347	2517
peak153	45	35	446	229	77	80	514	769
peak154	55	2	838	314	1485	1606	7473	11951
peak155	0	0	31	0	29	36	112	304
peak156	148	39	1465	1026	576	756	1027	2825
peak157	129	0	452	201	229	314	644	1027
peak158	50	77	787	260	64	99	185	408
peak159	66	101	784	375	234	304	533	1061
peak160	21	31	722	351	237	251	392	564
peak161	1186	56	3542	2194	1202	1485	2298	4887
peak162	182	39	1110	871	158	203	758	1168
peak163	442	211	1899	1304	335	443	1277	2244
peak164	792	135	2999	1904	2266	2384	3097	5602
peak165	15	0	228	164	49	44	291	393
peak166	36	44	299	150	70	47	224	398
peak167	20	2	515	325	69	86	309	738
peak168	59	45	313	409	367	447	474	871
peak169	69	35	453	75	122	140	179	273
peak170	377	160	1844	724	766	932	1370	2132
peak171	61	10	514	127	66	89	249	440
peak172	30	16	243	74	69	109	92	250
peak173	44	93	565	96	98	88	269	489
peak174	92	49	871	337	58	123	361	610
peak175	2143	342	6470	3433	4493	6585	8583	18151
peak176	1298	206	2268	881	2782	3687	4692	10036
peak177	117	38	1301	588	116	138	972	1713
peak178	99	32	793	699	117	140	479	828
peak179	2961	1836	17776	6867	9393	9310	12065	21989
peak180	364	81	2681	2093	1265	1267	4806	7048
peak181	154	39	535	260	2003	2170	1305	2429
peak182	5891	1255	27375	9070	7511	8561	13974	25436
peak183	13	82	551	290	279	328	634	1236
peak184	189	16	2585	1108	538	674	2213	4138
peak185	222	32	867	569	328	346	941	1988
peak186	230	91	3603	1712	565	703	3577	5877
peak187	254	98	1518	683	955	989	1217	2003
peak188	20	0	108	22	30	39	124	248
peak189	69	1	804	469	114	132	1143	1652
peak190	67	22	841	324	161	236	1317	1898
peak191	159	97	664	712	262	393	663	1282
peak192	269	115	1727	1234	324	470	1484	2683
peak193	918	68	1294	805	690	989	1212	1976
peak194	98	124	1380	1175	122	124	162	456
peak195	44	62	564	432	266	304	445	830
peak196	27	0	194	129	42	44	72	117
peak197	40	16	314	197	1486	1612	864	1855
peak198	194	54	721	497	1801	1543	3597	5157
peak199	233	49	1789	1082	545	652	1026	2085
peak200	24	0	336	118	79	116	503	958
peak201	48	0	696	274	145	104	828	1288
peak202	321	117	3054	1050	1063	1143	3444	5908
peak203	35	0	584	606	69	76	448	722
peak204	463	65	1793	1092	546	732	1313	2483
peak205	2185	419	7593	3488	5181	5881	9033	18355
peak206	39	27	862	309	186	292	478	858
peak207	78	60	467	164	277	333	381	867
peak208	729	173	3360	2040	1711	2059	3607	6786
peak209	128	19	702	370	340	505	556	1168
peak210	692	94	2042	1925	740	979	1892	3392
peak211	328	122	2985	1358	694	937	1488	3559
peak212	88	34	1280	653	189	292	934	1783
peak213	294	142	5148	1962	837	1001	4647	9627
peak214	3	20	222	174	17	28	268	454
peak215	602	335	5310	3034	1736	2269	8185	14943
peak216	199	1	288	130	439	458	433	954
peak217	9454	721	5548	2516	7638	8420	5364	9327
peak218	1678	622	4882	2438	3400	4122	2278	6342
peak219	78	59	1317	1048	302	425	1439	2900
peak220	169	0	734	287	281	378	727	946
peak221	45	0	461	25	274	347	398	634
peak222	57	53	375	295	99	108	207	440
peak223	24	0	689	621	76	101	478	894
peak224	160	0	1567	876	132	179	871	1702
peak225	6	0	168	233	53	32	165	273
peak226	78	0	912	426	85	128	707	1143
peak227	51	1	127	86	33	33	272	370
peak228	39	0	434	367	173	160	829	1107
peak229	844	89	1625	682	733	995	1345	2248
peak230	431	232	1409	1187	827	1009	1675	2886
peak231	358	97	1500	672	456	538	1381	2242
peak232	259	78	1478	779	711	865	1798	3722
peak233	910	184	2689	1012	562	772	1420	2811
peak234	70	0	318	298	65	83	223	549
peak235	86	32	1933	1310	334	449	1711	3590
peak236	211	104	2870	1440	1082	1388	5921	9849
peak237	2284	468	1521	656	8924	11353	2319	6172
peak238	968	331	1855	1155	5155	6579	2565	5088
peak239	1012	650	3023	2024	5066	6169	5050	10143
peak240	57	12	201	161	66	94	382	624
peak241	324	68	3566	1591	826	1105	3185	6015
peak242	122	33	1750	730	408	467	2742	4994
peak243	28	0	90	35	113	134	254	321
peak244	16	0	334	84	16	46	224	399
peak245	258	96	1959	810	813	809	3055	5228
peak246	331	104	623	287	718	1058	1128	1806
peak247	318	75	751	369	452	633	942	1892
peak248	580	247	3357	2087	1246	1859	3755	7501
peak249	587	165	1642	942	737	1048	1579	2725
peak250	226	13	377	299	160	480	294	625
peak251	101	14	542	339	278	282	769	1402
peak252	76	28	522	481	298	283	270	444
peak253	9	0	321	237	30	62	251	549
peak254	132	41	558	408	140	161	367	598
peak255	253	46	705	286	351	403	549	1060
peak256	249	99	802	594	141	159	701	907
peak257	346	45	2253	880	1018	1284	2209	4385
peak258	103	68	449	317	145	206	557	1480
peak259	162	31	586	944	248	388	596	1287
peak260	110	25	888	494	301	375	1028	1848
peak261	587	71	4680	2449	1212	1436	5209	8190
peak262	151	31	951	247	176	175	538	967
peak263	948	231	7838	2257	1994	2554	6806	11682
peak264	762	347	7778	4170	2890	3691	9158	17062
peak265	1158	204	4276	1926	3037	3324	4656	8652
peak266	2320	1239	4754	1888	4610	4897	2438	4270
peak267	92	20	772	288	130	171	722	922
peak268	917	602	4203	1607	1817	1936	1913	3346
peak269	976	475	5757	4038	1051	1331	2836	6043
peak270	39	0	199	59	36	53	104	260
peak271	22	0	237	76	33	57	117	377
peak272	446	210	6872	4648	1357	1522	5629	12339
peak273	739	34	1530	788	840	970	1204	2024
peak274	19	22	523	142	75	88	263	308
peak275	16	0	84	12	26	27	156	166
peak276	137	42	488	344	233	260	382	771
peak277	61	1	636	397	255	272	748	1838
peak278	1218	116	1892	722	2079	2555	3007	4905
peak279	1008	294	4384	1671	2668	3441	4026	8888
peak280	15	0	167	187	70	69	226	543
peak281	290	99	1270	1079	493	650	963	1930
peak282	42	0	357	181	64	62	153	414
peak283	31	26	233	68	222	229	242	455
peak284	11	0	298	106	116	151	415	1016
peak285	5	0	243	209	76	83	342	558
peak286	1839	362	3163	1785	3976	4563	2602	5698
peak287	56	14	604	376	49	126	506	776
peak288	38	0	288	51	40	83	172	281
peak289	10	24	685	238	116	187	581	1096
peak290	151	49	1596	612	272	377	1188	2174
peak291	419	41	4010	1119	263	319	2555	3866
peak292	48	62	232	160	82	113	120	243
peak293	1327	449	13006	6572	8175	8522	20829	34565
peak294	1277	106	778	312	1456	1621	1737	3741
peak295	9	0	359	113	5	18	269	288
peak296	25	0	248	69	32	44	116	407
peak297	61	0	815	496	171	170	603	1396
peak298	74	0	481	254	57	111	291	395
peak299	130	53	1038	400	213	258	655	1128
peak300	163	223	422	187	551	690	441	952
peak301	4296	365	14124	5815	5187	5876	12373	19346
peak302	222	0	102	0	72	255	277	228
peak303	15	0	385	52	32	42	137	254
peak304	20	0	171	187	13	14	103	98
peak305	26	131	217	141	97	106	163	299
peak306	436	71	2389	1335	935	1304	2257	4313
peak307	482	29	2590	1836	1102	1379	2480	5213
peak308	222	102	367	382	125	150	212	504
peak309	1010	428	5753	4436	1249	1613	2734	5401
peak310	1420	915	5805	3858	2708	3231	3275	6862
peak311	439	73	3959	1913	966	993	3104	4921
peak312	124	0	972	756	367	447	599	1286
peak313	65	0	323	274	74	78	246	654
peak314	35	78	790	261	167	223	693	1146
peak315	156	61	1561	471	358	413	1396	2495
peak316	92	20	844	291	499	570	929	2206
peak317	416	92	1658	1142	848	1028	1026	2754
peak318	750	158	1766	818	1464	1716	1864	3607
peak319	296	77	2144	903	1037	1092	1839	2909
peak320	115	17	480	66	304	346	287	591
peak321	218	146	2281	669	785	756	1905	3108
peak322	66	0	744	627	366	326	867	1249
peak323	225	19	1146	373	500	491	1353	2640
peak324	365	71	1831	579	582	589	2155	4237
peak325	84	2	310	66	177	204	689	958
peak326	203	14	1445	535	443	458	1404	2812
peak327	118	14	719	157	286	279	808	1768
peak328	67	1	831	374	220	283	621	1220
peak329	105	0	669	159	98	145	449	697
peak330	19	0	229	160	97	116	249	327
peak331	79	8	748	122	157	216	726	1426
peak332	69	42	533	258	207	225	326	551
peak333	246	167	936	375	610	696	967	1576
peak334	316	132	1833	884	976	1158	1716	2638
peak335	791	254	15417	5645	2154	2450	17470	26576
peak336	56	10	146	2	59	59	198	291
peak337	425	179	3778	1272	545	618	1607	2363
peak338	185	57	413	301	190	247	372	821
peak339	57	16	280	43	68	107	337	452
peak340	26141	5937	47209	23261	20510	27355	21984	45209
peak341	9523	1964	45022	27993	9925	12596	23100	51234
peak342	183	79	1436	780	1151	1079	1436	3505
peak343	82	23	769	390	248	283	440	919
peak344	170	75	1078	597	226	294	1102	1908
peak345	38	31	330	128	102	98	101	319
peak346	2660	766	2874	1581	8104	10543	4804	10490
peak347	689	137	1114	714	1277	1502	1335	2460
peak348	158	52	2270	1952	100	129	626	1195
peak349	489	130	631	196	1177	1562	1128	2405
peak350	352	105	1513	912	1026	1536	2794	4079
peak351	311	31	1219	586	833	985	1393	2486
peak352	202	122	1125	581	1134	1438	633	1440
peak353	98	22	455	167	171	181	277	463
peak354	115	43	780	486	315	358	711	1071
peak355	73	52	495	173	133	163	310	527
peak356	1733	323	3304	2138	1768	2253	3441	5504
peak357	2733	507	4178	2856	3928	4947	3196	7370
peak358	17	28	206	65	55	89	120	260
peak359	16	15	221	86	85	85	266	376
peak360	116	0	1176	863	82	59	268	631
peak361	50	0	178	104	18	51	83	69
peak362	69	0	223	146	30	23	103	150
peak363	747	137	2059	969	1291	1430	1367	2951
peak364	152	27	335	355	377	492	393	1004
peak365	657	20	662	464	874	1106	1052	1833
peak366	1767	408	6786	3413	5646	7271	10252	17410
peak367	0	0	34	0	45	30	186	266
peak368	4	0	43	1	86	118	195	343
peak369	136	26	724	483	270	343	369	1005
peak370	192	46	1022	529	578	566	1028	2135
peak371	1315	459	3877	2320	3906	4561	4785	9980
peak372	210	12	577	493	157	178	486	1128
peak373	91	0	416	333	111	128	348	627
peak374	261	73	3046	1171	551	798	2957	5053
peak375	353	75	2435	1440	459	514	849	1899
peak376	36	0	390	174	66	119	190	377
peak377	175	26	1943	1132	603	612	1700	3326
peak378	152	129	875	420	561	621	413	905
peak379	86	1	1621	1292	123	168	813	1895
peak380	49	37	686	424	52	50	320	537
peak381	37	15	219	106	90	85	142	265
peak382	45	12	325	360	95	110	218	346
peak383	56	60	361	220	138	181	355	580
peak384	249	59	3236	1324	466	708	2534	4800
peak385	426	67	2047	783	982	1069	2492	4130
peak386	134	4	862	289	236	320	728	1879
peak387	346	67	2742	1087	415	471	1483	2817
peak388	182	8	878	337	330	324	472	836
peak389	20	168	424	119	275	364	201	481
peak390	156	21	681	407	257	394	436	944
peak391	78	7	648	416	144	184	431	811
peak392	376	74	2341	1270	574	755	1739	3510
peak393	114	46	491	200	165	190	475	683
peak394	144	16	969	513	433	442	669	1072
peak395	252	32	2830	2269	460	488	3462	5637
peak396	181	33	1862	284	437	551	1820	2967
peak397	25	0	269	180	48	44	90	519
peak398	0	0	127	0	104	137	738	1243
peak399	49	23	562	534	107	129	593	1135
peak400	153	0	1149	1037	366	545	1172	2577
peak401	150	21	508	258	82	126	232	667
peak402	7	1	456	208	107	86	261	777
peak403	1278	374	3759	2723	1785	2012	1501	3242
peak404	573	56	1250	1100	416	642	755	1709
peak405	538	208	1238	699	591	768	649	1660
peak406	326	60	2080	1463	262	340	898	1572
peak407	388	213	1513	1013	930	1059	1602	2637
peak408	325	363	2027	1373	906	1173	1799	3469
peak409	670	346	5827	3919	1370	1810	4546	9902
peak410	1024	446	10493	5846	1897	2499	7389	16568
peak411	228	18	574	688	185	278	399	1060
peak412	105	0	835	581	203	282	549	1382
peak413	172	24	863	613	160	214	870	1162
peak414	187	0	729	465	363	428	732	1477
peak415	707	142	1532	518	763	1191	1486	2321
peak416	19	0	421	423	31	46	94	230
peak417	12	0	285	299	17	29	114	304
peak418	21	35	572	432	38	74	184	420
peak419	36	58	222	256	29	25	180	185
peak420	8	34	259	332	24	27	164	308
peak421	15	24	496	545	40	57	304	459
peak422	189	106	1238	667	691	876	1337	3051
peak423	221	89	1016	663	448	641	932	2033
peak424	61	1	264	77	78	104	290	486
peak425	19	0	17	0	36	46	173	269
peak426	140	55	433	206	286	430	298	667
peak427	1244	533	2347	1441	3632	4179	2336	5473
peak428	331	24	1063	316	658	808	993	2158
peak429	76	23	751	737	113	166	677	1364
peak430	586	111	877	461	613	770	644	1343
peak431	351	38	1411	773	1622	2221	1202	2354
peak432	224	67	595	373	575	642	764	1420
peak433	125	2	1009	181	235	287	1093	1828
peak434	14	21	285	325	223	274	933	1772
peak435	27	0	190	118	368	320	942	1514
peak436	0	0	36	0	12	17	158	133
peak437	51	24	402	245	110	123	399	770
peak438	1028	224	7553	2942	2465	2982	8717	16927
peak439	66	14	491	253	118	149	178	214
peak440	200	28	1561	866	178	234	491	1058
peak441	396	185	2936	1329	445	488	1270	2236
peak442	1233	184	8087	3170	1553	1865	3981	7509
peak443	259	25	547	511	272	362	836	1461
peak444	16	0	443	258	77	124	279	840
peak445	85	14	908	476	190	241	519	1060
peak446	2219	266	9566	4359	2443	3305	5642	10768
peak447	1156	467	16604	6714	2029	2382	9270	16160
peak448	115	14	623	180	109	153	352	817
peak449	3661	959	12460	6034	2362	3030	5927	10147
peak450	3397	504	12061	6592	1837	2355	6575	11530
peak451	12751	2284	64102	25795	11155	15041	35442	67115
peak452	18484	3766	108039	73699	16861	18358	50340	113771
peak453	37	43	552	430	272	238	518	901
peak454	33	0	252	59	23	39	204	458
peak455	15	2	190	46	17	32	49	288
peak456	30	4	231	60	58	82	183	528
peak457	34	0	334	112	113	151	365	813
peak458	77	0	601	436	183	216	522	1074
peak459	54	0	397	172	154	193	122	327
peak460	163	12	712	822	396	469	1302	2523
peak461	136	26	440	321	295	320	673	1313
peak462	108	20	494	355	333	433	805	1448
peak463	122	0	361	349	203	244	482	1022
peak464	118	66	689	438	207	342	641	1246
peak465	75	8	441	231	53	123	415	906
peak466	117	0	822	820	165	177	498	1079
peak467	45	25	689	114	79	110	687	1348
peak468	232	41	1449	1101	193	245	384	942
peak469	114	14	1381	720	139	169	625	1170
peak470	165	60	1489	1370	151	211	437	813
peak471	993	299	12348	8215	2233	2768	10889	21685
peak472	35	0	434	85	123	179	496	916
peak473	87	16	463	210	184	226	323	900
peak474	20	0	240	170	70	102	195	349
peak475	48	0	208	127	98	91	269	318
peak476	23	0	181	67	60	71	127	233
peak477	40	0	739	508	16	28	158	349
peak478	932	529	8805	4428	1081	1414	2340	4152
peak479	325	20	983	412	437	527	866	1302
peak480	242	58	2588	1217	599	751	1725	3827
peak481	533	26	1182	344	302	342	729	1060
peak482	40	28	631	453	78	85	855	1372
peak483	28	1	292	5	65	99	338	665
peak484	14	0	366	181	97	120	551	861
peak485	806	167	1950	955	2155	2446	1674	3720
peak486	263	95	1627	1108	432	501	992	2258
peak487	22	53	468	281	80	135	235	690
peak488	832	276	6418	3640	1090	1294	1589	3997
peak489	546	161	2807	1297	1191	1657	2719	5577
peak490	579	112	1983	1061	1414	1883	1982	4037
peak491	260	125	1372	661	862	987	1065	1895
peak492	7	0	638	214	15	22	195	480
peak493	417	80	6245	3256	973	1355	6609	12398
peak494	115	99	1106	878	210	367	401	1063
peak495	7	0	103	24	54	25	185	199
peak496	16	0	296	91	101	124	255	522
peak497	26	0	249	165	82	100	344	782
peak498	78	6	759	294	253	347	1078	2242
peak499	133	15	778	495	175	272	671	1217
peak500	232	41	1804	830	560	764	1183	2250
peak501	2283	227	3624	2149	2790	3457	2955	7517
peak502	719	256	591	845	902	1125	423	1300
peak503	51	0	407	298	99	141	307	592
peak504	6	0	87	25	45	38	317	468
peak505	104	0	481	115	88	117	253	523
peak506	24	27	249	114	39	74	161	209
peak507	12	0	302	75	36	35	156	209
peak508	77	0	1131	425	234	223	1085	1845
peak509	63	29	405	224	258	290	308	522
peak510	24	0	159	59	75	105	79	178
peak511	131	36	491	173	32	29	99	204
peak512	137	40	3640	1795	81	101	464	989
peak513	21	0	201	233	40	58	200	549
peak514	78	41	677	290	192	271	468	902
peak515	190	40	571	380	246	356	593	989
peak516	366	109	2190	1217	636	737	2681	4861
peak517	39	0	561	523	212	237	584	1480
peak518	985	213	2219	1344	1033	1374	2114	3233
peak519	140	37	513	567	329	420	783	1762
peak520	90	9	1462	954	463	536	1495	3364
peak521	229	5	871	215	635	812	877	1615
peak522	4275	1063	4319	2043	15581	16416	4904	10082
peak523	78	0	535	131	399	562	695	1320
peak524	379	57	867	618	372	521	951	1444
peak525	18	0	514	285	5	0	0	15
peak526	35	12	386	235	7	3	19	18
peak527	43	0	511	196	26	56	85	172
peak528	31	17	189	17	59	59	92	172
peak529	16	0	223	162	626	811	1664	4251
peak530	320	137	8511	5227	211	255	1700	3167
peak531	379	34	5937	2433	906	1095	5415	9097
peak532	577	350	2528	1476	4087	4182	3200	6126
peak533	226	5	1146	383	1982	2109	8612	11794
peak534	387	26	720	407	157	278	749	1203
peak535	661	103	1565	925	415	545	1569	3196
peak536	11	0	99	120	13	9	310	414
peak537	3789	1022	17950	9906	7736	8940	13778	26461
peak538	83	0	273	210	40	69	154	210
peak539	323	85	1177	790	764	963	1368	2650
peak540	131	69	856	488	254	325	875	1134
peak541	64	10	334	259	194	221	440	756
peak542	102	39	626	365	346	347	797	1924
peak543	222	109	823	684	714	873	773	1632
peak544	13	0	309	252	47	64	238	379
peak545	9	40	205	83	60	75	184	207
peak546	57	43	807	338	237	301	528	963
peak547	43	17	472	254	64	49	396	782
peak548	387	171	1987	943	1396	1538	2448	4210
peak549	622	143	3216	1930	2446	2457	4954	8761
peak550	1317	110	727	520	2290	2947	1813	3406
peak551	318	54	3547	2697	1007	1543	5078	9760
peak552	278	86	1161	664	657	933	1481	2486
peak553	635	74	611	341	372	459	776	1505
peak554	1454	225	4010	3431	3618	4488	4548	8934
peak555	9	0	379	180	98	184	518	938
peak556	239	60	1244	363	1445	1601	1542	3537
peak557	339	137	6368	2964	787	1018	5131	9289
peak558	172	92	1485	456	305	334	1395	2650
peak559	224	27	1667	628	492	571	1760	2830
peak560	9	40	272	186	74	75	222	519
peak561	12	0	200	35	55	97	143	208
peak562	22	0	279	91	84	110	205	408
peak563	30	34	650	245	60	94	558	771
peak564	1482	100	3291	1182	1636	1947	3821	5501
peak565	1332	335	15421	6167	4656	5727	24244	39634
peak566	1704	501	3855	1436	4026	4622	3304	5938
peak567	1487	368	2924	1511	2392	2837	2484	4669
peak568	24	0	171	163	82	90	232	361
peak569	1237	347	4165	2043	1676	1809	2302	5402
peak570	361	31	692	549	376	504	593	1138
peak571	337	119	1005	517	449	641	747	1798
peak572	362	250	1028	601	445	629	905	2162
peak573	1778	399	4084	2676	3992	5333	5176	9942
peak574	45	1	908	261	148	176	682	1064
peak575	79	0	897	503	262	358	656	1306
peak576	387	79	1609	950	703	804	1646	2960
peak577	716	239	953	499	1790	2061	1303	2454
peak578	992	294	3244	2502	4537	5705	5252	11589
peak579	80	12	372	30	297	277	184	726
peak580	35	11	321	67	111	154	374	674
peak581	217	61	1371	566	434	427	1890	2819
peak582	22	41	269	186	153	155	236	451
peak583	934	216	5058	2120	2811	3333	4293	9413
peak584	258	98	2026	1217	1182	1494	3057	6294
peak585	733	113	2030	1451	2734	2884	2113	4760
peak586	6374	1897	18390	11578	10259	10617	10890	21682
peak587	1307	283	1426	687	1471	1517	673	1507
peak588	69	1	81	12	1436	2104	1247	2564
peak589	71	3	265	108	1947	2714	7125	14656
peak590	4127	697	2995	1760	6112	7253	4126	7834
peak591	1003	289	660	434	1207	1157	873	1315
peak592	5925	1008	5260	2664	17162	21882	10345	18737
peak593	21	6	445	139	94	105	345	450
peak594	14	0	129	139	43	75	107	218
peak595	461	152	1766	1097	706	874	1442	2700
peak596	1529	119	1199	449	552	710	1314	2139
peak597	1827	177	6670	4381	1258	1600	5180	9782
peak598	265	60	1085	495	715	902	1108	1888
peak599	3376	436	2941	1127	3979	5481	2735	5391
peak600	284	107	1038	689	519	535	913	1421
peak601	580	96	2179	944	1099	1272	2790	4166
peak602	209	90	1120	522	917	1025	1045	1989
peak603	420	121	594	350	928	1282	1234	2228
peak604	1255	262	3398	3025	483	557	1246	2183
peak605	1169	190	5013	3261	1350	1598	3516	6866
peak606	300	24	965	799	275	339	828	1394
peak607	2615	378	4891	3586	3520	4237	3066	6848
peak608	162	69	418	411	201	267	493	819
peak609	156	88	535	363	715	808	407	872
peak610	67	0	323	100	111	136	565	976
peak611	17	23	209	36	75	119	118	230
peak612	97	45	792	398	254	346	589	975
peak613	1144	389	23699	9161	3479	4240	14232	25935
peak614	106	33	2014	1608	156	250	1433	2668
peak615	15	0	266	181	75	76	206	282
peak616	336	72	832	417	655	826	1541	2719
peak617	245	1	1358	693	199	268	847	1248
peak618	89	64	422	98	224	268	179	239
peak619	939	182	1841	1174	2683	2619	2410	4823
peak620	1028	193	4934	1108	1061	1315	3570	5888
peak621	77	46	471	96	119	128	274	633
peak622	378	95	3029	1052	692	792	3522	5153
peak623	445	221	7810	4153	1293	1557	7496	12695
peak624	23	0	400	229	308	359	577	1608
peak625	1422	609	4839	2579	7031	8273	4974	10419
peak626	817	160	918	672	1622	1731	1565	2911
peak627	175	92	1527	603	2450	2849	5538	10759
peak628	124	146	803	312	509	584	798	1390
peak629	392	189	2069	982	646	839	1938	3091
peak630	258	77	242	116	209	292	417	621
peak631	566	99	448	243	658	830	629	1235
peak632	714	27	544	231	736	954	795	1470
peak633	2004	480	12952	7767	5298	6386	18029	33803
peak634	3	6	404	198	53	77	346	540
peak635	18	0	264	180	26	24	179	253
peak636	1	0	161	131	17	21	257	562
peak637	158	0	1111	253	114	162	1315	1827
peak638	607	39	1910	1045	1155	1566	1639	2921
peak639	160	79	419	311	305	346	418	746
peak640	832	130	1315	926	1095	1304	1183	1841
peak641	2333	474	10082	5593	3157	3774	5861	10229
peak642	25	0	123	77	60	77	285	410
peak643	57	0	208	375	91	123	369	544
peak644	34	83	282	207	113	114	274	595
peak645	88	16	290	168	142	144	414	815
peak646	282	43	1577	1041	445	565	781	1481
peak647	2019	277	4860	3149	4080	4414	3159	6415
peak648	1975	548	11067	5137	2598	3142	4940	9802
peak649	1099	401	3045	1041	1043	1199	2485	4633
peak650	9213	1080	26186	14749	9048	10684	14836	31472
peak651	140	44	986	763	354	468	1098	2064
peak652	1553	278	1523	824	2278	2745	1878	3148
peak653	1803	255	3927	2448	3668	4665	4265	7864
peak654	16	0	295	331	35	35	155	421
peak655	380	135	922	631	405	421	531	1031
peak656	769	92	615	226	452	503	615	1001
peak657	2666	254	1231	562	1595	1990	1944	2433
peak658	447	120	3790	1267	1592	1718	4188	6724
peak659	68	0	356	35	124	158	231	493
peak660	330	128	635	447	519	641	986	1692
peak661	1413	255	5858	2913	3626	3981	6002	12560
peak662	10	3	290	42	63	62	143	256
peak663	64	0	697	294	95	141	541	827
peak664	3362	475	5041	3136	5754	7177	5124	10909
peak665	798	142	1145	329	1058	1663	924	2172
peak666	2230	94	795	423	1713	1934	1029	1767
peak667	4083	452	1515	481	5167	5953	1817	3400
peak668	2196	494	2462	1072	3210	4112	4278	7395
peak669	1115	440	2263	1620	2378	3040	2241	3783
peak670	221	603	2803	1426	2126	2185	2314	5311
peak671	437	620	1917	795	2428	2590	1938	3851
peak672	245	4	1584	589	1364	1496	1364	2649
peak673	74	43	392	90	213	245	261	869
peak674	123	33	511	223	232	289	428	1055
peak675	1066	214	7728	4856	2029	2560	9333	18236
peak676	79	32	429	202	34	35	238	315
peak677	246	43	1441	532	433	559	896	1924
peak678	61	35	921	421	256	271	698	1335
peak679	247	74	2475	1512	388	464	1972	3624
peak680	328	54	1773	1108	307	362	1334	1799
peak681	83	85	272	80	182	191	192	218
peak682	200	72	994	331	559	621	859	1536
peak683	2027	214	3984	2060	1893	2156	3031	6045
peak684	1530	484	2261	1059	5478	6350	2331	5063
peak685	1603	625	3275	2562	1431	1861	3418	6416
peak686	1445	407	3744	2581	1503	2250	4969	8463
peak687	516	151	3526	1992	1550	1736	3240	5560
peak688	298	83	1709	450	1521	1772	2162	3945
peak689	17	0	208	121	40	65	449	596
peak690	188	0	3158	1518	1032	1336	10471	18212
peak691	79	47	431	403	86	74	160	303
peak692	73	60	822	463	160	187	237	487
peak693	4966	2100	6799	2440	12689	15253	3804	8851
peak694	56	33	516	406	385	391	658	1245
peak695	51	47	188	31	86	93	93	166
peak696	290	63	2147	1715	485	536	1191	2454
peak697	637	175	1151	330	1463	1543	1076	2272
peak698	644	74	1747	841	1138	1208	1515	2061
peak699	104	5	796	431	156	214	642	1020
peak700	184	33	237	122	216	277	238	589
peak701	1115	334	5140	2269	3532	3874	4180	8686
peak702	125	196	681	378	1196	1273	1003	1893
peak703	11	0	143	108	81	109	184	204
peak704	16	0	194	113	57	73	306	490
peak705	171	0	611	58	66	94	31	144
peak706	3	1	44	34	974	1308	4151	8183
peak707	41	4	24	0	1993	2543	2444	5424
peak708	35	0	90	81	119	150	238	522
peak709	13	9	276	53	12	28	78	100
peak710	386	109	1294	569	1304	1470	1768	3187
peak711	578	74	2776	1404	2260	2853	5486	9326
peak712	992	383	5820	2145	3706	4359	8156	13119
peak713	653	190	3205	2396	1370	1867	7041	12733
peak714	1305	371	4692	2464	2413	2670	4076	6898
peak715	1136	262	2160	1315	1104	1406	1637	3105
peak716	462	220	7826	3247	1575	1757	7865	14781
peak717	50	0	74	0	45	62	230	374
peak718	1732	967	10037	5520	6364	7738	6315	12375
peak719	374	12	1362	551	453	569	1873	2765
peak720	44	22	399	203	70	70	125	146
peak721	25	0	61	23	44	50	220	468
peak722	43	14	237	73	134	145	594	943
peak723	9	0	142	10	152	92	582	627
peak724	58	0	306	200	39	36	57	78
peak725	230	68	711	497	216	289	453	1248
peak726	124	27	871	407	194	272	827	1799
peak727	283	44	2796	1242	370	509	2449	5000
peak728	85	83	1071	356	266	357	976	2061
peak729	628	156	2032	1231	940	1005	1195	2318
peak730	117	0	1089	560	99	136	792	1465
peak731	181	38	1748	1100	229	294	772	1570
peak732	58	23	237	150	76	85	334	544
peak733	4	0	296	119	25	25	250	404
peak734	1063	193	3961	2898	5202	6013	5486	13090
peak735	2072	397	9171	5874	3391	4376	10430	19037
peak736	1143	229	14960	7212	2687	3386	13045	23880
peak737	920	215	3048	1845	1636	2008	2438	5614
peak738	0	0	31	0	103	163	329	617
peak739	116	0	777	150	470	589	730	1493
peak740	529	40	2141	1095	911	1250	1432	3463
peak741	88	8	510	461	121	150	512	967
peak742	17	13	216	104	40	74	148	292
peak743	64	0	317	55	142	157	423	660
peak744	65	34	640	231	50	92	486	699
peak745	49	19	194	40	36	72	197	227
peak746	48	16	200	156	76	110	286	780
peak747	29	0	388	95	159	230	521	966
peak748	305	171	3069	3020	953	1103	3734	6668
peak749	58	0	720	631	210	221	750	1539
peak750	24	5	307	199	148	143	274	444
peak751	32	40	278	334	97	130	216	531
peak752	87	0	426	221	112	116	350	968
peak753	22	70	538	370	117	145	477	928
peak754	114	52	1414	1233	286	409	1461	2469
peak755	79	38	459	219	125	173	466	912
peak756	219	262	2415	1594	822	922	1939	3486
peak757	58	79	309	153	445	602	166	339
peak758	410	117	2924	1805	999	1206	2217	4527
peak759	37	23	245	138	124	208	213	430
peak760	168	16	1297	442	615	778	1208	2027
peak761	140	14	863	654	437	580	1060	1919
peak762	318	165	2075	961	390	600	1468	2575
peak763	41	0	342	107	112	161	357	697
peak764	52	0	511	142	101	125	419	723
peak765	24	0	805	330	106	164	588	1357
peak766	18848	3632	31249	20296	16780	21211	13309	28240
peak767	177	86	785	294	378	444	675	1029
peak768	1043	142	3450	1947	1984	2370	3895	8428
peak769	81	0	917	525	195	241	666	1054
peak770	80	0	1012	327	177	198	406	839
peak771	21	17	223	76	11	19	74	230
peak772	252	90	4981	1993	808	1105	5019	8455
peak773	481	31	685	514	695	953	1220	1961
peak774	14	0	91	120	59	59	237	359
peak775	30	0	361	117	85	159	145	348
peak776	27	0	844	441	109	148	641	1192
peak777	162	65	2831	1992	694	938	3564	7106
peak778	14	0	130	87	59	54	195	205
peak779	33	47	174	132	47	82	201	273
peak780	128	16	467	182	216	247	543	984
peak781	87	0	902	466	214	326	579	1439
peak782	45	0	382	113	66	114	260	343
peak783	1139	14	1223	561	254	345	933	903
peak784	2150	188	6497	2871	620	839	3178	5076
peak785	448	179	5523	2623	42	70	414	835
peak786	12	0	227	82	3	2	16	68
peak787	26	0	370	221	15	13	42	113
peak788	11	0	465	311	6	22	83	133
peak789	29	35	296	151	54	74	209	302
peak790	21	0	263	88	78	78	198	460
peak791	132	78	1097	782	258	380	848	1557
peak792	51	45	384	217	275	428	479	864
peak793	1429	154	1816	1052	3317	3984	2212	4889
peak794	197	66	726	417	231	399	293	817
peak795	346	38	229	155	147	159	377	474
peak796	89	65	363	304	55	68	230	309
peak797	365	44	2051	1121	867	985	1587	3770
peak798	112	48	655	385	104	183	439	503
peak799	11	12	173	132	52	70	198	259
peak800	207	122	1762	720	630	674	1487	2874
peak801	197	38	630	583	609	612	454	850
peak802	232	89	831	385	275	389	694	1405
peak803	144	188	1104	716	389	480	768	1669
peak804	99	9	468	319	109	194	320	775
peak805	130	57	1192	505	189	245	879	1715
peak806	125	25	652	479	113	160	435	791
peak807	65	0	416	239	106	101	201	491
peak808	195	37	2354	1709	543	654	2325	5002
peak809	171	27	1045	694	86	112	190	256
peak810	352	63	3672	2063	101	127	429	735
peak811	114	36	1252	504	157	203	661	1120
peak812	62	49	420	186	128	215	237	500
peak813	23	52	981	859	127	161	503	1125
peak814	0	0	196	23	23	16	55	150
peak815	94	44	660	470	103	165	418	853
peak816	70	0	1087	900	105	178	479	1305
peak817	27	68	256	332	46	59	144	283
peak818	11	5	381	204	37	31	216	439
peak819	82	51	362	274	274	374	336	903
peak820	39	13	277	263	29	25	111	124
peak821	35	14	502	383	18	12	30	77
peak822	369	0	270	89	80	126	167	336
peak823	37	1	747	646	80	67	455	886
peak824	14	24	210	156	34	47	153	205
peak825	178	0	1138	240	180	184	841	1357
peak826	540	105	5323	2701	1338	1433	3226	6394
peak827	4	0	181	103	29	44	150	119
peak828	403	134	1121	652	846	1138	1038	2383
peak829	327	65	630	261	970	1033	1195	2055
peak830	361	177	514	264	763	711	419	835
peak831	7471	1469	54158	21065	18261	21826	55555	96635
peak832	300	107	3432	1496	861	1035	3058	5958
peak833	280	77	1086	649	470	578	1492	2286
peak834	112	18	735	356	358	456	645	1402
peak835	94	0	450	240	105	116	406	860
peak836	95	22	1409	565	277	323	1723	2604
peak837	133	155	719	496	595	665	589	1290
peak838	110	79	602	287	495	536	515	1000
peak839	35	33	229	90	124	148	185	405
peak840	1159	228	1987	1086	8993	10336	9318	14448
peak841	454	218	1058	339	6178	6650	4326	8298
peak842	276	221	657	418	3959	4288	3032	5945
peak843	174	119	406	213	2752	2928	1369	2498
peak844	112	124	631	469	1306	1458	2265	3519
peak845	4195	1663	21601	11667	24512	27030	35204	70085
peak846	2004	561	1412	645	8972	9904	3067	5329
peak847	320	128	747	418	2197	2613	1355	2786
peak848	56	11	158	189	397	512	627	1152
peak849	164	88	424	158	2286	2623	1884	4142
peak850	228	101	2290	1386	368	476	1259	2128
peak851	85	12	585	431	164	170	412	885
peak852	208	0	917	549	280	357	655	1566
peak853	451	78	3148	1207	831	1067	1251	2159
peak854	6	0	39	37	31	48	291	445
peak855	362	26	1152	598	506	624	1003	2772
peak856	70	23	1020	543	187	238	442	973
peak857	55	57	639	78	53	62	203	465
peak858	16	36	113	32	71	86	256	329
peak859	106	42	1826	764	204	244	1058	2068
peak860	66	26	420	182	61	90	405	639
peak861	40	0	353	162	56	53	241	431
peak862	81	102	993	637	179	225	865	1328
peak863	160	94	787	189	152	220	454	573
peak864	1657	372	6369	4846	1843	2383	7192	13258
peak865	584	204	3977	2641	1044	1339	3619	7420
peak866	531	185	1995	1469	961	1383	2542	4410
peak867	330	80	3005	1370	176	146	638	1138
peak868	65	0	544	137	25	23	11	32
peak869	254	76	1703	814	67	95	132	255
peak870	316	47	2027	722	36	40	125	215
peak871	410	95	2106	809	479	598	1196	2000
peak872	48	33	390	203	126	103	86	244
peak873	113	0	936	548	329	341	748	1303
peak874	216	78	1051	334	521	559	531	1093
peak875	80	84	718	383	170	223	474	918
peak876	359	55	1402	903	371	446	1077	1923
peak877	35	19	282	121	177	173	367	953
peak878	51	0	507	477	189	188	503	1052
peak879	38	0	197	74	78	125	228	447
peak880	11	0	173	152	43	63	210	276
peak881	1704	237	12815	6946	169	222	677	1283
peak882	229	39	761	382	213	294	510	1233
peak883	283	76	1444	809	213	291	1016	1733
peak884	428	115	1856	718	395	424	1361	1943
peak885	18	0	200	84	26	63	150	354
peak886	108	61	375	131	135	172	161	356
peak887	61	36	413	98	94	119	183	599
peak888	102	12	644	382	111	186	338	574
peak889	158	185	2404	692	656	734	1498	2490
peak890	90	11	541	275	189	238	453	685
peak891	142	1	1361	523	510	632	1018	1874
peak892	99	14	330	157	238	302	164	287
peak893	136	16	581	60	265	323	588	985
peak894	78	31	288	94	221	266	270	514
peak895	818	189	3870	1940	1090	1498	1897	4229
peak896	735	50	1012	444	926	1064	1113	1689
peak897	275	88	2663	1074	30	69	195	222
peak898	78	0	666	149	100	96	439	593
peak899	281	77	2319	1358	489	655	1258	2688
peak900	35	21	313	118	135	157	299	627
peak901	15	0	176	55	24	23	69	68
peak902	28	0	219	160	28	45	153	206
peak903	18	15	206	50	50	99	213	352
peak904	59	0	663	419	97	160	459	963
peak905	42	10	160	107	54	46	102	345
peak906	38	9	345	269	50	74	228	505
peak907	46	0	211	157	76	77	254	549
peak908	25	0	179	80	36	58	235	375
peak909	113	36	1185	521	219	266	1096	2109
peak910	109	0	599	350	181	179	833	1287
peak911	209	47	1914	1109	458	604	2413	3604
peak912	269	166	2255	1179	481	608	2422	4660
peak913	185	1	1158	495	255	268	948	1734
peak914	104	0	1086	616	194	207	1111	1996
peak915	173	0	1635	768	260	264	2010	3804
peak916	83	0	438	217	97	124	450	1180
peak917	162	12	873	421	257	271	804	1551
peak918	293	25	1135	738	347	454	951	1898
peak919	183	18	777	423	344	454	658	1052
peak920	321	65	1940	766	629	846	1849	3402
peak921	584	166	5712	2106	1585	2008	6699	10817
peak922	221	15	1551	704	573	726	1589	3277
peak923	100	0	1254	676	142	156	901	1612
peak924	47	41	1401	804	161	178	952	1700
peak925	79	11	182	101	67	67	163	310
peak926	107	0	547	369	106	125	465	1191
peak927	121	55	969	674	224	335	767	1380
peak928	11	8	439	172	33	21	156	310
peak929	3204	796	11867	6565	2875	3491	5229	12403
peak930	81	0	200	330	146	169	229	412
peak931	142	88	889	741	339	429	907	1538
peak932	515	242	3677	1632	1194	1419	4026	5917
peak933	356	27	1185	457	555	596	1254	1929
peak934	16	38	248	226	29	29	74	214
peak935	83	10	558	415	45	45	250	401
peak936	430	334	4225	1625	1398	1527	2771	4776
peak937	249	15	2885	1221	623	712	2692	6106
peak938	190	73	3125	1162	491	580	2081	4174
peak939	42	58	366	141	135	140	156	390
peak940	69	34	475	85	356	272	391	597
peak941	53	48	787	379	133	179	741	1112
peak942	255	87	2518	953	772	902	1332	2671
peak943	557	156	11995	5610	1551	1926	15382	28109
peak944	47	0	504	521	112	100	448	702
peak945	2170	322	5576	3283	2231	2873	4559	8429
peak946	1677	712	3579	1446	3437	3998	2248	4412
peak947	57	23	250	179	30	77	231	408
peak948	82	7	781	460	112	117	663	1011
peak949	41	0	311	311	54	119	229	450
peak950	49	33	495	243	87	145	284	892
peak951	214	207	1070	857	316	506	589	1260
peak952	221	3	384	396	142	223	282	565
peak953	136	36	411	299	120	183	388	667
peak954	75	56	654	265	96	196	364	556
peak955	6	15	213	190	85	86	304	586
peak956	214	74	2122	860	516	594	2199	3819
peak957	1776	1242	5755	2883	3655	5029	4100	7801
peak958	521	83	1649	871	611	744	1502	2230
peak959	272	129	727	515	304	392	714	1596
peak960	64	9	1623	812	129	166	1441	3111
peak961	83	14	136	130	134	159	236	575
peak962	88	0	305	14	135	164	148	182
peak963	785	79	1650	842	408	570	1410	2311
peak964	83	0	334	125	51	59	247	446
peak965	129	93	511	197	49	107	265	243
peak966	77	0	891	317	101	101	418	646
peak967	33	32	553	75	93	126	289	367
peak968	68	20	643	255	103	99	457	790
peak969	20	68	366	72	179	217	478	833
peak970	16	0	275	160	10	18	81	89
peak971	14	0	266	81	13	22	56	92
peak972	69	0	762	112	149	160	170	397
peak973	216	79	787	216	289	421	528	927
peak974	38	37	510	320	92	96	529	1117
peak975	54	39	458	132	100	139	295	759
peak976	360	47	3086	1146	641	758	2370	4155
peak977	33	14	347	159	112	110	174	305
peak978	106	62	938	550	182	214	448	1076
peak979	43	26	337	57	85	152	226	258
peak980	23	0	175	131	63	74	135	188
peak981	157	0	955	446	105	138	290	367
peak982	277	107	9016	3379	918	1060	4673	8682
peak983	132	75	658	983	179	213	462	1110
peak984	210	8	554	221	346	386	497	1263
peak985	625	115	3832	1617	2124	2474	4287	8237
peak986	26	13	507	377	42	45	338	687
peak987	106	0	195	117	120	164	233	449
peak988	84	15	622	317	93	101	272	425
peak989	64	42	1162	745	108	148	478	845
peak990	165	6	1247	841	207	272	678	1335
peak991	35	0	282	313	50	83	162	410
peak992	99	0	551	208	51	46	131	222
peak993	21	1	818	318	46	53	192	272
peak994	26	30	781	381	30	30	261	441
peak995	752	62	474	200	615	721	717	1108
peak996	717	162	4827	2430	1113	1443	3045	7376
peak997	1295	76	979	420	2132	2237	2008	3156
peak998	298	43	405	213	1536	1489	842	1513
peak999	264	22	766	121	957	1188	1129	2181
peak1000	282	63	1059	494	706	949	1615	3276
peak1001	7992	2294	70463	32732	26407	29562	103842	167202
peak1002	2924	93	3781	1572	1868	2946	6393	7722
peak1003	75	0	205	101	121	158	289	335
peak1004	30	0	392	105	26	18	186	312
peak1005	1149	73	10252	5611	1773	2224	8530	16417
peak1006	255	85	1030	802	400	576	814	1917
peak1007	55	0	980	764	138	222	1215	2539
peak1008	30	17	252	315	82	111	362	890
peak1009	21	0	184	287	42	45	216	524
peak1010	12	0	112	107	45	65	146	371
peak1011	195	51	569	300	305	336	695	1137
peak1012	152	105	1117	462	537	640	855	1552
peak1013	30	44	363	151	176	158	345	709
peak1014	19	24	426	385	203	280	506	1007
peak1015	2	0	32	40	38	35	178	281
peak1016	23	33	288	114	38	31	62	117
peak1017	2	24	284	132	8	16	54	181
peak1018	9	0	243	283	14	15	56	132
peak1019	13	0	235	146	55	65	115	291
peak1020	169	84	897	288	504	621	1059	2006
peak1021	115	35	1082	949	474	518	429	1200
peak1022	245	78	613	382	301	293	392	594
peak1023	59	0	434	253	69	60	348	730
peak1024	180	34	2122	802	244	340	1022	1902
peak1025	280	82	2258	1883	743	900	2696	5095
peak1026	342	25	3057	1194	2302	2601	6702	10671
peak1027	52	0	257	175	87	142	338	474
peak1028	103	48	211	153	224	350	377	805
peak1029	23	2	600	400	47	85	344	773
peak1030	37	0	485	335	74	63	385	857
peak1031	32	51	662	412	83	71	528	993
peak1032	53	0	300	285	111	114	353	693
peak1033	867	108	5163	1943	1954	2232	8117	11956
peak1034	12	1	692	135	415	413	1736	3445
peak1035	80	10	1042	612	196	223	858	1512
peak1036	103	10	927	477	198	191	942	1608
peak1037	82	0	397	169	180	202	553	654
peak1038	2379	432	6208	3213	12286	14392	13160	26309
peak1039	1075	310	2359	855	2608	3244	3955	8190
peak1040	1289	170	1238	681	2945	3924	2118	4581
peak1041	786	312	5639	3527	3240	3673	6655	14697
peak1042	958	419	6420	3609	2947	3958	8804	17170
peak1043	1634	782	7845	4918	4803	6118	10828	21159
peak1044	1330	202	2163	1785	2495	3468	3535	6209
peak1045	731	172	1731	938	1942	2386	2403	4729
peak1046	3222	519	5369	3581	2527	3333	8734	16933
peak1047	126	0	760	398	185	300	494	1296
peak1048	103	26	619	224	117	162	686	1011
peak1049	92	25	388	118	179	213	496	713
peak1050	25	62	333	134	264	258	213	483
peak1051	12	0	199	196	122	133	285	514
peak1052	17	0	68	27	49	45	253	379
peak1053	200	36	672	365	315	438	383	995
peak1054	65	20	1235	523	122	134	558	1245
peak1055	70	0	1098	434	99	134	506	776
peak1056	178	125	1315	565	328	434	855	2167
peak1057	87	1	595	378	114	142	367	557
peak1058	92	0	744	529	79	75	450	954
peak1059	13	0	246	140	36	26	176	220
peak1060	1520	180	13223	5722	3678	4053	10216	18532
peak1061	264	0	895	201	70	75	571	709
peak1062	15	39	434	162	66	70	279	428
peak1063	99	85	515	180	88	95	246	540
peak1064	69	35	393	286	115	149	286	483
peak1065	263	0	1275	830	168	278	835	1291
peak1066	0	1	39	23	13	12	91	306
peak1067	406	33	2588	1054	698	663	2454	3628
peak1068	134	71	612	259	203	236	751	990
peak1069	1692	142	6458	3869	1743	1841	5696	8215
peak1070	12	0	328	289	118	133	667	1104
peak1071	207	51	2521	685	704	807	4406	6789
peak1072	56	0	301	451	100	131	268	542
peak1073	37	24	513	185	64	87	327	555
peak1074	28	59	520	239	74	126	341	762
peak1075	193	138	370	244	225	322	403	748
peak1076	618	63	1353	684	632	770	1039	2312
peak1077	14	0	188	60	17	33	56	178
peak1078	21	12	182	42	31	36	37	160
peak1079	163	50	1663	1088	341	518	1561	3076
peak1080	8	17	423	223	32	37	121	135
peak1081	15	20	233	125	72	105	221	491
peak1082	103	0	898	295	123	187	359	817
peak1083	297	148	1171	403	148	146	722	1063
peak1084	97	0	1382	386	237	287	811	1309
peak1085	1121	415	2862	1719	2457	3360	2116	4817
peak1086	15	0	178	124	13	7	58	84
peak1087	143	48	860	379	165	278	555	1235
peak1088	106	9	376	65	271	339	474	1246
peak1089	413	1	1587	1086	1123	1443	2267	3954
peak1090	94	0	374	401	87	108	474	653
peak1091	208	79	2483	882	485	567	1492	2598
peak1092	2	0	145	77	29	46	221	307
peak1093	6	27	125	15	51	48	161	402
peak1094	1070	126	813	466	1339	1893	795	1809
peak1095	5	22	260	224	65	71	132	330
peak1096	75	54	294	353	70	102	346	617
peak1097	23	4	438	335	205	239	333	643
peak1098	52	19	204	67	84	126	357	618
peak1099	515	215	4714	2482	1142	1502	4655	7903
peak1100	19	1	490	821	63	92	372	846
peak1101	67	42	1050	891	144	229	1101	2012
peak1102	91	33	411	268	137	143	383	529
peak1103	983	324	2820	1792	1802	2267	2373	5469
peak1104	1575	149	2095	1266	1752	2021	1911	3776
peak1105	77	43	508	437	102	194	376	805
peak1106	170	0	1831	687	216	233	844	1393
peak1107	628	65	2896	2009	1034	1357	2770	5153
peak1108	169	91	657	480	390	521	883	1330
peak1109	77	19	371	184	96	135	323	566
peak1110	39	0	179	193	30	96	158	306
peak1111	55	0	474	257	111	184	238	501
peak1112	68	0	361	434	154	228	680	965
peak1113	143	139	1624	991	470	593	2167	4803
peak1114	30	0	229	166	80	75	234	454
peak1115	105	28	1063	337	289	365	811	1749
peak1116	22	0	314	80	32	25	351	601
peak1117	190	72	1258	619	417	527	998	2100
peak1118	128	64	2313	1252	362	440	1906	4122
peak1119	38	0	359	56	60	91	106	189
peak1120	64	0	580	274	123	151	181	642
peak1121	47	19	308	243	52	71	117	193
peak1122	79	19	551	248	112	166	438	781
peak1123	999	1384	1597	688	1360	1590	772	1517
peak1124	1024	196	1369	881	875	1142	1349	2655
peak1125	1146	346	3098	1722	1655	2163	2533	4738
peak1126	3796	872	3224	1565	3741	4911	3032	5620
peak1127	0	0	0	2	48	70	168	256
peak1128	193	7	1150	565	309	329	1243	1622
peak1129	9	0	173	134	273	403	2006	3435
peak1130	671	50	1707	652	854	1016	1989	2941
peak1131	25	0	222	176	95	116	167	354
peak1132	86	128	1532	829	230	341	1494	2904
peak1133	81	29	254	113	89	79	198	434
peak1134	8	0	212	157	52	27	76	132
peak1135	48	65	568	261	410	492	268	702
peak1136	284	100	1785	1172	479	554	1219	2678
peak1137	701	218	5088	3072	1414	1662	4744	8713
peak1138	2054	219	3987	1962	6409	8296	5311	11278
peak1139	981	267	5436	3626	3839	5140	9953	20415
peak1140	61	18	682	334	109	144	305	941
peak1141	54	34	472	135	69	95	293	370
peak1142	190	11	479	304	105	133	560	838
peak1143	68	0	691	422	48	70	296	324
peak1144	3	1	470	225	96	123	1152	1407
peak1145	1	0	153	95	47	39	282	449
peak1146	52	59	384	199	113	129	286	803
peak1147	203	12	1380	597	177	297	1089	2011
peak1148	128	23	2698	1635	306	404	1780	4133
peak1149	145	101	2383	1638	237	302	655	1385
peak1150	92	93	1060	463	349	423	458	808
peak1151	202	27	952	556	388	509	651	1430
peak1152	55	0	307	308	176	175	839	1013
peak1153	35	0	245	114	24	53	35	189
peak1154	209	29	2169	972	460	610	1990	3409
peak1155	29	0	307	118	76	149	285	825
peak1156	77	30	403	155	98	126	175	332
peak1157	156	62	1850	1183	256	313	529	1075
peak1158	24	0	269	190	68	73	119	233
peak1159	47	0	335	65	32	45	76	85
peak1160	23	0	318	142	32	32	137	152
peak1161	40	0	341	158	43	72	205	375
peak1162	63	15	618	545	58	90	557	860
peak1163	14	0	286	198	43	49	65	293
peak1164	40	0	465	663	98	130	496	1141
peak1165	18	0	346	392	55	76	416	654
peak1166	23	49	286	227	122	127	248	598
peak1167	52	12	267	79	110	132	306	492
peak1168	21	71	344	149	193	205	317	717
peak1169	106	32	915	395	250	314	766	1770
peak1170	38	0	491	97	173	159	537	819
peak1171	18	0	111	131	56	79	174	355
peak1172	77	9	1287	582	176	277	1252	2329
peak1173	40	27	334	80	81	61	115	211
peak1174	21	23	665	597	126	155	357	846
peak1175	92	62	2301	950	255	304	1419	2873
peak1176	27	0	185	96	41	58	118	272
peak1177	19	9	318	345	80	115	295	442
peak1178	47	11	483	224	98	87	483	757
peak1179	153	117	1658	705	266	263	944	1948
peak1180	30	0	971	318	75	116	570	976
peak1181	24	0	358	303	45	74	233	400
peak1182	24	0	237	192	32	46	133	293
peak1183	3	0	249	144	20	33	134	345
peak1184	219	31	663	723	186	198	584	1060
peak1185	313	11	728	412	304	334	881	1589
peak1186	266	24	832	435	354	354	709	1262
peak1187	13	8	201	50	25	43	52	110
peak1188	1459	125	1904	1017	2453	3164	2295	5580
peak1189	4478	1704	26056	13654	9123	12603	19408	35335
peak1190	76	24	860	388	130	146	573	1107
peak1191	24	0	227	94	49	50	130	170
peak1192	9	16	173	80	113	134	598	924
peak1193	496	139	841	337	826	803	614	1135
peak1194	790	330	5967	2781	2137	2405	5084	7788
peak1195	449	103	2995	1249	579	760	1016	2532
peak1196	357	96	1699	611	333	481	780	1789
peak1197	495	225	3576	1344	948	1075	1632	3285
peak1198	754	177	1735	838	2899	3527	2112	4758
peak1199	72	30	466	186	160	256	361	727
peak1200	53	27	245	117	127	125	400	542
peak1201	20	0	600	292	155	152	376	565
peak1202	4	0	256	219	31	28	270	372
peak1203	284	39	2388	937	586	797	2347	4431
peak1204	180	0	1353	386	312	337	1164	1821
peak1205	365	90	2073	1023	2420	3462	3520	7198
peak1206	196	76	673	473	644	793	1485	2862
peak1207	124	103	923	288	1165	1547	2933	4211
peak1208	181	0	647	227	90	127	297	541
peak1209	110	0	484	219	68	69	238	380
peak1210	215	11	2764	1906	541	704	2615	5898
peak1211	61	51	498	446	59	79	487	885
peak1212	50	42	313	234	58	115	164	472
peak1213	10	36	386	219	189	229	326	877
peak1214	18	0	410	242	85	70	322	893
peak1215	124	56	2112	528	738	871	3554	7112
peak1216	134	3	510	383	497	654	622	1420
peak1217	152	30	1419	796	600	791	1370	3055
peak1218	17	27	423	138	58	90	237	576
peak1219	414	68	1972	1184	849	996	1790	3464
peak1220	376	105	1213	650	574	748	1063	2043
peak1221	159	33	713	182	205	277	676	1128
peak1222	185	54	539	253	215	287	484	911
peak1223	440	110	1157	820	455	595	1077	2403
peak1224	284	20	1313	934	231	286	912	2248
peak1225	193	58	1770	1158	299	381	1255	2903
peak1226	91	45	274	252	168	175	274	649
peak1227	245	63	1385	705	664	865	1350	2994
peak1228	233	80	1361	683	427	531	1419	3164
peak1229	157	27	966	391	395	405	1238	2520
peak1230	207	124	1159	804	210	267	569	1171
peak1231	318	191	1608	1805	306	436	807	1284
peak1232	86	77	671	452	452	472	1813	2818
peak1233	11158	2659	5329	2576	23205	30006	5809	11241
peak1234	38711	8835	17369	10204	88018	118090	17819	39816
peak1235	44355	5886	26337	16557	114363	137312	38291	98461
peak1236	42	31	98	102	80	168	176	521
peak1237	151	7	517	335	346	453	983	2021
peak1238	282	35	2660	1522	524	609	2519	4458
peak1239	23	27	396	65	407	371	1929	2697
peak1240	80	18	901	449	226	300	1421	2188
peak1241	1171	345	12568	4221	3020	3303	8498	13312
peak1242	2377	619	10022	3910	525	530	1170	1792
peak1243	3499	501	18822	9247	1003	1318	2541	4721
peak1244	227	56	2122	944	638	742	2026	4269
peak1245	219	119	992	331	610	792	1316	2185
peak1246	97	29	552	281	201	208	830	1060
peak1247	23	0	481	61	64	72	444	805
peak1248	149	78	1640	694	264	398	1693	3535
peak1249	52	0	312	105	67	90	142	264
peak1250	331	48	2356	737	410	497	2063	3063
peak1251	8	0	199	22	13	19	69	169
peak1252	18	0	218	60	65	69	443	881
peak1253	17	12	225	87	56	91	282	474
peak1254	90	118	806	628	578	561	692	1675
peak1255	1030	64	3071	1456	2377	2761	3733	6611
peak1256	629	88	2599	1374	1619	2081	2617	5274
peak1257	76	0	423	242	404	418	982	1830
peak1258	29	0	330	167	45	68	172	217
peak1259	30	38	236	162	61	67	96	240
peak1260	224	25	2276	1457	354	429	2823	5049
peak1261	440	117	1074	407	1244	1525	1440	2388
peak1262	705	44	4781	1662	2208	2614	5900	9721
peak1263	294	41	1291	1047	369	531	1098	1751
peak1264	244	75	1322	683	221	324	963	1916
peak1265	222	116	1344	540	377	436	837	1225
peak1266	502	73	873	455	631	895	759	1307
peak1267	12	0	101	59	26	29	91	290
peak1268	0	0	47	105	23	27	160	125
peak1269	25	0	118	64	30	34	283	421
peak1270	40	0	307	301	80	104	385	752
peak1271	15	0	331	192	103	133	337	428
peak1272	43	0	1008	822	194	189	1364	2131
peak1273	57	0	356	166	107	95	360	960
peak1274	109	18	163	78	82	81	260	426
peak1275	59	0	363	163	113	124	463	746
peak1276	19438	4741	6971	3801	20391	24081	5689	10808
peak1277	5961	1984	43905	28608	8314	11148	25509	48015
peak1278	275	72	2181	1104	209	322	1698	2972
peak1279	745	130	1365	335	1304	1664	1313	2369
peak1280	65	0	313	119	63	92	152	193
peak1281	90	67	721	373	87	146	583	1220
peak1282	898	322	3348	1393	3920	4338	4109	8291
peak1283	62	0	841	250	163	177	360	933
peak1284	33	6	326	184	19	38	269	260
peak1285	12	0	242	471	64	80	241	338
peak1286	137	20	660	418	333	363	463	1212
peak1287	57	0	366	308	127	182	255	442
peak1288	36	27	597	495	51	49	531	1026
peak1289	12	0	106	115	22	43	190	223
peak1290	6	0	78	69	66	66	358	429
peak1291	18	0	296	66	198	270	867	1621
peak1292	14	0	147	115	13	16	128	284
peak1293	17	7	223	174	36	53	160	513
peak1294	17	0	121	195	25	45	108	465
peak1295	33	17	161	31	38	43	134	254
peak1296	163	54	489	323	183	251	404	674
peak1297	112	0	534	159	169	229	135	324
peak1298	34	0	191	178	201	293	360	945
peak1299	18	28	252	198	84	111	241	582
peak1300	78	19	207	149	120	140	140	308
peak1301	308	2	3444	1571	887	1171	2701	5439
peak1302	80	0	459	207	96	173	343	587
peak1303	122	35	1369	761	140	155	993	1538
peak1304	72	33	608	570	100	130	375	711
peak1305	45	12	503	334	142	174	601	1084
peak1306	101	0	1095	647	286	320	1294	2437
peak1307	113	1	423	73	171	236	425	1005
peak1308	25	8	144	416	125	168	440	593
peak1309	38	0	335	38	139	207	460	914
peak1310	235	66	549	279	200	213	486	783
peak1311	1021	87	5675	3316	1160	1535	4733	7871
peak1312	167	26	696	494	139	151	429	722
peak1313	398	148	1752	688	667	723	1236	2148
peak1314	284	95	2371	1539	909	1103	2315	4257
peak1315	26	31	792	157	204	213	751	1323
peak1316	75	15	543	342	154	165	443	1110
peak1317	441	107	1630	606	335	360	1046	1974
peak1318	132	8	795	170	227	254	437	757
peak1319	9	0	126	107	21	27	131	238
peak1320	389	119	2463	899	1409	1531	2344	3960
peak1321	43	0	424	223	75	69	292	515
peak1322	720	250	6123	3641	1703	2426	4974	9551
peak1323	246	43	582	218	323	510	479	1201
peak1324	1876	320	2786	1623	1810	2241	2312	4487
peak1325	334	52	2969	1075	1090	1141	2654	3650
peak1326	14	36	612	267	92	76	532	701
peak1327	387	235	2474	731	911	1137	902	1994
peak1328	2510	462	2779	1498	3135	3714	1553	4010
peak1329	2594	239	1165	331	1320	1545	852	1724
peak1330	50	1	281	158	27	45	79	231
peak1331	372	10	2318	1669	716	845	1750	3228
peak1332	86	0	972	830	94	138	558	1050
peak1333	225	117	965	482	152	138	312	618
peak1334	317	51	735	488	272	257	497	1013
peak1335	317	3	1997	963	261	352	1245	2152
peak1336	869	88	1953	631	461	509	1840	3223
peak1337	617	312	4640	1790	651	669	1154	1994
peak1338	361	134	1332	852	241	432	874	1542
peak1339	333	128	749	265	359	353	501	774
peak1340	32	8	87	92	27	58	122	249
peak1341	339	86	3864	3121	438	585	1980	3566
peak1342	108	129	1264	362	215	368	1010	1528
peak1343	1106	181	4733	1282	826	1020	5026	7594
peak1344	1284	207	10246	4086	1519	1840	10312	16866
peak1345	1691	214	9010	3489	2112	2632	7949	12410
peak1346	125	28	402	216	46	75	210	445
peak1347	299	149	2650	1254	548	680	1372	2202
peak1348	153	142	1437	1237	215	249	706	1661
peak1349	144	117	1532	1023	221	252	668	1821
peak1350	307	71	1224	1043	460	556	750	1364
peak1351	458	270	1173	764	693	860	880	2032
peak1352	195	58	1168	282	775	865	1275	1969
peak1353	896	194	11049	5957	1400	1619	6966	12074
peak1354	583	333	2780	1219	1077	1280	1450	2875
peak1355	239	28	1458	718	350	513	1336	2033
peak1356	1159	166	4451	2460	3385	3764	5993	10212
peak1357	655	174	1396	618	607	790	1120	1911
peak1358	56	0	441	157	83	135	354	493
peak1359	133	197	629	169	489	494	465	976
peak1360	82	8	436	423	277	294	558	1122
peak1361	38	72	304	96	53	48	217	378
peak1362	34	11	132	54	43	90	140	275
peak1363	174	25	652	222	273	339	620	1078
peak1364	10	20	675	478	77	64	671	1165
peak1365	14	0	375	144	48	63	361	812
peak1366	267	74	1430	1343	631	630	988	1445
peak1367	31	4	301	211	52	68	195	347
peak1368	43	26	635	247	50	49	293	486
peak1369	40	41	500	544	73	79	385	509
peak1370	72	56	371	302	73	97	316	807
peak1371	75	15	501	450	164	151	499	1018
peak1372	398	40	364	185	233	286	476	818
peak1373	12	26	120	119	41	83	212	296
peak1374	1	19	107	153	64	66	249	419
peak1375	9	3	177	144	44	74	168	417
peak1376	29	0	179	142	43	74	243	509
peak1377	1446	85	939	516	1284	1642	759	1942
peak1378	130	21	937	533	138	154	456	544
peak1379	13	0	295	181	37	44	55	189
peak1380	112	14	471	192	128	196	356	829
peak1381	48	0	459	474	51	84	315	584
peak1382	25	0	390	536	58	77	278	639
peak1383	37	0	445	489	103	116	310	928
peak1384	125	30	753	436	186	192	503	938
peak1385	113	0	856	711	121	178	630	1234
peak1386	78	50	820	318	143	197	632	1451
peak1387	253	102	797	402	550	667	785	1477
peak1388	66	34	798	931	62	90	872	1409
peak1389	25	1	251	94	134	117	227	347
peak1390	122	10	1113	466	284	409	872	1768
peak1391	6	0	123	156	2	12	52	49
peak1392	26	0	215	94	59	63	123	214
peak1393	168	22	1295	759	403	401	1276	2392
peak1394	1649	230	7709	4947	1575	2097	7568	12958
peak1395	841	162	3753	2033	786	1125	4472	7027
peak1396	670	202	6863	4053	1473	2165	7517	13743
peak1397	669	69	5077	2810	1170	1487	4679	7984
peak1398	2162	350	12453	6505	2741	3251	11426	19651
peak1399	429	57	1647	1206	534	609	1961	3973
peak1400	355	119	3160	2779	589	775	2900	7009
peak1401	275	85	1925	1592	583	701	2073	4119
peak1402	71	82	370	526	193	262	506	917
peak1403	267	0	1223	877	346	482	1140	2441
peak1404	82	27	790	896	161	211	697	1575
peak1405	243	149	1630	2102	556	947	1706	3306
peak1406	129	27	287	232	476	553	671	1173
peak1407	745	80	860	493	868	1112	1190	1707
peak1408	943	284	3459	1774	1487	1914	2113	4391
peak1409	190	43	593	548	304	350	502	1068
peak1410	1180	199	8335	3764	1878	2041	5966	10541
peak1411	22	0	464	197	364	395	690	1138
peak1412	196	9	684	539	443	616	871	2372
peak1413	6	0	100	31	58	88	122	300
peak1414	20	45	547	263	117	163	674	1106
peak1415	48	0	465	276	55	110	356	572
peak1416	28	0	1024	356	200	212	705	1300
peak1417	254	27	2608	888	999	1305	6176	10944
peak1418	53	1	249	197	360	416	778	1359
peak1419	39	0	132	51	37	26	108	186
peak1420	168	56	1100	660	373	544	639	1130
peak1421	115	57	1018	579	348	436	1173	1636
peak1422	10	0	274	395	15	28	243	325
peak1423	118	0	308	84	117	109	216	371
peak1424	79	20	1439	462	112	147	879	1791
peak1425	324	4	2333	1186	733	1022	1859	3531
peak1426	162	26	1368	740	537	656	1105	2224
peak1427	121	0	628	453	196	245	716	1435
peak1428	82	4	1740	1025	398	544	2372	4296
peak1429	250	143	2581	969	706	896	1670	3354
peak1430	139	43	717	412	381	581	932	2125
peak1431	19	0	364	209	175	194	877	1683
peak1432	94	26	934	909	582	757	1996	3418
peak1433	67	0	283	194	269	319	391	1284
peak1434	39	19	326	57	189	251	688	1047
peak1435	28	0	356	210	191	274	562	1067
peak1436	101	52	1980	1310	551	788	3092	5901
peak1437	92	45	652	314	182	224	961	1883
peak1438	74	52	1509	934	428	533	2026	4020
peak1439	40	37	603	418	210	247	820	1579
peak1440	64	76	1021	539	267	370	1614	3217
peak1441	7	0	208	169	99	96	290	532
peak1442	42	30	165	85	87	123	377	798
peak1443	43	0	222	162	90	139	385	685
peak1444	25	30	322	184	99	174	464	784
peak1445	34	0	255	88	77	94	345	591
peak1446	21	0	353	136	124	167	619	1179
peak1447	23	72	286	166	81	147	422	1062
peak1448	18	0	114	134	63	62	177	413
peak1449	614	205	6467	2746	1471	1590	6257	10662
peak1450	28	0	192	82	194	239	622	1230
peak1451	7	0	240	182	18	11	80	239
peak1452	335	108	911	350	283	329	553	1021
peak1453	196	31	724	572	280	359	531	1088
peak1454	455	0	355	99	170	189	303	395
peak1455	128	0	1112	429	157	245	1443	2400
peak1456	13	0	221	118	87	113	310	522
peak1457	2	0	93	10	33	29	261	465
peak1458	578	50	3350	1159	566	637	2779	4507
peak1459	102	0	564	141	106	143	465	947
peak1460	5	0	102	26	37	32	127	386
peak1461	22	7	442	165	51	45	153	300
peak1462	27	0	195	200	32	25	115	229
peak1463	348	41	3360	1222	673	651	4550	6163
peak1464	115	99	388	0	283	366	554	880
peak1465	196	18	762	84	409	683	886	1196
peak1466	225	32	1041	423	480	486	964	2168
peak1467	1147	117	1579	441	1502	1838	2047	3481
peak1468	1230	125	3629	2587	2359	2758	4248	8694
peak1469	168	0	548	216	223	250	629	1224
peak1470	480	33	976	168	860	863	1646	2402
peak1471	938	90	5199	2048	1562	1767	8496	11948
peak1472	9193	1441	7505	4583	8028	9618	7762	14510
peak1473	360	139	3120	2033	394	460	2714	3962
peak1474	445	24	1768	675	93	96	322	446
peak1475	44	0	189	157	100	120	201	343
peak1476	107	51	416	213	199	227	691	1172
peak1477	237	79	725	585	345	409	1102	1398
peak1478	77	13	262	356	195	283	472	718
peak1479	381	35	617	579	1141	1088	2256	3663
peak1480	981	172	8505	4213	886	1002	4431	8398
peak1481	65	0	324	0	93	117	134	261
peak1482	763	133	484	312	1299	1719	546	1264
peak1483	2932	295	3988	2072	5103	6631	8009	13701
peak1484	577	15	1505	697	738	777	1483	2353
peak1485	172	0	1080	413	254	264	938	1691
peak1486	31	0	213	76	35	21	94	322
peak1487	13	0	90	20	11	17	118	158
peak1488	1	0	81	145	26	10	302	465
peak1489	100	0	307	3	129	108	389	646
peak1490	22970	3073	37291	27467	16508	19858	29491	55701
peak1491	169	2	983	387	366	321	812	1765
peak1492	1172	175	564	433	1331	1595	1085	1525
peak1493	23	0	209	80	53	60	180	281
peak1494	197	14	768	290	338	399	620	1135
peak1495	2687	666	2043	911	6418	7363	3240	6584
peak1496	111	0	113	88	508	535	1126	1721
peak1497	74	19	262	151	871	1074	1466	2545
peak1498	87	61	153	80	859	965	1058	2107
peak1499	369	76	223	203	3453	3853	1489	2298
peak1500	180	170	4845	2255	337	423	2254	3201
peak1501	58	89	699	167	204	251	264	667
peak1502	8	0	280	70	2	4	34	126
peak1503	511	179	7986	4265	637	746	3151	6002
peak1504	99	81	365	257	268	378	580	1166
peak1505	85	0	229	40	128	130	519	968
peak1506	138	24	150	207	175	208	437	784
peak1507	273	5	3791	1634	548	626	2333	5145
peak1508	231	94	1999	952	332	510	1591	2962
peak1509	23	0	252	33	54	80	481	935
peak1510	801	273	3574	2418	3835	4197	3799	7544
peak1511	914	602	7257	3025	2874	3333	5538	9616
peak1512	554	60	2296	1586	815	1147	2725	5193
peak1513	315	4	606	354	492	543	483	1334
peak1514	460	132	4814	1948	2069	2494	6046	10420
peak1515	30	20	173	219	69	86	168	336
peak1516	73	59	376	346	171	247	389	868
peak1517	123	49	305	154	108	202	306	631
peak1518	18	17	211	166	200	255	189	381
peak1519	34	23	88	37	28	50	126	292
peak1520	99	49	1071	567	302	408	781	1396
peak1521	79	0	322	381	124	142	219	499
peak1522	583	120	2240	918	904	1009	1176	2590
peak1523	1498	511	14933	9002	4162	4407	12064	23359
peak1524	287	127	2372	1258	1690	1928	2056	4318
peak1525	314	442	1775	1129	1823	1853	1732	3869
peak1526	1199	557	6247	3132	3391	4312	5201	10915
peak1527	8	0	210	38	28	12	79	134
peak1528	33	1	549	224	90	80	357	480
peak1529	42	40	869	275	137	211	684	1178
peak1530	49	53	327	210	114	101	103	185
peak1531	41931	6939	129424	69221	56003	77593	105846	198143
peak1532	110	50	269	117	62	90	148	217
peak1533	198	50	2095	856	430	482	786	1340
peak1534	204	15	1564	901	435	470	1051	1809
peak1535	53	0	316	67	106	105	110	440
peak1536	15	0	116	15	70	74	193	236
peak1537	29	0	549	224	39	65	282	605
peak1538	29	0	220	198	107	152	328	511
peak1539	65	0	302	277	46	102	372	827
peak1540	71	10	530	487	122	131	516	1094
peak1541	163	61	1429	554	466	470	1310	2237
peak1542	398	52	5460	1384	746	827	3759	6960
peak1543	126	9	945	498	206	249	791	1140
peak1544	245	32	483	279	227	257	432	549
peak1545	145	56	1772	688	294	368	846	1684
peak1546	147	31	2431	1780	341	456	3003	6422
peak1547	46	0	208	169	69	94	189	431
peak1548	309	125	2615	1473	1064	1275	3210	6242
peak1549	58	33	574	334	191	186	712	1186
peak1550	71	15	493	230	294	408	690	1097
peak1551	2305	433	6863	4017	3334	4421	7204	16570
peak1552	5	34	451	222	64	88	629	965
peak1553	11	0	145	318	23	42	224	575
peak1554	27	15	547	405	68	87	623	1561
peak1555	38	0	736	685	87	77	799	1431
peak1556	14	33	110	64	20	17	192	269
peak1557	2	0	380	27	47	73	365	571
peak1558	87	8	425	398	117	171	610	1306
peak1559	228	73	1702	1070	607	706	1688	3047
peak1560	118	26	960	536	27	41	166	221
peak1561	482	98	2246	1213	760	1021	1642	4227
peak1562	6197	2088	2044	1481	6355	7491	1704	2849
peak1563	479	74	1095	747	594	686	856	1941
peak1564	688	111	2102	1340	601	849	1576	3043
peak1565	998	312	5351	3069	1342	1539	3551	8265
peak1566	1050	135	2926	2258	1022	1373	2235	5491
peak1567	603	108	2618	1470	960	1364	2324	5021
peak1568	521	309	2622	1478	942	1098	2593	5201
peak1569	446	270	3880	2210	1618	2130	3506	7462
peak1570	479	94	2146	1096	1129	1327	1825	3653
peak1571	83	52	361	252	138	148	86	125
peak1572	860	145	7424	3078	1009	1227	3525	6628
peak1573	37	0	196	69	70	82	224	415
peak1574	3170	554	1887	1045	1926	2787	971	2069
peak1575	233	59	632	326	354	550	534	1103
peak1576	6	15	314	144	84	108	157	414
peak1577	95	24	437	491	95	126	438	1111
peak1578	51	0	172	81	63	83	243	334
peak1579	23	0	252	102	53	83	209	361
peak1580	95	0	952	299	136	266	596	1374
peak1581	445	93	3432	1731	454	625	1345	2756
peak1582	114	0	828	421	44	45	116	160
peak1583	3328	843	8443	5308	5247	6449	5366	11626
peak1584	72	36	494	502	115	136	492	1009
peak1585	14	0	297	96	27	37	102	259
peak1586	1538	504	9644	6194	1945	3184	5301	12397
peak1587	72	20	1020	685	524	572	694	1666
peak1588	0	0	24	0	121	163	293	510
peak1589	8	0	430	70	37	64	187	441
peak1590	1004	307	3501	1531	1506	1906	1598	3375
peak1591	871	266	3054	984	1168	1470	1355	2356
peak1592	735	274	3361	2454	718	1043	1753	4090
peak1593	596	265	4394	2743	694	976	1898	3134
peak1594	252	63	971	869	220	266	808	1613
peak1595	92	64	753	484	185	204	577	1027
peak1596	506	105	816	411	1177	1591	957	2389
peak1597	119	16	1310	663	377	475	1522	2937
peak1598	118	28	740	357	277	284	1044	1688
peak1599	253	65	3698	1883	304	356	1720	2655
peak1600	33	18	384	250	107	106	259	398
peak1601	19	26	510	155	107	148	168	371
peak1602	9	11	224	44	27	36	96	189
peak1603	14	41	417	205	46	67	213	314
peak1604	127	106	620	286	881	944	902	1710
peak1605	470	49	3535	963	785	864	4137	7676
peak1606	1214	122	4560	1896	3332	3470	6616	11144
peak1607	299	43	2130	1223	432	576	1623	2725
peak1608	39783	4565	14371	6636	18706	23574	9374	16971
peak1609	5	0	309	108	55	78	445	798
peak1610	88	14	385	79	206	177	521	993
peak1611	131	166	1305	492	690	774	1076	2033
peak1612	38	0	415	157	247	314	450	1004
peak1613	6	4	142	78	42	41	184	200
peak1614	9090	1782	37056	19345	14610	17686	39092	70217
peak1615	125	49	208	139	182	246	674	992
peak1616	627	138	2084	1005	1467	1933	3950	7963
peak1617	106	14	514	174	420	450	808	1545
peak1618	192	70	262	1	421	551	615	1339
peak1619	1227	534	1545	612	3028	3229	1973	3008
peak1620	1271	437	2431	869	4255	4778	2853	4897
peak1621	7	13	20	117	51	51	165	158
peak1622	142	19	234	139	386	437	1572	2679
peak1623	72	19	670	303	350	385	1800	3704
peak1624	27	15	695	475	166	213	1080	2166
peak1625	167	42	1135	553	768	927	1938	3344
peak1626	133	36	245	261	502	537	730	1509
peak1627	1143	117	2712	1247	2369	2895	3564	6692
peak1628	253	60	1608	928	350	486	1444	2819
peak1629	166	12	1578	1326	253	331	1687	3046
peak1630	604	90	2969	1525	1166	1418	1601	3073
peak1631	70	42	430	292	210	310	591	1007
peak1632	175	75	575	288	374	453	586	1029
peak1633	227	108	4105	1866	1128	1212	3116	4897
peak1634	65	10	361	164	171	240	218	598
peak1635	97	0	176	270	84	114	218	483
peak1636	82	0	455	463	214	188	404	823
peak1637	231	71	1415	362	379	567	771	1451
peak1638	291	53	2025	1201	125	138	1295	1620
peak1639	106	32	1345	1003	85	116	939	1549
peak1640	823	176	1846	1250	877	1119	1863	3513
peak1641	307	118	2954	1389	633	798	2503	5034
peak1642	287	125	3451	1708	652	757	3685	7452
peak1643	366	213	4314	1989	598	757	5360	8706
peak1644	251	78	1524	962	422	462	1714	2826
peak1645	3492	737	4727	2608	2697	3429	2068	4372
peak1646	2551	210	2006	879	804	1237	1011	1598
peak1647	2586	174	7364	2829	2424	3370	5131	9851
peak1648	335	350	3149	2104	1149	1256	1406	2849
peak1649	818	159	6993	2944	783	1001	2417	4619
peak1650	1105	119	1746	1124	1626	2200	1998	3424
peak1651	285	0	1326	678	547	714	1470	2970
peak1652	37	21	256	101	50	64	151	389
peak1653	221	62	946	458	591	698	898	1453
peak1654	278	55	1015	748	477	448	1244	2509
peak1655	153	72	824	510	335	481	800	1514
peak1656	2874	215	2114	1718	1994	2681	1811	3860
peak1657	48	0	143	27	43	50	126	233
peak1658	47	8	319	180	42	70	448	664
peak1659	117	7	1026	658	135	168	794	1650
peak1660	203	57	2075	1027	399	529	2287	4196
peak1661	134	11	1320	816	227	281	1243	2365
peak1662	0	0	13	2	610	596	515	1181
peak1663	1	0	6	0	39	74	256	185
peak1664	173	92	1835	1400	291	333	1519	2333
peak1665	1352	204	6672	3934	3416	4274	9100	15443
peak1666	274	67	3082	1351	2697	3236	11608	21040
peak1667	380	31	646	208	846	828	1229	1842
peak1668	64	5	421	342	101	105	113	192
peak1669	94	143	901	294	183	221	377	567
peak1670	563	199	9359	4179	519	589	4094	6393
peak1671	94	32	1606	1047	162	183	461	1015
peak1672	206	52	1320	595	640	818	953	2184
peak1673	1976	168	2588	1448	1651	1828	2628	4012
peak1674	41	14	67	109	91	162	384	640
peak1675	69	34	338	242	138	185	131	189
peak1676	18	0	133	107	44	76	104	246
peak1677	153	6	834	234	377	545	412	913
peak1678	795	170	6645	2761	2196	2538	6702	11082
peak1679	170	61	746	535	284	328	476	845
peak1680	94	85	927	389	605	659	599	1736
peak1681	594	131	4935	2312	1512	2061	5110	9212
peak1682	39	0	552	144	71	120	401	725
peak1683	531	112	3833	1449	884	1309	5235	10323
peak1684	751	85	1114	705	1291	1698	1916	3669
peak1685	20	58	716	343	101	126	900	1438
peak1686	814	121	1348	830	1022	1250	1112	2299
peak1687	15	0	126	89	80	40	175	401
peak1688	16	15	160	123	64	59	263	410
peak1689	1531	96	1829	878	1423	1763	1749	3204
peak1690	831	101	2074	1072	860	1064	2135	3286
peak1691	724	142	2051	842	704	822	1718	2746
peak1692	784	88	2107	906	777	870	2210	3410
peak1693	426	64	2328	775	611	746	1948	3142
peak1694	199	3	989	802	309	417	866	1564
peak1695	273	36	1288	963	276	358	1464	2110
peak1696	150	44	1069	500	174	239	751	1434
peak1697	138	99	647	248	201	193	414	832
peak1698	151	27	1303	831	267	294	1025	1770
peak1699	57	35	485	147	104	129	307	780
peak1700	89	25	1038	377	182	187	1029	1652
peak1701	47	28	261	115	78	110	270	393
peak1702	58	0	282	184	43	96	144	321
peak1703	20862	2169	8198	4545	12275	14876	5791	9197
peak1704	2708	481	2527	1398	2767	3663	1522	3149
peak1705	494	55	1482	786	465	539	1611	2869
peak1706	147	53	570	293	202	260	735	987
peak1707	214	14	135	50	338	347	266	555
peak1708	858	32	3899	2063	1932	1883	3352	6218
peak1709	702	105	2208	1008	882	981	1760	2312
peak1710	54	29	601	107	223	282	529	1250
peak1711	1817	674	8948	4213	4633	5734	10217	18082
peak1712	1533	76	10281	4163	1311	1706	7156	12239
peak1713	339	101	1820	1100	476	641	1246	2295
peak1714	364	233	3076	2424	561	808	2634	5273
peak1715	1358	457	4316	3261	1663	1946	4182	6981
peak1716	162	0	1256	1099	279	357	1252	2213
peak1717	160	45	822	495	482	495	697	1578
peak1718	73	35	1283	800	395	505	1367	2507
peak1719	756	37	891	500	570	714	976	1498
peak1720	150	30	1066	686	543	669	762	1757
peak1721	36	36	188	74	169	162	132	378
peak1722	425	106	4853	2402	918	1275	4735	10247
peak1723	225	43	1061	458	449	600	1220	1851
peak1724	272	41	851	357	607	677	1013	2104
peak1725	318	14	1638	823	550	553	2355	3901
peak1726	4125	979	12938	6332	3916	4479	5488	10343
peak1727	144	36	521	210	400	439	422	1035
peak1728	28	0	24	9	18	29	153	98
peak1729	39	13	525	221	123	170	353	809
peak1730	231	88	2226	556	502	723	2042	2965
peak1731	6409	1688	3298	2072	10065	12324	2769	5873
peak1732	1024	421	1910	731	3522	4195	1753	3695
peak1733	34	18	1130	806	3	24	112	221
peak1734	161	38	2221	1210	191	256	1013	1963
peak1735	140	49	1251	529	43	68	136	311
peak1736	75	0	462	346	20	34	62	96
peak1737	78	0	417	320	48	91	83	173
peak1738	24	27	265	102	14	11	17	48
peak1739	438	156	636	239	1095	1291	972	1667
peak1740	1068	485	3549	1061	2563	3090	3132	6472
peak1741	1305	288	5023	2284	3578	3970	4320	7346
peak1742	80	93	1117	742	338	431	1370	1987
peak1743	898	101	1241	883	865	1027	1807	2808
peak1744	1542	272	2373	1885	2001	2531	1793	5231
peak1745	2287	684	6384	2942	3190	3869	3549	8052
peak1746	660	141	2774	1533	1120	1403	7219	10913
peak1747	144	57	398	341	447	477	1084	1432
peak1748	174	38	439	95	431	503	1450	2011
peak1749	1423	56	1673	1052	1441	1606	3919	5816
peak1750	564	199	1121	656	1527	1597	1384	2537
peak1751	1	0	125	1	53	82	283	427
peak1752	11	0	183	112	32	47	230	309
peak1753	533	582	1661	354	2157	2384	1626	2712
peak1754	225	82	604	404	487	747	647	1460
peak1755	111	0	1271	527	272	314	1276	1893
peak1756	26	32	176	27	49	46	258	258
peak1757	891	65	3413	2130	864	1057	3540	5890
peak1758	400	84	3453	1333	521	579	3602	6142
peak1759	22429	4036	30716	18758	20915	27024	25199	48446
peak1760	5428	1491	4793	2079	8361	9529	4654	7335
peak1761	169	1	692	203	381	435	609	1372
peak1762	174	83	1141	678	234	311	1023	1987
peak1763	1700	133	1095	493	1837	2487	2662	4909
peak1764	2157	174	6989	3018	5674	7280	10179	17673
peak1765	2560	183	4854	1692	4876	6504	5567	10467
peak1766	1619	87	2091	1030	3173	4510	3682	6220
peak1767	1399	81	2269	1293	4259	4823	3668	6776
peak1768	16905	2486	103798	54123	40321	46626	165352	317287
peak1769	1191	151	1912	1146	4583	5108	2649	4992
peak1770	682	157	1438	862	2651	3328	2378	4427
peak1771	1222	175	3095	1375	3270	3805	4236	9098
peak1772	677	64	757	322	2207	2864	1591	3120
peak1773	760	109	6652	4668	1027	1197	6650	12537
peak1774	366	78	588	341	456	592	1066	1893
peak1775	239	22	1548	807	796	939	2229	4537
peak1776	147	65	786	482	341	487	1394	2347
peak1777	240	119	1168	369	1054	1210	1686	3015
peak1778	251	206	1212	455	989	1221	1829	3089
peak1779	249	0	260	59	342	491	429	836
peak1780	12	40	128	81	41	52	206	203
peak1781	57	21	432	262	68	60	495	675
peak1782	557	85	4263	1368	1081	1306	4350	7859
peak1783	262	93	701	293	292	281	1053	1473
peak1784	847	66	4323	989	1273	1547	3640	5670
peak1785	119	31	849	551	628	776	1220	2257
peak1786	69	61	578	456	295	289	317	645
peak1787	351	12	1860	634	1223	1452	4497	5460
peak1788	193	33	1055	230	535	630	4236	6724
peak1789	16502	4314	22855	9853	32642	37113	23112	48188
peak1790	3973	991	4932	2636	7112	9067	4568	7520
peak1791	2079	150	3415	936	1013	1294	1651	2500
peak1792	2327	224	7821	3863	1872	1984	7764	11207
peak1793	54	24	710	463	250	296	455	830
peak1794	244	30	2111	704	992	927	1358	2963
peak1795	452	87	2310	966	910	975	1716	2560
peak1796	299	15	1111	360	288	321	827	1492
peak1797	491	53	1408	605	664	1031	1567	2838
peak1798	373	125	1884	1292	733	855	2468	3912
peak1799	646	168	2880	1612	1468	1562	3598	6557
peak1800	286	65	826	484	181	212	1384	1861
peak1801	212	100	381	256	148	174	738	1088
peak1802	220	78	293	159	262	310	567	732
peak1803	301	22	490	159	490	540	1162	1406
peak1804	444	29	1113	663	921	912	2294	3975
peak1805	763	134	1544	686	1483	1739	1787	3199
peak1806	640	139	2832	1672	1642	2011	3812	6674
peak1807	382	94	1420	866	255	382	672	1468
peak1808	197	93	713	167	148	166	218	435
peak1809	79	0	492	340	188	243	685	1157
peak1810	365	68	2383	792	621	796	1227	2264
peak1811	966	148	1446	809	2020	2753	1908	3966
peak1812	8	0	451	88	10	19	81	19
peak1813	47	0	450	131	35	34	126	229
peak1814	97	52	262	126	277	274	388	477
peak1815	83	0	481	277	108	160	489	953
peak1816	249	58	2626	1580	733	1087	2782	5148
peak1817	34	6	551	172	240	264	654	1046
peak1818	516	155	7460	2404	1182	1326	5824	8783
peak1819	871	35	4843	1172	719	873	4882	7067
peak1820	38	0	305	229	103	104	139	245
peak1821	31	122	890	335	626	674	921	1817
peak1822	1075	60	2183	965	1627	1962	2281	3630
peak1823	271	30	354	104	471	553	428	1100
peak1824	1211	67	1769	604	436	632	1274	2019
peak1825	10388	1800	8492	5156	8349	9118	6259	12178
peak1826	84	72	457	246	233	236	784	1001
peak1827	1811	222	3635	1939	1905	1919	3074	5623
peak1828	1679	402	4938	2684	3920	4778	6007	10821
peak1829	420	24	2804	1242	902	974	2992	5537
peak1830	509	154	1443	1146	1487	1729	2597	5242
peak1831	172	65	962	360	1217	1421	1281	2480
peak1832	34	0	380	130	48	39	221	490
peak1833	321	227	1254	689	2235	2387	1915	3405
peak1834	1156	5	1330	484	909	1012	1436	2117
peak1835	1726	222	2043	1329	3137	3554	4191	7158
peak1836	55	4	225	156	148	202	389	514
peak1837	167	78	1134	711	1072	1243	1401	3040
peak1838	94	12	1700	1037	183	237	1801	2921
peak1839	654	471	8741	4261	1466	1681	4819	8065
peak1840	59	73	513	136	224	253	282	584
peak1841	192	39	2241	1388	394	400	1379	2778
peak1842	605	239	970	582	864	1312	910	1911
peak1843	241	69	954	493	245	298	581	875
peak1844	35	0	279	72	44	28	116	117
peak1845	26	0	608	208	45	49	281	439
peak1846	1238	235	8617	2742	1874	2469	10199	17852
peak1847	357	107	1080	788	759	1037	1294	3419
peak1848	19	0	279	145	75	62	219	363
peak1849	84	8	904	334	359	365	578	1375
peak1850	17	0	297	181	26	19	146	327
peak1851	116	0	965	465	176	218	977	1529
peak1852	1206	182	6021	3586	1093	1446	7004	10459
peak1853	90	26	422	222	177	268	482	825
peak1854	233	142	1302	835	351	430	1567	3140
peak1855	54	7	411	184	137	201	583	922
peak1856	49	0	192	138	258	204	448	572
peak1857	156	135	816	321	457	492	870	1767
peak1858	373	147	622	228	991	1004	618	1597
peak1859	263	73	712	215	744	1017	1178	1901
peak1860	308	96	2585	1182	610	774	2731	4804
peak1861	15	18	211	225	204	158	430	672
peak1862	29	30	286	93	117	109	500	619
peak1863	1077	438	11876	5967	2659	3347	15268	26367
peak1864	105	56	401	101	83	112	218	307
peak1865	47	0	1582	512	153	171	553	1070
peak1866	56	29	1031	301	111	124	582	1033
peak1867	142	0	499	261	202	234	316	443
peak1868	168	99	2465	1076	1711	2165	8203	14178
peak1869	27	0	237	108	52	42	278	278
peak1870	592	122	2216	910	760	937	2222	3201
peak1871	2400	572	16289	8150	3661	4619	9983	18303
peak1872	179	85	1728	1041	385	515	1006	1968
peak1873	1501	943	6344	3397	5915	6341	6552	13494
peak1874	3	0	65	20	17	22	171	262
peak1875	4	0	207	28	62	82	333	338
peak1876	36	19	384	238	127	157	367	392
peak1877	118	18	533	367	117	188	456	868
peak1878	98	0	405	213	140	170	262	387
peak1879	5	0	317	2	22	27	250	437
peak1880	31	0	563	229	104	141	585	1019
peak1881	156	0	802	177	290	410	817	1423
peak1882	46	0	240	70	47	54	236	254
peak1883	0	0	141	23	56	65	543	797
peak1884	30	0	465	430	21	41	303	644
peak1885	899	38	5615	2311	1436	1849	7163	12544
peak1886	82	35	430	140	208	271	417	795
peak1887	28693	2425	10767	5364	12724	17790	7583	11940
peak1888	99778	13074	65913	37328	57937	69242	44282	78941
peak1889	57	0	439	73	166	250	457	755
peak1890	37	27	352	247	162	188	570	574
peak1891	126	23	1187	453	240	319	1568	2349
peak1892	169	0	349	83	157	274	286	597
peak1893	6	0	296	182	20	32	68	147
peak1894	39	22	657	453	77	76	237	542
peak1895	45	0	909	379	146	120	485	842
peak1896	272	76	1228	820	1096	1377	1779	3470
peak1897	202	66	624	422	1045	1136	878	1786
peak1898	118	89	2866	1783	273	342	2716	4399
peak1899	11	0	699	306	41	86	341	620
peak1900	108	47	860	484	172	155	700	802
peak1901	999	233	977	914	1467	1863	1035	2666
peak1902	65	0	276	210	89	94	356	551
peak1903	110	79	723	477	198	234	397	619
peak1904	83	51	641	210	144	203	258	471
peak1905	20	18	630	292	170	121	241	669
peak1906	36	52	242	55	105	165	251	555
peak1907	246	2	624	275	152	183	448	652
peak1908	430	132	826	537	335	385	407	989
peak1909	68	80	1004	898	123	119	722	1199
peak1910	24	33	282	305	48	74	115	217
peak1911	72	0	797	378	113	104	680	1093
peak1912	61	14	741	555	122	169	414	743
peak1913	70	9	996	616	371	331	548	979
peak1914	374	10	2107	1593	530	643	1402	3528
peak1915	136	0	1271	267	336	391	789	1627
peak1916	1869	287	8915	4910	956	1226	5445	9388
peak1917	3220	468	28514	11541	6432	7965	19948	36395
peak1918	623	114	5346	2763	1371	1795	3612	6240
peak1919	40	26	317	32	83	116	90	174
peak1920	100	53	508	249	190	253	345	626
peak1921	59	30	483	363	111	120	503	927
peak1922	525	109	3701	2927	1393	1566	3497	7936
peak1923	852	81	3597	2437	479	682	1780	3719
peak1924	209	22	1258	796	233	304	487	1457
peak1925	807	211	5361	2966	902	1162	2117	4627
peak1926	57	0	911	424	249	318	1045	1983
peak1927	56	0	459	149	146	136	343	843
peak1928	109	25	327	32	279	350	619	1129
peak1929	44	0	316	149	49	82	118	314
peak1930	170	43	2074	540	250	343	1535	2193
peak1931	756	169	1747	844	389	503	922	1590
peak1932	743	112	6772	3224	824	1013	3247	6590
peak1933	10	0	105	127	47	66	301	403
peak1934	325	18	1262	771	651	824	1430	3332
peak1935	269	102	520	222	298	433	638	1476
peak1936	76	105	549	261	138	173	370	782
peak1937	10	0	257	46	31	28	95	174
peak1938	19	0	329	141	44	48	185	345
peak1939	0	0	174	61	8	16	237	409
peak1940	15	0	235	273	165	217	535	998
peak1941	278	142	1338	975	334	493	686	1633
peak1942	56	0	571	530	96	135	391	843
peak1943	58	37	1481	978	174	193	1198	2525
peak1944	169	0	1172	590	78	100	427	815
peak1945	63	0	1700	636	74	126	902	1576
peak1946	83	12	843	184	334	409	588	1152
peak1947	49	65	657	95	306	316	533	854
peak1948	76	0	867	524	101	100	673	1130
peak1949	5	14	150	106	47	37	185	336
peak1950	194	68	944	462	381	393	481	1378
peak1951	152	35	768	339	106	141	363	601
peak1952	14	0	139	159	34	44	131	412
peak1953	133	29	869	779	122	218	634	1140
peak1954	48	36	494	370	54	48	295	561
peak1955	66	0	579	444	93	100	393	837
peak1956	44	0	509	286	62	75	335	663
peak1957	288	55	1729	1187	257	326	1001	2356
peak1958	11	1	193	93	24	57	208	494
peak1959	7	11	199	102	42	36	176	306
peak1960	65	6	383	295	170	176	247	555
peak1961	30	0	535	39	84	86	477	745
peak1962	48	34	1000	884	164	192	421	1327
peak1963	124	51	1784	902	199	249	910	1927
peak1964	89	2	601	333	96	148	229	700
peak1965	1293	154	9117	5240	2516	2998	7919	15431
peak1966	112	0	408	240	171	231	246	343
peak1967	121	65	942	521	378	408	637	1359
peak1968	90	19	524	95	181	266	515	932
peak1969	157	26	1103	313	340	429	778	1518
peak1970	21	0	301	94	166	171	351	673
peak1971	271	3	469	512	254	245	364	695
peak1972	22	7	437	165	35	43	81	289
peak1973	37	39	261	133	96	145	280	433
peak1974	80	68	1311	502	324	403	1155	2309
peak1975	65	11	1716	414	436	500	1341	2323
peak1976	28	16	297	157	146	137	448	711
peak1977	36	0	773	295	142	149	771	1124
peak1978	36	11	256	191	115	116	422	690
peak1979	35	13	225	129	196	220	115	547
peak1980	187	0	587	167	420	354	847	1152
peak1981	104	0	633	129	166	243	773	1148
peak1982	77	17	1015	381	249	280	1500	2096
peak1983	64	0	194	134	87	99	187	390
peak1984	21	0	179	110	523	555	4304	5383
peak1985	47	50	617	231	186	241	243	535
peak1986	3906	848	3389	2258	6943	10334	4262	9940
peak1987	14	0	201	46	67	104	89	149
peak1988	230	18	547	147	470	597	764	1257
peak1989	68	0	255	227	64	73	188	429
peak1990	1551	252	15381	6354	2927	3657	15534	25363
peak1991	482	327	3552	1388	1433	1785	3345	6423
peak1992	42	44	539	330	479	593	912	1441
peak1993	187	61	1647	539	488	546	1287	2671
peak1994	15	0	266	101	41	43	134	289
peak1995	13	77	298	198	47	68	66	145
peak1996	2326	554	6088	3456	10070	14661	14322	29251
peak1997	1293	192	2822	1842	5509	8228	7175	16044
peak1998	1011	307	1566	1372	3659	5562	2171	4636
peak1999	9	1	198	89	13	16	123	487
[truncated: 8,765 more rows]
