# Supplementary material for: Limits in the detection of m6A changes using MeRIP/m6A-seq
Source: Sci Rep. 2020 Apr 20;10:6590. doi: 10.1038/s41598-020-63355-3 (PMC7170965; doi:10.1038/s41598-020-63355-3)
Supplement: Supplementary file 3 — Supplementary information 3. [file 41598_2020_63355_MOESM3_ESM.zip › additional_file4_v2/macs2_deq_results/lichinchi_zikv_2016_deq_results.txt]

seqnames	start	end	width	strand	annot	main.gene	deseq2.p	deseq2.padj	edger.p	edger.padj	qnb.p	qnb.padj	peak.l2fc	gene.l2fc	gene.p	gene.padj	diff.l2fc
chr1	633998	634144	146	+	exon	MTATP6P1	0.00408000455106409	1	0.00325501043160294	1	0.00496747233175463	0.865168688432612	-1.29000377940465	0.510841326564669	0.0246554548983667	0.344389462040122	-1.80084510596932
chr1	904464	904733	269	+	intergenic	NA	0.0780578651755788	1	0.0435379327069309	1	0.387546483025317	0.990865918860029	0.0355863584075609	NA	NA	NA	NA
chr1	910384	910647	263	+	intron	RP11-54O7.16	0.919965272700936	1	0.842458649058102	1	0.85564419827613	0.990865918860029	-0.0925278805625656	-0.140226723208255	0.921171615963512	NA	0.047698842645689
chr1	910883	911086	203	+	intron	RP11-54O7.16	0.657359484565825	1	0.738538155944795	1	0.861800961060397	0.990865918860029	0.0938662603215966	-0.140226723208255	0.921171615963512	NA	0.234092983529851
chr1	913085	913270	185	+	exon	RP11-54O7.1	0.717828491115253	1	0.823273390003938	1	0.892521189386937	0.990865918860029	0.0653388223247303	0.455891969351923	0.318670558853266	NA	-0.390553147027193
chr1	916941	917490	549	-	exon	RP11-54O7.3	0.774801613630398	1	0.552791178947843	1	0.355047230044841	0.990865918860029	0.0827239268993391	-0.115474761504376	0.532759615986752	0.890372697277415	0.198198688403715
chr1	917591	918129	538	-	exon	RP11-54O7.3	0.380754615137733	1	0.238481708561555	1	0.242748528560094	0.990865918860029	0.0660172714248244	-0.115474761504376	0.532759615986752	0.890372697277415	0.1814920329292
chr1	918449	918623	174	-	exon	RP11-54O7.3	0.271184625829508	1	0.428068519738769	1	0.4750487313015	0.990865918860029	-0.0973781113104822	-0.115474761504376	0.532759615986752	0.890372697277415	0.0180966501938938
chr1	918960	919131	171	-	exon	RP11-54O7.3	0.453755811793097	1	0.323423273759097	1	0.355347761325531	0.990865918860029	1.11761662292163	-0.115474761504376	0.532759615986752	0.890372697277415	1.23309138442601
chr1	919199	921160	1961	-	exon	RP11-54O7.3	0.763448733614627	1	0.873047239680228	1	0.970559735809816	0.990865918860029	0.0114637878812531	-0.115474761504376	0.532759615986752	0.890372697277415	0.126938549385629
chr1	921229	921500	271	+	intergenic	NA	0.274778398398069	1	0.466344180219627	1	0.404574059018324	0.990865918860029	0.25075779740723	NA	NA	NA	NA
chr1	922760	922916	156	+	utr5*	SAMD11	0.249471121899738	1	0.151970956027566	1	0.494668162868108	0.990865918860029	0.871160127273387	-0.425431556380943	0.0755900854613148	0.525781175565062	1.29659168365433
chr1	923049	925966	2917	+	utr5	SAMD11	0.678853026069231	1	0.819938042771574	1	0.31010437342095	0.990865918860029	-0.540132546964326	-0.425431556380943	0.0755900854613148	0.525781175565062	-0.114700990583383
chr1	929989	930290	301	+	exon	SAMD11	0.754275634626774	1	0.540155522116585	1	0.845451657842468	0.990865918860029	0.103455909900273	-0.425431556380943	0.0755900854613148	0.525781175565062	0.528887466281216
chr1	939193	939412	219	+	exon	SAMD11	0.770634234163992	1	0.965250389036487	1	0.782198319622486	0.990865918860029	-0.597481668261371	-0.425431556380943	0.0755900854613148	0.525781175565062	-0.172050111880428
chr1	939783	940118	335	+	intron	SAMD11	0.493672305093894	1	0.610640136581137	1	0.773623139807594	0.990865918860029	-0.0404427268817884	-0.425431556380943	0.0755900854613148	0.525781175565062	0.384988829499155
chr1	940741	941809	1068	+	exon	SAMD11	0.310406382106767	1	0.191304250551014	1	0.238600254979211	0.990865918860029	-0.269605041005086	-0.425431556380943	0.0755900854613148	0.525781175565062	0.155826515375857
chr1	942043	943509	1466	+	utr3	SAMD11	0.876524924405617	1	0.883706842557635	1	0.886115781171488	0.990865918860029	-0.0857458993133006	-0.425431556380943	0.0755900854613148	0.525781175565062	0.339685657067642
chr1	943614	944193	579	+	utr3	SAMD11	0.871242945927754	1	0.789107429905216	1	0.803577020886204	0.990865918860029	-0.0212004781003891	-0.425431556380943	0.0755900854613148	0.525781175565062	0.404231078280554
chr1	944290	944522	232	+	utr3	SAMD11	0.194077666705459	1	0.152827527878859	1	0.0303708460673239	0.990865918860029	0.0409648603998141	-0.425431556380943	0.0755900854613148	0.525781175565062	0.466396416780757
chr1	944618	944856	238	-	utr3	NOC2L	0.98514979078373	1	0.663983311304256	1	0.474589965125826	0.990865918860029	0.00465000892496379	-0.150900535249595	0.262714248714714	0.752152590873255	0.155550544174558
chr1	945072	945249	177	-	exon	NOC2L	0.505917065345993	1	0.854217763239432	1	0.941693675119526	0.990865918860029	-0.0769315736694203	-0.150900535249595	0.262714248714714	0.752152590873255	0.0739689615801743
chr1	945587	945725	138	-	exon	NOC2L	0.954679793424384	1	0.633738298640426	1	0.477727972157133	0.990865918860029	0.323193798108109	-0.150900535249595	0.262714248714714	0.752152590873255	0.474094333357704
chr1	946210	946630	420	-	exon	NOC2L	0.382034111895289	1	0.263795429610518	1	0.28310736794022	0.990865918860029	0.321104973541917	-0.150900535249595	0.262714248714714	0.752152590873255	0.472005508791511
chr1	948551	948722	171	-	exon	NOC2L	0.314920045604636	1	0.205683514478153	1	0.130000937858129	0.990865918860029	0.577465041340569	-0.150900535249595	0.262714248714714	0.752152590873255	0.728365576590164
chr1	952500	952649	149	-	exon	NOC2L	0.436320104061558	1	0.281566407087926	1	0.159966187419969	0.990865918860029	0.617878248513533	-0.150900535249595	0.262714248714714	0.752152590873255	0.768778783763127
chr1	955043	955438	395	-	intron	NOC2L	0.902263953368952	1	0.844676101730126	1	0.884375323389878	0.990865918860029	0.290621202353769	-0.150900535249595	0.262714248714714	0.752152590873255	0.441521737603363
chr1	955968	956256	288	-	exon	NOC2L	0.15332000868297	1	0.0973126965423596	1	0.10547009740165	0.990865918860029	0.489523726364675	-0.150900535249595	0.262714248714714	0.752152590873255	0.64042426161427
chr1	956898	957331	433	-	exon	NOC2L	0.960465076732541	1	0.679504544882389	1	0.418256213917446	0.990865918860029	0.0538570029206081	-0.150900535249595	0.262714248714714	0.752152590873255	0.204757538170203
chr1	958961	959153	192	-	exon	NOC2L	0.818890473347791	1	0.575393109509563	1	0.428438077910992	0.990865918860029	0.0424520755613174	-0.150900535249595	0.262714248714714	0.752152590873255	0.193352610810912
chr1	959657	959912	255	+	utr5*	KLHL17	0.0264387793269978	1	0.0140746270388672	1	0.0556395107733073	0.990865918860029	-0.0865934620593894	-0.308217031243656	0.203301466155494	0.70470646268842	0.221623569184266
chr1	960186	961454	1268	+	utr5	KLHL17	0.949795469610968	1	0.793258854607861	1	0.804124012413996	0.990865918860029	-0.14082517374155	-0.308217031243656	0.203301466155494	0.70470646268842	0.167391857502106
chr1	997484	997709	225	-	exon	RP11-54O7.17	0.261188633045044	1	0.35083957235584	1	0.625076681266718	0.990865918860029	-0.187004437306361	-0.0322841770050488	0.917538167806915	NA	-0.154720260301312
chr1	997781	998590	809	-	exon	RP11-54O7.17	0.496471127384166	1	0.680165932144389	1	0.694874765547254	0.990865918860029	0.160649181231814	-0.0322841770050488	0.917538167806915	NA	0.192933358236863
chr1	998632	998880	248	-	utr3*	HES4	0.118709258501405	1	0.154408193167959	1	0.355860708627368	0.990865918860029	0.177083124258794	-0.269570917461652	0.173166957697672	0.671473941169785	0.446654041720446
chr1	999018	1000979	1961	-	utr3	HES4	0.533938991268102	1	0.368899795365698	1	0.0100476096741118	0.990865918860029	0.204478682428337	-0.269570917461652	0.173166957697672	0.671473941169785	0.47404959988999
chr1	1001341	1001983	642	+	intron	ISG15	0.470672848732626	1	0.571509639765568	1	0.557916641752889	0.990865918860029	0.0439207749446962	-0.662362653767367	0.0738426864484227	NA	0.706283428712063
chr1	1006821	1007036	215	+	intron	ISG15	0.782333802750415	1	0.904436663517751	1	0.944619149396336	0.990865918860029	-0.0281634177066943	-0.662362653767367	0.0738426864484227	NA	0.634199236060673
chr1	1013909	1014451	542	+	utr5	ISG15	0.059474912657423	1	0.047055940420264	1	0.0438711487509956	0.990865918860029	0.112690915540892	-0.662362653767367	0.0738426864484227	NA	0.775053569308259
chr1	1020178	1020381	203	+	utr5	AGRN	0.639311252660503	1	0.574358705411222	1	0.826160458229799	0.990865918860029	-0.543572207019272	-0.123172426906725	0.451043985816752	0.856346840057236	-0.420399780112547
chr1	1022114	1022283	169	+	utr5	AGRN	0.966662147234715	1	0.833954427706785	1	0.952847541531217	0.990865918860029	-0.37131708237657	-0.123172426906725	0.451043985816752	0.856346840057236	-0.248144655469845
chr1	1044020	1044206	186	+	exon	AGRN	0.269262402659996	1	0.325371801333194	1	0.352890106399618	0.990865918860029	-0.451919465245304	-0.123172426906725	0.451043985816752	0.856346840057236	-0.328747038338579
chr1	1046307	1046629	322	+	exon	AGRN	0.772556960622875	1	0.952806885676688	1	0.971810763822988	0.990865918860029	0.0092813943584431	-0.123172426906725	0.451043985816752	0.856346840057236	0.132453821265168
chr1	1048104	1048343	239	+	exon	AGRN	0.433632095546472	1	0.532564130353011	1	0.687935094587862	0.990865918860029	-0.00133957969298854	-0.123172426906725	0.451043985816752	0.856346840057236	0.121832847213736
chr1	1048798	1048930	132	+	exon	AGRN	0.278305220836292	1	0.339815190125486	1	0.586554521986302	0.990865918860029	-0.423374444977059	-0.123172426906725	0.451043985816752	0.856346840057236	-0.300202018070334
chr1	1049230	1049405	175	+	exon	AGRN	0.762580218753803	1	0.874266134117638	1	0.885506198779441	0.990865918860029	-0.266406832856425	-0.123172426906725	0.451043985816752	0.856346840057236	-0.143234405949701
chr1	1049539	1049669	130	+	exon	AGRN	0.370086329803712	1	0.431667327101653	1	0.685596876605373	0.990865918860029	-0.10473521619525	-0.123172426906725	0.451043985816752	0.856346840057236	0.0184372107114746
chr1	1050376	1050565	189	+	exon	AGRN	0.744193730207268	1	0.876639612810464	1	0.835942681486029	0.990865918860029	0.0292618127864154	-0.123172426906725	0.451043985816752	0.856346840057236	0.15243423969314
chr1	1050645	1050775	130	+	exon	AGRN	0.150608433425234	1	0.18664438734462	1	0.32430579890717	0.990865918860029	0.0971963816111438	-0.123172426906725	0.451043985816752	0.856346840057236	0.220368808517869
chr1	1054795	1054943	148	+	exon	AGRN	0.127113300088303	1	0.070838789336087	1	0.27616690257275	0.990865918860029	0.274023749177034	-0.123172426906725	0.451043985816752	0.856346840057236	0.397196176083759
chr1	1055042	1055424	382	+	utr3	AGRN	0.606729117211774	1	0.931483170253009	1	0.939368508007653	0.990865918860029	0.0780641049417565	-0.123172426906725	0.451043985816752	0.856346840057236	0.201236531848481
chr1	1055469	1055687	218	+	utr3	AGRN	0.104991885398078	1	0.212268301592474	1	0.332841320773418	0.990865918860029	-0.212299493316574	-0.123172426906725	0.451043985816752	0.856346840057236	-0.0891270664098487
chr1	1081887	1083004	1117	-	utr3	C1orf159	0.498250184649723	1	0.34862869510616	1	0.0645559321890408	0.990865918860029	0.303499332761858	-0.106685815355611	0.634848552954504	0.919956546809288	0.410185148117469
chr1	1216999	1217796	797	-	utr3	SDF4	0.741887975521586	1	0.468238526151283	1	0.381554300586441	0.990865918860029	0.469099755231532	0.0658676651205806	0.570505903959586	0.901593166228329	0.403232090110951
chr1	1218516	1219016	500	-	utr3	SDF4	0.691800963561402	1	0.443925400874546	1	0.312656666989911	0.990865918860029	0.29418997721805	0.0658676651205806	0.570505903959586	0.901593166228329	0.228322312097469
chr1	1219976	1220242	266	-	exon	SDF4	0.680355506675889	1	0.530573763708431	1	0.564676772520637	0.990865918860029	0.719834550029091	0.0658676651205806	0.570505903959586	0.901593166228329	0.65396688490851
chr1	1223867	1224066	199	-	exon	SDF4	0.486930240214749	1	0.309832184976437	1	0.199515449738535	0.990865918860029	0.514239636157372	0.0658676651205806	0.570505903959586	0.901593166228329	0.448371971036791
chr1	1228490	1229040	550	-	utr5	SDF4	0.896319898308326	1	0.708017820212073	1	0.586519774544824	0.990865918860029	0.230780038793121	0.0658676651205806	0.570505903959586	0.901593166228329	0.16491237367254
chr1	1231661	1232037	376	-	utr5	SDF4	0.85911623983515	1	0.919030314410578	1	0.938684998763821	0.990865918860029	0.0953803890731396	0.0658676651205806	0.570505903959586	0.901593166228329	0.0295127239525591
chr1	1232293	1233549	1256	+	utr3	B3GALT6	0.491888727327328	1	0.457497142180826	1	0.00971147033999876	0.990865918860029	-0.970830654158827	-0.351276188229586	0.601488560741164	0.908966212472444	-0.619554465929241
chr1	1234201	1234944	743	+	utr3	B3GALT6	0.662939880746033	1	0.818717679765626	1	0.4057719117175	0.990865918860029	-0.503296167542284	-0.351276188229586	0.601488560741164	0.908966212472444	-0.152019979312698
chr1	1235072	1235202	130	+	utr3*	B3GALT6	0.473545238308872	1	0.359981190134259	1	0.656108321798787	0.990865918860029	0.390375701696878	-0.351276188229586	0.601488560741164	0.908966212472444	0.741651889926463
chr1	1235362	1235581	219	+	utr3*	B3GALT6	0.36873857826119	1	0.426291095935733	1	0.500682670763055	0.990865918860029	-0.183133196211888	-0.351276188229586	0.601488560741164	0.908966212472444	0.168142992017698
chr1	1235952	1236661	709	+	utr3*	B3GALT6	0.656505545058317	1	0.505334451396405	1	0.65335796695992	0.990865918860029	0.229930505699662	-0.351276188229586	0.601488560741164	0.908966212472444	0.581206693929247
chr1	1237611	1237920	309	+	intergenic	NA	0.777425674038892	1	0.883527306828959	1	0.910716392231101	0.990865918860029	0.273794870532561	NA	NA	NA	NA
chr1	1238467	1238638	171	+	intergenic	NA	0.707669520722735	1	0.766166665060005	1	0.83323652068821	0.990865918860029	0.261519193626478	NA	NA	NA	NA
chr1	1243416	1243678	262	-	exon	FAM132A	0.739011649463278	1	0.674927246572982	1	0.844310811146922	0.990865918860029	0.134000946241818	-0.078747721795142	0.93505461668423	NA	0.21274866803696
chr1	1254075	1254258	183	-	utr3	UBE2J2	0.580752586356323	1	0.442110471305798	1	0.463846066998605	0.990865918860029	0.588734795274582	0.0988269600493312	0.670666508275511	0.928443567709287	0.48990783522525
chr1	1255043	1255460	417	-	utr3	UBE2J2	0.457347412273664	1	0.636460232489069	1	0.742406424752454	0.990865918860029	0.053341174968359	0.0988269600493312	0.670666508275511	0.928443567709287	-0.0454857850809722
chr1	1273113	1273835	722	-	utr5	UBE2J2	0.714270148276778	1	0.875705270180827	1	0.890245254031525	0.990865918860029	-0.0492118595546689	0.0988269600493312	0.670666508275511	0.928443567709287	-0.148038819604
chr1	1274015	1275280	1265	+	exon	RP5-902P8.10	0.908671901462193	1	0.857788907172351	1	0.834777297711014	0.990865918860029	0.00339024356504772	-0.193256428161449	0.631225023999616	NA	0.196646671726497
chr1	1279014	1279189	175	+	exon	RP5-902P8.10	0.132765894414792	1	0.0843775618610126	1	0.147570756620237	0.990865918860029	0.753100320679212	-0.193256428161449	0.631225023999616	NA	0.946356748840661
chr1	1281364	1281547	183	+	utr5	SCNN1D	0.314867808661954	1	0.18753246925365	1	0.351895420382707	0.990865918860029	-0.114694331898016	0.0923607405704387	0.691895211697084	0.935098306364947	-0.207055072468455
chr1	1283894	1284073	179	+	utr5	SCNN1D	0.527501936171756	1	0.644294747694058	1	0.698211914234442	0.990865918860029	-0.334561474750171	0.0923607405704387	0.691895211697084	0.935098306364947	-0.42692221532061
chr1	1284448	1284879	431	+	intron	SCNN1D	0.432502038059957	1	0.317851291530198	1	0.282973001216919	0.990865918860029	-0.377909955936062	0.0923607405704387	0.691895211697084	0.935098306364947	-0.470270696506501
chr1	1285069	1285770	701	+	exon	SCNN1D	0.620593105057408	1	0.804170007147143	1	0.880658209468809	0.990865918860029	-0.128997251033988	0.0923607405704387	0.691895211697084	0.935098306364947	-0.221357991604427
chr1	1285816	1286075	259	+	exon	SCNN1D	0.173297744717222	1	0.245659394643056	1	0.277812614705578	0.990865918860029	0.121045153845052	0.0923607405704387	0.691895211697084	0.935098306364947	0.0286844132746132
chr1	1291377	1291847	470	+	utr3	SCNN1D	0.430788853559945	1	0.549559136042575	1	0.524165687031937	0.990865918860029	-0.0240957697932806	0.0923607405704387	0.691895211697084	0.935098306364947	-0.116456510363719
chr1	1292888	1293046	158	-	utr3	ACAP3	0.354529702502966	1	0.538964268339281	1	0.59600539320137	0.990865918860029	0.303821085525618	-0.0339426682038753	0.846115284098262	0.975120053420392	0.337763753729493
chr1	1293485	1293776	291	-	utr3	ACAP3	0.243219688283113	1	0.150536645671785	1	0.264204166778686	0.990865918860029	0.460426034703325	-0.0339426682038753	0.846115284098262	0.975120053420392	0.4943687029072
chr1	1293866	1294021	155	-	exon	ACAP3	0.0652367800591082	1	0.0913317260735751	1	0.256162239390643	0.990865918860029	0.0630435978699688	-0.0339426682038753	0.846115284098262	0.975120053420392	0.0969862660738441
chr1	1294100	1294273	173	-	exon	ACAP3	0.0829379080032535	1	0.0444523268783647	1	0.136984919107124	0.990865918860029	0.386516820154318	-0.0339426682038753	0.846115284098262	0.975120053420392	0.420459488358193
chr1	1294410	1294881	471	-	exon	ACAP3	0.685075338431503	1	0.516542819181423	1	0.313242778206795	0.990865918860029	0.543826342988612	-0.0339426682038753	0.846115284098262	0.975120053420392	0.577769011192487
chr1	1295759	1295969	210	-	exon	ACAP3	0.818181824966531	1	0.578301000055872	1	0.696062095977021	0.990865918860029	0.176214441915454	-0.0339426682038753	0.846115284098262	0.975120053420392	0.21015711011933
chr1	1296461	1296716	255	-	exon	ACAP3	0.282933762436397	1	0.184968745156527	1	0.344018455022761	0.990865918860029	0.2172175966756	-0.0339426682038753	0.846115284098262	0.975120053420392	0.251160264879475
chr1	1298031	1298408	377	-	exon	ACAP3	0.026491358123735	1	0.0172459983395857	1	0.100739533124766	0.990865918860029	0.727199529050469	-0.0339426682038753	0.846115284098262	0.975120053420392	0.761142197254345
chr1	1299011	1299175	164	-	exon	ACAP3	0.390028035571031	1	0.531016331074262	1	0.654486930425495	0.990865918860029	0.273449203062201	-0.0339426682038753	0.846115284098262	0.975120053420392	0.307391871266076
chr1	1299269	1299492	223	-	exon	ACAP3	0.532630605983454	1	0.407400265815049	1	0.568912733801309	0.990865918860029	0.318430124718825	-0.0339426682038753	0.846115284098262	0.975120053420392	0.3523727929227
chr1	1299717	1299975	258	-	exon	ACAP3	0.509452754651846	1	0.361461706369668	1	0.616451948681364	0.990865918860029	0.116368649459067	-0.0339426682038753	0.846115284098262	0.975120053420392	0.150311317662942
chr1	1300186	1300411	225	-	utr3	ACAP3	0.874901472807188	1	0.6594265337123	1	0.780576504171377	0.990865918860029	0.4118124509804	-0.0339426682038753	0.846115284098262	0.975120053420392	0.445755119184275
chr1	1300508	1300835	327	-	utr3	ACAP3	0.350725660435748	1	0.254848942837034	1	0.229858108580878	0.990865918860029	0.434297321335362	-0.0339426682038753	0.846115284098262	0.975120053420392	0.468239989539237
chr1	1302516	1302666	150	-	intron	ACAP3	0.243154068259211	1	0.173621822509839	1	0.286031299023946	0.990865918860029	0.14374600623663	-0.0339426682038753	0.846115284098262	0.975120053420392	0.177688674440506
chr1	1303469	1303692	223	-	exon	ACAP3	0.0911464977440398	1	0.128811692788948	1	0.283316135148723	0.990865918860029	0.0709943187964055	-0.0339426682038753	0.846115284098262	0.975120053420392	0.104936987000281
chr1	1305528	1305682	154	-	exon	ACAP3	0.880803835326994	1	0.973513277147884	1	0.944309284123061	0.990865918860029	0.44525562881288	-0.0339426682038753	0.846115284098262	0.975120053420392	0.479198297016755
chr1	1306980	1307110	130	-	exon	ACAP3	0.166030178246196	1	0.194698314468765	1	0.27977375536969	0.990865918860029	0.18670687754944	-0.0339426682038753	0.846115284098262	0.975120053420392	0.220649545753315
chr1	1307432	1307821	389	-	utr5	ACAP3	0.592117904462886	1	0.480728828614861	1	0.550181968385948	0.990865918860029	0.232949637278627	-0.0339426682038753	0.846115284098262	0.975120053420392	0.266892305482502
chr1	1308008	1308138	130	-	utr5	ACAP3	0.520539791626748	1	0.467811485279209	1	0.817542477143921	0.990865918860029	0.408481131371077	-0.0339426682038753	0.846115284098262	0.975120053420392	0.442423799574952
chr1	1308733	1309286	553	+	utr5	PUSL1	0.406591265018515	1	0.660231720618595	1	0.647377431481213	0.990865918860029	-0.0196648589220757	-0.281602491512842	0.0947172765621442	0.57108127478415	0.261937632590767
chr1	1309344	1309529	185	+	utr5	PUSL1	0.744682316873391	1	0.545258767575096	1	0.549545712415267	0.990865918860029	-0.0383299836813536	-0.281602491512842	0.0947172765621442	0.57108127478415	0.243272507831489
chr1	1309600	1309841	241	+	utr5	PUSL1	0.654054871405464	1	0.437371103036272	1	0.708241766402699	0.990865918860029	-0.0526010266756934	-0.281602491512842	0.0947172765621442	0.57108127478415	0.229001464837149
chr1	1309951	1310108	157	+	exon	PUSL1	0.620356989380037	1	0.461617197954462	1	0.696776876123249	0.990865918860029	-0.0409181188807837	-0.281602491512842	0.0947172765621442	0.57108127478415	0.240684372632059
chr1	1310131	1310353	222	+	exon	PUSL1	0.683136175656208	1	0.510207662430046	1	0.740229557224663	0.990865918860029	0.267475938811259	-0.281602491512842	0.0947172765621442	0.57108127478415	0.549078430324101
chr1	1311244	1311544	300	+	utr3	PUSL1	0.551976935616276	1	0.339102722609887	1	0.596336970750641	0.990865918860029	0.250840648034435	-0.281602491512842	0.0947172765621442	0.57108127478415	0.532443139547277
chr1	1311716	1313700	1984	-	utr3	CPSF3L	0.198353085035685	1	0.528608080483256	1	0.477853694559976	0.990865918860029	-0.142039607050087	-0.0592308338974621	0.6408649549408	0.920547608842789	-0.0828087731526251
chr1	1313881	1314837	956	-	utr3	CPSF3L	0.317571973406679	1	0.463012799156922	1	0.500266235059261	0.990865918860029	-0.385395114882202	-0.0592308338974621	0.6408649549408	0.920547608842789	-0.32616428098474
chr1	1314927	1315385	458	-	utr3	CPSF3L	0.233010074893889	1	0.345910676963597	1	0.32494586786267	0.990865918860029	-0.598865673811942	-0.0592308338974621	0.6408649549408	0.920547608842789	-0.539634839914479
chr1	1318862	1319697	835	-	utr3	CPSF3L	0.788494569424435	1	0.79250495211273	1	0.812277025626738	0.990865918860029	0.0884715093062146	-0.0592308338974621	0.6408649549408	0.920547608842789	0.147702343203677
chr1	1320502	1320760	258	-	utr3	CPSF3L	0.828839739017459	1	0.877663459259705	1	0.9556047373789	0.990865918860029	0.320922606988071	-0.0592308338974621	0.6408649549408	0.920547608842789	0.380153440885533
chr1	1320874	1321182	308	-	utr3	CPSF3L	0.850237323723241	1	0.584539193866541	1	0.538370643673632	0.990865918860029	-0.0498763509344959	-0.0592308338974621	0.6408649549408	0.920547608842789	0.00935448296296622
chr1	1323978	1324155	177	-	intron	CPSF3L	0.906634212585319	1	0.933326650020539	1	0.812917214575386	0.990865918860029	-0.0122355572414504	-0.0592308338974621	0.6408649549408	0.920547608842789	0.0469952766560118
chr1	1324785	1325101	316	+	utr5	CPTP	0.582431558225833	1	0.443873132468488	1	0.475325950170944	0.990865918860029	0.0571454354884835	-0.277128061188253	0.144168170284231	0.637429657102976	0.334273496676737
chr1	1325765	1326007	242	+	intron	CPTP	0.992079692816888	1	0.833413858928992	1	0.945055334310661	0.990865918860029	0.500178912317426	-0.277128061188253	0.144168170284231	0.637429657102976	0.77730697350568
chr1	1326739	1326879	140	+	utr5	CPTP	0.665476067228197	1	0.927018767592737	1	0.97710783420742	0.990865918860029	0.194915060856581	-0.277128061188253	0.144168170284231	0.637429657102976	0.472043122044835
chr1	1327153	1328822	1669	+	utr3	CPTP	0.875569016024337	1	0.805987232414497	1	0.646238503669163	0.990865918860029	-0.196256372992843	-0.277128061188253	0.144168170284231	0.637429657102976	0.08087168819541
chr1	1332459	1332662	203	+	exon	TAS1R3	0.704626270201784	1	0.759591216992004	1	0.883418247220529	0.990865918860029	0.343316420103205	0.298688689879473	0.450065871834196	NA	0.0446277302237329
chr1	1332901	1333426	525	+	exon	TAS1R3	0.527225031579847	1	0.431624068957434	1	0.387729343331075	0.990865918860029	0.456427113659319	0.298688689879473	0.450065871834196	NA	0.157738423779847
chr1	1333485	1334146	661	+	exon	TAS1R3	0.420602864038395	1	0.499005776780612	1	0.358724091737703	0.990865918860029	0.286519618479299	0.298688689879473	0.450065871834196	NA	-0.0121690714001738
chr1	1334225	1334406	181	+	exon	TAS1R3	0.147368783714689	1	0.176668041931478	1	0.310857760883117	0.990865918860029	0.219879476322185	0.298688689879473	0.450065871834196	NA	-0.0788092135572878
chr1	1334559	1334703	144	+	utr3	TAS1R3	0.486685039108316	1	0.381111594898452	1	0.440419936293051	0.990865918860029	0.502582869640047	0.298688689879473	0.450065871834196	NA	0.203894179760575
chr1	1334774	1334907	133	+	utr3	TAS1R3	0.521977758382347	1	0.396947055667603	1	0.506499940622404	0.990865918860029	1.66739755592905	0.298688689879473	0.450065871834196	NA	1.36870886604957
chr1	1335418	1337029	1611	-	utr3	DVL1	0.471942871759853	1	0.730894438692524	1	0.503139133292325	0.990865918860029	-0.399603568549129	-0.393120847887206	0.00754366875434583	0.221864758709395	-0.00648272066192324
chr1	1337143	1337357	214	-	intron	DVL1	0.303537031225159	1	0.202666950375596	1	0.373138432785512	0.990865918860029	0.201983818427505	-0.393120847887206	0.00754366875434583	0.221864758709395	0.59510466631471
chr1	1337725	1338278	553	-	exon	DVL1	0.828808769096374	1	0.85252237048935	1	0.989841795391482	0.991613385305448	-0.145431661852609	-0.393120847887206	0.00754366875434583	0.221864758709395	0.247689186034597
chr1	1338329	1338730	401	-	exon	DVL1	0.673432494946052	1	0.432720063433521	1	0.651625770619023	0.990865918860029	-0.177101952461019	-0.393120847887206	0.00754366875434583	0.221864758709395	0.216018895426187
chr1	1339369	1339541	172	-	exon	DVL1	0.677081203354295	1	0.912864877624506	1	0.80496198973902	0.990865918860029	-0.663493707013695	-0.393120847887206	0.00754366875434583	0.221864758709395	-0.270372859126489
chr1	1340118	1340599	481	-	exon	DVL1	0.843127215815507	1	0.856174077434199	1	0.938238126610982	0.990865918860029	-0.177291342616503	-0.393120847887206	0.00754366875434583	0.221864758709395	0.215829505270703
chr1	1341676	1342263	587	-	exon	DVL1	0.965774345335815	1	0.65003084311169	1	0.506641525984457	0.990865918860029	-0.34088284073041	-0.393120847887206	0.00754366875434583	0.221864758709395	0.052238007156796
chr1	1342369	1342583	214	-	exon	DVL1	0.678351540353609	1	0.862330022614164	1	0.597393639547952	0.990865918860029	-0.617570890260909	-0.393120847887206	0.00754366875434583	0.221864758709395	-0.224450042373703
chr1	1348576	1348742	166	-	intron	DVL1	0.68846031687945	1	0.582990860785465	1	0.775160790912754	0.990865918860029	0.000362819607709098	-0.393120847887206	0.00754366875434583	0.221864758709395	0.393483667494915
chr1	1348938	1349414	476	-	utr5	DVL1	0.372226187004305	1	0.499388177295271	1	0.321574737725553	0.990865918860029	-0.385139274622276	-0.393120847887206	0.00754366875434583	0.221864758709395	0.00798157326492949
chr1	1349597	1349952	355	-	utr5*	DVL1	0.467166114496777	1	0.345883509910542	1	0.426078863993866	0.990865918860029	0.163504770405147	-0.393120847887206	0.00754366875434583	0.221864758709395	0.556625618292353
chr1	1351376	1352671	1295	-	utr3*	MXRA8	0.21563251946785	1	0.340417016245704	1	0.175482676382829	0.990865918860029	-0.441432316975003	-0.113431021129297	0.627842501947331	0.917550833444919	-0.328001295845706
chr1	1352829	1353835	1006	-	utr3	MXRA8	0.557931079960359	1	0.872996370332316	1	0.726213768255638	0.990865918860029	0.0265583094393273	-0.113431021129297	0.627842501947331	0.917550833444919	0.139989330568624
chr1	1354161	1354777	616	-	exon	MXRA8	0.285470337038343	1	0.167601006886689	1	0.238125051333437	0.990865918860029	0.172979252658383	-0.113431021129297	0.627842501947331	0.917550833444919	0.28641027378768
chr1	1354865	1355153	288	-	exon	MXRA8	0.603330459085457	1	0.742661340901684	1	0.897455301431255	0.990865918860029	-0.329579339477192	-0.113431021129297	0.627842501947331	0.917550833444919	-0.216148318347895
chr1	1355257	1355745	488	-	exon	MXRA8	0.694822894319531	1	0.848152698505577	1	0.829656589375558	0.990865918860029	-0.201029634136363	-0.113431021129297	0.627842501947331	0.917550833444919	-0.0875986130070661
chr1	1356928	1357426	498	-	intron	MXRA8	0.789436800647592	1	0.947731462534177	1	0.922196470356256	0.990865918860029	-0.199327918890828	-0.113431021129297	0.627842501947331	0.917550833444919	-0.0858968977615316
chr1	1373788	1375334	1546	-	utr3	AURKAIP1	0.805124545186524	1	0.797130782556335	1	0.741994079253847	0.990865918860029	-0.313747635542661	-0.455961329450572	0.000425416448496024	0.0545888776822865	0.142213693907911
chr1	1386934	1387264	330	-	utr3	CCNL2	0.686773687304393	1	0.984847132002914	1	0.963643052768978	0.990865918860029	0.483073830859272	0.335507399641336	0.0275781030239452	0.359809507274423	0.147566431217936
chr1	1387403	1387655	252	-	utr3	CCNL2	0.589906796246422	1	0.40312734437149	1	0.307055538934907	0.990865918860029	0.851145567230925	0.335507399641336	0.0275781030239452	0.359809507274423	0.515638167589589
chr1	1387800	1388151	351	-	utr3	CCNL2	0.547901737692565	1	0.830343852293121	1	0.840483772654039	0.990865918860029	0.197695480477488	0.335507399641336	0.0275781030239452	0.359809507274423	-0.137811919163849
chr1	1391331	1391563	232	-	utr3	CCNL2	0.179932407615355	1	0.113361770248433	1	0.0162055041706819	0.990865918860029	1.20901403719679	0.335507399641336	0.0275781030239452	0.359809507274423	0.873506637555455
chr1	1398909	1399363	454	-	utr5	CCNL2	0.431145735792474	1	0.302085459604362	1	0.0556061084682489	0.990865918860029	0.510203672164382	0.335507399641336	0.0275781030239452	0.359809507274423	0.174696272523046
chr1	1399519	1401418	1899	+	exon	RP4-758J18.2	0.735058034906339	1	0.494870014685573	1	0.479778020088023	0.990865918860029	-0.0355675067833592	-0.31096549842963	0.0514539742229394	0.451979572636031	0.275397991646271
chr1	1406995	1407306	311	-	utr5	MRPL20	0.510735436113461	1	0.780007652187052	1	0.704682941241061	0.990865918860029	-0.215677388795887	-0.202502269364523	0.169312241571772	0.666819227801765	-0.0131751194313648
chr1	1407413	1407716	303	-	utr5*	MRPL20	0.32168428575535	1	0.240606278571608	1	0.248966982510956	0.990865918860029	0.546871844041748	-0.202502269364523	0.169312241571772	0.666819227801765	0.749374113406271
chr1	1430376	1430803	427	-	exon	RP4-758J18.10	0.594252077995023	1	0.478088638337776	1	0.627297506538303	0.990865918860029	-0.676649615783646	-1.03639008621831	0.158946970624502	NA	0.35974047043466
chr1	1433696	1434010	314	-	intron	RP4-758J18.10	0.951111318752656	1	0.900675088815851	1	0.924082168550482	0.990865918860029	-0.0566254016211659	-1.03639008621831	0.158946970624502	NA	0.979764684597141
chr1	1434085	1434216	131	-	exon	RP4-758J18.10	0.115371634797175	1	0.0777267833527358	1	0.252942399071293	0.990865918860029	-0.683283057233505	-1.03639008621831	0.158946970624502	NA	0.353107028984801
chr1	1434321	1434621	300	-	exon	RP4-758J18.10	0.709587816563634	1	0.570955569894392	1	0.707545319954616	0.990865918860029	-0.393860416941344	-1.03639008621831	0.158946970624502	NA	0.642529669276963
chr1	1435312	1435573	261	+	utr5	VWA1	0.833929827649181	1	0.959861525187253	1	0.899761901611964	0.990865918860029	-0.339688937855638	-0.120285728019233	0.566012410770232	0.899944464478867	-0.219403209836405
chr1	1436841	1437538	697	+	utr3	VWA1	0.487915137550819	1	0.328102826324251	1	0.405825781758075	0.990865918860029	0.0525712365359744	-0.120285728019233	0.566012410770232	0.899944464478867	0.172856964555207
chr1	1438963	1440598	1635	+	utr3	VWA1	0.980615609632315	1	0.716435710477244	1	0.533519980196905	0.990865918860029	0.172421739224813	-0.120285728019233	0.566012410770232	0.899944464478867	0.292707467244046
chr1	1471817	1472029	212	+	utr5	ATAD3B	0.575922315373261	1	0.450943759254002	1	0.459676550889041	0.990865918860029	0.376895703833393	-0.171636883753118	0.257006787008044	0.74752918990301	0.548532587586511
chr1	1478399	1478537	138	+	exon	ATAD3B	0.198738471967077	1	0.135819762992651	1	0.26700765702567	0.990865918860029	0.343497701350272	-0.171636883753118	0.257006787008044	0.74752918990301	0.51513458510339
chr1	1482153	1482285	132	+	exon	ATAD3B	0.0307189138445037	1	0.0135368284641971	1	0.153742731507861	0.990865918860029	0.309492510937738	-0.171636883753118	0.257006787008044	0.74752918990301	0.481129394690856
chr1	1490227	1490371	144	+	exon	ATAD3B	0.185517976086782	1	0.122116038623083	1	0.109258396747385	0.990865918860029	0.806426038880677	-0.171636883753118	0.257006787008044	0.74752918990301	0.978062922633795
chr1	1495570	1495809	239	+	exon	ATAD3B	0.901247185416791	1	0.652656784424971	1	0.591738976828535	0.990865918860029	0.0761325166981249	-0.171636883753118	0.257006787008044	0.74752918990301	0.247769400451243
chr1	1495900	1496157	257	+	utr3	ATAD3B	0.515609206609316	1	0.345433272107359	1	0.506603121221798	0.990865918860029	0.173256619579207	-0.171636883753118	0.257006787008044	0.74752918990301	0.344893503332325
chr1	1511494	1512044	550	+	utr5*	ATAD3A	0.521218511911032	1	0.385296060437233	1	0.415776619831053	0.990865918860029	0.0439561352033765	0.1319143585847	0.776866022930698	0.954309967787509	-0.087958223381324
chr1	1512128	1512411	283	+	utr5	ATAD3A	0.6666006531574	1	0.549833913795729	1	0.393958012964191	0.990865918860029	0.421370251462329	0.1319143585847	0.776866022930698	0.954309967787509	0.289455892877629
chr1	1520145	1520301	156	+	exon	ATAD3A	0.114759648974539	1	0.0779382033866722	1	0.0979113960235283	0.990865918860029	0.709312626227046	0.1319143585847	0.776866022930698	0.954309967787509	0.577398267642346
chr1	1522657	1522822	165	+	exon	ATAD3A	0.758886744570176	1	0.621755910151502	1	0.541564266066217	0.990865918860029	0.448904060910422	0.1319143585847	0.776866022930698	0.954309967787509	0.316989702325721
chr1	1523744	1523938	194	+	exon	ATAD3A	0.831527188211312	1	0.67589907196309	1	0.380971079546495	0.990865918860029	0.757461977404292	0.1319143585847	0.776866022930698	0.954309967787509	0.625547618819591
chr1	1527233	1527483	250	+	exon	ATAD3A	0.502901350985069	1	0.624798850072268	1	0.826171458518554	0.990865918860029	-0.063682050439233	0.1319143585847	0.776866022930698	0.954309967787509	-0.195596409023933
chr1	1527617	1527801	184	+	exon	ATAD3A	0.717099442543389	1	0.904679464419511	1	0.952554667330784	0.990865918860029	0.420451807705058	0.1319143585847	0.776866022930698	0.954309967787509	0.288537449120357
chr1	1528599	1528795	196	+	intron	ATAD3A	0.917832954940478	1	0.748714621198629	1	0.843632353768906	0.990865918860029	0.435518281878731	0.1319143585847	0.776866022930698	0.954309967787509	0.303603923294031
chr1	1533932	1534621	689	+	utr3	ATAD3A	0.732362345411744	1	0.630862703157652	1	0.0344059344415797	0.990865918860029	0.528054169152136	0.1319143585847	0.776866022930698	0.954309967787509	0.396139810567435
chr1	1540519	1541448	929	-	utr3*	SSU72	0.115376214393837	1	0.156676369320322	1	0.24386730266007	0.990865918860029	0.0665605825745933	-0.148296378725055	0.23994391111086	0.737593769052881	0.214856961299648
chr1	1542051	1542265	214	-	utr3	SSU72	0.175617871675472	1	0.10512798855647	1	0.0545981659444752	0.990865918860029	0.622479458873798	-0.148296378725055	0.23994391111086	0.737593769052881	0.770775837598852
chr1	1543331	1543475	144	-	intron	SSU72	0.0427497706536283	1	0.0284887680991928	1	0.0780290842744338	0.990865918860029	-0.174207137248082	-0.148296378725055	0.23994391111086	0.737593769052881	-0.0259107585230273
chr1	1543932	1544083	151	-	exon	SSU72	0.0899199746908662	1	0.0497857633652439	1	0.0120855159041801	0.990865918860029	1.05015472168141	-0.148296378725055	0.23994391111086	0.737593769052881	1.19845110040646
chr1	1564848	1565012	164	-	exon	SSU72	0.951749490302646	1	0.627378014199299	1	0.582339036055218	0.990865918860029	0.0248617918172446	-0.148296378725055	0.23994391111086	0.737593769052881	0.173158170542299
chr1	1574493	1574847	354	-	utr5	SSU72	0.0494120377073636	1	0.0411674826611641	1	0.0367161549977825	0.990865918860029	-0.0522921041958432	-0.148296378725055	0.23994391111086	0.737593769052881	0.0960042745292114
chr1	1598134	1598532	398	-	utr3	FNDC10	0.951274581775778	1	0.897225739465243	1	0.899909782378299	0.990865918860029	-1.45955657042804	-1.60958664862431	0.0140019164196987	NA	0.15003007819627
chr1	1598988	1599599	611	-	utr3	FNDC10	0.509681219522946	1	0.462519253381695	1	0.0799944790449891	0.990865918860029	-2.15929231361439	-1.60958664862431	0.0140019164196987	NA	-0.549705664990074
chr1	1600340	1600470	130	-	utr5*	FNDC10	0.250892370375551	1	0.244382670711232	1	0.375572487825137	0.990865918860029	-1.07229458470027	-1.60958664862431	0.0140019164196987	NA	0.537292063924044
chr1	1600556	1600704	148	-	utr5*	FNDC10	0.723481407437639	1	0.606534712461409	1	0.760866023111603	0.990865918860029	-0.574923879312156	-1.60958664862431	0.0140019164196987	NA	1.03466276931216
chr1	1600810	1601279	469	-	utr5*	FNDC10	0.717493789513773	1	0.54400695511111	1	0.702229817592372	0.990865918860029	-0.349722724853641	-1.60958664862431	0.0140019164196987	NA	1.25986392377067
chr1	1601493	1601623	130	-	utr5*	FNDC10	0.546894656700411	1	0.614595685901603	1	0.769099073913357	0.990865918860029	-0.591755354085576	-1.60958664862431	0.0140019164196987	NA	1.01783129453874
chr1	1602080	1602238	158	-	utr5*	FNDC10	0.0396358676367751	1	0.0584931708631475	1	0.166910134285981	0.990865918860029	-0.649262524277951	-1.60958664862431	0.0140019164196987	NA	0.960324124346361
chr1	1602321	1602451	130	+	intergenic	NA	0.862504575490002	1	0.974314452579528	1	0.928964306991396	0.990865918860029	-0.443766871646558	NA	NA	NA	NA
chr1	1615125	1615808	683	+	utr5	MIB2	0.863535212892868	1	0.999503866696133	1	0.962135931089725	0.990865918860029	0.151927340149291	0.150905340417828	0.432380467452192	0.851274105283973	0.00102199973146305
chr1	1615876	1616163	287	+	utr5	MIB2	0.821441393849842	1	0.795363507362776	1	0.95013317140837	0.990865918860029	0.664974330665749	0.150905340417828	0.432380467452192	0.851274105283973	0.514068990247921
chr1	1616397	1616654	257	+	utr5	MIB2	0.955587599229256	1	0.934037266505855	1	0.884723374697562	0.990865918860029	0.475839982414541	0.150905340417828	0.432380467452192	0.851274105283973	0.324934641996714
chr1	1623284	1623931	647	+	utr3	MIB2	0.505336895167965	1	0.403924989667583	1	0.104515933882497	0.990865918860029	0.538422477426921	0.150905340417828	0.432380467452192	0.851274105283973	0.387517137009093
chr1	1624007	1624325	318	+	exon	MIB2	0.541657874423733	1	0.719920616527201	1	0.840425070777833	0.990865918860029	0.449194528626684	0.150905340417828	0.432380467452192	0.851274105283973	0.298289188208856
chr1	1624488	1624828	340	+	utr3	MIB2	0.827899261307549	1	0.987301427834928	1	0.946818585269676	0.990865918860029	0.26751837700975	0.150905340417828	0.432380467452192	0.851274105283973	0.116613036591922
chr1	1624886	1625136	250	+	utr3	MIB2	0.362005237179534	1	0.456068610091843	1	0.452491791261159	0.990865918860029	0.0981836288100947	0.150905340417828	0.432380467452192	0.851274105283973	-0.0527217116077331
chr1	1625201	1625647	446	+	utr3	MIB2	0.347574490228366	1	0.241553066356151	1	0.233064368204963	0.990865918860029	0.572057653423475	0.150905340417828	0.432380467452192	0.851274105283973	0.421152313005647
chr1	1626430	1627418	988	+	utr3	MIB2	0.821128146387318	1	0.938247753922959	1	0.92371315886318	0.990865918860029	0.306347992330555	0.150905340417828	0.432380467452192	0.851274105283973	0.155442651912727
chr1	1627555	1627805	250	+	utr3	MIB2	0.418373802987926	1	0.569699873891228	1	0.675092089559565	0.990865918860029	0.102210627103328	0.150905340417828	0.432380467452192	0.851274105283973	-0.0486947133144998
chr1	1627943	1628365	422	+	utr3	MIB2	0.797310950050372	1	0.591175750814464	1	0.691259533504154	0.990865918860029	0.323415626862385	0.150905340417828	0.432380467452192	0.851274105283973	0.172510286444557
chr1	1628403	1628625	222	+	utr3	MIB2	0.489085616942394	1	0.341718641341382	1	0.421270803413786	0.990865918860029	0.50847661134818	0.150905340417828	0.432380467452192	0.851274105283973	0.357571270930353
chr1	1629083	1629682	599	+	utr3	MIB2	0.20265968667547	1	0.138804694705598	1	0.0743550346086987	0.990865918860029	0.487534467458056	0.150905340417828	0.432380467452192	0.851274105283973	0.336629127040228
chr1	1630203	1630539	336	+	utr3	MIB2	0.245470860902175	1	0.172819846972783	1	0.141146875710104	0.990865918860029	0.156399721771314	0.150905340417828	0.432380467452192	0.851274105283973	0.00549438135348654
chr1	1663017	1663164	147	-	utr3	SLC35E2B	0.464836659816814	1	0.786559197899835	1	0.983104953669312	0.990865918860029	0.282668832728732	0.0334756507235863	0.777558304193907	0.954343208246181	0.249193182005146
chr1	1665097	1665959	862	-	utr3	SLC35E2B	0.883385081292323	1	0.910455574757285	1	0.79026204693665	0.990865918860029	-0.0378328111344059	0.0334756507235863	0.777558304193907	0.954343208246181	-0.0713084618579921
chr1	1672716	1672860	144	+	exon	RP11-345P4.6	0.911205690063239	1	0.753215877179415	1	0.851817325941575	0.990865918860029	0.994251740054993	0.211256700979542	0.558238201033152	NA	0.782995039075451
chr1	1692516	1692652	136	-	utr5	SLC35E2B	0.186568251633018	1	0.130727864261625	1	0.140649204681234	0.990865918860029	-0.0522621250314811	0.0334756507235863	0.777558304193907	0.954343208246181	-0.0857377757550674
chr1	1692744	1692928	184	-	utr5*	SLC35E2B	0.940004406427574	1	0.827282994639167	1	0.912921832103207	0.990865918860029	-0.284055612827104	0.0334756507235863	0.777558304193907	0.954343208246181	-0.31753126355069
chr1	1712270	1712410	140	-	exon	RP1-283E3.8	0.970551540163142	1	0.792131507867302	1	0.941964892485617	0.990865918860029	0.061571930844188	-0.147995934917496	0.682279666754754	NA	0.209567865761684
chr1	1752821	1753172	351	-	utr3	NADK	0.536879061685295	1	0.394242127048338	1	0.358705305842942	0.990865918860029	0.663575170056847	0.185734290208824	0.385183294182246	0.830390588862436	0.477840879848022
chr1	1753575	1753709	134	-	utr3	NADK	0.630824099672656	1	0.859383498501831	1	0.857988735709085	0.990865918860029	0.477835692475222	0.185734290208824	0.385183294182246	0.830390588862436	0.292101402266397
chr1	1754105	1754451	346	-	utr3	NADK	0.63414345919542	1	0.450356459633541	1	0.552169890692851	0.990865918860029	0.461644124312514	0.185734290208824	0.385183294182246	0.830390588862436	0.27590983410369
chr1	1754603	1754755	152	-	utr3	NADK	0.616278875739425	1	0.456433406253693	1	0.353102638389543	0.990865918860029	0.552683591681267	0.185734290208824	0.385183294182246	0.830390588862436	0.366949301472443
chr1	1755399	1755539	140	-	utr3	NADK	0.619519908012216	1	0.450649808681486	1	0.507618290782651	0.990865918860029	0.373942402661873	0.185734290208824	0.385183294182246	0.830390588862436	0.188208112453049
chr1	1757227	1757392	165	-	exon	NADK	0.678255052813017	1	0.951162439765129	1	0.941300935803208	0.990865918860029	0.245591784609407	0.185734290208824	0.385183294182246	0.830390588862436	0.0598574944005826
chr1	1760314	1760717	403	-	intron	NADK	0.389355381138411	1	0.310536767057862	1	0.423757563729729	0.990865918860029	-0.0076026344234887	0.185734290208824	0.385183294182246	0.830390588862436	-0.193336924632313
chr1	1765307	1765440	133	-	utr5	NADK	0.645430998133729	1	0.480829281226384	1	0.488745322499723	0.990865918860029	0.410538193729853	0.185734290208824	0.385183294182246	0.830390588862436	0.224803903521029
chr1	1778015	1778270	255	-	intron	NADK	0.0170985091589399	1	0.0080956919900639	1	0.0319197705528191	0.990865918860029	0.498677685967242	0.185734290208824	0.385183294182246	0.830390588862436	0.312943395758418
chr1	1778607	1778879	272	-	utr5	NADK	0.575567832035288	1	0.528557170352033	1	0.823475354771769	0.990865918860029	0.27302428043335	0.185734290208824	0.385183294182246	0.830390588862436	0.0872899902245257
chr1	1890846	1891125	279	-	utr5	GNB1	0.64684086672295	1	0.712254189792661	1	0.822909052162966	0.990865918860029	-0.319936928605307	-0.25792081928295	0.148467843329118	0.645187863168236	-0.0620161093223576
chr1	1891518	1891757	239	+	exon	RP1-140A9.1	0.577679385466161	1	0.478261587361604	1	0.527923440479182	0.990865918860029	0.0390885638780351	-0.0521443810672511	0.904506336071026	NA	0.0912329449452861
chr1	1891824	1892201	377	+	exon	RP1-140A9.1	0.581843357407902	1	0.752701054234212	1	0.924469694644813	0.990865918860029	-0.0831949925227947	-0.0521443810672511	0.904506336071026	NA	-0.0310506114555437
chr1	1893621	1893857	236	+	intergenic	NA	0.0926159336175089	1	0.108295122916277	1	0.144813257578328	0.990865918860029	0.0101881710677397	NA	NA	NA	NA
chr1	1910805	1910946	141	+	intergenic	NA	0.928079619871576	1	0.802326854786762	1	0.911185242058519	0.990865918860029	-0.044299155076153	NA	NA	NA	NA
chr1	2029721	2030199	478	+	exon	GABRD	0.881074839101971	1	0.741946756485874	1	0.775350551143895	0.990865918860029	0.415987146028296	0.0829287500978242	0.845525172879539	NA	0.333058395930471
chr1	2030285	2030549	264	+	utr3	GABRD	0.533077292694461	1	0.622511771380844	1	0.695527099996484	0.990865918860029	0.449628820527897	0.0829287500978242	0.845525172879539	NA	0.366700070430073
chr1	2180287	2180669	382	+	intron	PRKCZ	0.388783975691131	1	0.483432968588404	1	0.595970964587719	0.990865918860029	0.318727718813536	-0.0198501293923557	0.935507362428431	0.988463734955603	0.338577848205891
chr1	2184530	2184916	386	+	utr3	PRKCZ	0.464881227545374	1	0.637935120804595	1	0.54142790370064	0.990865918860029	-0.124387099962918	-0.0198501293923557	0.935507362428431	0.988463734955603	-0.104536970570562
chr1	2185066	2185328	262	-	utr3	FAAP20	0.133829553527138	1	0.0959224892172275	1	0.165996645045878	0.990865918860029	0.303002321601817	-0.0324528031445421	0.855274738242304	0.976854941587788	0.335455124746359
chr1	2187037	2187174	137	-	utr3	FAAP20	0.546168349314984	1	0.658673353820663	1	0.809551378160312	0.990865918860029	0.100726082171799	-0.0324528031445421	0.855274738242304	0.976854941587788	0.133178885316341
chr1	2187709	2187893	184	-	intron	FAAP20	0.399472896765989	1	0.459405057482187	1	0.594813006560316	0.990865918860029	0.255720012262184	-0.0324528031445421	0.855274738242304	0.976854941587788	0.288172815406726
chr1	2189606	2190018	412	-	utr3	FAAP20	0.322002736092294	1	0.488513493506516	1	0.303543429729225	0.990865918860029	-0.143757555518657	-0.0324528031445421	0.855274738242304	0.976854941587788	-0.111304752374115
chr1	2190066	2191397	1331	-	exon	FAAP20	0.841439022870226	1	0.85447001790798	1	0.866089487619461	0.990865918860029	0.351043410819466	-0.0324528031445421	0.855274738242304	0.976854941587788	0.383496213964008
chr1	2191997	2192221	224	-	utr3	FAAP20	0.615438655161014	1	0.803088551283704	1	0.966004829202375	0.990865918860029	-0.254063318223884	-0.0324528031445421	0.855274738242304	0.976854941587788	-0.221610515079342
chr1	2192491	2192754	263	-	utr3	FAAP20	0.314596586021182	1	0.439699597141596	1	0.693705444793596	0.990865918860029	-0.30179172888116	-0.0324528031445421	0.855274738242304	0.976854941587788	-0.269338925736618
chr1	2192898	2193050	152	-	exon	FAAP20	0.558739921269994	1	0.76109783490065	1	0.909236909332916	0.990865918860029	-0.362360418066873	-0.0324528031445421	0.855274738242304	0.976854941587788	-0.329907614922331
chr1	2193641	2194228	587	-	exon	FAAP20	0.822603085487273	1	0.896041335319959	1	0.862985529621762	0.990865918860029	-0.201781631702647	-0.0324528031445421	0.855274738242304	0.976854941587788	-0.169328828558105
chr1	2226897	2227112	215	+	utr5*	SKI	0.13113759038038	1	0.099245969344683	1	0.282742388024308	0.990865918860029	-0.149123301304063	-0.219500601681936	0.278180865920402	0.767410978972367	0.070377300377873
chr1	2228527	2229689	1162	+	utr5	SKI	0.977110174058235	1	0.693250266972693	1	0.757178635312641	0.990865918860029	-0.0501525081138682	-0.219500601681936	0.278180865920402	0.767410978972367	0.169348093568068
chr1	2280541	2280692	151	+	intron	SKI	0.254290750845656	1	0.267334333886858	1	0.429419009285213	0.990865918860029	-0.239462654881829	-0.219500601681936	0.278180865920402	0.767410978972367	-0.0199620531998926
chr1	2280970	2281130	160	+	intron	SKI	0.629864421369479	1	0.583590556530589	1	0.781177709151055	0.990865918860029	0.434844904250067	-0.219500601681936	0.278180865920402	0.767410978972367	0.654345505932003
chr1	2303809	2304090	281	+	exon	SKI	0.968302465533885	1	0.814650801222972	1	0.930646532408052	0.990865918860029	0.1220567394744	-0.219500601681936	0.278180865920402	0.767410978972367	0.341557341156336
chr1	2304212	2304529	317	+	exon	SKI	0.464521815898526	1	0.640674467311745	1	0.841701318549205	0.990865918860029	0.126035536198034	-0.219500601681936	0.278180865920402	0.767410978972367	0.34553613787997
chr1	2305933	2306181	248	+	exon	SKI	0.775693851374402	1	0.968329390284547	1	0.964467207899032	0.990865918860029	0.0674656696357061	-0.219500601681936	0.278180865920402	0.767410978972367	0.286966271317642
chr1	2306493	2306812	319	+	utr3	SKI	0.251826306318625	1	0.175815353820483	1	0.273720212597258	0.990865918860029	0.0389757679285887	-0.219500601681936	0.278180865920402	0.767410978972367	0.258476369610525
chr1	2307233	2307607	374	+	utr3	SKI	0.41004653545318	1	0.54732938050927	1	0.589758822409253	0.990865918860029	-0.432162476561527	-0.219500601681936	0.278180865920402	0.767410978972367	-0.212661874879591
chr1	2309007	2309193	186	+	utr3	SKI	0.929294770754116	1	0.93712922268216	1	0.954429778617684	0.990865918860029	-0.3104136164277	-0.219500601681936	0.278180865920402	0.767410978972367	-0.0909130147457643
chr1	2312673	2312805	132	+	intergenic	NA	0.996534849105211	1	0.91340013923216	1	0.880864563299694	0.990865918860029	0.208980869984479	NA	NA	NA	NA
chr1	2313570	2313762	192	+	intergenic	NA	0.1325579733409	1	0.174335038929557	1	0.304916356749492	0.990865918860029	-0.161546359473391	NA	NA	NA	NA
chr1	2314055	2314830	775	+	intergenic	NA	0.612792834356333	1	0.738236839046441	1	0.713512669197856	0.990865918860029	-0.0930939382684066	NA	NA	NA	NA
chr1	2316117	2316735	618	+	intergenic	NA	0.500935669601918	1	0.591350866953039	1	0.734826630041933	0.990865918860029	-0.150926385399135	NA	NA	NA	NA
chr1	2320047	2320235	188	-	utr3*	MORN1	0.491796294429329	1	0.421939661511758	1	0.594879126326767	0.990865918860029	0.457470180538075	0.304524492112471	0.0979050802132089	0.576597964842538	0.152945688425605
chr1	2321334	2321468	134	-	utr3	MORN1	0.326668506829238	1	0.341207067551124	1	0.605034087160336	0.990865918860029	0.0932350580983671	0.304524492112471	0.0979050802132089	0.576597964842538	-0.211289434014104
chr1	2321517	2321717	200	-	exon	MORN1	0.537809256579902	1	0.612979608181902	1	0.775605332516027	0.990865918860029	0.547938244481043	0.304524492112471	0.0979050802132089	0.576597964842538	0.243413752368572
chr1	2323319	2323779	460	-	intron	MORN1	0.91028692511054	1	0.77828837372657	1	0.916916257061477	0.990865918860029	0.603753427090657	0.304524492112471	0.0979050802132089	0.576597964842538	0.299228934978186
chr1	2347969	2348530	561	-	intron	MORN1	0.110731199817912	1	0.0745448794120649	1	0.0576636569471822	0.990865918860029	0.343112269752018	0.304524492112471	0.0979050802132089	0.576597964842538	0.0385877776395472
chr1	2350476	2350729	253	-	exon	RP4-740C4.5	0.691223892280267	1	0.558795016299329	1	0.520323232889875	0.990865918860029	0.32787362150875	0.202472888000272	0.520395316062595	NA	0.125400733508477
chr1	2350895	2351261	366	-	exon	RP4-740C4.5	0.348109866947142	1	0.448050564323983	1	0.437124684418542	0.990865918860029	0.294550654013614	0.202472888000272	0.520395316062595	NA	0.0920777660133416
chr1	2352547	2352764	217	-	exon	RP4-740C4.5	0.910919752100091	1	0.813792859593652	1	0.763426246155115	0.990865918860029	0.189870964248957	0.202472888000272	0.520395316062595	NA	-0.0126019237513151
chr1	2352852	2353029	177	-	intron	MORN1	0.284377086712599	1	0.20908466710022	1	0.238604211054341	0.990865918860029	0.623813683871005	0.304524492112471	0.0979050802132089	0.576597964842538	0.319289191758534
chr1	2353331	2353521	190	-	intron	MORN1	0.262497407908687	1	0.348129402910789	1	0.506259011640767	0.990865918860029	0.152534411404619	0.304524492112471	0.0979050802132089	0.576597964842538	-0.151990080707851
chr1	2353654	2353784	130	-	intron	MORN1	0.523880137010178	1	0.648703602875154	1	0.773621922677884	0.990865918860029	0.237109419552983	0.304524492112471	0.0979050802132089	0.576597964842538	-0.0674150725594875
chr1	2381209	2381493	284	-	intron	MORN1	0.385284669193925	1	0.454222256957698	1	0.635110165633866	0.990865918860029	0.177981874652931	0.304524492112471	0.0979050802132089	0.576597964842538	-0.12654261745954
chr1	2382103	2382242	139	-	intron	MORN1	0.362533824859304	1	0.396551400145604	1	0.542343000682636	0.990865918860029	0.319004131616744	0.304524492112471	0.0979050802132089	0.576597964842538	0.0144796395042732
chr1	2384111	2384395	284	-	intron	MORN1	0.131313186523861	1	0.271619292571247	1	0.416882791611535	0.990865918860029	0.634431271871852	0.304524492112471	0.0979050802132089	0.576597964842538	0.329906779759381
chr1	2385008	2385143	135	-	exon	MORN1	0.840676891906104	1	0.967859287741909	1	0.96308255238086	0.990865918860029	0.394788939501278	0.304524492112471	0.0979050802132089	0.576597964842538	0.0902644473888071
chr1	2386428	2386558	130	-	exon	MORN1	0.219905160454409	1	0.255214304672503	1	0.461102247156255	0.990865918860029	-0.00453730801048499	0.304524492112471	0.0979050802132089	0.576597964842538	-0.309061800122956
chr1	2391100	2391700	600	-	utr5	MORN1	0.378747315238217	1	0.441523067284447	1	0.385529619258984	0.990865918860029	0.12517039146959	0.304524492112471	0.0979050802132089	0.576597964842538	-0.17935410064288
chr1	2391795	2392299	504	+	utr5	RER1	0.981080567281438	1	0.818769735469877	1	0.971947150960804	0.990865918860029	-0.00863970185469064	0.206783385523716	0.113768934964577	0.594511081562384	-0.215423087378407
chr1	2392824	2393106	282	+	intron	RER1	0.154259848857968	1	0.261694573372889	1	0.347997893917265	0.990865918860029	-0.0999410144106152	0.206783385523716	0.113768934964577	0.594511081562384	-0.306724399934331
chr1	2393160	2393314	154	+	utr5	RER1	0.192327630994981	1	0.303254670198524	1	0.47608250701162	0.990865918860029	0.0397919599065392	0.206783385523716	0.113768934964577	0.594511081562384	-0.166991425617177
chr1	2395302	2395515	213	+	utr5	RER1	0.916145783665046	1	0.866909182648087	1	0.962019760073882	0.990865918860029	0.132483919250765	0.206783385523716	0.113768934964577	0.594511081562384	-0.0742994662729512
chr1	2403356	2403557	201	+	utr3	RER1	0.696133510324033	1	0.489562862336792	1	0.371286248201625	0.990865918860029	0.365169241973876	0.206783385523716	0.113768934964577	0.594511081562384	0.15838585645016
chr1	2404486	2404708	222	+	utr3	RER1	0.50790375827384	1	0.730916399031849	1	0.937306557370358	0.990865918860029	0.175054733745713	0.206783385523716	0.113768934964577	0.594511081562384	-0.0317286517780029
chr1	2404907	2405093	186	+	utr3	RER1	0.768059573834506	1	0.916642849183742	1	0.873559891092543	0.990865918860029	0.144409546416981	0.206783385523716	0.113768934964577	0.594511081562384	-0.0623738391067353
chr1	2405156	2405367	211	+	utr3	RER1	0.133064166146305	1	0.187802324839253	1	0.0754310639189208	0.990865918860029	-0.32177398188082	0.206783385523716	0.113768934964577	0.594511081562384	-0.528557367404536
chr1	2405777	2405907	130	-	exon	PEX10	0.25310937066172	1	0.159856145261077	1	0.414641369411665	0.990865918860029	0.345054833648202	-0.196595646404966	0.283568210180933	0.771011866879334	0.541650480053168
chr1	2406542	2406681	139	-	utr3	PEX10	0.387312692534598	1	0.256475231820824	1	0.375400458260844	0.990865918860029	0.252764802310774	-0.196595646404966	0.283568210180933	0.771011866879334	0.44936044871574
chr1	2408575	2409116	541	-	utr3	PEX10	0.64243658502093	1	0.451765798369372	1	0.446729320296321	0.990865918860029	0.0179565685541339	-0.196595646404966	0.283568210180933	0.771011866879334	0.2145522149591
chr1	2410408	2410553	145	-	utr3	PEX10	0.602021760752693	1	0.446624171704094	1	0.435899198934166	0.990865918860029	0.0654920847869856	-0.196595646404966	0.283568210180933	0.771011866879334	0.262087731191951
chr1	2412025	2412266	241	-	intron	PEX10	0.3286492295789	1	0.398463610572779	1	0.585123042355738	0.990865918860029	0.215324368420721	-0.196595646404966	0.283568210180933	0.771011866879334	0.411920014825686
chr1	2412392	2412586	194	-	utr5	PEX10	0.0141326775487865	1	0.0089295565533209	1	0.0117249308639181	0.990865918860029	-0.14616219373404	-0.196595646404966	0.283568210180933	0.771011866879334	0.0504334526709255
chr1	2413232	2413455	223	-	intron	PEX10	0.120741916860516	1	0.0694098862706139	1	0.182075209926266	0.990865918860029	0.0762421718385911	-0.196595646404966	0.283568210180933	0.771011866879334	0.272837818243557
chr1	2502937	2503178	241	+	exon	PLCH2	0.269567870975721	1	0.307617053102548	1	0.382311377091284	0.990865918860029	0.588919208168046	0.461773529597659	0.263354491742444	NA	0.127145678570388
chr1	2506092	2506304	212	+	utr3*	PLCH2	0.836650073323504	1	0.925130359295045	1	0.914175985997654	0.990865918860029	0.79865902434506	0.461773529597659	0.263354491742444	NA	0.336885494747401
chr1	2506747	2507599	852	-	utr3*	PANK4	0.880009504361337	1	0.953206772749621	1	0.849112458020641	0.990865918860029	0.816799730238664	0.118479248588952	0.552278190415953	0.894978252797314	0.698320481649712
chr1	2507785	2507927	142	-	utr3*	PANK4	0.220505120043506	1	0.261000649824758	1	0.495822280626197	0.990865918860029	0.230379304070929	0.118479248588952	0.552278190415953	0.894978252797314	0.111900055481977
chr1	2508109	2508517	408	-	utr3*	PANK4	0.788754655157706	1	0.647430597710685	1	0.534581205194685	0.990865918860029	0.550713373664363	0.118479248588952	0.552278190415953	0.894978252797314	0.432234125075411
chr1	2508853	2509258	405	-	utr3	PANK4	0.594660706426827	1	0.848279895126914	1	0.955618661850219	0.990865918860029	-0.0284193843317062	0.118479248588952	0.552278190415953	0.894978252797314	-0.146898632920658
chr1	2509732	2509993	261	-	utr3	PANK4	0.631996050433625	1	0.785800067396345	1	0.951666075221423	0.990865918860029	0.159328432565927	0.118479248588952	0.552278190415953	0.894978252797314	0.040849183976975
chr1	2510157	2510353	196	-	exon	PANK4	0.729585636423225	1	0.904364197320497	1	0.974744579971695	0.990865918860029	0.299270619415821	0.118479248588952	0.552278190415953	0.894978252797314	0.180791370826869
chr1	2512959	2513115	156	-	exon	PANK4	0.166268120279158	1	0.113351291484048	1	0.139534322919429	0.990865918860029	0.692382495790915	0.118479248588952	0.552278190415953	0.894978252797314	0.573903247201964
chr1	2514049	2514189	140	-	exon	PANK4	0.789314156060158	1	0.991038668943891	1	0.980394738893079	0.990865918860029	0.164806873541286	0.118479248588952	0.552278190415953	0.894978252797314	0.0463276249523342
chr1	2515049	2515180	131	-	intron	PANK4	0.520049341977954	1	0.427215502490259	1	0.659788615423847	0.990865918860029	0.493958911980047	0.118479248588952	0.552278190415953	0.894978252797314	0.375479663391096
chr1	2519206	2519416	210	-	utr3	PANK4	0.328365973681356	1	0.218797320208099	1	0.428107091378996	0.990865918860029	0.568491749411557	0.118479248588952	0.552278190415953	0.894978252797314	0.450012500822605
chr1	2519838	2520049	211	-	utr3	PANK4	0.663221973765136	1	0.474457486933929	1	0.42675415055477	0.990865918860029	0.339388574311401	0.118479248588952	0.552278190415953	0.894978252797314	0.220909325722449
chr1	2526478	2526615	137	-	utr5	PANK4	0.226509093131201	1	0.298892456329292	1	0.191835247673622	0.990865918860029	-0.243908337272464	0.118479248588952	0.552278190415953	0.894978252797314	-0.362387585861416
chr1	2546403	2546986	583	+	exon	RP3-395M20.12	0.668423485529794	1	0.764893076288383	1	0.754618453752832	0.990865918860029	-0.160266841624433	-0.287644110802132	0.631334293270479	NA	0.127377269177699
chr1	2547103	2547250	147	+	exon	RP3-395M20.12	0.586309461726619	1	0.501880814021675	1	0.613730893688615	0.990865918860029	-0.38802065879856	-0.287644110802132	0.631334293270479	NA	-0.100376547996428
chr1	2586788	2587273	485	+	utr5	FAM213B	0.433236063224725	1	0.504584491706647	1	0.701162090852783	0.990865918860029	-0.294860520625577	-0.125892549841229	0.532305661661866	0.890277669556129	-0.168967970784349
chr1	2589425	2589889	464	+	utr3	FAM213B	0.944698635324443	1	0.673938054705034	1	0.810641231529171	0.990865918860029	-0.275612031123982	-0.125892549841229	0.532305661661866	0.890277669556129	-0.149719481282753
chr1	2641453	2641781	328	-	exon	TTC34	0.31381795729385	1	0.219509867279779	1	0.383109106980842	0.990865918860029	0.761375435138172	-0.063573842608832	0.851075469863124	NA	0.824949277747004
chr1	2641917	2642535	618	-	intron	TTC34	0.447049756922766	1	0.620078903104131	1	0.778238012067456	0.990865918860029	0.36653365567971	-0.063573842608832	0.851075469863124	NA	0.430107498288542
chr1	2642592	2643173	581	-	intron	TTC34	0.304272422736484	1	0.221448370575322	1	0.214992740143432	0.990865918860029	0.265051584018467	-0.063573842608832	0.851075469863124	NA	0.328625426627299
chr1	3064192	3064338	146	-	exon	LINC00982	0.986439742752826	1	0.871050888649262	1	0.931680743778804	0.990865918860029	-0.0293228695406664	-0.00856502435702782	0.984280933964546	NA	-0.0207578451836385
chr1	3067764	3067902	138	-	exon	LINC00982	0.727186122417604	1	0.628930212855328	1	0.780994398472539	0.990865918860029	-0.217240367114398	-0.00856502435702782	0.984280933964546	NA	-0.20867534275737
chr1	3067974	3068184	210	-	exon	LINC00982	0.233397485743241	1	0.191993892082456	1	0.45117866272454	0.990865918860029	0.604426244813069	-0.00856502435702782	0.984280933964546	NA	0.612991269170097
chr1	3068237	3068454	217	-	exon	LINC00982	0.20270688222841	1	0.154949044073143	1	0.358538807873952	0.990865918860029	0.1598715587052	-0.00856502435702782	0.984280933964546	NA	0.168436583062227
chr1	3071163	3071297	134	+	intron	PRDM16	0.130906488115888	1	0.0897590611404119	1	0.224252443907679	0.990865918860029	0.739964437979414	-0.0152932108770044	0.939930780864239	0.988622229435765	0.755257648856418
chr1	3186161	3186458	297	+	exon	PRDM16	0.802766958044479	1	0.61394689849787	1	0.707936363009363	0.990865918860029	-0.02763630878186	-0.0152932108770044	0.939930780864239	0.988622229435765	-0.0123430979048556
chr1	3200818	3200966	148	+	intron	PRDM16	0.227069271884888	1	0.237376680527833	1	0.511147884469685	0.990865918860029	-0.279634555296145	-0.0152932108770044	0.939930780864239	0.988622229435765	-0.26434134441914
chr1	3269812	3269993	181	+	intron	PRDM16	0.343378636978387	1	0.356637073927239	1	0.629246720939267	0.990865918860029	0.0834835500418961	-0.0152932108770044	0.939930780864239	0.988622229435765	0.0987767609189005
chr1	3270221	3270513	292	+	intron	PRDM16	0.381589789852384	1	0.406735764578055	1	0.537751711909465	0.990865918860029	0.278830374080646	-0.0152932108770044	0.939930780864239	0.988622229435765	0.294123584957651
chr1	3411591	3412191	600	+	exon	PRDM16	0.146741652493024	1	0.226831693487152	1	0.241933970180818	0.990865918860029	-0.0658648884071634	-0.0152932108770044	0.939930780864239	0.988622229435765	-0.050571677530159
chr1	3412337	3412693	356	+	exon	PRDM16	0.396446671368331	1	0.52352417474301	1	0.628205034081433	0.990865918860029	-0.0279415202499895	-0.0152932108770044	0.939930780864239	0.988622229435765	-0.0126483093729852
chr1	3433728	3433935	207	+	utr3	PRDM16	0.270948665551778	1	0.32125411774032	1	0.397808310909085	0.990865918860029	0.147421599355993	-0.0152932108770044	0.939930780864239	0.988622229435765	0.162714810232998
chr1	3435742	3436039	297	+	utr3	PRDM16	0.388285490631614	1	0.293392102009072	1	0.454290822764384	0.990865918860029	0.408377840679924	-0.0152932108770044	0.939930780864239	0.988622229435765	0.423671051556928
chr1	3454662	3454852	190	+	utr5	ARHGEF16	0.565684348238867	1	0.260193105596044	1	0.72919925622643	0.990865918860029	0.0220007478712327	-0.213214264880754	0.51119888476642	NA	0.235215012751987
chr1	3462961	3463579	618	+	utr5	ARHGEF16	0.704711499551631	1	0.832345446973865	1	0.839861160678522	0.990865918860029	-0.15169202268028	-0.213214264880754	0.51119888476642	NA	0.0615222422004745
chr1	3489437	3489733	296	-	utr3*	MEGF6	0.816536582419487	1	0.70637009749408	1	0.905307707182708	0.990865918860029	0.231944070773704	0.108389880166009	0.695618416746527	0.935857732151261	0.123554190607695
chr1	3490153	3490594	441	-	utr3	MEGF6	0.540857012102557	1	0.675932983269511	1	0.762965180597456	0.990865918860029	0.118568088358125	0.108389880166009	0.695618416746527	0.935857732151261	0.0101782081921155
chr1	3611297	3611469	172	-	utr5	MEGF6	0.787102072644036	1	0.86304528756305	1	0.881263345230272	0.990865918860029	-0.041361615696347	0.108389880166009	0.695618416746527	0.935857732151261	-0.149751495862356
chr1	3631296	3631691	395	-	utr3	WRAP73	0.951076342952484	1	0.712709153148891	1	0.710757628507729	0.990865918860029	-0.18245271912358	-0.15731128936504	0.225601791094569	0.726190852589428	-0.02514142975854
chr1	3634417	3634676	259	-	exon	WRAP73	0.287819183838446	1	0.202776649992337	1	0.308668679301111	0.990865918860029	0.136782790123331	-0.15731128936504	0.225601791094569	0.726190852589428	0.294094079488372
chr1	3652081	3652419	338	-	intron	WRAP73	0.655390740189515	1	0.600566745988817	1	0.806863919219612	0.990865918860029	0.0270655303865292	-0.15731128936504	0.225601791094569	0.726190852589428	0.18437681975157
chr1	3652578	3653095	517	-	utr5	WRAP73	0.98029549623988	1	0.921851024795943	1	0.892071690869705	0.990865918860029	-0.0308333941892236	-0.15731128936504	0.225601791094569	0.726190852589428	0.126477895175817
chr1	3732820	3733442	622	+	utr3	TP73	0.539120384437029	1	0.398243378141176	1	0.34415205927871	0.990865918860029	0.0488697816935141	-0.0475422219955288	0.840466900552155	0.973817423868576	0.0964120036890429
chr1	3735694	3735864	170	+	utr3	TP73	0.320345959877985	1	0.19137347675704	1	0.424457490593555	0.990865918860029	0.116859537077849	-0.0475422219955288	0.840466900552155	0.973817423868576	0.164401759073377
chr1	3736261	3736464	203	-	exon	TP73-AS1	0.62844223382728	1	0.468901303877542	1	0.526997396020181	0.990865918860029	-0.428452145721202	-0.205229976282228	0.165661923801995	0.664069441893546	-0.223222169438974
chr1	3738030	3738536	506	-	exon	TP73-AS1	0.911929233124558	1	0.658407513790349	1	0.55977571936216	0.990865918860029	0.206784631094876	-0.205229976282228	0.165661923801995	0.664069441893546	0.412014607377104
chr1	3743109	3743260	151	-	exon	TP73-AS1	0.804339178253247	1	0.613421829225368	1	0.902060257691027	0.990865918860029	-0.0597408565706976	-0.205229976282228	0.165661923801995	0.664069441893546	0.14548911971153
chr1	3745546	3746210	664	-	exon	TP73-AS1	0.8015790613303	1	0.541574195711515	1	0.673317197048849	0.990865918860029	0.218853687150306	-0.205229976282228	0.165661923801995	0.664069441893546	0.424083663432534
chr1	3746425	3747314	889	+	exon	CCDC27	0.878747340691264	1	0.600555224746318	1	0.613336602518139	0.990865918860029	-0.100150131962915	-0.202890929030009	0.802005117325023	NA	0.102740797067094
chr1	3772111	3772443	332	+	utr3*	CCDC27	0.465110411105772	1	0.507605159537168	1	0.798562487606412	0.990865918860029	-0.231639496377034	-0.202890929030009	0.802005117325023	NA	-0.0287485673470246
chr1	3772835	3773167	332	+	utr5	SMIM1	0.41097660923961	1	0.459320150280367	1	0.480507341020395	0.990865918860029	-0.47714233261857	0.339702661310258	0.482280656078733	NA	-0.816844993928827
chr1	3775196	3775390	194	+	utr5	SMIM1	0.185732140352353	1	0.231373463755939	1	0.195379067869105	0.990865918860029	-0.248861853131232	0.339702661310258	0.482280656078733	NA	-0.58856451444149
chr1	3775687	3775847	160	+	exon	SMIM1	0.554778191453822	1	0.730393025607477	1	0.912456981930105	0.990865918860029	-0.108167237108058	0.339702661310258	0.482280656078733	NA	-0.447869898418315
chr1	3775996	3776268	272	+	utr3*	SMIM1	0.369080693376433	1	0.459764344451477	1	0.640523950371534	0.990865918860029	0.0144407783963282	0.339702661310258	0.482280656078733	NA	-0.325261882913929
chr1	3781114	3781246	132	-	exon	LRRC47	0.813938209219655	1	0.540591857829571	1	0.815288698263873	0.990865918860029	-0.144906561166082	-0.299511889428998	0.0379053252794084	0.404219619440778	0.154605328262916
chr1	3784013	3784175	162	-	exon	LRRC47	0.962715706645164	1	0.726066188702933	1	0.533196065331834	0.990865918860029	-0.38463358258967	-0.299511889428998	0.0379053252794084	0.404219619440778	-0.0851216931606715
chr1	3785104	3785317	213	+	exon	RP1-286D6.5	0.700665444114573	1	0.976427873606363	1	0.963560078656874	0.990865918860029	-0.344612291620033	-0.258774468968617	0.631262547016726	NA	-0.0858378226514155
chr1	3786755	3787386	631	-	exon	LRRC47	0.733096439317605	1	0.981970545328612	1	0.88247567919283	0.990865918860029	-0.421619320024618	-0.299511889428998	0.0379053252794084	0.404219619440778	-0.12210743059562
chr1	3795885	3796519	634	-	utr5	LRRC47	0.185158244065592	1	0.0983751155477608	1	0.0326121169898166	0.990865918860029	0.223062065518577	-0.299511889428998	0.0379053252794084	0.404219619440778	0.522573954947575
chr1	3815278	3815583	305	-	utr3	CEP104	0.568573856046995	1	0.386073370093269	1	0.47613053450061	0.990865918860029	-0.050167763485607	-0.174983635516437	0.185775904736726	0.683891941869719	0.12481587203083
chr1	3856911	3857210	299	-	utr5	CEP104	0.597721603684553	1	0.461981300265948	1	0.491607388112907	0.990865918860029	0.163568868820518	-0.174983635516437	0.185775904736726	0.683891941869719	0.338552504336955
chr1	3857454	3857677	223	+	utr5	DFFB	0.578972249020021	1	0.41773207032513	1	0.590989071939385	0.990865918860029	0.00215741517235255	-0.156548449908017	0.38600053508604	0.831219740011722	0.158705865080369
chr1	3858624	3858771	147	+	exon	DFFB	0.644490596146965	1	0.485739900035212	1	0.652475843862826	0.990865918860029	0.513944853164093	-0.156548449908017	0.38600053508604	0.831219740011722	0.67049330307211
chr1	3890001	3890144	143	-	exon	C1orf174	0.590950689188438	1	0.421934287039608	1	0.308737180373613	0.990865918860029	0.841535609205615	-0.0852435741279462	0.613143372094234	0.912817279088644	0.926779183333561
chr1	3890603	3890899	296	-	exon	C1orf174	0.425759879135914	1	0.744008967818509	1	0.943565923812124	0.990865918860029	-0.176784255646624	-0.0852435741279462	0.613143372094234	0.912817279088644	-0.0915406815186775
chr1	3892901	3893051	150	-	exon	C1orf174	0.0587130833936378	1	0.0330707552314142	1	0.0226900492390118	0.990865918860029	0.697306432878503	-0.0852435741279462	0.613143372094234	0.912817279088644	0.782550007006449
chr1	5863170	5863492	322	-	utr3	NPHP4	0.362968248747662	1	0.493834612672547	1	0.640173557882331	0.990865918860029	0.0917518829153736	-0.0127878245939658	0.942290933564327	0.988728419017742	0.104539707509339
chr1	5874961	5875170	209	-	utr3	NPHP4	0.407824340309167	1	0.461718624917156	1	0.320510994491844	0.990865918860029	-0.0246248271818604	-0.0127878245939658	0.942290933564327	0.988728419017742	-0.0118370025878946
chr1	5986233	5986374	141	-	utr5	NPHP4	0.776542622099567	1	0.584010506214919	1	0.716129670504785	0.990865918860029	0.0589307777235462	-0.0127878245939658	0.942290933564327	0.988728419017742	0.071718602317512
chr1	6098721	6098899	178	+	utr3	KCNAB2	0.998385470303461	1	0.790296726242348	1	0.704785276132421	0.990865918860029	0.551034173512871	0.128521312141571	0.57399501468682	0.901966758884322	0.4225128613713
chr1	6199105	6199511	406	-	utr5	RPL22	0.936533748728772	1	0.717445880828947	1	0.783949139048035	0.990865918860029	0.21583990850888	-0.20167808195123	0.117654894365601	0.602040403815568	0.41751799046011
chr1	6205767	6206302	535	+	utr5	RNF207	0.230585797095723	1	0.160569274325585	1	0.203251458036743	0.990865918860029	0.0507788591926824	-0.147057393778113	0.46296442952637	0.862790646094084	0.197836252970795
chr1	6223047	6223243	196	-	utr3	ICMT	0.175766685648929	1	0.295045446816724	1	0.298916343810367	0.990865918860029	-0.309890108849322	0.0939603591023083	0.371328331814266	0.82233216203228	-0.40385046795163
chr1	6223745	6223947	202	-	utr3	ICMT	0.171047238308836	1	0.104438144900313	1	0.0173739841856098	0.990865918860029	1.20386341048419	0.0939603591023083	0.371328331814266	0.82233216203228	1.10990305138189
chr1	6224707	6225085	378	-	utr3	ICMT	0.949093111864156	1	0.720556546880557	1	0.775434510480822	0.990865918860029	0.410326593098283	0.0939603591023083	0.371328331814266	0.82233216203228	0.316366233995975
chr1	6235759	6235970	211	-	utr5	ICMT	0.230697068379678	1	0.149096688983272	1	0.214078819354891	0.990865918860029	0.0035086349495121	0.0939603591023083	0.371328331814266	0.82233216203228	-0.0904517241527962
chr1	6238166	6238297	131	+	exon	LINC00337	0.71004347485327	1	0.863478122738885	1	0.88381683870868	0.990865918860029	-0.268647071727468	-0.351054451030669	0.119590967073672	0.605301137816745	0.0824073793032009
chr1	6238711	6238915	204	+	exon	LINC00337	0.734956580182095	1	0.532294431653194	1	0.583341158966345	0.990865918860029	0.235583258839159	-0.351054451030669	0.119590967073672	0.605301137816745	0.586637709869828
chr1	6238986	6239228	242	+	exon	LINC00337	0.515289244092522	1	0.764136113624295	1	0.863040342036494	0.990865918860029	-0.146943412586677	-0.351054451030669	0.119590967073672	0.605301137816745	0.204111038443992
chr1	6248810	6250215	1405	-	utr3	GPR153	0.525600722083954	1	0.363754340504541	1	0.285813184921004	0.990865918860029	-0.203277751461262	-0.301107678637089	0.23816287474815	0.737423357401826	0.0978299271758264
chr1	6250315	6250450	135	-	exon	GPR153	0.819628285240719	1	0.714379822152577	1	0.883778156836624	0.990865918860029	-0.544125268408453	-0.301107678637089	0.23816287474815	0.737423357401826	-0.243017589771364
chr1	6251736	6251925	189	-	intron	GPR153	0.821743433031413	1	0.674464861342215	1	0.807727947135799	0.990865918860029	-0.272788212720826	-0.301107678637089	0.23816287474815	0.737423357401826	0.028319465916263
chr1	6252555	6252828	273	-	intron	GPR153	0.225693979998472	1	0.341149692167767	1	0.493595571610551	0.990865918860029	-0.323317796458912	-0.301107678637089	0.23816287474815	0.737423357401826	-0.0222101178218236
chr1	6253782	6253927	145	-	exon	GPR153	0.451217392473216	1	0.377248275108325	1	0.550802320011881	0.990865918860029	-0.0108044099947154	-0.301107678637089	0.23816287474815	0.737423357401826	0.290303268642373
chr1	6254866	6255041	175	-	utr5	GPR153	0.888608113666711	1	0.996499058891952	1	0.904470001691276	0.990865918860029	0.091623855400318	-0.301107678637089	0.23816287474815	0.737423357401826	0.392731534037407
chr1	6264566	6264760	194	-	utr3	ACOT7	0.526172844498933	1	0.352941176090536	1	0.482573782748718	0.990865918860029	-0.0797239744483508	-0.573021839657036	0.0461215770342551	0.436893438391182	0.493297865208686
chr1	6349791	6349921	130	-	utr5	ACOT7	0.986398181702275	1	0.846916357439593	1	0.948808842071182	0.990865918860029	-0.400759975944075	-0.573021839657036	0.0461215770342551	0.436893438391182	0.172261863712961
chr1	6418477	6418613	136	-	utr3	HES2	0.982408299198338	1	0.921318189024278	1	0.866747077015246	0.990865918860029	-0.521626518103273	-0.567064197817054	0.466865301803445	NA	0.0454376797137805
chr1	6461442	6461696	254	-	utr3	TNFRSF25	0.639331696071161	1	0.699360416599896	1	0.759427295651887	0.990865918860029	0.481594648230582	0.600397069119285	0.0541358317932056	NA	-0.118802420888703
chr1	6466129	6466273	144	-	utr3	PLEKHG5	0.27882396148315	1	0.211809671639229	1	0.393631194638404	0.990865918860029	0.900887982574921	0.153378078167069	0.427327481257886	0.849108772175561	0.747509904407852
chr1	6467641	6467796	155	-	intron	PLEKHG5	0.0333659478037198	1	0.0338658441246745	1	0.114663933662252	0.990865918860029	-0.223075889928181	0.153378078167069	0.427327481257886	0.849108772175561	-0.37645396809525
chr1	6467852	6468098	246	-	exon	PLEKHG5	0.173115311771734	1	0.12168343689225	1	0.126082557148095	0.990865918860029	0.482712793759442	0.153378078167069	0.427327481257886	0.849108772175561	0.329334715592373
chr1	6468143	6468618	475	-	exon	PLEKHG5	0.455826431831243	1	0.686729053928061	1	0.810212514396895	0.990865918860029	0.253856284493722	0.153378078167069	0.427327481257886	0.849108772175561	0.100478206326653
chr1	6468831	6469238	407	-	exon	PLEKHG5	0.250214287893708	1	0.167577111655713	1	0.326797289092612	0.990865918860029	0.41929346482619	0.153378078167069	0.427327481257886	0.849108772175561	0.265915386659121
chr1	6471511	6471716	205	-	exon	PLEKHG5	0.570070608860136	1	0.448998639590603	1	0.605614839998155	0.990865918860029	0.0828636472637559	0.153378078167069	0.427327481257886	0.849108772175561	-0.0705144309033131
chr1	6473338	6473507	169	-	exon	PLEKHG5	0.813085865380998	1	0.622403427191204	1	0.790374686775293	0.990865918860029	0.575729463406747	0.153378078167069	0.427327481257886	0.849108772175561	0.422351385239678
chr1	6475463	6475635	172	-	exon	PLEKHG5	0.331660121058218	1	0.424948182426141	1	0.434013609267917	0.990865918860029	0.275705547841485	0.153378078167069	0.427327481257886	0.849108772175561	0.122327469674416
chr1	6554139	6554546	407	-	utr5	NOL9	0.364581639522159	1	0.273023604299091	1	0.122122677402137	0.990865918860029	0.212800965330957	0.161811491168151	0.266404813244477	0.754867508919136	0.050989474162806
chr1	6580158	6580312	154	+	intron	ZBTB48	0.857685890178704	1	0.782067033398826	1	0.812752777229321	0.990865918860029	-1.40829181182745	-0.390011958407662	0.0251856871477708	0.347106000780063	-1.01827985341979
chr1	6580539	6581281	742	+	utr5	ZBTB48	0.833155649518332	1	0.547460098439404	1	0.649576687370715	0.990865918860029	-0.0824639263052728	-0.390011958407662	0.0251856871477708	0.347106000780063	0.307548032102389
chr1	6588173	6588384	211	+	utr3	ZBTB48	0.0885538000979027	1	0.0488292243788072	1	0.0975931911766134	0.990865918860029	0.488705767157002	-0.390011958407662	0.0251856871477708	0.347106000780063	0.878717725564664
chr1	6588709	6589242	533	+	utr3	ZBTB48	0.891482177330404	1	0.732365547009535	1	0.715439189808482	0.990865918860029	-0.177075240501331	-0.390011958407662	0.0251856871477708	0.347106000780063	0.212936717906331
chr1	6591157	6591371	214	-	utr3	KLHL21	0.392361616470972	1	0.260678646064368	1	0.45930555685613	0.990865918860029	0.515850019544061	0.0144020393788571	0.926311979676042	0.988463734955603	0.501447980165203
chr1	6592464	6593735	1271	-	utr3	KLHL21	0.460897085370059	1	0.826111444964963	1	0.882264171474033	0.990865918860029	0.0762711922423104	0.0144020393788571	0.926311979676042	0.988463734955603	0.0618691528634533
chr1	6599074	6599417	343	-	utr5	KLHL21	0.996918035517694	1	0.736394211824539	1	0.711558982507693	0.990865918860029	0.000780367163176366	0.0144020393788571	0.926311979676042	0.988463734955603	-0.0136216722156808
chr1	6601821	6602851	1030	-	utr5	KLHL21	0.714441935175175	1	0.525580347385694	1	0.343976887330032	0.990865918860029	-0.00375952292939739	0.0144020393788571	0.926311979676042	0.988463734955603	-0.0181615623082545
chr1	6613809	6614062	253	+	utr5	PHF13	0.830287510143825	1	0.938073299175618	1	0.912240146970484	0.990865918860029	-0.680708033497283	-0.2677909832559	0.286695513513192	0.773358266149617	-0.412917050241383
chr1	6619897	6620094	197	+	exon	PHF13	0.503704328213087	1	0.620547851526087	1	0.604071912518402	0.990865918860029	-0.599167611328999	-0.2677909832559	0.286695513513192	0.773358266149617	-0.331376628073099
chr1	6621553	6621717	164	+	utr3	PHF13	0.196315292033926	1	0.287521592997135	1	0.339128655640702	0.990865918860029	-0.206953806293263	-0.2677909832559	0.286695513513192	0.773358266149617	0.0608371769626367
chr1	6625350	6625531	181	+	intron	THAP3	0.060810568866904	1	0.0406281143584225	1	0.156932507153667	0.990865918860029	0.33780548257773	-0.616354290753764	0.000321179050111786	0.0496601786002858	0.954159773331494
chr1	6628436	6628656	220	+	exon	THAP3	0.188221005976253	1	0.122732300888308	1	0.238431500632638	0.990865918860029	-0.0416266416912508	-0.616354290753764	0.000321179050111786	0.0496601786002858	0.574727649062513
chr1	6632335	6632573	238	+	utr3	THAP3	0.0683840012989026	1	0.0486919349192539	1	0.114411959656	0.990865918860029	-0.0392025119718263	-0.616354290753764	0.000321179050111786	0.0496601786002858	0.577151778781938
chr1	6632738	6633436	698	+	utr3	THAP3	0.150424513367875	1	0.104307342882588	1	0.0387222361764974	0.990865918860029	-0.00489920168016731	-0.616354290753764	0.000321179050111786	0.0496601786002858	0.611455089073597
chr1	6634416	6635080	664	+	utr3	THAP3	0.551305659359806	1	0.96170605767345	1	0.981109465604065	0.990865918860029	0.0941686036130999	-0.616354290753764	0.000321179050111786	0.0496601786002858	0.710522894366864
chr1	6635234	6635511	277	+	utr3	THAP3	0.697743324515913	1	0.829014591819204	1	0.675947651233164	0.990865918860029	-0.234801007295613	-0.616354290753764	0.000321179050111786	0.0496601786002858	0.381553283458151
chr1	6653992	6654129	137	-	exon	DNAJC11	0.623114893918921	1	0.427068334499222	1	0.308668245340761	0.990865918860029	0.943572615766317	0.0155797001441765	0.918455540383203	0.986951222203923	0.92799291562214
chr1	6680961	6681099	138	-	exon	DNAJC11	0.0354618727512976	1	0.0511330656986151	1	0.144032653691572	0.990865918860029	-0.387080389404101	0.0155797001441765	0.918455540383203	0.986951222203923	-0.402660089548278
chr1	6701532	6701710	178	-	intron	DNAJC11	0.881080000858358	1	0.926828046582825	1	0.756157384418463	0.990865918860029	-0.0834361659547113	0.0155797001441765	0.918455540383203	0.986951222203923	-0.0990158660988879
chr1	7698542	7698673	131	-	exon	RP11-338N10.2	0.829094783901016	1	0.984206354507638	1	0.931578265797342	0.990865918860029	0.212274012166667	0.56931276087523	0.474779804782279	NA	-0.357038748708563
chr1	7704285	7704566	281	+	intron	CAMTA1	0.862766419879999	1	0.999558925980856	1	NA	NA	0.696557736839567	-0.341533482673947	0.0285379095227409	0.364991423326446	1.03809121951351
chr1	7772770	7772977	207	+	utr5	VAMP3	0.39456865385216	1	0.472378976910845	1	0.491169430526662	0.990865918860029	-0.537090887860218	-0.451629053896065	0.378176364887243	0.825014478350645	-0.085461833964153
chr1	7827186	7827316	130	-	exon	RP3-467L1.4	0.348606136809965	1	0.285146516854007	1	0.535761192362382	0.990865918860029	0.102224337659392	2.06913869288178	0.37559603798075	NA	-1.96691435522239
chr1	8026036	8026318	282	-	utr5	ERRFI1	0.467241120188305	1	0.381770517431342	1	0.479183785195222	0.990865918860029	0.0221565619768655	0.110684031921706	0.452596522898822	0.857253787167809	-0.0885274699448402
chr1	8358236	8358704	468	-	exon	RERE	0.516531937323432	1	0.675196635062525	1	0.585036831726561	0.990865918860029	-0.364692150585249	-0.0320097601476129	0.859462552034853	0.977407432779686	-0.332682390437636
chr1	8358832	8359079	247	-	exon	RERE	0.772061702218018	1	0.877846034499214	1	0.924141588129203	0.990865918860029	-0.43075173562578	-0.0320097601476129	0.859462552034853	0.977407432779686	-0.398741975478167
chr1	8359713	8359959	246	-	exon	RERE	0.702192182875797	1	0.586285917512226	1	0.597497075134072	0.990865918860029	-0.484097513267371	-0.0320097601476129	0.859462552034853	0.977407432779686	-0.452087753119758
chr1	8361197	8361479	282	-	exon	RERE	0.968591552434629	1	0.849947149214826	1	0.966017698535892	0.990865918860029	-0.155234315817988	-0.0320097601476129	0.859462552034853	0.977407432779686	-0.123224555670375
chr1	8656190	8656350	160	-	utr5	RERE	0.753896645780224	1	0.947187003186447	1	0.889935221594981	0.990865918860029	-0.179061002694522	-0.0320097601476129	0.859462552034853	0.977407432779686	-0.147051242546909
chr1	8817231	8817440	209	-	utr5	RERE	0.572871751279344	1	0.410375856485479	1	0.619429558916505	0.990865918860029	0.400331624021885	-0.0320097601476129	0.859462552034853	0.977407432779686	0.432341384169498
chr1	8817517	8817677	160	-	utr5	RERE	0.908229553232046	1	0.994936298282909	1	0.927162103469731	0.990865918860029	-0.227601093143917	-0.0320097601476129	0.859462552034853	0.977407432779686	-0.195591332996304
chr1	8861242	8861424	182	-	utr3	ENO1	0.642413379395763	1	0.3907414608421	1	0.435516568862804	0.990865918860029	-0.119765718916034	-0.53541740034417	2.90193828360471e-06	0.00376510370418357	0.415651681428136
chr1	8863299	8863438	139	-	exon	ENO1	0.962682132418455	1	0.677060565597508	1	0.666570287216158	0.990865918860029	-0.575263298644884	-0.53541740034417	2.90193828360471e-06	0.00376510370418357	-0.0398458983007138
chr1	8863962	8864136	174	-	exon	ENO1	0.525287941148144	1	0.313633926655905	1	0.310764324540563	0.990865918860029	-0.0851305740416402	-0.53541740034417	2.90193828360471e-06	0.00376510370418357	0.45028682630253
chr1	8878588	8879236	648	-	utr5	ENO1	0.245380631046798	1	0.311611585622714	1	0.354914141165319	0.990865918860029	-0.943160748153334	-0.53541740034417	2.90193828360471e-06	0.00376510370418357	-0.407743347809164
chr1	9103777	9103922	145	-	utr3	GPR157	0.589692956265417	1	0.453607612766347	1	0.492599642825187	0.990865918860029	0.275120072217292	-0.0188398525798988	0.936548439005888	0.988463734955603	0.293959924797191
chr1	9104447	9104579	132	-	exon	GPR157	0.673100473920608	1	0.810331604556096	1	0.877334290571953	0.990865918860029	0.435418077390707	-0.0188398525798988	0.936548439005888	0.988463734955603	0.454257929970606
chr1	9150806	9150983	177	-	exon	MIR34A	0.910639246835717	1	0.74491527781246	1	0.748308772092089	0.990865918860029	0.0167529785879209	0.231653047213034	0.404852458510474	0.840902805837413	-0.214900068625113
chr1	9182106	9182333	227	-	exon	MIR34A	0.748399568528506	1	0.64775303856491	1	0.760815559566536	0.990865918860029	-0.35676881442776	0.231653047213034	0.404852458510474	0.840902805837413	-0.588421861640795
chr1	9182757	9182981	224	-	intron	MIR34A	0.512007937519847	1	0.548771932069547	1	0.724309753355868	0.990865918860029	-0.198912954638632	0.231653047213034	0.404852458510474	0.840902805837413	-0.430566001851666
chr1	9183542	9183737	195	-	exon	MIR34A	0.799575457981322	1	0.71211557589738	1	0.8639595121369	0.990865918860029	-0.199983696932602	0.231653047213034	0.404852458510474	0.840902805837413	-0.431636744145637
chr1	9234838	9235066	228	+	utr5	H6PD	0.828961784733137	1	0.903997493625656	1	0.870194122007892	0.990865918860029	0.539091803471863	0.204793949137333	0.241762240699405	0.737861391700721	0.33429785433453
chr1	9235128	9235275	147	+	intron	H6PD	0.0596321843321665	1	0.0347535702932954	1	0.125739564672899	0.990865918860029	0.128723206192621	0.204793949137333	0.241762240699405	0.737861391700721	-0.0760707429447116
chr1	9244968	9245345	377	+	exon	H6PD	0.38011640705472	1	0.644418650643405	1	0.815148735781075	0.990865918860029	0.286920667936044	0.204793949137333	0.241762240699405	0.737861391700721	0.0821267187987118
chr1	9262022	9262154	132	+	exon	H6PD	0.678738294798658	1	0.51639299396416	1	0.616776778674974	0.990865918860029	0.586692510265578	0.204793949137333	0.241762240699405	0.737861391700721	0.381898561128245
chr1	9263309	9263786	477	+	exon	H6PD	0.791110174352421	1	0.588771625667568	1	0.532685006626902	0.990865918860029	0.230812251050938	0.204793949137333	0.241762240699405	0.737861391700721	0.0260183019136052
chr1	9263947	9264207	260	+	exon	H6PD	0.775105020292724	1	0.976835308113622	1	0.964604514409005	0.990865918860029	-0.0793159096214598	0.204793949137333	0.241762240699405	0.737861391700721	-0.284109858758792
chr1	9264477	9264976	499	+	utr3	H6PD	0.564597957280054	1	0.390288087242069	1	0.627536107614091	0.990865918860029	0.5422045855933	0.204793949137333	0.241762240699405	0.737861391700721	0.337410636455968
chr1	9265043	9265246	203	+	utr3	H6PD	0.0847663141275718	1	0.0537354520801728	1	0.152147547899052	0.990865918860029	0.474481877954501	0.204793949137333	0.241762240699405	0.737861391700721	0.269687928817169
chr1	9265355	9265495	140	+	utr3	H6PD	0.10621043155708	1	0.0700686960050166	1	0.105276548077607	0.990865918860029	1.86258420619057	0.204793949137333	0.241762240699405	0.737861391700721	1.65779025705323
chr1	9269046	9269281	235	+	utr3	H6PD	0.361263439167069	1	0.563907822884457	1	0.623764631380419	0.990865918860029	0.249328734845441	0.204793949137333	0.241762240699405	0.737861391700721	0.0445347857081086
chr1	9269749	9270139	390	+	utr3	H6PD	0.911041017552051	1	0.702865629428439	1	0.8334845249726	0.990865918860029	0.275428249464119	0.204793949137333	0.241762240699405	0.737861391700721	0.070634300326786
chr1	9270487	9270810	323	+	utr3	H6PD	0.459087673818519	1	0.318906138971797	1	0.196648434711603	0.990865918860029	0.805234511491364	0.204793949137333	0.241762240699405	0.737861391700721	0.600440562354032
chr1	9356037	9356537	500	+	exon	SPSB1	0.676983248126411	1	0.962480389886707	1	0.93248106310155	0.990865918860029	0.267878688727782	-0.111890971726143	0.681499756788223	NA	0.379769660453924
chr1	9539452	9539669	217	+	utr5	SLC25A33	0.549060974990819	1	0.599560301996371	1	0.938343549676606	0.990865918860029	-0.0412549756412464	-0.122579112120744	0.566232078489872	0.899944464478867	0.0813241364794973
chr1	9596887	9597024	137	+	exon	TMEM201	0.763574679214919	1	0.628360874625911	1	0.621473513551822	0.990865918860029	0.278378837213883	0.231852759278842	0.184214257626151	0.681513249447932	0.046526077935041
chr1	9602136	9602392	256	+	utr3	TMEM201	0.397945981142772	1	0.55159523679308	1	0.620576252452541	0.990865918860029	0.498999588088554	0.231852759278842	0.184214257626151	0.681513249447932	0.267146828809712
chr1	9612955	9613414	459	+	utr3	TMEM201	0.469538177848816	1	0.664135694431234	1	0.742381024549586	0.990865918860029	0.656448565660139	0.231852759278842	0.184214257626151	0.681513249447932	0.424595806381297
chr1	9613844	9613976	132	+	utr3	TMEM201	0.541487390539891	1	0.672189888857859	1	0.77474174975209	0.990865918860029	0.156028672313355	0.231852759278842	0.184214257626151	0.681513249447932	-0.0758240869654873
chr1	9687367	9687548	181	-	exon	PIK3CD-AS2	0.799580140259613	1	0.969398773297129	1	0.910675099433834	0.990865918860029	-0.285243322428617	-0.314676071678875	0.190522854181308	0.691126240532817	0.0294327492502576
chr1	9720644	9720866	222	+	exon	PIK3CD	0.443760776118587	1	0.345506999256963	1	0.450476717658493	0.990865918860029	-0.464113820536936	-0.360703069284864	0.0508644639636238	0.45030609509222	-0.103410751252072
chr1	9729427	9729611	184	-	utr3	CLSTN1	0.844159735296732	1	0.592318536516123	1	0.587005120899822	0.990865918860029	0.929784684072049	0.467396770437289	0.00332253613803035	0.146731602226955	0.462387913634759
chr1	9729677	9729899	222	-	utr3	CLSTN1	0.462975466610842	1	0.341411743054361	1	0.249962575924186	0.990865918860029	1.25933510599919	0.467396770437289	0.00332253613803035	0.146731602226955	0.791938335561896
chr1	9730162	9730817	655	-	utr3	CLSTN1	0.765236907813119	1	0.972319066473565	1	0.844307789033451	0.990865918860029	0.465189782162055	0.467396770437289	0.00332253613803035	0.146731602226955	-0.00220698827523447
chr1	9731278	9731427	149	-	exon	CLSTN1	0.938558574880786	1	0.777980811928759	1	0.899151833410667	0.990865918860029	0.538538747650439	0.467396770437289	0.00332253613803035	0.146731602226955	0.0711419772131495
chr1	9734046	9734239	193	-	exon	CLSTN1	0.827144957231091	1	0.621919593758898	1	0.392081578036541	0.990865918860029	0.761260087014976	0.467396770437289	0.00332253613803035	0.146731602226955	0.293863316577686
chr1	9744445	9744709	264	-	exon	CLSTN1	0.218403418764291	1	0.138111093106685	1	0.0369352271707065	0.990865918860029	1.02723937256403	0.467396770437289	0.00332253613803035	0.146731602226955	0.559842602126739
chr1	9823712	9823947	235	-	utr5	CLSTN1	0.912975215556265	1	0.828407692490474	1	0.854516948516153	0.990865918860029	0.386768486079588	0.467396770437289	0.00332253613803035	0.146731602226955	-0.0806282843577009
chr1	10033110	10033416	306	+	utr5	UBE4B	0.100309054979497	1	0.141731090592209	1	0.115569213193343	0.990865918860029	-0.462735260344966	0.0637711105970251	0.581663073579704	0.903471036958206	-0.526506370941991
chr1	10071950	10072126	176	+	exon	UBE4B	0.378880112577965	1	0.25863859631171	1	0.250336995358815	0.990865918860029	0.896619341165385	0.0637711105970251	0.581663073579704	0.903471036958206	0.83284823056836
chr1	10179385	10179522	137	+	exon	UBE4B	0.493837200209477	1	0.779169197997757	1	0.818671653030943	0.990865918860029	-0.0406153412337393	0.0637711105970251	0.581663073579704	0.903471036958206	-0.104386451830764
chr1	10179805	10180126	321	+	utr3	UBE4B	0.862478509087221	1	0.796545116517513	1	0.84931243880104	0.990865918860029	0.143730733069995	0.0637711105970251	0.581663073579704	0.903471036958206	0.07995962247297
chr1	10210541	10210722	181	+	utr5*	KIF1B	0.95344216687093	1	0.879614211148958	1	0.891380996203057	0.990865918860029	-0.274689041172311	-0.0628258345037133	0.654603053744091	0.923118145322252	-0.211863206668597
chr1	10378237	10378438	201	+	utr3	KIF1B	0.320219749158742	1	0.561044882328809	1	0.739798584725921	0.990865918860029	-0.278838899470706	-0.0628258345037133	0.654603053744091	0.923118145322252	-0.216013064966993
chr1	10430416	10430565	149	+	utr5	APITD1-CORT	0.427864518330414	1	0.533750257659481	1	0.709838544472748	0.990865918860029	-0.483144755336114	-0.334668601056306	0.85510986464595	NA	-0.148476154279809
chr1	10430744	10430892	148	+	utr5	APITD1-CORT	0.686832117639737	1	0.818192643375258	1	0.95903165470229	0.990865918860029	-0.29188091867549	-0.334668601056306	0.85510986464595	NA	0.042787682380816
chr1	10450193	10450346	153	+	utr5	CORT	0.169816944162244	1	0.118355779370155	1	0.276962409933609	0.990865918860029	-0.409809650242974	-0.872913291710462	0.356494159894486	NA	0.463103641467488
chr1	10461477	10461770	293	-	utr3	DFFA	0.314339911488019	1	0.183731872627783	1	0.104045624196867	0.990865918860029	0.30213502517491	-0.30813018030489	0.0148225126760065	0.282353149294825	0.6102652054798
chr1	10463099	10463291	192	-	utr3	DFFA	0.424828422788314	1	0.275189056869921	1	0.2588663827072	0.990865918860029	0.249215674927264	-0.30813018030489	0.0148225126760065	0.282353149294825	0.557345855232154
chr1	10463497	10463697	200	-	exon	DFFA	0.532697462271194	1	0.339693609702906	1	0.487447823874542	0.990865918860029	0.102387341794597	-0.30813018030489	0.0148225126760065	0.282353149294825	0.410517522099487
chr1	10472382	10472529	147	-	utr5	DFFA	0.453057265081437	1	0.270151095493467	1	0.594000506942257	0.990865918860029	-0.0214367468979253	-0.30813018030489	0.0148225126760065	0.282353149294825	0.286693433406965
chr1	10536125	10536276	151	+	exon	PEX14	0.409618606576355	1	0.515889101645144	1	0.503035647545451	0.990865918860029	-0.335473058424064	0.0903668138431999	0.658553904876159	0.924048780009482	-0.425839872267264
chr1	10629478	10630559	1081	+	utr3	PEX14	0.949063049860251	1	0.771855988343455	1	0.592529560730322	0.990865918860029	0.306941184280154	0.0903668138431999	0.658553904876159	0.924048780009482	0.216574370436954
chr1	10638342	10638855	513	-	utr3	CASZ1	0.892474233775732	1	0.984930173279188	1	0.909426314487234	0.990865918860029	0.119688471499448	-0.0181857712686723	0.944859748022833	0.98951564379537	0.13787424276812
chr1	10639026	10639233	207	-	exon	CASZ1	0.50229220430872	1	0.538787827644861	1	0.715234723462632	0.990865918860029	-0.631535461416805	-0.0181857712686723	0.944859748022833	0.98951564379537	-0.613349690148133
chr1	10639492	10639645	153	+	exon	RP4-734G22.3	0.556753399674631	1	0.474188595963968	1	0.70808229092138	0.990865918860029	0.0643456270573538	-0.914995175978324	0.167747949048585	NA	0.979340803035678
chr1	10653758	10654016	258	+	exon	RP4-734G22.3	0.770705231509405	1	0.61072153052091	1	0.73918166822493	0.990865918860029	-0.174192618362475	-0.914995175978324	0.167747949048585	NA	0.740802557615849
chr1	10660119	10660291	172	-	exon	CASZ1	0.314752215377902	1	0.373163501891171	1	0.556664758431411	0.990865918860029	0.0868845661328491	-0.0181857712686723	0.944859748022833	0.98951564379537	0.105070337401521
chr1	10665100	10665571	471	-	exon	CASZ1	0.80335054230615	1	0.652684753979042	1	0.602580948543432	0.990865918860029	0.168671773766455	-0.0181857712686723	0.944859748022833	0.98951564379537	0.186857545035127
chr1	10948146	10948316	170	-	exon	C1orf127	0.494811652025768	1	0.53942201813772	1	0.720515165788058	0.990865918860029	-0.679899023205042	-0.974953287441347	0.185159785463543	NA	0.295054264236305
chr1	11012767	11013113	346	+	intron	RP4-635E18.9	0.441248269852944	1	0.326108384841378	1	0.424877338457521	0.990865918860029	0.493130893418973	NA	NA	NA	NA
chr1	11069592	11069816	224	-	exon	EXOSC10	0.979216703319866	1	0.691266084469233	1	0.765593089867709	0.990865918860029	0.0164367293573821	-0.0310492230025138	0.796815004565855	0.960206913510754	0.0474859523598959
chr1	11099491	11099773	282	+	exon	RP4-635E18.6	0.831357329152936	1	0.99879115144735	1	0.966690328040775	0.990865918860029	-0.123119556904234	-0.509678151434943	0.608100224039512	NA	0.38655859453071
chr1	11106896	11107144	248	-	utr3	MTOR	0.750916617480606	1	0.940019222995922	1	0.988908651914738	0.991301698323697	-0.293822652086975	-0.0399289066647271	0.794210130890673	0.959047745440578	-0.253893745422248
chr1	11130536	11130828	292	-	utr5	MTOR	0.825687633079543	1	0.894190470692149	1	0.845684434291398	0.990865918860029	-0.00274748300985679	-0.0399289066647271	0.794210130890673	0.959047745440578	0.0371814236548703
chr1	11259325	11259515	190	-	utr5	MTOR	0.399800068253433	1	0.519670863116029	1	0.433385901036301	0.990865918860029	-0.257831956410299	-0.0399289066647271	0.794210130890673	0.959047745440578	-0.217903049745572
chr1	11262222	11262370	148	-	intron	MTOR	0.798678534429471	1	0.715532867439233	1	0.863848527341208	0.990865918860029	-0.0835008763702247	-0.0399289066647271	0.794210130890673	0.959047745440578	-0.0435719697054976
chr1	11273198	11273458	260	+	utr5	UBIAD1	0.952008649351419	1	0.814962570221749	1	0.937420657470134	0.990865918860029	-0.106296844876113	0.178656707313807	0.312893671634706	0.786917812551899	-0.28495355218992
chr1	11273586	11273723	137	+	exon	UBIAD1	0.0433709057805032	1	0.0228863645493949	1	0.143942318853612	0.990865918860029	0.642478821074334	0.178656707313807	0.312893671634706	0.786917812551899	0.463822113760527
chr1	11287856	11287986	130	+	utr3	UBIAD1	0.786970187370242	1	0.925336361244469	1	0.950089267835478	0.990865918860029	0.0464128212173512	0.178656707313807	0.312893671634706	0.786917812551899	-0.132243886096456
chr1	11295198	11295496	298	+	utr3	UBIAD1	0.65555329455497	1	0.477204040178809	1	0.64448032090178	0.990865918860029	-0.0463997105329024	0.178656707313807	0.312893671634706	0.786917812551899	-0.225056417846709
chr1	11648669	11648842	173	-	utr3	FBXO2	0.853142099342012	1	0.943499171957693	1	0.929215115653274	0.990865918860029	-0.763042350696788	-0.682262295351014	0.131112798727719	NA	-0.0807800553457735
chr1	11650525	11650916	391	-	exon	FBXO2	0.883564442346092	1	0.999829151032589	1	0.925583409292651	0.990865918860029	-0.430767165566095	-0.682262295351014	0.131112798727719	NA	0.251495129784919
chr1	11654314	11654745	431	-	utr5	FBXO2	0.922864492517099	1	0.819097404999946	1	0.859337023021796	0.990865918860029	-0.996921675540831	-0.682262295351014	0.131112798727719	NA	-0.314659380189817
chr1	11655730	11656062	332	-	utr5	FBXO2	0.920648345900516	1	0.771106699045347	1	0.765883715051481	0.990865918860029	-0.0200532599882317	-0.682262295351014	0.131112798727719	NA	0.662209035362783
chr1	11658665	11658795	130	+	exon	FBXO44	0.52229758284357	1	0.346911200369663	1	0.46350336056997	0.990865918860029	0.00977422580975964	-0.221613162414725	0.203914159078285	0.705005729378938	0.231387388224485
chr1	11661269	11662188	919	+	utr3	FBXO44	0.795513649429233	1	0.826570221949206	1	0.709891232601272	0.990865918860029	0.0572575324310522	-0.221613162414725	0.203914159078285	0.705005729378938	0.278870694845778
chr1	11680429	11681186	757	-	utr5	MAD2L2	0.69046952317477	1	0.938416881209031	1	0.897064410481955	0.990865918860029	-0.36497004040788	-0.382146635174554	0.0010584071699673	0.0813093455507116	0.0171765947666743
chr1	11691425	11691603	178	-	utr5	MAD2L2	0.966828555037308	1	0.889540874028589	1	0.86651263290384	0.990865918860029	-0.28021604507423	-0.382146635174554	0.0010584071699673	0.0813093455507116	0.101930590100325
chr1	11736104	11736571	467	+	utr5	AGTRAP	0.406756946214861	1	0.520282765193941	1	0.651605508160762	0.990865918860029	-0.000690400122838134	0.130777346519459	0.403868264108012	0.840703264837541	-0.131467746642297
chr1	11747267	11747474	207	+	utr3	AGTRAP	0.078191439551571	1	0.141619424922426	1	0.322466696706738	0.990865918860029	0.0744256138589102	0.130777346519459	0.403868264108012	0.840703264837541	-0.0563517326605488
chr1	11750071	11750399	328	+	utr3	AGTRAP	0.915380228474551	1	0.681559280841394	1	0.816701051856453	0.990865918860029	0.296573956961969	0.130777346519459	0.403868264108012	0.840703264837541	0.16579661044251
chr1	11788059	11788279	220	-	utr3	MTHFR	0.993752844174442	1	0.881741441090404	1	0.899373160255673	0.990865918860029	-0.316173707593511	-0.154254883296449	0.266239598699364	0.754848276585582	-0.161918824297062
chr1	11788574	11788946	372	-	utr3	MTHFR	0.278926984474929	1	0.422564802616872	1	0.582317432269438	0.990865918860029	-0.40281691159975	-0.154254883296449	0.266239598699364	0.754848276585582	-0.248562028303301
chr1	11790317	11790813	496	-	utr3	MTHFR	0.781121248946315	1	0.545430969756481	1	0.604849496476688	0.990865918860029	-0.0782853114940192	-0.154254883296449	0.266239598699364	0.754848276585582	0.0759695718024298
chr1	11794938	11795118	180	-	exon	MTHFR	0.791972591092942	1	0.671452533092104	1	0.786000979699918	0.990865918860029	0.194209269868627	-0.154254883296449	0.266239598699364	0.754848276585582	0.348464153165076
chr1	11802977	11803216	239	-	utr5	MTHFR	0.214887453502534	1	0.345416807008702	1	0.3889189569935	0.990865918860029	-0.314916781034972	-0.154254883296449	0.266239598699364	0.754848276585582	-0.160661897738523
chr1	11805509	11805967	458	-	utr5	MTHFR	0.164588796500525	1	0.106707517433537	1	0.086228224408235	0.990865918860029	-0.257645593247102	-0.154254883296449	0.266239598699364	0.754848276585582	-0.103390709950653
chr1	11829609	11829839	230	+	intron	CLCN6	0.186576543409399	1	0.205345113017478	1	0.168188677830567	0.990865918860029	0.0743381386100451	0.350088164018791	0.0371849595136762	0.401673239816093	-0.275750025408745
chr1	11922725	11922855	130	-	exon	KIAA2013	0.696118329167845	1	0.4801982328076	1	0.628159104194275	0.990865918860029	0.0649062302462737	-0.450488181950174	0.0142469997639122	0.276809012051918	0.515394412196448
chr1	11923061	11923319	258	-	exon	KIAA2013	0.811147845832205	1	0.593638878639813	1	0.658847098107521	0.990865918860029	-0.259085708824321	-0.450488181950174	0.0142469997639122	0.276809012051918	0.191402473125853
chr1	11923441	11923588	147	-	exon	KIAA2013	0.437879296611255	1	0.261922730161446	1	0.285446772395303	0.990865918860029	0.0461374159022221	-0.450488181950174	0.0142469997639122	0.276809012051918	0.496625597852396
chr1	11925239	11925423	184	-	exon	KIAA2013	0.566103178769014	1	0.35969201069361	1	0.433736328796576	0.990865918860029	-0.214134165651355	-0.450488181950174	0.0142469997639122	0.276809012051918	0.236354016298819
chr1	11925553	11925900	347	-	exon	KIAA2013	0.442797366272116	1	0.579562234728511	1	0.480355708015151	0.990865918860029	-0.634662534863381	-0.450488181950174	0.0142469997639122	0.276809012051918	-0.184174352913207
chr1	11925960	11926451	491	-	utr5	KIAA2013	0.0614630097815928	1	0.0400012647197474	1	0.121379061933119	0.990865918860029	-0.35120262515439	-0.450488181950174	0.0142469997639122	0.276809012051918	0.0992855567957837
chr1	11934758	11934888	130	+	utr5	PLOD1	0.438516485987897	1	0.578615311062142	1	0.730782399509525	0.990865918860029	0.00805247614927287	0.0883852130883036	0.46845766710304	0.865846253872549	-0.0803327369390308
chr1	11949690	11949869	179	+	exon	PLOD1	0.366328700812998	1	0.62629363179958	1	0.776743349638795	0.990865918860029	-0.0266874115979485	0.0883852130883036	0.46845766710304	0.865846253872549	-0.115072624686252
chr1	11950258	11950472	214	+	exon	PLOD1	0.801446146150884	1	0.937671273157097	1	0.886508759498916	0.990865918860029	-0.0939902941642459	0.0883852130883036	0.46845766710304	0.865846253872549	-0.18237550725255
chr1	11974854	11975441	587	+	utr3	PLOD1	0.370869017643861	1	0.224641169802378	1	0.118745675719189	0.990865918860029	0.647312976812433	0.0883852130883036	0.46845766710304	0.865846253872549	0.55892776372413
chr1	11996100	11996243	143	+	exon	MFN2	0.192389784656019	1	0.144176784190824	1	0.275605773830202	0.990865918860029	0.286970101396662	-0.0761517459332869	0.5547915460514	0.895271250596118	0.363121847329949
chr1	11997200	11997348	148	+	exon	MFN2	0.0599881705262233	1	0.0575655477308257	1	0.114037657094551	0.990865918860029	0.37339957771625	-0.0761517459332869	0.5547915460514	0.895271250596118	0.449551323649537
chr1	11998929	11999059	130	+	exon	MFN2	0.755891870389479	1	0.51436292941666	1	0.45275569807892	0.990865918860029	0.199658124362021	-0.0761517459332869	0.5547915460514	0.895271250596118	0.275809870295308
chr1	12001329	12001477	148	+	exon	MFN2	0.201981458215574	1	0.126461502359186	1	0.073427825879223	0.990865918860029	0.500022591267846	-0.0761517459332869	0.5547915460514	0.895271250596118	0.576174337201133
chr1	12011545	12011980	435	+	utr3	MFN2	0.831026965993311	1	0.553188421742445	1	0.570670201245803	0.990865918860029	0.214255662320441	-0.0761517459332869	0.5547915460514	0.895271250596118	0.290407408253728
chr1	12021573	12021927	354	+	utr5	MIIP	0.93131074993574	1	0.942890015364316	1	0.959643044941923	0.990865918860029	-0.290286479397404	-0.0384233927033833	0.847365794335767	0.975326799453795	-0.251863086694021
chr1	12021984	12022426	442	+	exon	MIIP	0.372412126028943	1	0.649567308094526	1	0.588516103763549	0.990865918860029	-0.0576203526760904	-0.0384233927033833	0.847365794335767	0.975326799453795	-0.0191969599727071
chr1	12028931	12029113	182	+	exon	MIIP	0.805252656286991	1	0.616791640793444	1	0.642797469066231	0.990865918860029	0.233481868380378	-0.0384233927033833	0.847365794335767	0.975326799453795	0.271905261083762
chr1	12029797	12030099	302	+	exon	MIIP	0.768353093293558	1	0.947882252110579	1	0.974452310175622	0.990865918860029	0.114657119340939	-0.0384233927033833	0.847365794335767	0.975326799453795	0.153080512044322
chr1	12031193	12031360	167	+	exon	MIIP	0.818292513641935	1	0.61022705846241	1	0.592644456673577	0.990865918860029	0.237398938056313	-0.0384233927033833	0.847365794335767	0.975326799453795	0.275822330759696
chr1	12031619	12031984	365	+	utr3	MIIP	0.718265538736373	1	0.997931798413929	1	0.982630086345953	0.990865918860029	0.102172342427137	-0.0384233927033833	0.847365794335767	0.975326799453795	0.140595735130521
chr1	12230286	12230450	164	+	intron	VPS13D	0.202927368555695	1	0.103498189566158	1	0.564185165615562	0.990865918860029	0.853342961486545	0.181031992405205	0.152899164241922	0.650894473515467	0.672310969081339
chr1	12276594	12276752	158	+	exon	VPS13D	0.727661857383616	1	0.535538484204226	1	0.468531421170475	0.990865918860029	1.0070279736186	0.181031992405205	0.152899164241922	0.650894473515467	0.82599598121339
chr1	12508950	12509140	190	+	utr3	VPS13D	0.538645783125821	1	0.81994373415772	1	0.984214231118061	0.990865918860029	-0.122779370348615	0.181031992405205	0.152899164241922	0.650894473515467	-0.30381136275382
chr1	12568125	12568333	208	-	utr3	DHRS3	0.464704429293326	1	0.310242360838204	1	0.416149137777003	0.990865918860029	0.179539425432778	-0.0768445452906341	0.680795130946964	0.932400274931702	0.256383970723412
chr1	12580601	12580765	164	-	utr5	DHRS3	0.447634476613118	1	0.310427441661411	1	0.462199669633091	0.990865918860029	0.442090180249199	-0.0768445452906341	0.680795130946964	0.932400274931702	0.518934725539833
chr1	12617206	12617338	132	-	exon	DHRS3	0.910458267372856	1	0.693052202634009	1	0.818937063607844	0.990865918860029	0.178009763088876	-0.0768445452906341	0.680795130946964	0.932400274931702	0.25485430837951
chr1	12617979	12618172	193	-	utr5*	DHRS3	0.0830805868012247	1	0.102946509341012	1	0.218364893696667	0.990865918860029	-1.29788936367636	-0.0768445452906341	0.680795130946964	0.932400274931702	-1.22104481838573
chr1	13583805	13583941	136	+	utr5	PDPN	0.989611447685472	1	0.817719462003284	1	0.916145557967203	0.990865918860029	0.481659150490738	0.437466421259708	0.0218233594665993	0.32712627534208	0.0441927292310296
chr1	13749852	13750004	152	+	intron	PRDM2	0.874536416042208	1	0.999512717749293	1	NA	NA	-0.204918897661972	0.041381274553013	0.787436065952568	0.956776843167292	-0.246300172214985
chr1	14598762	14598931	169	+	utr5	KAZN	0.514687783730545	1	0.417003625328872	1	0.594724408674268	0.990865918860029	0.00328015747894734	-0.0279760355992064	0.880201991279588	0.982822143919621	0.0312561930781537
chr1	14960648	14960872	224	+	utr5	KAZN	0.695401941140302	1	0.80551065024524	1	0.772591189586578	0.990865918860029	0.574452132709364	-0.0279760355992064	0.880201991279588	0.982822143919621	0.60242816830857
chr1	15034660	15034824	164	+	exon	KAZN	0.976994136362993	1	0.774811722657854	1	0.850450264464984	0.990865918860029	0.473102241090194	-0.0279760355992064	0.880201991279588	0.982822143919621	0.501078276689401
chr1	15043960	15044139	179	+	exon	KAZN	0.0686613132504358	1	0.0431739410875555	1	0.0520754306722336	0.990865918860029	0.183856463592611	-0.0279760355992064	0.880201991279588	0.982822143919621	0.211832499191818
chr1	15056003	15056207	204	+	exon	KAZN	0.376256611224032	1	0.254512346794393	1	0.433756591779282	0.990865918860029	0.517732546134298	-0.0279760355992064	0.880201991279588	0.982822143919621	0.545708581733504
chr1	15219450	15219592	142	+	utr3	TMEM51	0.321212806952331	1	0.219199269643718	1	0.431588905786332	0.990865918860029	0.954564130760606	0.301520853900195	0.397829990100388	NA	0.653043276860412
chr1	15409895	15410226	331	+	utr5	EFHD2	0.816808566203034	1	0.691133669072985	1	0.817512729434536	0.990865918860029	-0.391572398657888	-0.898127835084935	0.0194792504255374	0.314518852058404	0.506555436427047
chr1	15428536	15428775	239	+	utr3	EFHD2	0.650457562270449	1	0.482599830405274	1	0.498142854519734	0.990865918860029	-0.303724978902651	-0.898127835084935	0.0194792504255374	0.314518852058404	0.594402856182285
chr1	15428883	15429214	331	+	utr3	EFHD2	0.470310895778438	1	0.558207069049595	1	0.415341200734039	0.990865918860029	-1.3008408615448	-0.898127835084935	0.0194792504255374	0.314518852058404	-0.40271302645986
chr1	15429332	15429604	272	+	utr3	EFHD2	0.624546689890845	1	0.719567181397358	1	0.459568243713715	0.990865918860029	-1.16187902725596	-0.898127835084935	0.0194792504255374	0.314518852058404	-0.263751192171022
chr1	15492786	15492937	151	-	utr3	CASP9	0.736440446865333	1	0.979261641081297	1	0.901123145447272	0.990865918860029	-0.356637152216776	-0.255008531925344	0.156901950891628	0.65469672466707	-0.101628620291432
chr1	15518192	15518410	218	-	utr5	CASP9	0.491331764240612	1	0.324023245294602	1	0.568705098062601	0.990865918860029	0.566812919769565	-0.255008531925344	0.156901950891628	0.65469672466707	0.82182145169491
chr1	15617413	15617865	452	+	utr5	DDI2	0.31460168232229	1	0.216981917611378	1	0.168196656308862	0.990865918860029	0.0751520739889851	-0.0824831126359809	0.514404818274234	0.884473596247425	0.157635186624966
chr1	15725264	15725525	261	+	exon	PLEKHM2	0.965763170203761	1	0.717503089046483	1	0.731542683275285	0.990865918860029	0.00667874452539433	-0.312072961444261	0.040250078234811	0.412856015536577	0.318751705969656
chr1	15726909	15727402	493	+	exon	PLEKHM2	0.954438589389745	1	0.656367764219183	1	0.627500010521921	0.990865918860029	-0.299406859244287	-0.312072961444261	0.040250078234811	0.412856015536577	0.0126661021999742
chr1	15727464	15727821	357	+	exon	PLEKHM2	0.520822094273229	1	0.890365721724193	1	0.959237092837055	0.990865918860029	-0.325422250594217	-0.312072961444261	0.040250078234811	0.412856015536577	-0.0133492891499554
chr1	15727955	15728105	150	+	exon	PLEKHM2	0.36460584064855	1	0.249377483641033	1	0.419594399972045	0.990865918860029	0.484829799252289	-0.312072961444261	0.040250078234811	0.412856015536577	0.79690276069655
chr1	15731805	15732003	198	+	exon	PLEKHM2	0.68143188782963	1	0.453993888434122	1	0.649516274593993	0.990865918860029	-0.294644245894942	-0.312072961444261	0.040250078234811	0.412856015536577	0.0174287155493187
chr1	15732219	15732379	160	+	exon	PLEKHM2	0.424399400545085	1	0.573990073631259	1	0.720763253674423	0.990865918860029	-0.179709472843814	-0.312072961444261	0.040250078234811	0.412856015536577	0.132363488600447
chr1	15733512	15734542	1030	+	utr3	PLEKHM2	0.485225450236636	1	0.314606877015073	1	0.264791256262919	0.990865918860029	0.151699669490034	-0.312072961444261	0.040250078234811	0.412856015536577	0.463772630934295
chr1	15764417	15764603	186	+	utr5	FBLIM1	0.949446045319325	1	0.748772985467662	1	0.803339040902778	0.990865918860029	-0.548852252118398	-0.586441710329245	0.0096831528711658	0.242215170304742	0.0375894582108472
chr1	15774598	15774740	142	+	exon	FBLIM1	0.739477224150809	1	0.542040160054034	1	0.722864246214685	0.990865918860029	-0.177842046591022	-0.586441710329245	0.0096831528711658	0.242215170304742	0.408599663738223
chr1	15807577	15807709	132	-	utr5	UQCRHL	0.323180946151899	1	0.411388304839297	1	0.318765557317137	0.990865918860029	-0.930761285898135	-0.614193911363784	0.00241905273631998	0.128396721827311	-0.316567374534351
chr1	15834651	15835203	552	-	exon	FLJ37453	0.592628207436316	1	0.435044866247042	1	0.368336165584689	0.990865918860029	-0.0164794679297959	-0.276361756394735	0.17876257124639	0.678471205155796	0.259882288464939
chr1	15835404	15836070	666	-	exon	FLJ37453	0.509596917849421	1	0.720265096022443	1	0.546746516769529	0.990865918860029	-0.109787101037046	-0.276361756394735	0.17876257124639	0.678471205155796	0.166574655357689
chr1	15847645	15848135	490	+	utr5	SPEN	0.145803185585133	1	0.160469510686981	1	0.0863322441411659	0.990865918860029	-1.16774010708542	-0.131696354523571	0.437415205946145	0.85392887725772	-1.03604375256185
chr1	15848446	15848602	156	+	intron	SPEN	0.71512479148064	1	0.636753794398209	1	0.853637437344412	0.990865918860029	-0.623761696134641	-0.131696354523571	0.437415205946145	0.85392887725772	-0.492065341611071
chr1	15872788	15872947	159	+	exon	SPEN	0.919908624025367	1	0.829292398420763	1	0.934029403290998	0.990865918860029	0.101694074937283	-0.131696354523571	0.437415205946145	0.85392887725772	0.233390429460854
chr1	15928644	15928910	266	+	exon	SPEN	0.549322419110696	1	0.773476085518654	1	0.704525530842795	0.990865918860029	-0.0653292304573242	-0.131696354523571	0.437415205946145	0.85392887725772	0.0663671240662464
chr1	15930938	15931094	156	+	exon	SPEN	0.947307860632979	1	0.711157165992733	1	0.850179494850039	0.990865918860029	-0.065974108935828	-0.131696354523571	0.437415205946145	0.85392887725772	0.0657222455877426
chr1	15931354	15931623	269	+	exon	SPEN	0.0172149460819303	1	0.0109240622090637	1	0.00171010400181271	0.691559657611941	2.68391443098142	-0.131696354523571	0.437415205946145	0.85392887725772	2.81561078550499
chr1	15932003	15932387	384	+	exon	SPEN	0.425692929692667	1	0.629879912624017	1	0.673329388885138	0.990865918860029	-0.0595549006979985	-0.131696354523571	0.437415205946145	0.85392887725772	0.0721414538255721
chr1	15937372	15937573	201	+	exon	SPEN	0.644109507121373	1	0.494852613962559	1	0.624746702824027	0.990865918860029	-0.793940388372389	-0.131696354523571	0.437415205946145	0.85392887725772	-0.662244033848818
chr1	15941979	15942472	493	-	exon	ZBTB17	0.715961522736286	1	0.965948530874593	1	0.97894829585436	0.990865918860029	-0.0979536402378879	-0.204866270409589	0.168002941116397	0.665893495496674	0.106912630171701
chr1	15943281	15943982	701	-	exon	ZBTB17	0.506302030017764	1	0.318880657746421	1	0.325386147358154	0.990865918860029	-0.0236140536330377	-0.204866270409589	0.168002941116397	0.665893495496674	0.181252216776551
chr1	15944066	15945303	1237	-	exon	ZBTB17	0.742328812379185	1	0.964509818955777	1	0.914998860708113	0.990865918860029	0.0384268168721876	-0.204866270409589	0.168002941116397	0.665893495496674	0.243293087281776
chr1	15945715	15945950	235	-	exon	ZBTB17	0.883844472576323	1	0.884279976332305	1	0.965510415628298	0.990865918860029	-0.107489932987206	-0.204866270409589	0.168002941116397	0.665893495496674	0.0973763374223825
chr1	15946133	15946396	263	-	exon	ZBTB17	0.898555130760499	1	0.662168015123707	1	0.66444422808514	0.990865918860029	-0.1664835057521	-0.204866270409589	0.168002941116397	0.665893495496674	0.038382764657489
chr1	15946950	15947214	264	-	utr5	ZBTB17	0.801217702029299	1	0.873178465797008	1	0.934764278552197	0.990865918860029	0.0741524432649675	-0.204866270409589	0.168002941116397	0.665893495496674	0.279018713674556
chr1	16073460	16073631	171	-	utr5	FAM131C	0.335510741786666	1	0.142872925278554	1	0.734201724226943	0.990865918860029	-0.261384330071097	-0.73904020212385	0.337450919726628	NA	0.477655872052753
chr1	16125132	16125369	237	-	utr3	EPHA2	0.866597093103673	1	0.920396700193818	1	0.894335041306679	0.990865918860029	0.620842397663142	0.100426396224067	0.613029865632643	0.912817279088644	0.520416001439076
chr1	16137909	16138223	314	-	exon	EPHA2	0.380986132454893	1	0.550458084322717	1	0.723135857310715	0.990865918860029	-0.00470607762118456	0.100426396224067	0.613029865632643	0.912817279088644	-0.105132473845251
chr1	16155875	16156070	195	-	utr5	EPHA2	0.937261510575134	1	0.83243891366171	1	0.886512919968961	0.990865918860029	0.0655525539457658	0.100426396224067	0.613029865632643	0.912817279088644	-0.0348738422783008
chr1	16231404	16231703	299	-	utr3	RSG1	0.626899496632556	1	0.868903409093245	1	0.973736142688109	0.990865918860029	0.0894712225141326	-0.0326729339836846	0.898247986024881	0.986392309491069	0.122144156497817
chr1	16231805	16232306	501	-	utr3	RSG1	0.252900959579259	1	0.319524161693375	1	0.360950366208972	0.990865918860029	-0.287388535082757	-0.0326729339836846	0.898247986024881	0.986392309491069	-0.254715601099072
chr1	16236743	16237148	405	-	utr5	RSG1	0.971256964296657	1	0.793926994072455	1	0.79756279493125	0.990865918860029	0.177420663488722	-0.0326729339836846	0.898247986024881	0.986392309491069	0.210093597472406
chr1	16250963	16251604	641	-	exon	FBXO42	0.978436579946326	1	0.701943472656161	1	0.660714230832809	0.990865918860029	0.362713260405761	0.0110683201469014	0.932277840181447	0.988463734955603	0.351644940258859
chr1	16315351	16315481	130	-	utr5	FBXO42	0.88466729744263	1	0.637051766489041	1	0.67791170811956	0.990865918860029	-0.0608044186646976	0.0110683201469014	0.932277840181447	0.988463734955603	-0.071872738811599
chr1	16352271	16352441	170	-	utr5	FBXO42	0.2470138795449	1	0.154858900696256	1	0.242690503566689	0.990865918860029	-0.371231276740098	0.0110683201469014	0.932277840181447	0.988463734955603	-0.382299596886999
chr1	16367250	16367427	177	+	utr5	SZRD1	0.801833560493729	1	0.655366396548238	1	0.802752685271012	0.990865918860029	-0.376211012274333	-0.0720119914054319	0.582411852165549	0.903501374268942	-0.304199020868901
chr1	16393165	16393483	318	+	utr3	SZRD1	0.742020491818312	1	0.880147623851439	1	0.922577522444021	0.990865918860029	0.130970223434683	-0.0720119914054319	0.582411852165549	0.903501374268942	0.202982214840115
chr1	16395142	16395437	295	+	utr3	SZRD1	0.918606463695928	1	0.638400612171488	1	0.673248481727761	0.990865918860029	0.190191378523732	-0.0720119914054319	0.582411852165549	0.903501374268942	0.262203369929164
chr1	16443558	16443699	141	+	exon	NECAP2	0.894619813213881	1	0.792025695905601	1	0.767381420332576	0.990865918860029	0.122108207553869	-0.161869845355693	0.23228550173796	0.732486579474524	0.283978052909562
chr1	16447777	16447927	150	+	exon	NECAP2	0.612597592909098	1	0.423810511865867	1	0.312253765769704	0.990865918860029	0.61677935170509	-0.161869845355693	0.23228550173796	0.732486579474524	0.778649197060783
chr1	16451760	16451951	191	+	utr3	NECAP2	0.221144927588358	1	0.140136922508389	1	0.166350747250148	0.990865918860029	0.266531249225918	-0.161869845355693	0.23228550173796	0.732486579474524	0.428401094581611
chr1	16458809	16459335	526	+	utr3	NECAP2	0.784372140765464	1	0.518735480321972	1	0.651727287502112	0.990865918860029	0.1600926327482	-0.161869845355693	0.23228550173796	0.732486579474524	0.321962478103893
chr1	16474391	16474551	160	-	intron	CROCCP3	0.0986245262139258	1	0.0576229114624671	1	0.25280457174429	0.990865918860029	0.220599379895589	0.0788766812543294	0.744586087437832	0.943872604428825	0.14172269864126
chr1	16475897	16476134	237	-	exon	CROCCP3	0.359604663092314	1	0.253633791883803	1	0.341451838270655	0.990865918860029	0.222659463022148	0.0788766812543294	0.744586087437832	0.943872604428825	0.143782781767818
chr1	16478278	16478505	227	-	exon	CROCCP3	0.879841152548299	1	0.990342034912104	1	0.939708190357122	0.990865918860029	0.126162092334298	0.0788766812543294	0.744586087437832	0.943872604428825	0.0472854110799691
chr1	16483289	16483494	205	-	exon	CROCCP3	0.376419760983383	1	0.45923480132952	1	0.552429722435818	0.990865918860029	0.15086989281938	0.0788766812543294	0.744586087437832	0.943872604428825	0.0719932115650506
chr1	16484248	16484552	304	-	exon	CROCCP3	0.428833803738599	1	0.527830766608279	1	0.706267047542651	0.990865918860029	0.284986861105989	0.0788766812543294	0.744586087437832	0.943872604428825	0.20611017985166
chr1	16485592	16485744	152	-	exon	CROCCP3	0.299686517712505	1	0.209974686865733	1	0.340696204532953	0.990865918860029	0.385870322183897	0.0788766812543294	0.744586087437832	0.943872604428825	0.306993640929567
chr1	16486451	16486700	249	-	exon	CROCCP3	0.547988366375709	1	0.702291297407489	1	0.733593527439481	0.990865918860029	0.0195247034405308	0.0788766812543294	0.744586087437832	0.943872604428825	-0.0593519778137986
chr1	16490644	16491025	381	-	exon	CROCCP3	0.675838551427789	1	0.907113108118859	1	0.969697501123993	0.990865918860029	0.0680589255646488	0.0788766812543294	0.744586087437832	0.943872604428825	-0.0108177556896806
chr1	16498847	16499169	322	-	intron	CROCCP3	0.280157205167497	1	0.237328489511159	1	0.415696841018604	0.990865918860029	0.706413645432072	0.0788766812543294	0.744586087437832	0.943872604428825	0.627536964177743
chr1	16608582	16608847	265	-	utr5	NBPF1	0.735354947554148	1	0.511323188792837	1	0.632699452432783	0.990865918860029	0.313917822413644	0.187247044812744	0.340238680245271	0.807487805976523	0.1266707776009
chr1	16613350	16613567	217	-	utr5	NBPF1	0.13758432524758	1	0.241574868921669	1	0.231855555490896	0.990865918860029	-0.0262947163958571	0.187247044812744	0.340238680245271	0.807487805976523	-0.213541761208601
chr1	16618858	16619181	323	-	exon	CROCCP2	0.396730898602666	1	0.264879543600411	1	0.36521455709497	0.990865918860029	0.35043989024613	0.0394286057762783	0.815462783935029	0.966226172299273	0.311011284469852
chr1	16619851	16620057	206	-	exon	CROCCP2	0.742956760811098	1	0.93369694331809	1	0.93899950813371	0.990865918860029	0.0735214095231774	0.0394286057762783	0.815462783935029	0.966226172299273	0.0340928037468991
chr1	16624208	16624559	351	-	exon	CROCCP2	0.687737714359728	1	0.900420843776285	1	0.983799835362075	0.990865918860029	0.0963584669359158	0.0394286057762783	0.815462783935029	0.966226172299273	0.0569298611596375
chr1	16625773	16626098	325	-	exon	CROCCP2	0.626125588714823	1	0.454436055059185	1	0.37486230064537	0.990865918860029	0.288629196119583	0.0394286057762783	0.815462783935029	0.966226172299273	0.249200590343304
chr1	16626358	16626583	225	-	exon	CROCCP2	0.764779323605827	1	0.574514259094777	1	0.695399526747893	0.990865918860029	0.14160778298824	0.0394286057762783	0.815462783935029	0.966226172299273	0.102179177211962
chr1	16627165	16627391	226	-	exon	CROCCP2	0.809752505240198	1	0.944242286940305	1	0.918103937784283	0.990865918860029	0.280911783513948	0.0394286057762783	0.815462783935029	0.966226172299273	0.24148317773767
chr1	16628481	16628745	264	-	exon	CROCCP2	0.898005575676125	1	0.72427132149254	1	0.613048698229097	0.990865918860029	0.266987092272602	0.0394286057762783	0.815462783935029	0.966226172299273	0.227558486496323
chr1	16630901	16631191	290	-	exon	CROCCP2	0.865552082667248	1	0.696283526050596	1	0.624934784861682	0.990865918860029	0.346942726940833	0.0394286057762783	0.815462783935029	0.966226172299273	0.307514121164555
chr1	16631403	16631714	311	-	exon	CROCCP2	0.890053775246314	1	0.94274742468696	1	0.90560084319693	0.990865918860029	0.140621131694663	0.0394286057762783	0.815462783935029	0.966226172299273	0.101192525918385
chr1	16632290	16632463	173	-	exon	CROCCP2	0.596698051131327	1	0.433893054039547	1	0.617291150768418	0.990865918860029	0.34303435889953	0.0394286057762783	0.815462783935029	0.966226172299273	0.303605753123252
chr1	16633095	16633433	338	-	exon	CROCCP2	0.853706857591125	1	0.895820523051702	1	0.909129822928672	0.990865918860029	0.0893182918715526	0.0394286057762783	0.815462783935029	0.966226172299273	0.0498896860952743
chr1	16635068	16635232	164	-	intron	CROCCP2	0.838487927936973	1	0.637103905400741	1	0.643358364607188	0.990865918860029	0.0792871009439538	0.0394286057762783	0.815462783935029	0.966226172299273	0.0398584951676755
chr1	16643028	16643218	190	-	exon	CROCCP2	0.798247594672339	1	0.572550396223656	1	0.670770955334656	0.990865918860029	0.141849060380182	0.0394286057762783	0.815462783935029	0.966226172299273	0.102420454603904
chr1	16929815	16929987	172	+	exon	CROCC	0.177384469439104	1	0.111326173269142	1	0.357117832442551	0.990865918860029	0.625645745183133	-0.239731949198567	0.189059363902554	0.68967329954859	0.865377694381699
chr1	16930174	16930568	394	+	exon	CROCC	0.777675461519215	1	0.903659057111781	1	0.956952690681605	0.990865918860029	0.0653795468728231	-0.239731949198567	0.189059363902554	0.68967329954859	0.30511149607139
chr1	16936591	16936857	266	+	exon	CROCC	0.32516786255136	1	0.240551612973595	1	0.213754388943262	0.990865918860029	0.274084074690781	-0.239731949198567	0.189059363902554	0.68967329954859	0.513816023889348
chr1	16938822	16939116	294	+	exon	CROCC	0.650651894035382	1	0.741702560425943	1	0.852642306975824	0.990865918860029	0.414753711826191	-0.239731949198567	0.189059363902554	0.68967329954859	0.654485661024758
chr1	16939850	16940088	238	+	exon	CROCC	0.782534940051124	1	0.893537960826681	1	0.917561966758427	0.990865918860029	0.154679465137369	-0.239731949198567	0.189059363902554	0.68967329954859	0.394411414335936
chr1	16943997	16944272	275	+	exon	CROCC	0.260256292368161	1	0.208349537064418	1	0.323595245949315	0.990865918860029	0.141600786719578	-0.239731949198567	0.189059363902554	0.68967329954859	0.381332735918145
chr1	16946696	16946916	220	+	exon	CROCC	0.134278475705554	1	0.0899695124717972	1	0.0978670171312477	0.990865918860029	0.253402265439688	-0.239731949198567	0.189059363902554	0.68967329954859	0.493134214638255
chr1	16948244	16948480	236	+	exon	CROCC	0.449609976823739	1	0.600483991613956	1	0.704200424413365	0.990865918860029	0.0518141743066728	-0.239731949198567	0.189059363902554	0.68967329954859	0.29154612350524
chr1	16953277	16953441	164	+	exon	CROCC	0.1864598166558	1	0.127241035476664	1	0.243534034557328	0.990865918860029	-0.00879616571310836	-0.239731949198567	0.189059363902554	0.68967329954859	0.230935783485459
chr1	16954672	16954812	140	+	exon	CROCC	0.0385699505419302	1	0.0405786323085002	1	0.140871300045339	0.990865918860029	0.0751649896722267	-0.239731949198567	0.189059363902554	0.68967329954859	0.314896938870794
chr1	16955223	16955530	307	+	exon	CROCC	0.80106383473951	1	0.88785672699141	1	0.908925410401188	0.990865918860029	0.2154325958604	-0.239731949198567	0.189059363902554	0.68967329954859	0.455164545058967
chr1	16955897	16956133	236	+	exon	CROCC	0.583799795966536	1	0.454038775360837	1	0.529179869609722	0.990865918860029	0.17074335688868	-0.239731949198567	0.189059363902554	0.68967329954859	0.410475306087247
chr1	16958545	16958728	183	+	exon	CROCC	0.677549288177599	1	0.517742329820228	1	0.670245824603452	0.990865918860029	0.236490699776752	-0.239731949198567	0.189059363902554	0.68967329954859	0.476222648975319
chr1	16960716	16961090	374	+	exon	CROCC	0.622484784044799	1	0.538739348928544	1	0.735503521106227	0.990865918860029	-0.00176024551104948	-0.239731949198567	0.189059363902554	0.68967329954859	0.237971703687517
chr1	16965633	16966115	482	+	exon	CROCC	0.0591818002103873	1	0.0351099927444631	1	0.0154011644867531	0.990865918860029	0.131127654674871	-0.239731949198567	0.189059363902554	0.68967329954859	0.370859603873438
chr1	16966301	16966568	267	+	exon	CROCC	0.21739805166118	1	0.148170711351902	1	0.16830848181421	0.990865918860029	-0.0102894049046693	-0.239731949198567	0.189059363902554	0.68967329954859	0.229442544293898
chr1	16968088	16968411	323	+	exon	CROCC	0.801330080771399	1	0.629080685023109	1	0.621157267524868	0.990865918860029	-0.0764552079471154	-0.239731949198567	0.189059363902554	0.68967329954859	0.163276741251451
chr1	16969027	16969328	301	+	exon	CROCC	0.823909168367403	1	0.96466931387674	1	0.955315140116777	0.990865918860029	-0.0658427202300777	-0.239731949198567	0.189059363902554	0.68967329954859	0.173889228968489
chr1	16969715	16969920	205	+	exon	CROCC	0.911912261154026	1	0.889078713390032	1	0.953386258568813	0.990865918860029	-0.284841417362184	-0.239731949198567	0.189059363902554	0.68967329954859	-0.0451094681636167
chr1	16970158	16970439	281	+	exon	CROCC	0.631839065744354	1	0.841999528602015	1	0.881048606845363	0.990865918860029	0.0913183517381162	-0.239731949198567	0.189059363902554	0.68967329954859	0.331050300936683
chr1	16970606	16970794	188	+	exon	CROCC	0.769287089683225	1	0.613372874556637	1	0.675680403732736	0.990865918860029	-0.0501555112790996	-0.239731949198567	0.189059363902554	0.68967329954859	0.189576437919467
chr1	16971297	16971647	350	+	exon	CROCC	0.568770294377642	1	0.447890518859136	1	0.404261022551295	0.990865918860029	-0.128842282135123	-0.239731949198567	0.189059363902554	0.68967329954859	0.110889667063444
chr1	16972261	16972646	385	+	utr3	CROCC	0.790681096966746	1	0.962857256089827	1	0.970080395094082	0.990865918860029	-0.0404012690878891	-0.239731949198567	0.189059363902554	0.68967329954859	0.199330680110678
chr1	16986075	16986398	323	-	utr3	ATP13A2	0.433176560333986	1	0.683092827833681	1	0.810879206199081	0.990865918860029	0.261113627849003	0.0738776815650779	0.598549897629444	0.908416965736977	0.187235946283925
chr1	16990181	16990339	158	-	exon	ATP13A2	0.740699441461982	1	0.519824183021385	1	0.678763401759525	0.990865918860029	0.375787030987469	0.0738776815650779	0.598549897629444	0.908416965736977	0.301909349422391
chr1	16992083	16992516	433	-	exon	ATP13A2	0.334404311808351	1	0.720018131428104	1	0.790005102576515	0.990865918860029	0.280274025133324	0.0738776815650779	0.598549897629444	0.908416965736977	0.206396343568246
chr1	16993675	16993839	164	-	exon	ATP13A2	0.0368924610028195	1	0.0194286732486281	1	0.12112549109706	0.990865918860029	0.913392647299838	0.0738776815650779	0.598549897629444	0.908416965736977	0.83951496573476
chr1	16997083	16997216	133	-	exon	ATP13A2	0.782711945474964	1	0.979265037194296	1	0.936491157299373	0.990865918860029	0.371550256157296	0.0738776815650779	0.598549897629444	0.908416965736977	0.297672574592218
chr1	17004709	17004886	177	-	utr5	ATP13A2	0.287364676468154	1	0.188680399289733	1	0.376431650506529	0.990865918860029	0.225014776014552	0.0738776815650779	0.598549897629444	0.908416965736977	0.151137094449475
chr1	17005420	17005555	135	-	utr5	ATP13A2	0.888691557844987	1	0.664348563341227	1	0.795566203348853	0.990865918860029	0.0133172919886921	0.0738776815650779	0.598549897629444	0.908416965736977	-0.0605603895763858
chr1	17011731	17011982	251	-	utr5	ATP13A2	0.969052596362131	1	0.987740870012401	1	0.875433657032335	0.990865918860029	0.123036506557038	0.0738776815650779	0.598549897629444	0.908416965736977	0.0491588249919603
chr1	17053870	17054092	222	-	utr5	SDHB	0.067339299530452	1	0.0733822462522345	1	0.00662871811202586	0.990865918860029	-0.737787965328618	-0.225287812785423	0.0792007823312757	0.537690427489713	-0.512500152543196
chr1	17119323	17119493	170	-	utr5	PADI2	0.493939206580279	1	0.448340662711278	1	0.702354815593541	0.990865918860029	-0.115488484074415	-0.0335409195203344	0.883503111635459	0.984099702212588	-0.0819475645540802
chr1	17407128	17407364	236	-	utr3	RCC2	0.162897660792844	1	0.0955217759197542	1	0.133504945536009	0.990865918860029	0.437188112679691	-0.471129764248004	0.000249007557451199	0.0440554734599644	0.908317876927695
chr1	17409094	17409227	133	-	exon	RCC2	0.245488088568881	1	0.148933458912557	1	0.341586765730466	0.990865918860029	0.277249927717656	-0.471129764248004	0.000249007557451199	0.0440554734599644	0.74837969196566
chr1	17409533	17409762	229	-	intron	RCC2	0.95951297581777	1	0.85460375787632	1	0.968784881599568	0.990865918860029	0.0318204711226513	-0.471129764248004	0.000249007557451199	0.0440554734599644	0.502950235370655
chr1	17438195	17438557	362	-	utr5	RCC2	0.0486997606823612	1	0.0295950381296102	1	0.00221403150136156	0.724536261135743	0.321751544697723	-0.471129764248004	0.000249007557451199	0.0440554734599644	0.792881308945727
chr1	17607791	17607949	158	+	exon	ARHGEF10L	0.681089771272898	1	0.529126704586396	1	0.672823663853688	0.990865918860029	-0.24918359816694	-0.581288941942086	0.00754898659175867	0.221864758709395	0.332105343775146
chr1	17615997	17616153	156	+	exon	ARHGEF10L	0.141299543188939	1	0.207033041465688	1	0.250221483222875	0.990865918860029	-0.195976712196527	-0.581288941942086	0.00754898659175867	0.221864758709395	0.385312229745559
chr1	17696792	17697211	419	+	utr3	ARHGEF10L	0.203073075551699	1	0.124095233378097	1	0.224660800365985	0.990865918860029	-0.339992722552827	-0.581288941942086	0.00754898659175867	0.221864758709395	0.24129621938926
chr1	17697324	17697499	175	+	utr3	ARHGEF10L	0.521960570745197	1	0.672485706182042	1	0.900525608443034	0.990865918860029	-0.480776457297161	-0.581288941942086	0.00754898659175867	0.221864758709395	0.100512484644926
chr1	18908362	18908681	319	-	utr3	RP13-279N23.2	0.528417934915253	1	0.640911197468516	1	0.557498375089782	0.990865918860029	-0.328422796987507	1.52378216285425	0.554655013469125	NA	-1.85220495984176
chr1	18955702	18956646	944	-	utr5	IFFO2	0.853694344145178	1	0.718625236034879	1	0.807193849398749	0.990865918860029	-0.242861984031875	-0.00121328365609176	0.995184105572074	0.997926513864969	-0.241648700375784
chr1	19087884	19088025	141	-	exon	UBR4	0.942832336643362	1	0.796469266285665	1	0.804585017625445	0.990865918860029	0.428302479128709	0.240436959259435	0.0774459631065652	0.531649918398214	0.187865519869275
chr1	19088784	19088916	132	-	exon	UBR4	0.748571965950704	1	0.517723794332426	1	0.536486230771773	0.990865918860029	0.300136960241847	0.240436959259435	0.0774459631065652	0.531649918398214	0.0597000009824122
chr1	19094040	19094225	185	-	exon	UBR4	0.132548707866717	1	0.083112909694577	1	0.0750177318362687	0.990865918860029	0.886844126817877	0.240436959259435	0.0774459631065652	0.531649918398214	0.646407167558442
chr1	19138035	19138216	181	-	exon	UBR4	0.948519962587067	1	0.682772300970773	1	0.628340305997187	0.990865918860029	0.192574414513556	0.240436959259435	0.0774459631065652	0.531649918398214	-0.0478625447458791
chr1	19139153	19139319	166	-	exon	UBR4	0.364127968356631	1	0.248387395776458	1	0.30144694070362	0.990865918860029	0.590342478066096	0.240436959259435	0.0774459631065652	0.531649918398214	0.349905518806661
chr1	19140810	19140966	156	-	exon	UBR4	0.952651764125448	1	0.77677895546496	1	0.730086430641201	0.990865918860029	0.363255931248382	0.240436959259435	0.0774459631065652	0.531649918398214	0.122818971988947
chr1	19141410	19141609	199	-	exon	UBR4	0.404503169312968	1	0.280915079874457	1	0.338127087497664	0.990865918860029	0.838519051469605	0.240436959259435	0.0774459631065652	0.531649918398214	0.598082092210171
chr1	19146904	19147046	142	-	exon	UBR4	0.851109171076513	1	0.889882949679816	1	0.702672862355534	0.990865918860029	0.444802231854696	0.240436959259435	0.0774459631065652	0.531649918398214	0.204365272595261
chr1	19209964	19210287	323	-	utr5	UBR4	0.294628590279353	1	0.213551204332034	1	0.150150092789764	0.990865918860029	0.274626840256809	0.240436959259435	0.0774459631065652	0.531649918398214	0.0341898809973746
chr1	19251518	19252065	547	-	utr5	EMC1	0.448645217022617	1	0.597034698435396	1	0.513084060793182	0.990865918860029	-0.0625864799482253	0.282122204909774	0.0322653015321231	0.383667949073932	-0.344708684858
chr1	19257738	19257941	203	+	exon	MRTO4	0.577644978416375	1	0.408996485766021	1	0.466301098004888	0.990865918860029	0.217359280419771	-0.199199004703031	0.161759829289557	0.659751843036731	0.416558285122803
chr1	19258628	19258904	276	+	utr3	MRTO4	0.959290065108223	1	0.731683026354209	1	0.677705791718016	0.990865918860029	0.111252221600365	-0.199199004703031	0.161759829289557	0.659751843036731	0.310451226303396
chr1	19260271	19260476	205	+	utr3*	MRTO4	0.943328194914032	1	0.768959521273175	1	0.678545008382645	0.990865918860029	0.191074143865493	-0.199199004703031	0.161759829289557	0.659751843036731	0.390273148568524
chr1	19308561	19308693	132	-	exon	AKR7A2	0.801756792436276	1	0.574853619518675	1	0.947574044527111	0.990865918860029	-0.0643841911897086	-0.310049595097031	0.016142850351469	0.292701962040534	0.245665403907322
chr1	19311859	19312098	239	-	exon	AKR7A2	0.0109877945628304	1	0.00618582175725133	1	0.0028514748103261	0.765992491376348	0.352335846766496	-0.310049595097031	0.016142850351469	0.292701962040534	0.662385441863527
chr1	19312320	19312580	260	+	utr5	PQLC2	0.886445820721822	1	0.936482845942995	1	0.950574460133813	0.990865918860029	0.285167454099477	-0.0262823257911557	0.901284942218334	0.986392309491069	0.311449779890633
chr1	19312633	19312875	242	+	utr5	PQLC2	0.496572528324773	1	0.632896445764236	1	0.690903878705457	0.990865918860029	-0.0126386321590135	-0.0262823257911557	0.901284942218334	0.986392309491069	0.0136436936321423
chr1	19317510	19317727	217	+	utr5	PQLC2	0.77212976692178	1	0.595682927945626	1	0.719526576483265	0.990865918860029	0.276686652935781	-0.0262823257911557	0.901284942218334	0.986392309491069	0.302968978726937
chr1	19324601	19324734	133	+	utr5	PQLC2	0.467028221584895	1	0.317983264514523	1	0.571494258391493	0.990865918860029	0.746859759438551	-0.0262823257911557	0.901284942218334	0.986392309491069	0.773142085229707
chr1	19328229	19328359	130	+	intron	PQLC2	0.729634190323905	1	0.550620766290056	1	0.706537902511242	0.990865918860029	0.225140918080331	-0.0262823257911557	0.901284942218334	0.986392309491069	0.251423243871487
chr1	19328506	19329021	515	+	utr3	PQLC2	0.71016889793778	1	0.518333996340908	1	0.414197944061694	0.990865918860029	0.0928053660908363	-0.0262823257911557	0.901284942218334	0.986392309491069	0.119087691881992
chr1	19331913	19332314	401	+	intergenic	NA	0.861773031368412	1	0.942359077216404	1	0.910347879521718	0.990865918860029	0.375784837205855	NA	NA	NA	NA
chr1	19419681	19419836	155	-	utr5	CAPZB	0.735788294749245	1	0.625564454234798	1	0.623126431046586	0.990865918860029	-1.29967978070323	-0.497705732824943	0.111023957027597	0.593330318632152	-0.801974047878287
chr1	19596948	19597097	149	+	utr5	MINOS1-NBL1	0.106194968429803	1	0.131664113469391	1	0.285742026472026	0.990865918860029	-1.06281252779255	NA	NA	NA	NA
chr1	19597153	19597508	355	+	intron	MINOS1-NBL1	0.930500191706815	1	0.952901620055185	1	0.945004861820144	0.990865918860029	0.388404454708216	NA	NA	NA	NA
chr1	19655233	19655413	180	+	utr3	MINOS1-NBL1	0.628014069448786	1	0.431355394274505	1	0.529028195767617	0.990865918860029	0.223634372406994	NA	NA	NA	NA
chr1	19656791	19657294	503	+	utr3	MINOS1-NBL1	0.955215463599393	1	0.644465492081606	1	0.686035810509901	0.990865918860029	0.0564683392471851	NA	NA	NA	NA
chr1	19657507	19657900	393	+	utr3	MINOS1-NBL1	0.593546494172367	1	0.371035917537408	1	0.561589808632995	0.990865918860029	0.00865266731844629	NA	NA	NA	NA
chr1	19658027	19658205	178	+	utr3	MINOS1-NBL1	0.672712803144122	1	0.880937309274651	1	0.97778161247073	0.990865918860029	0.0413870296483922	NA	NA	NA	NA
chr1	19679166	19679320	154	+	exon	HTR6	0.943806487925102	1	0.851756682226307	1	0.845525585204644	0.990865918860029	0.31352708328016	-0.694577881104087	0.383769528693119	NA	1.00810496438425
chr1	19682653	19683500	847	-	utr3	TMCO4	0.420701748625991	1	0.752913223892923	1	0.744706638333099	0.990865918860029	0.015705255276163	0.094324950247026	0.633789370152491	0.919712286017147	-0.0786196949708631
chr1	19799368	19799503	135	-	intron	TMCO4	0.632296047966767	1	0.691271047424252	1	0.750695777476798	0.990865918860029	0.21092681043584	0.094324950247026	0.633789370152491	0.919712286017147	0.116601860188814
chr1	19882440	19882863	423	+	utr5	OTUD3	0.0359211191158441	1	0.018516156940141	1	0.0109137978039579	0.990865918860029	0.19963438422015	-0.0430347610023036	0.743143622928587	0.943519443034801	0.242669145222454
chr1	19890320	19890457	137	+	exon	OTUD3	0.163667936589898	1	0.107511390232541	1	0.106288412330364	0.990865918860029	0.968658165639629	-0.0430347610023036	0.743143622928587	0.943519443034801	1.01169292664193
chr1	19907506	19907791	285	+	utr3	OTUD3	0.881427460896905	1	0.800300234670936	1	0.81878088318788	0.990865918860029	0.0594985360515733	-0.0430347610023036	0.743143622928587	0.943519443034801	0.102533297053877
chr1	20485681	20485871	190	-	utr5	CAMK2N1	0.261789380277705	1	0.101813190311693	1	0.473042249145236	0.990865918860029	-0.943386265915712	-0.643396403590628	0.202848401843619	NA	-0.299989862325084
chr1	20499758	20500003	245	-	utr3	MUL1	0.665839295015642	1	0.483830258128944	1	0.521566420644394	0.990865918860029	0.740033297589343	0.373090860590565	0.0617669590695084	0.490926974157065	0.366942436998778
chr1	20500110	20500547	437	-	utr3	MUL1	0.985591016443846	1	0.748489255361524	1	0.649548570159685	0.990865918860029	0.54891913945781	0.373090860590565	0.0617669590695084	0.490926974157065	0.175828278867245
chr1	20500739	20501491	752	-	exon	MUL1	0.743190910131673	1	0.988206409831319	1	0.758795224405292	0.990865918860029	0.382176559373145	0.373090860590565	0.0617669590695084	0.490926974157065	0.00908569878257975
chr1	20507924	20508110	186	-	utr5	MUL1	0.495206715907768	1	0.381256571114422	1	0.459098630997364	0.990865918860029	0.475309946842994	0.373090860590565	0.0617669590695084	0.490926974157065	0.102219086252429
chr1	20553681	20554073	392	+	utr3	FAM43B	0.956135908832907	1	0.97578437342528	1	0.88169141548223	0.990865918860029	-0.291659156974271	-0.625530560687032	0.367170468415581	NA	0.333871403712761
chr1	20633443	20633911	468	+	utr5	PINK1	0.657584567630892	1	0.435684613013315	1	0.406308784880066	0.990865918860029	-0.0704765250441566	-0.487689904983818	0.00589117190036191	0.198245574295464	0.417213379939661
chr1	20637786	20638052	266	+	exon	PINK1	0.346834963906982	1	0.207595982249267	1	0.338664161036394	0.990865918860029	-0.156097957091034	-0.487689904983818	0.00589117190036191	0.198245574295464	0.331591947892784
chr1	20639801	20639933	132	+	exon	PINK1	0.728994152581584	1	0.507610655653356	1	0.739956166885373	0.990865918860029	-0.161884595406194	-0.487689904983818	0.00589117190036191	0.198245574295464	0.325805309577624
chr1	20644406	20644591	185	+	exon	PINK1	0.732065250356126	1	0.935633358313205	1	0.972405278008232	0.990865918860029	-0.412157899413856	-0.487689904983818	0.00589117190036191	0.198245574295464	0.0755320055699621
chr1	20648407	20649218	811	-	exon	PINK1-AS	0.506773072862267	1	0.30998599794389	1	0.482025854432094	0.990865918860029	0.301115497967564	0.159653300344577	0.600730851235411	NA	0.141462197622986
chr1	20650895	20651083	188	+	utr3	PINK1	0.706302822708649	1	0.502887703029833	1	0.50490004228159	0.990865918860029	0.428521414798311	-0.487689904983818	0.00589117190036191	0.198245574295464	0.916211319782129
chr1	20682685	20682934	249	-	exon	KIF17	0.338793566760545	1	0.522962162788227	1	0.650571170796588	0.990865918860029	-0.350002502847208	-0.30787474324486	0.0630047741144315	0.492049599983993	-0.0421277596023484
chr1	20684905	20685081	176	-	exon	KIF17	0.496206318385448	1	0.367549704652869	1	0.568154425472311	0.990865918860029	-0.0784234371161914	-0.30787474324486	0.0630047741144315	0.492049599983993	0.229451306128668
chr1	20686077	20686228	151	-	exon	KIF17	0.567072814103805	1	0.687635247878699	1	0.79671673607403	0.990865918860029	0.168404105913311	-0.30787474324486	0.0630047741144315	0.492049599983993	0.476278849158171
chr1	20687401	20687815	414	-	exon	KIF17	0.609698146134673	1	0.816018578033043	1	0.97511006136811	0.990865918860029	-0.129570414462965	-0.30787474324486	0.0630047741144315	0.492049599983993	0.178304328781894
chr1	20698384	20698565	181	-	exon	KIF17	0.0389027899072037	1	0.0188104186494305	1	0.0554546947957477	0.990865918860029	-0.0235271655172758	-0.30787474324486	0.0630047741144315	0.492049599983993	0.284347577727584
chr1	20704458	20704973	515	-	exon	KIF17	0.493578810873688	1	0.339655667992943	1	0.231206510528498	0.990865918860029	-0.0148636835224697	-0.30787474324486	0.0630047741144315	0.492049599983993	0.29301105972239
chr1	20709659	20709880	221	-	exon	KIF17	0.236487224058713	1	0.36242605692634	1	0.683579387479467	0.990865918860029	-0.237472715688274	-0.30787474324486	0.0630047741144315	0.492049599983993	0.0704020275565861
chr1	20715523	20715661	138	-	utr5	KIF17	0.706984992768372	1	0.53770483769776	1	0.655377285726763	0.990865918860029	0.0667061197423711	-0.30787474324486	0.0630047741144315	0.492049599983993	0.374580862987231
chr1	20717523	20717737	214	-	utr5	KIF17	0.433455122870575	1	0.320302440838897	1	0.429026140975035	0.990865918860029	-0.198177580379533	-0.30787474324486	0.0630047741144315	0.492049599983993	0.109697162865327
chr1	20720393	20720541	148	-	utr3	SH2D5	0.82905109234838	1	0.969113435715972	1	0.9284915349192	0.990865918860029	-0.0642919413752243	-0.435802224223944	0.0872086855374817	0.554347207959268	0.37151028284872
chr1	20720993	20721200	207	-	utr3	SH2D5	0.218044672064409	1	0.134083055924647	1	0.27569296492754	0.990865918860029	0.133601607761133	-0.435802224223944	0.0872086855374817	0.554347207959268	0.569403831985077
chr1	20721701	20721844	143	-	utr3	SH2D5	0.874973635521346	1	0.722092129721079	1	0.920751733389638	0.990865918860029	-0.137844288101944	-0.435802224223944	0.0872086855374817	0.554347207959268	0.297957936122
chr1	20731700	20731861	161	-	intron	SH2D5	0.961227905488077	1	0.999335288296848	1	0.75456927033157	0.990865918860029	0.126673427994647	-0.435802224223944	0.0872086855374817	0.554347207959268	0.562475652218591
chr1	20744980	20745178	198	-	exon	HP1BP3	0.717115704706363	1	0.476949276616147	1	0.493999605903111	0.990865918860029	0.488946035045632	-0.0651350379793949	0.552598443680976	0.894978252797314	0.554081073025027
chr1	20786443	20786652	209	-	utr5	HP1BP3	0.261014291692153	1	0.186524766848282	1	0.247494866806317	0.990865918860029	0.321641967749376	-0.0651350379793949	0.552598443680976	0.894978252797314	0.38677700572877
chr1	20787055	20787325	270	-	utr5	HP1BP3	0.919938589549935	1	0.991112834106737	1	0.904462995657568	0.990865918860029	-0.271054470158467	-0.0651350379793949	0.552598443680976	0.894978252797314	-0.205919432179072
chr1	21175958	21176143	185	-	exon	EIF4G3	0.64332035120233	1	0.462905002769557	1	0.667611136885081	0.990865918860029	0.0699258241994605	0.180382420291095	0.131501703113486	0.619392982855769	-0.110456596091635
chr1	21176229	21176465	236	-	utr5	EIF4G3	0.617811088490552	1	0.450557216875106	1	0.635379393518724	0.990865918860029	-0.119367065708809	0.180382420291095	0.131501703113486	0.619392982855769	-0.299749485999905
chr1	21176694	21176929	235	-	utr5	EIF4G3	0.960851650413005	1	0.781922882490438	1	0.830899840565585	0.990865918860029	-0.289684865646333	0.180382420291095	0.131501703113486	0.619392982855769	-0.470067285937429
chr1	21217447	21217597	150	-	utr3	ECE1	0.156947807641534	1	0.0995486527195514	1	0.286886132698557	0.990865918860029	0.629769276490834	0.000295222913605629	0.99821403000959	0.999006598406712	0.629474053577228
chr1	21217754	21218668	914	-	utr3	ECE1	0.976855307684068	1	0.691339207416372	1	0.79671386214879	0.990865918860029	-0.091032021297383	0.000295222913605629	0.99821403000959	0.999006598406712	-0.0913272442109886
chr1	21218945	21219419	474	-	utr3	ECE1	0.914813831912282	1	0.765497841353444	1	0.934459545297274	0.990865918860029	0.00296371733918081	0.000295222913605629	0.99821403000959	0.999006598406712	0.00266849442557519
chr1	21219669	21220202	533	-	utr3	ECE1	0.0374325991522739	1	0.230938451034945	1	0.175269051293944	0.990865918860029	0.0397189962752195	0.000295222913605629	0.99821403000959	0.999006598406712	0.0394237733616138
chr1	21272722	21272977	255	-	utr5	ECE1	0.528711380324917	1	0.36662185014043	1	0.539933967531096	0.990865918860029	0.165128055675872	0.000295222913605629	0.99821403000959	0.999006598406712	0.164832832762266
chr1	21279211	21279431	220	-	utr5	ECE1	0.449177779945476	1	0.327500511530321	1	0.32136605250523	0.990865918860029	0.345328722789451	0.000295222913605629	0.99821403000959	0.999006598406712	0.345033499875846
chr1	21290074	21290266	192	-	utr5	ECE1	0.775607093686088	1	0.632618174297953	1	0.632161616032041	0.990865918860029	-0.0017280488375739	0.000295222913605629	0.99821403000959	0.999006598406712	-0.00202327175117953
chr1	21345348	21345588	240	-	utr5	ECE1	0.464925066534215	1	0.361233669353928	1	0.41806401678258	0.990865918860029	0.0523894960637045	0.000295222913605629	0.99821403000959	0.999006598406712	0.0520942731500989
chr1	21345675	21345851	176	-	utr5*	ECE1	0.964323598247429	1	0.971461400495337	1	0.9006554541187	0.990865918860029	-0.120434336666872	0.000295222913605629	0.99821403000959	0.999006598406712	-0.120729559580478
chr1	21428717	21428851	134	+	exon	HS6ST1P1	0.377745592567421	1	0.529523659012088	1	0.51460328113501	0.990865918860029	0.49198090825848	0.966208161991062	0.276941855617342	NA	-0.474227253732582
chr1	21440180	21440311	131	+	utr5	NBPF3	0.562911340065439	1	0.431375945934942	1	0.517535332986996	0.990865918860029	0.120929807464094	0.0191535306369086	0.906293113459772	0.986392309491069	0.101776276827185
chr1	21444920	21445166	246	+	utr5	NBPF3	0.618810848492392	1	0.434463272951618	1	0.505660975198163	0.990865918860029	0.194658169573823	0.0191535306369086	0.906293113459772	0.986392309491069	0.175504638936915
chr1	21575694	21575824	130	+	exon	ALPL	0.751510597931506	1	0.592176839050238	1	0.706920899908595	0.990865918860029	0.300146760271891	-0.150564045303631	0.537688917059706	0.891595873632997	0.450710805575522
chr1	21596924	21597214	290	-	utr3	RAP1GAP	0.98863651009116	1	0.813749722656905	1	0.761445241932539	0.990865918860029	-0.267168682538304	-0.350424300022527	0.149088082591539	0.645977363267826	0.0832556174842233
chr1	21599521	21599698	177	-	exon	RAP1GAP	0.67429182071197	1	0.519781253438456	1	0.616034594170193	0.990865918860029	-0.0597332901316433	-0.350424300022527	0.149088082591539	0.645977363267826	0.290691009890884
chr1	21782831	21783058	227	-	utr5	USP48	0.0957340459394283	1	0.0583990242182099	1	0.0771326577653294	0.990865918860029	-0.021768384947056	0.00876261473901572	0.941384066291168	0.988728419017742	-0.0305309996860717
chr1	21823327	21823518	191	+	utr3	LDLRAD2	0.740139031194052	1	0.625222876457641	1	0.754587796755894	0.990865918860029	0.397990177281543	0.586555393301091	0.761263654251337	NA	-0.188565216019549
chr1	22025734	22025881	147	+	exon	LINC00339	0.324132285692902	1	0.506353537272258	1	0.784487969171346	0.990865918860029	-0.0963617569822275	-0.224886309353011	0.16360072585178	0.662077905614512	0.128524552370784
chr1	22030419	22030755	336	+	exon	LINC00339	0.77900985457425	1	0.866936020345235	1	0.767152426849509	0.990865918860029	-0.360176329942741	-0.224886309353011	0.16360072585178	0.662077905614512	-0.135290020589729
chr1	22052990	22053121	131	+	intron	CDC42	0.818311644139566	1	0.328770588486307	1	0.619601624994157	0.990865918860029	-0.565992393056897	-0.0401963480456444	0.759860492945234	0.948870813401935	-0.525796045011252
chr1	22490325	22490558	233	+	exon	ZBTB40	0.511400299705478	1	0.91069476912154	1	0.97296101351684	0.990865918860029	-0.00215965125110501	0.196872562510686	0.0999833071900838	0.580046853207821	-0.199032213761791
chr1	22511743	22512102	359	+	exon	ZBTB40	0.5072223140906	1	0.865764877841747	1	0.976811156682236	0.990865918860029	0.30714286107696	0.196872562510686	0.0999833071900838	0.580046853207821	0.110270298566274
chr1	22526098	22526472	374	+	utr3	ZBTB40	0.515443675507301	1	0.889028412527809	1	0.985654315015678	0.990865918860029	0.230080982360151	0.196872562510686	0.0999833071900838	0.580046853207821	0.0332084198494644
chr1	22526606	22526736	130	+	utr3	ZBTB40	0.771604306199281	1	0.94529332951503	1	0.940122271375117	0.990865918860029	0.249587548299876	0.196872562510686	0.0999833071900838	0.580046853207821	0.0527149857891902
chr1	22527783	22528059	276	+	utr3	ZBTB40	0.873973838256819	1	0.612031462511835	1	0.714213180054516	0.990865918860029	0.345824960758975	0.196872562510686	0.0999833071900838	0.580046853207821	0.148952398248289
chr1	22528874	22529028	154	+	utr3	ZBTB40	0.971368306422084	1	0.767741774278053	1	0.855840768870584	0.990865918860029	0.285924634388273	0.196872562510686	0.0999833071900838	0.580046853207821	0.0890520718775865
chr1	22529309	22529446	137	+	utr3	ZBTB40	0.980593052269944	1	0.739424708571176	1	0.881510160851577	0.990865918860029	0.275657051237751	0.196872562510686	0.0999833071900838	0.580046853207821	0.0787844887270652
chr1	22529755	22530021	266	+	utr3	ZBTB40	0.442447298941692	1	0.30604853351765	1	0.4348740423149	0.990865918860029	0.81657498869711	0.196872562510686	0.0999833071900838	0.580046853207821	0.619702426186424
chr1	22576728	22576864	136	+	exon	EPHA8	0.0567515612632788	1	0.0594614348794276	1	0.173095653260353	0.990865918860029	-0.152068427086378	0.335544129236006	0.402217947685144	NA	-0.487612556322385
chr1	22586448	22586592	144	+	exon	EPHA8	0.929412844735565	1	0.832929614078224	1	0.900028305409873	0.990865918860029	-0.348712665866017	0.335544129236006	0.402217947685144	NA	-0.684256795102023
chr1	22913604	22913750	146	+	utr3	EPHB2	0.176103361159107	1	0.106580149076954	1	0.28231364936634	0.990865918860029	0.286962340966207	-0.0690186498696702	0.811026172605959	0.964460247630747	0.355980990835877
chr1	22913914	22914136	222	+	utr3	EPHB2	0.192298781750485	1	0.255325085749697	1	0.351517963812118	0.990865918860029	-0.620031942138712	-0.0690186498696702	0.811026172605959	0.964460247630747	-0.551013292269042
chr1	23019420	23020075	655	+	utr5	KDM1A	0.695465905301766	1	0.458788843904419	1	0.279176894606299	0.990865918860029	0.0579105346983652	-0.0561843523272031	0.6181761044061	0.914151217425016	0.114094887025568
chr1	23030409	23030594	185	+	exon	KDM1A	0.283031003249721	1	0.621307165491521	1	0.757456385620528	0.990865918860029	-0.241654299473336	-0.0561843523272031	0.6181761044061	0.914151217425016	-0.185469947146133
chr1	23044330	23044468	138	+	exon	MIR3115	0.187712025781611	1	0.436713224931804	1	0.657859595474266	0.990865918860029	-0.46063829850705	-1.04813301014832	0.719199358578251	NA	0.587494711641274
chr1	23050289	23050449	160	+	exon	KDM1A	0.198417301258566	1	0.559689704804461	1	0.67225103370731	0.990865918860029	-0.435572815876137	-0.0561843523272031	0.6181761044061	0.914151217425016	-0.379388463548934
chr1	23088682	23089148	466	-	utr3	LUZP1	0.494289631646528	1	0.725789009809318	1	0.632818203648473	0.990865918860029	-0.146672117265401	-0.00369167727990766	0.974126726708405	0.994587836084307	-0.142980439985493
chr1	23091199	23091411	212	-	exon	LUZP1	0.573011696854956	1	0.938657298667164	1	0.967966011868465	0.990865918860029	-0.069897417008315	-0.00369167727990766	0.974126726708405	0.994587836084307	-0.0662057397284074
chr1	23092601	23092998	397	-	exon	LUZP1	0.775340890319044	1	0.519403884187542	1	0.523037705815467	0.990865918860029	0.280852459844678	-0.00369167727990766	0.974126726708405	0.994587836084307	0.284544137124586
chr1	23109061	23109193	132	-	utr5	LUZP1	0.488190227422176	1	0.739338758200813	1	0.887040182431897	0.990865918860029	-0.227082712171701	-0.00369167727990766	0.974126726708405	0.994587836084307	-0.223391034891794
chr1	23310556	23310830	274	-	exon	HNRNPR	0.513244302262257	1	0.906656101933955	1	0.897531685800108	0.990865918860029	-0.109310590745525	-0.0323651269875068	0.774818942065235	0.953615803186387	-0.0769454637580184
chr1	23362223	23362518	295	-	exon	ZNF436	0.664668489464684	1	0.916395144624042	1	0.9790151959166	0.990865918860029	0.0721892360582327	-0.0793181794581848	0.617202286877199	0.914151217425016	0.151507415516418
chr1	23362759	23362889	130	-	exon	ZNF436	0.402246367188597	1	0.598086014579156	1	0.832072064910725	0.990865918860029	-0.252829856780786	-0.0793181794581848	0.617202286877199	0.914151217425016	-0.173511677322601
chr1	23369010	23369509	499	-	utr5	ZNF436	0.987290748836726	1	0.821809773761842	1	0.834828759725911	0.990865918860029	-0.27670877200231	-0.0793181794581848	0.617202286877199	0.914151217425016	-0.197390592544125
chr1	23431735	23431964	229	-	utr3	ASAP3	0.964337920616319	1	0.758483445660799	1	0.792867362394073	0.990865918860029	0.01691082002856	-0.159427940249429	0.290398400729798	0.774625912578029	0.176338760277989
chr1	23437171	23437384	213	-	utr3	ASAP3	0.198194655370323	1	0.125050328047753	1	0.270161291720022	0.990865918860029	0.472858830268178	-0.159427940249429	0.290398400729798	0.774625912578029	0.632286770517607
chr1	23442538	23442708	170	-	utr3	ASAP3	0.898720384674265	1	0.844908183478573	1	0.832879095558392	0.990865918860029	-0.105114486059635	-0.159427940249429	0.290398400729798	0.774625912578029	0.0543134541897943
chr1	23484014	23484234	220	-	utr5	ASAP3	0.668475172907291	1	0.756442899705504	1	0.911948764535437	0.990865918860029	-0.184188703388813	-0.159427940249429	0.290398400729798	0.774625912578029	-0.0247607631393844
chr1	23509742	23510253	511	-	utr3	E2F2	0.876115272402464	1	0.688725998874829	1	0.618339701061919	0.990865918860029	0.322381299424804	0.0937891558249465	0.666435164092742	0.927086420194299	0.228592143599858
chr1	23516377	23516535	158	-	exon	E2F2	0.867976881261262	1	0.661144884510132	1	0.505079520196763	0.990865918860029	0.677804815550734	0.0937891558249465	0.666435164092742	0.927086420194299	0.584015659725788
chr1	23520986	23521119	133	-	exon	E2F2	0.498829848626438	1	0.371015734364544	1	0.255690464003049	0.990865918860029	0.330768286032667	0.0937891558249465	0.666435164092742	0.927086420194299	0.23697913020772
chr1	23521904	23522131	227	-	exon	E2F2	0.418094350164414	1	0.598681254714451	1	0.820386585386387	0.990865918860029	0.229954399987117	0.0937891558249465	0.666435164092742	0.927086420194299	0.136165244162171
chr1	23524429	23524561	132	-	exon	E2F2	0.717790115743455	1	0.540115998779684	1	0.682185469763405	0.990865918860029	0.169153668513462	0.0937891558249465	0.666435164092742	0.927086420194299	0.075364512688516
chr1	23530849	23531330	481	-	utr5	E2F2	0.986877014472244	1	0.883649464052014	1	0.599909139068743	0.990865918860029	0.239443618746215	0.0937891558249465	0.666435164092742	0.927086420194299	0.145654462921269
chr1	23558196	23558508	312	-	utr3	ID3	0.782723399043529	1	0.662465175189902	1	0.179104216979077	0.990865918860029	0.529655027606162	0.0952125083042199	0.885906930371094	0.984731650638828	0.434442519301942
chr1	23559201	23559470	269	-	utr5	ID3	0.72431457669996	1	0.621605166864517	1	0.180504651845104	0.990865918860029	0.448418586029739	0.0952125083042199	0.885906930371094	0.984731650638828	0.353206077725519
chr1	23743249	23743515	266	+	utr5	TCEB3	0.970552192939058	1	0.818033089495241	1	0.969295421873128	0.990865918860029	0.245327189801328	0.0739036685136612	0.568460672824019	0.901211076536724	0.171423521287667
chr1	23750832	23751115	283	+	exon	TCEB3	0.448593467361451	1	0.808637188832942	1	0.992215671719792	0.993132828582537	-0.0348122414369548	0.0739036685136612	0.568460672824019	0.901211076536724	-0.108715909950616
chr1	23751167	23751702	535	+	exon	TCEB3	0.74074122446069	1	0.838773131263103	1	0.656331980921975	0.990865918860029	0.0221925083611702	0.0739036685136612	0.568460672824019	0.901211076536724	-0.051711160152491
chr1	23778371	23778696	325	+	utr5	PITHD1	0.434747523327914	1	0.310686189211187	1	0.251810859698056	0.990865918860029	-0.106848314192121	-0.158764094605845	0.251289245182603	0.74368532019256	0.0519157804137246
chr1	23795821	23796067	246	-	utr3	GALE	0.844592372096216	1	0.824993123566437	1	0.747302278844136	0.990865918860029	0.10981266858667	-0.234994459003017	0.128243482239932	0.615242046884012	0.344807127589687
chr1	23798661	23798797	136	-	utr5	GALE	0.587476729510688	1	0.789243172482679	1	0.676845543352411	0.990865918860029	-0.414613818388865	-0.234994459003017	0.128243482239932	0.615242046884012	-0.179619359385848
chr1	23802011	23802325	314	-	utr3	HMGCL	0.252546640390968	1	0.153336657287504	1	0.109814216699645	0.990865918860029	0.616507801742402	-0.205160369070665	0.148813580824305	0.645977363267826	0.821668170813067
chr1	23845260	23845427	167	-	utr3	FUCA1	0.24352837240353	1	0.165045619145886	1	0.17040562774442	0.990865918860029	1.50052087808817	0.396994696727538	0.0316428512703047	0.382413883703713	1.10352618136063
chr1	23867855	23868291	436	-	utr5	FUCA1	0.91883815152652	1	0.777810249672041	1	0.640704266378975	0.990865918860029	0.150556229864122	0.396994696727538	0.0316428512703047	0.382413883703713	-0.246438466863415
chr1	23959514	23959716	202	+	intron	PNRC2	0.00736390691220288	1	0.00239122983499507	1	0.0509857589329918	0.990865918860029	-0.308155967602369	-0.104604937951949	0.534906141468498	0.890712425241815	-0.20355102965042
chr1	23979964	23980332	368	-	utr5	SRSF10	0.793027496054341	1	0.951638817364318	1	0.985779928535709	0.990865918860029	-0.235948026848714	0.00812368185235675	0.948749246993172	0.990898393841649	-0.244071708701071
chr1	24157061	24157967	906	-	utr3	IFNLR1	0.60965654057286	1	0.840439731831851	1	0.84884811511692	0.990865918860029	-0.167198779877336	-0.0866326945803124	0.610835794267194	0.912113755710744	-0.0805660852970234
chr1	24321993	24322333	340	+	intron	GRHL3	0.758799313384215	1	0.621632522765786	1	0.784297133251942	0.990865918860029	-0.398130718834685	0.150764336746931	0.696263246320985	NA	-0.548895055581617
chr1	24358145	24358632	487	-	utr3	STPG1	0.620732006137999	1	0.965745070513393	1	0.871862369427751	0.990865918860029	-0.159846039999089	0.0230511913322623	0.87503181366929	0.981528644282622	-0.182897231331352
chr1	24419387	24419593	206	+	utr5	NIPAL3	0.508781973784066	1	0.355941658363603	1	0.466613724357823	0.990865918860029	0.435068088149308	0.161358240534685	0.224006490817436	0.725739861770653	0.273709847614622
chr1	24502881	24503094	213	+	utr5	RCAN3	0.988172563292737	1	0.999496634206531	1	NA	NA	0.173035575424268	-0.071191812226755	0.670493271865614	0.928443567709287	0.244227387651023
chr1	24535109	24535274	165	+	utr3	RCAN3	0.180901770953078	1	0.325845773949756	1	0.619832199453815	0.990865918860029	-0.2248697028846	-0.071191812226755	0.670493271865614	0.928443567709287	-0.153677890657845
chr1	24671306	24671436	130	+	exon	SRRM1	0.0431912546706689	1	0.0926973315604043	1	0.264933262661651	0.990865918860029	-0.607624284155166	0.109269744363557	0.371653998530269	0.82233216203228	-0.716894028518724
chr1	24745341	24745761	420	+	utr5	CLIC4	0.922313845871799	1	0.880739027676968	1	0.68421598420632	0.990865918860029	-0.245698286687263	0.0217045565225449	0.839151967885731	0.973259587703782	-0.267402843209808
chr1	24797635	24797825	190	+	exon	CLIC4	0.123890488748503	1	0.0777440013560134	1	0.0101453486811269	0.990865918860029	0.950042854879121	0.0217045565225449	0.839151967885731	0.973259587703782	0.928338298356576
chr1	24929651	24929838	187	-	exon	RUNX3	0.900514991464968	1	0.780712379016288	1	0.894071818219072	0.990865918860029	0.377695350091049	-0.286571398096055	0.357615961037084	NA	0.664266748187104
chr1	25246499	25247100	601	-	utr5	RSRP1	0.6601943503147	1	0.917701284883623	1	0.959303678795407	0.990865918860029	0.0656257280843714	0.117685832156022	0.399585528746212	0.838185088771692	-0.052060104071651
chr1	25247840	25247997	157	+	exon	RP3-465N24.6	0.311042134246171	1	0.244039245521769	1	0.434508837433414	0.990865918860029	-0.0886727708668395	0.232969885906813	0.84526915107704	NA	-0.321642656773653
chr1	25338312	25338839	527	+	utr5	TMEM50A	0.717721040249191	1	0.560736569113935	1	0.350927599689305	0.990865918860029	0.0822900059032215	0.0871781375491093	0.464352301477998	0.863689363548676	-0.00488813164588779
chr1	25430965	25431149	184	+	utr5	TMEM57	0.237652598079766	1	0.278445117393952	1	0.446736782926903	0.990865918860029	0.176738721436031	0.424300678511346	0.00253851993767233	0.131292386028614	-0.247561957075315
chr1	25458631	25458814	183	+	exon	TMEM57	0.1005652432294	1	0.0654394897051665	1	0.00126381196568591	0.634215708159552	1.9357275854626	0.424300678511346	0.00253851993767233	0.131292386028614	1.51142690695126
chr1	25543627	25543765	138	+	utr5	LDLRAP1	0.0525156656530892	1	0.0390627532041826	1	0.112404520708904	0.990865918860029	0.377074962877894	0.0774241006182664	0.764952829300045	0.950826782215784	0.299650862259628
chr1	25544067	25544263	196	+	intron	LDLRAP1	0.48383061292352	1	0.404037033139657	1	0.579092759469928	0.990865918860029	0.156251709184868	0.0774241006182664	0.764952829300045	0.950826782215784	0.0788276085666013
chr1	25553817	25553995	178	+	exon	LDLRAP1	0.075501106067611	1	0.048931176431508	1	0.00326629462533667	0.765992491376348	0.41669067229438	0.0774241006182664	0.764952829300045	0.950826782215784	0.339266571676114
chr1	25563556	25563745	189	+	exon	LDLRAP1	0.966295012897448	1	0.806122089715828	1	0.799836779343489	0.990865918860029	-0.0392067196393842	0.0774241006182664	0.764952829300045	0.950826782215784	-0.116630820257651
chr1	25566772	25567103	331	+	utr3	LDLRAP1	0.7095163671879	1	0.935101239560727	1	0.985222212932143	0.990865918860029	0.260071290338392	0.0774241006182664	0.764952829300045	0.950826782215784	0.182647189720126
chr1	25616805	25618324	1519	+	utr5	MAN1C1	0.324350601241718	1	0.436854242154079	1	0.40521179756046	0.990865918860029	-0.106353627323597	-0.0630955614692513	0.776130504878244	0.954309967787509	-0.0432580658543455
chr1	25783676	25783962	286	+	utr3	MAN1C1	0.537796891432867	1	0.359308090907021	1	0.532959425465688	0.990865918860029	0.426601608154955	-0.0630955614692513	0.776130504878244	0.954309967787509	0.489697169624206
chr1	25800677	25801064	387	+	exon	SEPN1	0.162940942793153	1	0.215332444084079	1	0.151498115351115	0.990865918860029	-0.590228054853604	-0.0110322944782163	0.980781958306239	0.995704305959133	-0.579195760375388
chr1	25810201	25810333	132	+	intron	SEPN1	0.441504567200292	1	0.307516531810564	1	0.455782397160287	0.990865918860029	-0.110927920356472	-0.0110322944782163	0.980781958306239	0.995704305959133	-0.0998956258782559
chr1	25810716	25811012	296	+	intron	SEPN1	0.950246067961786	1	0.787896030323588	1	0.871720107451791	0.990865918860029	-0.378863470961048	-0.0110322944782163	0.980781958306239	0.995704305959133	-0.367831176482832
chr1	25813863	25814168	305	+	utr5	SEPN1	0.938370063428467	1	0.718435414937888	1	0.82874174469956	0.990865918860029	0.428876339000298	-0.0110322944782163	0.980781958306239	0.995704305959133	0.439908633478514
chr1	25815683	25816338	655	+	utr3	SEPN1	0.786891306860459	1	0.559542864090614	1	0.697617954947697	0.990865918860029	0.159838597303259	-0.0110322944782163	0.980781958306239	0.995704305959133	0.170870891781475
chr1	25820166	25820723	557	+	utr5	MTFR1L	0.287654562165744	1	0.20979203385056	1	0.206376737732874	0.990865918860029	0.149721877013882	-0.0270867381019942	0.84761896699225	0.975425906925052	0.176808615115876
chr1	25829637	25829779	142	+	utr3	MTFR1L	0.773190226789312	1	0.927884799843156	1	0.98858232679064	0.991210106863419	-0.00230205905151784	-0.0270867381019942	0.84761896699225	0.975425906925052	0.0247846790504763
chr1	25859290	25859432	142	-	utr5	AUNIP	0.761189627586886	1	0.560726885073979	1	0.701103623752998	0.990865918860029	-0.181271840611416	0.179565814279243	0.205584038941411	0.705394563925585	-0.360837654890659
chr1	25875265	25875475	210	+	intergenic	NA	0.732551206102002	1	0.632851078716214	1	0.774458608942094	0.990865918860029	0.0500920456518796	NA	NA	NA	NA
chr1	25901613	25901758	145	-	exon	STMN1	0.279178029451905	1	0.177001555236238	1	0.412551405727354	0.990865918860029	0.893274642106689	-0.182532692468672	0.175453413569093	0.673433567466626	1.07580733457536
chr1	25903718	25903864	146	-	exon	STMN1	0.527378046868203	1	0.342852632150765	1	0.254064710843175	0.990865918860029	0.410549677848339	-0.182532692468672	0.175453413569093	0.673433567466626	0.593082370317011
chr1	25961534	25961855	321	-	utr3	PAFAH2	0.691339818172841	1	0.964816360359568	1	0.980395536986097	0.990865918860029	-0.172670956465769	-0.277318782433251	0.131233411489976	0.618955004025019	0.104647825967482
chr1	26022152	26022494	342	+	utr5	EXTL1	0.778021280292432	1	0.668956478722462	1	0.849108861906652	0.990865918860029	-0.11986433443583	-0.201917877505404	0.521264346169028	NA	0.0820535430695742
chr1	26022561	26022842	281	+	utr5	EXTL1	0.793534945225162	1	0.645920343526742	1	0.819927793712785	0.990865918860029	0.311143863155025	-0.201917877505404	0.521264346169028	NA	0.513061740660429
chr1	26111250	26111398	148	+	utr5	PDIK1L	0.20395833367432	1	0.151597237798676	1	0.32804916021151	0.990865918860029	-0.399739011935249	-0.0242695942293527	0.877642238099882	0.981606893282369	-0.375469417705896
chr1	26169927	26170177	250	-	utr3	RP11-96L14.7	0.847808718879119	1	0.949138433078514	1	0.899200255175947	0.990865918860029	0.307417026841995	-0.915517156907166	0.300701895093393	NA	1.22293418374916
chr1	26170311	26170866	555	-	utr3	RP11-96L14.7	0.865502821920831	1	0.728261487970837	1	0.233771392431076	0.990865918860029	0.416377713021901	-0.915517156907166	0.300701895093393	NA	1.33189486992907
chr1	26255648	26255814	166	+	exon	CEP85	0.96318808873543	1	0.731431393203326	1	0.721370785556375	0.990865918860029	0.175108303524197	-0.0241959399847199	0.841820611923149	0.97420617371639	0.199304243508917
chr1	26269388	26269582	194	+	exon	CEP85	0.54750672150879	1	0.862416057532419	1	0.982470870531603	0.990865918860029	-0.0645706784049711	-0.0241959399847199	0.841820611923149	0.97420617371639	-0.0403747384202511
chr1	26276447	26276686	239	+	exon	CEP85	0.92351386779251	1	0.759084324828633	1	0.710157139161242	0.990865918860029	0.165999394834091	-0.0241959399847199	0.841820611923149	0.97420617371639	0.190195334818811
chr1	26277045	26277431	386	+	utr3	CEP85	0.45323501325219	1	0.295477472844439	1	0.179229845237709	0.990865918860029	0.494550296767919	-0.0241959399847199	0.841820611923149	0.97420617371639	0.518746236752639
chr1	26279818	26280135	317	+	utr5	SH3BGRL3	0.735157560194677	1	0.575510878593178	1	0.705851432806922	0.990865918860029	-0.149247089573771	-0.265069472669255	0.346544282829735	0.810454153936073	0.115822383095484
chr1	26281042	26281174	132	+	utr3	SH3BGRL3	0.457729818310438	1	0.294677670329709	1	0.606201773248908	0.990865918860029	-0.270255763070789	-0.265069472669255	0.346544282829735	0.810454153936073	-0.00518629040153412
chr1	26282296	26282640	344	-	utr3	UBXN11	0.247423281308663	1	0.155576565177193	1	0.24647554471737	0.990865918860029	0.56638088562261	0.109174698204107	0.506983390637617	0.881221353449755	0.457206187418504
chr1	26282684	26283024	340	-	exon	UBXN11	0.602719465512504	1	0.435194353044327	1	0.549296133183501	0.990865918860029	0.280353417393776	0.109174698204107	0.506983390637617	0.881221353449755	0.171178719189669
chr1	26284206	26284336	130	-	exon	UBXN11	0.821633424379671	1	0.619112286834756	1	0.792035654322604	0.990865918860029	0.10191194619073	0.109174698204107	0.506983390637617	0.881221353449755	-0.00726275201337688
chr1	26285158	26285314	156	-	exon	UBXN11	0.151755144776276	1	0.242053449819368	1	0.445122265218258	0.990865918860029	-0.0581886721905809	0.109174698204107	0.506983390637617	0.881221353449755	-0.167363370394688
chr1	26468870	26469181	311	+	utr3	DHDDS	0.67622028488568	1	0.4752230566054	1	0.277958302636966	0.990865918860029	0.122899046721495	0.167716977599395	0.212511085868651	0.714149154139418	-0.0448179308778998
chr1	26471901	26472098	197	+	utr3*	DHDDS	0.491189205252706	1	0.594856920438775	1	0.715478636933804	0.990865918860029	-0.257481947976613	0.167716977599395	0.212511085868651	0.714149154139418	-0.425198925576008
chr1	26472445	26472778	333	+	utr5	HMGN2	0.695629316724894	1	0.815135266336179	1	0.529062072541456	0.990865918860029	-1.11035051427829	-0.0183268162816325	0.942129214512032	0.988728419017742	-1.09202369799665
chr1	26500593	26500919	326	+	intergenic	NA	0.101383726511183	1	0.0647942506585001	1	0.0717386600298069	0.990865918860029	0.2082981782308	NA	NA	NA	NA
chr1	26529763	26529983	220	+	utr5	RPS6KA1	0.49438665252618	1	0.441374701589088	1	0.851539218555348	0.990865918860029	0.335191132628006	-0.226131219838445	0.226308965186749	0.726736266169121	0.561322352466451
chr1	26536818	26536960	142	+	utr3	RPS6KA1	0.761980489609347	1	0.842861717091975	1	0.932995882668167	0.990865918860029	0.390104321879169	-0.226131219838445	0.226308965186749	0.726736266169121	0.616235541717614
chr1	26546770	26546963	193	+	utr3	RPS6KA1	0.936611160706846	1	0.810801290872031	1	0.597455161278404	0.990865918860029	-0.00774505523922777	-0.226131219838445	0.226308965186749	0.726736266169121	0.218386164599218
chr1	26558763	26558898	135	+	utr3	RPS6KA1	0.0141525625120151	1	0.0094397735757458	1	0.0204842419819744	0.990865918860029	1.36400722486895	-0.226131219838445	0.226308965186749	0.726736266169121	1.5901384447074
chr1	26574006	26574408	402	+	utr3	RPS6KA1	0.531925947112813	1	0.765918620165932	1	0.801925749158544	0.990865918860029	-0.199659847785842	-0.226131219838445	0.226308965186749	0.726736266169121	0.0264713720526035
chr1	26574793	26574941	148	+	utr3	RPS6KA1	0.805683105648456	1	0.581403100240609	1	0.781793937529246	0.990865918860029	0.165157716575277	-0.226131219838445	0.226308965186749	0.726736266169121	0.391288936413722
chr1	26621083	26621303	220	+	intergenic	NA	0.625603049237688	1	0.684213571865634	1	0.901766834503359	0.990865918860029	-0.501899369421375	NA	NA	NA	NA
chr1	26695473	26695962	489	+	intron	ARID1A	0.803424778613466	1	0.707797528002527	1	0.880608544004033	0.990865918860029	0.00782934455119588	0.207743984962142	0.185667535362552	0.683891941869719	-0.199914640410946
chr1	26696020	26697586	1566	+	utr5	ARID1A	0.723515877500218	1	0.543444228953683	1	0.542167268487309	0.990865918860029	-0.0277981111446203	0.207743984962142	0.185667535362552	0.683891941869719	-0.235542096106762
chr1	26697723	26697868	145	+	intron	ARID1A	0.415300185261424	1	0.31240903206944	1	0.484580596126536	0.990865918860029	-0.67726468373616	0.207743984962142	0.185667535362552	0.683891941869719	-0.885008668698302
chr1	26779376	26779705	329	+	utr3	ARID1A	0.232417116596203	1	0.437514111124666	1	0.480832618260293	0.990865918860029	-0.0428899821123764	0.207743984962142	0.185667535362552	0.683891941869719	-0.250633967074518
chr1	26779847	26780022	175	+	utr3	ARID1A	0.401762688748723	1	0.610856701100741	1	0.720303819470612	0.990865918860029	0.0246810588237906	0.207743984962142	0.185667535362552	0.683891941869719	-0.183062926138351
chr1	26780129	26780313	184	+	utr3	ARID1A	0.787801183399418	1	0.571354211696766	1	0.592267909507247	0.990865918860029	0.441394051238837	0.207743984962142	0.185667535362552	0.683891941869719	0.233650066276695
chr1	26780368	26780575	207	+	utr3	ARID1A	0.300978666013388	1	0.217900001408448	1	0.299404443519035	0.990865918860029	0.523111929594364	0.207743984962142	0.185667535362552	0.683891941869719	0.315367944632222
chr1	26787943	26788180	237	+	utr5	PIGV	0.644007599702631	1	0.794166178569422	1	0.843545724358032	0.990865918860029	-0.275234392984366	0.0461449350240846	0.775377006609097	0.953864022985085	-0.321379328008451
chr1	26788218	26788491	273	+	utr5	PIGV	0.243601684446553	1	0.39019271253068	1	0.455917766578716	0.990865918860029	-0.134023750169381	0.0461449350240846	0.775377006609097	0.953864022985085	-0.180168685193466
chr1	26879489	26879819	330	-	utr3	GPN2	0.956549437469068	1	0.742649677336514	1	0.683966281958419	0.990865918860029	-0.000946655801307815	-0.0449662930018171	0.768535936045592	0.952231448266546	0.0440196372005092
chr1	26889700	26890227	527	-	utr5	GPN2	0.787179730618664	1	0.959449561876304	1	0.982663551534809	0.990865918860029	-0.299793353257852	-0.0449662930018171	0.768535936045592	0.952231448266546	-0.254827060256035
chr1	26890529	26890758	229	-	utr3	GPATCH3	0.400082128584249	1	0.277607525681647	1	0.436019160308547	0.990865918860029	0.318869388179966	-0.079173141887607	0.728704394530017	0.940036771162037	0.398042530067573
chr1	26890937	26891214	277	-	utr3	GPATCH3	0.191593638917923	1	0.364757465799131	1	0.615844964182593	0.990865918860029	-0.00136859223425772	-0.079173141887607	0.728704394530017	0.940036771162037	0.0778045496533493
chr1	26894316	26894503	187	-	exon	GPATCH3	0.192371451824419	1	0.122593409550035	1	0.0814614547432776	0.990865918860029	0.845014885694079	-0.079173141887607	0.728704394530017	0.940036771162037	0.924188027581686
chr1	26897391	26897775	384	-	exon	GPATCH3	0.343128562260843	1	0.244035011143951	1	0.14095830198853	0.990865918860029	0.41645353385273	-0.079173141887607	0.728704394530017	0.940036771162037	0.495626675740337
chr1	26900144	26900276	132	+	utr5	NUDC	0.886268445578359	1	0.685262647887613	1	0.817306612978799	0.990865918860029	0.453073395301945	-0.198965655481062	0.190807591973888	0.691320694180535	0.652039050783007
chr1	26921735	26922048	313	+	utr5	NUDC	0.831893081361311	1	0.963795219897133	1	0.892251824931085	0.990865918860029	-0.321677772119563	-0.198965655481062	0.190807591973888	0.691320694180535	-0.122712116638501
chr1	26924023	26924153	130	+	utr5	NUDC	0.527705686424142	1	0.818925239194293	1	0.943055922664417	0.990865918860029	0.104277931735852	-0.198965655481062	0.190807591973888	0.691320694180535	0.303243587216914
chr1	26941360	26941813	453	+	exon	NUDC	0.738503126098041	1	0.505469365802258	1	0.249765338902268	0.990865918860029	0.0606632024432453	-0.198965655481062	0.190807591973888	0.691320694180535	0.259628857924307
chr1	26942553	26942711	158	+	exon	NUDC	0.905626227450879	1	0.651710142986855	1	0.376991235636861	0.990865918860029	0.221960632261498	-0.198965655481062	0.190807591973888	0.691320694180535	0.42092628774256
chr1	26942808	26942978	170	+	exon	NUDC	0.465628221573739	1	0.309596854034164	1	0.175037709339872	0.990865918860029	0.601111404033966	-0.198965655481062	0.190807591973888	0.691320694180535	0.800077059515028
chr1	26946074	26946354	280	+	utr3	NUDC	0.0572992134589211	1	0.0336920378242606	1	0.00380025763157877	0.77349859178134	1.05457916160176	-0.198965655481062	0.190807591973888	0.691320694180535	1.25354481708283
chr1	26993733	26994274	541	+	utr5	TRNP1	0.544611924051963	1	0.638097377915515	1	0.769213720144754	0.990865918860029	-0.99647121263062	-0.641340016640489	0.121958930142845	NA	-0.355131195990131
chr1	26994347	26994596	249	+	utr3	TRNP1	0.709781272520496	1	0.792856502367444	1	0.773545705108401	0.990865918860029	-1.40709617903017	-0.641340016640489	0.121958930142845	NA	-0.765756162389686
chr1	27100199	27100487	288	-	utr3	SLC9A1	0.88109773080917	1	0.934542993186161	1	0.949022706756774	0.990865918860029	0.328694930691047	0.511123019508023	0.0580527511046843	0.476023722808586	-0.182428088816976
chr1	27100758	27100957	199	-	intron	SLC9A1	0.932586509613714	1	0.9845313326968	1	0.841340464576418	0.990865918860029	-0.861512456888514	0.511123019508023	0.0580527511046843	0.476023722808586	-1.37263547639654
chr1	27154889	27155099	210	-	utr5	SLC9A1	0.760076218532086	1	0.811144097051822	1	0.830823387983393	0.990865918860029	0.379072443157868	0.511123019508023	0.0580527511046843	0.476023722808586	-0.132050576350155
chr1	27234733	27234924	191	+	utr5	WDTC1	0.76885471335408	1	0.667024677690123	1	0.698764414131101	0.990865918860029	-0.076883155482901	-0.0302621458634899	0.847928704302645	0.975582961581484	-0.0466210096194111
chr1	27306118	27306415	297	+	utr3	WDTC1	0.942711730648218	1	0.724765480885292	1	0.644434597640272	0.990865918860029	0.243057680076883	-0.0302621458634899	0.847928704302645	0.975582961581484	0.273319825940373
chr1	27306882	27307063	181	+	utr3	WDTC1	0.43901429541421	1	0.607008664154658	1	0.863362320792757	0.990865918860029	-0.494879463088935	-0.0302621458634899	0.847928704302645	0.975582961581484	-0.464617317225445
chr1	27335470	27335759	289	+	utr3	TMEM222	0.802355675330423	1	0.824649122125537	1	0.905286435267737	0.990865918860029	0.0890635319651657	0.128676770794156	0.40698973668477	0.840902805837413	-0.0396132388289905
chr1	27336052	27336329	277	+	utr3	TMEM222	0.333225014515229	1	0.512658164477722	1	0.542695486941294	0.990865918860029	-0.0694504448373944	0.128676770794156	0.40698973668477	0.840902805837413	-0.198127215631551
chr1	27349337	27349713	376	+	exon	SYTL1	0.973057548425477	1	0.920949745697234	1	0.900635421236104	0.990865918860029	0.0213391405357469	0.140774659283902	0.681542906383089	NA	-0.119435518748155
chr1	27355226	27355446	220	-	utr3	MAP3K6	0.554645710636808	1	0.781840058012073	1	0.802538390309116	0.990865918860029	-0.0826915238960372	0.0842998947348891	0.658096163991029	0.923739500772117	-0.166991418630926
chr1	27356544	27356930	386	-	exon	MAP3K6	0.879999395375831	1	0.639126003779796	1	0.796328343081107	0.990865918860029	0.150091554989635	0.0842998947348891	0.658096163991029	0.923739500772117	0.0657916602547455
chr1	27357457	27357631	174	-	exon	MAP3K6	0.446507152502949	1	0.619506857496879	1	0.718126135268791	0.990865918860029	-0.0796254903250818	0.0842998947348891	0.658096163991029	0.923739500772117	-0.163925385059971
chr1	27357744	27357914	170	-	exon	MAP3K6	0.758995806846785	1	0.62272506977531	1	0.683432568394472	0.990865918860029	-0.0136465201646595	0.0842998947348891	0.658096163991029	0.923739500772117	-0.0979464148995486
chr1	27366312	27366459	147	-	exon	MAP3K6	0.0420289048134057	1	0.0146547455652438	1	0.157262988304413	0.990865918860029	0.596821198887888	0.0842998947348891	0.658096163991029	0.923739500772117	0.512521304152999
chr1	27366628	27367034	406	-	utr5	MAP3K6	0.492781577400258	1	0.65435714547932	1	0.666055086306117	0.990865918860029	0.168944867872228	0.0842998947348891	0.658096163991029	0.923739500772117	0.0846449731373384
chr1	27405082	27405282	200	-	utr3	WASF2	0.985564610155172	1	0.743559155178611	1	0.749679010801925	0.990865918860029	0.00351667375695925	0.0783280582275697	0.602161051484218	0.909158856759919	-0.0748113844706105
chr1	27489990	27490168	178	-	utr5	WASF2	0.0744936477200379	1	0.0886527380259144	1	0.0777222463090648	0.990865918860029	-0.221154796843053	0.0783280582275697	0.602161051484218	0.909158856759919	-0.299482855070623
chr1	27547531	27547697	166	-	exon	AHDC1	0.70183711939283	1	0.794725000842122	1	0.91429324064349	0.990865918860029	0.0621768052980398	-0.100499891620245	0.707392131283539	0.937286767797291	0.162676696918285
chr1	27547754	27547904	150	-	exon	AHDC1	0.0825237365143991	1	0.0940568696590642	1	0.200366880213251	0.990865918860029	-0.264347425910951	-0.100499891620245	0.707392131283539	0.937286767797291	-0.163847534290706
chr1	27548215	27548528	313	-	exon	AHDC1	0.863760962498786	1	0.949648936973926	1	0.938818796343171	0.990865918860029	-0.0288878150356777	-0.100499891620245	0.707392131283539	0.937286767797291	0.0716120765845675
chr1	27549266	27549955	689	-	exon	AHDC1	0.676019205337311	1	0.523249955680384	1	0.520235481142056	0.990865918860029	-0.0642862839191892	-0.100499891620245	0.707392131283539	0.937286767797291	0.036213607701056
chr1	27550147	27550293	146	-	exon	AHDC1	0.496182351233036	1	0.373086511699249	1	0.571854320552213	0.990865918860029	-0.160639661765976	-0.100499891620245	0.707392131283539	0.937286767797291	-0.0601397701457304
chr1	27550784	27550944	160	-	exon	AHDC1	0.527760452704208	1	0.43004789305597	1	0.574310171417544	0.990865918860029	-0.295622783681547	-0.100499891620245	0.707392131283539	0.937286767797291	-0.195122892061302
chr1	27551210	27551539	329	-	exon	AHDC1	0.14455005976786	1	0.208041046413192	1	0.39604307091408	0.990865918860029	-0.38584121840294	-0.100499891620245	0.707392131283539	0.937286767797291	-0.285341326782695
chr1	27558831	27558961	130	-	utr5	AHDC1	0.847376790106245	1	0.93693094795556	1	0.909440083601617	0.990865918860029	0.0459522313509572	-0.100499891620245	0.707392131283539	0.937286767797291	0.146452122971202
chr1	27603402	27603558	156	-	utr5	AHDC1	0.342342493874217	1	0.359249203446866	1	0.759888051554608	0.990865918860029	-0.569451895906569	-0.100499891620245	0.707392131283539	0.937286767797291	-0.468952004286324
chr1	27603870	27604135	265	-	intron	AHDC1	0.53325641794124	1	0.216032326872533	1	0.713127294008966	0.990865918860029	-0.898918519921632	-0.100499891620245	0.707392131283539	0.937286767797291	-0.798418628301387
chr1	27666141	27666305	164	-	utr3	IFI6	NA	NA	0.00302520516870056	1	3.35346514496752e-16	9.76059565094246e-12	-2.54784905532251	0.0232543708756623	0.899619034180416	0.986392309491069	-2.57110342619817
chr1	27668271	27668413	142	-	exon	IFI6	0.0491022384211769	1	0.0317517688682147	1	0.103612789599035	0.990865918860029	0.43469822047177	0.0232543708756623	0.899619034180416	0.986392309491069	0.411443849596108
chr1	27850019	27850312	293	+	exon	PPP1R8	0.996597764900411	1	0.694895135076644	1	0.743079853925454	0.990865918860029	0.145227788465175	-0.110328944662998	0.377082208749425	0.825014478350645	0.255556733128173
chr1	27882293	27882568	275	+	exon	THEMIS2	0.56768492191924	1	0.714732646392082	1	0.753090190496999	0.990865918860029	-0.417264478306252	-0.297788230950513	0.215305950641509	0.716071656405839	-0.119476247355739
chr1	27882717	27882880	163	+	exon	THEMIS2	0.583207986064932	1	0.427653057132775	1	0.49162560970541	0.990865918860029	-0.521739809836221	-0.297788230950513	0.215305950641509	0.716071656405839	-0.223951578885708
chr1	27886135	27886303	168	+	utr3	THEMIS2	0.635787392016453	1	0.478721651473068	1	0.554260097835367	0.990865918860029	0.673529891379639	-0.297788230950513	0.215305950641509	0.716071656405839	0.971318122330153
chr1	27914130	27914267	137	-	exon	RPA2	0.769242333974742	1	0.97411210482075	1	0.946274189710226	0.990865918860029	0.239219990620363	-0.0991829760196797	0.425415781795065	0.847661498050407	0.338402966640042
chr1	27914477	27914607	130	-	utr5	RPA2	0.83510448399602	1	0.615569234506714	1	0.701556699641701	0.990865918860029	-0.0527942563249357	-0.0991829760196797	0.425415781795065	0.847661498050407	0.046388719694744
chr1	27934989	27935211	222	+	utr5	SMPDL3B	0.327108046560679	1	0.248998157666238	1	0.159902710062657	0.990865918860029	0.0988686472157095	0.0264720997593757	0.906726712965126	0.986392309491069	0.0723965474563338
chr1	27945138	27945347	209	+	exon	SMPDL3B	0.685688987197123	1	0.792085474146573	1	0.701122031841346	0.990865918860029	0.234239159310614	0.0264720997593757	0.906726712965126	0.986392309491069	0.207767059551239
chr1	27958664	27959067	403	+	utr3	SMPDL3B	0.89721929165857	1	0.681057782188486	1	0.681537727540809	0.990865918860029	0.186318044915608	0.0264720997593757	0.906726712965126	0.986392309491069	0.159845945156233
chr1	27959862	27960151	289	+	utr5	XKR8	0.980571319950555	1	0.929693034836818	1	0.902049983794068	0.990865918860029	0.403616532000583	-0.260178261658902	0.234029843327886	0.73408971877867	0.663794793659486
chr1	27966972	27967412	440	+	utr3	XKR8	0.134461235123381	1	0.0864749499046284	1	0.220244671717857	0.990865918860029	0.637826359000201	-0.260178261658902	0.234029843327886	0.73408971877867	0.898004620659103
chr1	28201281	28201426	145	-	exon	DNAJC8	0.593735799064556	1	0.392489384644164	1	0.201983729127654	0.990865918860029	0.626184898951081	-0.213094366173336	0.0899519321950576	0.561394287675942	0.839279265124417
chr1	28232946	28233077	131	-	utr5	DNAJC8	0.298340972200722	1	0.377036873034386	1	0.43075915653287	0.990865918860029	-1.01587284477429	-0.213094366173336	0.0899519321950576	0.561394287675942	-0.802778478600957
chr1	28236082	28236425	343	+	utr5	ATPIF1	0.609346636428385	1	0.967606914980458	1	0.781818211817834	0.990865918860029	-0.297363722892127	-0.225106641875806	0.146921989695987	0.642817169649574	-0.0722570810163206
chr1	28259442	28260118	676	+	utr5	SESN2	0.87866555865167	1	0.694543135000611	1	0.263618071886692	0.990865918860029	0.264139805212607	0.104966614643699	0.492847114754696	0.874616376746289	0.159173190568908
chr1	28260206	28260408	202	+	intron	SESN2	0.694138825372888	1	0.840309059373836	1	0.901218271688749	0.990865918860029	0.390309790139025	0.104966614643699	0.492847114754696	0.874616376746289	0.285343175495326
chr1	28268562	28268795	233	+	intron	SESN2	0.908610540689684	1	0.813538749318941	1	0.87746531725581	0.990865918860029	-0.238614947870138	0.104966614643699	0.492847114754696	0.874616376746289	-0.343581562513836
chr1	28269081	28269243	162	+	exon	SESN2	0.676808102817075	1	0.77668546458666	1	0.784698551569105	0.990865918860029	0.13008631689996	0.104966614643699	0.492847114754696	0.874616376746289	0.0251197022562615
chr1	28271566	28271772	206	+	exon	SESN2	0.753672680312202	1	0.923703571344184	1	0.983087505971218	0.990865918860029	0.315130355897999	0.104966614643699	0.492847114754696	0.874616376746289	0.2101637412543
chr1	28272321	28272687	366	+	exon	SESN2	0.909753122958655	1	0.796373216692831	1	0.746204786617917	0.990865918860029	0.255547974898739	0.104966614643699	0.492847114754696	0.874616376746289	0.15058136025504
chr1	28273940	28274080	140	+	exon	SESN2	0.236983685197824	1	0.151194536700407	1	0.0783642207550328	0.990865918860029	1.03248923878863	0.104966614643699	0.492847114754696	0.874616376746289	0.92752262414493
chr1	28280930	28281082	152	+	utr3	SESN2	0.36147236492574	1	0.633944243109456	1	0.638515588787018	0.990865918860029	0.194540500577888	0.104966614643699	0.492847114754696	0.874616376746289	0.0895738859341886
chr1	28281785	28281952	167	+	utr3	SESN2	0.152171405974263	1	0.0884235366597173	1	0.023879068494224	0.990865918860029	1.25042408830394	0.104966614643699	0.492847114754696	0.874616376746289	1.14545747366024
chr1	28334492	28334735	243	+	exon	MED18	0.104393622742625	1	0.43519255183515	1	0.390083615725652	0.990865918860029	-0.246965624633521	-0.188127968582918	0.261839614928809	0.750638411036352	-0.0588376560506036
chr1	28369944	28370090	146	+	intron	PHACTR4	0.263614559210615	1	0.226323794204335	1	0.51211794696086	0.990865918860029	0.0476554055428682	0.10399930970042	0.471771009512929	0.867195905461341	-0.056343904157552
chr1	28529770	28529917	147	+	utr5	RCC1	0.308498623548627	1	0.429679796659294	1	0.607053817449357	0.990865918860029	-0.339814873201	-0.181747379519467	0.185478215800095	0.683658183679832	-0.158067493681532
chr1	28531694	28531915	221	+	exon	RCC1	0.866194947096335	1	0.566102454300287	1	0.62654520888546	0.990865918860029	0.0244668587875783	-0.181747379519467	0.185478215800095	0.683658183679832	0.206214238307046
chr1	28537992	28538145	153	+	utr3	RCC1	0.897147597346174	1	0.626117872555442	1	0.561442647855988	0.990865918860029	0.042117806163185	-0.181747379519467	0.185478215800095	0.683658183679832	0.223865185682652
chr1	28538495	28538739	244	+	utr3	RCC1	0.847466552558111	1	0.605711859340634	1	0.527491150537427	0.990865918860029	0.243292409488971	-0.181747379519467	0.185478215800095	0.683658183679832	0.425039789008438
chr1	28713983	28714753	770	+	exon	GMEB1	0.872990417869649	1	0.780429272633169	1	0.816961341718851	0.990865918860029	0.0241701551915773	-0.11850116150766	0.464699362081622	0.863880609225333	0.142671316699237
chr1	28736889	28737480	591	+	utr5	YTHDF2	0.929574259836994	1	0.790194918972597	1	0.96240571902982	0.990865918860029	-0.222840002676061	-0.163556468469693	0.476355442032397	0.869125390095671	-0.0592835342063682
chr1	28863181	28863329	148	+	utr3	OPRD1	0.758568538250503	1	0.67520597392439	1	0.84051989606759	0.990865918860029	0.107027567512162	0.0330330289619806	0.923609315232942	NA	0.0739945385501818
chr1	28863449	28863709	260	+	utr3	OPRD1	0.495833257088601	1	0.566154771128109	1	0.81022365372958	0.990865918860029	0.221770116740767	0.0330330289619806	0.923609315232942	NA	0.188737087778787
chr1	28887080	28887366	286	+	utr5	EPB41	0.80254755340671	1	0.638074969942317	1	0.773522551172274	0.990865918860029	-0.185454435932342	-0.195308365939771	0.0959504012219464	0.57218811260132	0.00985393000742904
chr1	28914606	28914736	130	+	utr5	EPB41	0.95959715297336	1	0.80860502945515	1	0.857324602322306	0.990865918860029	-0.293123132982842	-0.195308365939771	0.0959504012219464	0.57218811260132	-0.0978147670430708
chr1	28987329	28987755	426	+	utr5	EPB41	0.379110157219857	1	0.683569758811556	1	0.644567394965738	0.990865918860029	-0.325998432173469	-0.195308365939771	0.0959504012219464	0.57218811260132	-0.130690066233698
chr1	29053089	29053221	132	+	exon	EPB41	0.523792890783706	1	0.360092132826062	1	0.522175523570829	0.990865918860029	-0.102559561467391	-0.195308365939771	0.0959504012219464	0.57218811260132	0.0927488044723793
chr1	29121967	29122281	314	-	intron	TMEM200B	0.605599131313605	1	0.659335970859028	1	0.859339361730609	0.990865918860029	-0.463318595134829	-1.03235720901621	0.0868373854548879	NA	0.569038613881378
chr1	29122559	29122868	309	-	intron	TMEM200B	0.723134957166323	1	0.828131863151511	1	0.891402791262755	0.990865918860029	-0.10436766539036	-1.03235720901621	0.0868373854548879	NA	0.927989543625847
chr1	29148396	29149268	872	-	utr3	SRSF4	0.861603483748215	1	0.942678058367382	1	0.685286470141519	0.990865918860029	-0.388088871616686	-0.202188859453466	0.34013788815372	0.807487805976523	-0.185900012163221
chr1	29193932	29194227	295	-	utr3	MECR	0.353913896636923	1	0.231397256161962	1	0.406982285181031	0.990865918860029	0.13884475298787	-0.173549718264927	0.31141903122013	0.784899639015208	0.312394471252796
chr1	29206804	29206938	134	-	exon	MECR	0.547068745472528	1	0.390137622106343	1	0.692963817512968	0.990865918860029	0.259450960064016	-0.173549718264927	0.31141903122013	0.784899639015208	0.433000678328942
chr1	29230780	29230921	141	-	utr5	MECR	0.669127450562755	1	0.853123758827906	1	0.850717646762993	0.990865918860029	-0.341733173526943	-0.173549718264927	0.31141903122013	0.784899639015208	-0.168183455262017
chr1	29236515	29236673	158	+	utr5	PTPRU	0.557413378363054	1	0.482406792969319	1	0.558131146998418	0.990865918860029	1.30976455676674	0.345321378663911	0.369477333653593	0.82233216203228	0.964443178102828
chr1	29255178	29255336	158	+	exon	PTPRU	0.554337495099484	1	0.439289772165592	1	0.419052494261225	0.990865918860029	0.776622656332564	0.345321378663911	0.369477333653593	0.82233216203228	0.431301277668653
chr1	29258407	29258541	134	+	exon	PTPRU	0.65505941623227	1	0.546575292003718	1	0.39087832255266	0.990865918860029	0.869542698512892	0.345321378663911	0.369477333653593	0.82233216203228	0.52422131984898
chr1	29259805	29259974	169	+	exon	PTPRU	0.114622028553851	1	0.0790526192362668	1	0.10081946124311	0.990865918860029	0.902212993241964	0.345321378663911	0.369477333653593	0.82233216203228	0.556891614578052
chr1	29275389	29275522	133	+	exon	PTPRU	0.622372381299214	1	0.468353867314791	1	0.525605276865069	0.990865918860029	1.19203927736003	0.345321378663911	0.369477333653593	0.82233216203228	0.846717898696121
chr1	29282603	29282860	257	+	exon	PTPRU	0.98729578143832	1	0.903370210367554	1	0.740741814433903	0.990865918860029	0.196080416399096	0.345321378663911	0.369477333653593	0.82233216203228	-0.149240962264815
chr1	29284655	29284810	155	+	exon	PTPRU	0.898091853332188	1	0.90699352290628	1	0.685383332640817	0.990865918860029	0.733249047164706	0.345321378663911	0.369477333653593	0.82233216203228	0.387927668500795
chr1	29291777	29291968	191	+	exon	PTPRU	0.65460755132104	1	0.494577466489136	1	0.271611023814235	0.990865918860029	0.766408309366535	0.345321378663911	0.369477333653593	0.82233216203228	0.421086930702624
chr1	29303756	29303980	224	+	exon	PTPRU	0.76193639373641	1	0.970641464403807	1	0.954914249091063	0.990865918860029	0.486409184447185	0.345321378663911	0.369477333653593	0.82233216203228	0.141087805783274
chr1	29305260	29305391	131	+	exon	PTPRU	0.225997384579721	1	0.144760148452462	1	0.0142554917346937	0.990865918860029	1.80676261897958	0.345321378663911	0.369477333653593	0.82233216203228	1.46144124031567
chr1	29311554	29311685	131	+	exon	PTPRU	0.231556749075193	1	0.154629451179594	1	0.0591025464994159	0.990865918860029	1.42137716926727	0.345321378663911	0.369477333653593	0.82233216203228	1.07605579060336
chr1	29312484	29312667	183	+	exon	PTPRU	0.234409828359573	1	0.157874714703147	1	0.109893839857597	0.990865918860029	1.23986049525436	0.345321378663911	0.369477333653593	0.82233216203228	0.89453911659045
chr1	29316890	29317025	135	+	intron	PTPRU	0.0850217253813666	1	0.0425455592282245	1	0.131609591635484	0.990865918860029	0.593873056374325	0.345321378663911	0.369477333653593	0.82233216203228	0.248551677710413
chr1	29325085	29325232	147	+	exon	PTPRU	0.746456665804727	1	0.925948391486107	1	0.98383124767924	0.990865918860029	0.393571004952399	0.345321378663911	0.369477333653593	0.82233216203228	0.0482496262884878
chr1	29325635	29326185	550	+	utr3	PTPRU	0.733197487040231	1	0.854467566417147	1	0.987673906145059	0.991113142984247	0.316730027067889	0.345321378663911	0.369477333653593	0.82233216203228	-0.0285913515960219
chr1	30718843	30719155	312	+	exon	MATN1-AS1	0.791788046925783	1	0.709837972652545	1	0.785337709329715	0.990865918860029	0.137253060955272	0.418575858730253	0.429764151366464	NA	-0.28132279777498
chr1	30721643	30721782	139	+	exon	MATN1-AS1	0.0534225789857631	1	0.032567851206539	1	0.0952050825962579	0.990865918860029	0.116333922122717	0.418575858730253	0.429764151366464	NA	-0.302241936607535
chr1	30870060	30870406	346	-	utr3	SDC3	0.428984426553058	1	0.282826249691312	1	0.394724093734031	0.990865918860029	-0.0313473387649275	-0.491934294409916	0.39429168731061	0.836568037742439	0.460586955644988
chr1	30870794	30870968	174	-	utr3	SDC3	0.952851186944355	1	0.726161165119867	1	0.813872455683286	0.990865918860029	0.000781158954934623	-0.491934294409916	0.39429168731061	0.836568037742439	0.49271545336485
chr1	30872816	30873205	389	-	utr3	SDC3	0.996352003980477	1	0.838292133772519	1	0.978594644964189	0.990865918860029	-0.580271130294016	-0.491934294409916	0.39429168731061	0.836568037742439	-0.0883368358841008
chr1	30874311	30874694	383	-	exon	SDC3	0.427868553343872	1	0.532983180052276	1	0.0820331015375272	0.990865918860029	-1.00636890813846	-0.491934294409916	0.39429168731061	0.836568037742439	-0.514434613728548
chr1	30876568	30876755	187	-	exon	SDC3	0.727798740836117	1	0.848627793904106	1	0.635426220099751	0.990865918860029	-0.990363476692849	-0.491934294409916	0.39429168731061	0.836568037742439	-0.498429182282934
chr1	30876943	30877151	208	-	exon	SDC3	0.791232340412148	1	0.6474233522666	1	0.766379206713318	0.990865918860029	-0.69899225858037	-0.491934294409916	0.39429168731061	0.836568037742439	-0.207057964170454
chr1	31059338	31059632	294	-	utr5	PUM1	0.797753959521791	1	0.89965021314013	1	0.829777714324626	0.990865918860029	0.195207151183082	0.128843208773839	0.444282868527151	0.855285344227641	0.0663639424092424
chr1	31239730	31239917	187	-	utr5*	NKAIN1	0.896751072146679	1	0.99950211550373	1	NA	NA	-0.125838609102067	-0.529691625542257	0.433913790092009	NA	0.40385301644019
chr1	31293273	31293423	150	-	exon	SNRNP40	0.984242591156811	1	0.702838371194095	1	0.741301090614711	0.990865918860029	0.270960703504605	-0.175240616353019	0.16196668802031	0.659864778053073	0.446201319857625
chr1	31363984	31364180	196	+	utr3	ZCCHC17	0.968508889158404	1	0.79445943155376	1	0.793663806120247	0.990865918860029	0.0663992442848018	-0.270249182902381	0.106280803101665	0.587033926094431	0.336648427187183
chr1	31434185	31434404	219	+	utr3	SERINC2	0.69236029677715	1	0.534576209092607	1	0.732353110361109	0.990865918860029	-0.0423377615304621	-0.104315784305401	0.723102903201313	NA	0.0619780227749389
chr1	31630449	31630709	260	-	utr3	PEF1	0.688322640042154	1	0.449925286436433	1	0.517527928359884	0.990865918860029	0.0491309210891023	-0.268706465017294	0.0553836389565884	0.467773379846976	0.317837386106396
chr1	31635327	31635476	149	-	exon	PEF1	0.600611302299054	1	0.402910119950493	1	0.578995070423428	0.990865918860029	0.0536502807644065	-0.268706465017294	0.0553836389565884	0.467773379846976	0.3223567457817
chr1	31727176	31727655	479	-	utr3	ADGRB2	0.115897505318722	1	0.268353512488146	1	0.418115661462971	0.990865918860029	-0.112008920617569	0.184362931032517	0.290880822609645	0.775305949694779	-0.296371851650086
chr1	31727836	31728110	274	-	exon	ADGRB2	0.883663583390401	1	0.977719202533663	1	0.931471125628147	0.990865918860029	-0.209686921336332	0.184362931032517	0.290880822609645	0.775305949694779	-0.394049852368849
chr1	31730975	31731301	326	-	exon	ADGRB2	0.818665476140046	1	0.951258129943025	1	0.965796565829403	0.990865918860029	-0.00790039489519198	0.184362931032517	0.290880822609645	0.775305949694779	-0.192263325927709
chr1	31739387	31739534	147	-	exon	ADGRB2	0.744027283691382	1	0.91319123785949	1	0.862376370070588	0.990865918860029	-0.095851187422147	0.184362931032517	0.290880822609645	0.775305949694779	-0.280214118454664
chr1	31756080	31756228	148	-	exon	ADGRB2	0.176409454722166	1	0.223956018292813	1	0.444697966385811	0.990865918860029	0.146219947988577	0.184362931032517	0.290880822609645	0.775305949694779	-0.0381429830439395
chr1	31756286	31756653	367	-	exon	ADGRB2	0.152177370154379	1	0.190098551139914	1	0.339052681755836	0.990865918860029	-0.574565527477563	0.184362931032517	0.290880822609645	0.775305949694779	-0.75892845851008
chr1	31764212	31764342	130	-	utr5	ADGRB2	0.459255028646783	1	0.23693839667617	1	0.668261189721967	0.990865918860029	-0.034544095531108	0.184362931032517	0.290880822609645	0.775305949694779	-0.218907026563625
chr1	31813997	31814297	300	-	exon	SPOCD1	0.324722591574557	1	0.238180345689214	1	0.378504287948733	0.990865918860029	0.230195420742757	-0.127342777127247	0.70814278363128	NA	0.357538197870003
chr1	31937987	31938407	420	-	exon	PTP4A2	NA	NA	0.20813278194778	1	0.367209124714614	0.990865918860029	-1.99085624801517	-0.695887066209779	0.283481097412435	0.771011866879334	-1.29496918180539
chr1	32013703	32014319	616	+	utr5	KHDRBS1	0.887126381786971	1	0.99343395891091	1	0.489100471241619	0.990865918860029	-1.0950991728511	-0.52744081759106	0.316002632604066	0.788591212443017	-0.567658355260041
chr1	32037764	32038005	241	+	exon	KHDRBS1	0.514913599955874	1	0.659432398917503	1	0.281296385446833	0.990865918860029	-0.885015734006025	-0.52744081759106	0.316002632604066	0.788591212443017	-0.357574916414965
chr1	32170877	32171127	250	+	utr3	KPNA6	0.437679660923032	1	0.754134393655336	1	0.804638971208717	0.990865918860029	-0.208507641722539	-0.154166291975183	0.198264744475828	0.700148933500717	-0.0543413497473567
chr1	32180028	32180546	518	+	utr5	TXLNA	0.194847671135104	1	0.57970801812319	1	0.673389054297361	0.990865918860029	-0.122789810117752	0.00982197682625037	0.931414969619543	0.988463734955603	-0.132611786944002
chr1	32181175	32181348	173	+	exon	TXLNA	0.678325548187484	1	0.449458459465659	1	0.405258258013617	0.990865918860029	0.468252867916201	0.00982197682625037	0.931414969619543	0.988463734955603	0.45843089108995
chr1	32181407	32181636	229	+	exon	TXLNA	0.747479888641548	1	0.905675938804721	1	0.831927225072735	0.990865918860029	0.251708662685226	0.00982197682625037	0.931414969619543	0.988463734955603	0.241886685858975
chr1	32187862	32188073	211	+	exon	TXLNA	0.229568561763623	1	0.464403409415528	1	0.636756803637994	0.990865918860029	-0.234941923209599	0.00982197682625037	0.931414969619543	0.988463734955603	-0.24476390003585
chr1	32189954	32190192	238	+	exon	TXLNA	0.528420962368332	1	0.831029251020636	1	0.95444930612156	0.990865918860029	-0.112068884998868	0.00982197682625037	0.931414969619543	0.988463734955603	-0.121890861825118
chr1	32194850	32195276	426	+	utr3	TXLNA	0.958673774965975	1	0.748851882168473	1	0.563512028655075	0.990865918860029	-0.0544479722449911	0.00982197682625037	0.931414969619543	0.988463734955603	-0.0642699490712415
chr1	32197937	32198098	161	+	utr3	TXLNA	0.144445455892256	1	0.0836366956255399	1	0.0762768971411734	0.990865918860029	0.95470683314368	0.00982197682625037	0.931414969619543	0.988463734955603	0.944884856317429
chr1	32201812	32202082	270	+	utr5	CCDC28B	0.312194494410771	1	0.442018421874767	1	0.397400704000742	0.990865918860029	-0.611430896820016	-0.127832471733128	0.561734409185944	0.898175983293257	-0.483598425086888
chr1	32203828	32204006	178	+	exon	CCDC28B	0.899797094835305	1	0.71204205937365	1	0.773833537209911	0.990865918860029	-0.0852755921295069	-0.127832471733128	0.561734409185944	0.898175983293257	0.0425568796036214
chr1	32204057	32204329	272	+	utr3	CCDC28B	0.99344343924837	1	0.750093460106363	1	0.782006804107202	0.990865918860029	0.144671151996818	-0.127832471733128	0.561734409185944	0.898175983293257	0.272503623729946
chr1	32205053	32205267	214	+	utr3	CCDC28B	0.946355308123139	1	0.80166540401423	1	0.691835072819319	0.990865918860029	0.222084440300988	-0.127832471733128	0.561734409185944	0.898175983293257	0.349916912034116
chr1	32205731	32206328	597	-	exon	RP4-622L5.7	0.944497526948239	1	0.669996620769714	1	0.827974622869742	0.990865918860029	0.281774475256549	-1.03158694467784	0.21780772728485	NA	1.31336141993439
chr1	32206435	32206759	324	-	exon	RP4-622L5.7	0.619113827955851	1	0.426153934968412	1	0.431255717833782	0.990865918860029	0.229778824316418	-1.03158694467784	0.21780772728485	NA	1.26136576899426
chr1	32206902	32207036	134	+	exon	IQCC	0.65115759175001	1	0.456735729030086	1	0.487490457976251	0.990865918860029	0.458682544626081	-0.147520785352842	0.425579513828677	0.847661498050407	0.606203329978923
chr1	32207269	32207658	389	+	exon	IQCC	0.409353694874933	1	0.787532995636864	1	0.851606445487629	0.990865918860029	-0.289123779262328	-0.147520785352842	0.425579513828677	0.847661498050407	-0.141602993909486
chr1	32207799	32208193	394	+	utr3	IQCC	0.170223537036333	1	0.380575336170526	1	0.551583894503931	0.990865918860029	-0.450653348154223	-0.147520785352842	0.425579513828677	0.847661498050407	-0.303132562801382
chr1	32216352	32216632	280	-	utr3	TMEM234	0.267822121265541	1	0.552072160434383	1	0.617596942693754	0.990865918860029	0.153716339670251	0.362430675553698	0.0509130933427736	0.45030609509222	-0.208714335883448
chr1	32222088	32222330	242	-	utr5	TMEM234	0.839817647030458	1	0.968297040959985	1	0.964617185314229	0.990865918860029	0.0584548822279648	0.362430675553698	0.0509130933427736	0.45030609509222	-0.303975793325734
chr1	32226086	32226221	135	+	exon	EIF3I	0.339865261006198	1	0.210320768733389	1	0.210988626131603	0.990865918860029	0.533351151054019	-0.35374194122703	0.00946661071844346	0.240736563607544	0.887093092281049
chr1	32231359	32231524	165	+	utr3	EIF3I	0.344204373370877	1	0.439724838553959	1	0.30765519036095	0.990865918860029	-0.764833961224284	-0.35374194122703	0.00946661071844346	0.240736563607544	-0.411092019997254
chr1	32292054	32292194	140	+	utr5	HDAC1	0.713048548336257	1	0.90333545399469	1	0.941380390030208	0.990865918860029	-0.280874465233367	-0.0996284535460167	0.372227297527254	0.82233216203228	-0.18124601168735
chr1	32327235	32327452	217	+	exon	HDAC1	0.268792752983818	1	0.366843333454964	1	0.585318198382488	0.990865918860029	-0.36516257905991	-0.0996284535460167	0.372227297527254	0.82233216203228	-0.265534125513894
chr1	32332034	32332342	308	+	exon	HDAC1	0.075878035258615	1	0.227226119217259	1	0.163358096115555	0.990865918860029	-0.247048584778644	-0.0996284535460167	0.372227297527254	0.82233216203228	-0.147420131232628
chr1	32332594	32332732	138	+	exon	HDAC1	0.28678686674342	1	0.413758769685116	1	0.250392261647299	0.990865918860029	-0.309187945043549	-0.0996284535460167	0.372227297527254	0.82233216203228	-0.209559491497532
chr1	32332954	32333084	130	+	utr3	HDAC1	0.56112566400454	1	0.776591222712514	1	0.724580278911091	0.990865918860029	-0.318433100946453	-0.0996284535460167	0.372227297527254	0.82233216203228	-0.218804647400436
chr1	32334440	32335199	759	-	utr3	MARCKSL1	0.901273472532905	1	0.913110628940821	1	0.395257518020921	0.990865918860029	0.0260363794621192	-0.0207476867426654	0.91472241651825	0.986610867515007	0.0467840662047847
chr1	32335897	32336255	358	-	utr5	MARCKSL1	0.959019279703265	1	0.796961819612507	1	0.52015746141528	0.990865918860029	-0.0431100073372731	-0.0207476867426654	0.91472241651825	0.986610867515007	-0.0223623205946077
chr1	32351759	32351940	181	+	intron	TSSK3	0.115075199998511	1	0.0871005460701113	1	0.231904925684289	0.990865918860029	0.320535983407147	0.518162478842678	0.395980278355848	NA	-0.19762649543553
chr1	32361485	32361618	133	-	utr3	FAM229A	0.73381949679027	1	0.62422849963813	1	0.858445397875508	0.990865918860029	0.390602406210423	0.101092088648848	0.798484444953452	NA	0.289510317561576
chr1	32361762	32362294	532	-	utr5	FAM229A	0.467324842217326	1	0.357198372592154	1	0.424211504453465	0.990865918860029	0.153456504821535	0.101092088648848	0.798484444953452	NA	0.0523644161726873
chr1	32363671	32363846	175	+	utr5	TSSK3	0.784482715142588	1	0.936597959997333	1	0.971141627868888	0.990865918860029	0.197875791536903	0.518162478842678	0.395980278355848	NA	-0.320286687305775
chr1	32366437	32366729	292	-	utr3	BSDC1	0.567272376422365	1	0.371579013673565	1	0.275272950315252	0.990865918860029	0.241624115180189	0.024587175885681	0.851678144185222	0.976248717939613	0.217036939294508
chr1	32368439	32368637	198	-	utr3	BSDC1	0.834293109541184	1	0.926043130008706	1	0.696729149206319	0.990865918860029	0.237379920257	0.024587175885681	0.851678144185222	0.976248717939613	0.212792744371319
chr1	32376305	32376817	512	-	utr3	BSDC1	0.771294048261162	1	0.926258347893626	1	0.66617573966117	0.990865918860029	0.026111461058094	0.024587175885681	0.851678144185222	0.976248717939613	0.00152428517241301
chr1	32470990	32471318	328	+	exon	ZBTB8B	0.0430625008302463	1	0.0228003430773668	1	0.0331034659687136	0.990865918860029	0.00784208793723864	-0.0225218497242442	0.915863422620723	0.98669506223204	0.0303639376614828
chr1	32471371	32471501	130	+	exon	ZBTB8B	0.109258201144482	1	0.0696526714843902	1	0.197152795828643	0.990865918860029	0.137902489128613	-0.0225218497242442	0.915863422620723	0.98669506223204	0.160424338852857
chr1	32485084	32485294	210	+	exon	ZBTB8B	0.429427915615774	1	0.294905605376662	1	0.449203555667542	0.990865918860029	0.416523251902446	-0.0225218497242442	0.915863422620723	0.98669506223204	0.439045101626691
chr1	32651161	32651349	188	+	utr5	RBBP4	0.297433766047086	1	0.332009299064973	1	0.126281878454473	0.990865918860029	-0.964221358286239	-0.14038771753387	0.252685184471313	0.743787471406987	-0.823833640752369
chr1	32741617	32741775	158	+	utr5*	KIAA1522	0.938396976259846	1	0.999614558775419	1	NA	NA	-0.0114299584502661	-0.04131115999977	0.777236528851594	0.954309967787509	0.0298812015495038
chr1	32742009	32742209	200	+	exon	KIAA1522	0.511101598006462	1	0.567114464982255	1	0.825109866290971	0.990865918860029	-0.0951709470002385	-0.04131115999977	0.777236528851594	0.954309967787509	-0.0538597870004685
chr1	32771790	32772345	555	+	exon	KIAA1522	0.683865609663474	1	0.982677180196277	1	0.959323614987733	0.990865918860029	0.155220689482929	-0.04131115999977	0.777236528851594	0.954309967787509	0.196531849482699
chr1	32772793	32772980	187	+	utr3	KIAA1522	0.288649636305872	1	0.563644898249449	1	0.660842977334345	0.990865918860029	-0.287499712966459	-0.04131115999977	0.777236528851594	0.954309967787509	-0.246188552966689
chr1	32773569	32773728	159	+	utr3	KIAA1522	0.421635826850376	1	0.271177904424398	1	0.597788540723591	0.990865918860029	0.287758310167176	-0.04131115999977	0.777236528851594	0.954309967787509	0.329069470166946
chr1	32775782	32775925	143	-	utr3	YARS	0.899208318995615	1	0.64787305355824	1	0.727083045621464	0.990865918860029	0.356514905746371	0.0660273829097097	0.555092819353754	0.89527884690522	0.290487522836661
chr1	32781100	32781230	130	-	exon	YARS	0.312258664078754	1	0.710516401516089	1	0.813443880482592	0.990865918860029	-0.119699556627518	0.0660273829097097	0.555092819353754	0.89527884690522	-0.185726939537228
chr1	32817197	32817511	314	-	utr5	YARS	0.530385348418514	1	0.74186329819616	1	0.571989313421028	0.990865918860029	-0.411132981115685	0.0660273829097097	0.555092819353754	0.89527884690522	-0.477160364025395
chr1	32817650	32818246	596	-	utr5	YARS	0.545021223932052	1	0.739092954582764	1	0.623726845526116	0.990865918860029	0.0549881873251844	0.0660273829097097	0.555092819353754	0.89527884690522	-0.0110391955845253
chr1	32894658	32894931	273	-	utr3	TMEM54	0.44061121236692	1	0.330649359589268	1	0.12502693960307	0.990865918860029	0.862844699286321	0.133805798752702	0.698020163395579	0.936118232223518	0.729038900533619
chr1	32898168	32898357	189	+	exon	HPCA	0.488151800413584	1	0.401355337223876	1	0.327004069471671	0.990865918860029	0.68517292833822	-0.134855572505259	0.837088843373123	NA	0.820028500843479
chr1	32901224	32901415	191	-	utr5	TMEM54	0.196285801590315	1	0.168209940482306	1	0.203883840586051	0.990865918860029	0.301392562155619	0.133805798752702	0.698020163395579	0.936118232223518	0.167586763402917
chr1	32936896	32937217	321	-	utr3	RNF19B	0.533988883724086	1	0.86341351138381	1	0.969050799373051	0.990865918860029	-0.269433379030375	-0.26729073157024	0.0866144251567667	0.55297793469413	-0.00214264746013459
chr1	32964137	32964392	255	-	exon	RNF19B	0.778902278987709	1	0.63746911478098	1	0.657202489612325	0.990865918860029	-0.402727639164394	-0.26729073157024	0.0866144251567667	0.55297793469413	-0.135436907594154
chr1	32964611	32964819	208	-	exon	RNF19B	0.48596923030963	1	0.55944787741106	1	0.640229624579849	0.990865918860029	-0.217467196062804	-0.26729073157024	0.0866144251567667	0.55297793469413	0.0498235355074362
chr1	33008174	33008502	328	-	utr3	AK2	0.150861675168798	1	0.30973489538486	1	0.381838947529038	0.990865918860029	0.270895948628977	-0.0357106343345088	0.769583610315247	0.952394114510753	0.306606582963486
chr1	33036740	33036879	139	-	utr5	AK2	0.434195181744433	1	0.603923662479446	1	0.782578108197041	0.990865918860029	-0.641501856169353	-0.0357106343345088	0.769583610315247	0.952394114510753	-0.605791221834844
chr1	33280102	33280352	250	+	exon	ZNF362	0.858196282098452	1	0.654855723189867	1	0.899848355808796	0.990865918860029	0.393111578223771	-0.0846771762021182	0.697921983602654	0.936118232223518	0.477788754425889
chr1	33298967	33299267	300	+	utr3	ZNF362	0.416755291752286	1	0.284560978190745	1	0.436405465783216	0.990865918860029	0.178894902359554	-0.0846771762021182	0.697921983602654	0.936118232223518	0.263572078561672
chr1	33299447	33299856	409	+	utr3	ZNF362	0.408389437928535	1	0.656621515031087	1	0.653740934087717	0.990865918860029	0.1779686770446	-0.0846771762021182	0.697921983602654	0.936118232223518	0.262645853246718
chr1	33299952	33300082	130	+	utr3	ZNF362	0.164234936261272	1	0.0931555394512388	1	0.290214455949009	0.990865918860029	0.284373258879869	-0.0846771762021182	0.697921983602654	0.936118232223518	0.369050435081987
chr1	33324037	33324189	152	-	utr3	PHC2	0.580422408551397	1	0.769814849310482	1	0.673516810747355	0.990865918860029	-0.232676515948389	-0.121874759017151	0.530262328801421	0.889509152911103	-0.110801756931238
chr1	33324748	33325016	268	-	utr3	PHC2	0.715116937833641	1	0.492682652717159	1	0.588728748798743	0.990865918860029	-0.304099304692062	-0.121874759017151	0.530262328801421	0.889509152911103	-0.182224545674912
chr1	33350119	33350252	133	-	intron	PHC2	0.186384719037645	1	0.226796536203018	1	0.390041581091917	0.990865918860029	-0.546422025306578	-0.121874759017151	0.530262328801421	0.889509152911103	-0.424547266289427
chr1	33479235	33479682	447	+	utr5	ZSCAN20	0.921095564916527	1	0.67749447040853	1	0.598338863148142	0.990865918860029	-0.121841100246537	-0.00726053262948712	0.962491845993919	0.993399615060526	-0.11458056761705
chr1	33491133	33491297	164	+	exon	ZSCAN20	0.562380525377594	1	0.790815794075076	1	0.862083963376884	0.990865918860029	-0.14334351066149	-0.00726053262948712	0.962491845993919	0.993399615060526	-0.136082978032003
chr1	33491419	33491614	195	+	exon	ZSCAN20	0.998410389793949	1	0.747635564708435	1	0.721367478067134	0.990865918860029	0.0144062477283531	-0.00726053262948712	0.962491845993919	0.993399615060526	0.0216667803578402
chr1	33493338	33493495	157	+	exon	ZSCAN20	0.371749900864507	1	0.243454296571772	1	0.387616248274802	0.990865918860029	-0.160261767008919	-0.00726053262948712	0.962491845993919	0.993399615060526	-0.153001234379432
chr1	33494189	33494523	334	+	exon	ZSCAN20	0.49886940512363	1	0.756192855637776	1	0.821713983202548	0.990865918860029	0.244912453322845	-0.00726053262948712	0.962491845993919	0.993399615060526	0.252172985952332
chr1	33494807	33495021	214	+	exon	ZSCAN20	0.358178576983117	1	0.248893487516713	1	0.422538376728207	0.990865918860029	0.700501049484206	-0.00726053262948712	0.962491845993919	0.993399615060526	0.707761582113694
chr1	34855452	34855943	491	-	utr3	SMIM12	0.517911034884325	1	0.902789254108682	1	0.976300015683439	0.990865918860029	-0.0454515958925233	0.049199819393587	0.7697041444703	0.952394114510753	-0.0946514152861103
chr1	34859670	34859821	151	-	utr5	SMIM12	0.813627132952078	1	0.713091355392419	1	0.810930898769786	0.990865918860029	-0.344833398145756	0.049199819393587	0.7697041444703	0.952394114510753	-0.394033217539343
chr1	34904592	34904777	185	-	exon	DLGAP3	0.341960496993981	1	0.370422590259457	1	0.536570186194812	0.990865918860029	-0.527765701273281	-0.209766486318337	0.692522951852944	NA	-0.317999214954943
chr1	35192221	35193123	902	-	utr5	SFPQ	0.548898786235272	1	0.550380267460394	1	0.00190080301686784	0.691559657611941	-1.8388830625534	-0.478512387361199	0.355973562620315	0.814245146128021	-1.3603706751922
chr1	35268768	35269084	316	+	utr5	ZMYM4	0.770733404971468	1	0.570237879452256	1	0.558586675040546	0.990865918860029	0.0931065412130797	0.145470405522049	0.191251616902751	0.691835542308992	-0.0523638643089695
chr1	35433834	35433993	159	-	utr3	KIAA0319L	0.345109510809003	1	0.661778381929406	1	0.604936860937724	0.990865918860029	-0.238782850450853	0.00485239291962647	0.9656036582237	0.993744268377066	-0.243635243370479
chr1	35434425	35434564	139	-	utr3	KIAA0319L	0.390487823997937	1	0.260704744825937	1	0.399492331293912	0.990865918860029	0.444823579716822	0.00485239291962647	0.9656036582237	0.993744268377066	0.439971186797196
chr1	35434780	35434962	182	-	utr3	KIAA0319L	0.610244450312167	1	0.423208110421812	1	0.369080019494784	0.990865918860029	0.691884013843033	0.00485239291962647	0.9656036582237	0.993744268377066	0.687031620923407
chr1	35506874	35507171	297	-	exon	KIAA0319L	0.691910198995824	1	0.872475897164612	1	0.844724602226781	0.990865918860029	0.0199311119817295	0.00485239291962647	0.9656036582237	0.993744268377066	0.0150787190621031
chr1	35557206	35557393	187	-	utr5	KIAA0319L	0.411085807945458	1	0.510973381379322	1	0.617430668243295	0.990865918860029	-0.305671251416318	0.00485239291962647	0.9656036582237	0.993744268377066	-0.310523644335945
chr1	35557783	35557974	191	-	utr5	KIAA0319L	0.316250861378082	1	0.454570073918716	1	0.549765911837422	0.990865918860029	-0.0405205823669899	0.00485239291962647	0.9656036582237	0.993744268377066	-0.0453729752866163
chr1	35559048	35559211	163	+	utr5	NCDN	0.748214165678994	1	0.99868139372627	1	0.909661443624422	0.990865918860029	-0.0263968736770664	-0.0446602810493282	0.757479198011567	0.948375598039423	0.0182634073722619
chr1	35560275	35560592	317	+	exon	NCDN	0.882534396232927	1	0.619224975152772	1	0.724091119228813	0.990865918860029	0.234856011377256	-0.0446602810493282	0.757479198011567	0.948375598039423	0.279516292426584
chr1	35560678	35561197	519	+	exon	NCDN	0.886029613952874	1	0.646632146632026	1	0.418845484287755	0.990865918860029	0.180425534526813	-0.0446602810493282	0.757479198011567	0.948375598039423	0.225085815576141
chr1	35565389	35565759	370	+	utr3	NCDN	0.761503657203107	1	0.557921262095535	1	0.537846871821315	0.990865918860029	0.00103698807915146	-0.0446602810493282	0.757479198011567	0.948375598039423	0.0456972691284797
chr1	35715687	35716421	734	-	utr5	C1orf216	0.52358713608837	1	0.351933252114695	1	0.189136764347802	0.990865918860029	0.193105890471161	-0.13423965259032	0.416372196825407	0.843706570701236	0.327345543061482
chr1	35718697	35719041	344	-	utr5	C1orf216	0.352540030873077	1	0.246016156208043	1	0.235238481684327	0.990865918860029	0.0389785798169825	-0.13423965259032	0.416372196825407	0.843706570701236	0.173218232407303
chr1	35720808	35720992	184	-	utr3	CLSPN	0.942428637765841	1	0.650595512119002	1	0.684010773024612	0.990865918860029	0.0738106771379649	0.015103658514813	0.906761497952811	0.986392309491069	0.058707018623152
chr1	35736422	35736590	168	-	utr3	CLSPN	0.610230923236465	1	0.4199177217935	1	0.272420101661713	0.990865918860029	0.703902653551109	0.015103658514813	0.906761497952811	0.986392309491069	0.688798995036296
chr1	35751275	35751418	143	-	exon	CLSPN	0.687337350838564	1	0.981508220392576	1	0.984556768079842	0.990865918860029	0.132705299753378	0.015103658514813	0.906761497952811	0.986392309491069	0.117601641238565
chr1	35760509	35760781	272	-	exon	CLSPN	0.565162503965222	1	0.873512815775596	1	0.874666951827908	0.990865918860029	0.00865489413955918	0.015103658514813	0.906761497952811	0.986392309491069	-0.00644876437525378
chr1	35769552	35769758	206	-	intron	CLSPN	0.734925106483015	1	0.826741528923588	1	0.878717843577474	0.990865918860029	0.25651889271955	0.015103658514813	0.906761497952811	0.986392309491069	0.241415234204737
chr1	35769855	35770014	159	-	utr5	CLSPN	0.445158147734042	1	0.561704015610968	1	0.343612236675225	0.990865918860029	-0.580080917610188	0.015103658514813	0.906761497952811	0.986392309491069	-0.595184576125001
chr1	35808455	35808649	194	+	intron	AGO4	0.828663742020912	1	0.759469181222422	1	0.8595737606581	0.990865918860029	0.0707696232788181	-0.0119933487305859	0.932966157555438	0.988463734955603	0.0827629720094041
chr1	35813671	35813850	179	+	intron	AGO4	0.322299014780565	1	0.38320894354623	1	0.51509038529387	0.990865918860029	-0.500250588276435	-0.0119933487305859	0.932966157555438	0.988463734955603	-0.488257239545849
chr1	35814032	35814203	171	+	intron	AGO4	0.695342331435841	1	0.740071163659694	1	0.823359412655329	0.990865918860029	-0.390554204133016	-0.0119933487305859	0.932966157555438	0.988463734955603	-0.37856085540243
chr1	35855751	35855908	157	+	utr3	AGO4	0.00544346711338601	1	0.00896713533155299	1	0.0516450413836513	0.990865918860029	-0.312652106767051	-0.0119933487305859	0.932966157555438	0.988463734955603	-0.300658758036465
chr1	35883211	35883400	189	+	utr5	AGO1	0.555646528457169	1	0.449516664466396	1	0.540161980458748	0.990865918860029	0.263525288381247	0.124813165311508	0.376999854303562	0.825014478350645	0.138712123069739
chr1	35901895	35902043	148	+	utr3	AGO1	0.99278217865466	1	0.829201908963401	1	0.769269967046877	0.990865918860029	0.112488422175059	0.124813165311508	0.376999854303562	0.825014478350645	-0.0123247431364492
chr1	35931015	35931162	147	+	utr5	AGO3	0.53341669517228	1	0.555692589441075	1	0.790207930583275	0.990865918860029	0.139419147203958	0.0318053089363802	0.839836313713949	0.97347316212406	0.107613838267577
chr1	35931232	35931400	168	+	utr5	AGO3	0.761910876576151	1	0.872051234678757	1	0.9150982349614	0.990865918860029	-0.0137789322836812	0.0318053089363802	0.839836313713949	0.97347316212406	-0.0455842412200614
chr1	36088874	36089263	389	+	utr5	ADPRHL2	0.922331399286936	1	0.959962960894934	1	0.961603786926527	0.990865918860029	-0.0642918686721021	-0.338871637920257	0.0239125443271856	0.339279198187784	0.274579769248155
chr1	36091887	36092058	171	+	exon	ADPRHL2	0.084210292189176	1	0.0493640633863656	1	0.0057560425508208	0.925609803780057	1.07398836541051	-0.338871637920257	0.0239125443271856	0.339279198187784	1.41286000333076
chr1	36092321	36092458	137	+	exon	ADPRHL2	0.456592216619514	1	0.298477024919841	1	0.253034042996519	0.990865918860029	0.442703404214521	-0.338871637920257	0.0239125443271856	0.339279198187784	0.781575042134778
chr1	36093032	36093647	615	+	utr3	ADPRHL2	0.637641519340701	1	0.976955942130883	1	0.965883504433802	0.990865918860029	-0.270934713079153	-0.338871637920257	0.0239125443271856	0.339279198187784	0.067936924841104
chr1	36137120	36137342	222	-	utr3	TRAPPC3	0.778292156332891	1	0.949271510647327	1	0.785927151915941	0.990865918860029	-0.153259087477343	-0.0859772489571274	0.544068652577976	0.892724065193796	-0.0672818385202158
chr1	36149115	36149245	130	-	utr5	TRAPPC3	0.312530970597204	1	0.211208116478032	1	0.390447490870254	0.990865918860029	0.193991412307974	-0.0859772489571274	0.544068652577976	0.892724065193796	0.279968661265102
chr1	36149307	36149512	205	-	utr5	TRAPPC3	0.1615361997129	1	0.265240723979091	1	0.251344379806327	0.990865918860029	-0.67621356660936	-0.0859772489571274	0.544068652577976	0.892724065193796	-0.590236317652233
chr1	36156142	36156410	268	+	utr5	MAP7D1	0.592586212220297	1	0.702658195525228	1	0.74500265213486	0.990865918860029	-0.247687616154169	0.0616094237387589	0.714625709705318	0.937984270580998	-0.309297039892927
chr1	36170900	36171307	407	+	utr5	MAP7D1	0.0293304161701699	1	0.0417112572260935	1	0.00526577453036375	0.896290254273494	-0.605685286393818	0.0616094237387589	0.714625709705318	0.937984270580998	-0.667294710132577
chr1	36171436	36171566	130	+	exon	MAP7D1	0.789206682285575	1	0.640249099512413	1	0.65781782935227	0.990865918860029	-0.391944664897366	0.0616094237387589	0.714625709705318	0.937984270580998	-0.453554088636125
chr1	36172374	36172616	242	+	exon	MAP7D1	0.975870012236671	1	0.791245702003223	1	0.781714597717783	0.990865918860029	0.23872301144238	0.0616094237387589	0.714625709705318	0.937984270580998	0.177113587703621
chr1	36173274	36173416	142	+	exon	MAP7D1	0.250024630713254	1	0.170919692735505	1	0.301053274070142	0.990865918860029	0.940513694284879	0.0616094237387589	0.714625709705318	0.937984270580998	0.87890427054612
chr1	36176190	36176830	640	+	exon	MAP7D1	0.352120264669383	1	0.235751134868505	1	0.187241604031558	0.990865918860029	0.190420955021925	0.0616094237387589	0.714625709705318	0.937984270580998	0.128811531283166
chr1	36177769	36178189	420	+	exon	MAP7D1	0.305387847404095	1	0.459911746666796	1	0.307890974324474	0.990865918860029	-0.128851086272695	0.0616094237387589	0.714625709705318	0.937984270580998	-0.190460510011454
chr1	36178283	36179043	760	+	exon	MAP7D1	0.571813087865012	1	0.756904108284145	1	0.711846198563167	0.990865918860029	0.158911025098456	0.0616094237387589	0.714625709705318	0.937984270580998	0.0973016013596975
chr1	36179152	36179297	145	+	exon	MAP7D1	0.944291774419634	1	0.71575487597267	1	0.785098388798194	0.990865918860029	0.415622274540564	0.0616094237387589	0.714625709705318	0.937984270580998	0.354012850801805
chr1	36179399	36179734	335	+	exon	MAP7D1	0.537650712798424	1	0.753627856828859	1	0.586978962987997	0.990865918860029	0.336037284775556	0.0616094237387589	0.714625709705318	0.937984270580998	0.274427861036798
chr1	36179783	36180054	271	+	exon	MAP7D1	0.424880873188231	1	0.748314536889135	1	0.867646062961238	0.990865918860029	0.149661045935054	0.0616094237387589	0.714625709705318	0.937984270580998	0.0880516221962954
chr1	36180163	36180326	163	+	utr3	MAP7D1	0.103069669039411	1	0.0678802465759114	1	0.0594942977055213	0.990865918860029	1.27189463782349	0.0616094237387589	0.714625709705318	0.937984270580998	1.21028521408473
chr1	36286850	36287050	200	+	exon	THRAP3	0.171852017166024	1	0.104003677650954	1	0.00568643170395019	0.924632855727231	1.22901069042891	0.0618512551761606	0.574121838717152	0.901966758884322	1.16715943525275
chr1	36289390	36289668	278	+	exon	THRAP3	0.285729872670718	1	0.636763321483266	1	0.539744134411061	0.990865918860029	-0.00909719913422012	0.0618512551761606	0.574121838717152	0.901966758884322	-0.0709484543103807
chr1	36300826	36301040	214	+	exon	THRAP3	0.0752476364284241	1	0.1622029541291	1	0.115722955870173	0.990865918860029	-0.257773347598096	0.0618512551761606	0.574121838717152	0.901966758884322	-0.319624602774257
chr1	36301459	36301594	135	+	exon	THRAP3	0.647267307193721	1	0.430142536890363	1	0.442966635226174	0.990865918860029	0.695788237152351	0.0618512551761606	0.574121838717152	0.901966758884322	0.63393698197619
chr1	36303841	36304252	411	+	utr3	THRAP3	0.893205442295679	1	0.604772343153167	1	0.595428556529626	0.990865918860029	0.221691215236221	0.0618512551761606	0.574121838717152	0.901966758884322	0.159839960060061
chr1	36319622	36320075	453	+	utr3	SH3D21	0.087113062907653	1	0.128481930395738	1	0.100461320713083	0.990865918860029	-0.613726916187624	-0.502253239885658	0.110309402745815	NA	-0.111473676301966
chr1	36320358	36320640	282	+	utr3	SH3D21	0.396419705921515	1	0.480198379788628	1	0.472873749321244	0.990865918860029	-0.485792855200323	-0.502253239885658	0.110309402745815	NA	0.0164603846853346
chr1	36320886	36321191	305	+	utr3	SH3D21	0.748682630776544	1	0.879568976355436	1	0.911490093053402	0.990865918860029	-0.347987207242045	-0.502253239885658	0.110309402745815	NA	0.154266032643613
chr1	36322115	36322783	668	+	utr3	SH3D21	0.449197744470572	1	0.585085220492567	1	0.56084938258794	0.990865918860029	-0.51765129546978	-0.502253239885658	0.110309402745815	NA	-0.0153980555841223
chr1	36323015	36323818	803	-	utr5	EVA1B	0.839232173673924	1	0.957847791597281	1	0.920522361297174	0.990865918860029	-0.843501081654819	-0.542390004805086	0.406284959417763	NA	-0.301111076849733
chr1	36341653	36341985	332	-	utr3	STK40	0.872403501752256	1	0.596787910004869	1	0.667058278441627	0.990865918860029	0.18160152849369	-0.0946720220560694	0.476711188075469	0.869237468515139	0.276273550549759
chr1	36355258	36355454	196	-	exon	STK40	0.963953925219304	1	0.727477270536527	1	0.864521716093426	0.990865918860029	0.267041345185518	-0.0946720220560694	0.476711188075469	0.869237468515139	0.361713367241587
chr1	36361265	36361429	164	-	utr5	STK40	0.913776602602555	1	0.813146249366545	1	0.853362486095404	0.990865918860029	0.0308644846073323	-0.0946720220560694	0.476711188075469	0.869237468515139	0.125536506663402
chr1	36385736	36385926	190	-	utr5	STK40	0.285120596779677	1	0.199878280705807	1	0.209600876892628	0.990865918860029	0.189161068864395	-0.0946720220560694	0.476711188075469	0.869237468515139	0.283833090920464
chr1	36393610	36394260	650	-	utr3	LSM10	0.604512135987698	1	0.999702970633902	1	0.863848677255399	0.990865918860029	-0.240920432286414	-0.252010668411302	0.221378624961572	0.723307623090713	0.0110902361248889
chr1	36397736	36397920	184	-	utr5	LSM10	0.633914290991083	1	0.447191152736995	1	0.421883063650331	0.990865918860029	-0.443921125572967	-0.252010668411302	0.221378624961572	0.723307623090713	-0.191910457161664
chr1	37475543	37475889	346	+	exon	ZC3H12A	0.416314879191938	1	0.303211221765086	1	0.366607112097081	0.990865918860029	0.217549766490324	-0.293895815462522	0.432991192052613	NA	0.511445581952845
chr1	37501904	37502034	130	-	exon	MEAF6	0.936387904567772	1	0.782457117734653	1	0.811740905571676	0.990865918860029	0.0831864096188438	-0.0212286111902238	0.876620061283103	0.981528644282622	0.104415020809068
chr1	37513498	37513645	147	-	utr5	MEAF6	0.995685807115319	1	0.737437426066275	1	0.744797577989377	0.990865918860029	-0.122434743809817	-0.0212286111902238	0.876620061283103	0.981528644282622	-0.101206132619593
chr1	37514653	37514788	135	-	utr5	MEAF6	0.306868283449996	1	0.373299496498838	1	0.215977144165496	0.990865918860029	-0.332124727341805	-0.0212286111902238	0.876620061283103	0.981528644282622	-0.310896116151581
chr1	37540424	37540814	390	-	exon	SNIP1	0.115184468399377	1	0.366823213863998	1	0.452640566137484	0.990865918860029	-0.149174481611261	-0.107439394126562	0.530639443581118	0.889747031980553	-0.0417350874846996
chr1	37552670	37552849	179	-	exon	SNIP1	0.351052615144284	1	0.25402190536127	1	0.17079574860323	0.990865918860029	0.465574709108358	-0.107439394126562	0.530639443581118	0.889747031980553	0.57301410323492
chr1	37554003	37554299	296	-	utr5	SNIP1	0.264657279201147	1	0.201628199258685	1	0.217693087706265	0.990865918860029	0.124733236471497	-0.107439394126562	0.530639443581118	0.889747031980553	0.232172630598059
chr1	37568993	37569131	138	-	exon	GNL2	0.0946206236436184	1	0.0590175618168031	1	0.157742818544478	0.990865918860029	1.5797111210219	-0.0023790644912652	0.985312128517732	0.996414009827781	1.58209018551317
chr1	37595774	37595944	170	-	utr5	GNL2	0.100307692260472	1	0.256572480718255	1	0.434983600487345	0.990865918860029	-0.643616066305089	-0.0023790644912652	0.985312128517732	0.996414009827781	-0.641237001813824
chr1	37689725	37689995	270	-	utr5	C1orf109	0.106727044347151	1	0.0603982679745034	1	0.185316824974429	0.990865918860029	0.102817803162307	-0.22531885001921	0.127738119576363	0.614549205759036	0.328136653181517
chr1	37690268	37690531	263	-	utr5	C1orf109	0.540697798062085	1	0.7819923704754	1	0.919956874378896	0.990865918860029	-0.464683928269456	-0.22531885001921	0.127738119576363	0.614549205759036	-0.239365078250246
chr1	37692027	37692169	142	-	utr5	C1orf109	0.508058208029062	1	0.686316076201175	1	0.755171669037326	0.990865918860029	-0.117520972960108	-0.22531885001921	0.127738119576363	0.614549205759036	0.107797877059102
chr1	37793853	37794385	532	+	utr5	MANEAL	0.807223284470747	1	0.906846947517306	1	0.915023445358379	0.990865918860029	-0.642918128503767	0.0536585192971597	0.865692934303603	0.97910837276359	-0.696576647800927
chr1	37799890	37800045	155	+	utr3	MANEAL	0.727748466509179	1	0.94171830789688	1	0.866210220458438	0.990865918860029	-0.43959372150179	0.0536585192971597	0.865692934303603	0.97910837276359	-0.49325224079895
chr1	37800296	37800511	215	+	utr3	MANEAL	0.213743801553356	1	0.342270260021172	1	0.360900032687131	0.990865918860029	0.0497481414219421	0.0536585192971597	0.865692934303603	0.97910837276359	-0.00391037787521754
chr1	37807814	37808713	899	-	utr5	YRDC	0.751623474763738	1	0.547516543622979	1	0.447532109341765	0.990865918860029	-0.436777672359722	-0.098389746581481	0.562573298964831	0.898778001369863	-0.338387925778241
chr1	37808874	37809134	260	+	utr3	C1orf122	0.549429363975639	1	0.356155187516909	1	0.200532871878517	0.990865918860029	-0.238792132767153	-0.399343445551085	0.0627960322848282	0.492049599983993	0.160551312783932
chr1	37815317	37815523	206	-	exon	MTF1	0.486967283678361	1	0.365599840132976	1	0.468834080988411	0.990865918860029	0.234089912066976	0.224029762372678	0.188018795770847	0.68859293486605	0.0100601496942982
chr1	37859799	37859993	194	-	utr3*	INPP5B	0.454489030799405	1	0.503539488850836	1	0.663095245471894	0.990865918860029	-0.0166140744544152	-0.0141629556775305	0.913325637348706	0.9865674242547	-0.00245111877688474
chr1	37946693	37946925	232	-	intron	INPP5B	0.231852820362088	1	0.290221548445655	1	0.512897154943198	0.990865918860029	0.404673392978313	-0.0141629556775305	0.913325637348706	0.9865674242547	0.418836348655843
chr1	38012698	38012858	160	+	utr5	UTP11	0.162523794821313	1	0.275632848064272	1	0.47647025275359	0.990865918860029	-0.38470657404771	0.0614281148780876	0.653352541449717	0.923118145322252	-0.446134688925798
chr1	38045085	38045242	157	-	utr3	POU3F1	0.584352944673236	1	0.499561082432893	1	0.728179225979928	0.990865918860029	-1.15087321548469	-1.99020496583337	0.0536280979275253	NA	0.839331750348676
chr1	38045518	38045787	269	-	exon	POU3F1	0.235631279994979	1	0.0943110205138401	1	0.472469202213909	0.990865918860029	-1.35402119524374	-1.99020496583337	0.0536280979275253	NA	0.636183770589623
chr1	38872964	38873223	259	-	utr3	RP5-864K19.6	0.191551652211817	1	0.112775948183571	1	0.390705390029729	0.990865918860029	0.559706250682874	NA	NA	NA	NA
chr1	38991322	38991584	262	+	utr5	AKIRIN1	0.731280331098585	1	0.566975176587475	1	0.524361525271498	0.990865918860029	-0.200922965757208	-0.230209597349722	0.141140413636921	0.635349502713308	0.0292866315925133
chr1	39028666	39028796	130	+	utr5	NDUFS5	0.446726796034643	1	0.68525366492508	1	0.685627261010345	0.990865918860029	-0.33168013972526	-0.180919245089891	0.34273509326589	0.808006364223999	-0.150760894635369
chr1	39105164	39105694	530	+	utr5	MACF1	0.608417428416654	1	0.517531847619196	1	0.743663801904794	0.990865918860029	0.536326241563656	0.3315165694453	0.00427716747764585	0.16703841015542	0.204809672118356
chr1	39310788	39310918	130	+	utr3	MACF1	0.890370359030015	1	0.664551607756071	1	0.565274687800495	0.990865918860029	0.672222498361847	0.3315165694453	0.00427716747764585	0.16703841015542	0.340705928916547
chr1	39352933	39353152	219	+	exon	MACF1	0.378105881759203	1	0.239701018806272	1	0.124059698551551	0.990865918860029	1.12058639991779	0.3315165694453	0.00427716747764585	0.16703841015542	0.78906983047249
chr1	39357309	39357793	484	+	exon	MACF1	0.351737591139382	1	0.220390729744689	1	0.135960125664144	0.990865918860029	0.916748830742547	0.3315165694453	0.00427716747764585	0.16703841015542	0.585232261297247
chr1	39385510	39385865	355	+	exon	MACF1	0.782255084095112	1	0.954891710339294	1	0.987829173276331	0.991181906254697	0.546332194781674	0.3315165694453	0.00427716747764585	0.16703841015542	0.214815625336374
chr1	39388163	39388560	397	+	exon	MACF1	0.422910222431777	1	0.273552682531392	1	0.154984357962729	0.990865918860029	0.936405918938969	0.3315165694453	0.00427716747764585	0.16703841015542	0.604889349493669
chr1	39408962	39409602	640	+	utr5	MACF1	0.519530756401119	1	0.646626384270523	1	0.614294254916573	0.990865918860029	0.22713813832978	0.3315165694453	0.00427716747764585	0.16703841015542	-0.10437843111552
chr1	39411167	39411660	493	+	exon	MACF1	0.651407562087383	1	0.95478987675282	1	0.98898573201139	0.991301698323697	0.535141996211284	0.3315165694453	0.00427716747764585	0.16703841015542	0.203625426765984
chr1	39411969	39412198	229	+	exon	MACF1	0.280046780977522	1	0.539910650068376	1	0.604491474118227	0.990865918860029	0.267184330031132	0.3315165694453	0.00427716747764585	0.16703841015542	-0.0643322394141682
chr1	39412412	39412621	209	+	exon	MACF1	0.994163314759784	1	0.737661847007754	1	0.67260227938068	0.990865918860029	0.514563688692081	0.3315165694453	0.00427716747764585	0.16703841015542	0.183047119246781
chr1	39412962	39413401	439	+	exon	MACF1	0.783372232812161	1	0.992826501678274	1	0.902290635645312	0.990865918860029	0.337696884306251	0.3315165694453	0.00427716747764585	0.16703841015542	0.006180314860951
chr1	39413586	39413803	217	+	exon	MACF1	0.334260063919488	1	0.43931172017868	1	0.489001579153343	0.990865918860029	0.157772413117486	0.3315165694453	0.00427716747764585	0.16703841015542	-0.173744156327814
chr1	39452084	39452230	146	+	exon	MACF1	0.39700384466989	1	0.286968296840989	1	0.250671609570667	0.990865918860029	0.998566961416039	0.3315165694453	0.00427716747764585	0.16703841015542	0.667050391970739
chr1	39491631	39491899	268	+	utr5	BMP8A	0.917416788755581	1	0.998664564977471	1	0.887675537627684	0.990865918860029	-0.222670822944643	-0.926906138559323	0.202421622231918	NA	0.70423531561468
chr1	39525095	39525238	143	-	exon	RP11-69E11.4	0.215060034023652	1	0.28286934828199	1	0.431970378747471	0.990865918860029	-0.461984109959968	0.105659576715515	0.737298035237981	NA	-0.567643686675483
chr1	39575990	39576162	172	-	utr5	PABPC4	0.708244266585249	1	0.857665525844356	1	0.960241207973402	0.990865918860029	-0.806259044946092	-0.375040560227834	0.0511882982073432	0.450742399590487	-0.431218484718258
chr1	39576495	39576813	318	-	utr5	PABPC4	0.933230713082686	1	0.719755987685449	1	0.760753582982392	0.990865918860029	-0.531746365283238	-0.375040560227834	0.0511882982073432	0.450742399590487	-0.156705805055404
chr1	39625317	39625592	275	-	utr3	HEYL	0.0730329771073694	1	0.0475055104763175	1	0.153219484564684	0.990865918860029	0.362233367142076	0.0897717164801325	0.726876556941302	0.940036771162037	0.272461650661943
chr1	39625682	39626083	401	-	utr3	HEYL	0.11586787661754	1	0.212615722082167	1	0.402152887986846	0.990865918860029	-0.170303095234576	0.0897717164801325	0.726876556941302	0.940036771162037	-0.260074811714708
chr1	39656715	39656914	199	+	intergenic	NA	0.345196290817056	1	0.522353648069146	1	0.729500699321942	0.990865918860029	-0.167759668376403	NA	NA	NA	NA
chr1	39666192	39666327	135	-	exon	NT5C1A	0.395613611233701	1	0.267441295066975	1	0.488960498914503	0.990865918860029	0.0413457239196764	-0.245391108364482	0.433226746397408	NA	0.286736832284158
chr1	39671915	39672203	288	-	exon	NT5C1A	0.295198585938435	1	0.364153651219485	1	0.479131815247445	0.990865918860029	-0.295413199000772	-0.245391108364482	0.433226746397408	NA	-0.0500220906362908
chr1	39682319	39682536	217	-	utr3	HPCAL4	0.734730697921151	1	0.524298840303721	1	0.482391660034431	0.990865918860029	-0.264515077887942	-0.346054153410288	0.0206533438142211	0.320277683557317	0.0815390755223456
chr1	39682623	39682753	130	-	exon	HPCAL4	0.111784886099314	1	0.0644870118910271	1	0.262727162348059	0.990865918860029	0.383928253966669	-0.346054153410288	0.0206533438142211	0.320277683557317	0.729982407376957
chr1	39684470	39684713	243	-	utr5	HPCAL4	0.847500527194157	1	0.966975513051259	1	0.921556485040673	0.990865918860029	-0.307204124541209	-0.346054153410288	0.0206533438142211	0.320277683557317	0.0388500288690787
chr1	39691100	39691446	346	-	utr5	HPCAL4	0.0983153297923345	1	0.11042980684427	1	0.100348202336715	0.990865918860029	-0.5698163361481	-0.346054153410288	0.0206533438142211	0.320277683557317	-0.223762182737813
chr1	39753224	39753551	327	+	utr3	PPIE	0.772798535162715	1	0.495675799630988	1	0.630488122759848	0.990865918860029	-0.0299091336096042	-0.249773598186301	0.0501029926005717	0.45030609509222	0.219864464576696
chr1	39756053	39756323	270	+	intron	PPIE	0.876235403161275	1	0.653680064468485	1	0.780602926211292	0.990865918860029	-0.215715855750375	-0.249773598186301	0.0501029926005717	0.45030609509222	0.0340577424359259
chr1	39763705	39763842	137	+	utr3	PPIE	0.307270608385535	1	0.36834015895353	1	0.437347185745355	0.990865918860029	-0.0948556579207747	-0.249773598186301	0.0501029926005717	0.45030609509222	0.154917940265526
chr1	39769681	39769824	143	-	utr3	OXCT2	0.57841532168758	1	0.499028214646743	1	0.753530017224258	0.990865918860029	0.142473869940264	0.383079013790962	0.714880064451128	NA	-0.240605143850697
chr1	39788608	39788895	287	-	utr5	BMP8B	0.854962618762394	1	0.770511644952657	1	0.829998218312466	0.990865918860029	-1.00478337776424	-0.0222464550010701	0.929408523872323	0.988463734955603	-0.982536922763166
chr1	39883326	39883508	182	-	utr5	TRIT1	0.487266924272968	1	0.594518287365851	1	0.714977316820839	0.990865918860029	0.174080296043707	0.193424842344147	0.182464675336956	0.681250178122839	-0.01934454630044
chr1	39895940	39896116	176	-	utr3	MYCL	0.907830685792472	1	0.919368612728302	1	0.951342702145903	0.990865918860029	0.100404622979115	0.0514954448882271	0.808752589153303	0.963751809729882	0.0489091780908878
chr1	39896196	39896502	306	-	utr3	MYCL	0.606458252111214	1	0.4408166337269	1	0.426590467795593	0.990865918860029	0.498726534216722	0.0514954448882271	0.808752589153303	0.963751809729882	0.447231089328495
chr1	39896927	39897097	170	-	utr3	MYCL	0.330233780598117	1	0.478948631525782	1	0.513407743831263	0.990865918860029	0.209810145323992	0.0514954448882271	0.808752589153303	0.963751809729882	0.158314700435765
chr1	39897449	39897644	195	-	exon	MYCL	0.706430704600329	1	0.525824576247182	1	0.511883584234559	0.990865918860029	0.545628270831621	0.0514954448882271	0.808752589153303	0.963751809729882	0.494132825943394
chr1	39900919	39901353	434	-	exon	MYCL	0.827407287290294	1	0.69067734357335	1	0.71388107158285	0.990865918860029	-0.105467234896538	0.0514954448882271	0.808752589153303	0.963751809729882	-0.156962679784765
chr1	39901413	39901881	468	-	utr5	MYCL	0.284189976281993	1	0.351223239023359	1	0.482795532643549	0.990865918860029	-0.034876384355828	0.0514954448882271	0.808752589153303	0.963751809729882	-0.0863718292440552
chr1	40097126	40097276	150	-	utr5	PPT1	0.122575288490573	1	0.395047239943765	1	0.497140345925229	0.990865918860029	-0.0838621233476151	0.287171721039294	0.00906498486245138	0.238045533971516	-0.371033844386909
chr1	40161363	40161602	239	+	utr5	RLF	0.71511439070254	1	0.493629636518199	1	0.535395598167389	0.990865918860029	-0.0505076773324053	-0.0664037866857854	0.654238445118448	0.923118145322252	0.0158961093533802
chr1	40257609	40257925	316	-	exon	RP1-39G22.7	0.484819630363056	1	0.305952483822508	1	0.34487834438189	0.990865918860029	-0.038213850126289	-0.470610662497045	0.0210594266469058	0.323134920118064	0.432396812370757
chr1	40258177	40258318	141	+	utr5	ZMPSTE24	0.918415475481504	1	0.781226854355868	1	0.878799612453224	0.990865918860029	0.507723547436461	0.283090208979147	0.0190049971552086	0.314518852058404	0.224633338457314
chr1	40300981	40301466	485	-	utr3	COL9A2	0.571921312609789	1	0.752871448227737	1	0.772934002601652	0.990865918860029	-0.255442105829653	-0.274569235476249	0.224957925157473	0.726150764864842	0.0191271296465967
chr1	40301860	40301991	131	-	exon	COL9A2	0.952549828436871	1	0.891882136791954	1	0.926623115774499	0.990865918860029	-0.0130939988153228	-0.274569235476249	0.224957925157473	0.726150764864842	0.261475236660927
chr1	40302649	40302884	235	-	exon	COL9A2	0.215681811632208	1	0.151280211942654	1	0.223760147652934	0.990865918860029	0.00393397473260666	-0.274569235476249	0.224957925157473	0.726150764864842	0.278503210208856
chr1	40303544	40304201	657	-	exon	COL9A2	0.863483260977153	1	0.663993961617232	1	0.626530423322568	0.990865918860029	-0.0963806368512911	-0.274569235476249	0.224957925157473	0.726150764864842	0.178188598624958
chr1	40304331	40304636	305	-	exon	COL9A2	0.350868215163342	1	0.440652555278693	1	0.548956865531617	0.990865918860029	-0.211342273467598	-0.274569235476249	0.224957925157473	0.726150764864842	0.0632269620086514
chr1	40373701	40374184	483	+	utr5	SMAP2	0.360361416118727	1	0.233692216719287	1	0.0624997779554759	0.990865918860029	-0.147225713534239	-0.215337285350176	0.0930785173061258	0.569911671366488	0.0681115718159371
chr1	40468240	40468453	213	+	intergenic	NA	0.71822288473146	1	0.839563384959654	1	0.939077763444041	0.990865918860029	0.142974621054487	NA	NA	NA	NA
chr1	40509022	40509317	295	+	utr5	EXO5	0.980646440628472	1	0.778769140452191	1	0.812031016152094	0.990865918860029	0.0281608681765315	-0.0699177026915258	0.752009330042923	0.947133074802222	0.0980785708680573
chr1	40509369	40509503	134	+	utr5	EXO5	0.608737535520364	1	0.443185239316165	1	0.615276089757269	0.990865918860029	0.478155835718129	-0.0699177026915258	0.752009330042923	0.947133074802222	0.548073538409655
chr1	40514500	40514660	160	+	utr5	EXO5	0.228287001515046	1	0.148720217665837	1	0.263126118906018	0.990865918860029	0.670895255873848	-0.0699177026915258	0.752009330042923	0.947133074802222	0.740812958565374
chr1	40514801	40514970	169	-	exon	RP11-656D10.5	0.342293575168019	1	0.252527382798235	1	0.0928762817117985	0.990865918860029	1.37849462093213	NA	NA	NA	NA
chr1	40626532	40626755	223	-	exon	RIMS3	0.832116006590887	1	0.59299060363398	1	0.67563099386321	0.990865918860029	-0.237446737455183	-0.0917183835453068	0.48400407028084	0.87253941148754	-0.145728353909876
chr1	40635931	40636143	212	-	exon	RIMS3	0.285140573557024	1	0.433709694403329	1	0.436394296202403	0.990865918860029	-0.0941168642536511	-0.0917183835453068	0.48400407028084	0.87253941148754	-0.00239848070834428
chr1	40665549	40665685	136	-	utr5	RIMS3	0.613471655125803	1	0.541675587988307	1	0.725374630597968	0.990865918860029	-0.0632619663074858	-0.0917183835453068	0.48400407028084	0.87253941148754	0.028456417237821
chr1	40691474	40692123	649	+	utr5	NFYC	0.392407952787495	1	0.25420268428951	1	0.115895841660644	0.990865918860029	0.0206428439689044	-0.0630921049464049	0.629823170107365	0.918368482895861	0.0837349489153092
chr1	40762832	40763010	178	+	exon	NFYC	0.756458180756814	1	0.50667187233047	1	0.658434368022201	0.990865918860029	0.293767986892437	-0.0630921049464049	0.629823170107365	0.918368482895861	0.356860091838842
chr1	40770423	40770556	133	+	exon	NFYC	0.683174773681349	1	0.491321268346022	1	0.690930482833105	0.990865918860029	0.0157234203608682	-0.0630921049464049	0.629823170107365	0.918368482895861	0.0788155253072731
chr1	40770661	40770892	231	+	utr3	NFYC	0.52957439125875	1	0.984364258628476	1	0.923435715912017	0.990865918860029	-0.159393077355917	-0.0630921049464049	0.629823170107365	0.918368482895861	-0.0963009724095124
chr1	40838372	40838560	188	+	utr3	KCNQ4	0.585529521033535	1	0.614228164673159	1	0.808541845181905	0.990865918860029	0.15945253676449	0.451052484199775	0.281575068339998	NA	-0.291599947435284
chr1	40861267	40861721	454	-	utr3	CITED4	NA	NA	0.387408396470829	1	0.181014034220003	0.990865918860029	-2.08705600436259	-2.60027888042075	0.0179368864856504	NA	0.51322287605816
chr1	40861858	40862038	180	-	exon	CITED4	0.114010909833094	1	0.0735424456435092	1	0.516953009792079	0.990865918860029	-2.58003405305121	-2.60027888042075	0.0179368864856504	NA	0.0202448273695408
chr1	40862120	40862257	137	-	utr5	CITED4	1	1	0.337644279384528	1	0.681619227608281	0.990865918860029	-2.41739034098987	-2.60027888042075	0.0179368864856504	NA	0.182888539430882
chr1	40979648	40979829	181	+	utr5	CTPS1	0.644001275313765	1	0.525515504308642	1	0.462371448382402	0.990865918860029	0.0607224259965823	0.101054738389529	0.498250478036412	0.878995442216525	-0.0403323123929464
chr1	40980076	40980350	274	+	exon	CTPS1	0.950849580952998	1	0.89123587539914	1	0.849103656917215	0.990865918860029	0.270761168718292	0.101054738389529	0.498250478036412	0.878995442216525	0.169706430328764
chr1	41002084	41002215	131	+	exon	CTPS1	0.229228990136751	1	0.145104754279073	1	0.0853077494181124	0.990865918860029	0.719784075532243	0.101054738389529	0.498250478036412	0.878995442216525	0.618729337142714
chr1	41008567	41008829	262	+	exon	CTPS1	0.597790373276145	1	0.905970330431428	1	0.89573918512934	0.990865918860029	0.251911773632007	0.101054738389529	0.498250478036412	0.878995442216525	0.150857035242478
chr1	41020769	41021037	268	-	utr5	SLFNL1	0.184721820009803	1	0.123942095572385	1	0.258429337103142	0.990865918860029	0.872841489578689	0.204853668259682	0.353087437256143	0.812415275462865	0.667987821319007
chr1	41241309	41241443	134	-	intron	SCMH1	0.12422137403222	1	0.122567406132544	1	0.23243927193235	0.990865918860029	-0.127968557532713	0.0966736064730476	0.471622343095826	0.867128656956378	-0.224642164005761
chr1	41361500	41362264	764	+	utr5	FOXO6	0.370677583943869	1	0.41808452287054	1	0.659055792177992	0.990865918860029	-0.469535866716599	-0.561067289554794	0.483127328036527	NA	0.0915314228381943
chr1	41381595	41382066	471	+	exon	FOXO6	0.950954627588938	1	0.934166368959305	1	0.920606292497262	0.990865918860029	-0.131232869248063	-0.561067289554794	0.483127328036527	NA	0.42983442030673
chr1	41382564	41382738	174	+	exon	FOXO6	0.366223873895307	1	0.417024511981414	1	0.614589588341117	0.990865918860029	-0.467460195246529	-0.561067289554794	0.483127328036527	NA	0.0936070943082644
chr1	41513517	41513702	185	-	exon	HIVEP3	0.8465800847894	1	0.790997629472136	1	0.833288710478827	0.990865918860029	-0.112560634513888	0.083511724178546	0.814481939495306	NA	-0.196072358692434
chr1	42335379	42335704	325	-	utr5	FOXJ3	0.0397953228222428	1	0.0186905806513685	1	0.0450281618117253	0.990865918860029	-0.121169272909349	0.0407196351132161	0.752629286432616	0.947133074802222	-0.161888908022565
chr1	42456624	42456754	130	+	exon	PPCS	0.652357514055379	1	0.845760058407206	1	0.960321471795559	0.990865918860029	-0.551552343173251	0.0125382158907499	0.956428268365098	0.992663823748277	-0.564090559064001
chr1	42658583	42658850	267	+	utr5	PPIH	0.0722727801581878	1	0.0439449888024656	1	0.154851954850296	0.990865918860029	0.631520418081917	-0.18262002205698	0.210269433420361	0.712254144861553	0.814140440138897
chr1	42682387	42682647	260	+	utr5	YBX1	0.401799544958323	1	0.326637206181758	1	0.000107839461467565	0.174376409193052	-1.80227914750674	-0.488694167229388	0.464708540955929	0.863880609225333	-1.31358498027735
chr1	42746486	42746922	436	-	utr3	P3H1	0.203620917450177	1	0.151168176573952	1	0.161309713649248	0.990865918860029	0.503605195371138	0.191406011006213	0.145425549208663	0.639024569097526	0.312199184364925
chr1	42754937	42755249	312	-	exon	P3H1	0.753452647223457	1	0.504154721076025	1	0.432273865421174	0.990865918860029	0.738642448741182	0.191406011006213	0.145425549208663	0.639024569097526	0.547236437734969
chr1	42766310	42767019	709	-	utr5	P3H1	0.60104115447862	1	0.43060834914087	1	0.213638730647893	0.990865918860029	0.172144737032755	0.191406011006213	0.145425549208663	0.639024569097526	-0.019261273973458
chr1	42767328	42767598	270	+	exon	RP5-994D16.12	0.61022454324488	1	0.826031467543804	1	0.94536671758312	0.990865918860029	0.115169169732193	NA	NA	NA	NA
chr1	42807383	42807537	154	-	utr3	SVBP	0.0277179681844148	1	0.0941907154994179	1	0.214377682137497	0.990865918860029	-0.205146683750947	0.0619766717889977	0.805903478103215	0.963278171878993	-0.267123355539945
chr1	42817206	42817388	182	-	utr5	SVBP	0.281219444625257	1	0.158337351518016	1	0.368812897019305	0.990865918860029	0.113186181911854	0.0619766717889977	0.805903478103215	0.963278171878993	0.0512095101228565
chr1	42846693	42846833	140	+	intron	ZNF691	0.209023974905243	1	0.236858611331801	1	0.396219436693072	0.990865918860029	0.326229330579164	0.0662094107089974	0.733537248109217	0.940522909306864	0.260019919870166
chr1	42850904	42851185	281	+	utr5	ZNF691	0.453342401880616	1	0.761563889612934	1	0.809501570349728	0.990865918860029	-0.0933565089224566	0.0662094107089974	0.733537248109217	0.940522909306864	-0.159565919631454
chr1	42851562	42851768	206	+	exon	ZNF691	0.353287381295012	1	0.61649427603234	1	0.721860900263379	0.990865918860029	-0.140904806537068	0.0662094107089974	0.733537248109217	0.940522909306864	-0.207114217246065
chr1	42924558	42924842	284	-	utr3*	SLC2A1	0.985825976849099	1	0.831347998522006	1	0.939627420240323	0.990865918860029	-0.268412204700572	-0.544331498186262	0.00794186657467368	0.226188234127962	0.27591929348569
chr1	42943267	42943399	132	-	exon	SLC2A1	0.713094671999822	1	0.626667187286997	1	0.820798762209371	0.990865918860029	-0.574996156024524	-0.544331498186262	0.00794186657467368	0.226188234127962	-0.0306646578382623
chr1	42958644	42958889	245	-	utr5	SLC2A1	0.126218394901189	1	0.089232838383326	1	0.19207511145447	0.990865918860029	-0.872995890162437	-0.544331498186262	0.00794186657467368	0.226188234127962	-0.328664391976175
chr1	43147836	43147966	130	+	utr5	FAM183A	0.269982005267528	1	0.288951764526782	1	0.489015158013959	0.990865918860029	-0.521567758249367	0.756820456103496	0.219498276048397	NA	-1.27838821435286
chr1	43168974	43169125	151	-	exon	EBNA1BP2	0.578589854021727	1	0.381211258070343	1	0.204710469154804	0.990865918860029	0.252957761170945	-0.248352163549371	0.107604533805238	0.587618425835319	0.501309924720316
chr1	43170817	43170973	156	-	exon	EBNA1BP2	0.596712297787327	1	0.372235181372343	1	0.305819471804747	0.990865918860029	0.0322177002807916	-0.248352163549371	0.107604533805238	0.587618425835319	0.280569863830162
chr1	43171934	43172285	351	+	utr5	CFAP57	0.83353122090303	1	0.572803513380519	1	0.523302322564368	0.990865918860029	-0.0881981206085497	-0.696680756279414	0.450091774998839	NA	0.608482635670865
chr1	43359079	43359590	511	+	utr5	CDC20	0.80487364636268	1	0.995673374563114	1	0.909176045612096	0.990865918860029	0.235682928449344	0.117118840695212	0.566025283094882	0.899944464478867	0.118564087754132
chr1	43362943	43363113	170	+	exon	CDC20	0.708223031498518	1	0.974589157211079	1	0.886712364757944	0.990865918860029	0.175192904643736	0.117118840695212	0.566025283094882	0.899944464478867	0.058074063948524
chr1	43363730	43363864	134	-	utr3	ELOVL1	0.861215292620866	1	0.96049686662669	1	0.979180131808739	0.990865918860029	0.51615327607555	0.314172737269352	0.0874931754802171	0.554927386798392	0.201980538806199
chr1	43367719	43367962	243	-	utr5	ELOVL1	0.104874957753656	1	0.0638269370145927	1	0.0930182766860705	0.990865918860029	0.337358023641415	0.314172737269352	0.0874931754802171	0.554927386798392	0.0231852863720634
chr1	43386068	43386280	212	-	exon	MED8	0.319128194804439	1	0.217850749078091	1	0.386633591281475	0.990865918860029	0.0406196480087444	-0.0826717621350775	0.617590941270205	0.914151217425016	0.123291410143822
chr1	43450395	43450933	538	+	utr3	SZT2	0.193909072830938	1	0.135302010802273	1	0.271388105398855	0.990865918860029	0.839877163095129	0.274908747283069	0.0961789328323601	0.572708515391876	0.56496841581206
chr1	43452277	43452454	177	+	utr3	SZT2	0.221612208406824	1	0.296554198070792	1	0.372056826961523	0.990865918860029	0.00994872429035294	0.274908747283069	0.0961789328323601	0.572708515391876	-0.264960022992716
chr1	43530839	43531081	242	+	utr5	PTPRF	0.216769870649581	1	0.146019460045405	1	0.0788394103485627	0.990865918860029	0.563078664165925	0.159898951334617	0.285276617865643	0.772801575618775	0.403179712831308
chr1	43538103	43538254	151	+	utr5	PTPRF	0.466326700722048	1	0.367758884398542	1	0.284213967443983	0.990865918860029	0.849119394982394	0.159898951334617	0.285276617865643	0.772801575618775	0.689220443647777
chr1	43544967	43545114	147	+	utr5	PTPRF	0.0606721135525096	1	0.0384437519665818	1	0.080338900973746	0.990865918860029	1.05218989582612	0.159898951334617	0.285276617865643	0.772801575618775	0.892290944491502
chr1	43569555	43569685	130	+	exon	PTPRF	0.150037491506795	1	0.101346635626487	1	0.168239147261057	0.990865918860029	1.00235191404697	0.159898951334617	0.285276617865643	0.772801575618775	0.842452962712352
chr1	43588658	43588897	239	+	exon	PTPRF	0.152386527683284	1	0.102799270129627	1	0.143745283388223	0.990865918860029	0.924047862530402	0.159898951334617	0.285276617865643	0.772801575618775	0.764148911195785
chr1	43590899	43591035	136	+	exon	PTPRF	0.873339986789527	1	0.630010544807695	1	0.752616497100923	0.990865918860029	0.310024106047031	0.159898951334617	0.285276617865643	0.772801575618775	0.150125154712414
chr1	43591108	43591524	416	+	exon	PTPRF	0.929648661449969	1	0.688397021803758	1	0.46901626910121	0.990865918860029	0.410590888362384	0.159898951334617	0.285276617865643	0.772801575618775	0.250691937027767
chr1	43591717	43591928	211	+	exon	PTPRF	0.785741732777118	1	0.577672987391271	1	0.398259064672232	0.990865918860029	0.592756752008592	0.159898951334617	0.285276617865643	0.772801575618775	0.432857800673975
chr1	43597634	43598050	416	+	exon	PTPRF	0.925937516878159	1	0.828269059931198	1	0.857655550126056	0.990865918860029	-0.134842895424355	0.159898951334617	0.285276617865643	0.772801575618775	-0.294741846758972
chr1	43598625	43598838	213	+	exon	PTPRF	0.673063876612524	1	0.934409728802322	1	0.939097490909111	0.990865918860029	0.398444857936182	0.159898951334617	0.285276617865643	0.772801575618775	0.238545906601565
chr1	43603588	43604041	453	+	exon	PTPRF	0.40278064633038	1	0.854898896523076	1	0.880542264735379	0.990865918860029	0.253617144281479	0.159898951334617	0.285276617865643	0.772801575618775	0.0937181929468619
chr1	43605214	43605370	156	+	exon	PTPRF	0.385927896883302	1	0.28821876053692	1	0.480853183094352	0.990865918860029	0.478211360074154	0.159898951334617	0.285276617865643	0.772801575618775	0.318312408739537
chr1	43606145	43606372	227	+	exon	PTPRF	0.927623152425271	1	0.821173361499639	1	0.607431054701331	0.990865918860029	0.287070857481524	0.159898951334617	0.285276617865643	0.772801575618775	0.127171906146907
chr1	43613515	43613652	137	+	exon	PTPRF	0.257605239830357	1	0.395531679521071	1	0.66557734479642	0.990865918860029	-0.0380476936259773	0.159898951334617	0.285276617865643	0.772801575618775	-0.197946644960594
chr1	43619271	43619526	255	+	exon	PTPRF	0.897626407304955	1	0.638693076632291	1	0.535053548726253	0.990865918860029	0.592105447524405	0.159898951334617	0.285276617865643	0.772801575618775	0.432206496189788
chr1	43619605	43619760	155	+	exon	PTPRF	0.0973002951873336	1	0.0579654077216345	1	0.00432786323769879	0.8287288644504	1.48983249963343	0.159898951334617	0.285276617865643	0.772801575618775	1.32993354829881
chr1	43622057	43622253	196	+	utr3	PTPRF	0.683243574546802	1	0.985298682696254	1	0.966058718302697	0.990865918860029	0.383992821704298	0.159898951334617	0.285276617865643	0.772801575618775	0.224093870369681
chr1	43669017	43669160	143	+	exon	KDM4A	0.25461072967446	1	0.164850621251308	1	0.140517592021779	0.990865918860029	0.796392821741164	-0.0834013025526145	0.488218380730235	0.87346701587497	0.879794124293779
chr1	43671638	43671811	173	+	exon	KDM4A	0.127204513015937	1	0.0927843514204057	1	0.214912633697164	0.990865918860029	0.584061809946089	-0.0834013025526145	0.488218380730235	0.87346701587497	0.667463112498704
chr1	43704943	43705080	137	+	utr3	KDM4A	0.208007249621508	1	0.137125052364031	1	0.0810688038317533	0.990865918860029	1.11057873541035	-0.0834013025526145	0.488218380730235	0.87346701587497	1.19398003796296
chr1	43930201	43930470	269	+	utr3	ST3GAL3	0.920706815512516	1	0.745684993445995	1	0.939995210444733	0.990865918860029	0.000196358171615012	-0.32873328305215	0.349323940104719	0.811374650049594	0.328929641223765
chr1	43946301	43946469	168	-	exon	RP11-7O11.3	0.880336169820103	1	0.758833313225089	1	0.899878973297772	0.990865918860029	-0.0611261045604075	-0.38455621224798	0.526982008514021	NA	0.323430107687573
chr1	43946737	43947689	952	+	utr5	IPO13	0.24686596750002	1	0.516793834150255	1	0.323860269945855	0.990865918860029	-0.0879951300076929	0.0932096230008536	0.513161083131188	0.883672314956922	-0.181204753008546
chr1	43948833	43948990	157	+	intron	IPO13	0.829705573023079	1	0.633770764721228	1	0.70510986499533	0.990865918860029	0.412946537952081	0.0932096230008536	0.513161083131188	0.883672314956922	0.319736914951228
chr1	43949221	43950147	926	+	exon	IPO13	0.554520791395299	1	0.948534166648538	1	0.957934098331824	0.990865918860029	0.10208268447818	0.0932096230008536	0.513161083131188	0.883672314956922	0.0088730614773268
chr1	43956221	43956398	177	+	exon	IPO13	0.525966870731987	1	0.697423398137811	1	0.745595496083657	0.990865918860029	-0.210713033219526	0.0932096230008536	0.513161083131188	0.883672314956922	-0.30392265622038
chr1	43970029	43970323	294	+	utr5	DPH2	0.755589879862737	1	0.961311278124384	1	0.988553451180108	0.991210106863419	-0.0331697405883735	-0.0426712569133039	0.778288641998754	0.954343208246181	0.00950151632493038
chr1	43971648	43971871	223	+	utr3	DPH2	0.549052084769065	1	0.373815853831613	1	0.545108245364603	0.990865918860029	0.3621231484414	-0.0426712569133039	0.778288641998754	0.954343208246181	0.404794405354704
chr1	43972358	43972537	179	+	utr3	DPH2	0.670670306383829	1	0.815967703559739	1	0.910833830906858	0.990865918860029	-0.39019367786925	-0.0426712569133039	0.778288641998754	0.954343208246181	-0.347522420955946
chr1	43979351	43979667	316	+	utr5	B4GALT2	0.376627953360171	1	0.430460580337896	1	0.502071207902411	0.990865918860029	0.0367511472267821	-0.27288602227325	0.0416354164623021	0.418735654621506	0.309637169500032
chr1	43981018	43981450	432	+	utr5	B4GALT2	0.740233492303446	1	0.507906604271106	1	0.404184038543766	0.990865918860029	-0.170960754237923	-0.27288602227325	0.0416354164623021	0.418735654621506	0.101925268035327
chr1	43990402	43990730	328	+	utr3	B4GALT2	0.894158132476194	1	0.726507890487032	1	0.771845190338789	0.990865918860029	-0.0509160971765579	-0.27288602227325	0.0416354164623021	0.418735654621506	0.221969925096692
chr1	43991612	43992403	791	+	utr3	CCDC24	0.473811499803795	1	0.600193893143918	1	0.617280283633641	0.990865918860029	-0.0278055387043393	-0.161039427652744	0.588883906397187	NA	0.133233888948405
chr1	43997426	43997557	131	-	utr3	SLC6A9	0.91937488176934	1	0.747119238421953	1	0.901059004090456	0.990865918860029	0.413589152054988	0.668024090884309	0.00102828056537848	0.0808011707630907	-0.25443493882932
chr1	43998192	43998357	165	-	intron	SLC6A9	0.974957465445329	1	0.818884758496224	1	0.874084344749929	0.990865918860029	1.061424883876	0.668024090884309	0.00102828056537848	0.0808011707630907	0.393400792991692
chr1	43999416	43999555	139	-	intron	SLC6A9	0.815899918296297	1	0.695652550652426	1	0.843365570824337	0.990865918860029	0.419028713118765	0.668024090884309	0.00102828056537848	0.0808011707630907	-0.248995377765544
chr1	44024261	44024417	156	-	utr5	SLC6A9	0.41959204394568	1	0.306541538135893	1	0.386044375053737	0.990865918860029	0.574319599733394	0.668024090884309	0.00102828056537848	0.0808011707630907	-0.0937044911509144
chr1	44213523	44213790	267	+	utr5	DMAP1	0.22924481236963	1	0.55539968141996	1	0.580901606160503	0.990865918860029	-0.1133041725325	0.176827272956491	0.13154873661748	0.619392982855769	-0.290131445488991
chr1	44218160	44218341	181	+	exon	DMAP1	0.124529094316941	1	0.31029868136937	1	0.475498230602088	0.990865918860029	0.0331633762845994	0.176827272956491	0.13154873661748	0.619392982855769	-0.143663896671892
chr1	44219004	44219467	463	+	exon	DMAP1	0.530231193977996	1	0.917748603547603	1	0.974780195822437	0.990865918860029	-0.0662892428775148	0.176827272956491	0.13154873661748	0.619392982855769	-0.243116515834006
chr1	44219708	44219856	148	+	exon	DMAP1	0.782311877329352	1	0.514078155464771	1	0.579197272481556	0.990865918860029	0.217170077139463	0.176827272956491	0.13154873661748	0.619392982855769	0.0403428041829711
chr1	44219913	44220268	355	+	exon	DMAP1	0.81745759542554	1	0.823869747426411	1	0.968003125598843	0.990865918860029	0.13176625697378	0.176827272956491	0.13154873661748	0.619392982855769	-0.0450610159827111
chr1	44220475	44220611	136	+	exon	DMAP1	0.646577271158132	1	0.465489053251686	1	0.409865225776635	0.990865918860029	0.46348722722354	0.176827272956491	0.13154873661748	0.619392982855769	0.286659954267048
chr1	44221342	44221475	133	-	utr3	ERI3	0.522653492127574	1	0.611222528780701	1	0.559034065297411	0.990865918860029	-0.283357337775433	-0.0645780680152932	0.655721757219515	0.923118145322252	-0.21877926976014
chr1	44354920	44355220	300	-	utr5	ERI3	0.231684392007044	1	0.148601470540194	1	0.182578336220268	0.990865918860029	0.139655557310139	-0.0645780680152932	0.655721757219515	0.923118145322252	0.204233625325432
chr1	44631991	44632127	136	+	utr5	RNF220	0.32470693790282	1	0.245684144231606	1	0.410819352558434	0.990865918860029	-0.441523059045548	-0.0593320594407641	0.735888267362081	0.940954511161476	-0.382190999604784
chr1	44632225	44632361	136	+	exon	RNF220	0.731313108183235	1	0.84064568596402	1	0.847316637954481	0.990865918860029	-0.348644682031038	-0.0593320594407641	0.735888267362081	0.940954511161476	-0.289312622590274
chr1	44644928	44645063	135	+	exon	RNF220	0.0579832482719498	1	0.03290624817825	1	0.0599414840095662	0.990865918860029	0.496755459427528	-0.0593320594407641	0.735888267362081	0.940954511161476	0.556087518868292
chr1	44674354	44674484	130	-	utr5	TMEM53	0.974472901428725	1	0.864369458315544	1	0.885763669833502	0.990865918860029	-0.169965618042298	-0.190273605662511	0.484446493340081	NA	0.0203079876202128
chr1	44760513	44760647	134	+	exon	KIF2C	0.781727887369194	1	0.548799611068549	1	0.671412388347008	0.990865918860029	-0.0661228367728649	-0.276865032170239	0.0161728477713533	0.292791230117972	0.210742195397374
chr1	44766739	44766882	143	+	exon	KIF2C	0.375522930160279	1	0.641609805924614	1	0.859035599821232	0.990865918860029	-0.601673670167561	-0.276865032170239	0.0161728477713533	0.292791230117972	-0.324808637997322
chr1	44775567	44776184	617	+	utr5	RPS8	0.645932000642644	1	0.769319543015314	1	0.593137232017986	0.990865918860029	-0.379523357650399	-0.211638093892482	0.13390944274955	0.62247633876851	-0.167885263757917
chr1	45010570	45010765	195	-	exon	HECTD3	0.0830601838989464	1	0.0479189859664533	1	0.0667696462680113	0.990865918860029	-0.122319428718373	0.0439676545876269	0.786212499579999	0.956312849749546	-0.166287083306
chr1	45010917	45011284	367	-	utr5	HECTD3	0.827608471826811	1	0.935024969725525	1	0.942676271556404	0.990865918860029	0.135084091717992	0.0439676545876269	0.786212499579999	0.956312849749546	0.091116437130365
chr1	45012817	45012966	149	+	exon	UROD	0.53311147275983	1	0.784865843722166	1	0.985883200310619	0.990865918860029	-0.637434058724952	-0.283333813473827	0.0173440176282138	0.305475404865491	-0.354100245251125
chr1	45206052	45206712	660	-	utr5	ZSWIM5	0.723463694215142	1	0.83945308585818	1	0.942043913896515	0.990865918860029	-0.14004883266193	0.257264043566535	0.38025377316519	NA	-0.397312876228465
chr1	45303983	45304166	183	+	exon	LINC01144	0.60633732443741	1	0.639119878544949	1	0.80727176192566	0.990865918860029	0.286118833008272	0.90610929613769	0.222810303166244	NA	-0.619990463129419
chr1	45331289	45331608	319	-	utr3	MUTYH	0.438672465713239	1	0.748807783267434	1	0.801160407395163	0.990865918860029	0.350949623077082	-0.0712525720315313	0.683641475448282	0.932843762105631	0.422202195108613
chr1	45331713	45331935	222	-	utr3	MUTYH	0.284793580190125	1	0.185855964695424	1	0.306406927151487	0.990865918860029	0.294559100748097	-0.0712525720315313	0.683641475448282	0.932843762105631	0.365811672779628
chr1	45332665	45332898	233	-	utr3	MUTYH	0.25338040967476	1	0.160307014890295	1	0.291002078042538	0.990865918860029	0.474460534823212	-0.0712525720315313	0.683641475448282	0.932843762105631	0.545713106854744
chr1	45334414	45334597	183	-	utr3	MUTYH	0.736899271792725	1	0.519732016595116	1	0.648849848646148	0.990865918860029	0.00945143849495351	-0.0712525720315313	0.683641475448282	0.932843762105631	0.0807040105264848
chr1	45340096	45340414	318	+	utr5	TOE1	0.362985784148602	1	0.493803475604679	1	0.583824248102881	0.990865918860029	-0.179006489775678	0.115764837892029	0.448475564838058	0.856346840057236	-0.294771327667706
chr1	45343060	45343327	267	+	exon	TOE1	0.73637461785447	1	0.922311071369017	1	0.986629579229927	0.990865918860029	0.137006867921656	0.115764837892029	0.448475564838058	0.856346840057236	0.0212420300296278
chr1	45550848	45551042	194	+	utr5	AKR1A1	0.75364288726939	1	0.875052430888455	1	0.950696105225059	0.990865918860029	-0.265339366243935	-0.357844148955432	0.00995224419684708	0.243734200967532	0.0925047827114972
chr1	45584038	45584173	135	+	utr5	NASP	0.361266181259098	1	0.230652699809087	1	0.182771466313682	0.990865918860029	0.548782989714065	-0.0252537798028317	0.829599831910386	0.970898490803168	0.574036769516897
chr1	45607484	45607774	290	+	utr3	NASP	0.505356357304236	1	0.312896059743577	1	0.107128932840374	0.990865918860029	0.661569409982217	-0.0252537798028317	0.829599831910386	0.970898490803168	0.686823189785049
chr1	45617392	45617524	132	+	exon	NASP	0.250266776510497	1	0.487117733925583	1	0.597482091219498	0.990865918860029	-0.361792922056297	-0.0252537798028317	0.829599831910386	0.970898490803168	-0.336539142253465
chr1	45972144	45972274	130	+	intron	MAST2	0.475846074462757	1	0.646688062282566	1	0.854757747992258	0.990865918860029	-0.437875245144969	-0.191651674784834	0.358719930511221	0.816079433901327	-0.246223570360135
chr1	46034514	46035585	1071	+	utr3	MAST2	0.456136084313932	1	0.281826214752044	1	0.184278024421713	0.990865918860029	0.110371440912592	-0.191651674784834	0.358719930511221	0.816079433901327	0.302023115697427
chr1	46035671	46036022	351	+	utr3	MAST2	0.66415643065241	1	0.991801282731227	1	0.983624441215413	0.990865918860029	-0.100787239500319	-0.191651674784834	0.358719930511221	0.816079433901327	0.0908644352845152
chr1	46132406	46132559	153	-	utr5	PIK3R3	0.670828413381302	1	0.823078748029692	1	0.939994481793128	0.990865918860029	-0.643052926357041	-0.368058225175159	0.0254365070998511	0.348617480522254	-0.274994701181883
chr1	46192193	46192323	130	-	utr3	POMGNT1	0.968081564913608	1	0.719279769635519	1	0.842739613139626	0.990865918860029	0.531921704348302	0.0616723953592297	0.645847998467381	0.922123609981034	0.470249308989073
chr1	46197767	46197966	199	-	utr5	POMGNT1	0.466004342438612	1	0.702529760013912	1	0.827611844769386	0.990865918860029	-0.298192702286831	0.0616723953592297	0.645847998467381	0.922123609981034	-0.359865097646061
chr1	46203343	46203592	249	+	utr5	LURAP1	0.674887460093382	1	0.528664575706079	1	0.644692556208863	0.990865918860029	0.0340148260225807	0.261980280667581	0.611393247990229	NA	-0.227965454645
chr1	46219666	46220013	347	-	utr5	POMGNT1	0.994215345875448	1	0.770601781414231	1	0.961531775737458	0.990865918860029	0.138610279516897	0.0616723953592297	0.645847998467381	0.922123609981034	0.076937884157667
chr1	46249955	46250089	134	+	utr5	RAD54L	0.622214936710141	1	0.961392642281348	1	0.922938350666199	0.990865918860029	0.555840314174501	0.190900336513269	0.183629228695784	0.681250178122839	0.364939977661231
chr1	46278914	46279090	176	-	utr3	LRRC41	0.6577069725182	1	0.431016232300029	1	0.576280921255002	0.990865918860029	0.271076008064551	-0.0487038591041456	0.692531995904027	0.935098306364947	0.319779867168697
chr1	46285432	46286353	921	-	exon	LRRC41	0.409290141994514	1	0.659926138249418	1	0.74866466285153	0.990865918860029	-0.313385032139248	-0.0487038591041456	0.692531995904027	0.935098306364947	-0.264681173035103
chr1	46302190	46302753	563	-	intron	LRRC41	0.131567490089304	1	0.157831501113382	1	0.116336007568278	0.990865918860029	-0.115874141692299	-0.0487038591041456	0.692531995904027	0.935098306364947	-0.0671702825881536
chr1	46303153	46303317	164	-	utr5	LRRC41	0.53639780347976	1	0.39750773955772	1	0.448374481272367	0.990865918860029	-0.398852050537009	-0.0487038591041456	0.692531995904027	0.935098306364947	-0.350148191432864
chr1	46303655	46303844	189	+	utr5	UQCRH	0.139960444293692	1	0.210651792056916	1	0.554928474460744	0.990865918860029	-0.975805826353787	-0.461796012701614	0.0122092238607229	0.262970110049348	-0.514009813652173
chr1	46344827	46345070	243	+	utr3	NSUN4	0.256505664520602	1	0.173203829264103	1	0.11970244674602	0.990865918860029	0.9091415582614	0.0833586736197872	0.579783753850869	0.903045870843884	0.825782884641612
chr1	46489902	46490177	275	+	intergenic	NA	0.765552128316858	1	0.894022567190139	1	0.913345746497374	0.990865918860029	-0.157849050192172	NA	NA	NA	NA
chr1	46510892	46511216	324	+	exon	DMBX1	0.724217883203966	1	0.554885475956157	1	0.638573095159292	0.990865918860029	0.0908508111357662	-0.205227626982608	0.453328944993251	0.857315799273963	0.296078438118374
chr1	46511943	46512118	175	+	exon	DMBX1	0.171329218713033	1	0.10770525467115	1	0.213769366207642	0.990865918860029	0.508735278533572	-0.205227626982608	0.453328944993251	0.857315799273963	0.71396290551618
chr1	46558117	46558279	162	-	utr3	MKNK1	0.103606541785594	1	0.0708127102710503	1	0.0641217497375445	0.990865918860029	1.85432168124234	0.126712939587916	0.429238306441361	0.849658712452698	1.72760874165442
chr1	46558589	46558796	207	-	utr3	MKNK1	0.987876043650611	1	0.768947339071788	1	0.740542812638065	0.990865918860029	0.377728802947566	0.126712939587916	0.429238306441361	0.849658712452698	0.25101586335965
chr1	46613273	46613419	146	-	utr5	MOB3C	0.79281357132163	1	0.718482868047333	1	0.85708089210582	0.990865918860029	-1.02782208549013	0.128080087916714	0.680040450837297	NA	-1.15590217340685
chr1	46665324	46665454	130	-	utr5	ATPAF1	0.910930974150879	1	0.67398365024215	1	0.686940360592908	0.990865918860029	0.186093798504504	0.0709492014749305	0.585854541861413	0.903794263596483	0.115144597029573
chr1	46668078	46668459	381	-	utr5	ATPAF1	0.0227020483777504	1	0.0123390992869082	1	0.0152819129721243	0.990865918860029	0.109690700199787	0.0709492014749305	0.585854541861413	0.903794263596483	0.0387414987248567
chr1	46718076	46718229	153	-	utr5	EFCAB14	0.217887553942665	1	0.307702278271896	1	0.438476931358645	0.990865918860029	-0.459634546321653	0.299488710661715	0.111095012064324	0.593438451909934	-0.759123256983367
chr1	46718679	46719151	472	-	utr5	EFCAB14	0.631748649587099	1	0.761988138253663	1	0.75461637570565	0.990865918860029	-0.453143058590781	0.299488710661715	0.111095012064324	0.593438451909934	-0.752631769252496
chr1	47333879	47334202	323	+	utr5	CMPK1	0.423480280528384	1	0.29896867637986	1	0.501658930263177	0.990865918860029	-0.0353253718906312	-0.308982772673395	0.0269066245218803	0.355015428861013	0.273657400782764
chr1	47432957	47433136	179	-	exon	FOXD2-AS1	0.192258179764169	1	0.25046647041795	1	0.425558143958909	0.990865918860029	-0.503736844448892	-0.0379410012972216	0.857842001829615	0.977292702145324	-0.46579584315167
chr1	47433372	47433554	182	-	exon	FOXD2-AS1	0.834437135696889	1	0.666929364343835	1	0.826473591883701	0.990865918860029	0.157514204450599	-0.0379410012972216	0.857842001829615	0.977292702145324	0.195455205747821
chr1	47433790	47434163	373	-	exon	FOXD2-AS1	0.410498616910322	1	0.641682694426555	1	0.903637255069071	0.990865918860029	-0.11999844210948	-0.0379410012972216	0.857842001829615	0.977292702145324	-0.0820574408122581
chr1	47434399	47434596	197	-	exon	FOXD2-AS1	0.671917407137986	1	0.531409144928783	1	0.745090899145299	0.990865918860029	0.347105007262461	-0.0379410012972216	0.857842001829615	0.977292702145324	0.385046008559682
chr1	47436563	47436760	197	+	utr5	FOXD2	0.905546819687863	1	0.774461034555602	1	0.903775550053063	0.990865918860029	0.00275194768726668	-0.206027509320256	0.392604920280221	0.834750119102721	0.208779457007522
chr1	47437207	47437680	473	+	utr5	FOXD2	0.603164703327823	1	0.700908935134182	1	0.794798348725271	0.990865918860029	0.0923708238501617	-0.206027509320256	0.392604920280221	0.834750119102721	0.298398333170417
chr1	47437880	47439581	1701	+	utr5	FOXD2	0.4163141529597	1	0.549329279478237	1	0.395755006843166	0.990865918860029	-0.311902864235294	-0.206027509320256	0.392604920280221	0.834750119102721	-0.105875354915039
chr1	47775211	47775430	219	-	exon	TRABD2B	0.626522048413832	1	0.500142365971219	1	0.759072102024825	0.990865918860029	0.495424631026496	0.400045115558994	0.184973769540363	NA	0.0953795154675013
chr1	47996739	47997089	350	-	utr5	TRABD2B	0.566890136724187	1	0.645247119926906	1	0.829864929187318	0.990865918860029	0.47795556858179	0.400045115558994	0.184973769540363	NA	0.0779104530227959
chr1	48758979	48759147	168	-	exon	BEND5	0.586547182081414	1	0.678503352129013	1	0.773697173091971	0.990865918860029	-0.113937967326754	-0.131267303511289	0.748846391504582	NA	0.017329336184535
chr1	50417641	50417792	151	-	utr3	DMRTA2	0.937092351463036	1	0.796022416656383	1	0.960284739584342	0.990865918860029	-0.364731193979193	-0.481909750979299	0.0193192047577064	0.314518852058404	0.117178557000105
chr1	50418329	50418726	397	-	utr3	DMRTA2	0.223861388949446	1	0.146927206053545	1	0.309286614605993	0.990865918860029	0.508420530745511	-0.481909750979299	0.0193192047577064	0.314518852058404	0.99033028172481
chr1	50418787	50419802	1015	-	exon	DMRTA2	0.820195114020741	1	0.597038178907119	1	0.482200743154465	0.990865918860029	-0.155436184888233	-0.481909750979299	0.0193192047577064	0.314518852058404	0.326473566091065
chr1	50420967	50421659	692	-	utr5	DMRTA2	0.311571336573365	1	0.223304812064112	1	0.212046669182095	0.990865918860029	0.133527769367671	-0.481909750979299	0.0193192047577064	0.314518852058404	0.615437520346969
chr1	50422854	50423447	593	-	utr5	DMRTA2	0.710543819689795	1	0.504566825620005	1	0.441804975890573	0.990865918860029	-0.0219550748253544	-0.481909750979299	0.0193192047577064	0.314518852058404	0.459954676153944
chr1	50475551	50475760	209	-	exon	FAF1	0.97230027942881	1	0.728776005708829	1	0.805169094199583	0.990865918860029	-0.134415167730131	-0.238069282669382	0.167928174808843	0.665893495496674	0.103654114939251
chr1	50959915	50960297	382	-	utr5	FAF1	0.822044274562374	1	0.960366773262949	1	0.901521410062308	0.990865918860029	-0.661380023879109	-0.238069282669382	0.167928174808843	0.665893495496674	-0.423310741209727
chr1	50968718	50969867	1149	+	utr5	CDKN2C	0.609678470620798	1	0.856860687422132	1	0.87583041952757	0.990865918860029	-0.362139351877704	-0.271052904663145	0.0572560986453957	0.473343752241601	-0.0910864472145593
chr1	50970237	50970392	155	+	utr5	CDKN2C	0.178601979824614	1	0.333608204835036	1	0.457473755029371	0.990865918860029	-0.698511352863954	-0.271052904663145	0.0572560986453957	0.473343752241601	-0.42745844820081
chr1	50977693	50977990	297	+	intergenic	NA	0.384263471211559	1	0.470400346766481	1	0.598025709890825	0.990865918860029	-0.232159688402953	NA	NA	NA	NA
chr1	50978118	50978390	272	+	intergenic	NA	0.753736795759739	1	0.826650522692521	1	0.885925290637868	0.990865918860029	-0.381623018625033	NA	NA	NA	NA
chr1	51236537	51236799	262	+	utr5	RNF11	0.648537022445713	1	0.503196904158199	1	0.530446849847537	0.990865918860029	0.0696417663001507	-0.166017276164124	0.408117685284948	0.840937040951533	0.235659042464274
chr1	51321735	51321923	188	-	utr5	TTC39A	0.675396834735607	1	0.558381606795739	1	0.408664366375583	0.990865918860029	0.167630768988308	0.0972812821495764	0.588662440764318	0.905118365527891	0.0703494868387319
chr1	51729816	51730120	304	+	utr5	OSBPL9	0.958951424065568	1	0.867717882455664	1	0.973814206963359	0.990865918860029	-0.570593567020735	-0.131128219337014	0.283503067878585	0.771011866879334	-0.439465347683721
chr1	51787672	51787823	151	+	utr3	OSBPL9	NA	NA	0.0905075043529397	1	0.063023286173799	0.990865918860029	1.32064348407565	-0.131128219337014	0.283503067878585	0.771011866879334	1.45177170341267
chr1	51878288	51878761	473	-	utr5	NRDC	0.744526907638194	1	0.490369401519152	1	0.297342835353294	0.990865918860029	-0.144867676747801	-0.0504160378617103	0.649229244154019	0.922123609981034	-0.0944516388860908
chr1	51990586	51990724	138	-	utr5	RAB3B	0.688892283672448	1	0.633081083750964	1	0.81633256698022	0.990865918860029	-0.593592466177906	-0.0573913066374057	0.709598733457212	0.937286767797291	-0.5362011595405
chr1	52032372	52032573	201	-	utr3	KTI12	0.682950253244234	1	0.521000812028568	1	0.587468522576618	0.990865918860029	0.410841677173898	-0.07490421973468	0.741064093382238	0.94320200953299	0.485745896908578
chr1	52032828	52033787	959	-	utr3	TXNDC12	0.796368116853237	1	0.595480357360596	1	0.289456593670305	0.990865918860029	0.234305833899816	0.125571463717456	0.290202265402613	0.774381136450253	0.10873437018236
chr1	52055073	52055239	166	-	utr5	TXNDC12	0.356278921656873	1	0.491561987969819	1	0.433842839525109	0.990865918860029	-0.428315891277573	0.125571463717456	0.290202265402613	0.774381136450253	-0.553887354995028
chr1	52055335	52055503	168	-	utr5	TXNDC12	0.423129271588427	1	0.694641146059977	1	0.652673430946026	0.990865918860029	-0.0307768715909674	0.125571463717456	0.290202265402613	0.774381136450253	-0.156348335308423
chr1	52141907	52142174	267	+	utr5	ZFYVE9	0.594301467897286	1	0.631282039684847	1	0.805149069562539	0.990865918860029	0.251107444913917	0.098567321750521	0.428691045610474	0.84943357195648	0.152540123163396
chr1	52353178	52353308	130	-	utr3	CC2D1B	0.114516726825304	1	0.0641471068429995	1	0.114189720164452	0.990865918860029	1.24252180077648	0.100823929877159	0.444535258160139	0.855285344227641	1.14169787089932
chr1	52353582	52353743	161	+	exon	RP11-155O18.6	0.787937695729201	1	0.972152141343177	1	0.840098076438401	0.990865918860029	0.552659620771762	1.01443652021319	0.176926299662111	NA	-0.461776899441428
chr1	52357831	52357965	134	-	exon	CC2D1B	0.494810585080097	1	0.34139238903146	1	0.361096474055896	0.990865918860029	0.719691637765541	0.100823929877159	0.444535258160139	0.855285344227641	0.618867707888381
chr1	52358341	52358665	324	-	exon	CC2D1B	0.757526528884553	1	0.536313722369614	1	0.464997670671263	0.990865918860029	0.296700524364478	0.100823929877159	0.444535258160139	0.855285344227641	0.195876594487319
chr1	52359273	52359424	151	-	exon	CC2D1B	0.562930238170611	1	0.410998280473441	1	0.390133226123646	0.990865918860029	0.701659199212303	0.100823929877159	0.444535258160139	0.855285344227641	0.600835269335143
chr1	52359773	52359984	211	-	exon	CC2D1B	0.678900071763794	1	0.482545448038336	1	0.689875349284745	0.990865918860029	0.308336135541988	0.100823929877159	0.444535258160139	0.855285344227641	0.207512205664829
chr1	52360124	52360259	135	-	exon	CC2D1B	0.166085144244042	1	0.105790687930008	1	0.289630235363238	0.990865918860029	0.446678046733393	0.100823929877159	0.444535258160139	0.855285344227641	0.345854116856234
chr1	52360496	52360642	146	-	exon	CC2D1B	0.387898911934314	1	0.277171978823288	1	0.375712693852561	0.990865918860029	0.408994758487856	0.100823929877159	0.444535258160139	0.855285344227641	0.308170828610697
chr1	52360809	52361233	424	-	exon	CC2D1B	0.957608387686121	1	0.700645586354716	1	0.794048073098911	0.990865918860029	0.257803281908408	0.100823929877159	0.444535258160139	0.855285344227641	0.156979352031248
chr1	52361537	52361711	174	-	exon	CC2D1B	0.412266855328877	1	0.556835048291625	1	0.468474709119681	0.990865918860029	-0.0329021698190854	0.100823929877159	0.444535258160139	0.855285344227641	-0.133726099696245
chr1	52362556	52362809	253	-	exon	CC2D1B	0.524641696686695	1	0.344964546805567	1	0.467864383749	0.990865918860029	0.17906395699097	0.100823929877159	0.444535258160139	0.855285344227641	0.0782400271138109
chr1	52413815	52413952	137	+	exon	PRPF38A	0.181220607624239	1	0.114224924431196	1	0.0682708900561565	0.990865918860029	0.945514613357774	-0.147438920971388	0.218027055544573	0.718978234282399	1.09295353432916
chr1	52414660	52414837	177	+	exon	PRPF38A	0.904399880028003	1	0.780692129721229	1	0.690761324210848	0.990865918860029	0.0322139707160655	-0.147438920971388	0.218027055544573	0.718978234282399	0.179652891687453
chr1	52552765	52553109	344	-	utr5	ZCCHC11	0.514214254688646	1	0.375560943533321	1	0.470574193055762	0.990865918860029	0.0294807313418916	0.157207177186075	0.195810844133293	0.697864232405208	-0.127726445844184
chr1	52687639	52687970	331	-	utr3	COA7	0.298468102897669	1	0.511495880551313	1	0.742723531277637	0.990865918860029	-0.423361767791293	-0.0989003553971674	0.49114603972253	0.874121674415483	-0.324461412394125
chr1	52688057	52688200	143	-	exon	COA7	0.869700963948275	1	0.882342931756399	1	0.739905308509565	0.990865918860029	-0.0570887093911193	-0.0989003553971674	0.49114603972253	0.874121674415483	0.0418116460060481
chr1	52893151	52893290	139	+	utr3	ZYG11A	0.720933208804008	1	0.976377949480522	1	0.974215555957628	0.990865918860029	0.220645258797168	0.184974642586203	0.173114806475186	0.671473941169785	0.035670616210965
chr1	52897544	52897713	169	-	exon	ECHDC2	0.945843171649683	1	0.893903586408531	1	0.863910458462162	0.990865918860029	0.234585379203208	0.0988097579469673	0.51561618416585	0.884573202009225	0.135775621256241
chr1	52904670	52904913	243	-	utr3	ECHDC2	0.268148010377494	1	0.163704642044737	1	0.386543845347128	0.990865918860029	0.12523963577119	0.0988097579469673	0.51561618416585	0.884573202009225	0.0264298778242223
chr1	52921513	52921701	188	-	utr5	ECHDC2	0.23182866464592	1	0.154698288035124	1	0.189835614205942	0.990865918860029	0.221259104326497	0.0988097579469673	0.51561618416585	0.884573202009225	0.12244934637953
chr1	52927280	52927423	143	+	utr5	SCP2	0.384633906874408	1	0.273537807068568	1	0.40999675051407	0.990865918860029	-0.151823781616954	-0.0738878198788999	0.592781571150604	0.905583926569056	-0.077935961738054
chr1	53196796	53197056	260	+	utr5	CPT2	0.419536573236995	1	0.486974855175512	1	0.465160348800562	0.990865918860029	-0.475300013994151	-0.103384897607955	0.55865108431123	0.896929562972945	-0.371915116386197
chr1	53210434	53210637	203	+	utr3	CPT2	0.0551673296039766	1	0.239182525485682	1	0.482955198616457	0.990865918860029	-0.329161688117513	-0.103384897607955	0.55865108431123	0.896929562972945	-0.225776790509558
chr1	53210898	53211149	251	+	utr3	CPT2	0.374498918450882	1	0.248411182937648	1	0.177501948652169	0.990865918860029	0.436780283061843	-0.103384897607955	0.55865108431123	0.896929562972945	0.540165180669798
chr1	53220210	53220633	423	-	utr5	C1orf123	0.473540949569077	1	0.756589998526852	1	0.67788944665273	0.990865918860029	-0.331079739111008	0.0131103433498787	0.923480472648576	0.987714599490351	-0.344190082460886
chr1	53238731	53238863	132	+	exon	RP5-1024G6.5	0.210800630988614	1	0.251864276441863	1	0.415990926339853	0.990865918860029	-0.26972237411897	-0.500870782215443	0.333987911139409	NA	0.231148408096473
chr1	53271231	53271372	141	-	utr3	LRP8	0.0806808394009826	1	0.0497018901453023	1	0.137797824222636	0.990865918860029	0.79768803251946	-0.00169586707723543	0.991781313994188	0.997345796963265	0.799383899596695
chr1	53276807	53276937	130	-	exon	LRP8	0.392728875685894	1	0.214696165061601	1	0.677678962930548	0.990865918860029	-0.164739354226944	-0.00169586707723543	0.991781313994188	0.997345796963265	-0.163043487149709
chr1	53945556	53945731	175	-	utr5	HSPB11	0.250398116989526	1	0.154029844461896	1	0.104186900360568	0.990865918860029	-0.316720024024223	-0.296377829545614	0.106194220984228	0.587033926094431	-0.0203421944786085
chr1	53951936	53952193	257	+	utr5	LRRC42	0.698273927800857	1	0.489476330325891	1	0.581631833460926	0.990865918860029	0.327577996528267	-0.206150902949546	0.206817160601659	0.706141515890519	0.533728899477813
chr1	53967586	53967862	276	+	exon	LRRC42	0.906943434661709	1	0.808951068846664	1	0.826518669763094	0.990865918860029	0.039954950031491	-0.206150902949546	0.206817160601659	0.706141515890519	0.246105852981037
chr1	54053069	54053434	365	-	utr5	TMEM59	0.669164450601799	1	0.988758665195185	1	0.956580498206568	0.990865918860029	-0.0755904102519671	0.282692548385668	0.0149106956716926	0.283570347489177	-0.358282958637635
chr1	54096389	54096730	341	+	utr3	TCEANC2	0.938856135631536	1	0.771330746197578	1	0.815032336859543	0.990865918860029	0.0722172079225371	0.0902375913376802	0.501531349193305	0.880646721445551	-0.0180203834151431
chr1	54173942	54174421	479	-	utr3	CYB5RL	0.963682009576687	1	0.794212259270187	1	0.798100661461389	0.990865918860029	0.191642385960332	-0.133910846736065	0.407043487480117	0.840902805837413	0.325553232696397
chr1	54195589	54195741	152	-	utr5	RP11-446E24.4	0.752055219086251	1	0.981170895320854	1	0.892507148736281	0.990865918860029	-0.0830327078601633	1.65519061471988	0.353360987955072	NA	-1.73822332258005
chr1	54200196	54200523	327	+	utr5	MRPL37	0.36527997225548	1	0.225720626687659	1	0.0851881024773408	0.990865918860029	0.121912419860221	-0.0585598114768113	0.658073415796524	0.923739500772117	0.180472231337032
chr1	54226087	54226218	131	-	utr3	SSBP3	0.456060956607873	1	0.337979410526054	1	0.495885102454765	0.990865918860029	0.086041490276111	-0.205682090664892	0.516818210985999	0.885560346121311	0.291723580941003
chr1	54609461	54609800	339	+	utr3	ACOT11	0.619484305181045	1	0.796094447995784	1	0.901221869706798	0.990865918860029	0.290893767696021	0.0220858826590395	0.944362955701746	NA	0.268807885036981
chr1	54715815	54715988	173	+	utr5	TTC4	0.0872913622478873	1	0.186555442173472	1	0.406733975737536	0.990865918860029	-0.525676396637886	0.268408352700677	0.467435621888578	NA	-0.794084749338563
chr1	54736140	54736273	133	+	intron	MROH7-TTC4	0.193724239925866	1	0.19106968655714	1	0.421696609326485	0.990865918860029	-0.0576676888694595	NA	NA	NA	NA
chr1	54741681	54741892	211	+	utr3	MROH7-TTC4	0.372239628358956	1	0.250625151009953	1	0.110012951432641	0.990865918860029	0.851381013311223	NA	NA	NA	NA
chr1	54757810	54758035	225	-	exon	PARS2	0.153600675806237	1	0.247214951172419	1	0.404446067869411	0.990865918860029	-0.300166616479394	-0.192946869252257	0.32237296331611	0.794740588107316	-0.107219747227136
chr1	54758582	54759017	435	-	exon	PARS2	0.407459504639265	1	0.27366040768435	1	0.420534402622656	0.990865918860029	0.112159296536478	-0.192946869252257	0.32237296331611	0.794740588107316	0.305106165788735
chr1	54851198	54851404	206	-	utr3	DHCR24	0.942170887450862	1	0.774956360830384	1	0.958486333648651	0.990865918860029	0.221893706032627	0.100240369762578	0.424513285972542	0.847538874289104	0.121653336270049
chr1	54851527	54851788	261	-	utr3	DHCR24	0.963397260876055	1	0.64957662141562	1	0.783256971525249	0.990865918860029	0.19904669075641	0.100240369762578	0.424513285972542	0.847538874289104	0.0988063209938324
chr1	54852010	54852392	382	-	utr3	DHCR24	0.999017500950121	1	0.671918445968212	1	0.830097970758043	0.990865918860029	0.312860019688882	0.100240369762578	0.424513285972542	0.847538874289104	0.212619649926304
chr1	54883730	54883864	134	-	utr5	DHCR24	0.615136345229398	1	0.434602328479878	1	0.647838219401044	0.990865918860029	0.358028130002986	0.100240369762578	0.424513285972542	0.847538874289104	0.257787760240408
chr1	54886828	54887214	386	-	utr5	DHCR24	0.798542278662501	1	0.581396720031945	1	0.681288506284719	0.990865918860029	-0.0504626791868457	0.100240369762578	0.424513285972542	0.847538874289104	-0.150703048949424
chr1	55068744	55069125	381	-	utr3	USP24	0.232521959632409	1	0.441041430961918	1	0.473610785309747	0.990865918860029	0.131697340840563	0.24079732482443	0.0889603710949522	0.559391628042949	-0.109099983983867
chr1	55214793	55215404	611	-	exon	USP24	0.185086601045831	1	0.120018674469049	1	0.015291674405935	0.990865918860029	0.33979941824678	0.24079732482443	0.0889603710949522	0.559391628042949	0.0990020934223499
chr1	56578891	56579399	508	-	utr5	PLPP3	0.934844461696823	1	0.676485300045277	1	0.786100189571542	0.990865918860029	-0.123081360697258	0.101683473332762	0.532626513618148	0.890277669556129	-0.22476483403002
chr1	56645314	56645647	333	+	utr5	PRKAA2	0.854105042601943	1	0.979165478353399	1	0.968551863771858	0.990865918860029	-0.050067754305316	-0.0247616410321741	0.845524250003001	0.974850427418658	-0.025306113273142
chr1	58681848	58681997	149	-	exon	MYSM1	0.666658458734466	1	0.461025112938402	1	0.263549168054435	0.990865918860029	0.729737932155581	0.195462195242597	0.127895222985469	0.614549205759036	0.534275736912984
chr1	58781772	58781966	194	-	utr3	JUN	0.465815239482729	1	0.292188763012975	1	0.01739497932787	0.990865918860029	0.178725136904679	-0.423195336735466	0.000213942881918307	0.0409542792157389	0.601920473640145
chr1	58782056	58782988	932	-	utr3	JUN	0.576965183933766	1	0.382933299947469	1	0.20792361092807	0.990865918860029	-0.00531997071318499	-0.423195336735466	0.000213942881918307	0.0409542792157389	0.417875366022281
chr1	58783041	58784099	1058	-	utr5	JUN	0.192649645055031	1	0.18280566270886	1	0.0181594628020074	0.990865918860029	0.000534173189763013	-0.423195336735466	0.000213942881918307	0.0409542792157389	0.423729509925229
chr1	61742400	61742697	297	+	utr5	PATJ	0.462079623056714	1	0.544649256975862	1	0.536684856355916	0.990865918860029	-0.148522695011507	0.0956815569775244	0.420673137824661	0.845998246198846	-0.244204251989032
chr1	61875150	61875294	144	+	utr3	PATJ	0.12408456593205	1	0.0765196248074917	1	0.0638982399917437	0.990865918860029	1.32961011821146	0.0956815569775244	0.420673137824661	0.845998246198846	1.23392856123394
chr1	62436718	62437660	942	+	utr5	USP1	0.977263028442697	1	0.762000254427042	1	0.584276960198673	0.990865918860029	-0.0490128016885688	0.11256158874134	0.501500676933823	0.880646721445551	-0.161574390429909
chr1	63322254	63322480	226	-	exon	FOXD3-AS1	0.827646500079488	1	0.7200432929149	1	0.824077116983791	0.990865918860029	-0.272234715797293	-0.251477365804289	0.494400886481361	NA	-0.0207573499930032
chr1	63322558	63323805	1247	+	utr5	FOXD3	0.398661997985743	1	0.532569035658495	1	0.423298915831798	0.990865918860029	-0.10695597128941	-0.228765446301617	0.557517500245054	NA	0.121809475012207
chr1	63324183	63324406	223	-	exon	FOXD3-AS1	0.751875570951782	1	0.840383880231246	1	0.848140918637471	0.990865918860029	-0.0779229226734909	-0.251477365804289	0.494400886481361	NA	0.173554443130799
chr1	63324480	63324639	159	+	utr3	FOXD3	0.338747548391104	1	0.42604798630612	1	0.523178360934959	0.990865918860029	-0.313592785479486	-0.228765446301617	0.557517500245054	NA	-0.0848273391778691
chr1	63593315	63594040	725	+	utr5	PGM1	0.847380338396641	1	0.978063168546085	1	0.833254947352489	0.990865918860029	-0.0148237117511919	0.0150644556793985	0.938131677050617	0.988622229435765	-0.0298881674305904
chr1	63659533	63659810	277	+	utr3	PGM1	0.591313073713486	1	0.422374265593182	1	0.367570291529508	0.990865918860029	0.36580255824654	0.0150644556793985	0.938131677050617	0.988622229435765	0.350738102567141
chr1	63774040	63774413	373	+	utr5	ROR1	0.544493204258195	1	0.504835595523697	1	0.867213412986271	0.990865918860029	-1.16082836921244	0.0369849388570707	0.915765493966965	0.98669506223204	-1.19781330806951
chr1	64470172	64470531	359	+	utr5*	CACHD1	0.899668685091579	1	0.753637044243145	1	0.805754587585114	0.990865918860029	0.149974417999416	0.171974861064959	0.247031867443074	0.740946659071681	-0.0220004430655431
chr1	64470585	64470936	351	+	utr5	CACHD1	0.638957520034876	1	0.504315436584955	1	0.518265136402983	0.990865918860029	0.121695058528437	0.171974861064959	0.247031867443074	0.740946659071681	-0.0502798025365216
chr1	64691600	64692026	426	+	utr3	CACHD1	0.853378666245678	1	0.871807628692715	1	0.925879121284965	0.990865918860029	0.547731514731563	0.171974861064959	0.247031867443074	0.740946659071681	0.375756653666604
chr1	64744574	64744834	260	+	utr5*	RAVER2	0.684234515124141	1	0.580305932616407	1	0.666100640212821	0.990865918860029	-0.306521483801719	0.0521887738951701	0.664296513440594	0.92594961327715	-0.358710257696889
chr1	64744898	64745399	501	+	utr5	RAVER2	0.389603710327175	1	0.260232638029175	1	0.324890386059842	0.990865918860029	0.0462955233962439	0.0521887738951701	0.664296513440594	0.92594961327715	-0.0058932504989262
chr1	64745490	64745671	181	+	intron	RAVER2	0.881244386381407	1	0.750608337534305	1	0.882723305931071	0.990865918860029	-0.284093085990346	0.0521887738951701	0.664296513440594	0.92594961327715	-0.336281859885517
chr1	64781333	64781474	141	+	utr5	RAVER2	NA	NA	0.0907562430743607	1	0.0598075694422893	0.990865918860029	1.70982931628994	0.0521887738951701	0.664296513440594	0.92594961327715	1.65764054239477
chr1	64873430	64873573	143	-	exon	JAK1	0.780874333362879	1	0.551990756295075	1	0.55596554523159	0.990865918860029	0.322771481946879	0.106065966292584	0.434081509754714	0.852884944181495	0.216705515654295
chr1	64966343	64966485	142	-	utr5	JAK1	0.0422801949931442	1	0.0257632545009523	1	0.267696752973973	0.990865918860029	0.56684112053572	0.106065966292584	0.434081509754714	0.852884944181495	0.460775154243136
chr1	65066631	65066777	146	-	exon	RP4-535B20.1	0.132928172930146	1	0.0718279824024369	1	0.511372433834699	0.990865918860029	-0.534751623269247	0.189440310147983	0.897487942982752	NA	-0.72419193341723
chr1	65254437	65254977	540	+	utr5	DNAJC6	0.0271401196206251	1	0.0173127478932719	1	0.0144995452789203	0.990865918860029	0.244389645336419	0.137582896264067	0.411253696880119	0.84104174967394	0.106806749072352
chr1	65392448	65392686	238	+	exon	DNAJC6	0.910125917054185	1	0.821794256477279	1	0.728933492912915	0.990865918860029	0.159991423071348	0.137582896264067	0.411253696880119	0.84104174967394	0.0224085268072803
chr1	65525511	65525813	302	+	utr5	LEPR	0.345982257562307	1	0.38349250732396	1	0.477331412088808	0.990865918860029	0.126368764086536	0.132896301198142	0.383518599460535	0.829130045750111	-0.00652753711160625
chr1	66924926	66925079	153	+	utr5	MIER1	0.461168815996119	1	0.337088160021896	1	0.550809061206299	0.990865918860029	-0.196215323942027	-0.102652672183301	0.420122418706077	0.845998246198846	-0.0935626517587257
chr1	67430004	67430426	422	-	utr5	SERBP1	0.782983327060562	1	0.78536758748185	1	0.82282075955619	0.990865918860029	-0.345695892458194	-0.210732138496769	0.0572439642098607	0.473343752241601	-0.134963753961425
chr1	67685203	67686616	1413	+	utr5	GADD45A	0.621402983814733	1	0.485732123015963	1	0.0447225397905891	0.990865918860029	0.313469906499116	0.100788171463738	0.65657501032968	0.923118145322252	0.212681735035379
chr1	67833298	67833493	195	-	utr5	GNG12	0.716554089250247	1	0.804962919587297	1	0.787453431292081	0.990865918860029	-0.294752022255423	0.101481534037483	0.468552066303043	0.865846253872549	-0.396233556292906
chr1	68194043	68194199	156	-	utr3	WLS	0.881449433223371	1	0.631183813383764	1	0.597565575631335	0.990865918860029	0.730609551170667	0.296318537778371	0.0231481142692829	0.335462996971139	0.434291013392296
chr1	68231158	68231307	149	-	intron	WLS	0.0541537718390747	1	0.0280131632508961	1	0.11036686845596	0.990865918860029	1.49535870481774	0.296318537778371	0.0231481142692829	0.335462996971139	1.19904016703937
chr1	68232358	68232576	218	-	utr5	WLS	0.51216974077234	1	0.805038890100328	1	0.721321555359028	0.990865918860029	-0.029638496074212	0.296318537778371	0.0231481142692829	0.335462996971139	-0.325957033852583
chr1	68496970	68497132	162	-	utr5	DEPDC1	0.646469833844128	1	0.722072544936607	1	0.656394071027924	0.990865918860029	-0.40867690792316	-0.0134788979975812	0.912990612751458	0.9865674242547	-0.395198009925579
chr1	70221378	70221916	538	+	utr5	SRSF11	0.266476318887663	1	0.735040883839004	1	0.850197572777125	0.990865918860029	-0.0365380956182694	0.157340638255259	0.131649776839742	0.619429462642475	-0.193878733873528
chr1	70244582	70244783	201	+	exon	SRSF11	0.60145006949113	1	0.950212699109956	1	0.97098744739526	0.990865918860029	0.286960072320567	0.157340638255259	0.131649776839742	0.619429462642475	0.129619434065308
chr1	70354059	70354731	672	-	utr5	ANKRD13C	0.33192101277852	1	0.573417430561795	1	0.352776189606173	0.990865918860029	-0.26399034332667	-0.0415815048616037	0.774163360411095	0.953615803186387	-0.222408838465066
chr1	70354807	70354945	138	+	utr5	HHLA3	0.12823191854153	1	0.161504930386596	1	0.20681378373842	0.990865918860029	-0.570574967021548	-0.0999105342543403	0.775498382817526	NA	-0.470664432767207
chr1	71066864	71067032	168	+	exon	ZRANB2-AS1	0.364398283491158	1	0.237508144837156	1	0.0540969573714734	0.990865918860029	1.23586238653394	0.741791539949292	0.261802949702157	NA	0.494070846584647
chr1	74733168	74733325	157	-	utr5	CRYZ	0.941431476561464	1	0.782785968104533	1	0.810566742440207	0.990865918860029	-0.0704264294289013	-0.0905778813427052	0.55808260402979	0.896633264619683	0.0201514519138039
chr1	75615848	75616147	299	+	intergenic	NA	0.825923356344103	1	0.881722597589116	1	0.774848490775652	0.990865918860029	-0.212471860007403	NA	NA	NA	NA
chr1	75724376	75724816	440	+	utr5	ACADM	0.304329967811974	1	0.418352888812764	1	0.505886376577365	0.990865918860029	-0.387748509675091	-0.0846696321698302	0.577278320925044	0.901966758884322	-0.303078877505261
chr1	76699989	76700146	157	+	exon	TPI1P1	0.417210820150968	1	0.267175782639381	1	0.428256136585004	0.990865918860029	-0.278635336668427	-0.677573271211605	2.50456024162254e-06	0.00365571874267831	0.398937934543178
chr1	76868569	76868789	220	+	exon	ST6GALNAC5	0.855305909473049	1	0.750507760417777	1	0.875800479682562	0.990865918860029	0.121019348408291	0.135632670179077	0.763866834351995	NA	-0.0146133217707867
chr1	77282006	77282305	299	+	utr5	AK5	0.926970352316661	1	0.974159918052484	1	0.804842771591536	0.990865918860029	0.0443706405829102	-0.301003644598345	0.458196705524886	NA	0.345374285181255
chr1	77683232	77683477	245	-	utr5	ZZZ3	0.992707353859813	1	0.855897454783141	1	0.841842945139692	0.990865918860029	0.0554970067552083	0.0545156703452575	0.64638806671569	0.922123609981034	0.000981336409950767
chr1	77759557	77759862	305	-	utr5	USP33	0.813308325063307	1	0.910738520901886	1	0.931222722718345	0.990865918860029	0.0284019206388312	0.0702484439139891	0.575163176667897	0.901966758884322	-0.0418465232751579
chr1	78013054	78013216	162	+	exon	DNAJB4	NA	NA	0.419511245741978	1	0.159078969642125	0.990865918860029	1.18773572326045	0.00427875830859383	0.97981963931879	0.995333095113137	1.18345696495185
chr1	81801450	81801862	412	+	intron	ADGRL2	0.463636556663909	1	0.743746192477774	1	0.79844948832057	0.990865918860029	-0.236748547741808	0.302344899089644	0.0116101727024083	0.255796201218909	-0.539093446831452
chr1	81801989	81802197	208	+	intron	ADGRL2	0.327301012412024	1	0.234140788639436	1	0.403742621139477	0.990865918860029	0.0677284949806561	0.302344899089644	0.0116101727024083	0.255796201218909	-0.234616404108987
chr1	81990474	81990708	234	+	utr3	ADGRL2	0.936465876950009	1	0.63797213840582	1	0.809042251269932	0.990865918860029	0.221538754454533	0.302344899089644	0.0116101727024083	0.255796201218909	-0.0808061446351104
chr1	83068004	83068275	271	+	intron	LINC01362	0.839095269898067	1	0.732229732654974	1	0.645256622903201	0.990865918860029	0.0900347985175389	0.718778015012323	0.0866234728377995	NA	-0.628743216494784
chr1	83998834	83999178	344	-	utr5	TTLL7	0.688868690225857	1	0.76397675939045	1	0.761850381599092	0.990865918860029	0.123179181796531	0.269520892527936	0.184653003915903	0.682123735123695	-0.146341710731405
chr1	84077753	84077894	141	-	exon	RP11-486G15.2	0.867789054766905	1	0.990194657645208	1	0.955703139750012	0.990865918860029	-0.0691272918951822	0.201055294147265	0.511917487489618	NA	-0.270182586042447
chr1	84078059	84078332	273	+	utr5	PRKACB	0.43561883541457	1	0.336909633760442	1	0.466687752628569	0.990865918860029	-0.861127317068442	-0.210945323809263	0.309356889494769	0.783082679087452	-0.650181993259179
chr1	84298978	84299230	252	+	intron	SAMD13	0.262938270690151	1	0.299752392035686	1	0.319857914898245	0.990865918860029	0.169311775791067	0.267669496565334	0.492526333134466	NA	-0.0983577207742663
chr1	84479242	84479441	199	+	utr5	RPF1	0.109920422981384	1	0.264827700413364	1	0.330572981238243	0.990865918860029	-0.552361950416705	-0.100013392276566	0.513679688003632	0.884174191747997	-0.45234855814014
chr1	84506094	84506226	132	-	utr5	GNG5	0.35917870509349	1	0.461545750587796	1	0.764838901235353	0.990865918860029	-0.84532392509791	-0.0359304889948573	0.883950505587563	0.9841150845709	-0.809393436103052
chr1	84574256	84574395	139	-	exon	CTBS	0.477629607058373	1	0.376959125744856	1	0.369280398295582	0.990865918860029	0.00946868791890068	-0.018382727435677	0.913997228145884	0.9865674242547	0.0278514153545777
chr1	84690380	84690510	130	-	utr5	SSX2IP	0.818195526718176	1	0.703539861231574	1	0.823876646915432	0.990865918860029	-0.240775980264782	-0.0124098466456359	0.930706708234678	0.988463734955603	-0.228366133619146
chr1	84813964	84814132	168	-	exon	LPAR3	0.44868248191857	1	0.318317317493006	1	0.396383134076484	0.990865918860029	0.845560845917492	-0.0401143723580038	0.804592002706931	0.962921063401541	0.885675218275496
chr1	84996865	84997139	274	-	utr5	MCOLN2	0.544319751325164	1	0.398379039879805	1	0.376193388477616	0.990865918860029	0.0676840390666348	0.346563186530061	0.0359970145410729	0.396918922375928	-0.278879147463426
chr1	85047824	85047984	160	+	intron	WDR63	0.97121222922691	1	0.849674647067858	1	0.912882330826115	0.990865918860029	0.253558970369282	-0.0571669164515403	0.876289039580495	NA	0.310725886820822
chr1	85048227	85048715	488	-	utr5	MCOLN3	0.130845263296158	1	0.0909643827987395	1	0.0583930465042069	0.990865918860029	0.191349825183856	0.383405106391453	0.0173636069844459	0.305475404865491	-0.192055281207596
chr1	85200417	85201694	1277	-	utr5	SYDE2	0.488971297091289	1	0.320780227104681	1	0.305737841124296	0.990865918860029	-0.231057489624262	-0.0575078456664537	0.710855263797455	0.937286767797291	-0.173549643957808
chr1	85259035	85259167	132	-	exon	C1orf52	0.969482725707015	1	0.783888319874301	1	0.739947290124912	0.990865918860029	0.177757029741492	-0.227946778033835	0.122399545775147	0.609174038618156	0.405703807775326
chr1	85259311	85259629	318	-	exon	C1orf52	0.788715368602096	1	0.542130910799863	1	0.730887934425779	0.990865918860029	-0.214684273023122	-0.227946778033835	0.122399545775147	0.609174038618156	0.0132625050107124
chr1	85276171	85276607	436	-	utr5	BCL10	0.717920592322304	1	0.505980619319879	1	0.584730226021506	0.990865918860029	-0.254629555974696	-0.214379132875489	0.212078943486038	0.714149154139418	-0.0402504230992074
chr1	85464749	85465195	446	-	utr5	DDAH1	0.587019373685708	1	0.497300859523213	1	0.670724192366617	0.990865918860029	-0.603776479642431	-0.262447269642076	0.39324182640645	0.835349754776981	-0.341329210000355
chr1	85500043	85500196	153	-	intron	RP4-621F18.2	0.0525012988297354	1	0.0467825750623849	1	0.137086222152028	0.990865918860029	-0.568943356877489	-0.378168204830821	0.385683762125604	NA	-0.190775152046668
chr1	85580726	85580965	239	+	utr5	CYR61	0.874957161764873	1	0.974127084541528	1	0.946714616199389	0.990865918860029	0.24247221776902	0.392689038244913	0.0538124741848076	0.461621844429076	-0.150216820475893
chr1	85582822	85583085	263	+	utr3	CYR61	0.715320596189552	1	0.949729886567904	1	0.968023280485579	0.990865918860029	0.595202533235086	0.392689038244913	0.0538124741848076	0.461621844429076	0.202513494990173
chr1	86704557	86704860	303	+	utr5	SH3GLB1	0.172107635902565	1	0.218870734123073	1	0.342507016137099	0.990865918860029	-0.240181256120154	-0.0701636143077019	0.633867803386738	0.919712286017147	-0.170017641812452
chr1	86704983	86705207	224	+	intron	SH3GLB1	0.445349475641015	1	0.475195948919824	1	0.797222849353129	0.990865918860029	0.521442770924569	-0.0701636143077019	0.633867803386738	0.919712286017147	0.591606385232271
chr1	86869720	86869853	133	-	intron	SEP15	0.274277478777118	1	0.291219215381023	1	0.484387464436024	0.990865918860029	-0.198255127179088	0.225894669302584	0.0730029417965592	0.516965151246484	-0.424149796481672
chr1	86903369	86903541	172	-	utr3	SEP15	0.984586351029892	1	0.668137244232446	1	0.771080010308001	0.990865918860029	0.355288077416382	0.225894669302584	0.0730029417965592	0.516965151246484	0.129393408113798
chr1	86914630	86915051	421	+	utr5	HS2ST1	0.776394366318533	1	0.975318371779721	1	0.944053219113969	0.990865918860029	0.0451536828442084	0.306083414317387	0.0195088267594132	0.314518852058404	-0.260929731473178
chr1	86915128	86915371	243	+	exon	HS2ST1	0.9728067520379	1	0.87264007838249	1	0.924959511896161	0.990865918860029	0.245908409575991	0.306083414317387	0.0195088267594132	0.314518852058404	-0.0601750047413954
chr1	87328133	87328280	147	+	utr5*	LMO4	0.801281955342859	1	0.32532254824056	1	0.635496749691521	0.990865918860029	-0.52671593489941	-0.172401221337982	0.335767257883661	0.805210391085694	-0.354314713561428
chr1	87328499	87329206	707	+	utr5	LMO4	0.25691411499917	1	0.322890577261668	1	0.176275616953609	0.990865918860029	-1.01922815747438	-0.172401221337982	0.335767257883661	0.805210391085694	-0.846826936136394
chr1	87335192	87335450	258	+	intron	LMO4	0.641755753274124	1	0.730526652295427	1	0.917790209640656	0.990865918860029	0.168892230485473	-0.172401221337982	0.335767257883661	0.805210391085694	0.341293451823455
chr1	88684216	88684429	213	+	utr5	PKN2	0.623475114280456	1	0.867770145654059	1	0.905744409282153	0.990865918860029	-0.154780405767389	0.149913076877487	0.179572996654975	0.679342669540754	-0.304693482644876
chr1	88684495	88684683	188	+	utr5	PKN2	0.544964349736024	1	0.378403937483148	1	0.609303672254617	0.990865918860029	0.557532315164342	0.149913076877487	0.179572996654975	0.679342669540754	0.407619238286855
chr1	88684827	88684961	134	-	intron	PKN2-AS1	0.924935681340592	1	0.94999696641791	1	0.943944063469683	0.990865918860029	0.46643457238132	0.701677282030829	0.146674701348593	NA	-0.235242709649509
chr1	88983327	88983583	256	-	exon	RBMXL1	0.382237695046174	1	0.262809433571445	1	0.367771087400218	0.990865918860029	0.574146030681229	-0.0258867008760703	0.857443228382493	0.977292702145324	0.600032731557299
chr1	89524377	89524568	191	+	utr5*	LRRC8B	0.540281775756546	1	0.450094819619762	1	0.505304672385022	0.990865918860029	0.0952248006040172	0.342580739965621	0.033077321782137	0.387790099126682	-0.247355939361604
chr1	89524832	89525024	192	+	utr5	LRRC8B	0.54741502961012	1	0.495994532514987	1	0.867316010585773	0.990865918860029	0.321147357422184	0.342580739965621	0.033077321782137	0.387790099126682	-0.0214333825434375
chr1	89525174	89525433	259	+	intron	LRRC8B	0.813587688896705	1	0.941453838869258	1	0.936065848461345	0.990865918860029	-0.183896484324051	0.342580739965621	0.033077321782137	0.387790099126682	-0.526477224289672
chr1	89582758	89582906	148	+	exon	LRRC8B	0.774118197710861	1	0.984956375303872	1	0.939118698562672	0.990865918860029	0.530929246365669	0.342580739965621	0.033077321782137	0.387790099126682	0.188348506400048
chr1	89584163	89584445	282	+	utr3	LRRC8B	0.599105308958296	1	0.420852688373195	1	0.370063802666609	0.990865918860029	1.00951230162963	0.342580739965621	0.033077321782137	0.387790099126682	0.666931561664007
chr1	89633124	89633313	189	+	utr5	LRRC8C	0.855599152089575	1	0.789265209053085	1	0.907597694581464	0.990865918860029	0.0500803827558065	0.312819840708955	0.0295271627970005	0.37197278120446	-0.262739457953148
chr1	89713019	89713270	251	+	exon	LRRC8C	0.236617460814852	1	0.15536803098144	1	0.0782658229298816	0.990865918860029	1.46873676400774	0.312819840708955	0.0295271627970005	0.37197278120446	1.15591692329879
chr1	89821094	89821705	611	+	utr5	LRRC8D	0.554284685332734	1	0.4301608095019	1	0.505636961348129	0.990865918860029	-0.159098413354546	0.176605038298718	0.359166500002446	0.816568676315808	-0.335703451653264
chr1	89935370	89935565	195	+	exon	LRRC8D	0.609581768972236	1	0.802678459830673	1	0.435984691630882	0.990865918860029	0.173295905212175	0.176605038298718	0.359166500002446	0.816568676315808	-0.00330913308654299
chr1	89995113	89995273	160	+	utr5	ZNF326	0.86051382065585	1	0.942797594887768	1	0.973885282341388	0.990865918860029	-0.304319186456422	0.0937032969982372	0.432961304266912	0.851986712154487	-0.39802248345466
chr1	89995427	89995593	166	+	intron	ZNF326	0.50737106106152	1	0.3432857827152	1	0.533725594613665	0.990865918860029	0.420226649446889	0.0937032969982372	0.432961304266912	0.851986712154487	0.326523352448651
chr1	90716582	90716714	132	-	exon	BARHL2	0.494645114797708	1	0.397434453031798	1	0.273684942401585	0.990865918860029	-1.0054073665734	-0.800917378021725	0.214880279921453	NA	-0.20448998855167
chr1	90718183	90718313	130	-	utr5*	BARHL2	0.280889203006666	1	0.310449425374371	1	0.376005484930693	0.990865918860029	-0.264131599678184	-0.800917378021725	0.214880279921453	NA	0.536785778343542
chr1	90850941	90851400	459	-	intron	RP4-665J23.1	0.273014339992058	1	0.20671750658885	1	0.253603420859288	0.990865918860029	0.289022373801303	0.0508302074733778	0.819482677148044	0.967041424392124	0.238192166327925
chr1	91021727	91022226	499	-	utr5	ZNF644	0.951229131788911	1	0.765968598268547	1	0.735650862626211	0.990865918860029	-0.296246359648276	0.0892407603893738	0.430915029481786	0.849830996690611	-0.38548712003765
chr1	91387526	91387658	132	-	intron	HFM1	0.950529431686388	1	0.771821206119793	1	0.740461122545148	0.990865918860029	-0.490387230282243	0.404144867951103	0.0247151125451419	0.344389462040122	-0.894532098233346
chr1	91404536	91404807	271	-	utr5	HFM1	0.104381441497949	1	0.0433173244859973	1	0.372282213528375	0.990865918860029	0.256227506653013	0.404144867951103	0.0247151125451419	0.344389462040122	-0.14791736129809
chr1	91885909	91886163	254	-	utr5	TGFBR3	0.854027369932699	1	0.678094452599932	1	0.756934835762804	0.990865918860029	-0.202900115016953	0.226835690293492	0.119488118121354	0.605301137816745	-0.429735805310445
chr1	92025906	92026349	443	+	intergenic	NA	0.629318968308282	1	0.460741353618323	1	0.33758327578459	0.990865918860029	-0.251796802706857	NA	NA	NA	NA
chr1	92029761	92030430	669	+	utr5	EPHX4	0.840361470409829	1	0.948236283130201	1	0.973228982492146	0.990865918860029	-0.361374806562401	0.151897108132757	0.682535764792832	NA	-0.513271914695158
chr1	92475986	92476183	197	-	utr3	GFI1	0.0660386149475398	1	0.107903550660549	1	0.314592771137828	0.990865918860029	-0.184656610965582	0.188574304349209	0.497152426708817	0.878136621389882	-0.373230915314791
chr1	92482878	92483013	135	-	exon	GFI1	0.904582226257163	1	0.780202101952005	1	0.927068718103763	0.990865918860029	0.173703322156747	0.188574304349209	0.497152426708817	0.878136621389882	-0.0148709821924613
chr1	92484870	92485129	259	-	intron	GFI1	0.728152201598741	1	0.862887326578559	1	0.953244637565107	0.990865918860029	0.174225309344744	0.188574304349209	0.497152426708817	0.878136621389882	-0.0143489950044642
chr1	92485562	92485908	346	-	intron	GFI1	0.134637536056436	1	0.102884216020689	1	0.148559493021264	0.990865918860029	-0.00396119589726335	0.188574304349209	0.497152426708817	0.878136621389882	-0.192535500246472
chr1	92513657	92513819	162	-	exon	EVI5	0.627089451199831	1	0.444001116033026	1	0.484303160721363	0.990865918860029	0.729942921878611	-0.0780674152292167	0.549198019277975	0.894799290642971	0.808010337107827
chr1	92784881	92785098	217	-	exon	EVI5	0.212645049663433	1	0.133223659789431	1	0.302768881462482	0.990865918860029	0.339310941708479	-0.0780674152292167	0.549198019277975	0.894799290642971	0.417378356937696
chr1	93180143	93180506	363	-	utr5	TMED5	0.190750213734138	1	0.251458459523054	1	0.119944393981659	0.990865918860029	-0.511394308772054	0.00113151804051059	0.99586461082907	0.998106629208355	-0.512525826812564
chr1	93180639	93180924	285	+	utr5	CCDC18	0.869890069333382	1	0.83932020680629	1	0.889830995501993	0.990865918860029	-0.061665753971563	0.207009641580711	0.128937252555159	0.617055995640803	-0.268675395552274
chr1	93345896	93346448	552	+	utr5	DR1	0.247298920327212	1	0.591025452191876	1	0.585151605609915	0.990865918860029	-0.309338148002627	-0.0782815906095607	0.49569148495145	0.877511453774481	-0.231056557393066
chr1	93448120	93448315	195	+	utr5	FNBP1L	0.736371382181741	1	0.996241413565541	1	0.864828587096576	0.990865918860029	-0.312466570527706	-0.037499326688677	0.766734456689771	0.95136832190627	-0.274967243839029
chr1	93582581	93583026	445	-	exon	BCAR3	0.943690249639326	1	0.843475469019359	1	0.708134034728058	0.990865918860029	-0.186169134163911	-0.26166484011185	0.171405640430095	0.669809340048226	0.0754957059479391
chr1	93681621	93681858	237	-	utr5	BCAR3	0.137390538583979	1	0.0748315806439692	1	0.68998921334703	0.990865918860029	-0.267699146099952	-0.26166484011185	0.171405640430095	0.669809340048226	-0.0060343059881024
chr1	93846527	93846916	389	+	exon	MIR760	0.750936214141223	1	0.611621897493252	1	0.70779335231615	0.990865918860029	0.0979546983763899	0.0206472133016675	0.990250013280209	NA	0.0773074850747223
chr1	93847055	93847286	231	-	utr5	BCAR3	0.920838700408357	1	0.863996978033782	1	0.854758371862895	0.990865918860029	-0.0817864001412337	-0.26166484011185	0.171405640430095	0.669809340048226	0.179878439970616
chr1	93877776	93877919	143	-	exon	DNTTIP2	0.623692509555625	1	0.414830827635983	1	0.361551633672679	0.990865918860029	0.385045300030271	0.0279317400810609	0.828464850716724	0.970504019042855	0.357113559949211
chr1	93878932	93879215	283	-	utr5	DNTTIP2	0.384721842867224	1	0.516805369691826	1	0.696986635085291	0.990865918860029	-0.437899905710159	0.0279317400810609	0.828464850716724	0.970504019042855	-0.46583164579122
chr1	94173902	94174108	206	-	exon	ARHGAP29	0.829777231381842	1	0.935258002660622	1	0.882472739791109	0.990865918860029	0.17149284642488	-0.117103261116602	0.462238758179134	0.862455839497092	0.288596107541483
chr1	94541595	94541791	196	-	utr5	F3	0.589840659606286	1	0.679526194907816	1	0.808887341623219	0.990865918860029	-0.831413796514959	0.035434113936132	0.914770944766018	NA	-0.866847910451091
chr1	94926354	94926826	472	-	intron	CNN3	0.516665830369017	1	0.390129732103422	1	0.474661115687977	0.990865918860029	-0.360859283814395	-0.0625771626716498	0.602839857176022	0.909477477656208	-0.298282121142745
chr1	94926882	94927253	371	-	utr5	CNN3	0.909047564399192	1	0.964880454886795	1	0.907244936202532	0.990865918860029	-0.313836282657837	-0.0625771626716498	0.602839857176022	0.909477477656208	-0.251259119986188
chr1	94927361	94927677	316	+	exon	RP4-639F20.1	0.375338551973616	1	0.256494724129771	1	0.227355613378573	0.990865918860029	-0.00694751463161936	-0.0716186256854099	0.780942641910684	0.955228095319508	0.0646711110537905
chr1	95117342	95117605	263	+	utr5	TMEM56	0.322357487906901	1	0.216770773032174	1	0.387839086769749	0.990865918860029	0.157486927496059	-0.0466708989362878	0.779296048733904	0.954635367444848	0.204157826432347
chr1	95234178	95234387	209	+	utr5	RWDD3	0.58708487938208	1	0.707462163312965	1	0.736277012307579	0.990865918860029	-0.348084200038936	0.0880460461971486	0.708182087293515	0.937286767797291	-0.436130246236085
chr1	95244126	95244574	448	+	utr3	TMEM56-RWDD3	0.620951817137536	1	0.420006702155221	1	0.270228477290757	0.990865918860029	0.50474129423024	-0.651283586223204	0.557639280393207	NA	1.15602488045344
chr1	97529693	97529878	185	-	intron	DPYD	0.449121182021367	1	0.233959645961902	1	0.649005733016782	0.990865918860029	-0.0405515992119552	-0.068324412740057	0.726030055035416	0.940036771162037	0.0277728135281018
chr1	98661550	98661910	360	+	utr5	SNX7	0.108090700427551	1	0.0632504858577082	1	0.113320543035294	0.990865918860029	-0.175267857554892	-0.036036009820432	0.823221339633117	0.968708450527532	-0.13923184773446
chr1	99264498	99264631	133	+	exon	PLPPR4	0.580711917700793	1	0.517953775217244	1	0.629293007439675	0.990865918860029	0.225224592397687	0.744061626657413	0.0177194737991019	NA	-0.518837034259726
chr1	99850041	99850348	307	+	utr5	AGL	0.0724506502518062	1	0.127770650183197	1	0.157081772476072	0.990865918860029	-0.575432336235579	-0.125128542109457	0.448072961246573	0.856346840057236	-0.450303794126122
chr1	99969653	99969908	255	+	utr5	SLC35A3	0.614335175306888	1	0.465179342491082	1	0.569591892056941	0.990865918860029	-0.0154360149000027	0.062402011835417	0.663200593793559	0.92594961327715	-0.0778380267354198
chr1	99970022	99970185	163	+	utr5	SLC35A3	0.688389118107621	1	0.564869769841261	1	0.601384349733674	0.990865918860029	-0.0331784769254184	0.062402011835417	0.663200593793559	0.92594961327715	-0.0955804887608354
chr1	99974886	99975036	150	+	utr5	SLC35A3	0.877223471439974	1	0.988570635644429	1	0.919984631660895	0.990865918860029	0.140083765354888	0.062402011835417	0.663200593793559	0.92594961327715	0.0776817535194708
chr1	100038082	100038251	169	+	utr5	MFSD14A	0.621683432251736	1	0.905948251368778	1	0.879800507948573	0.990865918860029	-0.195365843581152	0.168130721297067	0.243111926431842	0.738890672812238	-0.363496564878219
chr1	100352510	100352920	410	+	utr5	CDC14A	0.280406283530938	1	0.317622476528666	1	0.231355538620024	0.990865918860029	0.371479737860758	0.388092929524575	0.0952232362794053	0.572088279707127	-0.016613191663817
chr1	100895775	100895947	172	-	utr5	EXTL2	0.0400587504653085	1	0.0442286473408082	1	0.0944471278401925	0.990865918860029	-0.457213393686887	0.226077975238661	0.0765319184837628	0.528386714605002	-0.683291368925548
chr1	101025865	101026052	187	-	exon	DPH5	0.587438257293562	1	0.725837014180842	1	0.707033750818526	0.990865918860029	-0.392475178736363	0.00232702182788118	0.987346104454435	0.996511556111433	-0.394802200564244
chr1	101239944	101240256	312	+	utr3	S1PR1	0.238774085982357	1	0.440051234021722	1	0.584106893977001	0.990865918860029	-0.0653717409841218	-0.0233701077216789	0.923735308475861	0.987714599490351	-0.0420016332624429
chr1	107056656	107057918	1262	+	utr3	PRMT6	0.73616371787357	1	0.528631069467794	1	0.134853734100855	0.990865918860029	-0.0104608435838908	0.00210025092809358	0.990770376851786	0.997261071502311	-0.0125610945119843
chr1	107570810	107570942	132	-	utr3*	VAV3	0.688238503276809	1	0.708667478371863	1	0.807494625742162	0.990865918860029	-2.20423256215519	-0.0603640470243244	0.72293957052535	0.940020383674927	-2.14386851513087
chr1	107964773	107964907	134	-	utr5	VAV3	0.747206227706636	1	0.639904786612523	1	0.736635145955825	0.990865918860029	0.24795378092286	-0.0603640470243244	0.72293957052535	0.940020383674927	0.308317827947185
chr1	108199811	108200586	775	-	utr3	SLC25A24	0.165466854839176	1	0.0962164871852082	1	0.0163924079094337	0.990865918860029	0.0281692269338935	-0.0409012546788443	0.757879434906259	0.948548002304344	0.0690704816127378
chr1	108560091	108560225	134	+	utr5	FAM102B	0.0607201802496652	1	0.0248729281943104	1	0.230565782594224	0.990865918860029	0.19816207166919	-0.222068855056524	0.17230255592008	0.670581662341487	0.420230926725714
chr1	108692399	108692771	372	+	utr5	PRPF38B	0.738986747344608	1	0.526541196723326	1	0.338631316965403	0.990865918860029	0.257636687963424	0.209777934159849	0.135611831348651	0.624804240713546	0.0478587538035753
chr1	108746732	108746910	178	+	utr5	STXBP3	0.984874832682203	1	0.824477509961207	1	0.968228253423247	0.990865918860029	0.0752416118453891	-0.159249869271511	0.297556154411817	0.777655151089255	0.2344914811169
chr1	108746955	108747147	192	+	intron	STXBP3	0.643419625632919	1	0.510648589634001	1	0.58783319303344	0.990865918860029	0.220602681074335	-0.159249869271511	0.297556154411817	0.777655151089255	0.379852550345846
chr1	108877021	108877217	196	+	utr5	GPSM2	0.779551555647698	1	0.873011390946921	1	0.902215450059488	0.990865918860029	-0.56546724256549	-0.0759265854196214	0.638779177741928	0.920279298540359	-0.489540657145869
chr1	108934707	108934956	249	-	exon	CLCC1	0.931692512318507	1	0.635855487563292	1	0.662911053168867	0.990865918860029	0.280418968928449	0.30774499744019	0.0259047360151978	0.350509388701581	-0.0273260285117415
chr1	109041889	109042069	180	-	utr5	WDR47	0.302045549725671	1	0.214886611975596	1	0.335729909708758	0.990865918860029	-0.0181742085124625	-0.129978527088301	0.585846520998493	0.903794263596483	0.111804318575838
chr1	109213859	109214085	226	+	utr5	SARS	0.475816367199725	1	0.777038135189299	1	0.728326528548807	0.990865918860029	0.0383413653268169	-0.0018661105104519	0.988062926835503	0.996511556111433	0.0402074758372688
chr1	109237678	109237991	313	+	utr3	SARS	0.999324281584701	1	0.715066832382525	1	0.772492156147257	0.990865918860029	0.214447673596224	-0.0018661105104519	0.988062926835503	0.996511556111433	0.216313784106676
chr1	109249703	109250375	672	+	utr5	CELSR2	0.688620614244532	1	0.828793203297417	1	0.752535947810004	0.990865918860029	-0.581364236311659	-0.0641477390126009	0.739428885235167	0.942610381319983	-0.517216497299058
chr1	109250467	109250893	426	+	exon	CELSR2	0.586928823109646	1	0.748666217618671	1	0.611971395397557	0.990865918860029	-0.424856341925642	-0.0641477390126009	0.739428885235167	0.942610381319983	-0.360708602913041
chr1	109251687	109251895	208	+	exon	CELSR2	0.971196409923717	1	0.834448359163896	1	0.970408822148197	0.990865918860029	-0.31498411642752	-0.0641477390126009	0.739428885235167	0.942610381319983	-0.25083637741492
chr1	109252233	109252427	194	+	exon	CELSR2	0.245742321872022	1	0.348672870914874	1	0.38133564134639	0.990865918860029	-0.017764080202034	-0.0641477390126009	0.739428885235167	0.942610381319983	0.0463836588105669
chr1	109252986	109253126	140	+	exon	CELSR2	0.0683827701210079	1	0.0448850018352306	1	0.0408911629829972	0.990865918860029	1.74682766956325	-0.0641477390126009	0.739428885235167	0.942610381319983	1.81097540857585
chr1	109258433	109258728	295	+	exon	CELSR2	0.515639171143992	1	0.350597606464533	1	0.572776554227649	0.990865918860029	-0.0104355373147823	-0.0641477390126009	0.739428885235167	0.942610381319983	0.0537122016978186
chr1	109273091	109273259	168	+	exon	CELSR2	0.636816582755693	1	0.467871068013034	1	0.685655870851848	0.990865918860029	0.20394413828565	-0.0641477390126009	0.739428885235167	0.942610381319983	0.268091877298251
chr1	109274454	109274830	376	+	utr3	CELSR2	0.575260407222397	1	0.861483083278973	1	0.878714869524546	0.990865918860029	0.213485309675186	-0.0641477390126009	0.739428885235167	0.942610381319983	0.277633048687787
chr1	109279950	109280207	257	-	utr3	PSRC1	0.104532805519893	1	0.24027483834014	1	0.458764461836503	0.990865918860029	-0.432346720051699	-0.162463496482584	0.271933320370936	0.760240652574492	-0.269883223569115
chr1	109280805	109281325	520	-	exon	PSRC1	0.274369051672892	1	0.190165796293447	1	0.288775315710044	0.990865918860029	0.198340405860533	-0.162463496482584	0.271933320370936	0.760240652574492	0.360803902343117
chr1	109281704	109282066	362	-	exon	PSRC1	0.512103564953948	1	0.356004231402839	1	0.397747897095593	0.990865918860029	0.144874940351771	-0.162463496482584	0.271933320370936	0.760240652574492	0.307338436834356
chr1	109397737	109397919	182	-	utr5	SORT1	0.429560668256501	1	0.349785687220277	1	0.512114796187649	0.990865918860029	-0.935573946593582	-0.220228503612628	0.639459397157837	0.920370686627888	-0.715345442980954
chr1	109466550	109466895	345	+	utr5	SYPL2	0.381258839962498	1	0.286385934809206	1	0.363208264038328	0.990865918860029	0.247706316298288	0.289860008099001	0.203292971476765	0.70470646268842	-0.0421536918007127
chr1	109479412	109479604	192	+	utr3	SYPL2	0.693382015004236	1	0.801526820292049	1	0.878615362958701	0.990865918860029	-0.126759327398708	0.289860008099001	0.203292971476765	0.70470646268842	-0.416619335497709
chr1	109487485	109487699	214	+	utr3	ATXN7L2	0.411182583314253	1	0.277830587267274	1	0.472468856022967	0.990865918860029	0.104834845756842	-0.00611666462845245	0.974920293352085	0.994587836084307	0.110951510385294
chr1	109491404	109491559	155	+	utr3	ATXN7L2	0.5944742148357	1	0.413006968584095	1	0.637480047941921	0.990865918860029	0.080093651461282	-0.00611666462845245	0.974920293352085	0.994587836084307	0.0862103160897345
chr1	109495911	109496078	167	+	utr3	CYB561D1	0.356192909584769	1	0.543515507556975	1	0.672355125345722	0.990865918860029	0.13592401261298	0.203198761332269	0.218843437301197	0.720856083883236	-0.0672747487192893
chr1	109507460	109507594	134	-	exon	AMIGO1	0.592854046182995	1	0.696229175764859	1	0.909537111738049	0.990865918860029	0.491137413176411	0.32845924024089	0.213732444250609	0.714149154139418	0.162678172935521
chr1	109548596	109548735	139	+	utr5	GNAI3	0.54233339167397	1	0.817038127162825	1	0.926146053561065	0.990865918860029	-0.864876766514385	-0.0921075394458886	0.452150590103782	0.857003621358334	-0.772769227068496
chr1	109626093	109626365	272	+	utr3	AMPD2	0.243569549671876	1	0.325684435308116	1	0.473324512843561	0.990865918860029	-0.174922283640085	0.0489691870880097	0.798611614295769	0.960559798589371	-0.223891470728094
chr1	109656157	109656379	222	+	utr5	GSTM4	0.324732663710467	1	0.436418911878572	1	0.591969341981945	0.990865918860029	-0.229732363388831	-0.140731819980254	0.580218032516655	0.903468992876283	-0.0890005434085766
chr1	109739878	109740020	142	-	exon	GSTM3	0.661274324649242	1	0.98761866044392	1	0.948937088963882	0.990865918860029	-0.296288860035287	-0.144722523175783	0.33238174272973	0.800876548491738	-0.151566336859504
chr1	109910844	109910993	149	+	utr5	CSF1	0.5305553280741	1	0.243084670185628	1	0.626339881764597	0.990865918860029	0.156127891265	0.50236754683482	0.0713146810717283	0.516178596199217	-0.34623965556982
chr1	109923266	109923434	168	+	exon	CSF1	0.107021320731584	1	0.0639771971969192	1	0.197080049399984	0.990865918860029	0.342143955757842	0.50236754683482	0.0713146810717283	0.516178596199217	-0.160223591076978
chr1	109923654	109923994	340	+	exon	CSF1	0.0155349225853613	1	0.0247984820353903	1	0.0844460549126793	0.990865918860029	0.4572860663186	0.50236754683482	0.0713146810717283	0.516178596199217	-0.0450814805162202
chr1	109928888	109929055	167	+	utr3	CSF1	0.585978019977953	1	0.640888457084398	1	0.764060415860472	0.990865918860029	-0.0556267349151424	0.50236754683482	0.0713146810717283	0.516178596199217	-0.557994281749962
chr1	109929118	109929344	226	+	utr3	CSF1	0.11058309838186	1	0.12278014518172	1	0.212307106246433	0.990865918860029	0.136542312249807	0.50236754683482	0.0713146810717283	0.516178596199217	-0.365825234585013
chr1	109929458	109929631	173	+	utr3	CSF1	0.978639442796829	1	0.852514660145886	1	0.949512739535659	0.990865918860029	0.368447080696567	0.50236754683482	0.0713146810717283	0.516178596199217	-0.133920466138253
chr1	109929751	109929974	223	+	utr3	CSF1	0.979483875758426	1	0.938293976188933	1	0.924145612414261	0.990865918860029	0.0115391894354651	0.50236754683482	0.0713146810717283	0.516178596199217	-0.490828357399355
chr1	109984780	109985280	500	+	utr5	AHCYL1	0.793629191847625	1	0.647858048991605	1	0.262825794066107	0.990865918860029	0.114364296465303	0.0733217107074564	0.725533675030898	0.940036771162037	0.0410425857578469
chr1	110008939	110009091	152	+	utr5	AHCYL1	0.464086869798778	1	0.352720002883513	1	0.159461536514614	0.990865918860029	0.619140710666809	0.0733217107074564	0.725533675030898	0.940036771162037	0.545818999959353
chr1	110034598	110034864	266	+	utr5	STRIP1	0.575017332356343	1	0.701505969018218	1	0.688648446314907	0.990865918860029	0.133143718105545	0.17134378255435	0.202708963142149	0.70470646268842	-0.0382000644488057
chr1	110043551	110043757	206	+	utr3	STRIP1	0.52260029623608	1	0.732629363138278	1	0.950711977445815	0.990865918860029	-0.209074814180367	0.17134378255435	0.202708963142149	0.70470646268842	-0.380418596734717
chr1	110053785	110054027	242	+	utr3	STRIP1	0.838498155663069	1	0.62377466290312	1	0.672953686421832	0.990865918860029	0.576033328347673	0.17134378255435	0.202708963142149	0.70470646268842	0.404689545793322
chr1	110150566	110150777	211	+	utr5	SLC6A17	0.479259635103386	1	0.225895587189087	1	0.634549555551363	0.990865918860029	0.333710018090763	0.125932184060188	0.734879658855646	NA	0.207777834030575
chr1	110210014	110210161	147	+	utr5*	KCNC4	1	1	0.914084668065512	1	0.784059906175086	0.990865918860029	-0.675310430257679	0.178538114987242	0.367028806142624	0.82233216203228	-0.853848545244921
chr1	110210498	110210746	248	+	utr5*	KCNC4	0.540976018050367	1	0.472328424302756	1	0.751926950064973	0.990865918860029	-0.274021650580473	0.178538114987242	0.367028806142624	0.82233216203228	-0.452559765567715
chr1	110210948	110211078	130	+	utr5*	KCNC4	0.572186681286808	1	0.48486545477355	1	0.729900212008861	0.990865918860029	-0.754579773750379	0.178538114987242	0.367028806142624	0.82233216203228	-0.933117888737621
chr1	110211638	110212085	447	+	exon	KCNC4	0.357880965727116	1	0.430396134052957	1	0.494579030996008	0.990865918860029	-0.726071189878569	0.178538114987242	0.367028806142624	0.82233216203228	-0.904609304865811
chr1	110223703	110223857	154	+	exon	KCNC4	0.487953747407988	1	0.578971859920636	1	0.764911592073752	0.990865918860029	-0.381632609410108	0.178538114987242	0.367028806142624	0.82233216203228	-0.56017072439735
chr1	110338244	110338498	254	-	intron	RP5-1074L1.1	0.190653230729662	1	0.118262793764109	1	0.171631239429718	0.990865918860029	0.04918208377843	0.203757361578761	0.769563666010232	NA	-0.154575277800331
chr1	110339459	110339660	201	+	utr5	RBM15	0.822538213101493	1	0.861610111410984	1	0.897783905173366	0.990865918860029	0.0921584346782337	-0.0685175757759914	0.577126301190947	0.901966758884322	0.160676010454225
chr1	110339764	110340539	775	+	exon	RBM15	0.917438839046753	1	0.622719162479613	1	0.494081175523027	0.990865918860029	-0.0405721252416249	-0.0685175757759914	0.577126301190947	0.901966758884322	0.0279454505343666
chr1	110341166	110342216	1050	+	exon	RBM15	0.921417154212759	1	0.606848956904719	1	0.559398010279358	0.990865918860029	0.198537201728151	-0.0685175757759914	0.577126301190947	0.901966758884322	0.267054777504143
chr1	110407451	110407721	270	-	utr5	LAMTOR5	0.103795142132242	1	0.17363735163947	1	0.205787095435116	0.990865918860029	-0.515957495174869	-0.137041326190718	0.403418580241805	0.840638991951694	-0.37891616898415
chr1	110674692	110674954	262	-	utr5	KCNA3	0.395535885245087	1	0.213710347801573	1	0.645090647620518	0.990865918860029	-0.175763286504915	-0.0260169855714435	0.957944156136845	NA	-0.149746300933472
chr1	111448766	111448916	150	+	exon	ATP5F1	0.831754153079908	1	0.630571330409177	1	0.827619015238113	0.990865918860029	-0.0430639891925371	-0.126688178468088	0.299445378968142	0.778918126102054	0.0836241892755512
chr1	111726774	111726906	132	-	utr3	FAM212B	0.265360812090358	1	0.312620986744017	1	0.587585557026891	0.990865918860029	-0.477962782983194	-0.0580178772687588	0.793809090692107	0.958971458792404	-0.419944905714435
chr1	111727004	111727202	198	-	exon	FAM212B	0.586981633571497	1	0.796067786523277	1	0.841388088120034	0.990865918860029	-0.188338299706336	-0.0580178772687588	0.793809090692107	0.958971458792404	-0.130320422437577
chr1	111755952	111756206	254	+	exon	DDX20	0.942678082431143	1	0.734615560755881	1	0.917707859780199	0.990865918860029	0.163296519974884	0.228194882261107	0.138825559259438	0.631010531519059	-0.064898362286223
chr1	111766511	111766744	233	+	exon	DDX20	0.921610817049431	1	0.831777495541119	1	0.937750103578134	0.990865918860029	0.400342567969599	0.228194882261107	0.138825559259438	0.631010531519059	0.172147685708492
chr1	112455939	112456293	354	+	exon	CTTNBP2NL	0.155089115177705	1	0.380591792254621	1	0.601458072500614	0.990865918860029	-0.0273454215237301	0.102585553936056	0.504293455173146	0.88101846782538	-0.129930975459786
chr1	112457042	112457280	238	+	exon	CTTNBP2NL	0.653026948518127	1	0.464702605828844	1	0.417177083516687	0.990865918860029	0.709295109312277	0.102585553936056	0.504293455173146	0.88101846782538	0.606709555376221
chr1	112508954	112509155	201	+	utr5	WNT2B	0.249970376285111	1	0.191059134575099	1	0.267433380774896	0.990865918860029	-0.217537241369129	0.456411862469172	0.0260181823222687	0.35123042193888	-0.673949103838302
chr1	112618962	112619518	556	-	utr5	ST7L	0.441302304511524	1	0.303337743541378	1	0.423942866586294	0.990865918860029	0.175012071707286	0.291838619455489	0.0508629961998167	0.45030609509222	-0.116826547748204
chr1	112619821	112619973	152	+	utr5	CAPZA1	0.594597781730675	1	0.407032536139881	1	0.543837028323976	0.990865918860029	-0.044415903460963	0.147130255012139	0.335678168667955	0.805210391085694	-0.191546158473102
chr1	112674717	112674954	237	+	utr5	MOV10	0.215596920407232	1	0.418454973126868	1	0.52918984513883	0.990865918860029	-0.52114963746149	0.0035183875534538	0.977659595758631	0.994956519058178	-0.524668025014944
chr1	112675091	112675401	310	+	intron	MOV10	0.826394022053536	1	0.715552062865934	1	0.851037932574698	0.990865918860029	0.204318338443896	0.0035183875534538	0.977659595758631	0.994956519058178	0.200799950890442
chr1	112696663	112696798	135	+	exon	MOV10	0.0340373827569444	1	0.0374274637450319	1	0.0644438321157	0.990865918860029	-0.851487240455162	0.0035183875534538	0.977659595758631	0.994956519058178	-0.855005628008615
chr1	112701484	112701792	308	-	utr3	RHOC	0.653062735033041	1	0.960267858577536	1	0.885671657194424	0.990865918860029	-0.330170763529693	-0.240723852226091	0.0683221550864303	0.506216881309801	-0.0894469113036021
chr1	112702641	112702783	142	-	utr3	RP11-426L16.10	0.522895436611849	1	0.331964088207964	1	0.339614667510063	0.990865918860029	0.225550009061519	NA	NA	NA	NA
chr1	112703719	112703904	185	-	utr3	RP11-426L16.10	0.619747269109506	1	0.985932248558168	1	0.981552060534685	0.990865918860029	-0.185618359410185	NA	NA	NA	NA
chr1	112705116	112705251	135	-	utr5	RHOC	0.705209881270433	1	0.929992905637615	1	0.919220711847509	0.990865918860029	-0.292650976833111	-0.240723852226091	0.0683221550864303	0.506216881309801	-0.0519271246070201
chr1	112706762	112707113	351	-	utr5	RHOC	0.147393336110217	1	0.104523262601542	1	0.129421665148029	0.990865918860029	-0.0387746878678904	-0.240723852226091	0.0683221550864303	0.506216881309801	0.201949164358201
chr1	112707204	112707427	223	-	utr5	RHOC	0.245506576318958	1	0.275030979726484	1	0.385571565036888	0.990865918860029	-0.0759249835377749	-0.240723852226091	0.0683221550864303	0.506216881309801	0.164798868688316
chr1	112849836	112850266	430	+	exon	RP3-522D1.1	0.723949240802918	1	0.571193217249339	1	0.608686923424885	0.990865918860029	-0.0423250478562178	0.813784738225847	0.589056543244904	NA	-0.856109786082065
chr1	112955409	112955563	154	-	utr5	SLC16A1	0.191778501864799	1	0.253988803396502	1	0.497428208249751	0.990865918860029	-0.297832430306518	0.246345306092302	0.0275519233350607	0.359809507274423	-0.54417773639882
chr1	112956022	112956264	242	-	utr5	SLC16A1	0.691592948676162	1	0.831538128573727	1	0.33421939884501	0.990865918860029	-0.203533455652929	0.246345306092302	0.0275519233350607	0.359809507274423	-0.449878761745231
chr1	112956325	112956815	490	-	utr5	SLC16A1	0.476475372621766	1	0.718256914160715	1	0.760392083840313	0.990865918860029	-0.153961153610206	0.246345306092302	0.0275519233350607	0.359809507274423	-0.400306459702508
chr1	112968878	112969025	147	+	exon	SLC16A1-AS1	0.673969104719399	1	0.585437482404315	1	0.4867283852775	0.990865918860029	-0.660146183534552	-0.149813175299071	0.404652322350221	0.840902805837413	-0.51033300823548
chr1	113123994	113124124	130	+	utr3	LRIG2	0.400088400768876	1	0.678412217962146	1	0.621728414884775	0.990865918860029	0.27499677153852	0.279371062740051	0.0216632512166679	0.32612043142045	-0.00437429120153016
chr1	113390312	113391375	1063	+	utr5	MAGI3	0.831495262824114	1	0.99641848073203	1	0.963262354362476	0.990865918860029	-0.11073576577242	0.175540531548306	0.272450935923005	0.760375138330049	-0.286276297320726
chr1	113642108	113642248	140	+	exon	MAGI3	0.381007928437855	1	0.556127179658748	1	0.72477888138299	0.990865918860029	0.0446049530260189	0.175540531548306	0.272450935923005	0.760375138330049	-0.130935578522287
chr1	113758948	113759134	186	-	utr5	PHTF1	0.759829526099664	1	0.943338090501209	1	0.923236504528993	0.990865918860029	0.372713045904651	0.137758458248817	0.314823401939653	0.787464121770003	0.234954587655834
chr1	113759373	113759551	178	-	utr5	PHTF1	0.885746265878494	1	0.653814758446832	1	0.95712454790112	0.990865918860029	-0.256372752367214	0.137758458248817	0.314823401939653	0.787464121770003	-0.394131210616031
chr1	113811747	113812149	402	-	exon	RSBN1	0.721863955661706	1	0.576393679013775	1	0.677121233154133	0.990865918860029	-0.55413013782843	-0.203700984916468	0.356044850229483	0.814245146128021	-0.350429152911963
chr1	113911627	113911860	233	+	exon	DCLRE1B	0.935582375549277	1	0.776283718917141	1	0.683015602793631	0.990865918860029	0.13096259199365	-0.0133652081468454	0.929273271360844	0.988463734955603	0.144327800140495
chr1	113929645	113929930	285	+	utr5	HIPK1	0.95083766954466	1	0.954687039831286	1	0.886287551433772	0.990865918860029	-0.91488057933345	-0.262008287178496	0.19036965430449	0.690999830063266	-0.652872292154954
chr1	114137788	114137939	151	-	utr3	SYT6	0.54565454799041	1	0.397814128055464	1	0.541674642139863	0.990865918860029	-0.00886594734221191	-0.299342327214378	0.533452067284951	NA	0.290476379872166
chr1	114153035	114153325	290	-	intron	SYT6	0.0313800296223029	1	0.0198158176406766	1	0.0535727077524821	0.990865918860029	-0.402289425270828	-0.299342327214378	0.533452067284951	NA	-0.10294709805645
chr1	114153634	114153825	191	-	utr5	SYT6	0.674429067815388	1	0.613292403250956	1	0.816301304625012	0.990865918860029	0.0179048833353033	-0.299342327214378	0.533452067284951	NA	0.317247210549681
chr1	114510448	114511073	625	-	exon	TRIM33	0.804567914955192	1	0.681649073282378	1	0.805156488953814	0.990865918860029	-0.0784303733415536	-0.051596894049233	0.752153326163814	0.947133074802222	-0.0268334792923206
chr1	114780146	114780294	148	-	exon	SIKE1	0.530616235555005	1	0.362373162958912	1	0.432746666741788	0.990865918860029	0.474058099271457	-0.242659525915245	0.107207765856426	0.587613553270512	0.716717625186703
chr1	114780426	114780684	258	-	utr5	SIKE1	0.502324438494935	1	0.32516664856738	1	0.261394688084017	0.990865918860029	-0.239334431135048	-0.242659525915245	0.107207765856426	0.587613553270512	0.00332509478019719
chr1	115641927	115642311	384	+	utr5	VANGL1	0.928796518065767	1	0.847843598341137	1	0.889069353062688	0.990865918860029	0.547217907321123	0.329211778233513	0.0527560360891849	0.456899481146793	0.218006129087609
chr1	115663559	115663822	263	+	exon	VANGL1	0.752223863470046	1	0.583261290498145	1	0.455341867778182	0.990865918860029	0.344207918297043	0.329211778233513	0.0527560360891849	0.456899481146793	0.01499614006353
chr1	115837764	115837914	150	-	utr3	NHLH2	0.260797685326775	1	0.296347195361736	1	0.611579431919049	0.990865918860029	0.0114385198532243	-0.563909234364015	0.236952346971708	NA	0.575347754217239
chr1	115838043	115838325	282	-	exon	NHLH2	0.696611482183423	1	0.612254807519493	1	0.80424844129312	0.990865918860029	-0.0609685139583691	-0.563909234364015	0.236952346971708	NA	0.502940720405646
chr1	116373201	116373631	430	+	utr5	ATP1A1	0.697978010320521	1	0.818851432960718	1	0.933370955055038	0.990865918860029	0.122464928280629	0.372399649261444	0.0580914451487741	0.476023722808586	-0.249934720980815
chr1	116373859	116374086	227	+	utr5	ATP1A1	0.383944650211673	1	0.303969663984509	1	0.550909012868315	0.990865918860029	-0.223036186810414	0.372399649261444	0.0580914451487741	0.476023722808586	-0.595435836071858
chr1	116401046	116401185	139	-	exon	ATP1A1-AS1	0.670535690800825	1	0.861435980641062	1	0.939268988347351	0.990865918860029	0.132555550281384	0.467594650036114	0.155148823749649	NA	-0.33503909975473
chr1	116570777	116570919	142	-	exon	CD58	0.374330859976331	1	0.415032519260855	1	0.671657311155036	0.990865918860029	-0.579045228288115	0.478556642308139	0.0325378804136491	0.384545191945796	-1.05760187059625
chr1	116579455	116579967	512	-	exon	IGSF3	0.535880932523071	1	0.758946351460356	1	0.800092908214315	0.990865918860029	0.139349212817542	0.245885179198876	0.115966846107759	0.598483558793401	-0.106535966381334
chr1	116584683	116584861	178	-	exon	IGSF3	0.919389902707977	1	0.687678483306935	1	0.775243364606211	0.990865918860029	0.183570900209141	0.245885179198876	0.115966846107759	0.598483558793401	-0.0623142789897344
chr1	116588971	116589103	132	-	exon	IGSF3	0.213161767634728	1	0.135580288749354	1	0.0782793826522027	0.990865918860029	1.45297256726332	0.245885179198876	0.115966846107759	0.598483558793401	1.20708738806444
chr1	116600051	116600223	172	-	exon	IGSF3	0.510820549035126	1	0.648515883411907	1	0.752789771164897	0.990865918860029	0.0582189038384564	0.245885179198876	0.115966846107759	0.598483558793401	-0.187666275360419
chr1	116603681	116603859	178	-	exon	IGSF3	0.704519560409902	1	0.513307423866907	1	0.685241063503964	0.990865918860029	0.62110399070298	0.245885179198876	0.115966846107759	0.598483558793401	0.375218811504104
chr1	116613847	116614214	367	-	exon	IGSF3	0.607065666977356	1	0.432806616552353	1	0.39059049431837	0.990865918860029	0.23070533995997	0.245885179198876	0.115966846107759	0.598483558793401	-0.015179839238906
chr1	116666701	116667057	356	-	utr5	IGSF3	0.794178837266674	1	0.893005552534987	1	0.914335956923872	0.990865918860029	0.382834271556795	0.245885179198876	0.115966846107759	0.598483558793401	0.136949092357919
chr1	116667621	116667761	140	-	utr5	IGSF3	0.435310802363845	1	0.488712851971679	1	0.493705187704109	0.990865918860029	-0.0676067870109645	0.245885179198876	0.115966846107759	0.598483558793401	-0.31349196620984
chr1	116909991	116910208	217	+	utr5	PTGFRN	0.464931763392389	1	0.518007243397869	1	0.50922334097469	0.990865918860029	-0.617050644408835	0.0141248486165832	0.948293825786896	0.990733093832671	-0.631175493025418
chr1	116944673	116944916	243	+	exon	PTGFRN	0.803471014353747	1	0.651720136767002	1	0.779044964512647	0.990865918860029	-0.246432241346778	0.0141248486165832	0.948293825786896	0.990733093832671	-0.260557089963361
chr1	116984718	116984941	223	+	exon	PTGFRN	0.194541386933155	1	0.127661914925072	1	0.125336371593488	0.990865918860029	1.32024647060278	0.0141248486165832	0.948293825786896	0.990733093832671	1.3061216219862
chr1	116986850	116987005	155	+	utr3	PTGFRN	0.350874424020726	1	0.23085173664511	1	0.296147028602431	0.990865918860029	0.575399119077873	0.0141248486165832	0.948293825786896	0.990733093832671	0.56127427046129
chr1	117074921	117075784	863	+	exon	TTF2	0.929982186224624	1	0.647782445915869	1	0.575880129136597	0.990865918860029	0.180001543482784	-0.0941174447271153	0.429976684530347	0.849830996690611	0.2741189882099
chr1	117118230	117118387	157	-	exon	TRIM45	0.918264829713828	1	0.859104480214267	1	0.846165271362336	0.990865918860029	-0.0296979691093786	-0.019878966318197	0.913837818103556	0.9865674242547	-0.0098190027911816
chr1	117118486	117118682	196	-	exon	TRIM45	0.534136230571002	1	0.727521708438251	1	0.78008748447138	0.990865918860029	0.0878136107400136	-0.019878966318197	0.913837818103556	0.9865674242547	0.107692577058211
chr1	117121618	117121752	134	-	utr5	TRIM45	0.406398904648196	1	0.316875495550706	1	0.462440847623333	0.990865918860029	-0.331618275442628	-0.019878966318197	0.913837818103556	0.9865674242547	-0.311739309124431
chr1	117366619	117367658	1039	+	utr5	MAN1A2	0.628846584686337	1	0.752641141379701	1	0.648923702710536	0.990865918860029	-0.187533337697303	0.0349130203653954	0.800790275849536	0.961001350007161	-0.222446358062699
chr1	117623486	117623666	180	+	exon	FAM46C	0.393722201297911	1	0.475815136250218	1	0.569693930289264	0.990865918860029	-0.802832652902148	-0.33062837201482	0.10780909252067	0.587776704783414	-0.472204280887327
chr1	117623693	117623896	203	+	exon	FAM46C	0.627500978434043	1	0.813911889143195	1	0.782066134276191	0.990865918860029	-0.372191426384608	-0.33062837201482	0.10780909252067	0.587776704783414	-0.0415630543697871
chr1	119032963	119033237	274	-	utr3	WARS2	0.289094297561889	1	0.582760222635209	1	0.734381585292772	0.990865918860029	-0.467685374377106	-0.134627290305838	0.368977781294575	0.82233216203228	-0.333058084071267
chr1	119177676	119177917	241	+	intron	RP11-418J17.1	0.340270861518906	1	0.453741414361852	1	0.543987284843993	0.990865918860029	0.171360658297414	0.180848099238046	0.27998903190262	0.768374130558613	-0.00948744094063156
chr1	119179032	119179441	409	+	intron	RP11-418J17.1	0.918765001435375	1	0.729544015739068	1	0.671595866240185	0.990865918860029	0.354022543869709	0.180848099238046	0.27998903190262	0.768374130558613	0.173174444631664
chr1	119182958	119183190	232	+	exon	RP11-418J17.1	0.342088151345978	1	0.609589227852945	1	0.768742756820761	0.990865918860029	0.00858005546212568	0.180848099238046	0.27998903190262	0.768374130558613	-0.17226804377592
chr1	119623130	119623341	211	-	exon	ZNF697	0.555586901622416	1	0.608794769500099	1	0.825228336120764	0.990865918860029	-0.762010542452036	-0.181188703001456	0.578222458044037	0.901966758884322	-0.58082183945058
chr1	119623416	119624148	732	-	exon	ZNF697	0.852083765558684	1	0.722131691349145	1	0.711851823205508	0.990865918860029	-1.03780627350698	-0.181188703001456	0.578222458044037	0.901966758884322	-0.85661757050552
chr1	119625900	119626130	230	-	utr5	ZNF697	0.228853706411853	1	0.307420860920065	1	0.206579706404663	0.990865918860029	-0.655864360258209	-0.181188703001456	0.578222458044037	0.901966758884322	-0.474675657256753
chr1	119648071	119648285	214	-	utr5*	ZNF697	0.284775084340339	1	0.309271238265235	1	0.57372284339635	0.990865918860029	-0.937323989791401	-0.181188703001456	0.578222458044037	0.901966758884322	-0.756135286789945
chr1	119648422	119648566	144	-	utr5*	ZNF697	0.188642422809375	1	0.148389594080309	1	0.383924016465447	0.990865918860029	-0.351384335871245	-0.181188703001456	0.578222458044037	0.901966758884322	-0.17019563286979
chr1	119711879	119712077	198	+	utr5	PHGDH	0.387089921973267	1	0.23049820072768	1	0.329160473792228	0.990865918860029	0.234628173099935	-0.192656222690611	0.0955768529678364	0.57218811260132	0.427284395790546
chr1	119712421	119712644	223	+	intron	PHGDH	0.797398831499959	1	0.58064505307967	1	0.719323358324415	0.990865918860029	0.0921263159471011	-0.192656222690611	0.0955768529678364	0.57218811260132	0.284782538637712
chr1	119721081	119721267	186	+	utr5	PHGDH	0.801953922798856	1	0.905279558065631	1	0.865475346936141	0.990865918860029	0.0312522978735352	-0.192656222690611	0.0955768529678364	0.57218811260132	0.223908520564146
chr1	119726755	119727040	285	+	exon	PHGDH	0.666021271484827	1	0.914873649619881	1	0.851540836260841	0.990865918860029	0.055310329656965	-0.192656222690611	0.0955768529678364	0.57218811260132	0.247966552347576
chr1	119735134	119735374	240	+	exon	PHGDH	0.147283112780129	1	0.07824558724394	1	0.0587261233235835	0.990865918860029	0.564906703559466	-0.192656222690611	0.0955768529678364	0.57218811260132	0.757562926250078
chr1	119737012	119737208	196	+	exon	PHGDH	0.426960697097717	1	0.258167033736456	1	0.243144714166938	0.990865918860029	0.295928617777203	-0.192656222690611	0.0955768529678364	0.57218811260132	0.488584840467814
chr1	119742736	119742915	179	+	exon	PHGDH	0.181866108739356	1	0.0965585983074894	1	0.292252932668271	0.990865918860029	0.683405172192079	-0.192656222690611	0.0955768529678364	0.57218811260132	0.87606139488269
chr1	119743847	119744048	201	+	utr3	PHGDH	0.437933951543504	1	0.287080990650635	1	0.517970706824929	0.990865918860029	0.24434658570744	-0.192656222690611	0.0955768529678364	0.57218811260132	0.437002808398051
chr1	119923832	119924035	203	-	exon	NOTCH2	0.565725536690587	1	0.879551297914741	1	0.907294783968003	0.990865918860029	0.30240204802172	0.34481767683086	0.00978815825548014	0.242667354456989	-0.0424156288091393
chr1	120069390	120069550	160	-	utr5	NOTCH2	0.706708703997946	1	0.861518714350529	1	0.93764919721312	0.990865918860029	0.458719301876361	0.34481767683086	0.00978815825548014	0.242667354456989	0.113901625045501
chr1	121183946	121184251	305	-	utr5	FAM72B	0.304387064630393	1	0.33851456306817	1	0.225404745558923	0.990865918860029	-0.465825935370307	0.508466530849485	0.114792596674353	NA	-0.974292466219792
chr1	121184979	121185109	130	+	utr5	SRGAP2C	0.191120528314805	1	0.143213676519633	1	0.221333026433091	0.990865918860029	0.212214789045724	-0.235945786353437	0.327467817572778	0.796799688642911	0.448160575399161
chr1	121519204	121519396	192	+	exon	EMBP1	0.831761428446607	1	0.763574037937482	1	0.834599174716403	0.990865918860029	-0.0469114741957042	0.599289938787726	0.130164779063961	NA	-0.64620141298343
chr1	145215872	145216161	289	+	utr3	AC241585.1	0.0465065635013422	1	0.0463396058901331	1	0.0857459283679147	0.990865918860029	-0.118461550291168	-2.36890145654306	0.280220322586895	NA	2.25043990625189
chr1	145823792	145824360	568	-	utr5	RNF115	0.833165966729087	1	0.886533510698936	1	0.823187080346285	0.990865918860029	0.0105824201691501	-0.101969941166031	0.448898045627674	0.856346840057236	0.112552361335181
chr1	145845703	145846105	402	+	exon	NUDT17	0.653039903043824	1	0.452242437967902	1	0.640158938772268	0.990865918860029	-0.239140326422904	-0.203619915818662	0.40074756337817	0.839226918501953	-0.035520410604242
chr1	145846350	145846628	278	+	exon	NUDT17	0.462070181628352	1	0.298469259369529	1	0.382143545466615	0.990865918860029	0.126693909766977	-0.203619915818662	0.40074756337817	0.839226918501953	0.330313825585639
chr1	145848316	145848492	176	+	utr3	NUDT17	0.566925923361783	1	0.787662025711298	1	0.963735475033129	0.990865918860029	0.226044292672498	-0.203619915818662	0.40074756337817	0.839226918501953	0.429664208491159
chr1	145912251	145912497	246	-	exon	PEX11B	0.761564774473344	1	0.546587812403804	1	0.683956102657622	0.990865918860029	-0.0703200755741067	-0.333383345377349	0.0997841334070653	0.579691206862836	0.263063269803243
chr1	145924147	145924279	132	-	utr3	RBM8A	0.827199093401465	1	0.577476207746222	1	0.476857789770239	0.990865918860029	0.136869839412663	0.0556807647700243	0.662209964144728	0.925511021264831	0.0811890746426385
chr1	145926931	145927136	205	+	exon	RP11-315I20.1	0.734538776474629	1	0.544574277165335	1	0.35736993049281	0.990865918860029	0.585775643175669	-0.704524186416283	0.383543882036572	NA	1.29029982959195
chr1	145957766	145957907	141	-	exon	LIX1L	0.584631621636135	1	0.609036078065181	1	0.689124355371273	0.990865918860029	-1.67713745050442	-1.07267519642552	0.112844194262608	0.594498709023105	-0.6044622540789
chr1	145960561	145960982	421	-	exon	ANKRD34A	0.533627868127582	1	0.673205947940036	1	0.782261640664785	0.990865918860029	-0.170633996323317	-0.219456757058266	0.506082215172091	NA	0.0488227607349484
chr1	145961244	145961570	326	+	exon	CH17-270A2.1	0.776510744515219	1	0.618843440640822	1	0.756302293508497	0.990865918860029	-0.0952230297269495	NA	NA	NA	NA
chr1	146228773	146229016	243	-	utr5	RP11-458D21.5	0.428524857102417	1	0.341292509020375	1	0.395951950332869	0.990865918860029	0.320043871672475	NA	NA	NA	NA
chr1	147171994	147172334	340	-	utr5	PRKAB2	0.632236911375127	1	0.813901482038373	1	0.676925583306553	0.990865918860029	-0.277473336716641	0.050533339666154	0.720836977868094	0.93963087637483	-0.328006676382795
chr1	147242875	147243015	140	-	utr5	FMO5	0.670478988369858	1	0.715102878654424	1	0.840814077875123	0.990865918860029	0.150836313304489	-0.296218800575043	0.298526182197884	NA	0.447055113879532
chr1	147285271	147285423	152	+	utr3	CHD1L	0.564588098768582	1	0.945723751640259	1	0.954597396840001	0.990865918860029	-0.0419544612237108	-0.059895563786108	0.608149158877206	0.911387894727231	0.0179411025623972
chr1	147619405	147619649	244	+	exon	BCL9	0.508227868043674	1	0.345669402654326	1	0.516424099102248	0.990865918860029	0.445957598478741	0.0870761990279218	0.627477779085177	0.917477541361378	0.358881399450819
chr1	147624500	147624641	141	+	exon	BCL9	0.112528519978023	1	0.169917002248117	1	0.32552117681976	0.990865918860029	-0.245359825792398	0.0870761990279218	0.627477779085177	0.917477541361378	-0.33243602482032
chr1	147669708	147670296	588	-	utr5	ACP6	0.179218291154267	1	0.123103458782441	1	0.247331575334843	0.990865918860029	0.438174753084253	-0.103846715359905	0.419753288006668	0.845662378201149	0.542021468444157
chr1	148981221	148981503	282	+	utr3	PDE4DIP	0.827341881848869	1	0.620501492634665	1	0.687321220827972	0.990865918860029	0.545913365746908	-0.340818518451066	0.0750621007650008	0.525781175565062	0.886731884197974
chr1	149390613	149390750	137	+	utr5	NBPF19	0.222224341403447	1	0.186746703365637	1	0.360369227649552	0.990865918860029	0.222598559639007	0.180973136725978	0.569436641666837	NA	0.041625422913029
chr1	149813502	149813633	131	-	exon	HIST2H3D	0.820553552349791	1	0.63333405344247	1	0.502263012209582	0.990865918860029	-0.645872287473713	-0.72693090469728	7.94577104739362e-05	0.0201982467559448	0.081058617223568
chr1	149886925	149887101	176	+	exon	HIST2H2AC	0.0272517609866781	1	0.0133890058274322	1	0.008223527966147	0.990865918860029	0.84003598428291	0.0162793273888408	0.896721708211012	0.986392309491069	0.823756656894069
chr1	149887187	149887333	146	+	exon	HIST2H2AC	0.884596427605861	1	0.771355091097296	1	0.680023942396333	0.990865918860029	0.260024175022404	0.0162793273888408	0.896721708211012	0.986392309491069	0.243744847633563
chr1	149887685	149887910	225	+	utr5	BOLA1	0.148430362107835	1	0.0842767339317219	1	0.15974648010127	0.990865918860029	0.318643334616177	-0.201692320709035	0.317783468422051	0.789605693058583	0.520335655325213
chr1	149899573	149899703	130	+	utr5	BOLA1	0.323784946490721	1	0.444605738783194	1	0.604011165662602	0.990865918860029	-0.157356386122608	-0.201692320709035	0.317783468422051	0.789605693058583	0.0443359345864274
chr1	149899906	149900509	603	+	utr3	BOLA1	0.689366384757236	1	0.454261972339517	1	0.410775730272706	0.990865918860029	-0.0424939125011449	-0.201692320709035	0.317783468422051	0.789605693058583	0.15919840820789
chr1	149903898	149904088	190	-	utr3	SV2A	0.91647806160243	1	0.833157057008459	1	0.917497624784121	0.990865918860029	-0.193082979793118	0.190252290685748	0.171092004531931	0.669202424745405	-0.383335270478866
chr1	149911849	149912003	154	-	exon	SV2A	0.0546151910247891	1	0.0355332818216985	1	0.0561330041263826	0.990865918860029	1.54418307094542	0.190252290685748	0.171092004531931	0.669202424745405	1.35393078025967
chr1	149913395	149913534	139	-	exon	SV2A	0.103699363024702	1	0.062808101599007	1	0.101764543009404	0.990865918860029	1.10982652812189	0.190252290685748	0.171092004531931	0.669202424745405	0.919574237436138
chr1	149913589	149913983	394	-	utr5	SV2A	0.924306219425286	1	0.797833113241924	1	0.743799198957824	0.990865918860029	0.770611963775464	0.190252290685748	0.171092004531931	0.669202424745405	0.580359673089716
chr1	149914039	149914220	181	-	utr5	SV2A	0.141139353164155	1	0.0863039687832521	1	0.0984951296589	0.990865918860029	1.05563994792654	0.190252290685748	0.171092004531931	0.669202424745405	0.865387657240796
chr1	149943848	149944087	239	-	utr3	OTUD7B	0.354652018530123	1	0.55095293578818	1	0.412310191500682	0.990865918860029	-0.0808701323338763	0.0451842093021892	0.771627707667224	0.952563351562552	-0.126054341636066
chr1	149944142	149944520	378	-	exon	OTUD7B	0.935398301428864	1	0.673032482633042	1	0.794580148382999	0.990865918860029	0.00246381773832377	0.0451842093021892	0.771627707667224	0.952563351562552	-0.0427203915638654
chr1	149944638	149945067	429	-	exon	OTUD7B	0.153840955063636	1	0.319314198741867	1	0.180355638528622	0.990865918860029	0.0109330024647672	0.0451842093021892	0.771627707667224	0.952563351562552	-0.034251206837422
chr1	149967468	149967599	131	-	exon	OTUD7B	0.440385029906253	1	0.305733528557658	1	0.450587412157628	0.990865918860029	0.902891987350074	0.0451842093021892	0.771627707667224	0.952563351562552	0.857707778047885
chr1	150010407	150010766	359	-	utr5	OTUD7B	0.313073544317281	1	0.417267882848508	1	0.419442298807666	0.990865918860029	-0.194678878002865	0.0451842093021892	0.771627707667224	0.952563351562552	-0.239863087305054
chr1	150067457	150067733	276	+	utr5	VPS45	0.62868635067279	1	0.436016765281329	1	0.671705767845168	0.990865918860029	0.146713463298905	0.0175074553214823	0.899415230591359	0.986392309491069	0.129206007977423
chr1	150144653	150144810	157	+	utr3	VPS45	0.28502052476219	1	0.187743876743991	1	0.39777879489155	0.990865918860029	0.435567293236905	0.0175074553214823	0.899415230591359	0.986392309491069	0.418059837915423
chr1	150150720	150150993	273	+	utr5	PLEKHO1	0.665484544552557	1	0.866029866111925	1	0.933055775885268	0.990865918860029	-0.114764827514562	-0.312809146401045	0.0766943157561583	0.528386714605002	0.198044318886483
chr1	150158812	150159569	757	+	utr3	PLEKHO1	0.318952513309491	1	0.58013463484812	1	0.418325411457211	0.990865918860029	-0.387782417698682	-0.312809146401045	0.0766943157561583	0.528386714605002	-0.0749732712976375
chr1	150235100	150235271	171	-	intron	ANP32E	0.292146782784288	1	0.231962244444725	1	0.40840837327758	0.990865918860029	0.317580445084384	-0.267702682543774	0.0304129626229648	0.376697554726393	0.585283127628158
chr1	150235347	150235484	137	-	intron	ANP32E	0.463597150100179	1	0.499963582016857	1	0.660729742328346	0.990865918860029	0.190270147251413	-0.267702682543774	0.0304129626229648	0.376697554726393	0.457972829795187
chr1	150268867	150268997	130	-	utr5	APH1A	0.299572532835294	1	0.558907646982825	1	0.530718845797106	0.990865918860029	-0.0131775929957581	-0.00196440913174701	0.986300726121981	0.996511556111433	-0.0112131838640111
chr1	150293874	150294046	172	+	utr5	MRPS21	0.16960149136337	1	0.227286121023688	1	0.189684570306395	0.990865918860029	-0.554415541482221	-0.0542899908379169	0.707643669118209	0.937286767797291	-0.500125550644304
chr1	150506820	150506950	130	+	utr3	TARS2	0.745455096364959	1	0.943080225263691	1	0.94720989614266	0.990865918860029	-0.106246496613758	-0.18570094016691	0.150480047891702	0.646942623542493	0.0794544435531518
chr1	150561505	150561671	166	-	exon	ADAMTSL4-AS1	0.264350813352682	1	0.187814437939637	1	0.286786996731168	0.990865918860029	-0.0661298589700584	0.475522357836896	0.337915349430091	NA	-0.541652216806954
chr1	150562228	150562358	130	-	intron	ADAMTSL4-AS1	0.0356976769875366	1	0.0216124605744448	1	0.116563290983336	0.990865918860029	0.574130256734853	0.475522357836896	0.337915349430091	NA	0.0986078988979567
chr1	150578301	150578544	243	-	exon	MCL1	0.576679469662174	1	0.807262767381689	1	0.555392293440222	0.990865918860029	0.0759319817013909	0.0506507885146686	0.798190461074788	0.960378157029397	0.0252811931867223
chr1	150578835	150579628	793	-	utr5	MCL1	0.55233762885862	1	0.740317586765885	1	0.552697170586814	0.990865918860029	-0.27310298888322	0.0506507885146686	0.798190461074788	0.960378157029397	-0.323753777397889
chr1	150622721	150622929	208	-	utr3	ENSA	0.725826698025558	1	0.484398155227307	1	0.693196810584211	0.990865918860029	-0.25131950868681	-0.315655829891473	0.0189762714646252	0.314518852058404	0.0643363212046627
chr1	150625666	150625804	138	-	utr3	ENSA	0.761693292230141	1	0.516700563685561	1	0.6990305747278	0.990865918860029	-0.00258719621445406	-0.315655829891473	0.0189762714646252	0.314518852058404	0.313068633677018
chr1	150629343	150629628	285	-	utr5	ENSA	0.826159865200937	1	0.554662791037842	1	0.661246971932689	0.990865918860029	-0.361413122089581	-0.315655829891473	0.0189762714646252	0.314518852058404	-0.0457572921981088
chr1	150960505	150960649	144	-	exon	CERS2	0.727679273615427	1	0.515872975654352	1	0.493855967518319	0.990865918860029	0.417573354670399	-0.103099362573201	0.552636176278693	0.894978252797314	0.5206727172436
chr1	150960784	150960937	153	+	exon	SETDB1	0.0829929369733155	1	0.123092394456091	1	0.074293152557559	0.990865918860029	-0.45646988174328	-0.0382025875590887	0.772818339860344	0.95312629431234	-0.418267294184192
chr1	150969064	150969194	130	-	utr5	CERS2	0.456184348318521	1	0.628891533802038	1	0.840791820464156	0.990865918860029	-1.06823334597251	-0.103099362573201	0.552636176278693	0.894978252797314	-0.965133983399309
chr1	150974628	150974796	168	-	utr5	CERS2	0.629581901222279	1	0.508219222447607	1	0.704963647688887	0.990865918860029	-0.313609301979403	-0.103099362573201	0.552636176278693	0.894978252797314	-0.210509939406202
chr1	150997206	150997432	226	-	utr3	FAM63A	0.468268166570999	1	0.702235036390771	1	0.805850898967836	0.990865918860029	0.133228861070161	0.0350117110601242	0.846525547616579	0.975216175135187	0.0982171500100364
chr1	151002434	151002611	177	-	exon	FAM63A	0.696381234036379	1	0.505846679765723	1	0.687297525019859	0.990865918860029	0.116320676634467	0.0350117110601242	0.846525547616579	0.975216175135187	0.0813089655743429
chr1	151006494	151006688	194	-	utr5	FAM63A	0.0846116593366718	1	0.129623258620448	1	0.232891727827108	0.990865918860029	-0.49072423068948	0.0350117110601242	0.846525547616579	0.975216175135187	-0.525735941749604
chr1	151033973	151034209	236	+	exon	PRUNE1	0.752953738946079	1	0.534588455682256	1	0.714299832052069	0.990865918860029	-0.100187427582113	-0.0250046401656138	0.877047917327472	0.981528644282622	-0.0751827874164995
chr1	151053020	151053211	191	-	utr3	CDC42SE1	0.664427004076088	1	0.977177456795434	1	0.898725670817101	0.990865918860029	-0.144593848319898	0.106281717386693	0.40959652394125	0.84104174967394	-0.250875565706591
chr1	151054278	151054413	135	-	exon	CDC42SE1	0.739343095205947	1	0.983117072344269	1	0.980286471680166	0.990865918860029	0.131017898917241	0.106281717386693	0.40959652394125	0.84104174967394	0.0247361815305482
chr1	151059378	151059611	233	+	utr5	MLLT11	0.600692696289119	1	0.760005686010433	1	0.784645978519092	0.990865918860029	-0.0733361843962183	0.0142253305131198	0.932891868414312	0.988463734955603	-0.0875615149093381
chr1	151060356	151060531	175	+	utr5	MLLT11	0.417456727014702	1	0.466740875049278	1	0.160264040321079	0.990865918860029	-0.632393872659329	0.0142253305131198	0.932891868414312	0.988463734955603	-0.646619203172449
chr1	151067260	151067528	268	+	utr3	MLLT11	0.629975638130092	1	0.424402118641563	1	0.410492199046277	0.990865918860029	0.306557460636035	0.0142253305131198	0.932891868414312	0.988463734955603	0.292332130122915
chr1	151070900	151071094	194	+	utr5	GABPB2	0.0662775032743124	1	0.085291949586345	1	0.167992666749444	0.990865918860029	-0.443713258026369	-0.0538101035838088	0.709456121335645	0.937286767797291	-0.38990315444256
chr1	151132539	151132887	348	-	exon	SEMA6C	0.856691251252251	1	0.749297301858254	1	0.861885968386108	0.990865918860029	0.377813857060361	0.0858630078879294	0.68633645927691	0.932877527060467	0.291950849172432
chr1	151132961	151133393	432	-	exon	SEMA6C	0.304801844993727	1	0.394588720738612	1	0.450886493904808	0.990865918860029	0.288258252866085	0.0858630078879294	0.68633645927691	0.932877527060467	0.202395244978156
chr1	151145694	151145923	229	-	utr5	SEMA6C	0.848928660163174	1	0.99761579760381	1	0.922487291802464	0.990865918860029	0.22383120134567	0.0858630078879294	0.68633645927691	0.932877527060467	0.13796819345774
chr1	151146363	151146583	220	-	utr5	SEMA6C	0.526931541122902	1	0.403290370174698	1	0.522025616065281	0.990865918860029	0.0836425256183805	0.0858630078879294	0.68633645927691	0.932877527060467	-0.00222048226954887
chr1	151160748	151161077	329	-	utr3	LYSMD1	0.897252549674041	1	0.641429709509333	1	0.681634119885508	0.990865918860029	0.297548546679297	0.0872717437728674	0.598292933372351	0.908416965736977	0.21027680290643
chr1	151165576	151165941	365	-	utr5	LYSMD1	0.390939559718891	1	0.630880053379383	1	0.610394056284359	0.990865918860029	-0.0553205810499096	0.0872717437728674	0.598292933372351	0.908416965736977	-0.142592324822777
chr1	151166381	151166514	133	+	utr5	SCNM1	0.396178895541447	1	0.684075050150342	1	0.815857845932684	0.990865918860029	0.0964795607509724	-0.139529130493798	0.430215275830446	0.849830996690611	0.23600869124477
chr1	151166833	151166973	140	+	exon	SCNM1	0.870528731974497	1	0.836993669153852	1	0.817909059296789	0.990865918860029	0.204381376409464	-0.139529130493798	0.430215275830446	0.849830996690611	0.343910506903262
chr1	151168150	151168282	132	+	exon	SCNM1	0.945657079245663	1	0.763601459043031	1	0.902439598408902	0.990865918860029	-0.128921846013574	-0.139529130493798	0.430215275830446	0.849830996690611	0.0106072844802235
chr1	151185869	151186036	167	-	exon	VPS72	0.113103034721466	1	0.181264651509955	1	0.34183182005882	0.990865918860029	-0.523933105307917	-0.309243610143958	0.0173966895808471	0.305475404865491	-0.214689495163959
chr1	151190049	151190183	134	-	utr5	VPS72	0.161842328813559	1	0.34219313166432	1	0.477388115540769	0.990865918860029	-0.492354481097852	-0.309243610143958	0.0173966895808471	0.305475404865491	-0.183110870953894
chr1	151198827	151198985	158	+	utr5	PIP5K1A	0.338972340674198	1	0.209288002758701	1	0.161768042025412	0.990865918860029	0.564958368043158	0.0353087301554829	0.765703340647208	0.950980419989093	0.529649637887675
chr1	151248036	151248174	138	+	utr3	PIP5K1A	0.652021082613858	1	0.948809780930541	1	0.952157275794428	0.990865918860029	0.0987516535986817	0.0353087301554829	0.765703340647208	0.950980419989093	0.0634429234431988
chr1	151266238	151266382	144	+	utr3	PSMD4	0.363135327009194	1	0.574691064875699	1	0.718038520318513	0.990865918860029	-0.466564523032254	-0.339764238122767	0.0301789204291497	0.375496022275177	-0.126800284909487
chr1	151267198	151267329	131	+	utr3	PSMD4	0.684904663106278	1	0.959761587615336	1	0.995457722007661	0.995560335936329	-0.141098218375513	-0.339764238122767	0.0301789204291497	0.375496022275177	0.198666019747254
chr1	151281503	151281640	137	+	utr5	ZNF687	0.514759470823442	1	0.356034385897817	1	0.41966815687962	0.990865918860029	-0.0264111352383666	-0.124405124732388	0.325877149886615	0.796591988884158	0.0979939894940214
chr1	151281833	151282072	239	+	utr5	ZNF687	0.849820792617408	1	0.887629162581914	1	0.976827482257187	0.990865918860029	-0.00166207149383435	-0.124405124732388	0.325877149886615	0.796591988884158	0.122743053238554
chr1	151282171	151282370	199	+	utr5	ZNF687	0.242012811088313	1	0.163621179965492	1	0.210565589293636	0.990865918860029	-0.116848711931935	-0.124405124732388	0.325877149886615	0.796591988884158	0.00755641280045283
chr1	151282716	151283007	291	+	intron	ZNF687	0.268302747915771	1	0.195874711156829	1	0.201033181139228	0.990865918860029	0.16658645263447	-0.124405124732388	0.325877149886615	0.796591988884158	0.290991577366857
chr1	151286380	151287273	893	+	exon	ZNF687	0.295994420069782	1	0.214442728323202	1	0.13476773472226	0.990865918860029	0.279851298950269	-0.124405124732388	0.325877149886615	0.796591988884158	0.404256423682657
chr1	151287460	151288062	602	+	exon	ZNF687	0.416405018348609	1	0.757112093949813	1	0.786178927384716	0.990865918860029	-0.25869459576013	-0.124405124732388	0.325877149886615	0.796591988884158	-0.134289471027742
chr1	151288114	151288286	172	+	exon	ZNF687	0.104409708701227	1	0.07295380055877	1	0.122065211236696	0.990865918860029	0.941615764006469	-0.124405124732388	0.325877149886615	0.796591988884158	1.06602088873886
chr1	151289651	151289939	288	+	utr3	ZNF687	0.705636153119049	1	0.993168290372235	1	0.960367525981945	0.990865918860029	0.121684076841504	-0.124405124732388	0.325877149886615	0.796591988884158	0.246089201573892
chr1	151290509	151291135	626	+	utr3	ZNF687	0.415369285786994	1	0.273754389212206	1	0.538045239912994	0.990865918860029	0.144692718161445	-0.124405124732388	0.325877149886615	0.796591988884158	0.269097842893833
chr1	151292544	151293088	544	-	utr3	PI4KB	0.90762360671685	1	0.742033401557021	1	0.874940414077045	0.990865918860029	0.0464804129256017	-0.0950366257191574	0.444154007957588	0.855285344227641	0.141517038644759
chr1	151307705	151307865	160	-	utr5	PI4KB	0.444467977664298	1	0.294311445689426	1	0.271912912368653	0.990865918860029	0.843864239541884	-0.0950366257191574	0.444154007957588	0.855285344227641	0.938900865261042
chr1	151315659	151315827	168	-	utr5	PI4KB	0.673343858931823	1	0.443897064593648	1	0.579172404415293	0.990865918860029	0.0450503931036957	-0.0950366257191574	0.444154007957588	0.855285344227641	0.140087018822853
chr1	151316120	151316604	484	-	utr5	PI4KB	0.325010133199146	1	0.221418372316289	1	0.244220370113822	0.990865918860029	0.294969034692651	-0.0950366257191574	0.444154007957588	0.855285344227641	0.390005660411809
chr1	151327283	151327478	195	-	utr5	PI4KB	0.0816647044159116	1	0.0604641509724566	1	0.0642874825446569	0.990865918860029	0.206426898163482	-0.0950366257191574	0.444154007957588	0.855285344227641	0.30146352388264
chr1	151342433	151342611	178	-	exon	RFX5	0.247438177604058	1	0.413846012145949	1	0.682034860826651	0.990865918860029	-0.351708770205896	-0.0687118798776423	0.57584930367692	0.901966758884322	-0.282996890328253
chr1	151342733	151342897	164	-	exon	RFX5	0.506975135281881	1	0.675531507352751	1	0.761819846485858	0.990865918860029	-0.33970739859917	-0.0687118798776423	0.57584930367692	0.901966758884322	-0.270995518721528
chr1	151343043	151343259	216	-	exon	RFX5	0.181769558263943	1	0.123894190864007	1	0.31900482960613	0.990865918860029	-0.0106908949102759	-0.0687118798776423	0.57584930367692	0.901966758884322	0.0580209849673664
chr1	151365618	151365760	142	-	utr3	SELENBP1	0.156474176845794	1	0.0991534543548856	1	0.236100803935754	0.990865918860029	0.659163853995562	-0.223251378567083	0.132571693193592	0.620250722642597	0.882415232562646
chr1	151366827	151366998	171	-	utr3	SELENBP1	0.594173709876526	1	0.929525911175723	1	0.943100064405945	0.990865918860029	-0.188400358056411	-0.223251378567083	0.132571693193592	0.620250722642597	0.0348510205106726
chr1	151368245	151368407	162	-	utr3	SELENBP1	0.633664381005809	1	0.946899279955301	1	0.843066185028681	0.990865918860029	-0.15371301299408	-0.223251378567083	0.132571693193592	0.620250722642597	0.0695383655730032
chr1	151369058	151369219	161	-	utr3	SELENBP1	0.503532425118075	1	0.7570966678728	1	0.743216985130204	0.990865918860029	-0.296999937755685	-0.223251378567083	0.132571693193592	0.620250722642597	-0.0737485591886016
chr1	151404822	151405133	311	-	exon	POGZ	0.567116887123419	1	0.868341340105269	1	0.966804954775222	0.990865918860029	0.321511132875732	0.233514752967119	0.143592758565507	0.637073570603675	0.0879963799086136
chr1	151405222	151405632	410	-	exon	POGZ	0.696081940793301	1	0.944432360507912	1	0.927621140296614	0.990865918860029	0.103542581161701	0.233514752967119	0.143592758565507	0.637073570603675	-0.129972171805418
chr1	151511361	151511531	170	+	utr5	CGN	0.128359364719144	1	0.0975634903262901	1	0.183897621467341	0.990865918860029	-0.269778218077196	-0.0433915773830867	0.759188472650529	0.948548002304344	-0.226386640694109
chr1	151518638	151518890	252	+	exon	CGN	0.919356447921682	1	0.803661599166021	1	0.870843144550585	0.990865918860029	-0.263352126103339	-0.0433915773830867	0.759188472650529	0.948548002304344	-0.219960548720252
chr1	151519004	151519364	360	+	exon	CGN	0.840405976070163	1	0.818457629474737	1	0.934872814319449	0.990865918860029	0.213092181211643	-0.0433915773830867	0.759188472650529	0.948548002304344	0.25648375859473
chr1	151529357	151529566	209	+	exon	CGN	0.835318323705855	1	0.717596311220015	1	0.738712640042225	0.990865918860029	-0.0896420999660327	-0.0433915773830867	0.759188472650529	0.948548002304344	-0.0462505225829459
chr1	151529805	151530046	241	+	exon	CGN	0.980798982658872	1	0.834504428902755	1	0.857348851380209	0.990865918860029	0.219160448932746	-0.0433915773830867	0.759188472650529	0.948548002304344	0.262552026315833
chr1	151530433	151530733	300	+	exon	CGN	0.591757810822813	1	0.406185086949126	1	0.451914756021164	0.990865918860029	0.293631180252511	-0.0433915773830867	0.759188472650529	0.948548002304344	0.337022757635598
chr1	151533891	151534117	226	+	exon	CGN	0.602008813422156	1	0.433859750302403	1	0.454171366944515	0.990865918860029	0.247625310426187	-0.0433915773830867	0.759188472650529	0.948548002304344	0.291016887809273
chr1	151534953	151535086	133	+	exon	CGN	0.778381239296616	1	0.583305066962413	1	0.638689765855968	0.990865918860029	0.496599032372486	-0.0433915773830867	0.759188472650529	0.948548002304344	0.539990609755573
chr1	151535679	151535838	159	+	exon	CGN	0.329351690253763	1	0.20888257885784	1	0.278305830514953	0.990865918860029	0.646204874166177	-0.0433915773830867	0.759188472650529	0.948548002304344	0.689596451549264
chr1	151536184	151536322	138	+	exon	CGN	0.562307997899147	1	0.402797946909802	1	0.461431044887022	0.990865918860029	1.18170474261665	-0.0433915773830867	0.759188472650529	0.948548002304344	1.22509631999973
chr1	151536660	151536825	165	+	exon	CGN	0.509179661000462	1	0.342808147461431	1	0.306780917047557	0.990865918860029	0.459476721175915	-0.0433915773830867	0.759188472650529	0.948548002304344	0.502868298559002
chr1	151537138	151537330	192	+	exon	CGN	0.916977873761325	1	0.687849102391036	1	0.78682331780651	0.990865918860029	0.338748258954078	-0.0433915773830867	0.759188472650529	0.948548002304344	0.382139836337164
chr1	151581659	151581811	152	+	utr3	TUFT1	0.271033106351343	1	0.184803598298287	1	0.301644231909419	0.990865918860029	0.171990246820157	-0.0826374743656063	0.630046421357464	0.918443960800123	0.254627721185763
chr1	151612010	151612431	421	+	utr5	SNX27	0.964143229189184	1	0.788077591070803	1	0.901535016773103	0.990865918860029	-0.0514341496307185	-0.0179839390994977	0.89064665856223	0.985540772480755	-0.0334502105312209
chr1	151638825	151638958	133	+	utr3	SNX27	0.807405162424218	1	0.95503766919685	1	0.966853317704784	0.990865918860029	-0.128452655719218	-0.0179839390994977	0.89064665856223	0.985540772480755	-0.11046871661972
chr1	151763001	151763251	250	+	utr5	OAZ3	0.418121062571748	1	0.287279044998487	1	0.449651920053814	0.990865918860029	-0.147113203313967	0.236350578744432	0.569587282240814	NA	-0.383463782058399
chr1	151763347	151763513	166	+	utr5	OAZ3	0.596261448074793	1	0.391209869215725	1	0.522737104182474	0.990865918860029	-0.156398995607749	0.236350578744432	0.569587282240814	NA	-0.392749574352181
chr1	151769209	151769608	399	-	exon	RP11-98D18.3	0.452239228425506	1	0.589956180367269	1	0.576409050644635	0.990865918860029	-0.210767214732028	-0.188787594046089	0.791363676222171	NA	-0.0219796206859383
chr1	151778893	151779035	142	-	utr3	TDRKH	0.576202155727378	1	0.392561228746532	1	0.443228059775459	0.990865918860029	0.347871439900496	-0.0465351528267752	0.765406580892048	0.950915272377534	0.394406592727271
chr1	151874379	151874527	148	-	utr3	THEM4	0.348122392412247	1	0.459585087659963	1	0.59469824861569	0.990865918860029	-0.592091132550955	0.0707256431350513	0.726536031444303	0.940036771162037	-0.662816775686006
chr1	151986211	151986354	143	-	utr5	S100A10	0.894647145229854	1	0.654851987956175	1	0.661100783752806	0.990865918860029	-0.288356135202177	-0.167100428124212	0.286965106345024	0.773375163992601	-0.121255707077965
chr1	151993756	151993980	224	-	utr5	S100A10	0.128070979540246	1	0.151121544265054	1	0.147619306298275	0.990865918860029	-0.432227652114823	-0.167100428124212	0.286965106345024	0.773375163992601	-0.265127223990611
chr1	152036923	152037055	132	-	utr5	S100A11	0.0410632351026875	1	0.0423146568587177	1	0.0399571481957774	0.990865918860029	-0.210740848735033	0.0948325732362713	0.666662137765405	0.927181250915512	-0.305573421971304
chr1	152188928	152189090	162	-	intron	PUDPP2	0.423365394767219	1	0.469855342720478	1	0.688128993139002	0.990865918860029	0.174097998613722	0.034256330591828	0.991842596025469	NA	0.139841668021894
chr1	152310003	152310158	155	-	exon	FLG	0.926323804682891	1	0.998791933740983	1	0.882259887946986	0.990865918860029	0.660969678285212	0.488040539383941	0.0757805702214609	0.525781175565062	0.172929138901271
chr1	153626425	153626592	167	-	utr5	S100A13	0.987224103873548	1	0.727577161877677	1	0.824455405664574	0.990865918860029	-0.352296634906842	-0.322377218082599	0.112542765632431	0.594428517483151	-0.0299194168242424
chr1	153634034	153634232	198	+	utr5	CHTOP	0.0434297472116413	1	0.236342803283796	1	0.370336206527229	0.990865918860029	-0.301270150221272	0.0473055140258239	0.69867074079396	0.936254820764372	-0.348575664247096
chr1	153636489	153636632	143	+	utr5	CHTOP	0.471154703354197	1	0.318047431726367	1	0.466294537019102	0.990865918860029	0.181668400754224	0.0473055140258239	0.69867074079396	0.936254820764372	0.1343628867284
chr1	153658674	153658865	191	+	utr5	SNAPIN	0.601262492821949	1	0.943432627029806	1	0.918611398424617	0.990865918860029	-0.208005205574364	-0.100582747430806	0.435751687510907	0.853287365946919	-0.107422458143558
chr1	153728398	153728759	361	+	utr5	INTS3	0.792256805479484	1	0.537011889416037	1	0.636219077133959	0.990865918860029	-0.0396685105555272	0.143733333818941	0.291735384335162	0.775560324718191	-0.183401844374468
chr1	153773098	153773347	249	+	utr3	INTS3	0.165031395751978	1	0.431852278499288	1	0.602678726144912	0.990865918860029	0.0467657173530255	0.143733333818941	0.291735384335162	0.775560324718191	-0.0969676164659153
chr1	153775314	153776088	774	+	utr5	SLC27A3	0.522667806685924	1	0.641519321818792	1	0.592359447158718	0.990865918860029	0.238637891654156	0.310137423394827	0.240217049902496	0.737593769052881	-0.0714995317406708
chr1	153933548	153933783	235	-	exon	DENND4B	0.864070569875835	1	0.950947187589622	1	0.950731349897533	0.990865918860029	-0.386453767980676	-0.0457004260949676	0.82624381497327	0.969848112931531	-0.340753341885708
chr1	153944127	153944263	136	-	exon	DENND4B	0.37358790499895	1	0.521180416810327	1	0.720123831261061	0.990865918860029	-0.518379522624483	-0.0457004260949676	0.82624381497327	0.969848112931531	-0.472679096529515
chr1	153946240	153946692	452	-	utr5	DENND4B	0.239341614602283	1	0.176277676395537	1	0.343001986151898	0.990865918860029	0.135159581388959	-0.0457004260949676	0.82624381497327	0.969848112931531	0.180860007483927
chr1	153960337	153960787	450	-	utr3	SLC39A1	0.479549686288142	1	0.324033707196454	1	0.524107796094424	0.990865918860029	0.214500931830542	0.0135217598496128	0.907644690722429	0.986392309491069	0.200979171980929
chr1	153962563	153962781	218	-	utr5	SLC39A1	0.527526940050464	1	0.676053493228802	1	0.851177239191799	0.990865918860029	-0.371304888018447	0.0135217598496128	0.907644690722429	0.986392309491069	-0.38482664786806
chr1	153972890	153973022	132	+	utr3	CREB3L4	0.565103980430961	1	0.734621605834921	1	0.76808433098266	0.990865918860029	-0.262016961101357	-0.0519079767952108	0.751494204203761	0.947133074802222	-0.210108984306146
chr1	153973859	153974037	178	+	exon	CREB3L4	0.980809117137511	1	0.715767234068871	1	0.708124560440748	0.990865918860029	0.47279586604039	-0.0519079767952108	0.751494204203761	0.947133074802222	0.5247038428356
chr1	153977258	153978043	785	-	utr5	JTB	0.974179575631753	1	0.830281181453333	1	0.506217747301959	0.990865918860029	0.192012672463782	0.304492620000597	0.153605547851886	0.651449856139708	-0.112479947536815
chr1	153981842	153982237	395	-	utr3	RAB13	0.709571610475737	1	0.469755178549617	1	0.406532162662622	0.990865918860029	0.417521122947777	-0.0407643944610696	0.832258877461188	0.971276852418563	0.458285517408847
chr1	154157549	154157763	214	-	utr3	TPM3	0.19521481841143	1	0.118218364010374	1	0.261301532287303	0.990865918860029	0.899458913966681	-0.0832286367019605	0.506829103520738	0.881084329583394	0.982687550668642
chr1	154176149	154176279	130	-	utr5	TPM3	0.244756921010924	1	0.160554049540109	1	0.045672326350733	0.990865918860029	0.952102954861253	-0.0832286367019605	0.506829103520738	0.881084329583394	1.03533159156321
chr1	154182998	154183252	254	-	utr5	TPM3	0.124026753421714	1	0.0704121810933904	1	0.00556438539286847	0.920210234345624	0.711174423022892	-0.0832286367019605	0.506829103520738	0.881084329583394	0.794403059724853
chr1	154220427	154220646	219	-	utr5	C1orf43	0.346548059967023	1	0.483242754529513	1	0.622253038680987	0.990865918860029	-0.447917803918174	-0.0749547834182829	0.490620307330425	0.873838916766491	-0.372963020499891
chr1	154221302	154221482	180	+	utr5	UBAP2L	0.547931861243055	1	0.684646004848019	1	0.897766050870544	0.990865918860029	-0.414227816321711	0.133100037598163	0.273605577300119	0.762686160452014	-0.547327853919874
chr1	154234500	154234739	239	+	exon	UBAP2L	0.108675503751692	1	0.388396169278603	1	0.499694118339867	0.990865918860029	0.109161521090119	0.133100037598163	0.273605577300119	0.762686160452014	-0.0239385165080439
chr1	154235105	154235263	158	+	exon	UBAP2L	0.944855610840607	1	0.768286610773526	1	0.832061072689253	0.990865918860029	-0.039494825751292	0.133100037598163	0.273605577300119	0.762686160452014	-0.172594863349455
chr1	154273238	154273426	188	+	exon	HAX1	0.512641201950183	1	0.885943445036565	1	0.877265608886371	0.990865918860029	-0.215544417879741	-0.11015555218939	0.378058865514205	0.825014478350645	-0.105388865690351
chr1	154325519	154325701	182	+	utr5	ATP8B2	0.608206890350997	1	0.518572086496168	1	0.650249983887013	0.990865918860029	0.506042451767156	0.226951580381027	0.1823583363527	0.681250178122839	0.279090871386129
chr1	154344036	154344210	174	+	exon	ATP8B2	0.54245276510948	1	0.395019936195276	1	0.263247919974547	0.990865918860029	0.869493194988254	0.226951580381027	0.1823583363527	0.681250178122839	0.642541614607227
chr1	154348819	154349439	620	+	utr3	ATP8B2	0.577582606712011	1	0.803561154478471	1	0.791049663976585	0.990865918860029	0.12582010951367	0.226951580381027	0.1823583363527	0.681250178122839	-0.101131470867358
chr1	154429121	154429251	130	+	exon	IL6R	0.303502747628865	1	0.240334609469326	1	0.414475530310713	0.990865918860029	0.320036254784826	0.0622154932987321	0.800457000564386	0.961001350007161	0.257820761486094
chr1	154465477	154465802	325	+	utr3	IL6R	0.909346345009779	1	0.893955678300839	1	0.953723195806221	0.990865918860029	0.0846202283817651	0.0622154932987321	0.800457000564386	0.961001350007161	0.0224047350830331
chr1	154558241	154558725	484	-	utr5	UBE2Q1	0.411806523447658	1	0.460724600366745	1	0.460169042019707	0.990865918860029	-1.24569296322745	-0.143456773060874	0.604743763814161	0.910535794225871	-1.10223619016658
chr1	154590264	154590459	195	-	exon	ADAR	0.867877454004184	1	0.80815987844238	1	0.704179895387191	0.990865918860029	0.0820683530537238	0.0326037180234197	0.77968292363805	0.954635367444848	0.0494646350303041
chr1	154597922	154598076	154	-	exon	ADAR	0.112495879988704	1	0.327525321696289	1	0.424317038901628	0.990865918860029	-0.125103216230534	0.0326037180234197	0.77968292363805	0.954635367444848	-0.157706934253954
chr1	154601782	154602486	704	-	utr5	ADAR	0.80823736904473	1	0.544872242905174	1	0.4591439586757	0.990865918860029	0.343419058174628	0.0326037180234197	0.77968292363805	0.954635367444848	0.310815340151208
chr1	154602548	154602707	159	-	utr5	ADAR	0.223019728209638	1	0.498075412600469	1	0.614254145662797	0.990865918860029	-0.276480203081876	0.0326037180234197	0.77968292363805	0.954635367444848	-0.309083921105295
chr1	154608011	154608224	213	-	utr5	ADAR	0.184207873436271	1	0.117855363365171	1	0.110942779893263	0.990865918860029	0.211534724719435	0.0326037180234197	0.77968292363805	0.954635367444848	0.178931006696016
chr1	154925175	154925342	167	-	exon	PMVK	0.796052855596044	1	0.558970487641451	1	0.618522224472725	0.990865918860029	0.100287552737173	-0.207479221524123	0.170121077496502	0.667956900446085	0.307766774261296
chr1	154926390	154926562	172	-	exon	PMVK	0.285307430191221	1	0.187957473257541	1	0.268573650923429	0.990865918860029	0.270811541675276	-0.207479221524123	0.170121077496502	0.667956900446085	0.478290763199399
chr1	154929076	154929264	188	-	exon	PMVK	0.251895064982107	1	0.606878084724073	1	0.62305345141125	0.990865918860029	-0.18790772191569	-0.207479221524123	0.170121077496502	0.667956900446085	0.0195714996084331
chr1	154936604	154936754	150	-	utr5	PMVK	0.997775956910554	1	0.763852639559311	1	0.75447421465511	0.990865918860029	-0.0785919868454697	-0.207479221524123	0.170121077496502	0.667956900446085	0.128887234678654
chr1	154944952	154945209	257	-	utr3	PBXIP1	0.770493069402899	1	0.876937523998597	1	0.967069763347718	0.990865918860029	0.168444930286553	-0.0509638495196332	0.712765884724993	0.937790584257906	0.219408779806186
chr1	154945714	154946901	1187	-	exon	PBXIP1	0.92842533710473	1	0.682598437682346	1	0.61338931820328	0.990865918860029	0.0429863241617544	-0.0509638495196332	0.712765884724993	0.937790584257906	0.0939501736813876
chr1	154947467	154947808	341	-	utr3	PBXIP1	0.36716354956633	1	0.590885075882055	1	0.574167307675973	0.990865918860029	0.0193473452877773	-0.0509638495196332	0.712765884724993	0.937790584257906	0.0703111948074105
chr1	154948185	154948474	289	-	utr3	PBXIP1	0.564923492668366	1	0.39662283827168	1	0.341513383048775	0.990865918860029	0.193287790308825	-0.0509638495196332	0.712765884724993	0.937790584257906	0.244251639828459
chr1	154951241	154951439	198	-	exon	PBXIP1	0.942893698157468	1	0.807893030289459	1	0.947249367289682	0.990865918860029	-0.0545959013616079	-0.0509638495196332	0.712765884724993	0.937790584257906	-0.00363205184197471
chr1	154951837	154951974	137	-	utr5	PBXIP1	0.347778763442176	1	0.222515299109577	1	0.454043929658409	0.990865918860029	0.22478045692064	-0.0509638495196332	0.712765884724993	0.937790584257906	0.275744306440273
chr1	154958783	154959120	337	-	exon	PYGO2	0.86251339446254	1	0.612352365913358	1	0.678762240868934	0.990865918860029	-0.202513595527255	-0.183802806284782	0.265565353459509	0.754619721717821	-0.0187107892424732
chr1	154959555	154959707	152	-	exon	PYGO2	0.906004363101791	1	0.658822922363196	1	0.781945995774321	0.990865918860029	0.479082683510616	-0.183802806284782	0.265565353459509	0.754619721717821	0.662885489795398
chr1	154961454	154962250	796	-	utr5	PYGO2	0.877278224905699	1	0.93853679328481	1	0.97216464353352	0.990865918860029	0.0131944883089458	-0.183802806284782	0.265565353459509	0.754619721717821	0.196997294593728
chr1	154962302	154962492	190	-	utr3	SHC1	0.796242725509107	1	0.552656964397615	1	0.750084690801097	0.990865918860029	0.135068072659425	-0.021543448110718	0.887346411937445	0.985399319873674	0.156611520770143
chr1	154965632	154965763	131	-	exon	SHC1	0.0922606575719187	1	0.183069638984132	1	0.369510852848109	0.990865918860029	-0.135923469006575	-0.021543448110718	0.887346411937445	0.985399319873674	-0.114380020895857
chr1	154970073	154970293	220	-	utr5	SHC1	0.777649798225214	1	0.989056571424277	1	0.797137923640883	0.990865918860029	-0.195935588466842	-0.021543448110718	0.887346411937445	0.985399319873674	-0.174392140356124
chr1	154983754	154983992	238	+	utr5	FLAD1	0.381433412789239	1	0.673526194265666	1	0.917658530479568	0.990865918860029	-0.330987983503641	-0.0459421064436161	0.750119861559105	0.946525785976407	-0.285045877060025
chr1	154988045	154988412	367	+	utr5	FLAD1	0.609116811445381	1	0.419540196644869	1	0.353647138948163	0.990865918860029	0.635635449826478	-0.0459421064436161	0.750119861559105	0.946525785976407	0.681577556270094
chr1	154988553	154988791	238	+	utr5	FLAD1	0.836426556971549	1	0.588687103147413	1	0.63284355099568	0.990865918860029	-0.0208853639291115	-0.0459421064436161	0.750119861559105	0.946525785976407	0.0250567425145047
chr1	154990331	154990500	169	+	utr3	FLAD1	0.768292261332283	1	0.95722381394307	1	0.981587452312238	0.990865918860029	-0.179544940281907	-0.0459421064436161	0.750119861559105	0.946525785976407	-0.133602833838291
chr1	155002764	155002925	161	+	utr5	ZBTB7B	0.380633864186439	1	0.430620445917105	1	0.492747621756636	0.990865918860029	-1.45373159973125	-0.940325258144338	0.251579393833924	0.74368532019256	-0.513406341586911
chr1	155014618	155014893	275	+	utr5	ZBTB7B	0.70710984639643	1	0.812025743207501	1	0.629185681055929	0.990865918860029	-1.42036146841234	-0.940325258144338	0.251579393833924	0.74368532019256	-0.480036210268007
chr1	155015013	155015471	458	+	exon	ZBTB7B	0.539492019903571	1	0.648492876672413	1	0.346051718740786	0.990865918860029	-0.956647478454335	-0.940325258144338	0.251579393833924	0.74368532019256	-0.0163222203099975
chr1	155015585	155015763	178	+	exon	ZBTB7B	0.958872015290277	1	0.91753211377871	1	0.928264636715144	0.990865918860029	-1.21903952600684	-0.940325258144338	0.251579393833924	0.74368532019256	-0.278714267862498
chr1	155016126	155016820	694	+	utr3	ZBTB7B	0.64679454231557	1	0.785831702148057	1	0.564537168109343	0.990865918860029	-1.29454173442655	-0.940325258144338	0.251579393833924	0.74368532019256	-0.354216476282215
chr1	155017398	155017778	380	+	utr3	ZBTB7B	0.819588951297583	1	0.903927983597707	1	0.8817885333745	0.990865918860029	-2.38868266932921	-0.940325258144338	0.251579393833924	0.74368532019256	-1.44835741118487
chr1	155050485	155050855	370	+	exon	ADAM15	0.59184850683652	1	0.433625035598081	1	0.493919213964839	0.990865918860029	-0.0831345686891058	0.0738102565220416	0.593504880055295	0.905853093613946	-0.156944825211147
chr1	155050922	155051167	245	+	utr3	DCST1	0.869030547502155	1	0.704093595625992	1	0.734425340926006	0.990865918860029	-0.300306634782358	-0.0234311238733565	0.958881442255135	NA	-0.276875510909002
chr1	155055709	155056145	436	+	exon	ADAM15	0.200356235966964	1	0.125058513142212	1	0.145511923630688	0.990865918860029	1.11208283126068	0.0738102565220416	0.593504880055295	0.905853093613946	1.03827257473864
chr1	155062161	155062486	325	+	utr3	ADAM15	0.466278542687715	1	0.836054891159445	1	0.843878378689249	0.990865918860029	0.158113649054844	0.0738102565220416	0.593504880055295	0.905853093613946	0.0843033925328025
chr1	155068974	155069379	405	+	utr3	EFNA4	0.637218658318344	1	0.864215519963404	1	0.911614246436393	0.990865918860029	-0.187327607664164	-0.187319111631265	0.660370302452497	NA	-8.49603289862499e-06
chr1	155078888	155079020	132	+	utr5	EFNA3	0.719354429944053	1	0.654622928559095	1	0.805630195055389	0.990865918860029	-0.07339698314222	-0.179050352318946	0.687256125328553	NA	0.105653369176726
chr1	155133630	155133760	130	+	exon	EFNA1	0.193849512645951	1	0.206491275856611	1	0.292509619791447	0.990865918860029	-0.507052274500006	0.0639474853152327	0.770775168009761	0.95251789997354	-0.570999759815239
chr1	155134327	155134563	236	+	utr3	EFNA1	0.510535636576467	1	0.736468298012018	1	0.708129214328662	0.990865918860029	0.048891151583604	0.0639474853152327	0.770775168009761	0.95251789997354	-0.0150563337316287
chr1	155139998	155140269	271	-	utr5	DPM3	0.484539537611129	1	0.785154805102127	1	0.945860772886448	0.990865918860029	-0.427997110281641	-0.371730383288502	0.100391813655357	0.580334261412673	-0.0562667269931381
chr1	155172797	155172999	202	-	utr3	RP11-201K10.3	0.473235899755352	1	0.326873408543686	1	0.476499073374823	0.990865918860029	0.326693197511596	NA	NA	NA	NA
chr1	155208797	155209311	514	+	utr5	MTX1	0.729784748283622	1	0.565942716074782	1	0.580437836284162	0.990865918860029	-0.180715132935883	-0.140110176324362	0.458005797939515	0.859915212030988	-0.0406049566115217
chr1	155210453	155210596	143	+	exon	MTX1	0.0594084658758539	1	0.110842919164146	1	0.083563694287699	0.990865918860029	-0.412964836035734	-0.140110176324362	0.458005797939515	0.859915212030988	-0.272854659711373
chr1	155250335	155250717	382	-	exon	FAM189B	0.736004698317804	1	0.522996804707054	1	0.796997930511492	0.990865918860029	-0.0885442163822573	-0.205137883856652	0.280829299131762	0.769956263433103	0.116593667474395
chr1	155254792	155255494	702	-	utr5	FAM189B	0.680608408942558	1	0.827283444435591	1	0.554805392076176	0.990865918860029	-0.378218610223045	-0.205137883856652	0.280829299131762	0.769956263433103	-0.173080726366393
chr1	155258892	155259034	142	-	exon	SCAMP3	0.99915528247552	1	0.721389919390482	1	0.743769738672363	0.990865918860029	0.284464717648406	0.0641512612401909	0.629525148181395	0.918076834231213	0.220313456408215
chr1	155260364	155260513	149	-	exon	SCAMP3	0.822560467285852	1	0.916368858258755	1	0.886724546228708	0.990865918860029	-0.0154614169096619	0.0641512612401909	0.629525148181395	0.918076834231213	-0.0796126781498528
chr1	155260577	155260756	179	-	exon	SCAMP3	0.348489886717784	1	0.503391046048078	1	0.40076791444063	0.990865918860029	0.0291585920056304	0.0641512612401909	0.629525148181395	0.918076834231213	-0.0349926692345604
chr1	155261690	155261837	147	-	exon	SCAMP3	0.428686262901555	1	0.588755668045515	1	0.589593500480549	0.990865918860029	-0.18895508624465	0.0641512612401909	0.629525148181395	0.918076834231213	-0.253106347484841
chr1	155262095	155262373	278	-	utr5	SCAMP3	0.258006317649437	1	0.346689526634963	1	0.19156881962246	0.990865918860029	-0.389476188303014	0.0641512612401909	0.629525148181395	0.918076834231213	-0.453627449543205
chr1	155268763	155268922	159	-	exon	CLK2	0.586741429397434	1	0.906432471969764	1	0.983786811785607	0.990865918860029	0.321780583723924	0.259143178228707	0.0553509590428848	0.467773379846976	0.0626374054952171
chr1	155270911	155271078	167	-	exon	CLK2	0.997634944471541	1	0.756871098942168	1	0.644421434101068	0.990865918860029	0.198482483496002	0.259143178228707	0.0553509590428848	0.467773379846976	-0.0606606947327045
chr1	155273205	155273549	344	-	utr5	CLK2	0.900974595852271	1	0.99880087085722	1	0.952978860772053	0.990865918860029	0.119750184000032	0.259143178228707	0.0553509590428848	0.467773379846976	-0.139392994228675
chr1	155277563	155277822	259	+	utr5	HCN3	0.110207471764186	1	0.145044510686198	1	0.135679667774285	0.990865918860029	0.0245619073435182	0.283701713349958	0.151659188506479	0.649270041347936	-0.25913980600644
chr1	155288036	155288455	419	+	exon	HCN3	0.884108098243818	1	0.655012772561786	1	0.71695743631017	0.990865918860029	0.235041491492989	0.283701713349958	0.151659188506479	0.649270041347936	-0.0486602218569688
chr1	155309946	155310079	133	+	utr5	FDPS	0.500169020307775	1	0.734682735248461	1	0.877647399156356	0.990865918860029	-0.493469174152164	-0.31754706509592	0.0418814597064261	0.419425218689484	-0.175922109056244
chr1	155321326	155321470	144	-	exon	RUSC1-AS1	0.0776301267744108	1	0.0961933848278913	1	0.223333884910239	0.990865918860029	-0.100716146784822	0.0369419716317776	0.885201564585136	0.98460232840727	-0.1376581184166
chr1	155323321	155323620	299	+	utr5	RUSC1	0.767338337268124	1	0.679657969057809	1	0.848808665146802	0.990865918860029	0.235222435234413	-0.169058173425604	0.32740634016438	0.796799688642911	0.404280608660017
chr1	155324367	155324977	610	+	utr5	RUSC1	0.343968804126431	1	0.218757247184116	1	0.286372695122745	0.990865918860029	-0.052579557617838	-0.169058173425604	0.32740634016438	0.796799688642911	0.116478615807766
chr1	155325294	155325611	317	+	utr5	RUSC1	0.764074815707618	1	0.577933322299552	1	0.663062089514393	0.990865918860029	-0.126615653419865	-0.169058173425604	0.32740634016438	0.796799688642911	0.0424425200057397
[truncated: 27,319 more rows]
