# Supplementary material for: Limits in the detection of m6A changes using MeRIP/m6A-seq
Source: Sci Rep. 2020 Apr 20;10:6590. doi: 10.1038/s41598-020-63355-3 (PMC7170965; doi:10.1038/s41598-020-63355-3)
Supplement: Supplementary file 3 — Supplementary information 3. [file 41598_2020_63355_MOESM3_ESM.zip › additional_file4_v2/macs2_deq_results/tan_kshv_2018_deq_results.counts.txt]

control_input	control_input.1	control_input.2	control_IP	control_IP.1	control_IP.2	treatment_input	treatment_input.1	treatment_input.2	treatment_IP	treatment_IP.1	treatment_IP.2
peak1	8	28	18	34	223	186	1	0	1	1	9	8
peak2	42	125	97	191	1071	846	2	6	3	11	20	32
peak3	10	15	19	16	78	88	0	0	1	0	1	0
peak4	17	46	43	42	194	187	2	2	1	2	0	13
peak5	75	368	357	775	6854	5664	11	12	10	48	169	343
peak6	12	45	44	41	255	233	0	0	2	0	2	12
peak7	0	12	12	5	112	20	0	0	0	1	3	8
peak8	13	52	51	32	309	200	0	1	1	0	10	13
peak9	11	31	32	17	134	101	0	0	2	0	2	1
peak10	11	38	60	33	244	184	0	2	3	2	1	6
peak11	60	216	204	201	1184	866	6	11	6	26	70	73
peak12	527	479	549	723	2509	2172	134	168	139	178	156	294
peak13	6	19	6	9	76	22	4	6	7	3	53	52
peak14	6	4	4	34	62	67	9	8	9	79	99	149
peak15	7	9	15	22	108	61	8	14	9	26	94	149
peak16	127	136	155	208	230	179	1234	786	888	2097	1160	2107
peak17	13	81	77	41	188	45	25	52	42	33	122	253
peak18	188	431	346	250	779	627	177	260	274	193	516	687
peak19	2135	2348	2409	14456	34748	28509	1322	1635	1763	10935	14564	24107
peak20	7	2	2	24	34	42	16	11	13	77	38	82
peak21	31	21	28	127	150	119	67	53	72	520	269	478
peak22	473	569	608	3409	6297	5891	215	242	249	1794	1786	2780
peak23	43	53	59	55	106	85	22	26	34	93	127	207
peak24	49	47	49	63	99	78	18	19	25	79	113	157
peak25	3	5	5	5	11	8	5	7	10	78	98	173
peak26	29	27	40	38	83	74	25	24	26	236	297	429
peak27	5	3	2	5	12	17	13	5	5	152	107	161
peak28	5	1	5	6	28	25	11	13	10	96	138	272
peak29	3	5	2	8	18	17	14	8	12	104	109	167
peak30	21	40	33	60	147	154	12	21	18	137	223	276
peak31	9	4	21	20	39	19	8	7	10	124	127	182
peak32	27	32	32	102	169	149	18	22	5	59	80	136
peak33	10	6	4	71	74	57	14	8	7	110	28	50
peak34	6	6	7	100	190	166	9	10	7	133	152	261
peak35	0	4	11	39	104	80	5	6	3	83	71	123
peak36	4	8	6	28	74	72	13	8	13	58	69	91
peak37	15	24	20	75	233	217	24	32	22	158	226	364
peak38	36	20	21	125	208	197	5	11	6	83	78	117
peak39	241	359	328	1310	1854	1089	364	298	286	1720	646	1341
peak40	299	995	829	631	2317	897	254	707	395	431	1564	2425
peak41	542	491	493	563	1057	899	370	443	501	374	665	1039
peak42	456	362	451	701	1358	1160	276	352	378	633	1087	1392
peak43	8	69	46	80	384	118	20	36	23	71	255	372
peak44	651	924	937	4399	9178	7373	481	596	573	4428	4537	7527
peak45	472	508	574	1904	3557	3077	263	249	255	1599	1130	1808
peak46	10	21	15	49	97	79	4	7	8	28	28	42
peak47	9	88	70	27	150	110	21	34	32	14	40	86
peak48	197	228	215	501	610	583	106	115	120	232	215	328
peak49	377	323	351	845	1816	1455	172	200	164	549	512	865
peak50	150	84	95	178	353	279	72	60	57	151	112	221
peak51	282	231	231	462	709	580	117	103	120	281	325	461
peak52	110	120	102	504	997	802	46	31	53	296	292	402
peak53	409	354	340	1055	1761	1684	225	187	173	608	488	825
peak54	110	127	142	721	1173	1050	52	58	38	314	253	402
peak55	430	371	372	1345	1514	1514	191	168	168	684	412	716
peak56	49	88	91	68	270	160	28	44	30	55	107	155
peak57	448	785	813	3917	10650	9455	315	403	401	2727	4016	5616
peak58	483	533	563	1234	2203	1778	156	213	209	398	655	845
peak59	44	40	53	293	611	652	22	29	29	224	173	230
peak60	849	947	1178	2916	4290	4625	623	820	739	2809	2314	3232
peak61	41	176	192	97	572	379	60	148	139	62	327	483
peak62	30	21	33	113	319	218	14	21	12	59	56	86
peak63	971	1276	1233	1914	3136	2398	421	515	450	836	1241	1771
peak64	30	104	111	119	522	203	27	35	35	63	159	231
peak65	46	44	45	172	491	420	28	44	42	126	260	383
peak66	574	617	662	4374	10777	8501	422	609	574	4679	5790	9689
peak67	490	498	514	767	1107	1064	262	563	522	611	583	1106
peak68	200	195	182	351	733	575	142	195	184	289	956	1144
peak69	91	139	141	65	345	128	95	150	91	63	287	490
peak70	75	78	90	269	431	339	36	45	45	138	163	298
peak71	308	273	302	2345	3770	3748	251	243	250	2299	2050	3360
peak72	13	24	24	110	349	249	13	35	30	127	314	393
peak73	56	60	66	380	720	545	33	132	81	222	700	828
peak74	6	19	25	56	189	130	8	15	13	25	198	210
peak75	24	80	66	62	356	195	31	83	80	63	318	417
peak76	30	31	39	52	136	111	17	47	47	51	84	151
peak77	47	34	33	93	169	166	42	20	16	46	47	77
peak78	48	50	57	199	299	285	31	26	26	206	58	106
peak79	386	537	516	5156	13192	11715	213	278	274	4452	6184	7614
peak80	4	46	52	16	184	54	6	25	16	23	83	191
peak81	17	11	10	52	89	78	8	9	16	129	212	360
peak82	281	255	287	1105	1495	1257	206	196	184	829	838	1165
peak83	103	171	199	157	362	258	60	152	118	97	253	437
peak84	49	35	48	269	494	485	41	46	33	355	366	490
peak85	70	59	60	322	514	426	38	19	28	232	137	216
peak86	36	29	36	218	247	202	30	13	9	148	64	128
peak87	69	65	44	78	236	119	41	49	43	54	162	191
peak88	94	42	61	224	287	222	51	38	42	138	109	180
peak89	144	154	166	995	1481	1148	113	116	111	759	908	1139
peak90	77	60	62	187	277	291	36	34	42	120	198	201
peak91	121	146	145	231	452	367	76	121	97	82	183	284
peak92	204	212	229	1130	1516	1234	192	174	173	1056	693	1026
peak93	143	87	94	1446	931	925	175	79	50	1622	384	813
peak94	93	54	59	621	574	404	88	48	51	510	240	403
peak95	42	30	26	83	137	138	9	17	22	70	76	129
peak96	12	7	10	76	156	124	1	8	7	52	113	133
peak97	1	0	1	24	17	28	1	0	3	39	55	99
peak98	6	3	3	34	62	48	1	3	5	69	82	124
peak99	6	4	5	53	44	45	8	10	6	61	85	124
peak100	10	3	3	53	97	78	11	7	2	67	83	113
peak101	12	8	5	83	93	73	8	5	10	93	73	172
peak102	21	8	9	77	81	78	17	11	23	124	90	126
peak103	145	109	131	498	653	611	122	109	85	542	539	844
peak104	122	161	125	370	255	194	149	93	84	328	110	247
peak105	181	165	182	479	692	566	125	144	129	446	270	505
peak106	71	96	95	301	389	424	71	81	86	448	214	376
peak107	1	3	4	0	2	6	5	13	7	38	89	157
peak108	1	3	6	6	10	9	56	143	120	120	417	503
peak109	22	8	6	60	48	32	17	28	23	81	197	194
peak110	0	0	0	0	0	0	3	10	14	13	94	122
peak111	0	0	0	5	12	18	19	45	45	210	532	789
peak112	22	102	108	107	1185	912	20	52	70	305	321	759
peak113	6	91	90	102	1226	1051	35	59	84	232	642	1227
peak114	65	46	44	175	187	188	72	28	32	208	154	270
peak115	38	32	30	145	174	123	45	57	41	115	170	209
peak116	24	23	19	128	152	120	7	10	11	52	57	77
peak117	24	10	20	95	93	90	11	3	8	33	48	52
peak118	32	20	27	247	343	307	14	12	7	122	137	181
peak119	125	118	98	543	787	699	46	41	56	305	317	522
peak120	11	37	26	36	106	82	29	46	46	24	159	177
peak121	13	18	22	104	343	326	14	23	19	226	395	482
peak122	5	4	3	59	164	125	9	3	5	92	180	182
peak123	6	4	2	20	67	66	8	9	7	40	84	86
peak124	3	5	7	31	66	66	2	11	1	93	83	100
peak125	90	76	105	208	325	253	64	76	60	207	174	272
peak126	139	198	169	335	481	367	120	126	124	351	167	324
peak127	61	149	114	124	282	155	62	98	65	108	166	245
peak128	14	51	36	53	184	72	14	36	23	39	107	171
peak129	81	84	91	228	308	291	55	38	38	239	161	263
peak130	33	31	37	87	127	105	29	29	29	71	98	91
peak131	24	44	25	58	199	92	7	19	8	48	105	136
peak132	248	176	154	1205	1443	1137	140	92	114	1097	753	1240
peak133	95	83	80	241	294	294	26	17	20	103	68	143
peak134	49	69	49	125	298	222	21	11	20	25	50	72
peak135	51	59	51	136	281	264	22	40	38	92	130	218
peak136	29	33	33	75	141	138	11	13	21	70	61	122
peak137	20	15	12	90	60	71	9	4	5	53	36	65
peak138	175	95	118	835	791	691	125	43	48	1092	225	419
peak139	218	193	196	1092	845	619	202	97	121	911	260	452
peak140	1079	755	838	10300	13560	11157	628	334	396	8427	3279	6767
peak141	21	32	29	257	360	341	38	43	39	408	440	613
peak142	27	31	28	222	407	371	30	34	43	378	429	664
peak143	20	14	17	118	171	134	26	16	18	168	214	237
peak144	101	81	110	252	553	472	38	69	52	203	314	433
peak145	33	9	15	140	171	198	12	9	11	103	72	125
peak146	73	50	73	624	580	515	35	19	21	416	110	191
peak147	86	75	72	483	655	665	79	64	65	509	491	677
peak148	28	37	51	84	123	121	22	31	31	112	255	307
peak149	664	536	574	4510	7719	6568	1057	1086	957	9679	9215	13161
peak150	280	254	306	1568	3458	3044	335	486	496	2286	4484	6416
peak151	54	79	78	168	483	314	107	156	91	255	531	760
peak152	15	124	117	316	1672	864	68	235	164	444	2210	3167
peak153	9	30	34	34	110	70	61	79	39	71	144	201
peak154	0	1	0	16	17	13	11	7	9	113	53	78
peak155	34	125	111	63	267	102	49	91	63	92	236	335
peak156	269	227	233	1183	1511	1302	228	206	181	1642	1102	1754
peak157	302	266	360	2529	3394	3199	291	336	271	3048	1897	3342
peak158	43	36	37	39	86	74	26	35	33	42	59	135
peak159	183	178	193	1277	2108	1940	241	205	244	1683	1944	2734
peak160	533	580	630	1140	1585	1512	281	403	458	743	823	1429
peak161	221	232	219	656	1377	1222	132	186	172	671	832	1190
peak162	22	20	17	297	297	293	31	7	5	245	88	194
peak163	2	1	1	12	9	15	22	15	18	225	62	139
peak164	115	90	70	614	484	397	1869	1571	1318	10669	4274	9292
peak165	171	68	62	1021	635	614	2371	1778	1487	19983	8410	14365
peak166	0	1	0	1	0	2	28	41	13	287	168	214
peak167	0	0	2	1	2	2	14	20	19	106	122	187
peak168	24	49	38	125	132	95	36	33	40	200	118	113
peak169	70	76	98	103	304	275	50	100	76	85	141	193
peak170	112	92	148	226	1025	844	71	114	92	313	488	660
peak171	389	473	534	1605	3916	3479	235	431	361	1828	2743	3303
peak172	114	111	131	166	253	184	97	134	81	192	135	188
peak173	175	199	189	209	570	456	138	190	140	329	302	450
peak174	289	314	353	1023	2201	2014	178	358	285	1164	1818	1957
peak175	1858	1008	1054	8120	8430	6265	1294	717	681	5802	3761	8933
peak176	35	22	30	159	220	227	19	20	11	181	133	156
peak177	37	26	29	260	320	261	28	22	11	258	158	305
peak178	10	12	8	119	142	85	10	3	6	115	65	125
peak179	3	33	19	4	104	26	10	41	11	20	116	191
peak180	238	182	231	1854	3544	2965	315	263	275	3347	3067	4283
peak181	79	44	44	157	200	192	74	75	69	138	181	261
peak182	26	21	33	113	305	303	19	13	13	80	70	94
peak183	342	375	370	1786	3906	3121	451	544	472	2763	3609	4607
peak184	256	248	265	1126	1836	1619	411	407	315	2581	1394	2172
peak185	52	49	60	96	314	202	84	93	81	68	194	192
peak186	138	99	100	873	1215	998	211	171	156	2623	1190	1771
peak187	101	82	63	573	445	434	152	122	117	939	419	754
peak188	91	94	86	524	789	716	137	145	125	939	666	888
peak189	129	76	82	1135	801	714	448	293	280	5038	2775	3860
peak190	63	46	39	437	512	446	241	212	202	1694	1721	2227
peak191	23	11	8	119	61	51	76	56	63	508	191	258
peak192	51	55	49	123	159	103	13	15	17	48	31	53
peak193	64	70	71	530	1053	1015	40	17	20	342	199	332
peak194	45	47	33	153	224	180	14	17	15	41	44	51
peak195	84	42	52	581	577	613	58	45	35	519	284	463
peak196	215	146	168	362	532	394	125	81	57	163	180	224
peak197	1780	1603	1752	3090	4864	4260	633	757	691	1889	1559	2574
peak198	2	87	69	23	346	56	6	36	11	18	135	244
peak199	32	23	14	112	80	65	24	8	16	204	38	108
peak200	3	13	11	66	222	191	1	0	3	26	21	34
peak201	252	247	223	686	727	662	113	90	95	361	215	360
peak202	77	81	59	401	528	381	81	45	41	324	100	222
peak203	89	52	57	371	252	217	51	27	29	287	108	175
peak204	57	46	44	703	718	609	46	24	19	681	314	520
peak205	29	20	37	276	267	200	31	18	22	320	132	238
peak206	9	2	3	66	48	32	14	7	8	100	45	34
peak207	34	26	26	33	51	41	23	33	29	40	59	75
peak208	40	22	29	126	96	102	26	20	20	167	69	169
peak209	266	193	221	707	770	833	134	133	88	579	298	563
peak210	72	64	47	329	350	299	44	17	26	167	67	136
peak211	260	271	333	790	1240	1114	218	205	218	1081	441	950
peak212	155	144	190	357	793	612	82	145	97	176	340	513
peak213	3	5	9	58	131	100	1	4	4	54	71	91
peak214	726	619	653	5929	7886	5824	487	327	331	4293	1474	4250
peak215	149	91	105	623	455	400	137	70	73	599	150	302
peak216	19	28	26	68	85	85	11	12	15	42	41	60
peak217	172	123	154	703	868	852	62	62	54	431	261	471
peak218	182	139	158	271	394	321	143	109	125	274	150	371
peak219	185	120	168	495	529	450	212	154	174	592	324	589
peak220	48	31	28	48	81	89	21	26	32	27	34	47
peak221	57	41	48	203	256	191	43	52	29	178	140	165
peak222	253	205	192	2421	4003	3766	153	176	141	2003	2292	2929
peak223	49	46	46	90	116	82	27	26	24	70	95	123
peak224	6	6	4	37	82	65	1	10	6	55	131	129
peak225	281	218	238	537	559	660	199	152	138	354	199	392
peak226	195	196	227	803	1738	1818	144	115	142	764	711	1129
peak227	363	375	410	1309	2200	2229	232	234	264	1042	1066	1615
peak228	156	165	189	809	1661	1342	149	102	116	890	737	1148
peak229	32	127	97	308	1567	705	54	87	68	404	604	1006
peak230	3	51	38	33	127	36	17	24	7	26	72	92
peak231	423	391	403	548	584	503	289	244	272	256	276	569
peak232	2260	1781	1982	12714	17383	16229	1535	1027	1183	11484	7467	13269
peak233	963	721	874	4993	6757	5662	415	397	383	3332	2468	3789
peak234	92	75	64	238	321	286	64	57	66	212	203	294
peak235	41	33	25	109	84	66	40	26	19	159	42	91
peak236	35	28	28	128	109	119	29	27	12	157	50	102
peak237	24	17	26	108	105	110	36	16	23	143	61	122
peak238	50	42	42	449	358	288	79	43	36	601	195	411
peak239	125	66	67	467	507	362	101	71	61	511	220	426
peak240	33	31	23	148	160	100	47	24	31	158	130	167
peak241	107	90	86	521	546	475	203	244	220	1069	1154	1978
peak242	97	78	72	224	467	402	291	286	258	1100	1037	1724
peak243	11	20	17	92	174	143	43	78	63	271	467	584
peak244	8	4	9	15	33	30	19	17	12	67	76	67
peak245	55	48	40	140	126	102	40	28	36	183	51	125
peak246	45	40	41	197	156	138	38	32	17	235	103	197
peak247	57	58	47	244	191	159	69	35	38	294	157	244
peak248	133	128	112	134	355	358	77	75	64	182	165	268
peak249	27	23	27	126	113	84	25	20	16	167	57	113
peak250	113	90	76	463	470	414	103	65	66	588	328	444
peak251	134	111	125	764	763	637	163	89	75	917	400	643
peak252	71	66	66	457	471	422	77	46	52	542	252	460
peak253	206	69	63	811	580	496	38	22	38	165	175	239
peak254	650	303	253	4428	2585	2456	115	87	66	1259	940	1164
peak255	155	366	379	247	743	362	238	252	205	329	403	645
peak256	106	83	91	465	604	553	113	92	75	608	387	624
peak257	171	98	110	1352	1067	967	109	83	56	1474	537	958
peak258	5	22	15	14	100	41	4	7	6	11	58	89
peak259	143	101	105	736	539	467	130	65	50	623	211	350
peak260	195	153	127	1469	1293	1041	176	81	81	1557	501	1204
peak261	38	39	28	318	350	313	48	18	19	324	105	227
peak262	17	20	13	111	64	61	18	7	9	125	27	50
peak263	979	1096	1154	7304	13633	11803	626	585	606	5853	5375	7314
peak264	459	531	533	1366	2436	2201	217	281	259	801	775	1186
peak265	9	3	6	56	107	119	6	6	4	40	48	79
peak266	173	97	118	974	886	765	107	85	71	810	392	633
peak267	7	2	6	263	219	154	14	3	5	258	55	114
peak268	223	181	155	1729	2273	1869	157	99	97	1319	967	1430
peak269	354	288	264	1962	2014	1553	368	239	185	2313	950	1564
peak270	111	78	67	517	387	275	115	71	51	498	225	341
peak271	114	120	112	295	269	264	62	73	75	238	183	235
peak272	165	131	139	508	586	497	116	92	91	399	223	410
peak273	402	375	359	1171	1916	1735	267	275	259	1177	795	1304
peak274	203	189	166	1430	1563	1353	183	107	93	1759	743	1364
peak275	40	63	67	190	478	368	49	42	50	174	276	353
peak276	116	128	142	166	248	229	68	76	100	150	177	244
peak277	1308	1581	1780	5242	9578	8835	208	152	167	1394	568	1083
peak278	645	739	741	1055	3827	2713	50	79	70	60	217	453
peak279	113	176	175	375	1300	982	20	9	17	100	101	116
peak280	427	635	741	2006	5117	4452	49	55	68	376	370	567
peak281	627	863	839	3814	6358	5449	90	72	93	954	370	683
peak282	11	276	231	139	2220	843	17	24	17	41	117	283
peak283	91	78	87	354	438	350	23	31	32	122	76	182
peak284	17	13	17	99	133	135	8	10	7	76	68	126
peak285	8	15	23	61	147	83	6	11	9	40	61	94
peak286	342	269	286	2720	3713	3261	395	312	338	5358	2212	4179
peak287	1400	819	942	2339	2673	2411	467	370	372	1606	965	1494
peak288	1126	938	1066	6393	8263	7606	529	364	428	4366	1937	3304
peak289	473	299	307	1173	912	930	340	215	260	990	507	1000
peak290	165	147	152	662	585	570	137	104	117	493	230	420
peak291	23	26	21	127	138	103	37	27	32	271	64	162
peak292	17	11	10	113	77	67	23	11	12	204	50	116
peak293	50	39	58	181	167	121	27	18	13	76	49	61
peak294	31	86	112	103	312	194	20	47	34	70	125	192
peak295	142	95	122	166	307	286	50	72	73	84	169	222
peak296	17	4	7	31	43	36	7	11	16	49	68	93
peak297	383	400	438	707	1033	819	263	215	197	387	809	1050
peak298	96	37	48	737	516	440	7	2	0	98	21	52
peak299	145	114	128	1193	1402	1244	38	34	26	394	157	254
peak300	358	269	288	1511	2831	2380	88	41	69	481	453	717
peak301	435	317	355	1082	1287	1171	109	57	64	629	168	346
peak302	77	81	96	505	798	606	67	84	84	688	763	1120
peak303	45	66	82	150	187	171	5	5	2	8	6	15
peak304	22	15	24	143	321	262	6	8	12	99	82	158
peak305	3	4	8	58	138	153	3	5	4	47	44	74
peak306	17	18	27	192	284	274	27	10	14	161	117	172
peak307	56	28	39	77	82	87	120	88	75	243	145	281
peak308	17	27	22	89	121	114	15	5	15	57	36	64
peak309	215	218	231	567	854	747	303	314	338	1237	1039	1573
peak310	18	68	49	28	152	68	70	132	90	34	180	273
peak311	8	64	45	52	455	172	46	104	59	216	658	904
peak312	0	1	6	42	73	66	7	2	1	12	5	15
peak313	70	58	46	25	16	22	74	53	44	198	49	144
peak314	64	148	109	105	690	188	61	98	63	173	597	796
peak315	350	401	422	3424	4911	4042	313	200	171	3520	1136	2777
peak316	76	84	77	310	275	224	12	14	27	84	60	74
peak317	939	628	675	5258	4695	4352	258	139	174	1940	733	1407
peak318	425	343	369	198	303	232	207	241	229	103	180	300
peak319	16	155	150	32	239	97	49	118	62	31	107	217
peak320	12	19	25	60	132	102	4	7	6	22	71	80
peak321	76	68	75	185	340	319	26	42	24	98	164	236
peak322	99	109	107	160	398	361	45	40	43	87	198	257
peak323	57	38	40	269	351	242	20	12	23	143	92	178
peak324	361	339	329	2861	4138	4001	146	145	161	2068	1711	2350
peak325	69	60	57	345	529	432	28	21	33	301	168	326
peak326	9	7	3	169	216	164	2	2	3	61	71	99
peak327	400	303	350	902	1231	926	349	221	251	772	700	1135
peak328	11	5	6	86	77	74	1	2	1	47	42	81
peak329	473	279	308	3028	2388	2052	410	278	248	3079	2125	3037
peak330	62	60	52	515	548	502	71	59	57	743	360	614
peak331	146	158	162	1046	2022	1871	132	144	146	1417	1475	1912
peak332	68	56	41	326	424	322	43	40	49	386	197	349
peak333	66	74	105	104	295	350	45	84	83	135	186	415
peak334	619	454	527	3684	5013	4766	423	322	305	3429	2249	4310
peak335	241	200	188	1080	1181	960	159	130	140	795	525	826
peak336	228	378	470	630	1727	1733	25	21	22	116	93	139
peak337	127	153	175	575	1017	844	105	109	85	357	377	548
peak338	465	552	612	1958	3291	2879	420	476	399	2214	1409	2264
peak339	482	407	443	613	827	673	187	183	181	341	317	522
peak340	4	1	1	12	16	8	6	2	6	48	71	74
peak341	8	17	14	50	137	99	0	0	0	9	10	16
peak342	10	87	53	40	460	204	32	41	28	62	183	388
peak343	281	243	261	1259	1719	1701	215	180	130	1437	421	1143
peak344	242	175	177	533	544	553	165	106	102	541	154	381
peak345	72	45	67	159	201	155	41	27	34	89	124	123
peak346	848	565	607	3469	4360	3683	225	196	186	1174	918	1516
peak347	568	292	348	1759	1969	1771	136	131	120	534	354	595
peak348	1124	687	700	5051	5431	4656	286	271	316	2040	1613	2262
peak349	157	113	140	289	534	373	42	29	44	79	142	265
peak350	249	276	235	1004	1721	1259	679	628	575	3179	2823	4225
peak351	152	111	141	1232	1965	1684	152	121	146	1524	1662	2634
peak352	130	97	84	293	332	318	112	65	59	232	198	264
peak353	92	89	62	329	301	184	86	71	48	293	125	217
peak354	433	370	368	1706	2451	2027	240	212	188	1178	963	1495
peak355	66	53	58	160	208	217	41	28	21	116	83	136
peak356	91	73	106	389	504	424	35	45	47	317	294	450
peak357	54	53	48	447	446	362	57	29	35	323	194	343
peak358	157	134	159	813	1125	868	140	101	89	545	452	722
peak359	80	64	69	312	307	263	56	44	37	250	107	275
peak360	652	229	207	3042	1729	1577	541	669	633	4441	3088	5460
peak361	305	114	136	716	355	379	304	418	340	894	695	1116
peak362	587	159	154	2484	1281	1068	599	782	722	3585	3724	5739
peak363	299	69	101	1294	460	429	287	308	237	1871	1186	2056
peak364	29	13	21	114	18	27	63	35	28	166	31	99
peak365	67	12	16	205	64	63	61	52	36	269	95	173
peak366	28	212	218	104	562	192	79	125	89	58	295	405
peak367	415	321	331	1565	2295	2211	405	246	279	1905	1073	1729
peak368	549	515	492	4042	6369	5533	503	370	328	5562	3411	5228
peak369	363	313	344	1897	2175	1891	442	291	306	2686	1318	2050
peak370	317	263	272	1245	1460	1234	236	194	218	1329	654	1146
peak371	1936	1231	1183	5183	6665	5582	566	502	547	2569	2254	3817
peak372	32	28	23	579	676	486	108	64	58	1785	604	1286
peak373	88	80	94	534	658	574	247	169	178	1484	863	1551
peak374	36	28	41	134	132	115	85	54	48	327	104	240
peak375	18	20	15	100	231	232	20	5	5	213	105	183
peak376	148	387	406	191	587	466	107	125	103	111	109	209
peak377	865	848	834	5021	6267	5314	617	414	345	3386	1984	2915
peak378	135	114	110	640	1244	1195	67	60	45	427	351	512
peak379	195	194	238	1219	1453	1121	123	92	85	859	543	876
peak380	40	139	135	68	364	137	42	65	40	56	160	257
peak381	266	229	275	646	933	732	175	111	127	434	344	458
peak382	42	51	59	137	235	201	23	33	27	124	126	210
peak383	79	34	53	130	125	119	87	94	86	237	275	332
peak384	32	21	19	212	102	55	63	16	20	327	77	131
peak385	194	180	192	423	390	315	210	195	169	643	278	575
peak386	99	108	143	229	326	247	83	80	63	206	199	346
peak387	0	0	0	0	1	0	12	6	10	131	5	35
peak388	0	0	0	0	0	0	31	11	13	138	8	56
peak389	52	58	78	485	1283	1178	73	60	57	787	926	1104
peak390	52	68	70	96	232	211	46	42	47	122	89	216
peak391	65	83	79	230	267	291	70	45	49	355	140	223
peak392	54	31	29	74	104	49	22	9	5	34	26	41
peak393	186	488	494	1097	3541	2140	181	173	152	934	1318	1886
peak394	113	115	103	371	734	608	290	352	407	1331	1785	2618
peak395	5	2	3	67	24	19	2	4	5	13	20	13
peak396	72	19	29	222	107	87	29	34	34	136	159	190
peak397	11	12	5	35	25	16	14	7	10	87	35	68
peak398	55	82	56	111	255	210	63	62	85	136	225	309
peak399	465	343	343	1546	1143	1068	239	226	171	1025	365	716
peak400	233	175	177	721	588	538	184	96	78	573	230	424
peak401	104	91	117	706	593	470	113	75	66	918	200	411
peak402	155	133	161	615	828	681	160	151	143	676	818	1039
peak403	208	119	127	1148	1181	1021	190	169	185	1481	1200	1972
peak404	692	600	640	2938	5250	4581	584	531	423	2889	3609	4204
peak405	12	12	15	70	121	100	8	9	10	85	117	186
peak406	56	49	42	354	182	148	63	30	48	423	152	300
peak407	87	59	65	265	327	241	93	63	68	330	267	513
peak408	225	171	158	1282	1227	1245	89	37	39	697	146	384
peak409	124	100	125	477	410	405	72	35	45	219	97	200
peak410	713	480	553	3593	4528	4072	290	243	218	1873	1494	2386
peak411	1391	949	991	1757	2928	2645	776	366	401	998	1018	1900
peak412	60	30	29	597	818	641	39	15	24	606	505	709
peak413	20	17	16	545	552	425	42	34	17	800	281	681
peak414	152	186	225	247	490	314	106	116	109	211	168	291
peak415	504	451	512	2712	3409	3192	182	207	235	1651	961	1611
peak416	90	87	93	165	189	182	38	15	27	117	36	91
peak417	86	83	98	305	436	394	34	32	30	156	92	143
peak418	139	138	178	347	385	318	77	37	29	246	52	142
peak419	3512	1812	2203	4017	4711	4567	1323	1040	1129	2844	2065	3193
peak420	224	206	202	1115	2041	2021	109	96	89	770	867	976
peak421	89	72	71	154	340	296	51	42	33	95	106	157
peak422	316	366	585	805	2088	1344	221	169	162	716	454	1080
peak423	602	559	583	3593	3808	3297	232	182	204	2102	1174	1794
peak424	13	15	25	138	311	220	14	3	7	89	104	153
peak425	19	46	37	137	459	189	16	27	20	124	200	275
peak426	79	478	384	697	4180	1854	109	231	142	568	1483	2195
peak427	146	140	135	212	538	303	81	63	74	172	230	317
peak428	550	614	598	976	2355	2211	275	328	324	918	803	1536
peak429	276	343	319	587	1274	989	158	199	175	440	564	809
peak430	1387	1250	1274	11196	21349	19128	903	658	615	10238	6809	11308
peak431	39	28	38	200	227	194	42	20	22	219	65	164
peak432	66	69	68	564	688	631	98	40	36	708	254	472
peak433	360	242	220	1310	1310	1206	185	167	139	1063	342	728
peak434	430	270	293	1899	2340	1977	13	12	18	91	88	138
peak435	127	130	130	655	878	683	4	3	8	38	14	42
peak436	195	175	174	245	462	478	77	99	88	200	188	298
peak437	219	402	404	691	1721	1359	189	216	222	605	537	1147
peak438	85	57	68	218	232	193	48	56	36	146	133	182
peak439	79	48	63	141	131	114	39	33	38	116	77	102
peak440	93	100	95	305	998	964	74	63	77	243	532	895
peak441	145	142	126	1410	2714	2181	111	103	84	1468	1380	2649
peak442	95	65	88	175	209	197	56	36	46	130	157	181
peak443	835	448	478	1589	1351	953	220	279	251	663	471	913
peak444	32	72	69	109	220	92	38	95	58	68	256	346
peak445	212	106	112	709	322	297	140	81	128	553	254	467
peak446	14	5	6	124	55	45	3	4	6	95	32	70
peak447	2	3	2	14	79	83	17	12	15	261	181	328
peak448	4	4	4	13	98	96	25	9	20	186	191	252
peak449	89	71	78	152	194	187	44	36	36	76	66	118
peak450	150	159	149	478	834	648	65	64	82	278	472	463
peak451	101	81	81	215	270	295	45	30	28	178	68	142
peak452	156	128	127	273	469	422	75	48	52	210	189	322
peak453	330	256	264	844	960	843	150	139	149	532	326	590
peak454	38	17	25	98	107	70	14	11	14	80	80	98
peak455	9	4	3	105	73	50	7	3	4	62	22	24
peak456	63	97	117	135	348	353	67	94	98	179	241	315
peak457	940	1620	1572	7619	24575	21150	957	1604	1496	10269	16125	21895
peak458	401	858	763	2362	9053	7995	481	823	698	3508	6452	7837
peak459	25	64	69	66	316	242	31	62	62	82	181	202
peak460	57	105	80	106	428	318	91	105	97	178	255	423
peak461	15	38	42	77	341	234	23	60	54	61	280	367
peak462	21	47	41	101	500	306	49	69	48	222	350	699
peak463	590	441	482	2858	4115	3754	335	273	269	2642	1816	2795
peak464	361	233	233	788	869	743	271	183	149	448	395	806
peak465	1301	1180	1170	2184	4235	3737	554	660	578	614	2465	3065
peak466	132	148	166	309	401	332	39	44	53	92	171	235
peak467	120	112	97	196	352	237	45	49	26	34	144	152
peak468	442	283	296	1802	1394	1432	122	111	118	783	392	614
peak469	347	201	211	3233	3445	2981	178	128	108	2390	1642	2603
peak470	349	278	253	1334	2062	1901	123	91	77	676	461	705
peak471	370	245	300	1310	1461	1375	130	105	88	614	230	455
peak472	297	189	190	590	626	598	97	67	61	314	156	243
peak473	706	596	603	920	938	953	228	176	161	281	192	355
peak474	585	408	498	1599	1829	1642	299	150	140	1388	303	657
peak475	3	32	19	4	111	37	18	52	21	14	130	152
peak476	262	241	265	2149	4017	3427	609	584	471	6230	5718	7876
peak477	258	196	214	1175	1290	1114	500	453	393	2127	1415	2426
peak478	156	117	110	652	760	720	363	277	290	1525	1004	1479
peak479	101	112	105	679	1216	1041	117	74	78	1051	592	1013
peak480	13	9	9	101	116	101	13	10	10	118	29	76
peak481	73	168	168	200	575	376	110	93	82	173	310	408
peak482	332	201	184	1911	1879	1290	244	144	140	1854	707	1276
peak483	750	666	657	8791	10900	8528	616	436	394	9175	5313	8764
peak484	238	206	188	1985	2232	1882	271	156	135	2145	1657	2629
peak485	5	4	5	49	76	64	10	6	6	204	124	194
peak486	444	374	360	1705	1880	1729	324	184	208	1673	496	1166
peak487	1978	1928	1887	3600	7124	5861	1120	1084	1224	3461	2641	5261
peak488	21	21	22	229	232	229	10	12	11	123	80	124
peak489	254	234	240	654	864	815	129	138	146	306	240	342
peak490	596	568	619	3299	5613	5120	306	360	321	1824	1990	2649
peak491	350	381	355	1280	2424	2391	178	251	199	960	1033	1328
peak492	521	627	594	1988	5648	5285	257	372	351	1105	2204	2853
peak493	519	347	341	1135	1230	991	320	307	256	1122	956	1267
peak494	316	373	445	856	1450	1295	362	339	340	1152	745	1581
peak495	193	600	511	197	787	710	61	127	117	67	203	294
peak496	350	848	754	730	1979	957	93	196	129	214	460	662
peak497	720	562	652	2229	2910	2534	584	396	365	1855	1462	2322
peak498	198	143	194	280	491	517	87	125	115	249	393	529
peak499	73	402	335	131	1113	265	61	167	94	93	390	646
peak500	192	703	746	474	1235	884	212	379	252	231	520	789
peak501	104	87	73	276	238	168	84	55	57	266	113	196
peak502	451	296	335	3609	4635	3538	244	184	189	2360	1765	2682
peak503	364	237	271	705	881	677	286	198	193	700	399	689
peak504	627	600	553	1660	2312	2219	484	404	396	1683	1116	1696
peak505	659	559	608	3351	5100	4263	424	427	445	3032	2669	3727
peak506	46	55	47	70	92	96	52	45	59	113	125	204
peak507	97	80	72	669	948	862	70	32	38	737	462	620
peak508	36	15	24	61	68	76	12	17	16	54	36	87
peak509	170	149	196	1193	1899	1648	188	151	175	1680	1446	2462
peak510	572	341	380	1718	2063	2107	95	104	97	493	498	753
peak511	45	235	192	95	400	137	39	71	36	26	94	187
peak512	167	172	165	396	752	659	162	136	124	380	483	646
peak513	130	133	153	764	1120	1144	150	103	117	666	755	1157
peak514	307	266	344	1753	2662	2276	276	218	207	1869	1593	2381
peak515	14	17	16	82	77	62	14	9	9	55	43	54
peak516	51	60	61	264	412	369	61	50	37	292	205	290
peak517	337	331	275	662	987	780	291	358	255	685	869	988
peak518	262	173	156	371	434	347	206	160	131	246	315	381
peak519	523	483	478	2221	2532	2367	554	464	429	2915	2172	2566
peak520	315	194	220	1555	1547	1681	256	223	202	1635	1106	1558
peak521	489	678	736	1512	3386	3001	262	165	166	1061	540	910
peak522	210	265	274	805	1102	674	131	87	69	408	305	424
peak523	121	95	120	1022	1068	899	213	102	61	1912	590	1133
peak524	238	212	206	1428	2026	1865	203	146	144	1444	962	1428
peak525	59	95	91	78	222	133	51	61	52	47	126	182
peak526	55	54	72	749	1033	857	33	18	15	467	213	398
peak527	41	26	44	236	283	214	36	8	15	130	41	124
peak528	26	28	38	108	104	90	25	13	22	51	38	62
peak529	18	21	27	66	122	112	15	5	14	46	59	49
peak530	99	95	101	288	411	360	57	42	38	314	144	227
peak531	105	106	126	369	489	454	122	100	132	525	336	535
peak532	95	81	90	682	1146	868	171	117	110	1685	1060	1448
peak533	986	678	680	4235	3668	3160	419	398	378	2492	1805	2534
peak534	21	16	21	190	330	277	28	20	16	138	266	312
peak535	26	20	22	68	88	69	9	15	11	49	68	82
peak536	82	53	53	518	777	647	55	52	50	639	393	560
peak537	27	26	24	511	889	613	43	26	20	571	361	641
peak538	53	31	38	173	182	203	44	25	40	272	120	193
peak539	39	27	30	221	185	162	33	28	24	243	90	157
peak540	13	14	15	50	73	62	29	20	13	88	37	47
peak541	31	17	33	205	152	120	35	13	7	250	44	174
peak542	701	514	588	5109	6448	6304	323	270	283	3917	2191	3851
peak543	14	8	5	37	107	77	12	8	9	70	169	250
peak544	5	3	8	49	53	58	10	14	3	70	115	175
peak545	1	8	8	104	53	30	14	3	5	156	14	33
peak546	23	18	13	44	32	30	24	8	10	115	11	27
peak547	14	36	31	236	127	90	47	20	16	321	43	89
peak548	15	25	29	188	97	79	50	15	14	592	48	96
peak549	233	1840	1622	642	4814	2695	195	644	578	290	1645	2617
peak550	75	57	68	462	303	224	163	51	42	1083	140	242
peak551	111	81	77	267	153	145	131	59	61	391	81	180
peak552	177	152	136	1034	739	603	235	114	118	1289	371	831
peak553	109	95	79	321	294	265	109	85	91	367	199	327
peak554	172	162	191	425	629	482	184	161	152	406	480	651
peak555	261	219	239	462	442	459	183	193	196	386	304	507
peak556	110	97	80	159	291	252	94	78	72	137	204	273
peak557	318	213	254	2113	2732	2324	276	215	230	2222	1463	2926
peak558	121	108	111	232	361	256	63	55	58	82	117	211
peak559	549	638	646	2466	4292	3831	248	296	292	1634	1727	2420
peak560	980	691	753	886	903	697	687	324	333	651	390	732
peak561	93	56	40	342	299	220	75	30	33	289	121	246
peak562	125	85	103	549	496	378	118	73	72	419	163	398
peak563	334	306	295	1447	2112	1806	160	239	277	1129	1421	2043
peak564	13	42	57	74	275	117	21	40	28	68	151	232
peak565	54	31	45	197	172	118	23	5	8	159	9	59
peak566	131	94	73	319	268	283	49	19	21	101	55	98
peak567	271	192	176	1880	1654	1216	123	35	67	996	253	566
peak568	221	178	203	766	651	448	139	46	46	400	79	226
peak569	32	17	17	72	65	52	40	41	28	140	95	186
peak570	5	9	7	48	30	23	15	18	9	120	23	60
peak571	51	26	36	249	292	242	64	39	53	639	302	419
peak572	144	81	81	308	233	167	114	50	50	323	98	194
peak573	615	513	541	2122	2482	2464	456	276	323	1826	1449	2267
peak574	522	412	445	2903	3304	2866	341	254	254	2563	1848	3246
peak575	47	305	247	103	853	292	48	130	72	66	365	438
peak576	497	665	566	616	1229	769	252	366	308	380	460	721
peak577	555	401	434	1964	1627	1392	399	239	198	1489	497	881
peak578	651	489	456	716	856	616	258	251	227	399	294	570
peak579	1298	1368	1239	4724	6951	5566	757	616	643	4572	2197	3762
peak580	219	223	193	751	1328	1172	147	110	144	642	401	844
peak581	51	66	66	244	436	381	34	38	46	210	188	398
peak582	45	86	81	279	612	532	38	54	63	269	301	502
peak583	936	1866	1792	5935	19656	15509	628	1282	1066	5079	12077	16423
peak584	107	123	137	205	741	368	60	82	102	87	455	679
peak585	6	88	64	31	532	99	14	27	23	17	219	450
peak586	12	21	17	33	74	97	6	3	8	40	26	56
peak587	23	21	19	104	135	152	13	10	5	79	39	89
peak588	193	371	383	585	1216	849	75	92	114	305	243	383
peak589	793	821	903	4919	8383	7683	444	449	452	3805	3570	5717
peak590	128	190	203	240	317	276	122	113	108	149	145	253
peak591	72	65	54	229	385	354	53	78	47	194	328	444
peak592	96	79	67	458	638	658	39	74	50	339	313	375
peak593	26	32	18	59	126	101	13	24	17	27	83	65
peak594	110	100	91	921	980	729	129	66	65	1050	352	792
peak595	241	204	206	1295	1558	1224	192	168	169	1285	587	1110
peak596	32	41	50	62	133	90	14	34	38	102	47	88
peak597	496	330	379	1372	2028	1654	258	55	92	936	247	541
peak598	960	702	743	6080	9098	8446	384	337	286	3366	2835	4744
peak599	232	374	344	490	1395	761	63	95	81	100	258	450
peak600	113	430	403	281	1525	675	60	175	113	121	575	770
peak601	342	521	556	871	1624	1144	191	336	311	385	815	1150
peak602	416	263	316	554	996	954	167	154	191	171	389	603
peak603	24	12	21	95	32	46	19	11	9	190	19	33
peak604	72	69	77	617	674	569	70	44	34	801	355	574
peak605	113	87	104	527	701	577	109	75	61	572	399	589
peak606	90	43	60	613	702	520	65	55	34	645	290	450
peak607	197	109	103	458	380	260	122	51	64	382	148	321
peak608	471	265	282	919	897	934	217	203	184	716	626	788
peak609	59	28	41	558	469	449	32	21	18	179	82	122
peak610	99	100	102	954	761	593	206	108	97	1935	485	1018
peak611	20	191	161	37	272	85	60	122	88	42	161	249
peak612	1056	733	699	1840	2239	1799	708	429	434	1210	1239	1891
peak613	2	23	14	12	103	25	5	14	5	8	66	101
peak614	226	209	168	778	1299	927	195	164	132	1033	638	927
peak615	56	63	79	403	393	288	105	54	34	577	190	338
peak616	196	245	220	1390	2098	1678	211	178	134	1532	826	1262
peak617	79	217	151	363	1271	462	23	54	27	130	209	347
peak618	361	391	284	2185	2250	1636	140	70	65	1075	284	545
peak619	486	445	405	3515	4047	3270	188	85	107	1581	917	1407
peak620	866	760	753	6284	7987	6632	354	191	185	2986	1145	2065
peak621	464	410	396	3615	3615	3212	268	93	96	2001	662	1067
peak622	459	394	347	2863	3554	2939	168	89	94	1475	596	873
peak623	647	694	648	951	1866	1627	115	136	164	310	251	399
peak624	258	265	248	1845	2618	2207	91	50	43	644	441	631
peak625	252	232	218	627	957	790	159	84	79	330	239	390
peak626	0	0	0	0	3	2	228	227	286	882	1371	1776
peak627	0	0	0	1	1	0	48	58	50	40	247	319
peak628	42	41	51	402	196	179	95	54	64	490	66	244
peak629	18	19	26	142	73	48	55	16	25	266	20	106
peak630	36	40	53	278	152	105	106	51	59	471	103	362
peak631	63	67	63	686	625	444	113	77	56	1320	436	930
peak632	38	34	34	430	672	553	24	21	17	428	482	787
peak633	71	88	61	630	381	267	95	31	34	682	87	310
peak634	17	27	32	27	132	73	8	16	13	39	67	93
peak635	17	23	21	308	392	327	8	5	10	287	79	193
peak636	4	5	5	104	106	99	4	1	2	71	27	60
peak637	4	3	12	98	122	76	5	4	2	80	27	46
peak638	44	44	55	105	166	122	39	33	23	87	63	136
peak639	127	93	92	348	261	241	114	63	42	449	154	269
peak640	67	86	84	491	253	226	173	79	72	656	141	339
peak641	1571	2664	3228	12639	62490	42814	919	893	883	9082	11211	21878
peak642	3186	4016	4141	2886	6798	5286	1667	1261	1166	1889	1085	2342
peak643	565	602	707	2807	4153	3935	329	319	346	2470	1528	2301
peak644	159	406	345	246	824	640	92	161	139	147	328	473
peak645	96	68	78	556	611	614	80	59	63	664	424	644
peak646	78	70	63	216	222	193	45	33	26	178	77	132
peak647	132	97	94	981	1230	1168	40	43	53	766	472	836
peak648	52	68	54	421	454	369	49	35	30	500	213	406
peak649	98	93	80	560	936	850	72	68	53	618	506	763
peak650	13	9	19	83	85	86	16	7	11	82	37	76
peak651	681	732	899	3952	5106	4850	1383	812	808	12206	2873	6351
peak652	289	899	914	1749	6398	4586	851	906	903	4761	5802	10228
peak653	286	203	255	634	697	487	100	72	69	367	216	434
peak654	950	770	933	1098	1395	1211	296	175	221	500	261	529
peak655	569	486	550	2240	3114	3061	374	303	324	2223	1904	2774
peak656	360	327	376	2365	3665	3720	231	183	200	2540	1708	2566
peak657	33	90	96	152	507	193	21	75	57	40	287	313
peak658	289	186	196	411	738	538	107	109	110	87	189	368
peak659	740	1001	913	4141	6944	5215	316	589	453	1715	2716	3953
peak660	774	665	681	1918	1984	1653	252	426	375	787	790	1239
peak661	1329	923	971	5025	5847	5244	368	580	542	2803	2694	3787
peak662	259	282	288	1028	1540	1275	184	156	175	1025	848	1241
peak663	6	29	33	9	78	114	10	7	8	8	13	38
peak664	70	66	87	175	285	223	27	42	35	137	124	127
peak665	73	72	76	384	658	618	36	38	42	241	289	428
peak666	5	8	7	141	290	244	1	1	9	96	69	145
peak667	332	267	266	1436	1973	1742	157	165	180	750	801	1212
peak668	12	7	10	59	95	66	9	10	5	29	20	41
peak669	362	216	217	2027	2571	2082	140	109	108	1198	1262	1827
peak670	55	42	47	235	363	355	28	32	26	121	250	292
peak671	310	164	220	803	952	872	77	42	54	380	261	462
peak672	129	158	176	425	796	840	73	45	29	296	137	196
peak673	739	621	684	3452	4401	3756	384	406	427	2680	3678	4732
peak674	27	108	68	122	357	118	26	56	37	58	164	276
peak675	250	132	132	407	392	260	148	81	85	271	255	430
peak676	64	66	66	176	247	250	43	48	62	103	141	194
peak677	56	43	53	155	162	163	29	44	47	182	144	197
peak678	76	22	39	83	121	114	43	43	33	108	75	164
peak679	43	65	60	150	285	228	28	75	74	246	422	507
peak680	153	88	95	674	587	426	166	64	44	745	311	676
peak681	508	321	379	770	598	612	339	237	262	619	488	844
peak682	216	189	202	1016	1353	1067	99	56	59	644	421	764
peak683	112	79	128	270	490	484	29	37	26	197	146	242
peak684	14	20	18	267	475	428	3	5	7	166	87	168
peak685	379	186	223	916	854	705	144	75	75	700	162	457
peak686	609	618	576	1447	2164	1645	379	288	298	1282	605	1404
peak687	126	102	104	644	522	390	62	50	54	455	137	313
peak688	31	17	23	111	83	62	56	21	16	231	47	102
peak689	8	11	10	46	30	9	24	5	6	103	5	31
peak690	569	621	635	2718	3565	3109	331	278	303	1977	1384	2057
peak691	575	486	580	2713	3801	3461	357	259	297	2060	1425	2179
peak692	194	173	130	259	479	343	155	114	136	153	323	444
peak693	7	2	10	106	119	87	11	9	9	155	178	240
peak694	491	556	629	1801	2701	2721	421	516	561	2218	1484	2344
peak695	4	12	11	20	25	13	41	55	50	257	164	297
peak696	4	9	9	11	18	12	121	135	134	267	230	410
peak697	55	36	38	64	81	79	104	108	85	564	400	683
peak698	71	82	92	433	395	342	63	37	23	440	126	251
peak699	125	104	112	161	165	179	45	51	33	104	69	120
peak700	35	22	32	109	137	119	22	40	23	94	37	73
peak701	44	29	30	268	357	375	16	31	37	237	218	399
peak702	48	53	47	207	374	279	42	34	42	130	326	461
peak703	352	355	371	1107	2005	1372	225	307	245	805	1372	1713
peak704	157	131	160	911	743	611	118	38	30	752	109	275
peak705	54	49	43	176	389	302	37	15	16	103	52	94
peak706	183	145	133	1015	1473	1157	90	36	35	895	219	508
peak707	202	138	167	785	684	595	161	45	50	665	110	290
peak708	221	299	329	270	286	180	230	228	193	201	211	309
peak709	16	18	15	120	116	86	18	8	9	57	21	58
peak710	2	2	4	5	77	24	1	5	5	13	62	84
peak711	3	5	8	20	116	61	7	10	1	40	135	136
peak712	59	72	87	93	156	123	41	54	35	65	136	153
peak713	316	576	550	1606	3394	3043	152	148	164	911	907	1373
peak714	214	306	290	793	1352	1045	90	76	87	383	227	504
peak715	218	221	249	598	914	785	103	98	93	334	229	529
peak716	386	480	414	2301	3631	3218	249	167	175	2015	908	1820
peak717	23	36	45	54	234	121	6	14	10	40	50	95
peak718	43	47	58	493	770	626	60	23	20	525	159	423
peak719	526	418	414	3338	6085	4707	465	273	235	3438	1679	3420
peak720	118	90	92	317	319	223	37	68	57	177	166	300
peak721	1173	1062	1027	4462	5130	3919	663	640	601	2779	3215	4298
peak722	287	195	259	2939	3358	2867	239	121	106	2613	1065	2108
peak723	255	272	343	1094	2179	1821	161	135	144	702	749	1206
peak724	120	134	166	237	402	298	104	66	71	204	130	271
peak725	82	51	56	223	253	175	69	36	29	250	89	186
peak726	137	95	105	773	758	587	135	61	73	765	341	632
peak727	28	40	29	131	77	61	35	20	12	129	49	82
peak728	312	232	333	1172	1330	1332	203	157	124	965	470	798
peak729	157	124	148	934	797	661	105	21	32	669	190	320
peak730	149	71	122	264	221	140	140	71	53	197	72	190
peak731	109	106	98	389	375	295	91	44	41	428	124	283
peak732	72	85	92	105	145	122	69	50	58	82	139	195
peak733	141	131	157	1665	1340	1028	188	120	135	2722	465	1204
peak734	123	92	93	355	340	235	117	85	69	348	96	231
peak735	451	375	368	5152	7740	6412	204	109	104	2785	1509	2485
peak736	79	50	51	348	286	253	81	47	41	439	200	323
peak737	68	38	31	299	180	119	69	20	27	473	122	191
peak738	85	79	113	292	401	395	99	109	98	381	253	444
peak739	78	62	77	305	268	264	100	62	72	417	210	365
peak740	73	55	79	239	275	256	83	63	46	335	224	290
peak741	59	41	48	162	160	153	69	60	28	201	103	197
peak742	71	61	63	134	180	162	59	47	45	133	98	171
peak743	311	253	259	1178	1307	1315	292	196	192	1497	658	1363
peak744	81	64	63	188	220	148	84	51	67	240	154	236
peak745	63	91	77	712	219	127	69	21	21	319	34	89
peak746	107	73	73	455	288	235	92	58	41	384	162	296
peak747	238	217	219	532	637	501	207	260	262	499	651	1123
peak748	31	17	24	116	129	111	18	7	4	85	92	88
peak749	11	16	18	128	133	111	17	4	8	161	51	85
peak750	57	46	44	465	655	572	44	33	17	463	359	455
peak751	746	1024	1117	1277	2715	2337	399	524	448	655	1072	1498
peak752	254	140	151	489	617	584	47	50	52	144	191	284
peak753	298	228	220	3213	2725	2425	240	111	117	2963	879	1935
peak754	68	47	67	329	518	531	38	36	31	399	322	488
peak755	96	71	84	939	1517	1362	71	65	64	1216	705	1184
peak756	1658	1687	1742	4994	8162	6458	472	268	269	1619	648	1291
peak757	4381	5063	5119	29159	57456	51017	1329	718	870	11916	5223	8790
peak758	618	1369	1278	1463	6686	4616	261	220	190	372	1022	1690
peak759	87	74	56	410	300	261	71	41	34	397	178	306
peak760	228	184	176	1898	2165	1660	202	149	121	1929	1000	1749
peak761	6	20	29	7	147	40	9	20	8	15	64	103
peak762	9	9	11	104	117	129	9	7	8	195	56	114
peak763	18	29	16	26	79	34	64	106	82	150	274	407
peak764	38	44	34	334	217	142	72	36	24	498	59	186
peak765	50	37	27	230	196	142	79	39	48	386	88	169
peak766	1855	2533	2386	14563	30134	23975	2175	2690	2546	18628	18436	33798
peak767	260	331	322	968	1465	1181	231	316	352	963	852	1637
peak768	191	341	309	404	864	618	64	96	96	171	210	365
peak769	182	221	211	1238	897	656	274	68	70	1408	117	423
peak770	143	117	123	465	492	354	146	46	55	371	57	216
peak771	21	25	19	165	107	71	20	18	6	164	38	77
peak772	519	396	443	1486	1438	1084	458	484	434	1231	1264	2027
peak773	24	37	37	117	225	187	19	17	28	46	46	78
peak774	469	472	436	588	888	655	360	418	430	272	821	1272
peak775	19	186	161	175	1184	579	50	104	62	154	923	1078
peak776	280	285	299	1483	2083	1744	232	221	187	1852	1001	1771
peak777	186	244	220	1658	2411	1881	181	166	136	2780	857	2170
peak778	4	27	27	25	95	57	11	15	13	44	94	117
peak779	208	172	185	981	1480	1352	231	173	190	1718	798	1315
peak780	45	43	47	458	450	319	57	27	26	381	198	517
peak781	26	35	29	190	84	55	46	23	29	217	7	71
peak782	203	257	270	651	186	127	696	275	232	1176	54	205
peak783	15	90	89	29	181	34	24	53	37	32	218	297
peak784	37	53	43	235	437	405	84	40	52	664	396	623
peak785	52	97	90	127	339	249	152	134	154	593	350	589
peak786	0	1	2	30	64	54	19	4	6	289	128	242
peak787	137	135	128	1085	1182	1017	169	96	83	1806	421	1231
peak788	1037	1118	1173	3726	3303	3254	866	518	544	4577	1253	2208
peak789	26	49	44	77	239	114	31	42	37	82	187	352
peak790	150	95	111	799	537	438	131	83	94	713	152	519
peak791	110	97	141	435	563	333	87	57	58	450	231	413
peak792	10	3	9	27	27	26	16	10	7	102	34	54
peak793	151	113	175	644	1012	887	285	333	284	1836	1426	2423
peak794	105	126	129	362	429	352	284	280	255	1029	867	1587
peak795	187	183	188	381	588	428	148	137	149	355	315	699
peak796	218	226	230	340	556	502	128	177	197	316	302	427
peak797	164	233	200	364	769	576	122	150	153	414	415	628
peak798	92	55	59	194	131	175	62	78	58	221	172	322
peak799	63	57	84	133	203	196	68	67	62	267	176	306
peak800	23	15	30	28	45	53	70	61	35	179	86	160
peak801	26	16	36	116	88	61	46	24	9	177	37	88
peak802	166	74	97	539	360	226	92	40	32	308	129	239
peak803	22	9	22	175	377	306	9	4	5	106	36	72
peak804	69	55	55	321	163	120	69	31	30	351	41	127
peak805	228	204	160	1386	1164	931	166	100	70	1100	412	822
peak806	98	62	73	287	211	185	59	28	33	176	57	160
peak807	20	56	56	136	44	33	104	37	32	238	14	46
peak808	21	19	26	84	109	90	20	11	12	69	33	79
peak809	70	43	48	419	309	250	77	52	38	418	126	212
peak810	12	26	27	51	84	86	37	53	42	118	213	352
peak811	52	46	42	158	138	126	107	79	89	368	216	476
peak812	0	1	1	12	5	4	41	7	7	182	46	96
peak813	2	1	0	10	11	9	30	20	23	203	46	81
peak814	22	11	5	25	20	13	216	99	98	424	304	445
peak815	2	3	1	37	11	4	152	50	50	1038	63	208
peak816	85	83	62	742	605	417	153	81	63	1194	352	818
peak817	180	127	136	1331	1449	1168	175	136	126	1665	1201	2118
peak818	15	15	22	98	28	24	25	13	8	139	7	36
peak819	46	52	35	140	212	157	44	60	44	145	190	227
peak820	171	115	119	411	404	331	72	67	61	186	205	300
peak821	215	281	297	344	717	487	258	173	176	352	335	512
peak822	8	5	5	64	75	53	6	1	1	96	24	45
peak823	3	7	5	89	75	47	12	4	1	211	1	58
peak824	13	24	15	85	386	221	4	15	9	74	156	212
peak825	44	41	44	240	135	158	52	30	31	272	61	133
peak826	26	32	46	59	128	115	16	27	23	68	70	104
peak827	0	15	8	13	41	36	9	0	2	102	3	15
peak828	12	15	27	42	233	179	15	6	3	113	28	67
peak829	112	1366	1285	197	5126	1700	136	124	113	155	513	823
peak830	910	2321	2292	3778	9349	8806	440	191	205	1991	451	1207
peak831	155	413	418	1725	6556	4641	214	55	60	1784	223	794
peak832	395	420	428	911	1624	1172	271	198	175	877	425	984
peak833	56	46	46	207	182	146	36	18	18	151	81	143
peak834	28	21	21	95	64	73	14	12	11	35	21	55
peak835	61	81	78	158	280	190	39	42	42	35	114	174
peak836	59	48	45	444	248	182	94	26	43	425	76	174
peak837	2	0	3	29	58	30	2	0	3	63	69	108
peak838	129	291	246	307	1074	802	85	111	90	149	261	527
peak839	197	204	208	1007	877	678	160	85	77	951	134	376
peak840	124	101	82	619	796	542	90	40	41	535	264	486
peak841	77	56	45	269	338	290	50	33	31	327	174	251
peak842	48	36	53	353	452	420	54	27	44	374	197	311
peak843	11	3	2	6	6	4	68	80	40	193	134	168
peak844	5	6	6	143	39	34	4	1	3	62	6	16
peak845	46	36	37	569	483	406	20	11	5	267	62	105
peak846	12	10	12	171	123	84	9	0	4	83	21	24
peak847	1	1	1	61	29	30	7	1	0	118	3	34
peak848	79	69	85	280	269	214	59	36	23	270	73	123
peak849	328	290	311	2144	2713	2251	262	150	118	1988	613	1287
peak850	9	10	15	60	149	122	3	5	7	102	67	125
peak851	0	0	0	0	0	0	52	23	22	420	199	377
peak852	0	0	0	0	1	0	24	9	8	160	42	95
peak853	14	12	9	93	66	52	94	49	50	584	201	415
peak854	63	76	67	612	344	275	118	46	43	811	108	298
peak855	49	41	30	129	81	63	46	19	25	220	63	97
peak856	74	56	67	434	377	273	80	51	38	471	192	363
peak857	21	26	26	71	158	112	7	16	15	38	65	106
peak858	45	39	42	383	300	240	35	17	14	285	59	155
peak859	4	3	2	54	50	21	12	8	7	152	14	47
peak860	0	2	3	14	10	11	30	27	22	484	132	300
peak861	5	1	3	23	18	17	34	33	38	465	332	595
peak862	27	25	25	92	68	36	28	13	18	78	44	60
peak863	93	57	45	133	285	164	38	25	28	114	83	208
peak864	128	103	105	680	737	514	122	55	47	697	170	388
peak865	170	63	86	229	326	232	89	68	55	212	137	256
peak866	58	80	107	117	348	230	31	57	34	111	134	174
peak867	268	201	223	952	843	714	147	95	94	547	346	555
peak868	52	50	43	223	156	121	98	47	42	368	102	185
peak869	101	56	61	359	355	362	89	76	88	461	378	587
peak870	330	246	266	2959	3509	3016	297	290	242	4117	2782	3931
peak871	0	11	8	15	84	20	1	1	1	2	13	26
peak872	230	123	140	1087	487	373	194	108	114	812	129	404
peak873	146	66	90	301	243	198	80	34	40	131	107	160
peak874	9	44	33	36	195	87	8	15	11	31	45	91
peak875	970	697	736	13430	13828	11193	1043	542	496	18913	6032	11870
peak876	30	34	34	79	143	111	46	26	36	55	123	184
peak877	93	69	91	285	278	216	376	193	191	2084	330	855
peak878	14	66	69	46	155	134	109	182	185	89	421	650
peak879	32	76	86	111	270	207	116	130	128	279	421	743
peak880	4	4	3	21	50	29	28	18	17	235	164	270
peak881	5	2	0	22	14	12	7	8	3	187	121	211
peak882	594	1364	1314	1028	2256	1736	561	1023	1098	796	2130	2694
peak883	29	27	28	60	91	55	25	37	30	68	169	172
peak884	19	13	23	108	84	67	29	23	27	99	65	153
peak885	13	11	7	170	179	181	19	10	11	256	95	201
peak886	21	264	207	43	321	137	25	54	50	22	114	137
peak887	183	184	150	1795	2046	1603	171	119	113	2193	850	2170
peak888	69	76	94	607	983	935	21	30	18	291	207	286
peak889	27	14	26	177	467	457	6	4	5	17	20	55
peak890	27	46	48	28	102	86	2	11	6	3	12	27
peak891	5	12	13	28	75	50	6	13	11	39	66	100
peak892	159	165	164	455	619	435	130	102	122	288	321	512
peak893	482	80	82	3397	483	344	37	13	10	317	41	96
peak894	42	33	31	125	69	59	37	21	14	81	9	42
peak895	48	44	60	919	588	390	55	20	27	881	180	539
peak896	123	65	64	948	953	716	77	42	41	768	212	574
peak897	209	144	147	563	426	311	175	97	94	705	166	374
peak898	22	17	19	220	228	161	15	7	9	176	86	138
peak899	5	13	15	200	303	256	3	1	1	41	18	34
peak900	36	49	53	110	191	147	9	14	4	38	35	49
peak901	132	197	214	520	791	726	32	21	28	154	44	141
peak902	162	163	184	605	858	858	31	22	23	122	94	169
peak903	258	268	319	1411	3072	2658	60	45	45	346	228	436
peak904	0	0	0	0	0	0	12	8	6	131	12	70
peak905	41	34	54	198	232	160	43	42	34	101	60	147
peak906	57	79	83	193	300	255	131	50	56	503	104	273
peak907	59	101	108	177	275	228	144	55	62	388	32	154
peak908	114	153	198	1085	2398	2155	166	77	95	2755	639	1418
peak909	220	304	335	565	1240	1207	285	137	150	971	345	790
peak910	910	994	989	7563	15027	11697	341	341	376	3484	3781	5965
peak911	23	8	6	122	68	70	3	2	0	17	4	14
peak912	121	51	38	629	204	174	15	4	4	74	14	35
peak913	93	13	23	810	305	230	10	5	2	101	19	25
peak914	160	55	43	1629	576	569	17	12	4	237	58	60
peak915	91	12	15	616	211	186	7	5	5	89	43	57
peak916	165	167	181	698	507	358	176	114	118	892	252	475
peak917	54	211	175	153	393	195	74	107	92	105	182	339
peak918	75	42	48	170	213	170	32	17	25	156	68	124
peak919	213	172	215	722	973	753	293	152	172	1079	306	824
peak920	66	66	62	578	339	255	80	35	16	743	79	227
peak921	84	72	93	294	274	271	96	38	51	292	128	245
peak922	24	14	16	142	131	95	41	9	16	255	132	218
peak923	19	23	12	121	60	62	33	4	22	201	32	84
peak924	162	96	111	550	450	380	190	116	96	783	179	402
peak925	484	422	431	554	971	737	298	231	215	469	387	684
peak926	64	59	61	654	980	794	32	18	16	641	135	361
peak927	868	965	1045	2268	3701	3429	656	523	512	2664	1695	3115
peak928	4	40	34	22	213	51	3	12	4	7	14	51
peak929	1497	1056	1098	7978	10282	8859	347	242	230	2624	1623	2432
peak930	149	194	211	577	1129	977	53	55	47	145	211	251
peak931	38	57	70	219	519	440	13	21	24	60	74	116
peak932	36	29	41	132	210	120	5	6	7	27	29	33
peak933	85	53	75	149	196	181	23	7	19	54	24	51
peak934	249	175	175	2950	3880	3207	44	36	41	929	716	1065
peak935	473	453	490	1361	2080	1791	283	139	161	1232	506	1004
peak936	67	67	37	471	784	711	15	18	13	225	247	326
peak937	39	42	37	297	371	378	29	41	44	319	297	451
peak938	28	21	12	92	61	57	30	21	17	90	61	69
peak939	16	13	15	125	181	188	14	9	7	149	85	169
peak940	372	232	241	550	704	481	265	198	171	564	417	657
peak941	406	327	351	1476	962	673	484	224	249	1793	501	1099
peak942	239	303	275	473	777	617	127	147	147	278	380	599
peak943	20	36	30	25	47	40	72	126	110	132	171	263
peak944	17	59	48	54	141	68	27	64	50	84	132	236
peak945	1047	802	857	5893	10666	10348	885	849	861	9054	8538	11438
peak946	240	151	165	438	781	786	242	197	214	493	560	856
peak947	1003	830	872	9872	18621	17603	915	967	906	12978	17752	22125
peak948	16	37	41	40	170	38	14	38	14	69	96	162
peak949	386	273	297	1521	1931	1537	213	184	184	1125	1099	1704
peak950	53	33	37	38	37	31	59	31	41	175	126	217
peak951	1030	655	719	7458	9318	7289	693	441	421	7174	4024	6462
peak952	41	31	30	220	135	115	55	41	30	233	148	182
peak953	30	26	16	84	65	85	47	20	21	203	53	116
peak954	116	59	76	99	79	58	116	78	80	131	98	153
peak955	127	63	88	297	377	247	34	32	24	122	57	108
peak956	410	295	343	2688	2584	2132	369	210	185	2985	938	2183
peak957	645	659	701	2103	3934	3228	545	397	352	2559	1534	2417
peak958	511	513	535	1969	3712	3639	333	324	277	2185	1073	2019
peak959	11	31	51	218	198	153	63	23	15	396	39	97
peak960	33	32	34	196	230	163	69	21	16	197	65	98
peak961	19	26	23	18	99	54	5	7	4	9	17	17
peak962	69	86	75	230	450	416	36	31	24	160	79	149
peak963	32	34	35	195	269	192	22	18	16	122	81	121
peak964	140	159	177	356	550	401	106	140	147	338	322	467
peak965	1006	506	550	1864	1974	1630	529	410	345	1227	1427	2019
peak966	458	341	359	1340	1380	1109	363	166	151	1075	540	906
peak967	890	738	679	3396	4354	3274	607	395	347	2360	1432	2920
peak968	460	323	348	3166	3384	2421	400	195	182	2347	1281	3169
peak969	122	166	165	404	936	673	121	88	80	346	367	693
peak970	6	9	4	52	104	88	5	0	5	21	23	30
peak971	153	167	175	989	1305	817	111	85	94	753	534	1000
peak972	30	17	24	126	153	130	21	10	11	79	62	88
peak973	14	4	7	104	86	69	1	5	1	52	27	44
peak974	28	27	24	248	218	171	47	18	11	452	142	279
peak975	20	50	42	98	231	186	14	37	32	72	96	158
peak976	37	32	38	812	928	777	35	28	33	778	534	856
peak977	40	36	29	179	136	120	39	19	19	215	90	149
peak978	32	31	37	207	251	213	31	19	19	271	158	226
peak979	94	77	81	190	229	163	38	52	43	73	119	198
peak980	44	28	27	385	377	256	50	22	33	441	103	275
peak981	54	28	21	407	270	251	42	27	29	588	92	172
peak982	19	22	23	109	65	53	15	12	9	93	49	80
peak983	95	65	92	120	105	115	42	33	38	103	34	79
peak984	253	194	219	1762	1765	1640	153	114	105	1655	608	1218
peak985	141	111	121	573	805	653	107	65	63	767	298	548
peak986	252	214	213	1363	1479	1251	242	143	142	1495	685	1006
peak987	78	48	47	104	123	99	65	79	93	131	218	327
peak988	32	33	24	94	88	80	52	62	36	138	155	290
peak989	93	83	67	269	376	339	117	184	167	519	1047	1264
peak990	138	108	101	978	680	528	164	77	74	1535	319	670
peak991	33	29	42	280	225	133	40	19	19	240	56	161
peak992	79	75	59	496	311	211	61	19	25	461	44	135
peak993	58	111	82	192	239	151	45	50	44	126	134	196
peak994	21	35	31	114	354	326	932	1023	1010	8753	7475	13066
peak995	1	2	2	1	13	9	32	38	54	70	208	298
peak996	8	9	8	28	110	95	1	1	1	16	10	10
peak997	45	32	34	38	138	33	35	26	36	25	103	134
peak998	436	328	366	1496	1543	1485	293	265	214	1310	764	1256
peak999	459	299	387	3575	3750	3042	459	288	265	4563	2033	3391
peak1000	19	37	57	51	121	60	12	44	29	50	41	98
peak1001	54	35	43	226	146	148	97	34	37	226	79	198
peak1002	4	1	6	69	26	18	30	6	13	260	17	71
peak1003	11	5	11	105	112	73	22	27	20	389	239	298
peak1004	9	6	6	43	33	47	19	10	21	137	130	179
peak1005	15	5	6	35	32	31	35	19	20	114	71	73
peak1006	7	9	3	35	44	47	27	10	15	103	68	128
peak1007	27	20	15	102	121	88	37	38	37	307	270	385
peak1008	14	27	24	47	44	45	69	65	66	154	101	196
peak1009	332	214	224	798	821	700	791	650	627	3189	2162	3559
peak1010	131	187	160	148	255	159	291	427	363	199	630	928
peak1011	590	377	375	3543	3611	3176	1346	1207	1248	11579	6801	15490
peak1012	296	166	166	472	377	306	739	573	573	1747	634	1476
peak1013	439	275	288	2112	1937	1747	1010	821	773	7388	3589	6901
peak1014	29	26	26	392	559	529	37	25	25	411	369	517
peak1015	8	61	53	57	339	131	14	48	24	42	197	216
peak1016	74	143	134	477	1814	1148	93	127	90	422	1089	1209
peak1017	271	241	243	1724	1739	1397	369	247	173	2355	973	1709
peak1018	184	148	169	527	706	495	338	226	180	912	257	606
peak1019	131	114	121	668	712	486	228	96	89	1439	348	766
peak1020	0	9	7	3	12	16	3	2	6	8	9	102
peak1021	54	33	40	359	127	132	61	24	13	306	51	100
peak1022	39	33	25	353	346	235	718	455	377	7449	3356	6860
peak1023	29	14	17	91	67	61	349	246	227	1342	914	1595
peak1024	32	19	28	91	66	69	347	306	295	955	850	1535
peak1025	3	4	3	8	13	9	83	143	119	273	391	595
peak1026	188	163	183	1041	1352	1173	187	121	111	981	757	1080
peak1027	48	34	29	161	155	117	36	16	12	121	50	103
peak1028	17	14	18	91	164	143	6	2	1	41	51	49
peak1029	30	20	19	379	417	359	14	7	1	217	57	112
peak1030	30	19	18	124	164	125	14	6	7	77	35	42
peak1031	27	24	30	72	168	124	32	64	55	156	193	313
peak1032	62	62	78	425	755	703	127	149	122	1295	1500	1780
peak1033	38	27	20	234	205	133	120	56	54	943	263	529
peak1034	223	425	403	426	1472	1096	753	315	278	1735	689	1635
peak1035	0	0	0	0	0	0	51	54	81	129	347	393
peak1036	0	0	0	0	0	0	138	168	144	826	845	1061
peak1037	371	200	245	4037	3703	3173	423	211	131	6170	1592	4359
peak1038	615	401	415	4181	4392	3592	540	333	314	5292	2081	3581
peak1039	1105	785	791	2345	2635	2431	647	670	524	2355	1985	2602
peak1040	503	263	261	860	670	644	255	252	232	833	528	848
peak1041	520	362	344	1274	763	659	422	285	285	1247	622	925
peak1042	252	164	141	577	587	412	169	141	104	518	345	686
peak1043	20	9	19	134	123	102	5	9	7	110	58	74
peak1044	71	59	62	501	579	477	81	33	42	510	282	548
peak1045	216	215	244	961	980	792	219	113	111	1340	458	898
peak1046	150	186	201	520	827	823	135	114	106	489	416	744
peak1047	164	145	126	873	1078	963	246	172	140	1749	875	1443
peak1048	41	59	65	75	150	73	26	31	32	48	80	148
peak1049	43	79	94	206	380	279	86	47	43	364	118	288
peak1050	17	14	19	142	119	114	32	17	19	147	162	216
peak1051	20	61	49	49	116	109	26	36	49	78	145	206
peak1052	6	8	7	91	107	96	4	11	7	114	66	135
peak1053	5	7	6	48	42	29	12	5	5	122	25	44
peak1054	628	509	446	1964	2620	2394	221	205	213	1235	740	1035
peak1055	325	276	305	910	1321	1247	115	105	136	474	391	548
peak1056	528	421	478	3167	5036	4264	199	178	174	1775	1398	2274
peak1057	86	54	46	270	231	186	57	30	20	226	93	158
peak1058	281	217	240	926	816	761	184	148	133	1126	415	688
peak1059	58	41	57	226	297	271	67	35	31	226	141	270
peak1060	162	222	239	1578	2988	2679	210	165	181	1672	1995	2917
peak1061	268	212	247	994	1246	1116	337	289	271	1462	1088	1734
peak1062	987	545	642	1353	1108	856	555	297	312	1095	666	996
peak1063	178	77	87	522	427	241	92	46	61	233	204	302
peak1064	821	584	586	5373	7686	6636	595	491	448	5655	3316	4907
peak1065	36	51	31	145	215	134	28	39	25	134	157	201
peak1066	426	340	362	3623	5539	4611	193	146	173	2401	1785	3015
peak1067	153	208	260	547	1924	1323	88	62	76	589	319	868
peak1068	929	679	723	1519	1434	1498	488	479	488	1330	1320	1750
peak1069	63	67	48	181	217	159	51	42	50	209	143	275
peak1070	40	38	36	104	113	87	25	27	20	115	82	112
peak1071	301	243	230	889	946	898	222	132	140	1076	443	658
peak1072	664	560	546	3712	5218	4715	551	366	329	4524	1996	3423
peak1073	563	447	487	3605	6111	5218	429	312	261	2151	1750	2699
peak1074	402	347	338	1557	1870	1608	347	202	212	2244	823	1356
peak1075	29	140	130	161	1090	538	35	57	48	517	323	730
peak1076	78	184	179	259	1190	731	51	87	92	340	462	697
peak1077	663	1476	1597	2014	8719	8063	693	679	810	3974	2483	4492
peak1078	257	691	703	1001	2764	2373	458	236	306	1526	566	1329
peak1079	1402	1135	1129	8806	9646	7639	1929	1082	1081	12826	5327	10201
peak1080	1160	1032	996	3218	3727	3351	930	951	926	3172	2590	4198
peak1081	1298	1375	1268	4358	7115	4843	978	1213	1135	4362	5650	7418
peak1082	235	967	869	1999	5117	3075	563	901	572	2574	3726	5454
peak1083	495	443	516	620	812	848	247	209	231	627	430	638
peak1084	272	226	227	1802	1910	1563	345	185	190	2349	1275	2174
peak1085	123	111	108	707	673	526	95	59	66	690	276	671
peak1086	284	302	222	2248	4927	4273	247	165	147	3316	2394	3714
peak1087	21	26	31	203	193	190	48	35	28	211	190	255
peak1088	23	12	36	66	86	81	15	15	27	106	122	143
peak1089	243	220	239	1354	1821	1603	296	218	175	2325	959	1818
peak1090	23	22	27	84	105	110	21	31	34	90	126	145
peak1091	35	29	47	119	179	159	29	27	21	133	140	178
peak1092	793	618	702	4597	7444	6337	490	338	320	5315	3593	5523
peak1093	76	44	43	88	96	100	46	19	22	85	40	61
peak1094	81	55	72	277	292	333	37	35	36	350	143	270
peak1095	35	20	31	147	259	205	22	12	24	179	90	148
peak1096	14	13	11	115	139	92	27	26	31	176	240	400
peak1097	5	9	10	16	55	37	6	25	26	23	135	175
peak1098	38	49	36	337	499	462	56	40	41	557	212	393
peak1099	39	21	32	96	121	97	34	27	31	147	86	121
peak1100	55	65	47	316	360	300	66	47	43	279	177	316
peak1101	464	365	446	826	1469	1310	248	238	248	666	750	1190
peak1102	439	325	339	511	682	722	307	213	197	285	326	609
peak1103	289	192	208	685	748	661	140	137	123	516	376	699
peak1104	134	91	84	194	186	155	90	43	65	189	82	143
peak1105	353	311	360	2072	3094	2834	312	183	187	3448	894	2141
peak1106	350	203	272	642	766	564	385	137	145	1204	359	890
peak1107	352	270	322	1749	3640	2957	291	270	268	2377	2213	3544
peak1108	341	272	303	2075	3393	3241	379	235	231	2874	2130	3154
peak1109	373	412	433	2270	4532	4263	379	369	384	2875	2422	3888
peak1110	102	112	130	230	589	480	71	110	102	218	348	522
peak1111	355	301	305	1212	1600	1622	313	293	266	1177	898	1618
peak1112	176	163	130	250	359	354	149	128	143	277	119	321
peak1113	972	848	849	4712	6157	5596	986	832	802	6146	3502	6229
peak1114	12	35	40	70	142	58	16	32	24	58	86	191
peak1115	285	281	282	524	619	555	244	185	172	445	315	470
peak1116	72	69	75	323	267	238	65	34	46	368	64	173
peak1117	867	713	722	5284	6924	5970	631	443	400	5162	2334	4184
peak1118	171	163	174	297	440	428	96	98	83	271	137	286
peak1119	4	9	9	46	124	135	13	12	9	169	59	100
peak1120	114	128	138	151	340	299	117	73	83	171	212	375
peak1121	302	377	401	1035	2621	2271	355	223	244	1773	1220	2403
peak1122	8	25	20	20	61	16	4	22	10	15	51	63
peak1123	45	25	25	131	61	63	45	21	15	136	31	75
peak1124	219	242	225	332	712	644	141	152	118	148	314	455
peak1125	48	35	26	197	146	134	45	13	13	297	52	72
peak1126	1275	1665	1754	2772	4875	3593	1341	1236	1115	2045	2478	5061
peak1127	1552	887	994	3682	3516	2820	2442	1223	1068	4903	3325	5795
peak1128	206	214	296	926	1197	840	349	310	304	2558	821	2104
peak1129	10	16	14	66	159	170	6	9	4	59	36	62
peak1130	23	13	13	231	394	368	8	5	5	174	132	158
peak1131	128	231	212	505	1105	1079	40	14	28	181	51	148
peak1132	107	167	182	352	953	823	13	15	15	67	63	112
peak1133	160	245	207	801	1790	1572	43	15	26	326	183	317
peak1134	54	115	89	246	737	635	11	3	9	53	30	46
peak1135	114	123	125	275	953	803	18	17	18	57	35	66
peak1136	317	423	409	1839	4173	3451	56	48	47	829	384	672
peak1137	137	192	195	750	1376	1139	21	26	15	263	163	230
peak1138	160	224	222	719	1268	1193	22	15	20	259	98	201
peak1139	100	142	109	221	670	648	23	15	11	57	15	41
peak1140	91	100	104	416	1075	901	25	6	7	142	103	150
peak1141	51	84	94	168	506	474	14	5	1	23	11	27
peak1142	145	206	180	621	1417	1194	24	23	23	239	122	176
peak1143	145	203	223	573	1312	1172	28	27	16	187	92	218
peak1144	65	75	64	280	300	350	14	6	9	90	45	98
peak1145	19	17	14	182	232	169	10	2	7	154	56	70
peak1146	3052	1688	2116	11994	15081	11018	1477	888	746	5170	4010	6905
peak1147	1040	614	631	2788	3201	2218	424	217	194	972	738	1557
peak1148	212	153	195	477	653	598	85	52	37	187	152	202
peak1149	78	53	58	163	192	143	28	20	26	86	36	78
peak1150	3532	1796	2257	5501	5721	6091	871	911	939	1865	2049	3431
peak1151	1463	750	784	2880	2348	1807	414	365	314	1164	1072	1560
peak1152	27	27	29	107	198	133	8	10	9	71	23	54
peak1153	248	122	152	786	567	404	145	130	82	398	264	558
peak1154	934	603	607	1133	1145	877	441	345	308	414	676	1148
peak1155	516	268	297	920	917	741	226	139	128	521	472	836
peak1156	53	34	36	134	140	111	30	41	36	85	63	108
peak1157	463	241	300	962	890	650	227	174	182	704	376	844
peak1158	487	446	467	2477	2475	1948	458	342	329	3669	1044	2671
peak1159	468	412	456	975	1009	912	365	302	319	926	624	1113
peak1160	267	196	234	570	959	788	125	156	162	377	463	747
peak1161	196	177	202	552	787	541	189	148	143	292	360	652
peak1162	87	57	53	251	370	340	57	33	38	211	251	248
peak1163	173	130	118	664	666	529	137	70	67	770	377	487
peak1164	114	90	109	238	369	323	95	46	75	257	204	328
peak1165	3	52	56	9	112	21	8	18	12	6	53	80
peak1166	466	312	318	787	1225	942	241	225	215	480	707	905
peak1167	377	628	608	839	2899	1612	267	456	354	790	2090	2803
peak1168	1034	550	596	1353	1797	1753	228	273	225	744	625	1112
peak1169	713	628	685	2133	2379	1980	535	418	433	2513	1626	2699
peak1170	447	359	396	405	432	321	199	241	228	313	157	329
peak1171	5	16	11	11	159	30	5	8	6	13	69	130
peak1172	340	330	360	1822	4156	3697	177	193	185	1650	2118	2615
peak1173	33	19	18	93	184	113	8	12	11	82	65	114
peak1174	33	22	33	201	355	301	14	11	18	170	158	232
peak1175	487	499	514	6528	10652	9554	526	426	402	8758	4274	11121
peak1176	10	1	4	43	50	47	11	11	7	116	37	76
peak1177	715	567	628	4604	4718	3281	1312	693	679	10094	3571	6730
peak1178	2435	1793	1873	13850	17313	15133	4037	2288	2087	30848	14439	24971
peak1179	841	626	638	2738	2296	1850	1022	715	624	3622	1591	2673
peak1180	27	94	77	115	280	89	92	113	63	267	337	637
peak1181	123	123	161	269	424	356	231	233	232	601	545	835
peak1182	228	233	219	629	1053	870	386	370	283	1663	1324	1828
peak1183	88	79	91	172	368	314	131	125	140	270	417	591
peak1184	276	238	312	1193	1928	1681	187	119	149	1161	762	1200
peak1185	400	385	439	1558	2506	2536	260	218	245	1338	890	1553
peak1186	1132	874	959	2862	3349	2938	655	590	514	2540	1015	1767
peak1187	826	405	488	1086	1550	1477	201	195	158	497	721	873
peak1188	194	123	155	451	656	619	91	71	78	256	224	367
peak1189	784	529	620	3861	4580	4621	443	269	271	2217	1597	2777
peak1190	89	39	48	154	284	261	24	24	20	56	84	129
peak1191	772	680	770	4349	7951	6937	515	550	516	4042	4303	5828
peak1192	653	684	725	8583	17317	16923	458	469	538	10298	10090	14642
peak1193	225	244	253	527	1236	916	193	191	176	404	462	834
peak1194	154	103	147	844	1208	1180	99	65	55	562	504	806
peak1195	29	20	21	54	60	39	498	525	749	1032	1511	3028
peak1196	80	63	65	224	389	340	1852	1276	1753	7337	5203	10316
peak1197	165	238	218	212	482	367	131	168	128	276	281	484
peak1198	479	221	307	574	429	420	266	234	195	414	319	523
peak1199	12	15	9	54	45	51	23	19	25	139	121	151
peak1200	22	21	24	82	118	94	62	54	49	318	232	321
peak1201	44	10	24	40	49	41	106	83	66	163	224	342
peak1202	11	27	27	27	82	46	15	44	38	42	188	198
peak1203	164	233	297	438	679	552	117	181	164	394	462	626
peak1204	122	126	138	276	487	357	90	112	105	311	337	509
peak1205	289	255	259	755	1013	743	183	160	176	607	660	906
peak1206	111	123	99	204	192	184	95	68	81	256	94	244
peak1207	25	48	65	76	133	85	29	41	43	54	67	180
peak1208	27	74	55	90	318	235	26	41	33	62	170	209
peak1209	44	44	55	109	264	206	24	18	25	125	60	150
peak1210	64	91	113	299	626	609	32	37	48	170	225	346
peak1211	187	115	144	518	480	297	87	56	62	473	138	324
peak1212	704	476	536	1275	1213	941	340	226	258	766	554	964
peak1213	16	14	19	33	80	51	27	18	29	68	140	175
peak1214	15	21	18	28	32	31	78	72	70	314	234	289
peak1215	47	36	31	139	126	89	32	17	25	49	64	69
peak1216	841	701	835	1704	2486	2162	475	439	415	1010	983	1637
peak1217	138	126	118	273	316	238	104	80	62	266	145	233
peak1218	446	320	309	2151	2134	1627	289	264	166	1750	922	1440
peak1219	90	67	47	218	382	405	31	44	24	149	169	178
peak1220	223	142	137	1288	1517	1313	105	102	83	945	605	881
peak1221	169	104	94	303	318	320	116	70	70	203	107	220
peak1222	394	237	257	2661	3025	2374	269	172	158	2359	1058	1987
peak1223	199	169	135	1633	1068	986	142	108	95	1393	385	742
peak1224	35	39	50	41	93	50	14	12	26	34	24	73
peak1225	32	42	30	457	751	532	10	11	11	264	286	404
peak1226	11	7	6	118	93	95	10	5	2	70	37	59
peak1227	223	274	284	1249	1926	1676	319	204	173	1584	911	1472
peak1228	271	259	330	478	864	836	285	245	228	619	429	753
peak1229	247	261	260	602	825	739	225	178	187	754	307	635
peak1230	711	539	591	2847	2921	2112	524	326	280	2522	1022	1947
peak1231	59	58	55	250	435	339	39	35	28	185	92	187
peak1232	80	73	52	317	283	292	52	48	50	251	194	221
peak1233	339	274	242	1449	2063	1682	338	224	175	1501	1003	1495
peak1234	147	136	112	345	520	491	66	89	75	249	245	381
peak1235	150	105	109	302	369	304	108	77	79	295	178	275
peak1236	182	125	143	475	388	395	174	95	108	511	213	314
peak1237	12	3	7	96	73	75	43	25	23	376	171	240
peak1238	93	62	88	432	544	396	254	123	116	1609	623	1321
peak1239	96	64	76	116	169	138	109	152	135	177	281	358
peak1240	51	55	52	393	362	289	84	35	38	524	210	403
peak1241	64	49	52	364	294	212	42	36	39	324	165	298
peak1242	146	74	95	231	259	222	70	74	51	185	178	278
peak1243	224	148	132	747	506	363	176	149	95	640	355	431
peak1244	215	112	141	578	518	286	200	108	117	481	451	641
peak1245	783	514	567	1297	1413	1227	496	510	509	645	1380	2009
peak1246	101	124	109	870	1930	1660	46	58	74	715	980	1527
peak1247	557	1113	1187	3728	11370	8435	824	1111	894	5830	10232	13284
peak1248	142	90	88	253	351	342	76	73	67	130	160	271
peak1249	144	90	95	689	612	572	100	52	66	626	221	497
peak1250	175	149	147	668	1038	1031	130	86	92	697	490	677
peak1251	520	489	619	828	1458	1258	249	248	241	734	418	815
peak1252	1880	1499	1563	6996	8828	6868	965	774	829	3540	3723	5815
peak1253	157	236	289	379	1747	1002	130	142	165	190	966	1214
peak1254	25	23	31	68	112	113	19	15	20	36	91	137
peak1255	44	57	51	409	701	660	47	42	37	428	376	586
peak1256	23	21	14	107	109	101	18	7	16	152	45	99
peak1257	217	166	213	694	1061	1029	117	46	51	606	135	286
peak1258	336	237	221	1462	1059	947	141	85	91	805	233	485
peak1259	1748	1627	1781	4339	8238	6619	1053	674	699	3504	1904	3884
peak1260	0	6	6	35	99	79	3	1	5	60	88	98
peak1261	327	274	279	1509	1744	1508	212	136	121	1359	545	1007
peak1262	206	98	152	322	498	647	118	71	75	248	212	359
peak1263	767	514	542	4891	5428	4773	421	309	286	3789	1721	3277
peak1264	54	45	37	268	208	169	32	7	10	137	89	133
peak1265	40	34	32	81	115	64	25	10	7	29	31	39
peak1266	171	98	139	994	1462	1391	129	127	116	1023	811	1229
peak1267	62	43	32	84	107	120	46	44	49	66	54	116
peak1268	50	28	37	160	231	211	47	43	47	203	250	281
peak1269	67	44	29	55	84	87	45	52	50	44	90	103
peak1270	611	363	386	685	822	742	280	211	226	472	316	650
peak1271	362	679	684	461	1424	388	233	235	205	232	332	621
peak1272	27	54	70	99	324	118	22	38	29	123	80	192
peak1273	232	291	296	545	1066	819	156	152	146	421	528	820
peak1274	919	814	948	4199	7562	7461	585	504	527	5063	3125	5215
peak1275	107	146	149	801	1423	1231	31	28	36	281	243	396
peak1276	191	156	155	416	530	393	178	145	130	689	485	660
peak1277	134	107	112	441	539	347	135	102	97	664	434	754
peak1278	253	174	186	1221	1445	1291	144	141	110	1051	858	1250
peak1279	261	143	165	1681	2051	1815	157	77	94	1539	1098	1604
peak1280	86	93	120	290	473	413	126	109	69	643	293	745
peak1281	40	41	55	64	176	133	67	49	48	146	61	176
peak1282	448	378	378	560	904	727	291	270	261	379	629	853
peak1283	3487	3810	4182	22560	55077	49906	2456	2807	2571	31162	22981	35656
peak1284	6	6	17	36	15	17	55	22	25	141	45	89
peak1285	8	3	0	76	28	22	472	128	102	4804	1041	1644
peak1286	5	2	1	17	4	8	165	78	62	804	248	406
peak1287	123	392	508	258	935	794	93	154	143	101	354	491
peak1288	31	12	13	228	132	105	23	12	12	244	250	362
peak1289	69	14	14	455	211	188	43	35	22	443	281	498
peak1290	9	20	9	205	133	78	19	5	9	185	16	53
peak1291	281	206	243	1396	1853	1628	105	88	91	885	456	939
peak1292	65	50	68	81	168	148	38	31	34	125	83	147
peak1293	92	105	131	323	340	279	59	88	76	264	235	307
peak1294	36	47	40	48	116	99	23	19	22	32	62	108
peak1295	10	10	14	44	114	90	26	12	18	65	67	136
peak1296	1157	851	864	1357	2505	1831	480	387	430	737	1099	1672
peak1297	411	350	361	1717	1910	1617	433	400	355	3112	1637	2488
peak1298	22	10	15	121	155	133	32	16	14	178	76	195
peak1299	715	737	755	4527	11361	9895	835	802	787	8984	8936	13597
peak1300	436	433	381	1048	1218	1155	682	531	391	1653	1068	1906
peak1301	222	193	248	522	924	710	158	242	207	789	681	1152
peak1302	301	161	161	381	375	309	179	135	122	339	255	366
peak1303	100	64	71	357	334	238	88	60	51	274	251	409
peak1304	93	87	119	134	280	185	75	58	44	107	43	79
peak1305	141	90	106	426	408	331	81	39	38	316	112	145
peak1306	197	126	149	225	269	272	66	52	68	175	82	115
peak1307	667	490	513	3494	3997	3481	440	275	335	2739	1530	2852
peak1308	556	505	429	579	1365	1197	378	267	289	331	566	1049
peak1309	72	113	114	322	576	331	69	65	57	477	156	537
peak1310	339	252	310	2966	3659	3230	339	231	243	5182	2323	4149
peak1311	339	264	278	507	591	499	243	240	223	679	377	686
peak1312	149	125	139	426	542	437	153	118	107	621	246	453
peak1313	174	163	120	271	341	333	131	136	142	278	204	360
peak1314	322	288	328	986	1330	1268	197	196	226	1099	1131	1609
peak1315	386	259	246	1486	1462	1353	387	263	280	2114	963	1706
peak1316	2	0	1	4	4	5	31	35	25	249	408	492
peak1317	0	0	0	0	0	1	12	15	17	43	51	61
peak1318	0	0	2	0	0	0	35	30	24	100	78	143
peak1319	231	191	203	455	519	413	246	195	201	528	498	687
peak1320	66	73	71	455	721	581	86	60	66	660	362	589
peak1321	67	77	58	817	730	640	116	60	55	1322	317	704
peak1322	155	84	101	438	496	397	106	63	70	222	294	506
peak1323	12	4	10	70	85	98	3	1	1	20	32	55
peak1324	172	147	140	270	376	291	60	56	77	120	134	239
peak1325	315	194	200	1766	1624	1254	204	150	118	1371	704	1308
peak1326	10	9	4	90	43	41	8	5	4	53	15	67
peak1327	9	3	3	121	75	53	5	14	8	54	143	118
peak1328	49	65	87	47	190	66	41	45	38	51	190	259
peak1329	491	420	363	1822	1793	1468	235	143	131	979	556	991
peak1330	1	7	1	10	35	24	70	33	42	519	220	351
peak1331	54	53	40	177	120	79	17	11	8	82	14	73
peak1332	48	47	53	199	211	163	30	32	32	140	87	124
peak1333	225	113	165	193	169	114	180	166	125	226	160	364
peak1334	245	128	160	474	468	366	141	95	133	331	304	534
peak1335	127	400	348	289	1129	382	102	177	103	178	481	760
peak1336	1888	1226	1288	10544	13162	11360	1103	894	939	8097	5696	9038
peak1337	526	332	340	3154	2910	2548	526	277	277	3700	1367	2249
peak1338	16	15	14	91	59	66	81	34	19	270	104	163
peak1339	11	2	5	36	16	19	25	25	12	98	38	58
peak1340	35	18	23	347	234	263	146	68	59	1773	455	649
peak1341	12	27	15	33	95	55	22	56	31	76	199	194
peak1342	124	93	101	694	1128	988	62	56	43	832	318	556
peak1343	174	252	274	567	1145	715	99	160	152	243	639	762
peak1344	755	641	631	3207	2314	1651	636	366	310	2650	659	1581
peak1345	6	10	5	42	156	100	4	1	9	49	32	76
peak1346	971	1635	1732	3067	6150	5128	412	388	391	1625	955	1830
peak1347	37	145	166	97	668	354	49	99	67	59	277	444
peak1348	280	128	168	2986	3050	2606	935	753	722	12857	10550	15304
peak1349	58	33	18	141	186	140	168	131	128	345	448	711
peak1350	55	23	12	191	209	179	120	124	108	421	562	905
peak1351	141	64	80	1042	819	699	323	278	329	2990	2282	3368
peak1352	60	26	30	65	76	59	114	105	109	186	224	306
peak1353	9	15	24	80	108	77	29	71	58	151	339	390
peak1354	204	129	132	273	318	219	122	78	84	185	173	278
peak1355	1	1	5	3	16	8	182	141	120	1285	654	880
peak1356	82	38	45	329	208	160	61	34	25	287	121	229
peak1357	351	159	144	1846	1016	865	254	96	75	1335	524	798
peak1358	52	150	157	314	835	665	131	247	282	670	1250	2021
peak1359	87	201	184	113	623	321	177	308	253	194	744	1235
peak1360	348	384	396	1384	1359	1197	735	440	569	2516	1482	2688
peak1361	11	9	3	66	101	63	1	2	1	57	15	57
peak1362	23	19	13	131	180	137	13	15	7	188	69	146
peak1363	41	32	28	233	196	140	53	39	35	305	134	275
peak1364	47	30	32	130	79	67	64	35	38	192	99	154
peak1365	53	39	46	135	120	119	77	40	36	259	121	176
peak1366	43	51	51	80	126	102	50	39	44	144	138	232
peak1367	127	102	95	305	431	311	148	115	108	467	318	535
peak1368	1094	2231	2182	3119	9604	7315	1052	1165	1050	3341	2451	6134
peak1369	709	583	568	3205	3242	2575	644	354	261	2382	1371	2125
peak1370	1559	1240	1180	6076	6733	5197	1202	711	696	5103	2791	4728
peak1371	569	450	398	1958	1849	1343	503	261	216	1799	446	900
peak1372	196	154	164	327	230	187	122	60	77	189	85	159
peak1373	281	231	203	609	539	418	185	92	106	430	203	330
peak1374	444	356	363	1481	2421	1925	174	136	137	776	627	1096
peak1375	189	258	228	518	917	698	69	83	87	241	410	461
peak1376	210	132	164	246	395	371	81	62	62	90	129	182
peak1377	512	350	408	4023	5088	4320	330	168	185	3111	1581	2797
peak1378	111	87	103	486	264	215	186	87	67	570	102	307
peak1379	310	231	254	1917	2059	1677	240	197	153	2145	823	2084
peak1380	30	49	51	94	256	169	23	37	28	52	131	143
peak1381	76	63	60	326	179	131	79	40	31	237	25	95
peak1382	159	108	99	2057	1148	990	137	77	64	1892	412	907
peak1383	14	16	17	135	240	208	6	5	0	41	23	37
peak1384	1200	887	1041	1018	1135	1187	843	619	553	636	585	1063
peak1385	52	55	47	401	505	384	73	59	56	506	305	536
peak1386	30	33	36	325	260	227	55	12	15	552	40	108
peak1387	81	36	38	686	438	304	71	15	19	675	101	295
peak1388	125	76	67	204	167	128	54	38	21	103	73	104
peak1389	356	294	311	1757	1633	1363	236	143	111	1180	490	1129
peak1390	19	13	18	83	72	40	31	12	7	138	30	67
peak1391	39	45	21	194	266	230	44	34	26	306	148	193
peak1392	44	40	25	296	429	355	50	23	25	473	193	309
peak1393	2	7	1	39	28	23	8	7	2	101	24	31
peak1394	139	237	259	255	392	272	86	87	79	98	87	188
peak1395	67	44	71	76	115	90	35	70	45	57	62	110
peak1396	3	1	2	3	15	11	22	4	3	121	27	47
peak1397	0	8	12	12	72	56	86	44	31	568	250	365
peak1398	2	3	13	15	61	51	61	25	29	530	210	287
peak1399	1	4	0	6	24	19	25	17	16	132	50	85
peak1400	150	345	305	247	1059	481	78	160	97	170	547	564
peak1401	228	242	225	974	998	883	228	125	98	1282	355	642
peak1402	259	227	226	506	699	591	171	123	96	545	322	481
peak1403	380	412	373	1833	2869	2498	259	199	205	2071	984	1660
peak1404	256	209	214	781	1063	886	135	122	99	782	552	821
peak1405	0	0	0	1	0	0	6	13	6	84	171	172
peak1406	0	1	0	2	0	0	3	13	15	20	58	73
peak1407	0	0	0	0	0	0	12	14	19	59	148	233
peak1408	41	40	54	64	188	107	15	19	10	20	58	88
peak1409	15	23	20	52	174	96	3	10	8	50	111	134
peak1410	643	469	412	7231	5338	3978	261	129	117	4314	925	1942
peak1411	149	98	103	501	613	478	59	61	47	310	245	389
peak1412	472	294	273	2912	2783	2288	234	151	150	2541	713	1527
peak1413	48	204	166	73	328	143	58	84	67	46	133	184
peak1414	294	225	245	4084	5251	4525	186	94	93	3126	1495	2993
peak1415	765	697	698	5959	7984	6582	570	358	316	5645	2852	4082
peak1416	74	72	82	390	435	378	73	50	41	400	138	249
peak1417	17	61	50	76	237	123	14	29	9	48	122	163
peak1418	283	182	186	1335	1164	963	248	116	96	1139	316	732
peak1419	0	0	0	0	0	0	36	18	18	205	121	232
peak1420	0	0	0	0	0	0	29	52	51	92	117	190
peak1421	0	0	0	0	0	0	139	202	197	476	451	766
peak1422	0	0	0	0	0	0	207	213	169	1077	1246	1994
peak1423	0	0	0	0	0	0	90	104	100	797	419	819
peak1424	443	260	309	4557	4793	3987	342	203	208	4552	1708	3012
peak1425	385	255	285	3043	2762	2457	333	209	193	3004	1328	2245
peak1426	70	80	61	240	315	235	55	69	46	236	240	393
peak1427	533	330	322	3848	3087	2571	427	183	180	3457	1061	2116
peak1428	41	60	50	137	228	137	38	51	27	95	140	176
peak1429	103	96	86	604	402	308	135	73	65	840	118	329
peak1430	57	62	52	223	152	123	106	40	41	373	49	140
peak1431	104	92	67	197	115	123	92	62	55	145	82	154
peak1432	87	67	80	546	724	577	82	42	54	583	352	558
peak1433	57	56	51	187	116	126	52	26	41	117	42	99
peak1434	35	49	22	224	155	107	52	37	24	307	48	118
peak1435	12	138	157	53	393	180	22	51	45	16	117	176
peak1436	2448	2466	2691	8486	16427	14941	1004	981	1077	5531	4726	7175
peak1437	25	26	27	101	361	335	19	9	6	86	37	65
peak1438	498	860	861	1844	4084	3084	405	534	500	1783	2209	3708
peak1439	33	74	83	80	210	130	28	30	31	59	103	193
peak1440	112	124	111	251	620	423	85	74	56	175	292	383
peak1441	67	69	74	914	807	529	98	41	24	1439	379	597
peak1442	31	28	35	178	275	258	33	12	20	158	133	227
peak1443	400	280	293	2478	3363	2862	278	173	182	2718	1427	2786
peak1444	32	77	59	144	303	169	37	60	32	71	121	250
peak1445	37	22	27	61	62	44	40	41	39	125	114	209
peak1446	45	30	42	382	358	339	127	104	83	1366	553	1059
peak1447	604	644	575	2765	5581	3115	368	484	412	1874	2776	4282
peak1448	1016	872	881	10648	16031	13505	728	700	623	8498	8121	12464
peak1449	157	116	136	1572	1148	1042	153	107	91	861	380	824
peak1450	4	4	3	39	55	36	11	6	6	70	69	78
peak1451	39	332	285	221	1042	338	72	161	100	94	409	618
peak1452	1194	1120	1098	2198	3655	2283	375	544	433	1008	2010	2593
peak1453	883	773	768	895	1086	864	341	368	364	365	309	658
peak1454	1813	1263	1203	10282	12071	10536	801	626	598	5872	3077	5682
peak1455	95	48	43	400	164	100	15	6	9	88	17	23
peak1456	78	15	23	519	182	172	4	1	0	24	3	6
peak1457	717	119	135	1796	415	322	123	17	17	346	42	49
peak1458	392	90	62	2411	519	380	67	13	6	420	27	50
peak1459	3	3	1	25	46	43	6	9	4	106	22	68
peak1460	387	419	398	605	1292	1104	396	329	346	578	858	1601
peak1461	757	709	735	2656	4235	3191	935	654	627	3817	2740	4848
peak1462	3	9	0	33	37	43	22	29	11	373	310	439
peak1463	1	2	5	21	25	32	27	15	19	340	164	291
peak1464	6	6	8	43	54	45	17	12	17	120	46	104
peak1465	20	12	28	73	173	126	38	41	30	264	262	382
peak1466	0	1	0	13	29	19	5	3	3	62	50	73
peak1467	29	123	117	99	421	237	57	84	68	77	295	403
peak1468	135	106	95	1320	813	663	193	97	92	2294	364	935
peak1469	34	70	65	49	180	108	35	63	39	55	133	174
peak1470	194	145	183	733	1069	881	69	50	29	330	243	274
peak1471	113	180	177	181	222	188	313	146	155	484	116	341
peak1472	301	374	478	544	1209	991	273	344	339	547	854	1302
peak1473	0	2	3	2	28	6	5	18	6	15	129	112
peak1474	8	8	5	46	46	28	17	31	29	113	153	216
peak1475	104	194	171	170	307	277	61	96	92	68	177	208
peak1476	123	61	51	1318	716	583	571	231	206	5096	1784	3232
peak1477	147	114	132	304	339	279	58	36	47	124	79	165
peak1478	98	48	46	259	246	209	37	34	39	123	142	202
peak1479	133	180	167	262	565	379	197	132	136	202	327	597
peak1480	0	0	0	0	0	0	46	36	15	244	54	113
peak1481	106	162	144	1125	622	414	167	61	55	1178	97	322
peak1482	103	129	129	699	491	361	106	58	40	607	73	323
peak1483	83	63	63	1001	773	572	115	58	37	1453	436	729
peak1484	29	40	21	533	619	365	49	28	24	773	360	551
peak1485	43	73	77	232	107	73	125	58	62	284	17	70
peak1486	287	254	246	2804	2616	2138	363	188	171	3001	1377	2622
peak1487	121	96	106	510	425	388	146	100	96	659	148	435
peak1488	118	86	83	283	232	181	119	77	78	277	95	221
peak1489	169	187	156	1219	1071	810	251	148	115	1568	367	809
peak1490	267	200	235	1317	1714	1356	321	157	204	1516	683	1558
peak1491	731	672	711	3436	5459	4427	484	533	548	3216	3568	5789
peak1492	76	73	92	480	324	249	77	19	18	411	33	117
peak1493	182	163	161	1947	1309	1016	176	38	43	1774	174	498
peak1494	40	43	40	109	57	67	26	7	16	81	7	30
peak1495	70	53	55	127	207	163	21	15	18	47	34	64
peak1496	47	60	41	170	123	76	60	42	33	151	58	113
peak1497	124	274	230	910	1836	1189	119	162	145	937	768	1273
peak1498	99	86	64	377	243	213	85	53	50	308	97	184
peak1499	357	308	271	1334	1194	988	291	217	218	1264	528	917
peak1500	266	186	190	1086	967	718	210	151	104	1067	438	795
peak1501	168	154	131	1013	635	635	254	102	90	1788	204	620
peak1502	1	60	48	1	81	55	1	1	5	14	23	139
peak1503	35	13	19	97	109	59	110	34	27	646	105	367
peak1504	97	83	80	244	547	351	276	154	181	790	492	1022
peak1505	687	921	783	4013	7103	5753	2018	1364	1594	14994	8163	14592
peak1506	145	150	126	210	299	199	579	238	275	668	547	828
peak1507	323	414	396	1598	3992	2945	1069	721	705	7049	6064	9718
peak1508	137	156	143	392	719	612	445	251	297	2291	1036	1808
peak1509	200	204	171	581	1321	985	475	333	380	2371	1690	2710
peak1510	170	201	193	336	672	525	456	349	375	808	661	1278
peak1511	244	183	180	726	991	753	718	355	400	2688	1046	2133
peak1512	1311	843	959	3823	4739	4284	1087	892	966	4330	4007	6154
peak1513	53	264	189	122	674	217	115	232	144	109	518	960
peak1514	93	212	205	504	1022	567	147	258	228	723	796	1503
peak1515	411	406	451	617	1402	784	140	211	204	180	554	890
peak1516	604	556	612	826	1669	1079	454	291	314	385	675	1193
peak1517	9	9	11	73	134	106	24	16	9	201	124	216
peak1518	13	15	14	143	192	222	27	16	10	427	144	293
peak1519	8	63	55	93	428	147	72	153	94	209	913	1100
peak1520	736	506	468	5506	6374	5630	1143	988	950	12186	8603	10569
peak1521	36	64	72	72	246	127	62	164	107	71	358	519
peak1522	152	181	188	677	951	740	343	479	407	1497	1652	2288
peak1523	12	4	5	69	109	95	11	14	10	134	84	123
peak1524	507	336	298	2402	2899	2858	694	664	576	6378	5874	6766
peak1525	298	172	191	537	635	530	375	384	353	860	912	1424
peak1526	377	212	163	3035	2184	1781	627	432	338	5925	2888	5118
peak1527	236	125	140	1018	933	700	415	289	328	2368	2340	2940
peak1528	94	49	54	232	180	141	193	130	91	585	295	543
peak1529	180	119	112	602	482	456	516	303	246	2091	860	1608
peak1530	288	245	225	521	629	459	140	117	85	200	185	299
peak1531	1019	770	801	6073	6690	6369	561	303	310	4657	2074	3845
peak1532	151	115	127	825	1128	750	134	72	72	666	234	494
peak1533	102	76	73	595	687	481	138	47	49	621	110	292
peak1534	6	2	8	14	26	24	10	22	12	66	65	114
peak1535	26	37	30	33	67	20	57	90	65	49	138	183
peak1536	128	67	71	122	131	140	172	222	225	301	243	390
peak1537	0	0	0	0	0	1	9	8	11	169	109	230
peak1538	0	1	0	0	0	1	29	27	36	161	56	267
peak1539	331	329	353	2742	2572	1881	354	166	164	2100	522	1531
peak1540	35	279	260	73	588	230	47	189	80	50	358	519
peak1541	444	293	364	270	211	207	281	202	225	193	113	207
peak1542	35	40	28	168	367	315	33	17	25	283	113	201
peak1543	150	188	197	275	593	518	137	124	92	229	223	321
peak1544	590	1005	1139	5285	17777	14806	691	646	515	8644	6093	10002
peak1545	29	36	47	237	742	608	24	20	16	338	200	391
peak1546	76	68	57	61	131	44	64	66	50	61	93	162
peak1547	228	162	199	1349	1405	1242	291	206	189	1771	1040	2006
peak1548	236	193	185	654	1133	949	220	243	178	871	660	1094
peak1549	31	85	117	56	237	108	38	122	86	46	191	260
peak1550	19	15	20	76	104	89	17	28	26	75	179	186
peak1551	321	290	301	1496	1696	1380	190	137	126	1210	647	1163
peak1552	474	293	349	976	699	734	274	210	229	1053	378	689
peak1553	160	180	218	112	288	150	155	101	97	83	204	306
peak1554	58	50	52	270	365	365	20	24	30	163	208	349
peak1555	37	33	29	312	278	226	328	260	219	2787	1359	2263
peak1556	6	4	15	37	64	49	101	77	88	225	399	465
peak1557	33	26	23	193	137	121	224	208	186	1800	702	1458
peak1558	276	232	194	1554	1599	1111	550	251	221	2869	942	1968
peak1559	152	99	79	435	477	309	229	127	141	682	246	454
peak1560	69	84	82	595	455	308	178	94	104	1083	295	662
peak1561	157	125	140	762	545	476	260	120	112	1262	410	800
peak1562	31	29	28	347	676	549	27	21	29	378	399	586
peak1563	12	19	15	52	118	101	8	11	6	80	102	127
peak1564	277	283	275	679	1170	1038	460	431	430	1419	1279	1940
peak1565	511	517	615	3939	8037	6660	898	896	846	10457	12451	16720
peak1566	443	530	458	944	1981	1604	527	812	776	1570	2994	3422
peak1567	80	88	99	78	162	143	125	129	120	266	333	540
peak1568	3	2	3	39	47	25	6	17	13	88	86	94
peak1569	5	2	5	8	16	7	37	20	26	132	88	153
peak1570	58	137	136	146	626	345	34	38	32	37	96	115
peak1571	113	76	69	167	207	183	28	13	12	70	26	63
peak1572	156	104	130	730	768	586	226	107	100	1293	268	541
peak1573	319	205	213	1666	1601	1396	304	200	167	2032	986	1724
peak1574	320	225	220	1991	2401	2118	297	201	229	2185	1201	2033
peak1575	477	371	367	1371	1753	1444	234	333	273	1000	1024	1406
peak1576	43	21	25	324	312	289	25	21	11	251	121	194
peak1577	59	25	38	205	233	212	23	17	19	131	114	150
peak1578	160	119	113	2124	2260	1853	188	78	79	3541	1059	1870
peak1579	67	58	55	641	531	354	78	39	41	663	271	439
peak1580	113	107	112	1634	1706	1504	139	69	48	1544	777	1312
peak1581	79	58	76	543	660	524	48	32	45	426	311	433
peak1582	17	38	44	93	209	120	17	26	25	58	138	176
peak1583	3	10	12	60	133	142	11	6	5	80	98	164
peak1584	31	38	52	332	607	506	23	14	15	327	67	188
peak1585	261	397	405	1744	5549	4842	129	78	81	1299	886	1315
peak1586	83	118	101	124	437	387	30	16	26	89	93	103
peak1587	11	11	13	26	26	37	611	756	896	1721	1918	3646
peak1588	106	84	85	480	287	319	124	61	42	677	181	292
peak1589	416	284	264	2566	2541	2463	362	181	153	3221	1048	1762
peak1590	97	127	104	602	1062	1048	65	109	94	609	1021	1235
peak1591	39	48	44	72	114	117	37	37	36	35	92	138
peak1592	2627	1770	1626	2750	3111	2356	1639	859	908	2368	909	2156
peak1593	293	127	172	852	623	420	141	106	76	590	116	476
peak1594	86	49	44	466	335	292	80	50	34	741	216	341
peak1595	77	39	54	225	113	111	78	41	33	255	42	141
peak1596	112	102	86	327	554	432	75	56	60	116	139	224
peak1597	220	191	207	734	1015	996	123	109	122	540	430	593
peak1598	270	309	287	1040	1385	1168	259	182	210	850	402	849
peak1599	31	97	86	101	405	278	34	84	62	128	234	419
peak1600	44	20	21	418	376	408	151	192	177	2592	2765	4046
peak1601	10	10	11	48	28	20	57	131	112	169	267	313
peak1602	126	116	147	191	242	225	108	92	81	234	150	280
peak1603	140	147	150	603	828	916	88	90	86	477	319	540
peak1604	271	205	187	890	736	671	252	133	125	717	394	602
peak1605	256	196	236	934	854	775	258	157	148	949	365	673
peak1606	111	77	66	481	660	486	49	32	29	453	235	327
peak1607	61	49	41	232	225	166	43	25	29	253	90	135
peak1608	210	132	116	422	419	328	118	66	64	330	214	306
peak1609	242	164	232	591	782	677	86	92	106	304	270	452
peak1610	98	75	83	458	566	464	69	46	32	299	163	330
peak1611	254	171	137	715	583	534	133	73	84	455	217	359
peak1612	71	72	95	251	375	371	34	32	18	163	118	251
peak1613	17	39	33	69	220	142	25	53	30	62	277	337
peak1614	152	109	129	1700	1112	908	241	111	94	2294	517	1229
peak1615	162	124	103	903	637	649	102	119	81	843	413	704
peak1616	13	146	118	36	286	65	13	55	20	23	76	130
peak1617	750	696	710	5163	5971	4575	382	236	265	3573	1073	2081
peak1618	21	17	16	241	399	433	9	10	11	213	170	216
peak1619	12	4	15	68	141	119	3	6	5	70	53	79
peak1620	27	38	33	103	239	203	12	13	23	92	104	118
peak1621	245	171	186	2297	2465	2003	247	127	116	2757	788	1674
peak1622	318	117	139	321	261	200	90	84	83	178	181	287
peak1623	12	9	5	12	18	9	73	78	78	311	247	502
peak1624	11	2	0	5	8	8	71	57	80	272	179	423
peak1625	13	10	9	67	145	127	7	10	15	20	47	83
peak1626	28	35	38	265	705	690	9	13	9	106	97	240
peak1627	18	23	30	54	105	86	2	10	6	17	22	28
peak1628	15	44	40	239	673	517	9	13	19	66	123	191
peak1629	19	44	37	80	264	129	3	11	7	21	47	57
peak1630	27	11	16	181	176	154	24	16	16	76	109	160
peak1631	75	67	68	1013	1239	1200	62	43	44	1029	485	836
peak1632	118	78	86	209	135	116	87	32	36	164	64	111
peak1633	41	36	48	144	120	80	49	21	21	162	28	114
peak1634	12	29	18	53	102	118	3	0	0	8	4	7
peak1635	16	29	15	268	625	516	2	0	0	64	27	36
peak1636	5	36	27	38	112	93	3	5	1	11	8	18
peak1637	135	202	199	447	874	698	75	27	35	439	84	239
peak1638	90	130	137	998	1615	1170	74	28	32	1199	137	333
peak1639	181	148	166	751	1035	1047	121	70	103	661	311	757
peak1640	16	15	24	181	285	303	18	10	13	373	34	112
peak1641	28	28	38	59	110	91	34	13	18	61	24	56
peak1642	40	52	46	68	176	136	35	12	23	94	20	90
peak1643	23	34	37	52	131	123	17	6	13	46	13	47
peak1644	25	29	41	230	578	446	32	10	11	374	71	165
peak1645	22	38	51	194	297	281	29	14	8	236	51	121
peak1646	73	134	135	358	1173	1030	63	42	48	500	285	406
peak1647	43	46	55	90	148	130	24	7	16	97	23	70
peak1648	12	37	43	26	129	96	13	8	13	16	39	63
peak1649	40	55	74	74	139	131	33	46	36	72	71	142
peak1650	49	64	68	408	468	350	63	46	39	699	260	578
peak1651	13	6	6	133	92	67	27	12	11	534	281	487
peak1652	0	1	1	13	6	7	8	6	7	94	23	38
peak1653	145	110	98	1744	1143	983	299	137	106	3132	716	1577
peak1654	112	84	91	467	424	327	166	91	88	685	296	558
peak1655	94	137	154	262	426	323	85	147	140	237	345	496
peak1656	64	104	80	138	468	235	49	94	56	175	429	555
peak1657	128	117	131	489	561	415	99	49	55	306	222	277
peak1658	26	44	37	153	110	99	59	30	21	266	48	56
peak1659	153	117	90	908	897	803	103	34	40	751	225	431
peak1660	456	329	294	1345	1615	1204	247	91	99	991	342	605
peak1661	42	154	152	134	472	208	79	140	92	131	403	575
peak1662	23	80	53	31	164	60	24	46	30	8	121	149
peak1663	46	73	48	493	345	245	88	53	38	751	204	480
peak1664	61	49	51	304	179	183	78	43	39	276	63	166
peak1665	3	0	2	9	19	18	17	6	5	132	46	75
peak1666	214	179	172	1060	724	614	222	116	91	1356	184	532
peak1667	153	82	87	361	401	273	78	56	55	242	234	332
peak1668	81	101	97	379	585	585	52	40	29	286	181	247
peak1669	102	166	154	698	1658	1279	51	45	63	294	534	702
peak1670	49	50	43	108	69	48	46	22	27	114	30	85
peak1671	120	80	73	263	170	123	90	74	58	302	107	209
peak1672	69	83	54	252	142	124	67	53	31	310	85	140
peak1673	113	76	64	487	352	235	144	84	43	621	190	384
peak1674	139	108	119	1167	889	639	176	93	96	1340	365	964
peak1675	100	177	137	101	274	146	125	197	147	87	403	570
peak1676	461	330	380	682	520	498	190	192	123	426	207	310
peak1677	449	438	444	780	2153	1933	204	192	179	381	645	1073
peak1678	1487	1457	1441	6886	16458	12450	496	648	565	3097	6901	7809
peak1679	1185	971	992	3112	7386	6052	338	470	383	1383	2164	2813
peak1680	1324	1072	1132	3855	4752	4741	479	502	469	1592	1659	2300
peak1681	59	34	43	489	574	512	12	2	11	124	78	148
peak1682	359	225	221	431	683	484	90	84	82	142	215	325
peak1683	414	544	480	1786	1446	1079	499	166	132	1573	257	637
peak1684	481	459	452	1482	1538	1076	408	148	112	1320	280	629
peak1685	894	1036	1017	5844	7164	5265	928	312	329	6576	1670	3130
peak1686	1407	1384	1214	5279	9133	6106	999	459	398	3901	2800	4671
peak1687	727	788	698	3185	2970	2220	720	221	215	2754	756	1558
peak1688	564	545	497	1544	1708	1351	477	159	165	1445	279	747
peak1689	483	517	491	514	684	658	352	132	151	532	307	522
peak1690	674	753	734	2467	2979	2287	441	224	190	1735	775	1179
peak1691	133	64	55	576	395	323	67	24	30	326	144	218
peak1692	31	102	121	160	713	326	35	56	41	89	410	426
peak1693	408	276	305	1167	930	693	273	184	177	895	394	616
peak1694	27	24	35	322	450	318	42	21	24	506	431	638
peak1695	317	255	219	2954	3249	2616	299	189	160	4216	1490	2928
peak1696	169	142	104	405	276	208	101	29	41	323	87	157
peak1697	141	250	303	310	1160	830	91	33	30	257	67	261
peak1698	107	269	307	373	1040	966	45	46	42	196	82	177
peak1699	290	495	535	776	1679	1433	122	76	71	367	170	368
peak1700	154	440	436	856	827	622	216	59	87	1050	73	334
peak1701	72	164	215	937	1677	1181	127	34	39	1157	128	298
peak1702	164	472	423	127	596	353	193	286	229	114	369	474
peak1703	0	1	2	4	12	7	40	77	48	266	345	571
peak1704	3	7	6	16	23	17	123	102	96	616	232	473
peak1705	1	0	2	20	22	22	62	52	32	471	226	442
peak1706	0	2	5	2	1	7	138	92	79	223	81	166
peak1707	18	3	5	35	58	64	170	153	133	1072	787	1327
peak1708	20	30	36	61	122	110	73	115	79	249	326	534
peak1709	19	5	12	122	189	155	35	18	34	345	218	339
peak1710	36	70	68	319	171	160	36	23	11	282	11	90
peak1711	90	77	66	246	213	154	32	16	14	97	28	64
peak1712	94	153	137	190	435	319	45	105	97	80	239	436
peak1713	659	422	393	3690	3967	3556	290	378	349	2049	2813	3696
peak1714	58	50	47	275	396	394	25	13	10	115	67	105
peak1715	63	35	38	120	132	102	5	10	4	46	18	35
peak1716	14	20	12	222	348	228	10	6	0	187	43	96
peak1717	82	45	54	313	144	92	83	56	43	358	59	110
peak1718	102	106	83	400	307	242	167	73	85	674	160	279
peak1719	325	276	228	1697	2374	1764	424	261	236	2411	2056	2951
peak1720	233	173	225	972	1032	934	249	226	205	1411	832	1401
peak1721	15	16	15	98	106	78	13	18	17	96	83	103
peak1722	195	153	173	390	400	354	44	55	32	119	105	164
peak1723	24	21	10	280	250	190	16	11	10	344	137	229
peak1724	5	6	5	122	107	106	7	1	6	99	43	129
peak1725	9	5	11	137	90	56	5	7	6	127	34	84
peak1726	335	478	447	556	1501	686	264	351	278	360	1095	1277
peak1727	15	14	10	95	118	76	7	6	5	65	30	80
peak1728	78	63	65	696	672	545	120	49	60	1155	361	705
peak1729	504	400	380	1563	1520	1454	442	322	271	1963	1022	1684
peak1730	10	24	28	39	130	98	10	24	17	44	131	131
peak1731	13	14	14	68	92	65	12	11	12	140	60	117
peak1732	72	56	48	210	315	207	55	46	43	355	203	365
peak1733	22	16	22	48	75	61	22	14	16	69	18	81
peak1734	67	123	113	196	515	365	47	96	51	164	402	511
peak1735	349	210	209	3057	3909	3143	283	179	135	3310	2296	3549
peak1736	458	345	391	1258	1838	1339	346	277	264	1053	1617	2190
peak1737	446	313	285	2469	2611	2020	462	217	245	4074	858	2291
peak1738	301	288	244	2769	1697	1386	521	224	228	3797	932	1871
peak1739	438	392	432	4589	5061	4344	562	353	311	7748	2172	4691
peak1740	545	909	836	1867	5207	3643	457	692	538	1311	2516	3521
peak1741	5	27	27	66	269	156	20	15	15	124	96	265
peak1742	517	519	486	1920	1903	1519	798	442	421	3841	1070	2201
peak1743	150	155	169	156	400	313	153	137	120	172	231	319
peak1744	189	335	355	229	714	462	231	267	204	277	469	621
peak1745	1	2	4	6	5	8	41	31	20	118	85	113
peak1746	107	70	73	112	121	107	153	106	101	164	188	258
peak1747	122	102	88	276	304	271	129	107	108	385	287	440
peak1748	88	92	85	182	255	190	90	100	91	219	268	331
peak1749	30	20	22	54	73	52	35	16	28	112	59	101
peak1750	0	0	1	10	43	34	0	0	4	16	63	69
peak1751	0	0	0	2	2	2	74	49	43	806	438	568
peak1752	1	0	0	0	0	0	23	29	34	119	129	125
peak1753	133	160	235	404	761	654	140	105	115	544	407	755
peak1754	0	0	0	1	0	0	53	46	40	260	213	356
peak1755	0	0	0	0	0	1	39	71	56	127	219	296
peak1756	53	66	53	790	1269	874	85	53	43	903	871	1172
peak1757	238	225	226	1926	2569	2099	236	226	201	2465	1462	2602
peak1758	377	328	271	2145	3008	2260	322	294	217	1998	1461	2897
peak1759	368	313	302	2355	2131	1586	380	301	227	2935	1003	2025
peak1760	41	79	82	101	342	167	39	73	70	182	287	376
peak1761	37	37	46	248	103	100	35	12	12	156	9	39
peak1762	381	619	704	460	2820	1832	213	285	294	277	923	1587
peak1763	252	225	190	2289	3276	2758	164	179	133	1908	1705	2319
peak1764	126	110	119	610	784	544	137	66	86	579	316	643
peak1765	68	77	86	102	248	158	118	143	121	111	396	549
peak1766	193	199	179	514	1270	962	245	472	377	477	2427	2960
peak1767	58	54	64	151	488	332	74	134	99	80	776	1091
peak1768	102	119	105	244	350	312	233	273	191	561	448	605
peak1769	321	333	378	920	1514	1324	268	218	205	1095	769	1113
peak1770	223	204	203	1091	1226	777	317	146	133	1265	626	977
peak1771	129	188	173	696	1252	850	106	111	101	751	664	863
peak1772	41	54	42	91	165	118	28	37	23	65	98	112
peak1773	21	13	6	211	136	91	19	12	9	220	42	118
peak1774	11	11	5	76	79	64	18	4	5	111	25	62
peak1775	194	120	154	561	1117	824	84	86	98	236	431	609
peak1776	527	401	504	2177	3366	2772	272	185	191	1650	1320	1805
peak1777	193	118	122	291	463	428	75	60	65	142	175	320
peak1778	201	220	226	411	485	418	102	103	100	264	205	398
peak1779	54	169	185	138	300	247	57	86	79	73	124	224
peak1780	188	142	156	885	1242	891	79	121	103	522	715	999
peak1781	131	122	135	461	895	831	76	92	69	264	441	652
peak1782	121	103	112	335	346	328	109	72	66	313	144	307
peak1783	577	490	527	2861	5451	4722	296	316	351	2530	2816	4405
peak1784	1447	795	961	2840	2262	1833	951	465	499	2023	1088	2022
peak1785	261	292	281	1111	2261	1891	173	166	164	1090	1087	1670
peak1786	163	174	200	239	563	550	101	99	106	232	189	414
peak1787	32	12	27	326	461	446	16	10	7	349	135	260
peak1788	11	57	49	39	323	116	10	35	23	31	167	341
peak1789	105	68	66	268	324	207	37	54	37	130	103	189
peak1790	103	90	102	518	599	498	57	52	56	194	180	267
peak1791	31	27	43	180	296	270	26	31	24	65	91	147
peak1792	461	479	453	365	1261	495	263	293	266	233	677	938
peak1793	124	102	126	725	1145	998	38	45	55	450	364	543
peak1794	910	842	868	4924	9273	7818	465	421	439	2637	2554	3584
peak1795	77	44	56	431	546	429	31	13	17	222	112	200
peak1796	67	66	69	473	545	516	35	13	19	187	75	173
peak1797	116	96	101	367	535	353	32	33	26	155	92	174
peak1798	65	149	129	122	449	198	45	80	59	91	153	258
peak1799	24	16	26	136	132	148	22	16	15	102	54	91
peak1800	0	1	0	5	18	14	6	1	6	55	67	96
peak1801	21	13	19	230	269	210	24	12	17	355	112	195
peak1802	16	7	5	124	92	89	24	8	7	202	56	105
peak1803	70	71	88	470	445	376	91	41	67	899	247	413
peak1804	59	82	58	145	317	198	93	51	47	271	148	225
peak1805	10	42	63	57	229	110	21	46	20	80	140	216
peak1806	79	178	137	204	261	196	47	76	69	105	159	166
peak1807	7	22	26	240	103	83	53	16	17	849	30	113
peak1808	646	564	534	7149	10352	9018	544	377	349	7626	4209	7049
peak1809	408	365	388	1800	2119	1980	335	218	180	1894	683	1363
peak1810	243	166	169	2093	3145	2431	46	56	52	622	542	982
peak1811	101	78	60	364	309	310	41	18	24	157	105	164
peak1812	197	131	121	613	594	517	59	31	42	201	131	244
peak1813	115	76	82	591	809	685	56	22	31	234	228	329
peak1814	299	198	208	1642	1758	1339	146	53	47	1087	390	653
peak1815	178	109	113	835	1021	825	49	25	29	392	148	293
peak1816	115	63	84	473	360	301	49	23	28	231	63	141
peak1817	53	341	326	289	993	561	270	528	508	319	1487	2381
peak1818	988	1007	1013	7743	13238	10026	1768	1822	1572	22542	12412	24639
peak1819	785	1100	986	5357	12748	10289	1161	1678	1569	9319	12016	19311
peak1820	27	27	28	106	302	217	23	14	12	77	40	124
peak1821	60	64	83	646	1861	1616	41	33	53	733	799	1180
peak1822	106	74	106	356	327	330	67	47	39	244	151	294
peak1823	7	5	3	14	4	6	29	26	22	28	70	153
peak1824	41	14	22	203	128	142	151	173	185	916	1122	1759
peak1825	140	221	238	458	994	771	184	157	184	670	456	937
peak1826	133	185	231	518	1041	904	143	136	156	526	396	982
peak1827	165	283	346	489	1174	1024	215	210	249	901	833	1359
peak1828	219	377	438	290	823	560	310	247	238	317	512	912
peak1829	98	377	363	154	746	528	138	220	196	276	480	762
peak1830	118	114	95	582	607	491	153	68	61	1064	220	496
peak1831	133	83	78	893	852	769	72	62	64	675	472	624
peak1832	85	71	73	170	115	109	92	52	35	214	68	163
peak1833	197	111	127	432	433	324	146	83	78	414	113	319
peak1834	223	130	113	2728	2812	2274	197	116	90	3100	1370	2376
peak1835	282	263	195	1768	1884	1666	177	147	157	1748	1101	1697
peak1836	121	109	101	566	776	666	82	81	73	742	464	698
peak1837	34	45	46	227	131	113	52	21	15	233	62	101
peak1838	58	49	40	228	211	198	50	30	23	239	101	177
peak1839	36	66	70	359	107	92	162	50	54	826	53	91
peak1840	490	477	472	1254	1852	1256	396	456	450	1074	1321	1991
peak1841	87	158	126	332	1050	398	75	148	127	439	809	1235
peak1842	26	153	130	108	673	254	53	106	64	214	424	599
peak1843	103	72	83	465	815	629	59	59	61	515	511	649
peak1844	155	179	152	608	967	720	89	64	69	447	249	440
peak1845	120	132	124	552	823	698	65	44	46	349	191	363
peak1846	87	82	80	287	387	381	38	16	38	153	110	174
peak1847	67	93	86	573	909	689	47	78	66	453	640	940
peak1848	24	12	23	96	72	70	12	18	13	88	43	85
peak1849	15	16	16	125	76	52	25	15	5	215	38	102
peak1850	31	21	23	211	175	126	59	30	23	247	66	194
peak1851	17	15	20	188	92	92	26	11	16	207	47	127
peak1852	18	12	12	109	93	62	12	7	7	78	52	49
peak1853	15	16	15	61	113	72	6	18	9	29	57	85
peak1854	9	11	10	49	89	83	4	1	4	18	21	38
peak1855	191	168	156	1551	2116	1813	100	73	88	1084	858	1219
peak1856	50	223	190	402	2842	1314	28	92	57	205	1089	1326
peak1857	483	332	372	2920	2955	2559	227	173	157	1705	784	1476
peak1858	456	404	384	5030	9265	8070	217	152	153	3955	3151	5601
peak1859	2	3	3	5	8	16	12	10	13	34	118	145
peak1860	10	9	14	46	37	32	31	24	18	105	42	83
peak1861	19	16	14	52	48	29	51	37	35	135	100	131
peak1862	66	25	32	49	71	50	76	106	127	616	1021	1516
peak1863	11	7	4	115	148	146	1	3	3	58	15	37
peak1864	49	113	143	280	100	80	133	61	65	386	86	122
peak1865	876	897	861	8075	14057	13058	1151	970	881	16814	10811	16352
peak1866	77	255	187	259	1488	537	141	223	160	492	1014	1551
peak1867	23	171	147	140	1391	386	105	198	111	245	1102	1478
peak1868	1	26	10	6	104	40	7	22	14	24	88	171
peak1869	144	163	149	960	499	364	224	110	91	996	157	501
peak1870	245	184	181	390	472	355	145	109	94	360	197	349
peak1871	146	133	130	1014	1052	759	204	128	114	1515	543	1102
peak1872	68	64	72	91	209	175	54	55	64	136	117	184
peak1873	93	48	68	241	211	155	60	35	48	160	71	165
peak1874	27	17	17	136	144	126	9	12	11	56	59	60
peak1875	103	75	60	606	686	615	50	42	29	318	196	330
peak1876	143	94	119	729	598	393	115	95	84	667	277	459
peak1877	176	142	99	626	604	488	79	62	52	334	197	350
peak1878	9	58	61	22	192	76	9	22	16	14	103	101
peak1879	8	13	18	84	62	78	14	18	15	133	41	67
peak1880	8	5	6	127	87	56	12	7	7	256	38	110
peak1881	2	6	5	37	133	153	1	2	1	49	13	40
peak1882	142	272	230	196	601	507	170	215	217	154	485	760
peak1883	4	9	4	41	22	30	18	7	8	229	20	35
peak1884	18	47	49	59	161	108	37	50	35	63	154	249
peak1885	359	271	293	776	1341	1032	377	186	181	266	736	1415
peak1886	27	21	17	79	121	84	28	19	23	69	57	77
peak1887	30	15	16	233	240	185	16	7	7	114	85	109
peak1888	29	74	65	83	139	116	43	61	36	86	141	195
peak1889	120	109	118	178	211	212	139	102	129	334	401	449
peak1890	185	132	145	1019	827	710	330	179	172	1832	499	1206
peak1891	88	100	91	260	276	201	228	134	111	645	138	304
peak1892	18	16	15	221	202	177	62	28	27	655	272	430
peak1893	16	9	11	65	113	103	9	7	3	143	58	149
peak1894	111	85	71	484	399	346	146	125	96	754	421	786
peak1895	102	290	346	999	5054	3571	84	104	101	855	1246	2032
peak1896	93	129	112	296	865	830	48	53	51	357	264	425
peak1897	57	37	40	445	251	225	311	145	166	2920	507	1246
peak1898	85	110	118	870	1051	871	271	124	103	2785	561	1159
peak1899	31	37	29	123	111	96	94	35	28	405	35	156
peak1900	85	71	81	434	622	540	155	71	52	1448	393	631
peak1901	70	92	92	56	271	89	139	181	155	320	616	998
peak1902	78	82	85	215	169	150	100	26	24	345	45	95
peak1903	41	88	70	56	157	95	61	38	44	30	122	139
peak1904	57	128	130	114	367	261	71	79	93	196	290	415
peak1905	428	354	369	2687	3502	2742	535	300	328	4182	2415	4246
peak1906	592	550	541	7504	13145	10823	560	422	414	10436	7587	13723
peak1907	29	37	59	160	210	135	61	30	26	322	75	217
peak1908	67	132	149	151	240	159	59	61	49	67	69	115
peak1909	17	93	75	47	207	77	31	34	34	23	128	157
peak1910	27	28	23	134	103	138	7	11	5	39	14	44
peak1911	14	12	19	213	147	114	12	5	12	66	11	21
peak1912	227	172	187	1556	1823	1531	142	74	96	1491	925	1519
peak1913	400	1190	1146	1920	8304	4414	398	515	502	812	2070	3705
peak1914	15	12	4	72	55	57	96	78	77	502	341	539
peak1915	18	19	19	77	65	54	92	126	128	457	484	597
peak1916	22	10	7	202	141	105	10	8	8	165	53	95
peak1917	14	8	6	137	42	48	8	6	5	98	34	50
peak1918	14	13	8	182	95	68	11	3	8	152	63	72
peak1919	15	10	5	176	96	83	10	4	7	144	47	68
peak1920	20	15	10	102	76	106	111	149	158	578	756	1147
peak1921	6	6	0	20	23	27	33	58	50	174	102	229
peak1922	22	20	6	60	93	91	147	172	167	563	821	1236
peak1923	29	23	20	83	121	104	183	248	210	624	770	1249
peak1924	20	34	28	70	149	111	125	262	240	517	1250	1602
peak1925	19	12	13	188	224	237	195	145	135	3274	1938	3777
peak1926	48	36	46	65	99	76	17	29	25	52	96	123
peak1927	305	195	238	648	541	417	136	118	92	282	194	367
peak1928	101	81	105	393	561	415	116	100	100	541	373	603
peak1929	322	232	240	2309	3144	2627	355	236	242	3828	2124	3483
peak1930	141	96	104	1198	1508	1116	202	109	107	2063	891	1746
peak1931	11	14	25	100	244	140	23	25	30	279	233	361
peak1932	245	816	837	442	1097	760	390	575	600	339	876	1338
peak1933	187	139	126	1856	1354	947	154	74	70	1758	360	1169
peak1934	72	340	243	143	476	278	69	165	82	84	187	301
peak1935	17	11	17	111	96	66	11	2	3	122	30	64
peak1936	11	13	17	152	90	71	17	6	4	151	31	62
peak1937	3	5	21	126	54	47	18	1	4	94	15	32
peak1938	85	53	54	524	384	299	28	15	16	282	67	161
peak1939	125	150	164	1378	652	547	259	90	79	2785	202	593
peak1940	68	37	40	406	289	218	31	17	18	153	64	113
peak1941	1346	969	1077	11396	21056	18604	729	719	670	9294	9665	13430
peak1942	100	62	46	689	573	541	35	17	16	257	96	195
peak1943	112	64	76	552	534	440	55	17	12	181	59	152
peak1944	200	251	301	426	964	777	112	188	164	209	436	586
peak1945	51	176	140	136	349	230	64	129	94	78	154	189
peak1946	92	142	173	434	1173	753	54	62	57	211	384	620
peak1947	284	252	283	2753	5287	4803	125	112	107	1506	1078	1894
peak1948	232	216	254	743	1150	1177	150	146	125	481	341	590
peak1949	182	409	409	1099	2950	2250	122	224	203	737	1451	1837
peak1950	210	155	196	723	903	869	146	91	100	683	321	552
peak1951	21	46	47	81	256	137	21	38	30	64	132	205
peak1952	521	857	888	2795	7922	6218	422	543	471	2245	3689	5634
peak1953	142	128	156	631	859	662	55	49	55	273	172	405
peak1954	36	17	22	249	236	211	17	25	11	177	147	269
peak1955	100	85	66	825	1068	831	84	65	62	903	526	1077
peak1956	59	48	44	712	910	726	46	40	42	897	652	1103
peak1957	367	299	284	779	888	605	240	205	190	535	254	563
peak1958	145	173	169	1260	1874	1473	348	345	360	3733	3357	5612
peak1959	19	27	29	51	156	147	24	28	43	146	194	301
peak1960	1	5	3	18	21	26	4	2	9	60	39	49
peak1961	1	1	1	4	11	2	18	8	12	143	67	138
peak1962	1	1	2	5	4	7	72	78	75	394	313	568
peak1963	9	11	10	108	242	162	3	6	9	104	107	211
peak1964	658	642	591	871	808	727	390	300	234	795	399	542
peak1965	29	89	86	83	228	75	28	34	26	56	81	115
peak1966	4	8	2	57	83	78	10	3	3	48	17	41
peak1967	5	4	9	99	37	28	7	3	1	158	8	28
peak1968	14	9	9	83	82	64	12	4	5	122	47	106
peak1969	0	0	0	1	0	0	8	3	3	119	24	39
peak1970	142	99	116	714	922	506	98	97	132	415	638	1196
peak1971	10	7	11	81	136	84	2	5	2	76	38	58
peak1972	41	29	25	37	35	33	34	21	32	67	15	48
peak1973	66	50	33	368	463	385	63	56	63	330	313	448
peak1974	46	41	34	167	160	124	43	24	41	134	55	177
peak1975	64	64	42	273	419	284	44	46	43	215	148	308
peak1976	67	49	57	309	380	288	48	34	35	245	123	239
peak1977	112	100	82	446	285	222	110	99	82	456	162	290
peak1978	372	271	299	327	337	291	210	202	210	234	251	362
peak1979	233	108	120	335	237	221	138	109	101	388	135	174
peak1980	844	466	473	6277	5278	5002	478	360	319	4587	2724	4285
peak1981	1	0	0	11	6	2	11	14	8	125	54	101
peak1982	2	5	3	7	91	47	2	1	3	7	17	40
peak1983	5	17	6	78	193	159	1	3	2	39	57	64
peak1984	20	5	8	34	28	18	128	163	123	460	753	1022
peak1985	289	147	153	1465	1829	1387	382	310	306	3339	2058	4220
peak1986	183	87	102	1270	1215	1012	200	145	145	1461	1171	1701
peak1987	153	106	127	1764	2545	2278	173	134	148	2966	2738	3868
peak1988	67	47	36	188	152	153	48	64	59	282	164	293
peak1989	14	15	17	41	60	45	14	31	17	37	88	124
peak1990	213	147	178	1238	1139	860	159	62	86	892	327	601
peak1991	73	48	47	142	157	142	48	27	33	87	44	81
peak1992	192	104	137	710	560	542	130	49	62	521	214	329
peak1993	440	339	329	1966	2106	1621	297	171	144	1445	728	1139
peak1994	133	107	117	462	420	396	103	57	52	339	145	281
peak1995	502	408	387	2759	3393	2625	281	148	170	1654	901	1371
peak1996	415	311	390	565	841	800	221	227	220	337	263	749
peak1997	64	63	68	150	242	267	61	40	34	148	130	216
peak1998	26	37	36	97	222	146	27	36	27	73	125	177
peak1999	31	76	88	123	421	328	27	47	51	100	199	321
[truncated: 18,188 more rows]
