# Supplementary material for: Limits in the detection of m6A changes using MeRIP/m6A-seq
Source: Sci Rep. 2020 Apr 20;10:6590. doi: 10.1038/s41598-020-63355-3 (PMC7170965; doi:10.1038/s41598-020-63355-3)
Supplement: Supplementary file 3 — Supplementary information 3. [file 41598_2020_63355_MOESM3_ESM.zip › additional_file4_v2/macs2_deq_results/tirumuru_hiv_2016_deq_results.counts.txt]

control_input	control_input.1	control_IP	control_IP.1	treatment_input	treatment_input.1	treatment_IP	treatment_IP.1
peak1	60	70	267	173	91	74	360	238
peak2	32	35	196	163	72	55	277	178
peak3	39	33	196	205	78	44	303	232
peak4	22	41	215	241	57	37	321	198
peak5	52	64	331	265	91	77	450	287
peak6	41	55	141	138	73	64	182	147
peak7	41	37	122	112	58	59	190	113
peak8	20	18	70	69	24	37	69	68
peak9	27	30	170	108	34	34	192	141
peak10	26	26	138	109	28	23	187	129
peak11	43	24	76	59	48	35	104	74
peak12	33	34	107	66	54	31	146	85
peak13	24	33	46	61	40	23	79	39
peak14	61	72	358	320	87	55	410	280
peak15	22	29	140	100	30	26	163	95
peak16	24	26	164	139	32	42	130	91
peak17	74	77	286	235	67	61	297	180
peak18	5	11	84	98	8	7	60	41
peak19	10	16	66	47	5	18	56	38
peak20	108	110	393	375	125	109	392	288
peak21	28	43	160	98	44	41	122	75
peak22	117	141	634	731	72	60	367	248
peak23	197	231	1052	1098	145	117	568	444
peak24	136	168	720	757	85	106	497	347
peak25	119	127	590	665	75	82	361	293
peak26	305	381	509	588	403	442	483	528
peak27	73	78	521	505	102	101	633	391
peak28	9	10	24	68	6	1	14	8
peak29	12	18	60	59	17	12	22	20
peak30	27	49	306	253	14	21	146	91
peak31	92	86	172	153	68	36	127	68
peak32	86	129	264	264	67	60	126	115
peak33	141	145	351	333	112	77	205	171
peak34	317	276	1685	1639	206	178	1172	739
peak35	193	190	1297	1136	271	263	1392	1027
peak36	42	53	149	64	83	85	165	118
peak37	44	43	133	85	30	35	126	98
peak38	54	42	194	112	95	73	182	163
peak39	35	31	164	129	44	48	210	164
peak40	235	273	504	583	298	283	481	419
peak41	288	256	833	618	270	311	729	620
peak42	6	8	72	95	13	13	71	64
peak43	96	117	601	506	193	222	685	675
peak44	21	22	82	78	52	40	130	111
peak45	52	50	306	246	91	106	504	343
peak46	272	281	1033	977	347	391	1081	1083
peak47	81	88	513	517	121	102	601	358
peak48	15	22	66	65	22	28	101	87
peak49	25	30	158	147	22	30	233	139
peak50	27	25	137	84	33	21	167	120
peak51	37	19	90	82	43	36	107	58
peak52	34	41	134	89	49	39	143	102
peak53	74	90	324	257	66	42	190	139
peak54	224	205	848	624	206	199	665	387
peak55	184	186	574	456	189	166	544	447
peak56	145	146	405	313	154	155	356	266
peak57	166	172	340	259	132	148	243	167
peak58	329	363	1176	1032	320	246	920	683
peak59	40	44	102	170	47	63	104	117
peak60	152	198	800	743	242	240	815	670
peak61	158	172	724	655	179	222	858	690
peak62	250	246	932	875	281	248	796	614
peak63	295	292	885	807	307	311	845	681
peak64	188	226	525	432	218	260	457	383
peak65	78	50	172	122	72	63	128	95
peak66	26	36	169	139	59	66	316	202
peak67	51	45	313	269	88	73	579	362
peak68	21	21	82	77	36	39	150	117
peak69	440	416	1389	1069	523	613	1385	1288
peak70	669	739	2395	2130	801	891	2312	2077
peak71	235	295	912	968	271	291	755	711
peak72	84	49	270	220	54	69	186	127
peak73	757	781	4750	4009	613	593	3217	2178
peak74	569	573	1288	1049	437	441	915	649
peak75	312	337	645	644	265	223	480	324
peak76	139	129	287	316	107	91	161	126
peak77	94	92	461	414	89	87	318	213
peak78	120	109	319	308	108	86	278	189
peak79	208	220	903	745	203	238	943	744
peak80	93	83	322	343	144	169	594	463
peak81	10	13	64	54	9	8	57	37
peak82	20	47	147	203	41	51	169	155
peak83	34	57	210	177	76	88	263	225
peak84	80	80	110	94	96	125	124	118
peak85	140	175	466	338	166	184	374	358
peak86	154	150	772	713	239	278	1075	958
peak87	141	128	553	534	215	211	827	741
peak88	27	17	114	75	44	28	86	72
peak89	37	62	316	259	46	37	154	165
peak90	28	33	134	148	38	43	74	58
peak91	134	158	566	415	106	155	328	240
peak92	196	249	1476	1459	165	164	711	525
peak93	163	136	324	246	104	106	254	181
peak94	149	166	495	293	66	75	238	171
peak95	159	206	522	405	131	160	317	283
peak96	149	130	540	407	120	159	359	330
peak97	66	63	234	181	77	58	127	121
peak98	710	734	6037	5629	657	652	4939	3685
peak99	7	14	42	57	10	7	29	26
peak100	64	49	261	253	28	26	193	170
peak101	86	91	265	229	70	54	159	131
peak102	8	14	85	68	10	20	82	39
peak103	151	132	331	262	184	150	304	298
peak104	75	92	110	98	92	96	118	101
peak105	17	26	125	218	24	21	78	89
peak106	17	15	69	49	15	24	62	75
peak107	52	29	261	205	56	73	307	242
peak108	30	29	81	79	41	49	84	56
peak109	281	303	516	407	392	445	529	533
peak110	31	18	107	99	39	18	152	89
peak111	22	12	66	53	33	29	93	101
peak112	21	28	134	96	24	22	94	68
peak113	58	69	208	187	74	76	169	143
peak114	128	136	967	846	162	178	873	669
peak115	171	182	438	358	146	196	376	288
peak116	117	104	240	222	98	110	238	208
peak117	55	82	361	367	95	94	292	246
peak118	168	179	898	713	162	186	642	603
peak119	71	64	264	282	62	58	254	214
peak120	66	84	412	394	54	68	280	234
peak121	26	62	151	243	67	46	130	98
peak122	99	86	510	518	88	57	481	252
peak123	121	158	468	457	174	230	490	439
peak124	104	88	276	236	145	129	342	249
peak125	16	13	57	26	15	8	38	24
peak126	24	26	176	157	28	22	116	89
peak127	65	63	460	390	44	50	284	198
peak128	45	62	412	339	41	40	294	256
peak129	58	57	275	294	66	71	237	216
peak130	69	46	297	252	76	36	191	173
peak131	86	91	172	166	68	72	110	69
peak132	167	145	623	466	125	87	397	240
peak133	395	398	1797	1336	371	294	1288	987
peak134	73	82	189	174	77	75	160	159
peak135	22	30	158	124	27	19	221	128
peak136	44	44	223	220	36	21	126	87
peak137	48	66	238	188	26	30	118	88
peak138	41	31	197	174	41	51	203	154
peak139	15	19	96	74	15	28	86	66
peak140	75	48	304	287	91	86	281	226
peak141	146	133	559	528	136	157	547	468
peak142	478	475	2458	2167	503	481	2328	1849
peak143	89	97	384	303	117	96	266	219
peak144	33	52	92	125	48	26	92	95
peak145	110	93	309	253	101	88	241	222
peak146	32	49	170	99	16	13	55	38
peak147	56	56	184	262	62	91	172	135
peak148	44	39	192	165	50	55	167	127
peak149	43	46	122	137	56	54	92	80
peak150	182	171	1322	1113	174	185	1104	896
peak151	88	103	313	257	89	73	261	189
peak152	79	109	231	122	98	76	229	144
peak153	15	13	70	83	10	10	31	14
peak154	21	14	82	69	21	9	58	20
peak155	28	27	142	141	25	35	80	85
peak156	14	9	65	54	6	8	35	24
peak157	16	11	68	58	12	9	57	38
peak158	16	7	83	64	9	9	59	33
peak159	49	25	128	114	27	15	46	24
peak160	474	420	2223	2071	292	263	1305	867
peak161	528	495	1644	1288	393	269	883	542
peak162	354	348	1308	1189	272	204	871	572
peak163	1996	1893	10212	8817	1846	1926	8517	6535
peak164	42	53	117	107	80	66	241	189
peak165	38	61	237	261	56	63	304	242
peak166	60	75	209	190	91	96	211	202
peak167	150	185	766	741	218	254	820	786
peak168	81	103	591	618	105	118	685	547
peak169	37	41	184	175	43	42	196	196
peak170	21	20	88	63	21	14	80	71
peak171	32	29	121	98	44	38	138	108
peak172	161	165	828	676	312	365	1283	1177
peak173	35	53	174	151	62	78	266	263
peak174	5	3	38	77	3	7	25	19
peak175	9	12	73	74	8	11	55	39
peak176	43	45	75	57	36	19	41	36
peak177	46	40	96	101	26	27	81	49
peak178	54	39	157	120	32	29	128	76
peak179	47	46	215	216	38	37	155	110
peak180	39	32	126	156	54	52	183	122
peak181	51	38	98	76	65	55	128	101
peak182	85	96	473	459	117	99	590	391
peak183	107	86	553	434	122	134	625	428
peak184	209	204	940	811	211	223	813	683
peak185	368	328	1792	1684	374	349	1545	1255
peak186	294	271	1384	1288	312	318	1326	1020
peak187	109	167	1078	1088	134	126	678	610
peak188	213	203	1194	1140	245	284	1359	1045
peak189	67	83	289	267	85	74	287	207
peak190	231	209	1090	1028	315	234	1205	876
peak191	242	229	1469	1289	281	252	1389	1175
peak192	246	245	621	603	303	308	773	510
peak193	122	102	341	328	121	113	385	266
peak194	14	28	98	165	26	18	59	52
peak195	31	40	148	154	22	43	100	98
peak196	16	23	110	88	15	19	46	51
peak197	24	28	231	203	18	21	176	114
peak198	41	47	159	128	29	42	122	84
peak199	53	33	189	138	34	28	132	85
peak200	183	211	1096	969	164	150	793	552
peak201	77	79	366	353	69	76	290	215
peak202	83	70	214	193	46	39	145	109
peak203	84	113	685	651	71	65	534	366
peak204	32	27	184	185	19	13	107	103
peak205	27	32	99	48	27	31	48	48
peak206	1331	1664	5425	5695	1336	1259	4427	4336
peak207	18	12	91	53	20	23	89	91
peak208	71	63	317	309	78	66	320	327
peak209	37	43	163	137	62	67	207	152
peak210	76	64	354	251	86	121	356	303
peak211	91	77	265	270	108	115	305	270
peak212	34	42	171	143	56	69	128	133
peak213	35	37	241	233	35	48	285	213
peak214	43	53	260	252	78	90	296	256
peak215	48	41	228	213	43	61	230	190
peak216	37	47	173	143	43	41	152	118
peak217	53	71	402	339	71	65	347	273
peak218	42	39	108	118	25	38	81	73
peak219	54	59	137	104	76	71	93	96
peak220	31	31	96	115	36	27	112	80
peak221	70	61	277	234	57	50	254	171
peak222	25	26	108	83	23	38	100	94
peak223	20	32	59	61	24	43	56	61
peak224	286	311	1111	1076	277	249	883	687
peak225	151	169	380	305	133	130	313	258
peak226	728	821	5063	4512	612	573	3331	2513
peak227	306	300	1119	1014	237	190	609	432
peak228	358	380	912	775	239	289	722	556
peak229	387	447	842	775	322	313	656	535
peak230	20	39	69	100	25	13	36	29
peak231	103	90	339	305	118	129	277	242
peak232	53	54	299	253	70	65	265	213
peak233	54	52	198	187	42	37	154	125
peak234	17	18	66	68	18	16	44	55
peak235	10	17	56	65	15	41	93	93
peak236	34	14	132	102	43	73	177	219
peak237	78	95	242	212	79	94	256	204
peak238	241	283	1470	1359	247	275	1290	1032
peak239	62	49	300	282	72	86	356	253
peak240	23	32	60	50	23	27	81	78
peak241	21	22	55	63	26	37	62	60
peak242	16	11	65	84	20	17	90	72
peak243	47	50	314	241	86	69	363	252
peak244	202	215	1000	878	261	231	946	810
peak245	145	168	742	650	150	148	681	494
peak246	72	57	241	174	97	87	269	206
peak247	48	51	164	166	61	77	173	127
peak248	56	66	200	138	63	64	200	163
peak249	44	54	174	134	56	56	153	140
peak250	50	56	170	142	66	55	168	185
peak251	27	41	114	91	42	31	156	126
peak252	9	15	58	71	10	17	77	82
peak253	10	11	87	87	17	16	102	88
peak254	147	113	297	252	115	107	206	155
peak255	164	144	430	440	114	129	253	211
peak256	376	371	2233	2086	260	270	1493	1124
peak257	109	132	367	339	72	98	230	204
peak258	128	130	465	432	91	88	282	188
peak259	51	31	118	114	36	35	54	46
peak260	145	182	1157	1152	112	84	651	521
peak261	125	121	749	561	44	43	260	148
peak262	163	145	467	452	147	171	445	342
peak263	54	64	239	255	40	48	192	138
peak264	46	46	175	126	40	25	129	102
peak265	154	162	739	626	184	176	606	516
peak266	60	69	302	327	60	73	253	238
peak267	11	19	69	61	22	16	43	57
peak268	61	68	142	130	39	48	101	93
peak269	64	83	379	348	63	60	295	226
peak270	101	97	287	216	103	108	192	167
peak271	109	102	451	397	111	97	392	280
peak272	177	181	703	572	160	165	553	464
peak273	296	287	1001	681	281	281	833	715
peak274	8	12	54	34	14	14	76	80
peak275	10	12	45	37	16	13	73	48
peak276	29	36	96	76	28	19	80	56
peak277	25	23	94	93	25	24	68	65
peak278	39	28	115	56	27	29	70	63
peak279	88	79	646	689	74	70	518	333
peak280	27	35	164	131	37	54	198	148
peak281	15	15	75	62	8	13	92	58
peak282	91	75	354	304	123	120	388	355
peak283	27	27	100	98	56	34	122	111
peak284	30	42	145	118	53	50	177	157
peak285	31	48	129	110	48	38	164	140
peak286	20	34	96	93	28	35	156	122
peak287	40	49	137	122	54	55	157	108
peak288	60	60	261	205	81	95	257	226
peak289	30	37	139	123	58	34	181	124
peak290	86	98	463	773	102	117	444	498
peak291	13	21	103	116	33	32	122	106
peak292	24	19	62	47	39	49	104	71
peak293	5	9	64	95	13	7	73	87
peak294	26	18	98	81	34	36	108	89
peak295	22	26	94	92	24	35	95	91
peak296	567	568	3812	3370	578	611	2988	2632
peak297	21	17	83	82	14	9	47	41
peak298	22	33	66	61	29	21	75	64
peak299	25	40	226	207	27	41	254	221
peak300	25	34	257	321	21	15	151	125
peak301	14	25	122	110	19	21	78	52
peak302	182	217	986	979	136	131	579	484
peak303	163	151	643	646	92	84	337	308
peak304	136	138	641	596	108	96	337	298
peak305	725	712	3307	3053	560	500	1988	1611
peak306	171	188	1086	1004	135	106	670	500
peak307	103	136	534	522	69	91	299	287
peak308	282	291	952	884	222	222	600	484
peak309	434	498	1901	1811	404	363	1221	1017
peak310	201	208	780	675	146	144	446	334
peak311	188	207	570	538	155	130	353	290
peak312	204	203	696	657	163	145	471	365
peak313	114	142	491	480	115	108	301	229
peak314	153	142	304	303	119	104	159	116
peak315	341	345	1159	1002	257	257	786	639
peak316	110	114	255	251	95	88	136	107
peak317	224	293	1020	972	215	202	622	481
peak318	220	246	1114	970	183	184	720	536
peak319	187	161	838	858	129	117	612	491
peak320	214	225	497	350	181	202	454	330
peak321	94	114	349	243	73	89	236	184
peak322	182	221	1285	1222	204	163	1043	884
peak323	110	112	648	605	129	121	483	421
peak324	144	130	674	536	141	139	607	445
peak325	21	13	77	70	27	18	50	62
peak326	45	35	256	226	36	53	245	158
peak327	18	17	107	122	11	7	65	53
peak328	170	148	503	504	112	139	380	333
peak329	100	90	296	293	86	74	241	184
peak330	101	83	233	207	73	60	203	160
peak331	79	113	209	169	80	91	159	111
peak332	294	298	1078	961	320	384	958	923
peak333	318	367	2193	2019	391	396	1882	1549
peak334	74	44	191	148	28	43	119	82
peak335	83	72	225	229	37	57	109	83
peak336	191	209	526	491	234	234	537	488
peak337	15	18	77	57	15	13	77	51
peak338	175	171	523	497	119	90	308	237
peak339	55	82	219	400	58	43	181	128
peak340	97	126	220	199	113	116	207	186
peak341	88	133	477	395	134	119	391	297
peak342	104	132	298	214	112	101	257	188
peak343	54	68	199	174	50	34	114	77
peak344	100	100	456	421	132	117	437	280
peak345	16	14	73	43	31	25	103	41
peak346	11	15	78	52	14	16	110	64
peak347	13	24	108	87	13	31	132	83
peak348	11	6	43	32	23	18	53	48
peak349	9	9	57	78	20	11	72	46
peak350	13	13	113	74	25	25	141	99
peak351	14	16	84	61	24	21	88	80
peak352	16	25	75	61	24	22	95	88
peak353	12	14	45	48	10	19	75	40
peak354	115	115	358	367	136	136	357	319
peak355	245	307	982	927	398	375	1122	946
peak356	22	25	107	91	22	30	119	76
peak357	12	11	87	88	15	17	74	50
peak358	122	101	435	359	99	78	288	183
peak359	206	207	630	461	154	134	470	316
peak360	112	135	212	183	94	82	160	117
peak361	29	43	145	235	50	25	100	97
peak362	70	79	340	369	112	89	404	309
peak363	62	58	262	244	106	121	400	318
peak364	85	87	457	348	85	98	392	340
peak365	53	69	127	135	23	30	49	25
peak366	250	230	424	323	179	202	270	279
peak367	47	42	224	225	53	55	238	203
peak368	52	73	172	253	54	59	112	63
peak369	101	109	532	446	109	100	303	265
peak370	70	45	172	124	50	52	89	81
peak371	40	54	198	199	40	66	172	144
peak372	55	82	170	113	78	95	174	132
peak373	100	108	502	498	133	139	573	442
peak374	86	75	340	311	92	98	351	273
peak375	87	120	116	105	116	99	128	126
peak376	99	93	342	304	109	111	339	266
peak377	324	344	446	371	370	361	521	456
peak378	558	532	1101	1012	465	493	938	765
peak379	355	405	772	643	341	421	697	672
peak380	22	39	164	511	32	26	113	108
peak381	14	18	59	40	19	15	69	60
peak382	30	35	58	57	39	52	93	65
peak383	17	23	71	76	39	39	83	74
peak384	58	74	242	244	67	82	255	180
peak385	171	233	905	797	247	290	1032	766
peak386	148	135	480	425	189	201	544	451
peak387	256	253	1410	1356	284	300	1466	1039
peak388	50	51	125	86	54	57	131	116
peak389	60	88	246	291	64	87	223	183
peak390	30	49	237	311	45	56	207	193
peak391	145	135	678	723	95	115	444	357
peak392	101	84	327	319	70	82	263	251
peak393	82	92	185	128	73	68	80	96
peak394	68	47	107	94	61	74	59	73
peak395	31	41	244	273	22	22	160	114
peak396	35	52	142	141	28	18	74	61
peak397	58	37	262	209	54	56	290	271
peak398	107	88	326	334	71	95	265	211
peak399	106	126	587	476	85	97	464	319
peak400	85	102	487	436	99	91	378	281
peak401	74	47	209	166	44	66	156	93
peak402	49	44	125	132	45	45	122	106
peak403	66	68	359	343	61	54	296	226
peak404	24	35	125	116	32	37	84	67
peak405	58	76	261	256	64	41	231	169
peak406	46	37	120	78	46	42	96	80
peak407	47	52	203	188	51	45	167	92
peak408	241	369	678	929	388	390	606	579
peak409	229	206	494	478	248	286	624	501
peak410	56	78	185	146	58	68	126	123
peak411	157	170	991	845	146	180	858	612
peak412	122	113	633	634	99	102	545	429
peak413	137	133	555	565	121	144	485	353
peak414	91	78	304	250	70	63	195	168
peak415	73	59	290	312	68	49	209	182
peak416	440	515	2702	2711	543	541	2347	2099
peak417	37	31	239	230	60	36	324	213
peak418	26	27	69	97	40	37	72	78
peak419	76	80	300	283	88	94	351	300
peak420	40	29	146	136	50	41	169	124
peak421	39	26	136	123	40	46	136	109
peak422	116	109	317	285	85	87	186	139
peak423	43	45	152	97	55	36	69	58
peak424	182	212	1034	990	264	294	1174	951
peak425	94	91	277	312	135	95	316	272
peak426	87	86	444	482	93	117	389	379
peak427	299	362	842	553	636	722	1258	1091
peak428	20	33	92	57	25	13	47	33
peak429	20	13	60	83	29	18	119	105
peak430	95	104	290	299	118	107	298	206
peak431	531	518	3560	3311	589	619	3589	2734
peak432	135	135	664	590	134	155	682	579
peak433	65	51	90	72	65	65	102	112
peak434	43	79	277	401	76	96	339	313
peak435	113	112	432	368	200	176	444	352
peak436	66	83	264	205	76	99	210	224
peak437	19	30	139	151	35	40	238	170
peak438	32	30	257	240	39	39	295	267
peak439	12	9	92	75	18	23	109	66
peak440	132	101	255	208	136	146	245	213
peak441	21	37	77	85	20	40	75	72
peak442	61	92	236	210	78	75	195	164
peak443	155	162	321	242	158	145	226	182
peak444	194	219	496	423	210	204	388	331
peak445	183	174	497	419	157	138	433	287
peak446	176	194	887	766	131	127	683	499
peak447	204	237	988	1064	238	225	924	802
peak448	734	847	3720	3870	580	552	2171	1949
peak449	486	534	1312	1005	328	384	925	690
peak450	10	8	55	104	5	3	23	23
peak451	190	175	672	626	161	155	464	453
peak452	17	14	163	138	13	17	106	86
peak453	48	62	327	302	37	51	211	145
peak454	47	38	190	200	44	32	154	84
peak455	50	44	251	202	36	35	113	69
peak456	22	25	87	89	34	34	92	91
peak457	80	64	207	182	63	65	160	134
peak458	57	67	174	203	53	67	148	160
peak459	81	71	178	167	79	66	172	129
peak460	21	27	92	116	40	47	88	101
peak461	49	33	172	168	84	73	240	209
peak462	28	24	157	127	49	44	167	154
peak463	103	110	458	386	122	166	499	372
peak464	14	20	47	63	15	10	38	25
peak465	105	76	235	220	88	103	189	202
peak466	80	62	130	124	83	77	104	83
peak467	13	22	68	77	21	18	103	92
peak468	32	29	77	64	26	39	59	39
peak469	20	22	144	98	25	25	85	84
peak470	31	52	121	116	24	24	121	74
peak471	35	31	180	161	31	37	146	150
peak472	1045	1058	2749	2328	1389	1625	3554	3096
peak473	26	27	199	181	36	39	221	165
peak474	153	156	733	697	143	131	559	558
peak475	109	98	137	117	161	177	171	203
peak476	138	142	937	809	193	215	1164	955
peak477	141	129	389	320	135	125	307	227
peak478	123	127	420	400	110	117	334	287
peak479	102	97	382	295	105	85	303	227
peak480	126	146	434	385	127	99	316	246
peak481	219	230	1185	1040	219	206	955	742
peak482	39	54	123	114	29	23	39	22
peak483	31	40	72	76	42	45	102	61
peak484	156	122	844	743	172	138	813	585
peak485	274	315	1460	1538	367	406	1605	1658
peak486	229	214	1035	932	209	285	1106	962
peak487	50	77	533	807	46	48	400	365
peak488	270	395	1875	2571	313	330	1278	1197
peak489	179	207	551	530	176	207	404	332
peak490	115	102	383	378	101	82	283	220
peak491	1042	1073	7258	6698	923	852	6091	4506
peak492	0	6	16	66	3	0	15	13
peak493	32	42	128	135	57	63	205	162
peak494	67	65	368	322	92	106	570	406
peak495	30	54	148	124	61	71	256	157
peak496	172	200	820	624	220	246	644	543
peak497	51	64	241	211	79	77	284	240
peak498	58	59	161	130	96	93	229	146
peak499	35	39	216	202	68	64	258	231
peak500	106	104	492	440	170	206	689	530
peak501	220	263	963	1005	305	323	1441	1254
peak502	289	328	1740	1836	515	510	2592	2246
peak503	93	111	624	503	161	233	1201	895
peak504	306	376	631	571	435	507	807	762
peak505	66	76	264	299	78	55	241	175
peak506	97	101	219	220	105	89	225	160
peak507	35	38	129	167	30	38	116	92
peak508	49	24	78	50	25	27	63	33
peak509	120	102	392	291	82	122	340	272
peak510	45	40	198	181	44	37	151	104
peak511	69	77	318	253	98	67	260	175
peak512	100	88	177	123	118	126	211	118
peak513	86	123	293	191	124	132	298	194
peak514	123	119	427	369	108	130	376	202
peak515	390	467	1083	966	275	288	593	517
peak516	185	191	997	906	154	172	627	456
peak517	176	193	833	715	164	161	490	436
peak518	83	83	256	224	53	58	194	164
peak519	159	220	922	727	193	141	616	414
peak520	171	158	1132	1074	135	126	811	604
peak521	125	139	394	380	88	97	315	242
peak522	387	433	1982	1860	315	289	1375	1088
peak523	81	66	205	186	29	58	152	106
peak524	23	36	143	139	33	30	136	108
peak525	14	15	92	87	14	15	83	50
peak526	8	9	103	108	6	2	87	73
peak527	95	87	225	181	110	107	186	213
peak528	183	165	919	799	179	232	951	826
peak529	9	4	63	52	11	18	67	47
peak530	10	12	83	75	17	14	87	72
peak531	44	41	188	140	59	56	168	129
peak532	60	50	207	191	41	46	215	175
peak533	487	513	1243	1042	566	600	1158	1049
peak534	116	129	439	325	192	202	626	478
peak535	69	80	287	237	123	119	411	381
peak536	101	100	782	758	107	133	759	685
peak537	67	65	214	167	65	71	183	152
peak538	45	73	121	104	52	57	115	93
peak539	22	17	111	80	31	34	70	65
peak540	127	187	292	237	216	289	422	332
peak541	136	129	302	305	192	212	387	330
peak542	82	110	281	254	147	141	338	350
peak543	62	97	245	196	130	143	271	246
peak544	70	46	355	292	95	108	424	342
peak545	129	185	706	698	190	216	689	635
peak546	231	207	1586	1602	209	234	1377	1123
peak547	163	146	269	213	158	185	291	225
peak548	75	72	246	196	52	70	192	186
peak549	55	56	200	178	50	48	157	145
peak550	1313	1342	8527	8087	1037	1215	6804	5655
peak551	78	81	172	154	92	90	182	122
peak552	8	9	85	61	23	12	64	60
peak553	280	333	772	801	273	255	638	560
peak554	13	14	139	80	33	25	140	113
peak555	15	15	40	63	35	29	71	64
peak556	33	35	265	231	37	43	357	277
peak557	15	22	77	60	18	17	107	66
peak558	207	197	714	580	213	193	708	495
peak559	132	111	247	246	152	167	267	260
peak560	97	89	303	234	103	119	335	323
peak561	230	211	834	787	259	279	888	785
peak562	141	141	428	398	190	203	530	482
peak563	40	39	189	188	42	46	164	125
peak564	116	126	398	356	97	99	350	234
peak565	58	50	363	320	69	61	337	261
peak566	89	135	584	1259	122	114	459	540
peak567	79	77	383	361	60	73	329	277
peak568	66	78	259	291	69	73	184	171
peak569	130	136	743	673	110	151	684	501
peak570	69	73	160	180	66	60	111	106
peak571	155	158	605	539	180	158	658	497
peak572	239	237	938	904	286	276	893	680
peak573	79	79	276	226	101	101	245	218
peak574	102	92	367	318	112	108	454	314
peak575	310	320	2462	2375	334	346	2577	1868
peak576	214	215	655	565	222	286	661	638
peak577	88	76	174	136	80	108	143	109
peak578	22	34	96	82	35	24	81	59
peak579	40	57	201	162	78	59	287	187
peak580	73	63	338	295	87	75	388	316
peak581	63	55	336	314	78	91	417	323
peak582	27	23	191	156	24	26	156	148
peak583	815	820	1761	1612	859	984	1626	1627
peak584	1308	1412	4325	3637	1508	1621	4695	3912
peak585	862	872	4347	2814	1142	1317	5283	4596
peak586	206	245	714	903	264	358	756	733
peak587	65	99	286	280	62	67	153	123
peak588	109	111	472	292	67	65	384	235
peak589	147	143	686	588	158	166	667	502
peak590	108	113	631	598	113	94	536	393
peak591	364	381	1919	1656	363	362	1424	1121
peak592	317	321	524	472	460	513	685	580
peak593	16	6	101	75	9	6	85	60
peak594	396	412	1029	961	378	373	839	676
peak595	327	374	2068	1962	304	255	1782	1485
peak596	60	55	102	101	59	72	93	78
peak597	58	63	164	136	42	61	135	104
peak598	97	97	352	416	75	69	272	288
peak599	260	268	1130	1116	342	338	1311	1008
peak600	199	223	779	720	266	264	784	728
peak601	32	32	130	89	22	38	89	69
peak602	64	56	180	170	59	47	140	100
peak603	63	39	176	119	59	44	150	95
peak604	36	45	163	116	25	38	80	86
peak605	57	56	121	98	47	90	141	136
peak606	77	134	283	248	123	127	253	219
peak607	75	59	503	462	81	87	628	440
peak608	312	297	1534	1440	349	450	1698	1400
peak609	8	11	61	49	19	15	72	58
peak610	11	3	56	66	11	12	83	64
peak611	11	8	59	58	9	8	87	72
peak612	196	188	778	793	216	257	875	769
peak613	30	33	122	132	31	24	146	87
peak614	186	172	396	400	281	211	383	377
peak615	454	617	1806	1804	816	812	2035	1707
peak616	27	31	149	159	36	36	229	166
peak617	64	63	197	130	68	70	160	120
peak618	81	65	363	321	89	62	336	257
peak619	24	26	95	104	18	30	102	83
peak620	90	85	253	208	81	92	250	180
peak621	0	5	54	54	8	6	54	49
peak622	34	27	124	132	40	52	168	129
peak623	45	47	303	245	83	81	345	325
peak624	32	35	104	103	39	47	141	103
peak625	19	22	58	43	19	27	67	64
peak626	12	17	101	121	27	24	140	103
peak627	16	20	53	107	9	23	37	49
peak628	70	107	213	200	95	79	207	173
peak629	30	43	111	91	44	52	72	60
peak630	96	123	392	354	136	140	406	326
peak631	158	171	522	462	165	174	557	476
peak632	263	247	1159	1040	331	355	1347	1106
peak633	98	124	568	548	146	156	615	557
peak634	81	121	461	634	112	119	365	367
peak635	297	346	1016	822	376	401	1028	886
peak636	179	198	726	583	201	225	710	612
peak637	113	95	355	351	111	114	335	333
peak638	448	525	2127	1716	477	513	2219	1775
peak639	523	580	5346	5299	592	640	4890	4290
peak640	358	396	1925	1754	407	461	1783	1433
peak641	165	192	933	849	196	198	836	682
peak642	119	110	559	508	122	128	503	362
peak643	355	403	1910	1900	380	416	1761	1324
peak644	723	622	4517	3853	624	518	3241	2023
peak645	430	427	2945	2645	343	285	1926	1277
peak646	193	190	1307	1261	147	145	846	497
peak647	89	91	311	291	66	54	119	96
peak648	173	188	567	628	143	136	431	353
peak649	93	111	271	258	88	73	171	128
peak650	6	13	79	185	8	2	68	39
peak651	66	81	362	381	43	40	248	201
peak652	96	112	373	303	68	65	257	146
peak653	52	53	209	192	51	47	176	194
peak654	21	24	216	207	24	34	167	160
peak655	263	290	1345	1273	303	332	1374	1209
peak656	31	23	47	47	56	50	136	72
peak657	160	153	701	625	302	258	1106	804
peak658	42	61	116	101	65	90	160	105
peak659	100	89	528	443	194	188	951	610
peak660	80	71	136	137	126	144	252	180
peak661	68	63	318	330	119	145	579	469
peak662	45	53	235	251	98	71	446	311
peak663	97	113	736	855	195	220	1508	1178
peak664	47	42	341	275	83	130	647	502
peak665	98	105	875	750	179	207	1751	1320
peak666	103	142	407	368	121	137	386	323
peak667	103	110	388	347	125	152	440	301
peak668	38	27	107	85	53	64	147	104
peak669	25	20	58	53	58	40	82	96
peak670	221	263	729	775	276	295	695	608
peak671	43	28	164	119	34	61	216	157
peak672	57	69	259	226	112	130	295	286
peak673	86	125	550	798	124	127	426	435
peak674	56	52	248	253	78	66	240	229
peak675	10	10	77	51	9	10	38	25
peak676	24	23	89	96	37	29	100	79
peak677	49	54	248	235	49	50	209	169
peak678	118	135	276	269	183	204	370	363
peak679	82	84	206	194	119	108	250	232
peak680	45	51	123	87	47	60	110	105
peak681	562	573	1491	1288	676	756	1474	1516
peak682	3	3	62	100	7	4	27	33
peak683	36	29	160	134	32	39	150	129
peak684	23	15	92	71	23	30	69	76
peak685	17	11	75	83	27	25	69	55
peak686	64	61	312	298	75	78	335	264
peak687	93	86	334	277	100	111	246	213
peak688	149	153	454	356	130	134	353	273
peak689	83	74	319	304	65	55	265	191
peak690	65	93	288	248	76	83	235	203
peak691	38	53	160	113	56	49	110	78
peak692	154	168	710	615	172	183	597	463
peak693	67	75	246	191	68	84	174	143
peak694	78	71	222	203	95	99	175	148
peak695	125	126	816	635	109	97	621	438
peak696	12	7	146	135	11	6	98	95
peak697	16	12	63	66	14	11	67	65
peak698	28	12	77	56	18	16	59	64
peak699	22	29	203	191	43	33	189	177
peak700	13	16	115	86	15	19	82	80
peak701	28	24	123	112	23	27	107	118
peak702	100	102	251	181	107	97	220	143
peak703	57	52	218	142	50	37	148	84
peak704	144	193	439	456	194	196	378	354
peak705	6	7	38	29	8	8	61	48
peak706	69	71	96	98	59	72	92	109
peak707	5	9	26	31	17	22	63	48
peak708	32	45	112	118	58	76	167	134
peak709	202	190	902	816	190	167	671	512
peak710	131	113	433	369	117	124	270	257
peak711	114	97	342	326	69	105	261	226
peak712	98	94	352	333	76	68	258	228
peak713	52	79	510	476	85	85	513	368
peak714	20	22	81	66	36	34	93	88
peak715	23	25	47	56	26	42	81	76
peak716	34	26	177	140	32	29	145	106
peak717	22	23	77	55	15	18	73	47
peak718	106	126	219	207	145	179	263	229
peak719	84	126	259	297	139	115	261	219
peak720	127	104	442	399	90	110	337	340
peak721	49	54	190	194	72	52	206	154
peak722	156	161	762	553	152	145	489	393
peak723	44	50	114	106	40	49	142	117
peak724	47	42	106	90	50	60	94	76
peak725	8	12	59	51	10	5	68	35
peak726	67	61	139	127	99	75	141	118
peak727	135	162	450	458	210	216	556	445
peak728	56	49	197	136	63	59	228	175
peak729	6	9	117	157	6	7	76	86
peak730	24	35	152	204	30	50	137	145
peak731	7	13	73	85	17	18	86	79
peak732	3	12	63	68	6	4	84	86
peak733	4	6	77	86	5	11	95	79
peak734	20	28	87	77	30	28	73	82
peak735	41	40	117	106	40	24	127	118
peak736	128	138	382	373	68	80	176	139
peak737	190	208	705	611	129	110	328	248
peak738	100	114	304	307	107	89	220	217
peak739	28	33	199	183	39	36	218	160
peak740	683	782	9719	10040	893	1043	10437	10217
peak741	533	516	2099	1891	436	394	1628	1184
peak742	352	413	1549	1345	306	326	914	723
peak743	98	96	241	167	79	94	178	190
peak744	130	129	503	517	119	135	422	380
peak745	159	205	579	490	181	195	503	561
peak746	36	34	258	232	49	51	293	248
peak747	57	75	328	283	79	102	363	294
peak748	321	468	2338	2248	332	330	1307	965
peak749	832	1050	9192	9435	721	851	5626	4914
peak750	522	573	938	845	576	657	957	775
peak751	26	34	103	102	31	21	67	51
peak752	73	75	366	314	87	84	329	215
peak753	46	38	191	199	52	36	174	146
peak754	15	20	76	61	20	19	84	61
peak755	22	25	64	129	28	28	77	58
peak756	89	103	296	317	96	92	300	200
peak757	139	164	552	516	151	148	419	383
peak758	233	262	1208	1136	231	256	972	853
peak759	49	70	216	163	52	66	176	160
peak760	55	76	89	72	45	89	75	42
peak761	22	21	96	98	15	8	55	37
peak762	94	108	292	279	102	108	265	221
peak763	60	73	425	343	85	95	446	409
peak764	47	78	201	216	74	60	187	217
peak765	64	61	241	259	81	85	218	215
peak766	67	50	248	268	93	77	288	241
peak767	65	58	139	138	76	75	129	120
peak768	102	92	379	327	120	92	384	254
peak769	26	32	185	104	26	35	179	115
peak770	29	27	86	43	35	41	102	50
peak771	119	90	743	636	160	101	699	538
peak772	82	75	224	186	101	96	236	176
peak773	89	85	395	334	108	122	437	419
peak774	111	111	243	237	125	107	209	160
peak775	155	130	377	332	140	82	227	151
peak776	166	176	608	543	156	146	572	403
peak777	28	30	188	214	31	36	162	154
peak778	49	42	158	125	68	79	167	142
peak779	119	120	462	425	177	155	666	587
peak780	25	23	111	91	20	14	73	78
peak781	13	22	72	108	31	24	69	67
peak782	40	63	92	117	49	51	126	123
peak783	57	77	300	285	67	75	341	275
peak784	19	16	41	65	32	28	77	57
peak785	82	101	174	146	114	119	190	185
peak786	7	6	50	56	13	13	59	72
peak787	176	160	595	490	267	297	922	676
peak788	141	181	713	633	240	248	998	815
peak789	51	90	250	220	107	104	301	232
peak790	110	100	375	376	141	127	419	348
peak791	58	51	113	112	82	66	116	71
peak792	281	291	1436	1304	294	290	1345	966
peak793	180	134	494	469	142	134	501	356
peak794	67	76	249	240	66	58	202	153
peak795	41	48	124	130	63	73	95	88
peak796	181	230	837	677	236	229	762	660
peak797	14	8	96	65	9	13	103	47
peak798	50	42	95	108	36	27	95	83
peak799	90	91	357	250	65	72	245	205
peak800	18	19	68	81	23	17	96	69
peak801	26	21	126	98	25	26	124	79
peak802	24	28	99	59	16	14	114	73
peak803	9	15	93	75	9	11	73	53
peak804	76	94	267	197	107	94	205	192
peak805	259	213	658	665	217	244	558	502
peak806	289	339	1465	1584	338	366	1166	1037
peak807	380	467	3243	3264	378	430	2729	2118
peak808	276	274	1279	1207	269	247	1012	893
peak809	116	147	439	547	125	143	322	324
peak810	20	12	63	44	21	25	65	43
peak811	111	106	379	371	120	132	347	323
peak812	40	24	77	96	26	30	65	51
peak813	48	45	170	148	53	47	114	122
peak814	109	108	523	438	104	104	390	313
peak815	181	200	901	777	164	140	683	518
peak816	70	65	214	209	68	47	155	152
peak817	28	23	106	92	14	15	75	53
peak818	66	64	298	255	50	50	179	145
peak819	21	22	119	147	18	28	85	78
peak820	42	43	166	123	45	41	114	97
peak821	4	10	60	74	8	7	55	45
peak822	17	13	102	91	5	15	48	36
peak823	222	198	878	886	208	215	726	732
peak824	132	160	437	416	164	178	478	400
peak825	127	157	171	143	140	133	163	139
peak826	629	724	4855	4504	959	982	6282	5478
peak827	236	235	696	608	340	353	822	679
peak828	388	433	1739	1583	589	664	1840	1704
peak829	137	139	665	614	157	185	548	597
peak830	45	53	210	180	55	62	194	195
peak831	341	388	2364	2214	381	369	2040	1665
peak832	34	38	232	214	52	45	246	260
peak833	48	42	131	109	59	56	126	134
peak834	69	81	307	254	115	123	338	328
peak835	177	183	337	289	226	216	325	302
peak836	30	17	123	87	35	25	105	75
peak837	47	62	230	223	44	52	176	179
peak838	55	64	185	170	60	65	149	98
peak839	67	65	177	161	60	58	182	111
peak840	40	37	197	178	44	38	201	125
peak841	51	40	126	124	67	87	114	118
peak842	77	69	246	242	109	103	313	238
peak843	143	101	256	240	152	149	282	255
peak844	137	139	462	438	103	103	382	282
peak845	47	40	135	126	61	55	111	92
peak846	77	80	363	332	75	81	282	250
peak847	60	70	160	148	59	75	103	116
peak848	99	135	306	284	89	80	206	149
peak849	48	46	196	187	43	47	104	154
peak850	88	100	603	487	97	135	581	473
peak851	47	43	177	154	52	64	238	183
peak852	32	47	132	130	75	53	172	137
peak853	21	31	61	63	50	52	112	101
peak854	79	86	346	325	76	92	301	299
peak855	65	68	189	183	40	71	155	158
peak856	40	53	243	266	58	41	227	202
peak857	171	199	567	417	198	194	437	420
peak858	257	342	987	943	225	267	800	667
peak859	19	13	122	113	42	37	160	127
peak860	9	13	41	37	8	4	66	44
peak861	254	277	1130	964	388	391	1104	882
peak862	17	43	229	311	25	22	125	145
peak863	69	72	303	294	90	125	374	327
peak864	22	32	121	112	21	42	133	114
peak865	19	23	92	104	21	26	145	110
peak866	1052	1028	5302	4900	814	815	3931	3167
peak867	203	311	793	822	198	204	505	492
peak868	139	156	792	768	141	119	647	486
peak869	41	60	155	157	49	52	105	95
peak870	15	14	83	152	15	8	74	53
peak871	43	49	124	96	42	31	52	48
peak872	82	80	297	292	50	56	212	165
peak873	380	426	2470	2387	1165	1055	5858	4296
peak874	289	353	979	908	905	835	2069	1493
peak875	497	547	2116	1940	1402	1371	4318	3385
peak876	1	1	17	15	9	8	46	46
peak877	2	8	46	52	5	12	66	63
peak878	257	219	854	653	253	267	791	591
peak879	208	207	729	661	274	263	774	607
peak880	195	183	620	507	191	249	513	535
peak881	99	118	314	291	129	126	268	268
peak882	20	6	113	118	27	35	121	89
peak883	209	252	697	734	202	284	672	616
peak884	21	23	104	80	16	13	41	41
peak885	172	195	669	570	188	219	580	589
peak886	29	22	147	122	22	24	97	108
peak887	25	24	107	119	24	28	94	88
peak888	75	89	170	126	53	71	110	98
peak889	39	50	199	179	56	50	257	222
peak890	76	62	182	174	60	74	180	160
peak891	60	68	272	286	75	69	226	227
peak892	18	18	94	88	31	29	110	103
peak893	28	22	126	118	33	30	113	101
peak894	367	418	1017	1021	383	335	1009	798
peak895	306	317	682	589	266	231	536	413
peak896	256	281	1014	865	207	217	772	602
peak897	211	204	923	849	215	213	655	545
peak898	27	28	124	102	27	36	87	102
peak899	50	55	170	131	41	54	129	146
peak900	28	28	100	95	31	25	98	69
peak901	54	75	205	150	80	81	189	162
peak902	49	29	135	114	75	61	221	178
peak903	25	30	115	98	81	62	199	164
peak904	39	54	172	163	48	38	84	51
peak905	35	62	329	326	63	33	287	230
peak906	50	47	188	191	38	53	128	114
peak907	22	29	142	112	19	25	71	77
peak908	111	121	617	565	142	182	689	698
peak909	513	560	962	1024	539	562	883	886
peak910	30	46	351	301	30	32	212	225
peak911	189	181	517	367	230	210	525	435
peak912	93	83	244	225	116	87	255	204
peak913	41	35	86	109	46	53	85	109
peak914	18	11	99	78	14	9	59	53
peak915	76	77	176	173	73	94	181	166
peak916	41	67	155	98	51	44	122	100
peak917	59	43	147	121	32	41	146	76
peak918	62	68	248	197	95	99	232	186
peak919	10	14	59	45	17	22	34	39
peak920	23	24	38	87	23	23	61	58
peak921	54	45	275	193	39	34	184	170
peak922	32	33	203	201	31	27	160	149
peak923	128	135	456	425	107	111	349	282
peak924	12	14	40	39	22	20	56	53
peak925	25	24	157	144	28	37	181	171
peak926	57	58	141	133	32	56	131	110
peak927	49	51	155	117	51	54	124	118
peak928	24	17	130	115	25	26	120	96
peak929	27	30	46	61	22	55	71	79
peak930	21	24	70	81	28	22	54	59
peak931	23	18	100	81	17	15	82	83
peak932	33	38	228	203	57	40	218	207
peak933	17	7	70	73	18	34	102	87
peak934	37	34	152	135	23	41	72	114
peak935	24	22	95	78	39	31	91	65
peak936	24	23	95	73	31	35	92	72
peak937	46	44	178	171	38	57	182	155
peak938	128	143	610	581	107	106	524	443
peak939	179	182	865	739	209	156	764	621
peak940	81	86	232	173	100	104	195	124
peak941	55	65	460	385	84	64	321	301
peak942	52	47	210	239	50	49	184	138
peak943	1285	1395	2185	2009	1492	1770	2274	2425
peak944	79	100	243	210	77	118	189	173
peak945	258	176	713	632	200	176	537	525
peak946	105	118	361	310	136	143	405	359
peak947	19	35	113	120	22	23	99	84
peak948	334	385	1408	1427	374	428	1223	995
peak949	402	409	1949	1924	445	445	1816	1522
peak950	28	39	124	133	25	31	87	86
peak951	55	73	190	152	116	109	242	233
peak952	75	69	258	188	106	115	319	254
peak953	132	167	531	434	160	212	533	429
peak954	44	22	217	179	36	36	191	146
peak955	159	188	554	572	167	180	418	381
peak956	9	14	49	47	6	7	31	19
peak957	11	12	54	48	8	7	65	62
peak958	32	34	111	104	26	37	78	94
peak959	98	89	404	369	90	78	312	249
peak960	156	162	1074	954	197	181	1211	861
peak961	58	59	369	331	117	98	549	458
peak962	23	24	179	155	49	39	272	209
peak963	4	7	23	68	2	0	20	27
peak964	28	24	63	54	28	54	76	79
peak965	60	64	283	258	74	81	220	162
peak966	143	158	515	440	139	120	323	288
peak967	45	52	227	201	79	97	261	219
peak968	43	45	96	91	42	46	133	104
peak969	147	148	286	263	118	107	178	151
peak970	358	382	987	816	291	290	631	550
peak971	72	76	275	234	74	80	235	202
peak972	72	68	228	240	68	57	232	219
peak973	28	23	47	65	25	26	52	48
peak974	30	56	184	255	38	51	155	154
peak975	48	45	191	147	56	82	135	114
peak976	172	164	535	551	133	144	363	381
peak977	324	337	1260	1104	337	362	1191	1130
peak978	33	25	184	143	18	23	129	117
peak979	701	680	2084	1874	795	774	2023	1663
peak980	4	3	45	52	3	7	23	26
peak981	92	63	352	297	88	82	343	272
peak982	31	41	157	134	34	22	135	109
peak983	24	41	142	92	18	25	151	100
peak984	89	90	272	277	76	68	291	204
peak985	22	23	70	72	26	15	55	46
peak986	33	36	143	104	32	29	96	99
peak987	51	51	452	406	52	66	404	288
peak988	285	310	1293	1149	254	283	1044	810
peak989	19	18	68	50	31	15	58	41
peak990	42	38	240	186	43	53	242	150
peak991	67	38	210	175	51	37	130	100
peak992	299	294	445	431	324	425	488	427
peak993	276	272	1073	701	238	245	807	642
peak994	210	232	304	280	209	249	338	249
peak995	48	59	254	203	61	60	264	195
peak996	26	18	93	62	28	22	143	95
peak997	57	60	402	333	100	100	498	396
peak998	115	103	316	331	104	125	325	282
peak999	26	32	64	158	31	27	66	61
peak1000	85	90	308	251	116	88	274	185
peak1001	129	172	742	704	133	132	607	451
peak1002	20	14	88	104	28	21	95	120
peak1003	23	10	87	97	16	25	57	57
peak1004	10	17	76	100	12	19	75	70
peak1005	29	39	187	175	43	51	174	176
peak1006	363	340	1387	1425	253	267	848	682
peak1007	405	459	2869	2696	325	326	1865	1291
peak1008	1181	1185	7727	7030	900	865	4734	3636
peak1009	43	34	192	180	32	32	154	98
peak1010	94	115	430	434	72	80	349	348
peak1011	38	39	141	133	44	29	87	89
peak1012	40	35	96	89	29	24	70	66
peak1013	28	36	151	134	24	36	105	121
peak1014	51	44	143	121	43	47	90	78
peak1015	194	201	1263	1427	165	197	858	676
peak1016	75	74	228	240	90	80	212	199
peak1017	14	20	66	74	28	33	84	82
peak1018	14	24	87	79	16	8	59	30
peak1019	33	34	81	55	40	47	111	98
peak1020	7	10	54	57	2	17	61	68
peak1021	50	50	204	196	69	50	201	199
peak1022	86	75	471	410	124	118	470	316
peak1023	39	44	264	251	45	40	221	188
peak1024	35	41	163	138	32	30	144	157
peak1025	24	39	125	97	35	34	120	78
peak1026	128	120	218	216	120	91	233	176
peak1027	132	134	262	176	154	141	193	165
peak1028	1037	1053	2146	1845	962	1166	2148	1843
peak1029	549	567	1167	1084	561	561	1056	1068
peak1030	85	72	212	217	119	106	239	192
peak1031	5	9	61	53	17	24	79	48
peak1032	77	57	503	480	88	100	655	482
peak1033	10	22	102	131	32	26	110	94
peak1034	45	38	186	216	32	29	152	99
peak1035	59	72	269	248	96	76	251	213
peak1036	12	28	122	121	28	32	128	123
peak1037	20	8	76	76	19	16	83	71
peak1038	97	72	347	360	66	72	310	265
peak1039	102	111	293	290	64	94	174	184
peak1040	231	224	465	365	179	216	312	215
peak1041	127	138	300	262	103	88	168	165
peak1042	54	57	161	137	66	65	139	115
peak1043	39	40	111	81	45	35	78	73
peak1044	56	59	110	98	52	75	115	57
peak1045	41	52	425	350	71	84	459	368
peak1046	33	51	144	109	38	53	140	129
peak1047	13	8	44	70	4	5	20	22
peak1048	379	388	1744	1601	243	284	1119	913
peak1049	72	71	458	427	52	60	277	242
peak1050	65	81	183	142	75	62	133	106
peak1051	71	75	114	133	71	82	94	51
peak1052	98	98	304	311	126	137	340	352
peak1053	95	100	323	319	103	130	373	328
peak1054	37	52	104	117	52	80	145	167
peak1055	156	142	252	199	120	122	158	179
peak1056	292	293	1290	1327	253	273	1048	888
peak1057	130	107	443	417	113	128	653	468
peak1058	65	83	136	115	120	84	216	166
peak1059	41	38	130	132	49	65	157	181
peak1060	31	57	152	143	67	63	194	160
peak1061	10	7	26	38	15	10	54	46
peak1062	14	11	82	89	19	24	124	112
peak1063	8	11	60	58	11	19	72	75
peak1064	191	169	697	676	203	211	846	701
peak1065	4	7	70	84	4	11	81	52
peak1066	14	10	44	59	13	17	49	44
peak1067	47	67	503	467	71	75	370	344
peak1068	76	66	286	246	63	61	234	180
peak1069	554	507	3226	3015	492	484	2830	2290
peak1070	21	34	97	83	36	35	73	89
peak1071	29	11	80	75	18	20	91	77
peak1072	191	233	432	437	274	315	605	492
peak1073	98	104	427	378	69	74	311	267
peak1074	102	110	255	257	64	91	225	177
peak1075	49	55	185	161	63	58	189	105
peak1076	58	73	186	173	70	65	147	139
peak1077	43	58	97	55	68	40	64	50
peak1078	62	54	129	139	67	88	138	138
peak1079	81	77	1234	1134	65	84	907	630
peak1080	51	35	185	186	50	74	168	138
peak1081	9	23	49	82	24	19	45	37
peak1082	42	50	106	100	32	58	99	98
peak1083	130	107	527	469	121	126	625	489
peak1084	88	77	435	319	78	65	302	247
peak1085	76	95	162	166	79	78	124	132
peak1086	75	66	328	283	101	111	277	262
peak1087	42	59	227	195	57	72	228	182
peak1088	23	22	145	134	23	12	59	51
peak1089	65	71	266	254	75	62	236	190
peak1090	136	113	469	446	161	186	557	481
peak1091	84	78	202	195	87	64	162	155
peak1092	69	83	397	367	84	82	330	262
peak1093	35	37	108	106	32	36	89	92
peak1094	51	71	234	174	66	74	173	161
peak1095	22	22	59	38	31	39	68	54
peak1096	44	37	220	179	48	45	237	184
peak1097	33	38	145	82	55	32	157	153
peak1098	14	14	111	109	24	22	129	135
peak1099	14	17	91	83	15	10	96	59
peak1100	51	57	157	155	45	44	158	155
peak1101	13	16	146	113	16	14	122	80
peak1102	221	212	938	878	237	305	919	909
peak1103	49	46	287	282	45	53	328	266
peak1104	192	215	1563	1488	329	375	1836	1643
peak1105	358	343	1899	1719	262	237	1190	981
peak1106	18	14	114	143	19	14	112	96
peak1107	34	38	205	170	34	39	192	145
peak1108	16	24	126	126	22	18	146	82
peak1109	18	25	46	50	10	22	52	43
peak1110	36	45	74	61	43	54	90	60
peak1111	29	21	136	128	17	28	105	157
peak1112	84	83	137	147	114	136	109	152
peak1113	866	940	5892	5282	1192	1310	7166	6061
peak1114	327	341	1404	1225	318	385	1227	1055
peak1115	183	148	320	310	126	165	235	235
peak1116	136	106	755	708	131	123	738	693
peak1117	51	67	175	151	67	43	187	169
peak1118	96	96	202	192	110	83	226	154
peak1119	94	58	157	126	71	73	144	114
peak1120	42	65	159	162	47	46	134	114
peak1121	57	68	216	182	67	81	148	136
peak1122	87	122	365	337	98	104	379	326
peak1123	91	83	351	356	114	123	368	253
peak1124	68	87	231	289	74	99	357	251
peak1125	45	37	124	110	36	46	118	82
peak1126	247	269	935	885	414	374	994	890
peak1127	239	238	1359	1256	332	364	1722	1278
peak1128	584	732	3464	3367	1029	1014	4063	3134
peak1129	101	101	356	301	136	179	330	279
peak1130	258	279	1112	1050	343	422	1438	1192
peak1131	80	87	253	228	85	98	208	199
peak1132	17	21	90	65	12	16	60	56
peak1133	83	69	375	378	73	72	336	266
peak1134	11	9	53	35	18	13	55	50
peak1135	155	138	693	671	164	166	684	648
peak1136	391	377	1622	1491	409	470	1559	1282
peak1137	61	104	230	239	101	108	194	190
peak1138	9	13	55	70	17	6	55	34
peak1139	29	25	194	171	43	35	179	151
peak1140	91	88	377	330	101	114	405	320
peak1141	22	12	87	62	27	32	113	124
peak1142	14	17	84	81	23	20	69	52
peak1143	58	76	412	438	92	70	361	327
peak1144	87	77	250	206	85	75	233	182
peak1145	32	39	137	102	36	46	133	88
peak1146	70	81	434	425	63	56	312	289
peak1147	103	87	340	286	119	119	354	319
peak1148	78	96	196	223	109	128	227	231
peak1149	48	47	180	151	43	61	117	141
peak1150	132	124	486	434	148	143	441	383
peak1151	399	385	1639	1526	493	577	1806	1511
peak1152	111	115	467	431	120	135	441	358
peak1153	111	129	465	427	121	112	435	342
peak1154	110	123	472	429	119	111	489	372
peak1155	69	63	202	205	81	78	213	166
peak1156	75	91	205	197	74	83	129	103
peak1157	255	205	880	702	234	238	747	655
peak1158	110	126	307	272	102	131	300	237
peak1159	152	132	652	540	115	155	622	469
peak1160	232	228	829	719	229	235	682	517
peak1161	43	52	69	63	45	40	76	71
peak1162	28	31	86	101	31	24	56	54
peak1163	117	143	469	402	154	177	534	458
peak1164	83	104	231	220	123	107	296	259
peak1165	77	53	376	350	85	105	460	403
peak1166	77	77	223	222	51	52	114	120
peak1167	593	600	2530	2292	461	467	1840	1446
peak1168	29	18	119	125	27	25	56	61
peak1169	23	36	140	161	26	24	119	77
peak1170	15	13	66	89	8	6	34	30
peak1171	18	13	88	77	25	21	68	53
peak1172	35	32	88	78	19	28	89	36
peak1173	35	39	199	148	22	21	94	80
peak1174	33	37	155	112	31	24	84	52
peak1175	18	14	94	75	13	21	49	22
peak1176	23	26	129	139	24	22	81	51
peak1177	16	16	62	65	36	17	99	71
peak1178	17	23	80	100	19	20	70	51
peak1179	63	80	343	273	68	72	273	192
peak1180	73	62	169	129	42	45	133	99
peak1181	49	42	257	224	28	18	124	88
peak1182	517	675	1448	1710	532	611	952	936
peak1183	166	169	435	386	252	297	492	513
peak1184	255	355	863	790	370	364	969	806
peak1185	196	226	643	613	238	242	634	594
peak1186	661	685	2439	2109	948	1012	2845	2497
peak1187	67	67	264	188	65	56	196	133
peak1188	67	62	399	348	99	76	366	226
peak1189	158	125	603	568	85	91	353	280
peak1190	103	104	366	351	80	77	215	185
peak1191	196	265	374	331	196	154	211	156
peak1192	14	29	138	181	16	8	85	76
peak1193	267	307	1142	1009	275	258	925	677
peak1194	178	168	428	480	154	171	388	291
peak1195	239	225	519	441	165	163	369	311
peak1196	254	239	446	390	255	275	377	327
peak1197	301	433	1435	1716	370	439	1053	1183
peak1198	191	171	933	810	288	283	1252	950
peak1199	596	664	460	358	651	696	545	476
peak1200	174	195	739	676	196	188	786	558
peak1201	2	5	23	67	7	2	12	25
peak1202	251	248	1865	1479	241	285	1650	1270
peak1203	238	219	1196	1109	238	274	1046	878
peak1204	114	114	391	379	116	109	372	377
peak1205	256	280	1200	1253	269	263	964	764
peak1206	192	192	561	471	170	145	520	418
peak1207	200	213	694	612	199	221	687	579
peak1208	538	570	2916	2782	546	590	2424	1991
peak1209	402	453	1662	1638	466	416	1357	1203
peak1210	199	232	642	621	236	208	523	428
peak1211	310	312	1275	1033	305	340	1048	823
peak1212	615	642	3638	3659	611	627	3142	2559
peak1213	404	383	1012	916	375	412	957	805
peak1214	212	240	588	473	220	203	445	419
peak1215	34	27	108	86	16	17	72	46
peak1216	69	47	202	209	76	75	205	150
peak1217	151	153	419	344	137	165	390	315
peak1218	199	190	723	604	226	193	625	556
peak1219	159	154	384	338	151	132	317	290
peak1220	243	219	433	455	182	203	464	404
peak1221	47	61	152	137	56	60	123	117
peak1222	99	122	439	416	144	186	629	522
peak1223	78	75	164	136	112	123	209	178
peak1224	87	78	336	236	108	120	414	356
peak1225	70	63	283	246	49	67	225	230
peak1226	664	707	4324	3760	551	658	3163	2561
peak1227	437	498	3571	3260	389	384	2663	2074
peak1228	62	70	349	292	107	120	502	404
peak1229	29	31	132	184	28	15	67	73
peak1230	38	31	137	179	45	55	194	135
peak1231	13	18	54	61	15	3	29	18
peak1232	432	366	1155	781	393	468	943	888
peak1233	56	46	166	142	56	42	97	86
peak1234	57	47	121	102	51	30	82	45
peak1235	26	22	141	141	23	29	82	76
peak1236	51	64	204	219	90	58	147	123
peak1237	64	73	262	304	50	81	210	197
peak1238	195	189	1007	928	233	281	954	869
peak1239	238	205	1247	1197	277	284	1435	1197
peak1240	224	188	499	394	144	113	245	220
peak1241	216	260	694	560	196	148	491	254
peak1242	82	80	431	475	62	49	235	208
peak1243	50	36	353	338	58	51	285	221
peak1244	65	69	275	203	51	56	224	135
peak1245	60	60	190	181	69	60	183	101
peak1246	312	348	1744	1624	334	316	1486	1378
peak1247	129	140	611	533	173	175	637	516
peak1248	46	56	73	54	99	68	83	83
peak1249	47	42	216	208	46	38	129	90
peak1250	96	80	450	401	59	57	304	217
peak1251	99	104	370	321	97	88	244	235
peak1252	105	97	467	431	70	38	245	212
peak1253	97	73	181	163	51	59	91	66
peak1254	126	127	553	523	86	74	297	217
peak1255	65	67	222	215	57	44	121	106
peak1256	107	112	602	664	86	95	311	240
peak1257	9	8	100	77	16	18	96	105
peak1258	310	258	1052	1011	251	236	893	724
peak1259	121	114	238	222	118	121	203	162
peak1260	166	169	518	508	146	141	391	344
peak1261	69	65	113	86	77	51	102	89
peak1262	42	35	108	94	27	17	78	61
peak1263	175	189	408	378	167	207	369	394
peak1264	410	380	1434	1453	438	398	1312	1323
peak1265	22	22	157	143	22	29	170	114
peak1266	30	36	103	97	42	36	124	82
peak1267	22	28	102	75	27	31	84	68
peak1268	29	27	137	105	33	33	115	73
peak1269	41	21	181	149	32	32	165	94
peak1270	184	151	978	969	130	137	769	563
peak1271	45	40	75	86	41	31	82	39
peak1272	62	61	166	175	42	40	167	118
peak1273	44	55	215	189	74	76	228	180
peak1274	172	162	428	357	154	164	425	255
peak1275	328	289	1258	1220	287	319	1114	854
peak1276	324	374	1418	1062	362	363	1266	950
peak1277	382	476	1268	1031	432	432	1037	861
peak1278	20	23	90	101	19	10	73	48
peak1279	30	18	88	94	31	19	74	41
peak1280	174	235	511	409	205	233	543	412
peak1281	67	70	147	148	83	105	154	132
peak1282	50	78	131	147	56	94	117	93
peak1283	216	229	568	527	223	265	568	537
peak1284	160	144	1289	1126	240	194	1444	1052
peak1285	82	81	308	288	108	89	324	224
peak1286	28	29	60	108	31	43	91	53
peak1287	29	29	317	303	44	37	368	234
peak1288	228	266	1615	1716	353	357	1862	1518
peak1289	73	80	195	162	109	104	211	204
peak1290	144	124	520	426	169	199	643	489
peak1291	97	101	372	375	97	122	337	268
peak1292	46	43	197	181	44	35	185	174
peak1293	30	29	103	84	37	37	100	74
peak1294	51	48	234	200	55	58	293	207
peak1295	65	65	299	308	99	83	352	285
peak1296	148	147	506	482	138	121	502	403
peak1297	63	61	303	277	70	83	259	188
peak1298	112	151	246	159	141	155	348	297
peak1299	105	111	441	363	168	239	541	498
peak1300	57	32	241	171	46	34	178	127
peak1301	228	261	635	546	202	192	521	378
peak1302	293	337	1289	1121	320	267	898	683
peak1303	96	119	270	297	116	107	219	192
peak1304	41	42	118	75	45	44	126	69
peak1305	31	39	112	95	46	47	134	100
peak1306	67	53	328	310	81	72	348	295
peak1307	148	146	278	243	148	141	222	145
peak1308	40	33	97	93	32	38	55	26
peak1309	75	80	134	108	65	60	90	62
peak1310	15	9	53	46	14	18	59	40
peak1311	41	49	153	139	68	58	286	240
peak1312	128	103	562	495	156	197	765	701
peak1313	89	86	324	260	83	98	335	281
peak1314	90	95	501	502	108	95	578	471
peak1315	76	50	302	256	86	89	272	229
peak1316	39	40	182	176	56	44	198	147
peak1317	36	51	121	102	29	27	97	101
peak1318	1464	1474	5989	5306	1335	1378	4788	4203
peak1319	218	236	574	593	187	194	388	404
peak1320	191	233	765	609	260	262	763	646
peak1321	176	174	368	325	229	211	543	405
peak1322	12	15	62	33	34	40	53	60
peak1323	51	39	115	108	66	42	115	91
peak1324	17	10	60	56	12	3	45	24
peak1325	44	72	309	276	68	61	301	227
peak1326	34	47	127	109	61	51	122	102
peak1327	129	106	353	323	109	88	227	204
peak1328	319	264	1731	1613	263	252	1532	1093
peak1329	146	140	756	726	146	121	649	468
peak1330	80	72	505	490	107	87	481	350
peak1331	17	18	96	100	29	45	143	135
peak1332	33	33	114	132	42	46	121	152
peak1333	57	53	286	315	72	52	314	252
peak1334	34	43	191	199	28	38	169	144
peak1335	27	17	77	79	27	29	65	72
peak1336	109	126	395	361	181	192	689	493
peak1337	66	92	196	170	124	106	308	267
peak1338	88	106	214	177	168	166	287	264
peak1339	51	34	162	149	57	53	158	115
peak1340	171	147	452	403	180	170	426	369
peak1341	164	157	510	427	189	174	479	392
peak1342	223	211	579	395	274	261	500	433
peak1343	48	69	169	212	53	73	162	146
peak1344	169	150	559	566	157	148	529	480
peak1345	217	231	544	422	219	244	404	313
peak1346	272	232	1124	1095	265	239	953	680
peak1347	261	230	791	739	235	211	607	502
peak1348	467	495	2029	1782	432	408	1703	1185
peak1349	99	123	307	266	106	90	220	186
peak1350	2	5	80	49	1	2	35	25
peak1351	29	35	105	100	30	39	119	86
peak1352	18	36	187	150	31	23	200	163
peak1353	410	466	1830	1534	431	421	1357	1270
peak1354	154	147	326	307	117	138	368	274
peak1355	589	534	2467	2451	571	567	2208	1884
peak1356	280	303	1344	1248	267	282	1256	920
peak1357	245	263	771	677	252	289	587	518
peak1358	264	273	789	698	267	276	750	584
peak1359	282	336	950	804	327	364	1082	1037
peak1360	39	39	244	240	35	46	218	229
peak1361	54	53	237	229	56	74	224	176
peak1362	73	62	262	278	77	83	269	249
peak1363	83	94	206	162	79	117	180	146
peak1364	46	64	128	95	62	53	111	105
peak1365	299	286	763	700	297	336	641	658
peak1366	39	39	146	160	48	34	123	92
peak1367	240	236	928	809	227	178	635	520
peak1368	39	27	150	115	54	55	185	136
peak1369	33	20	184	167	44	59	206	198
peak1370	38	47	108	94	40	36	67	50
peak1371	319	292	2019	1709	2083	1835	9078	6357
peak1372	57	72	154	127	80	77	154	132
peak1373	30	43	160	197	39	37	190	182
peak1374	134	122	413	433	169	175	375	362
peak1375	74	94	335	223	137	120	412	345
peak1376	188	210	665	775	195	199	539	538
peak1377	33	28	226	193	36	52	231	270
peak1378	44	39	145	147	37	43	160	148
peak1379	289	289	1668	1486	347	364	1781	1479
peak1380	84	76	365	333	88	107	408	308
peak1381	15	20	71	46	17	36	101	105
peak1382	22	14	111	137	16	14	44	31
peak1383	15	19	134	114	8	8	40	39
peak1384	46	40	118	102	30	41	86	63
peak1385	77	98	298	258	65	70	210	182
peak1386	377	386	2243	2151	336	377	1747	1630
peak1387	28	35	62	121	18	26	46	36
peak1388	147	183	690	802	190	209	578	581
peak1389	1751	1812	12420	12033	1786	2112	11817	10287
peak1390	671	698	3041	2676	688	770	2652	2506
peak1391	164	237	735	814	184	173	597	582
peak1392	549	598	2210	1879	537	620	1711	1633
peak1393	205	221	324	223	192	267	299	254
peak1394	25	54	299	321	55	62	386	289
peak1395	121	110	401	346	138	134	423	396
peak1396	30	27	83	74	32	43	88	83
peak1397	65	68	251	240	79	94	290	278
peak1398	27	24	177	179	28	40	180	172
peak1399	15	18	60	73	27	32	67	72
peak1400	60	61	88	102	63	63	105	65
peak1401	43	36	155	129	50	47	157	155
peak1402	334	339	2056	2027	272	274	1442	1193
peak1403	66	73	172	172	69	62	137	89
peak1404	242	267	824	767	163	169	547	463
peak1405	166	148	893	925	122	110	628	443
peak1406	229	187	585	566	161	151	414	312
peak1407	113	128	597	550	112	108	356	295
peak1408	105	83	273	262	101	84	203	152
peak1409	147	154	446	388	113	118	311	227
peak1410	180	194	603	579	149	148	422	379
peak1411	91	91	308	272	97	99	290	245
peak1412	44	43	112	119	48	37	138	92
peak1413	74	70	293	243	95	97	311	252
peak1414	70	70	349	366	86	71	342	261
peak1415	75	95	334	354	81	123	321	316
peak1416	53	61	243	245	66	78	163	189
peak1417	38	33	182	138	31	40	140	104
peak1418	57	69	410	390	48	54	337	305
peak1419	22	19	76	85	28	36	94	61
peak1420	36	25	112	94	29	26	99	92
peak1421	16	17	99	81	28	25	60	76
peak1422	23	28	64	49	29	28	47	57
peak1423	20	37	96	65	33	52	78	77
peak1424	42	49	134	135	35	33	124	71
peak1425	28	49	275	279	36	32	199	128
peak1426	68	83	344	335	81	72	331	273
peak1427	83	86	199	176	90	97	200	149
peak1428	132	151	639	652	149	166	594	558
peak1429	64	52	265	289	86	99	335	302
peak1430	84	80	428	382	78	62	308	297
peak1431	65	78	407	380	55	65	334	270
peak1432	18	24	92	78	28	22	79	60
peak1433	16	19	99	137	26	16	103	82
peak1434	69	72	408	386	101	120	494	429
peak1435	65	53	185	143	87	71	184	176
peak1436	78	77	294	274	77	97	264	215
peak1437	92	79	208	186	96	99	167	168
peak1438	212	205	735	777	242	203	767	745
peak1439	80	95	431	394	83	76	313	254
peak1440	114	132	448	362	96	81	296	262
peak1441	110	89	215	212	73	70	136	139
peak1442	53	32	123	147	21	53	80	70
peak1443	64	66	144	161	39	49	128	122
peak1444	88	65	296	292	89	61	209	162
peak1445	68	76	216	182	69	65	147	141
peak1446	31	29	100	113	34	37	66	87
peak1447	387	409	1948	1816	485	497	2284	1775
peak1448	281	303	2190	1827	414	514	2481	2241
peak1449	39	54	199	155	45	59	154	168
peak1450	20	12	67	86	11	23	66	60
peak1451	7	11	59	61	8	8	73	42
peak1452	219	200	1152	998	162	181	699	599
peak1453	95	119	199	200	79	80	172	123
peak1454	179	183	782	635	139	198	453	547
peak1455	12	11	57	44	16	15	75	65
peak1456	99	96	263	226	296	287	547	422
peak1457	92	59	227	180	251	240	485	375
peak1458	100	128	1079	1209	394	296	2250	1786
peak1459	317	299	2691	2536	828	745	6868	4988
peak1460	117	134	436	377	361	326	1172	916
peak1461	25	15	98	101	25	17	86	62
peak1462	5	10	51	34	21	29	91	80
peak1463	5	12	89	68	38	23	196	136
peak1464	14	8	27	31	31	30	85	67
peak1465	61	78	237	288	59	61	226	169
peak1466	177	169	523	449	133	155	337	255
peak1467	113	139	750	666	120	98	488	413
peak1468	356	382	1270	1233	370	422	895	864
peak1469	621	650	2958	2653	805	730	2894	2706
peak1470	107	111	525	527	96	106	409	358
peak1471	51	45	116	87	56	60	86	69
peak1472	62	70	156	147	73	90	110	122
peak1473	97	97	135	176	76	103	146	138
peak1474	97	89	226	186	88	96	200	150
peak1475	40	54	163	150	54	63	139	104
peak1476	12	13	98	82	19	22	166	129
peak1477	49	32	171	187	64	59	262	225
peak1478	51	57	212	167	39	41	135	98
peak1479	29	31	105	76	33	20	44	23
peak1480	73	57	162	137	50	54	90	85
peak1481	36	45	134	176	44	66	117	135
peak1482	40	39	97	89	78	62	104	94
peak1483	46	33	148	153	45	60	173	124
peak1484	25	22	117	117	15	10	48	35
peak1485	39	49	153	143	26	31	90	87
peak1486	38	30	253	246	47	59	181	189
peak1487	85	90	305	267	65	85	240	242
peak1488	68	65	247	217	77	70	190	183
peak1489	162	174	822	691	182	175	775	605
peak1490	50	63	259	240	53	65	204	166
peak1491	43	35	159	131	33	44	136	133
peak1492	44	66	227	203	53	82	214	166
peak1493	57	63	126	134	56	53	136	76
peak1494	42	42	118	150	51	50	110	102
peak1495	8	13	64	80	7	11	58	49
peak1496	4	7	72	74	9	3	48	37
peak1497	79	62	195	138	70	61	130	126
peak1498	71	69	156	106	70	64	124	91
peak1499	100	116	354	299	90	86	267	193
peak1500	58	63	190	121	63	72	129	89
peak1501	50	79	272	254	60	68	263	191
peak1502	87	92	372	327	92	106	350	239
peak1503	79	94	242	227	70	84	245	172
peak1504	76	49	259	250	50	49	222	156
peak1505	47	41	314	311	39	38	224	185
peak1506	47	71	469	382	58	43	352	306
peak1507	133	108	425	350	156	191	423	324
peak1508	25	28	57	63	45	28	60	46
peak1509	19	33	189	193	40	33	142	152
peak1510	102	107	195	158	122	131	231	204
peak1511	14	20	52	55	19	24	28	50
peak1512	40	34	153	165	25	29	103	107
peak1513	30	25	183	161	19	23	124	128
peak1514	34	24	145	143	28	28	106	70
peak1515	5	7	73	79	11	9	83	58
peak1516	89	98	429	341	112	124	458	434
peak1517	31	66	117	184	71	66	90	108
peak1518	304	262	426	305	256	302	351	328
peak1519	34	43	92	140	45	31	72	55
peak1520	501	518	2715	2506	688	725	3502	2828
peak1521	253	225	1414	1214	338	355	1772	1439
peak1522	233	221	1220	1091	320	313	1689	1318
peak1523	47	59	263	247	56	47	123	125
peak1524	25	30	109	96	10	12	43	32
peak1525	163	191	466	374	198	157	332	284
peak1526	297	259	1512	1403	286	273	1328	1049
peak1527	139	130	528	514	131	105	428	333
peak1528	92	114	324	289	93	78	201	165
peak1529	138	162	577	565	85	84	254	196
peak1530	67	76	398	291	58	89	371	323
peak1531	273	312	1160	1150	302	350	1125	1115
peak1532	252	244	810	717	179	168	457	332
peak1533	51	61	147	131	45	46	86	57
peak1534	147	180	533	415	109	114	367	283
peak1535	84	75	369	343	53	61	239	203
peak1536	101	108	362	306	94	55	232	172
peak1537	83	117	534	393	68	58	269	182
peak1538	173	146	474	410	105	86	331	245
peak1539	53	61	339	338	67	77	390	287
peak1540	85	96	481	408	117	110	402	325
peak1541	60	43	182	177	77	54	179	165
peak1542	127	145	463	453	136	128	331	283
peak1543	253	269	1653	1631	304	290	1461	1192
peak1544	124	140	274	269	147	160	180	192
peak1545	199	210	495	488	186	176	495	410
peak1546	178	194	592	572	170	164	432	366
peak1547	15	17	137	118	27	15	161	145
peak1548	44	55	131	88	38	40	78	51
peak1549	54	72	228	205	47	37	113	103
peak1550	44	30	107	123	19	25	55	60
peak1551	49	67	206	198	29	40	103	126
peak1552	28	40	120	111	23	32	50	63
peak1553	145	137	779	754	100	123	559	564
peak1554	16	19	102	87	36	33	180	129
peak1555	23	26	83	83	29	33	74	58
peak1556	155	175	723	735	138	125	548	408
peak1557	192	198	993	909	160	158	638	516
peak1558	220	262	1045	958	203	183	759	548
peak1559	362	445	1695	1422	407	360	1208	967
peak1560	103	96	368	342	97	92	248	232
peak1561	46	62	196	169	33	42	109	63
peak1562	65	63	282	323	38	50	223	155
peak1563	72	48	301	275	39	44	187	163
peak1564	114	117	546	504	100	105	356	307
peak1565	10	6	63	32	11	15	46	37
peak1566	27	31	190	173	39	34	203	156
peak1567	12	14	89	101	22	10	91	82
peak1568	20	21	171	197	15	30	195	134
peak1569	18	18	68	75	28	27	72	57
peak1570	35	28	110	98	29	42	128	97
peak1571	63	67	366	345	86	85	455	349
peak1572	107	104	520	427	112	98	390	284
peak1573	85	62	201	227	58	62	198	133
peak1574	123	140	570	492	107	107	442	356
peak1575	93	68	206	208	67	73	163	158
peak1576	60	63	196	144	64	60	103	109
peak1577	51	45	122	103	47	48	85	58
peak1578	10	14	50	53	23	2	70	29
peak1579	493	498	2447	2340	578	670	2663	2414
peak1580	376	401	1269	1149	392	460	1222	1208
peak1581	429	413	1037	882	442	504	925	983
peak1582	100	85	650	693	108	112	760	705
peak1583	30	38	132	143	44	34	170	151
peak1584	32	29	68	51	21	49	75	55
peak1585	169	188	875	774	206	232	699	528
peak1586	169	166	743	702	168	158	599	505
peak1587	73	75	248	267	68	86	189	188
peak1588	142	144	618	629	99	102	452	344
peak1589	72	57	226	224	41	32	126	125
peak1590	17	17	82	75	16	25	96	61
peak1591	24	22	110	122	43	26	141	90
peak1592	152	266	856	930	293	276	827	732
peak1593	111	110	400	384	121	124	458	392
peak1594	160	156	869	781	182	194	1028	807
peak1595	20	24	150	142	50	47	125	134
peak1596	17	17	70	50	20	29	72	70
peak1597	12	11	56	47	22	15	85	64
peak1598	20	13	72	47	24	22	101	70
peak1599	22	26	114	208	31	25	75	98
peak1600	176	222	1053	1000	178	203	880	751
peak1601	77	92	448	393	82	77	399	332
peak1602	121	116	515	530	122	131	492	376
peak1603	12	6	52	61	8	30	68	42
peak1604	89	78	172	174	107	122	258	202
peak1605	59	60	241	199	93	102	241	230
peak1606	21	22	86	72	24	22	61	73
peak1607	24	17	140	142	22	34	132	142
peak1608	86	79	215	201	81	110	161	124
peak1609	147	136	884	756	118	126	708	486
peak1610	49	54	217	181	51	42	159	132
peak1611	92	125	544	524	124	133	441	341
peak1612	110	95	605	584	111	117	462	381
peak1613	302	345	1066	962	341	331	927	686
peak1614	156	158	488	460	166	177	461	355
peak1615	123	128	394	344	132	132	190	144
peak1616	249	250	1494	1257	276	267	970	933
peak1617	88	122	290	276	147	152	372	388
peak1618	68	73	102	147	82	73	192	164
peak1619	215	288	1320	1427	258	281	944	891
peak1620	87	104	390	363	79	74	307	280
peak1621	59	55	172	160	73	75	173	146
peak1622	17	25	150	185	50	58	299	211
peak1623	6	2	26	26	20	23	67	37
peak1624	43	43	103	110	97	73	167	178
peak1625	42	32	192	178	52	57	403	323
peak1626	118	116	562	460	155	171	607	519
peak1627	105	123	930	945	72	59	472	308
peak1628	21	23	167	167	19	21	122	110
peak1629	30	50	183	178	40	43	87	91
peak1630	94	95	192	167	81	82	114	95
peak1631	43	37	170	132	40	47	124	110
peak1632	24	35	103	78	35	23	82	58
peak1633	19	18	90	94	25	16	69	54
peak1634	8	6	62	63	11	19	59	31
peak1635	26	15	202	185	30	17	89	80
peak1636	116	150	639	561	136	169	508	411
peak1637	9	13	87	100	7	7	55	44
peak1638	17	18	74	71	19	7	52	27
peak1639	96	88	289	212	85	90	244	215
peak1640	87	115	214	216	80	109	206	196
peak1641	136	148	446	447	145	167	439	369
peak1642	133	126	426	393	125	117	371	319
peak1643	121	144	456	457	123	171	476	371
peak1644	80	92	208	213	112	106	171	154
peak1645	81	85	242	244	82	119	227	172
peak1646	298	338	1488	1514	386	376	1344	1218
peak1647	122	136	431	438	134	153	371	342
peak1648	151	179	781	732	161	161	635	514
peak1649	112	144	428	424	106	126	389	328
peak1650	100	123	382	324	108	107	341	308
peak1651	148	128	510	511	145	161	453	394
peak1652	260	274	1235	1172	270	267	1202	877
peak1653	9	16	72	77	15	18	66	84
peak1654	49	49	244	238	68	62	173	177
peak1655	8	31	115	102	38	28	158	146
peak1656	56	62	164	130	65	47	161	122
peak1657	44	50	176	218	44	34	159	137
peak1658	26	32	99	99	36	25	80	53
peak1659	124	142	480	480	118	133	415	352
peak1660	83	90	223	218	114	85	186	195
peak1661	11	19	99	106	20	19	145	111
peak1662	28	26	157	139	36	53	225	179
peak1663	21	40	97	76	24	38	76	90
peak1664	28	41	135	145	29	41	100	86
peak1665	73	91	306	236	72	88	238	209
peak1666	22	34	187	162	23	21	113	89
peak1667	44	48	253	220	77	80	249	206
peak1668	86	86	483	402	114	114	493	432
peak1669	84	69	505	487	86	113	555	478
peak1670	24	26	85	76	45	46	54	96
peak1671	36	44	117	118	46	35	136	106
peak1672	162	141	750	719	126	168	545	465
peak1673	348	367	1239	1177	355	367	956	828
peak1674	258	285	1084	1028	277	254	896	709
peak1675	10	14	149	238	8	6	104	89
peak1676	33	45	331	342	33	46	307	293
peak1677	15	16	65	56	19	16	54	34
peak1678	35	43	110	86	32	36	118	92
peak1679	231	218	645	642	146	137	331	226
peak1680	152	145	556	464	88	83	287	186
peak1681	23	12	64	69	14	9	34	33
peak1682	87	80	113	102	49	55	50	49
peak1683	210	244	698	554	308	346	816	669
peak1684	179	211	448	415	267	290	582	497
peak1685	143	131	980	971	149	169	944	812
peak1686	324	312	1452	1601	328	340	1451	1199
peak1687	95	83	137	105	96	91	158	98
peak1688	134	124	763	734	104	115	585	504
peak1689	142	134	589	512	126	138	467	404
peak1690	86	91	189	162	81	95	175	133
peak1691	138	129	544	551	97	140	411	380
peak1692	43	51	211	275	43	43	170	151
peak1693	103	158	423	387	107	155	383	361
peak1694	162	156	253	232	159	154	236	277
peak1695	98	158	595	747	159	166	462	349
peak1696	74	59	192	150	58	57	145	109
peak1697	38	48	71	64	51	44	61	49
peak1698	361	389	2299	2100	364	337	2020	1574
peak1699	145	177	1034	993	147	204	976	755
peak1700	39	39	85	111	40	32	55	56
peak1701	71	85	373	355	108	108	429	375
peak1702	22	22	64	44	25	12	54	54
peak1703	35	56	288	258	56	51	274	230
peak1704	23	32	189	134	38	39	177	121
peak1705	11	17	34	46	44	33	90	87
peak1706	33	51	180	176	71	83	311	286
peak1707	12	12	42	52	29	32	81	59
peak1708	96	107	626	550	105	112	619	505
peak1709	71	62	363	282	60	95	386	302
peak1710	33	58	108	103	46	65	94	88
peak1711	180	185	1006	824	216	220	949	775
peak1712	204	150	688	572	191	214	721	566
peak1713	237	201	666	550	214	257	765	588
peak1714	97	134	729	705	123	154	783	625
peak1715	92	109	470	445	107	119	495	415
peak1716	213	222	401	323	225	252	440	344
peak1717	61	63	135	219	48	40	83	53
peak1718	66	78	198	141	56	56	151	95
peak1719	29	21	128	131	32	32	96	102
peak1720	7	11	84	60	7	11	105	58
peak1721	71	70	209	175	65	59	154	95
peak1722	43	53	133	123	33	30	108	61
peak1723	78	83	278	220	66	64	148	105
peak1724	69	65	277	247	52	41	170	120
peak1725	87	92	319	263	67	52	193	133
peak1726	92	56	208	153	56	32	115	77
peak1727	70	65	323	276	46	50	202	113
peak1728	47	52	130	104	58	33	71	52
peak1729	39	44	169	192	46	27	158	102
peak1730	18	28	121	101	23	18	101	66
peak1731	17	28	89	65	19	23	76	41
peak1732	49	37	177	125	66	46	129	88
peak1733	27	36	87	69	39	29	55	40
peak1734	38	53	109	80	40	42	98	59
peak1735	41	55	108	102	45	33	77	56
peak1736	66	60	196	142	74	61	147	104
peak1737	24	18	91	93	35	33	69	65
peak1738	42	33	163	108	50	45	126	93
peak1739	28	22	88	71	20	13	81	56
peak1740	23	31	186	145	49	15	168	115
peak1741	41	30	130	107	36	44	156	104
peak1742	22	18	111	94	32	9	105	81
peak1743	15	10	95	72	25	15	70	65
peak1744	25	30	82	49	25	40	62	48
peak1745	38	41	201	186	47	28	196	114
peak1746	38	50	288	247	57	44	214	131
peak1747	98	92	497	410	115	88	485	288
peak1748	107	86	679	600	113	88	601	433
peak1749	12	7	120	95	7	13	60	30
peak1750	9	14	51	26	10	7	48	30
peak1751	300	284	1385	1247	314	337	1189	980
peak1752	235	267	1363	1281	279	262	1093	972
peak1753	77	102	478	448	76	50	341	322
peak1754	79	108	376	344	70	56	254	233
peak1755	153	162	583	550	154	163	515	353
peak1756	62	59	190	178	69	49	142	135
peak1757	156	195	501	546	203	246	507	540
peak1758	15	12	35	24	42	36	88	80
peak1759	648	622	2214	1859	546	619	1743	1443
peak1760	63	55	229	188	50	30	166	139
peak1761	36	46	131	101	39	23	127	66
peak1762	20	19	112	85	16	17	92	59
peak1763	28	28	94	92	35	45	87	61
peak1764	42	32	265	247	73	59	278	243
peak1765	178	192	1248	1247	128	118	688	665
peak1766	122	166	582	637	92	93	341	243
peak1767	92	127	853	968	76	72	470	342
peak1768	100	96	124	94	106	101	135	120
peak1769	51	34	194	211	83	76	290	253
peak1770	70	81	428	364	152	127	666	558
peak1771	67	79	246	285	114	119	217	188
peak1772	29	24	163	134	49	28	244	179
peak1773	13	13	40	47	18	20	55	47
peak1774	10	7	71	70	16	26	116	87
peak1775	17	9	57	54	16	31	88	62
peak1776	8	14	67	55	36	23	73	74
peak1777	343	334	1341	1235	312	312	1012	942
peak1778	643	753	5118	4818	594	675	4698	3594
peak1779	63	42	177	202	68	49	214	160
peak1780	100	108	850	797	116	104	917	755
peak1781	61	73	193	155	66	77	205	183
peak1782	4	12	69	108	6	8	51	57
peak1783	38	34	112	77	53	49	120	102
peak1784	35	31	68	81	53	59	70	62
peak1785	16	35	118	85	36	48	134	92
peak1786	55	76	349	284	83	88	346	288
peak1787	16	20	153	102	37	26	156	160
peak1788	48	53	183	159	43	51	177	187
peak1789	24	20	86	72	12	13	31	19
peak1790	21	22	89	91	15	9	42	29
peak1791	157	179	1021	1017	112	101	661	496
peak1792	150	180	1081	1048	106	114	696	495
peak1793	64	105	466	445	64	73	242	219
peak1794	113	124	1152	1075	93	102	773	530
peak1795	36	38	109	82	36	37	90	75
peak1796	577	622	3087	2871	516	622	1978	1762
peak1797	129	164	1142	1602	110	117	679	659
peak1798	139	183	879	971	159	163	523	497
peak1799	25	24	166	96	37	23	126	104
peak1800	10	6	69	48	7	4	48	35
peak1801	44	56	297	339	60	59	321	293
peak1802	32	29	124	105	45	40	93	91
peak1803	11	8	140	177	8	12	111	92
peak1804	31	42	222	198	45	49	218	197
peak1805	42	46	273	242	43	42	304	203
peak1806	53	74	139	89	75	82	183	128
peak1807	44	51	306	241	58	61	263	232
peak1808	79	64	218	193	66	85	156	175
peak1809	26	44	148	149	37	41	117	73
peak1810	7	13	89	176	17	5	61	46
peak1811	40	35	145	107	40	34	110	60
peak1812	1773	1972	12786	11499	1579	1557	9235	7640
peak1813	345	491	2259	2659	299	312	1422	1308
peak1814	122	146	321	514	108	109	175	199
peak1815	70	73	242	328	66	52	151	119
peak1816	168	225	533	549	138	173	349	286
peak1817	23	40	158	299	33	27	60	78
peak1818	77	99	434	427	98	110	397	378
peak1819	109	129	369	340	152	149	441	361
peak1820	168	158	736	678	136	141	616	549
peak1821	39	55	178	140	42	35	147	120
peak1822	106	127	357	273	153	124	355	236
peak1823	22	12	63	63	18	5	53	60
peak1824	77	87	345	329	69	68	224	176
peak1825	55	62	182	245	52	48	127	111
peak1826	60	61	206	165	52	30	163	128
peak1827	79	50	251	204	70	74	236	167
peak1828	60	68	247	201	84	69	194	172
peak1829	121	91	381	336	101	97	337	300
peak1830	56	55	161	130	50	51	123	92
peak1831	25	27	110	97	34	43	110	91
peak1832	11	16	53	49	26	22	66	68
peak1833	36	48	168	170	48	43	139	142
peak1834	24	37	104	113	36	25	81	86
peak1835	22	20	60	69	32	29	56	61
peak1836	39	35	222	201	41	28	179	163
peak1837	17	23	74	68	25	25	56	55
peak1838	30	27	117	78	49	69	153	129
peak1839	30	46	94	89	40	37	66	64
peak1840	12	22	63	74	23	42	55	57
peak1841	24	22	106	87	20	16	88	56
peak1842	210	199	1179	1077	173	205	866	715
peak1843	271	291	1768	1620	272	285	1534	1226
peak1844	30	30	89	120	30	24	75	70
peak1845	83	78	90	99	120	163	138	163
peak1846	47	68	121	163	64	79	106	96
peak1847	14	24	94	67	22	19	59	48
peak1848	1169	1506	7910	8222	1628	1615	7456	6293
peak1849	417	572	2307	1997	684	668	2185	1804
peak1850	69	64	187	159	92	92	180	171
peak1851	81	68	312	331	61	73	233	209
peak1852	123	141	710	640	155	154	618	531
peak1853	9	15	73	45	24	13	79	69
peak1854	204	219	244	155	257	334	378	295
peak1855	93	95	221	238	108	127	169	141
peak1856	59	60	154	165	54	53	178	139
peak1857	45	47	116	109	30	36	79	74
peak1858	50	55	114	125	56	49	81	87
peak1859	32	21	79	79	27	29	100	62
peak1860	103	90	322	295	82	98	280	232
peak1861	425	444	3883	3348	456	449	3449	2615
peak1862	141	182	626	557	177	157	556	402
peak1863	51	47	93	87	59	48	83	65
peak1864	72	63	225	231	87	100	241	238
peak1865	201	208	1497	1388	288	285	1592	1231
peak1866	88	82	209	152	100	85	274	195
peak1867	77	85	284	323	98	117	299	285
peak1868	128	100	365	321	136	194	407	334
peak1869	235	278	1191	1198	322	337	1349	1203
peak1870	430	456	2349	1911	394	391	1823	1152
peak1871	162	129	693	590	138	85	519	350
peak1872	92	130	232	182	106	96	139	85
peak1873	18	12	40	60	14	16	39	24
peak1874	6	6	61	34	6	11	72	55
peak1875	36	37	101	110	59	41	143	96
peak1876	245	228	1138	926	242	231	876	671
peak1877	88	106	306	306	125	132	341	280
peak1878	166	171	785	686	81	83	302	175
peak1879	84	80	303	227	50	31	152	73
peak1880	46	54	278	316	51	47	182	156
peak1881	69	78	275	236	45	33	176	152
peak1882	20	13	61	36	9	7	37	33
peak1883	88	83	156	107	50	50	71	53
peak1884	256	296	1549	1904	251	284	1253	1255
peak1885	14	9	63	47	12	9	40	21
peak1886	19	19	58	82	10	11	26	43
peak1887	26	22	183	134	23	20	83	67
peak1888	27	44	105	104	23	26	49	47
peak1889	117	102	648	617	73	64	346	228
peak1890	59	65	180	209	28	30	98	65
peak1891	66	74	540	467	52	45	286	188
peak1892	50	54	238	238	38	30	152	105
peak1893	103	83	237	252	53	42	121	97
peak1894	28	45	117	100	36	17	69	34
peak1895	28	36	131	135	46	24	70	58
peak1896	38	41	141	125	31	16	75	56
peak1897	15	29	70	63	11	10	47	30
peak1898	28	32	127	115	18	14	66	45
peak1899	142	174	402	310	171	132	506	336
peak1900	140	126	263	234	156	110	216	168
peak1901	523	489	3532	3165	539	497	2978	2173
peak1902	124	136	382	374	144	144	256	204
peak1903	21	23	225	207	23	22	174	148
peak1904	7	7	48	85	8	9	49	28
peak1905	45	68	142	155	65	85	137	138
peak1906	138	128	792	705	212	235	807	812
peak1907	51	42	199	178	75	84	297	268
peak1908	19	23	89	76	24	28	90	64
peak1909	65	44	407	382	95	106	596	497
peak1910	23	38	80	77	36	60	106	111
peak1911	37	42	147	182	43	45	130	116
peak1912	35	28	95	72	21	21	75	64
peak1913	46	39	188	199	29	50	219	146
peak1914	24	22	50	68	23	26	55	64
peak1915	43	47	175	156	55	51	141	143
peak1916	34	28	131	111	31	44	113	107
peak1917	23	28	67	75	26	29	81	90
peak1918	24	35	65	85	28	25	80	82
peak1919	19	27	98	94	29	39	90	60
peak1920	78	63	335	314	78	77	326	294
peak1921	358	373	428	360	355	439	384	415
peak1922	14	7	65	39	3	8	61	48
peak1923	36	39	134	97	44	48	123	94
peak1924	16	28	152	138	38	36	152	122
peak1925	56	53	234	267	75	72	280	237
peak1926	142	130	706	620	188	169	710	575
peak1927	80	77	337	304	79	90	300	248
peak1928	56	80	133	174	85	54	116	94
peak1929	178	216	1592	1823	143	147	1053	932
peak1930	399	457	1339	1380	337	327	879	797
peak1931	416	484	2115	2033	331	313	1385	1236
peak1932	95	91	467	432	119	124	426	372
peak1933	126	145	424	372	125	138	347	285
peak1934	25	37	109	146	44	31	115	94
peak1935	36	39	153	136	57	69	207	164
peak1936	119	111	513	432	91	81	219	184
peak1937	163	160	609	535	106	99	316	208
peak1938	97	110	358	298	86	69	152	117
peak1939	127	101	635	563	59	63	334	242
peak1940	102	111	527	419	64	82	268	202
peak1941	51	62	337	351	37	33	194	161
peak1942	117	153	796	783	91	79	399	315
peak1943	35	47	128	133	19	30	41	36
peak1944	38	44	117	98	74	74	132	116
peak1945	61	59	303	334	61	74	374	291
peak1946	155	151	555	500	131	141	411	394
peak1947	93	96	316	343	69	75	225	230
peak1948	71	86	847	885	82	76	742	616
peak1949	91	106	545	502	104	111	529	459
peak1950	106	128	673	564	77	97	517	454
peak1951	193	258	544	712	227	249	419	404
peak1952	281	343	833	766	285	294	786	678
peak1953	185	202	317	311	177	182	307	242
peak1954	119	105	146	103	114	110	116	79
peak1955	86	86	330	309	106	98	307	291
peak1956	122	148	971	938	141	170	872	708
peak1957	25	22	93	74	27	34	88	65
peak1958	68	69	343	354	89	101	401	360
peak1959	28	24	138	173	26	47	140	135
peak1960	40	29	206	158	35	48	222	192
peak1961	29	40	125	109	29	30	85	73
peak1962	62	60	216	225	66	65	166	159
peak1963	46	48	157	161	35	44	112	133
peak1964	53	47	151	133	35	45	110	91
peak1965	144	164	1000	988	123	143	870	673
peak1966	10	11	50	46	17	15	46	37
peak1967	126	184	587	634	145	162	553	537
peak1968	152	197	486	452	168	181	465	413
peak1969	101	127	434	358	108	139	303	351
peak1970	140	125	429	356	131	162	344	355
peak1971	113	112	362	332	91	132	279	320
peak1972	42	40	113	106	49	58	147	122
peak1973	46	45	99	81	52	54	138	108
peak1974	36	42	202	204	60	81	345	277
peak1975	35	36	205	197	50	81	269	260
peak1976	120	119	443	456	102	96	372	282
peak1977	34	24	23	15	43	51	72	49
peak1978	35	48	204	203	83	86	342	303
peak1979	124	144	960	854	240	262	1503	1201
peak1980	58	38	177	196	60	75	216	207
peak1981	12	25	93	70	30	20	90	77
peak1982	14	25	60	77	20	24	70	56
peak1983	36	30	222	228	33	37	225	176
peak1984	16	27	109	118	13	30	121	111
peak1985	33	44	200	197	31	37	176	172
peak1986	36	53	286	407	38	42	263	235
peak1987	8	11	58	52	4	6	45	46
peak1988	39	40	110	104	45	48	132	93
peak1989	2417	3120	6410	6066	2033	2393	4377	3869
peak1990	15	14	96	115	11	14	116	77
peak1991	45	61	106	104	63	71	98	80
peak1992	17	11	77	94	8	11	60	37
peak1993	36	45	123	125	42	22	71	65
peak1994	44	33	163	137	50	35	124	105
peak1995	25	35	76	59	37	40	31	32
peak1996	229	209	901	839	216	255	860	735
peak1997	24	45	114	93	20	23	50	32
peak1998	206	279	1525	1597	294	380	1405	1418
peak1999	283	307	1222	1237	293	351	1214	1088
[truncated: 17,586 more rows]
