# Supplementary material for: Limits in the detection of m6A changes using MeRIP/m6A-seq
Source: Sci Rep. 2020 Apr 20;10:6590. doi: 10.1038/s41598-020-63355-3 (PMC7170965; doi:10.1038/s41598-020-63355-3)
Supplement: Supplementary file 3 — Supplementary information 3. [file 41598_2020_63355_MOESM3_ESM.zip › additional_file4_v2/macs2_deq_results/rubio_hcmv_2018_deq_results.counts.txt]

control_input	control_input.1	control_input.2	control_IP	control_IP.1	control_IP.2	treatment_input	treatment_input.1	treatment_input.2	treatment_IP	treatment_IP.1	treatment_IP.2
peak1	9	9	21	37	62	39	9	13	9	46	87	54
peak2	19	19	16	66	113	65	21	20	22	55	78	98
peak3	13	10	2	62	110	39	10	5	8	42	55	70
peak4	28	17	16	131	164	89	17	6	11	141	121	126
peak5	7	13	14	44	77	35	18	16	38	60	94	184
peak6	23	24	24	58	99	32	32	46	61	50	112	135
peak7	17	19	29	54	74	29	24	31	40	47	113	139
peak8	122	74	57	249	272	143	285	183	224	589	682	597
peak9	38	29	41	130	157	76	207	131	183	406	531	592
peak10	786	769	933	2642	4858	2182	2962	2115	2548	8389	15531	14763
peak11	713	687	700	1698	2740	1326	2708	2031	2536	4950	8085	7516
peak12	197	208	248	743	1161	587	282	160	209	589	755	655
peak13	674	626	706	1588	2401	1308	791	605	676	1662	2172	1942
peak14	913	926	1332	2388	3124	1593	709	485	552	1107	1483	1150
peak15	311	235	216	1031	1569	868	146	104	120	475	566	458
peak16	458	437	540	1701	2742	1312	204	147	176	849	991	760
peak17	577	544	634	1603	2467	1312	654	414	547	1358	1806	1922
peak18	99	88	139	273	345	184	81	58	67	189	187	179
peak19	60	48	51	205	292	160	47	23	49	115	121	133
peak20	48	45	49	226	357	158	38	14	31	124	137	135
peak21	218	170	170	476	670	327	159	83	140	238	265	295
peak22	83	61	81	316	461	252	49	26	38	166	207	270
peak23	306	236	275	608	898	425	252	155	220	406	511	496
peak24	347	376	408	1386	1897	943	314	244	310	828	1021	1016
peak25	530	495	507	1827	2460	1167	432	273	441	1120	1343	1368
peak26	241	248	380	387	536	277	276	153	225	265	405	261
peak27	203	242	289	525	926	483	227	148	187	456	637	598
peak28	146	141	222	357	543	285	110	101	136	257	225	237
peak29	273	258	348	757	919	470	295	217	260	675	907	754
peak30	548	494	535	1525	2803	1297	565	410	543	1352	2078	1941
peak31	26	30	34	47	80	43	42	18	20	39	60	85
peak32	208	164	201	688	959	479	168	110	196	446	513	536
peak33	12	6	15	89	126	60	7	7	13	62	94	105
peak34	23	10	12	99	62	35	10	4	4	75	29	38
peak35	38	34	45	179	206	90	46	20	29	174	189	192
peak36	184	150	154	569	669	240	198	97	133	462	463	447
peak37	285	306	342	405	560	344	237	176	241	238	320	275
peak38	51	58	41	287	380	167	15	13	10	126	98	74
peak39	402	358	348	1195	1767	796	348	254	340	885	1026	999
peak40	540	459	422	1132	1626	756	480	314	382	878	1001	1007
peak41	36	28	40	119	111	64	35	17	31	64	80	78
peak42	216	219	231	515	722	338	250	149	261	407	700	677
peak43	45	34	42	111	151	75	30	23	16	43	60	54
peak44	681	481	628	3284	4499	2143	456	268	340	1902	2141	2374
peak45	233	212	277	898	1457	746	179	132	161	660	904	886
peak46	22	18	29	57	72	43	28	13	25	49	70	67
peak47	25	22	21	73	124	77	9	6	8	33	50	51
peak48	88	96	72	167	258	97	68	64	73	90	152	152
peak49	15	22	37	79	102	75	27	14	14	71	64	100
peak50	305	286	377	640	728	457	242	192	290	323	406	404
peak51	409	373	484	1301	1849	1052	322	238	394	755	1131	1350
peak52	213	186	252	304	329	220	159	100	169	152	248	179
peak53	661	525	732	2072	2567	1361	550	344	535	1132	1532	1609
peak54	191	116	155	748	1039	747	90	91	106	429	583	585
peak55	164	149	169	654	960	548	104	100	127	364	534	557
peak56	62	45	54	152	272	144	52	48	62	188	265	336
peak57	622	593	804	1383	2141	1114	762	507	639	1213	1796	1424
peak58	309	284	261	615	786	385	272	180	193	423	536	453
peak59	95	89	79	255	426	192	50	48	50	150	221	183
peak60	55	39	34	140	103	66	80	32	46	158	143	87
peak61	14	8	15	39	29	15	28	6	21	84	66	65
peak62	119	81	75	232	225	115	327	164	215	441	451	492
peak63	101	66	52	227	228	109	236	90	165	417	482	474
peak64	97	102	137	365	334	169	106	45	41	258	255	207
peak65	205	239	202	238	507	315	116	147	218	175	275	293
peak66	819	945	1121	2856	6161	3320	595	587	844	2116	4014	4624
peak67	916	1043	1427	3109	6812	3379	889	808	1143	2549	5262	5542
peak68	9	12	12	53	115	60	6	4	6	17	14	44
peak69	197	137	156	320	355	221	166	97	111	250	296	249
peak70	128	96	103	313	392	205	101	52	77	229	300	272
peak71	38	27	42	70	119	71	21	19	19	61	61	49
peak72	35	33	43	61	107	80	29	9	19	58	72	66
peak73	86	65	64	209	347	175	50	32	55	172	190	224
peak74	82	73	74	153	205	99	72	53	75	95	141	117
peak75	92	54	84	283	387	225	62	44	57	211	268	257
peak76	476	479	571	1323	1747	922	478	351	460	1019	1372	1509
peak77	67	83	107	168	144	97	84	59	69	122	169	116
peak78	110	99	106	256	304	171	118	77	128	148	212	186
peak79	37	37	51	82	110	69	37	29	39	71	105	85
peak80	165	144	153	471	812	431	113	80	90	307	343	355
peak81	52	77	62	151	323	170	125	167	168	273	650	621
peak82	11	22	13	47	104	63	23	36	36	99	202	221
peak83	11	8	7	59	56	15	14	3	2	31	33	26
peak84	44	25	29	94	88	47	30	10	16	57	45	43
peak85	188	206	189	581	1063	624	149	130	164	574	744	863
peak86	368	450	424	960	1579	847	374	207	290	563	815	741
peak87	839	837	834	3387	6081	3240	659	468	691	2618	3261	3449
peak88	67	50	66	96	90	51	108	68	106	144	177	151
peak89	286	258	276	1172	1735	833	577	380	450	2012	2266	2443
peak90	168	158	183	540	813	362	323	219	302	835	986	1023
peak91	99	77	109	269	428	212	193	117	172	426	537	606
peak92	37	27	61	73	94	59	47	39	55	103	93	115
peak93	73	58	50	168	178	88	82	52	42	116	129	124
peak94	25	23	41	137	257	138	14	16	29	90	126	131
peak95	40	38	50	101	175	84	12	22	26	77	70	100
peak96	250	219	264	830	1086	603	477	439	582	1249	2151	2056
peak97	485	397	470	2223	3299	1736	943	880	1227	4282	6850	7466
peak98	319	275	291	975	1266	699	812	698	994	1504	2622	2917
peak99	243	217	296	764	918	484	560	481	711	1066	1827	1600
peak100	221	185	226	618	982	522	123	92	105	344	408	434
peak101	150	150	169	646	1120	636	98	73	109	432	539	513
peak102	130	122	123	497	690	331	257	181	189	811	790	817
peak103	395	412	468	775	1136	542	547	348	500	591	949	772
peak104	99	89	91	175	311	160	85	72	105	164	260	274
peak105	42	43	45	135	197	122	31	28	44	86	100	99
peak106	31	33	21	107	185	137	20	20	32	88	134	150
peak107	53	52	46	179	286	174	29	31	51	124	194	182
peak108	72	51	50	188	209	108	10	7	13	29	23	31
peak109	145	239	201	371	884	519	131	140	182	298	485	489
peak110	94	131	115	255	688	383	60	61	87	238	376	365
peak111	1128	936	892	2588	3744	1795	1319	966	1489	2730	3504	4545
peak112	334	256	316	717	819	447	402	267	401	700	920	1065
peak113	528	403	360	811	992	391	491	367	598	698	944	1106
peak114	514	381	440	1510	1873	912	603	417	699	1448	1984	2384
peak115	112	82	62	184	281	200	40	47	49	103	148	162
peak116	10	11	9	28	39	20	19	15	27	38	61	67
peak117	6	7	13	24	48	28	11	16	24	64	88	115
peak118	398	311	356	985	1325	792	347	244	411	728	1072	1322
peak119	25	17	19	87	132	66	8	7	10	71	83	83
peak120	408	372	458	1123	1408	795	406	328	458	759	1075	1299
peak121	311	229	358	1004	1189	658	317	216	308	639	884	1066
peak122	274	179	266	708	995	587	196	153	242	589	769	961
peak123	226	211	211	932	1245	681	190	137	225	614	979	1014
peak124	195	171	196	564	731	415	150	131	159	378	599	560
peak125	175	136	149	504	762	413	107	91	141	341	610	609
peak126	304	325	322	1427	2317	1012	1296	1039	1362	5082	7378	7377
peak127	297	311	302	916	1394	699	1186	980	1214	2910	4363	4090
peak128	35	40	54	90	114	51	39	24	30	54	96	67
peak129	102	129	115	253	416	207	112	70	84	138	201	145
peak130	38	35	48	140	212	119	23	17	28	82	140	129
peak131	115	162	189	443	827	424	142	132	237	372	650	682
peak132	189	182	210	412	742	363	204	197	232	461	635	727
peak133	957	918	899	2105	2892	1498	921	786	1060	1922	2717	3043
peak134	165	102	109	300	375	181	66	34	50	115	114	87
peak135	70	44	64	104	108	67	61	23	66	84	111	115
peak136	117	105	82	319	462	259	97	76	84	224	253	284
peak137	167	132	140	416	566	343	141	84	128	304	321	305
peak138	90	72	73	321	474	318	80	65	84	218	277	293
peak139	46	54	46	136	258	138	35	18	17	100	86	65
peak140	192	170	165	389	654	370	124	100	141	266	301	329
peak141	400	328	395	1889	2932	1268	521	297	367	2438	2999	2987
peak142	12	7	8	29	57	24	67	39	76	153	246	332
peak143	430	355	328	1636	2517	1450	281	205	264	1335	1569	1756
peak144	96	68	94	242	328	217	58	46	84	204	282	243
peak145	69	60	63	124	224	124	82	44	73	107	132	112
peak146	106	128	153	378	726	399	86	84	125	282	407	430
peak147	38	29	35	70	54	39	38	20	33	59	96	59
peak148	14	4	6	26	17	7	110	67	145	216	307	263
peak149	54	29	33	115	90	41	77	36	43	106	105	110
peak150	43	33	36	149	126	77	69	35	53	185	168	174
peak151	201	107	121	748	755	386	247	110	187	959	886	917
peak152	216	190	188	455	597	304	335	242	335	504	652	643
peak153	253	210	214	535	702	351	405	263	352	617	876	809
peak154	256	241	239	713	970	589	399	309	415	920	1450	1682
peak155	186	174	197	493	612	309	339	219	345	578	830	841
peak156	235	250	368	678	947	471	379	325	408	814	1051	1078
peak157	3037	2950	3002	8359	14828	7054	3149	2318	2954	8690	11727	11971
peak158	377	348	314	706	1217	711	399	256	407	725	1004	1130
peak159	461	417	415	655	875	485	402	333	391	551	722	655
peak160	86	89	127	205	224	136	247	198	266	330	503	448
peak161	6	7	6	10	23	13	426	466	720	1130	2160	2632
peak162	2	5	3	9	10	8	111	161	214	477	988	1162
peak163	16	20	22	36	41	38	30	32	42	67	107	130
peak164	12	15	17	77	102	47	39	31	59	166	226	237
peak165	60	63	52	238	423	196	129	126	183	562	856	920
peak166	102	77	90	310	492	279	103	72	81	257	336	282
peak167	83	144	142	220	550	257	111	97	149	195	361	387
peak168	1	1	0	0	1	1	12	6	13	34	87	83
peak169	76	48	57	128	149	113	47	43	59	124	147	155
peak170	40	31	42	76	112	72	39	34	44	62	92	101
peak171	38	23	26	116	189	81	29	19	42	85	126	197
peak172	48	38	38	133	176	128	51	35	65	107	121	151
peak173	178	127	130	252	382	182	169	114	153	215	268	326
peak174	33	24	25	63	104	66	29	29	30	66	61	88
peak175	98	85	72	181	317	189	88	66	77	142	193	240
peak176	168	153	109	443	708	411	154	112	156	385	556	545
peak177	50	59	58	166	278	166	60	49	66	144	232	231
peak178	49	50	63	124	169	96	150	101	131	310	458	349
peak179	123	133	109	460	704	384	389	292	362	1298	1772	1804
peak180	18	22	21	94	123	59	42	42	38	233	313	274
peak181	348	330	407	676	809	424	445	288	365	563	819	624
peak182	22	16	13	80	117	61	7	9	14	35	71	45
peak183	11	16	16	45	69	39	6	7	12	42	59	66
peak184	30	29	23	75	93	60	31	26	39	42	56	66
peak185	16	20	39	59	82	46	51	25	52	84	139	163
peak186	15	19	14	55	71	56	40	26	38	83	91	125
peak187	23	22	33	88	138	91	33	36	47	136	176	219
peak188	784	580	610	4007	5642	2814	1354	976	1483	7052	9954	11267
peak189	768	529	721	2099	2440	1248	1284	888	1288	3095	4024	4294
peak190	1204	1229	1254	2125	3464	1886	835	705	858	1209	1649	1521
peak191	20	29	36	47	68	45	29	15	29	49	61	70
peak192	34	38	32	146	220	148	32	30	41	104	132	143
peak193	43	31	52	168	272	162	26	25	38	126	188	205
peak194	60	53	60	157	203	158	55	53	56	95	130	161
peak195	120	97	99	303	514	342	72	69	79	206	262	303
peak196	26	23	27	49	85	61	21	18	20	32	62	79
peak197	131	116	122	213	364	164	108	83	139	170	236	229
peak198	441	475	455	1058	1486	744	396	369	522	656	1027	1102
peak199	126	130	94	197	349	194	93	96	124	143	247	237
peak200	79	84	104	233	381	232	72	61	92	156	246	227
peak201	38	51	35	144	259	149	26	31	49	88	166	171
peak202	45	36	56	108	188	83	65	47	69	119	208	174
peak203	257	197	206	640	958	484	269	218	321	747	964	1106
peak204	440	288	191	516	527	249	468	211	301	599	451	495
peak205	84	59	65	161	139	73	102	47	62	151	141	138
peak206	368	377	355	916	1633	798	596	499	797	1206	1853	2003
peak207	111	114	174	287	503	262	237	179	270	350	550	567
peak208	124	119	130	299	564	314	224	176	269	351	508	600
peak209	98	112	202	526	828	422	236	166	254	901	1467	1738
peak210	36	33	46	79	159	84	40	38	40	94	129	91
peak211	2	4	5	19	15	6	44	15	39	108	124	133
peak212	13	7	7	14	23	12	41	29	37	85	85	84
peak213	81	63	68	205	313	157	52	24	47	142	138	126
peak214	51	27	50	104	136	48	24	17	23	58	36	61
peak215	98	95	98	404	657	351	60	69	74	313	417	432
peak216	57	48	54	172	300	147	45	33	45	105	199	153
peak217	40	46	30	85	135	56	29	19	32	57	73	57
peak218	940	812	943	2653	4034	1831	1226	859	1271	2998	3695	3899
peak219	250	185	175	451	676	373	338	223	338	549	753	730
peak220	119	120	180	258	377	224	185	144	206	289	460	294
peak221	77	70	109	186	227	149	57	42	42	92	115	131
peak222	51	40	53	83	98	55	41	25	40	57	81	69
peak223	62	58	78	160	158	78	62	42	62	113	134	152
peak224	31	23	41	109	82	66	38	23	35	61	92	79
peak225	45	38	52	117	101	86	47	23	34	91	121	85
peak226	48	40	56	147	136	83	63	28	60	103	134	123
peak227	129	134	131	316	306	212	90	39	72	147	165	159
peak228	73	88	95	113	200	122	79	53	55	134	226	158
peak229	38	44	31	106	203	117	36	18	16	97	119	110
peak230	119	136	169	315	486	331	148	135	174	303	480	511
peak231	173	175	207	370	587	303	196	192	282	332	556	571
peak232	142	129	195	534	735	408	239	128	194	479	671	685
peak233	86	65	77	185	310	125	101	73	87	161	195	225
peak234	107	97	169	245	282	164	116	79	122	196	240	232
peak235	17	15	32	39	45	31	27	23	45	66	84	148
peak236	199	201	222	989	1877	1077	210	123	216	1265	1649	1656
peak237	43	57	74	118	183	108	40	41	48	81	131	100
peak238	257	256	304	1061	1957	988	212	191	203	741	1091	1126
peak239	9	10	7	26	50	27	10	30	22	28	75	65
peak240	25	24	18	58	79	33	42	29	35	77	124	114
peak241	383	276	254	1195	1596	843	395	286	325	1176	1538	1514
peak242	8	14	7	71	77	28	9	5	11	49	83	83
peak243	224	165	242	769	1157	638	250	167	197	990	1142	1115
peak244	10	14	8	51	74	31	34	24	18	98	142	92
peak245	1742	1561	1446	5508	9279	4338	2053	1715	1721	7990	10618	8890
peak246	70	41	47	142	200	105	40	38	28	109	117	92
peak247	160	121	97	605	779	372	142	70	87	524	435	450
peak248	25	16	18	99	157	95	14	11	15	80	114	122
peak249	491	310	238	674	942	522	554	517	580	1049	1356	1376
peak250	631	418	339	686	988	436	769	551	707	1208	1534	1438
peak251	322	307	304	1101	1742	829	406	282	415	1131	1506	1468
peak252	138	146	153	464	618	344	199	137	179	435	566	518
peak253	61	53	25	128	182	80	82	65	91	139	185	210
peak254	31	20	28	95	158	72	31	29	46	68	137	150
peak255	189	183	219	445	648	354	235	184	239	421	624	635
peak256	482	383	420	1308	1781	846	526	417	549	1359	1853	1904
peak257	169	86	109	316	345	195	272	218	273	561	805	870
peak258	305	175	216	663	618	360	500	352	500	1055	1428	1476
peak259	149	90	120	283	227	151	306	212	280	369	579	464
peak260	28	16	22	77	70	55	67	43	71	135	209	182
peak261	31	16	10	61	57	34	50	49	61	102	129	125
peak262	79	49	96	210	200	98	166	118	148	327	495	466
peak263	22	13	7	34	18	21	36	28	44	90	118	113
peak264	79	66	95	312	383	246	78	46	54	313	335	334
peak265	223	238	191	502	740	394	185	124	179	341	487	493
peak266	158	98	76	233	253	171	123	71	103	153	156	189
peak267	814	805	780	1889	2864	1436	1403	1176	1476	2620	3881	3755
peak268	1080	895	969	1856	2574	1377	1648	1354	1664	2450	3731	3449
peak269	2017	1785	1783	6026	8898	4321	3544	2645	3607	8302	11898	12207
peak270	263	250	329	712	791	438	682	524	657	1242	1712	1590
peak271	75	76	88	151	210	126	35	34	44	93	103	102
peak272	1031	1235	1417	3739	7120	3443	971	830	1176	3081	5337	5690
peak273	231	300	575	402	570	422	238	216	418	341	479	470
peak274	47	37	49	240	374	200	32	14	17	153	137	134
peak275	26	18	22	48	63	36	28	16	30	36	47	87
peak276	57	34	53	129	160	107	75	51	90	124	179	227
peak277	36	32	39	141	197	112	42	35	80	149	235	265
peak278	85	70	64	174	267	143	106	67	136	167	259	295
peak279	34	20	39	105	128	73	46	39	69	90	131	183
peak280	13	15	16	43	58	43	11	17	30	47	72	86
peak281	20	11	23	49	88	48	18	12	27	54	80	105
peak282	18	6	10	36	58	34	19	10	11	31	61	72
peak283	31	23	18	54	77	50	21	23	45	67	83	77
peak284	44	45	52	94	205	101	37	36	56	78	132	121
peak285	40	70	74	132	222	107	61	59	65	110	157	156
peak286	57	64	87	126	205	75	79	68	101	74	127	106
peak287	153	126	109	368	652	335	118	94	121	274	440	442
peak288	57	58	64	162	310	120	42	43	53	120	175	151
peak289	109	125	158	219	255	146	92	69	75	120	110	99
peak290	141	134	133	328	473	240	141	112	147	221	279	328
peak291	252	190	215	844	1259	710	198	197	258	750	1002	1190
peak292	248	174	187	534	731	422	202	154	278	340	503	582
peak293	151	100	129	296	391	229	117	103	150	189	265	329
peak294	116	68	81	173	253	156	64	78	102	135	195	182
peak295	67	51	46	110	139	95	46	41	72	77	105	98
peak296	1446	1440	1403	3648	6088	3242	1014	759	1016	2503	3145	3092
peak297	18	13	14	93	83	42	20	7	16	103	58	108
peak298	42	32	54	146	216	140	9	6	10	45	40	39
peak299	563	535	517	1369	2160	1337	454	370	485	1147	1442	1586
peak300	129	112	126	362	680	350	86	81	108	357	455	406
peak301	155	160	246	333	469	274	110	63	112	202	253	263
peak302	205	197	207	350	555	316	123	76	95	212	236	160
peak303	209	148	131	376	460	230	187	106	151	288	296	266
peak304	2	5	4	9	23	8	5	8	11	27	41	53
peak305	2	1	5	10	20	13	10	6	10	41	60	65
peak306	102	84	81	143	275	169	54	53	58	104	134	152
peak307	72	65	56	298	468	246	55	31	48	199	215	200
peak308	90	69	101	177	225	125	140	102	185	170	323	368
peak309	63	51	56	162	207	126	86	99	145	216	308	319
peak310	472	386	355	719	974	609	367	284	369	509	662	656
peak311	696	759	1207	3366	4617	2606	1337	951	1502	4509	6451	7223
peak312	13	7	15	42	67	36	40	24	39	90	156	169
peak313	207	201	172	332	444	251	503	381	476	685	997	841
peak314	71	58	56	117	193	90	163	132	152	215	265	271
peak315	39	33	31	117	183	98	32	14	35	83	140	142
peak316	298	254	269	884	1369	673	145	85	108	387	412	387
peak317	135	71	87	517	548	269	94	65	48	286	272	314
peak318	85	46	54	154	149	82	54	33	50	69	80	82
peak319	63	29	36	111	126	60	43	23	30	65	64	79
peak320	1226	1067	1304	2797	3849	1904	1297	1005	1461	2139	3407	3472
peak321	11	21	12	57	123	70	9	2	1	19	19	17
peak322	91	71	87	124	171	93	42	45	46	83	102	79
peak323	183	156	189	412	573	299	110	69	101	242	275	250
peak324	76	89	101	141	176	104	72	41	67	68	73	61
peak325	191	154	160	645	860	428	133	90	129	344	428	460
peak326	54	33	23	166	263	128	24	5	19	99	111	121
peak327	193	199	226	822	1327	663	196	153	198	735	991	893
peak328	14	25	28	72	88	54	12	8	12	27	22	25
peak329	25	17	12	74	79	60	18	15	22	73	93	86
peak330	214	156	194	817	978	532	183	76	141	527	604	693
peak331	94	60	70	148	157	88	67	50	39	89	101	93
peak332	6	5	9	21	42	18	16	13	9	43	98	80
peak333	61	72	82	169	330	202	83	52	94	167	249	320
peak334	540	530	700	1861	2599	1518	511	420	678	1379	1686	2340
peak335	652	615	496	1080	1623	905	528	336	620	1005	1121	1606
peak336	446	432	501	1266	1916	1113	391	333	443	867	1234	1353
peak337	500	511	549	2370	3884	2093	419	374	546	1794	2655	3014
peak338	11	13	13	42	87	35	21	10	28	72	125	171
peak339	33	31	31	84	149	74	17	26	34	83	103	104
peak340	248	238	270	547	770	477	230	185	179	403	582	501
peak341	212	222	258	513	716	339	340	209	328	444	673	611
peak342	49	50	50	146	212	96	70	60	68	192	265	246
peak343	63	36	50	148	197	100	91	51	98	190	233	288
peak344	121	81	93	369	530	258	160	105	171	530	733	781
peak345	320	298	259	598	919	487	391	321	416	591	816	734
peak346	68	56	65	293	563	252	57	43	63	408	523	499
peak347	45	53	38	82	111	34	59	55	45	68	117	97
peak348	13	17	17	60	123	62	4	3	3	11	28	16
peak349	83	71	112	313	658	302	14	19	18	53	79	103
peak350	48	83	89	301	630	290	24	15	25	66	113	118
peak351	199	166	203	432	621	345	231	166	249	433	620	679
peak352	456	429	491	978	1371	728	491	442	595	994	1301	1410
peak353	386	330	315	616	842	507	441	353	467	623	747	939
peak354	118	117	166	221	315	188	176	129	250	326	431	464
peak355	223	226	205	431	629	323	223	159	210	356	522	447
peak356	145	126	120	278	358	172	184	112	135	231	258	276
peak357	788	710	613	1053	1448	701	652	432	672	881	970	1217
peak358	398	397	376	1400	1780	846	286	222	321	666	826	960
peak359	264	190	246	492	649	353	195	120	186	266	334	321
peak360	370	295	318	1118	1536	796	241	185	274	655	849	932
peak361	388	346	323	1516	2085	1043	287	203	332	984	1172	1494
peak362	485	410	507	2020	2774	1477	365	233	421	1221	1475	1896
peak363	763	693	792	2666	3366	1747	615	418	615	1524	1828	2424
peak364	58	63	82	172	209	116	45	40	57	89	133	142
peak365	151	103	138	472	598	329	126	72	96	350	484	615
peak366	4	1	4	5	8	5	433	249	386	888	1093	1125
peak367	243	234	231	838	1450	759	233	199	254	705	997	975
peak368	29	26	21	122	145	73	1343	1038	1401	4953	6386	6771
peak369	40	19	21	113	109	61	1300	980	1156	3936	5108	4845
peak370	74	63	86	298	359	175	289	259	282	888	1269	1141
peak371	150	123	93	326	462	224	482	441	544	1095	1498	1361
peak372	59	44	59	146	201	121	64	36	58	162	223	215
peak373	619	511	521	1480	1785	848	680	382	481	1296	1524	1308
peak374	405	419	502	1049	1734	966	409	226	355	703	857	922
peak375	75	63	74	361	499	231	94	75	87	369	473	517
peak376	81	89	85	288	411	215	369	271	466	1002	1537	1866
peak377	82	92	80	202	277	137	317	278	444	552	1014	1062
peak378	355	344	383	677	1101	550	317	271	329	499	839	804
peak379	268	264	240	565	842	454	239	199	245	376	582	578
peak380	17	15	20	94	123	70	31	17	19	136	96	87
peak381	22	17	13	75	61	32	17	20	12	54	52	46
peak382	75	74	78	280	490	244	58	44	66	196	304	325
peak383	89	80	95	309	512	301	87	94	93	269	387	405
peak384	210	165	169	361	485	301	208	162	240	302	389	359
peak385	285	268	281	1352	2205	1194	326	235	358	1325	1785	1742
peak386	28	10	12	57	80	65	12	13	17	76	63	100
peak387	17	13	11	58	63	34	16	6	18	53	44	61
peak388	327	243	307	663	946	497	197	95	144	425	476	471
peak389	695	564	702	3125	4320	2290	521	290	411	2177	2042	2186
peak390	56	64	77	139	173	111	52	41	52	95	130	110
peak391	35	29	36	151	166	103	26	21	28	77	65	63
peak392	2856	2668	2329	8798	12911	6424	2937	2074	2695	9842	10894	11949
peak393	1303	1012	1081	2890	3710	2079	1172	773	1170	2189	2340	2808
peak394	807	674	815	2671	3677	1970	777	493	730	2432	2711	3357
peak395	833	643	754	2136	2612	1389	859	504	857	1678	1923	2362
peak396	146	127	160	247	373	229	121	92	164	218	322	318
peak397	1	0	2	2	3	4	11	4	16	50	64	69
peak398	1	0	2	2	3	1	17	8	18	27	43	74
peak399	28	7	3	90	54	17	12	3	9	56	32	35
peak400	279	240	172	475	775	433	150	124	149	388	402	338
peak401	28	60	48	79	127	60	102	87	150	191	296	418
peak402	466	400	482	1247	1682	910	499	343	401	1063	1284	1258
peak403	345	340	515	1150	1765	940	324	209	386	1058	1501	1670
peak404	185	150	140	382	665	332	98	92	140	248	360	455
peak405	89	94	108	256	427	201	63	58	106	151	240	281
peak406	161	165	178	461	885	455	144	74	149	288	454	587
peak407	206	204	267	452	556	347	301	163	241	413	515	536
peak408	105	88	74	202	296	132	76	48	67	122	98	90
peak409	165	116	144	476	657	401	135	121	145	449	683	769
peak410	56	49	42	99	146	80	40	34	47	76	131	127
peak411	207	194	217	300	417	239	188	152	230	197	323	291
peak412	390	309	338	808	1140	710	306	251	340	666	932	1137
peak413	401	392	426	1678	2369	1356	373	300	442	1424	2091	2666
peak414	102	72	72	327	469	238	93	48	55	314	345	354
peak415	417	328	229	381	586	346	309	261	255	449	524	501
peak416	45	31	33	93	99	59	50	23	44	110	83	84
peak417	57	24	28	154	173	95	54	25	31	196	138	168
peak418	119	81	76	353	348	142	202	111	123	471	523	498
peak419	53	29	27	68	60	28	58	36	31	78	93	85
peak420	352	329	338	759	812	397	444	246	289	579	739	609
peak421	216	185	168	432	527	254	191	117	187	378	476	485
peak422	318	248	235	713	1190	515	279	181	242	569	841	901
peak423	96	61	63	160	247	151	95	89	108	252	301	339
peak424	276	192	180	538	751	394	298	246	342	603	775	798
peak425	356	314	262	788	1006	496	529	383	518	758	1009	1015
peak426	883	670	675	2863	4317	2036	1156	838	1147	3978	4830	5652
peak427	95	110	113	228	290	139	170	114	171	310	327	408
peak428	239	169	230	424	482	224	390	240	387	504	633	712
peak429	293	214	183	444	514	272	421	281	410	654	723	840
peak430	427	321	318	1118	1338	734	633	435	625	1440	1945	2326
peak431	155	144	133	436	568	299	236	181	247	608	753	858
peak432	756	767	761	1616	2541	1310	635	511	619	1052	1566	1332
peak433	47	55	58	154	259	166	50	34	50	131	168	191
peak434	95	96	84	360	581	314	499	311	491	1729	1982	2189
peak435	9	8	9	44	88	36	8	11	5	45	77	59
peak436	363	359	316	431	645	373	390	307	381	483	637	576
peak437	23	25	24	68	75	57	37	34	54	65	99	91
peak438	39	36	41	79	62	46	73	43	93	75	128	126
peak439	185	154	212	853	1307	650	87	51	64	427	439	495
peak440	840	942	1020	2453	4635	2204	908	705	1020	2358	3572	3600
peak441	8	12	10	39	92	42	9	8	9	46	60	68
peak442	11	10	13	52	94	40	12	4	14	42	41	54
peak443	5	5	6	67	93	62	7	7	13	74	86	119
peak444	440	382	373	1650	2468	1159	432	303	364	1434	1548	1634
peak445	24	19	18	57	95	50	10	9	12	52	77	82
peak446	86	58	71	126	163	80	98	60	82	113	159	172
peak447	33	33	35	90	198	103	42	31	42	87	122	147
peak448	194	143	199	644	846	392	195	135	221	548	657	707
peak449	181	129	170	342	280	198	180	110	157	231	303	262
peak450	114	89	110	347	459	261	70	38	44	252	182	207
peak451	273	235	317	881	1117	613	248	148	195	545	490	530
peak452	23	6	24	88	97	45	19	9	16	28	38	34
peak453	91	81	90	239	348	311	29	24	32	99	134	113
peak454	64	60	78	212	439	273	29	19	28	93	120	148
peak455	42	27	34	89	138	115	14	11	14	30	35	28
peak456	74	48	48	119	174	95	47	35	58	96	132	154
peak457	54	54	77	78	112	57	189	124	204	161	244	204
peak458	141	125	150	414	684	369	411	274	372	1040	1269	1290
peak459	262	206	258	672	1087	554	698	511	589	1605	1959	1940
peak460	191	181	190	318	541	272	115	89	148	251	278	290
peak461	318	277	399	933	1659	847	247	191	244	766	1014	1083
peak462	473	415	451	847	1336	722	334	264	384	602	817	808
peak463	159	103	167	319	401	219	105	87	114	210	284	294
peak464	253	204	220	718	1171	581	209	172	177	653	789	752
peak465	239	257	289	767	976	513	332	187	220	771	1041	868
peak466	515	388	381	800	1154	775	315	209	313	607	625	721
peak467	338	304	323	464	704	457	231	169	254	340	462	473
peak468	794	743	667	1932	3543	1777	591	363	569	1697	1758	2160
peak469	3372	3210	3311	13651	19459	7798	4847	2875	3550	14125	16112	15469
peak470	252	237	280	510	754	370	275	193	286	486	595	639
peak471	144	126	129	256	369	189	137	100	127	253	333	393
peak472	513	473	471	1778	2587	1197	534	242	373	1431	1480	1449
peak473	50	32	31	146	218	91	36	23	30	117	96	114
peak474	10	9	10	58	110	58	10	6	9	54	60	67
peak475	60	66	61	156	179	91	213	128	188	334	430	465
peak476	70	50	56	133	228	114	217	166	215	424	527	597
peak477	51	51	47	167	313	175	75	71	84	258	375	361
peak478	172	141	151	639	1096	534	252	188	282	959	1329	1571
peak479	83	82	97	193	246	141	140	114	159	277	445	506
peak480	90	63	46	156	171	71	85	62	76	176	173	180
peak481	100	75	61	217	287	118	115	78	74	268	288	298
peak482	192	165	154	245	317	200	159	131	154	219	272	241
peak483	30	19	39	62	93	43	28	18	33	48	69	49
peak484	60	61	69	172	332	203	42	18	37	89	136	126
peak485	23	20	17	89	128	65	13	12	11	27	27	34
peak486	50	52	55	188	309	197	96	49	105	224	339	431
peak487	65	63	56	176	283	177	110	107	157	209	296	342
peak488	21	25	24	73	110	72	27	23	23	85	106	119
peak489	252	204	242	385	541	317	193	115	159	278	417	347
peak490	926	851	727	1187	1910	849	993	747	1004	1428	1655	1848
peak491	17	13	22	79	106	78	12	11	17	70	73	100
peak492	296	407	313	562	812	423	527	326	571	608	654	732
peak493	325	194	203	831	883	484	459	327	429	1236	1352	1368
peak494	388	252	329	693	550	305	690	387	510	922	1086	914
peak495	24	21	41	73	97	81	48	35	49	97	154	211
peak496	40	31	46	60	77	63	52	33	83	65	89	150
peak497	89	93	97	164	264	173	134	106	149	188	339	405
peak498	35	29	44	71	118	72	36	39	53	70	91	172
peak499	147	120	130	487	834	471	183	144	255	566	888	1159
peak500	234	235	353	789	1016	691	183	140	214	521	625	742
peak501	94	73	98	296	445	326	51	44	77	200	232	326
peak502	83	68	96	361	466	344	57	38	63	211	286	329
peak503	58	50	63	108	133	90	42	25	31	39	93	81
peak504	215	159	183	695	1062	685	95	81	158	400	529	630
peak505	277	200	301	987	1620	1078	145	132	189	515	729	956
peak506	122	103	133	278	444	252	79	58	91	112	185	220
peak507	16	12	15	33	52	37	28	37	39	34	103	92
peak508	7	10	7	34	80	42	7	9	16	32	62	69
peak509	131	102	145	215	322	162	178	108	167	259	391	379
peak510	37	30	36	109	150	97	23	27	43	88	126	125
peak511	46	48	92	110	126	68	49	28	35	74	74	80
peak512	85	70	86	145	248	122	67	48	62	109	117	104
peak513	49	56	50	177	329	189	37	23	36	97	113	139
peak514	58	52	50	165	277	150	47	21	28	98	126	145
peak515	105	101	98	249	341	166	112	83	106	182	244	271
peak516	103	92	127	129	212	149	55	38	45	79	135	96
peak517	41	51	55	210	365	200	40	56	68	160	230	323
peak518	45	42	44	136	280	142	35	33	52	115	173	212
peak519	24	25	25	87	179	90	26	17	22	72	100	121
peak520	16	19	21	50	73	40	18	10	29	26	49	75
peak521	62	39	22	130	156	93	40	23	28	67	69	62
peak522	726	696	717	1963	3368	1552	799	540	767	1784	2673	2789
peak523	49	40	35	142	220	110	37	27	26	87	97	80
peak524	63	39	57	92	175	75	40	37	46	76	65	71
peak525	114	88	61	342	466	248	104	55	65	244	272	254
peak526	21	22	16	125	175	105	23	9	14	68	77	112
peak527	57	38	43	195	242	100	41	17	40	106	102	124
peak528	323	296	321	945	1685	974	174	299	332	451	1435	1208
peak529	354	400	418	955	1560	955	191	353	406	402	1278	1140
peak530	594	674	953	1999	3266	1676	493	737	921	1076	3546	3333
peak531	660	596	596	1539	2288	1070	939	575	708	1745	2304	1981
peak532	124	129	104	477	668	349	147	110	176	446	619	699
peak533	106	72	98	274	490	275	97	80	126	242	445	472
peak534	47	40	43	85	111	83	65	52	68	81	199	187
peak535	270	260	363	600	681	386	291	191	278	421	605	503
peak536	262	230	334	528	973	560	262	200	246	430	716	676
peak537	964	867	992	2205	4011	2129	905	732	909	1697	2928	3212
peak538	329	375	385	619	925	470	365	265	344	401	695	599
peak539	216	183	186	527	856	411	206	143	240	531	690	692
peak540	139	112	122	356	520	227	111	74	63	276	303	229
peak541	117	101	95	345	519	273	90	51	65	294	349	263
peak542	273	209	215	567	765	420	205	110	179	484	504	495
peak543	170	128	166	517	715	372	130	102	119	329	474	402
peak544	55	50	75	130	187	98	67	56	73	105	192	191
peak545	60	68	87	160	293	150	90	68	81	174	317	293
peak546	201	142	132	265	374	188	149	108	107	210	221	264
peak547	798	777	784	2873	4851	2451	638	506	617	2260	2933	2841
peak548	308	333	375	741	1349	682	799	751	1068	1436	2589	2796
peak549	70	93	95	171	302	148	212	169	241	474	758	886
peak550	267	276	324	675	861	452	307	222	267	620	686	715
peak551	48	33	39	95	117	49	43	27	29	73	73	76
peak552	139	84	108	238	243	116	162	54	74	164	176	122
peak553	69	80	106	124	182	101	38	33	66	96	121	146
peak554	74	110	97	134	167	84	206	137	202	175	209	192
peak555	11	3	12	22	30	21	17	21	30	42	85	108
peak556	27	29	32	49	60	44	32	38	60	47	102	91
peak557	69	46	72	188	311	144	81	76	113	161	374	422
peak558	30	29	23	82	115	65	6	1	9	31	29	37
peak559	108	133	156	354	815	412	98	49	59	264	352	351
peak560	24	24	22	61	95	30	12	10	9	26	32	19
peak561	153	158	145	200	339	233	126	124	123	197	266	294
peak562	409	441	419	958	1649	1060	312	239	316	688	921	1051
peak563	58	63	83	294	552	335	43	47	58	204	319	338
peak564	809	700	791	2166	3603	1785	599	455	609	1622	2168	2014
peak565	407	337	358	704	1118	577	340	228	292	422	617	566
peak566	381	344	366	846	1472	785	294	240	292	576	916	819
peak567	193	160	132	169	324	178	155	110	139	157	250	218
peak568	48	31	43	282	326	139	33	19	19	134	124	165
peak569	605	509	513	1392	1856	974	618	403	545	1081	1442	1493
peak570	15	15	18	66	81	56	26	17	26	76	91	134
peak571	24	21	19	49	72	40	26	22	21	43	64	72
peak572	34	34	42	73	104	51	166	125	187	210	272	329
peak573	60	51	53	134	228	88	209	157	243	492	688	769
peak574	83	86	80	250	339	131	344	267	373	595	782	796
peak575	29	30	46	83	123	51	89	66	93	329	463	509
peak576	136	134	84	290	373	195	104	64	74	195	210	183
peak577	37	41	41	58	95	62	40	46	55	81	88	98
peak578	211	189	255	478	590	338	283	190	327	488	618	716
peak579	22	21	20	69	109	80	12	8	16	43	39	49
peak580	30	35	30	103	175	106	23	12	17	56	73	101
peak581	25	16	13	53	82	52	13	3	20	29	27	41
peak582	10	10	22	55	80	47	7	3	7	25	24	26
peak583	17	10	20	87	100	62	7	6	6	31	40	43
peak584	15	8	11	65	102	49	17	8	8	54	79	88
peak585	454	425	468	1279	1920	1002	584	450	640	1539	1848	2347
peak586	217	222	250	482	713	344	329	253	396	495	651	763
peak587	215	164	191	510	833	444	352	269	428	821	1072	1222
peak588	268	210	200	798	1230	664	240	191	230	651	916	880
peak589	52	37	39	99	136	85	36	31	59	104	150	157
peak590	399	338	271	538	669	397	322	259	308	446	491	435
peak591	785	664	801	2078	3460	1752	895	683	893	2098	3217	3161
peak592	286	292	340	459	695	381	280	271	270	393	755	587
peak593	450	485	459	700	1055	575	424	393	553	524	933	896
peak594	92	106	169	339	577	314	101	98	155	333	643	649
peak595	123	94	101	414	665	367	163	128	162	567	735	825
peak596	88	107	97	316	490	227	173	147	188	397	631	689
peak597	57	45	76	104	128	72	101	66	98	127	190	160
peak598	131	139	185	262	457	237	137	125	129	153	224	174
peak599	64	79	68	125	222	125	40	23	37	80	68	84
peak600	227	140	210	427	606	308	209	107	125	327	401	321
peak601	55	48	57	130	184	107	26	15	34	67	63	60
peak602	19	17	16	34	74	49	7	7	6	21	26	33
peak603	67	43	38	88	115	64	58	34	35	65	50	60
peak604	193	210	239	1036	1527	857	189	136	168	740	947	948
peak605	33	27	33	79	124	72	16	5	28	35	65	69
peak606	320	378	470	608	948	529	370	361	497	584	953	1099
peak607	43	46	70	105	177	102	52	37	59	86	133	153
peak608	205	147	206	462	635	322	135	118	176	387	512	704
peak609	1358	1403	2036	2654	4528	2446	1395	1216	1809	2306	4139	4435
peak610	24	15	26	74	145	75	24	21	38	98	177	208
peak611	34	24	32	67	120	55	32	25	35	61	112	124
peak612	72	77	98	264	466	237	64	72	101	244	461	475
peak613	35	29	33	101	157	66	27	21	29	89	95	103
peak614	175	155	146	361	554	222	145	80	136	249	314	298
peak615	54	57	49	201	236	112	67	34	43	180	194	172
peak616	52	44	37	148	191	89	38	10	10	67	75	52
peak617	49	44	43	104	109	50	32	12	11	43	26	26
peak618	121	104	98	199	250	112	80	62	80	130	131	134
peak619	104	106	100	144	211	111	47	61	58	124	127	118
peak620	487	420	513	706	1044	483	711	490	673	903	1259	1104
peak621	296	269	295	555	725	318	398	266	357	597	765	627
peak622	183	162	193	375	499	240	272	191	272	488	632	709
peak623	127	136	177	491	843	395	208	150	223	931	1077	1483
peak624	57	30	42	129	157	90	24	19	28	81	84	73
peak625	49	45	73	157	195	109	48	20	28	81	109	90
peak626	194	156	194	590	948	579	157	107	173	462	582	520
peak627	21	18	14	110	153	72	27	17	30	109	130	137
peak628	19	8	14	102	132	87	11	17	18	106	123	145
peak629	1636	1243	1233	2843	3905	2198	1153	717	1020	2102	2348	2349
peak630	2788	2244	2499	5344	5987	2818	2290	1339	1997	3087	3766	3509
peak631	3537	2632	2467	12316	17694	8376	2409	1779	2230	9018	10624	12025
peak632	300	247	271	509	586	221	258	86	154	290	221	212
peak633	315	278	266	708	857	354	203	115	128	365	295	255
peak634	338	270	209	813	1137	439	232	100	127	461	396	475
peak635	42	42	50	176	234	130	32	26	35	118	138	106
peak636	32	16	21	44	95	47	25	20	26	51	42	33
peak637	64	79	88	267	435	253	54	45	73	216	293	255
peak638	745	649	796	1489	1922	957	402	254	290	578	756	627
peak639	32	19	20	46	78	35	17	7	15	36	40	37
peak640	14	6	10	23	52	20	17	18	22	42	62	63
peak641	6	14	12	16	26	13	27	12	17	45	55	63
peak642	9	10	7	34	49	20	27	20	35	43	83	80
peak643	2030	2392	2296	9496	18902	9767	3006	2612	3541	12781	17948	20516
peak644	1039	1254	1107	2619	4677	2381	1619	1325	2036	3171	4237	4711
peak645	89	96	139	161	247	141	42	31	44	78	87	108
peak646	118	113	106	288	479	321	58	29	46	140	146	127
peak647	59	58	64	96	195	134	27	18	21	40	56	54
peak648	139	120	119	204	295	169	93	94	83	136	212	175
peak649	95	93	112	327	413	258	41	20	28	114	126	163
peak650	40	37	36	172	230	147	16	10	19	42	47	48
peak651	56	56	54	92	126	69	18	14	17	23	31	26
peak652	78	69	71	224	346	214	25	17	23	68	73	47
peak653	15	21	21	103	159	107	8	4	3	39	27	37
peak654	25	30	45	88	74	50	38	26	24	29	44	44
peak655	89	86	61	169	297	163	58	38	39	121	123	97
peak656	20	19	29	112	143	95	29	16	13	44	73	75
peak657	33	37	22	198	299	127	74	49	67	325	432	384
peak658	25	28	30	91	159	106	27	31	42	136	175	189
peak659	198	184	160	338	618	370	147	119	144	325	453	414
peak660	446	602	841	2113	3333	1802	1104	668	1163	3716	4350	6381
peak661	307	263	233	743	1395	836	327	272	446	943	1080	1377
peak662	139	115	160	291	388	259	144	121	165	254	345	473
peak663	197	208	215	353	481	273	215	172	198	294	535	413
peak664	227	168	229	431	733	319	209	169	184	503	776	713
peak665	526	448	337	835	1314	898	317	219	230	721	722	600
peak666	36	28	20	59	116	57	22	21	19	48	47	36
peak667	36	33	33	81	114	66	31	23	25	92	121	124
peak668	84	61	107	143	292	143	84	69	131	131	282	294
peak669	124	139	140	379	600	335	116	103	129	312	452	444
peak670	94	94	92	245	404	232	90	72	86	161	247	277
peak671	194	187	177	359	551	299	86	59	84	130	170	169
peak672	113	61	76	105	212	131	37	37	43	88	94	92
peak673	150	129	114	250	372	222	62	60	70	136	133	151
peak674	216	180	175	457	693	407	79	93	97	225	244	323
peak675	89	72	63	181	310	186	38	45	45	105	168	171
peak676	59	51	60	150	167	75	67	36	48	109	111	123
peak677	3	1	3	6	13	6	199	169	207	309	570	525
peak678	16	16	13	32	33	15	28	23	37	37	64	82
peak679	10	7	12	69	78	33	14	16	24	53	96	89
peak680	79	43	51	234	359	207	91	90	99	263	413	380
peak681	141	133	169	308	374	199	96	46	84	115	126	135
peak682	121	122	88	219	380	206	91	82	87	203	295	251
peak683	36	31	47	137	220	133	15	16	31	61	90	127
peak684	31	36	39	114	185	107	87	78	120	169	280	302
peak685	11	14	18	79	111	36	25	18	34	115	141	171
peak686	2844	3189	3172	11241	23352	11947	2205	2186	3210	10694	17144	19038
peak687	507	502	520	1394	2294	1249	403	297	371	1243	1612	1547
peak688	6	6	4	30	49	37	5	9	12	42	65	65
peak689	165	136	136	189	295	161	239	216	200	296	412	342
peak690	114	91	105	201	262	153	115	59	74	186	237	255
peak691	132	154	183	240	340	181	341	347	459	478	757	663
peak692	492	463	405	736	1235	652	905	875	1067	1477	2131	2302
peak693	179	207	178	468	744	484	428	322	462	857	1247	1232
peak694	52	26	50	57	75	43	44	26	49	81	64	82
peak695	42	37	27	125	154	113	38	26	34	97	111	136
peak696	36	22	28	57	135	74	30	24	44	78	114	111
peak697	63	49	61	123	225	126	57	30	47	156	176	177
peak698	72	80	54	103	153	114	373	282	434	456	614	648
peak699	20	11	11	24	42	18	162	138	188	261	378	545
peak700	22	29	35	72	123	49	214	126	243	729	1051	1297
peak701	0	0	0	0	0	1	27	19	41	28	56	101
peak702	0	0	0	0	0	1	57	53	84	65	112	120
peak703	36	46	45	104	125	97	31	30	39	63	85	65
peak704	26	22	31	99	166	124	15	20	34	79	107	89
peak705	9	11	14	53	102	60	6	6	11	46	60	66
peak706	149	131	123	287	373	247	98	72	87	127	155	150
peak707	179	149	114	435	674	442	94	90	80	268	302	298
peak708	112	108	117	343	575	336	94	75	101	197	290	246
peak709	190	151	156	422	581	336	111	56	84	307	371	272
peak710	15	6	8	39	55	45	7	21	8	41	45	63
peak711	16	17	15	72	115	53	12	6	0	27	29	30
peak712	118	102	93	158	228	91	125	54	143	135	133	196
peak713	26	36	18	63	98	57	26	21	35	66	79	85
peak714	61	53	59	165	266	168	78	46	75	173	243	243
peak715	203	207	271	401	436	262	266	170	211	286	374	292
peak716	271	211	252	532	903	538	207	178	259	508	631	634
peak717	597	720	715	2572	4496	2443	1049	992	1200	3926	5913	5815
peak718	151	168	225	290	556	257	289	272	381	531	758	738
peak719	130	105	95	215	374	255	98	79	116	177	227	193
peak720	437	462	512	2145	4003	2282	458	378	537	1984	3166	3030
peak721	105	136	135	264	542	360	81	60	80	156	183	214
peak722	15	15	16	55	78	37	28	12	20	104	80	112
peak723	209	109	122	594	634	341	160	101	152	465	490	604
peak724	105	81	74	175	223	123	272	219	294	443	563	638
peak725	33	19	26	58	107	62	29	14	26	56	85	71
peak726	143	127	127	204	329	195	108	71	133	160	253	333
peak727	350	329	469	1134	1880	1057	260	134	217	733	823	829
peak728	120	106	136	557	901	584	81	60	78	413	470	494
peak729	31	26	16	53	99	69	10	9	11	26	31	39
peak730	21	22	23	61	129	73	8	5	8	27	48	40
peak731	34	37	46	93	233	121	17	16	18	70	88	90
peak732	853	704	630	1794	2845	1759	582	490	570	1735	2127	1907
peak733	43	23	23	99	158	93	20	6	18	54	79	85
peak734	20	24	16	67	133	58	22	15	22	71	91	103
peak735	13	15	13	42	91	51	13	9	15	37	46	45
peak736	26	41	55	79	101	66	33	23	43	53	86	115
peak737	111	116	111	282	399	211	140	87	150	227	234	232
peak738	42	59	64	231	467	269	27	31	30	123	149	151
peak739	1225	1210	1247	2780	4904	2462	954	619	840	1803	2437	2129
peak740	38	34	49	87	114	91	26	16	14	43	57	65
peak741	90	85	79	245	407	207	49	31	41	135	159	170
peak742	82	58	74	145	126	44	135	80	120	113	152	138
peak743	89	73	70	227	330	155	112	85	121	225	305	372
peak744	41	46	22	66	78	52	46	29	36	29	46	64
peak745	41	44	36	128	209	91	30	25	29	95	121	127
peak746	22	28	24	125	155	98	45	30	33	133	156	162
peak747	196	181	211	454	823	459	196	135	195	428	540	582
peak748	1509	1381	1251	4699	6760	3177	4371	2997	4995	10961	13580	17371
peak749	1602	1482	1652	8013	12423	5691	4722	3157	5073	20335	24949	29899
peak750	257	235	251	900	1174	619	666	478	745	2009	2609	2973
peak751	217	201	219	624	1077	497	236	158	220	537	815	871
peak752	333	234	265	1044	1269	608	219	103	147	535	400	413
peak753	76	44	30	179	228	127	20	8	22	117	76	77
peak754	244	206	238	615	1011	580	182	102	172	496	626	709
peak755	274	246	229	663	994	503	220	153	175	472	562	692
peak756	655	563	649	2127	2963	1469	576	384	510	1469	1727	1867
peak757	195	218	191	329	467	251	167	133	188	209	266	282
peak758	129	106	144	341	561	266	117	78	107	267	409	418
peak759	76	53	71	146	199	100	66	40	57	115	142	121
peak760	46	29	42	86	137	70	55	31	45	77	99	75
peak761	35	40	35	135	203	107	55	49	79	118	219	273
peak762	37	36	43	124	193	125	41	50	72	144	210	282
peak763	33	40	44	85	170	86	36	39	53	93	147	177
peak764	20	21	16	65	118	78	30	23	30	70	148	165
peak765	11	10	7	34	49	12	41	39	56	104	159	178
peak766	24	12	25	61	65	50	29	36	28	59	82	77
peak767	107	63	120	217	293	133	148	72	106	235	316	322
peak768	14	13	5	58	91	42	9	3	7	31	43	51
peak769	40	36	29	119	218	100	24	17	25	109	128	168
peak770	37	55	45	212	338	135	41	26	46	136	186	259
peak771	132	139	118	458	743	471	120	73	93	307	364	387
peak772	34	19	25	108	167	81	25	25	25	70	96	127
peak773	40	35	44	78	147	89	38	13	36	48	88	122
peak774	236	240	199	663	987	550	286	212	340	722	827	1038
peak775	397	343	265	970	1462	722	414	325	508	993	1151	1413
peak776	29	31	35	112	133	57	19	22	11	38	58	35
peak777	36	26	54	59	86	48	43	38	37	55	124	96
peak778	168	177	159	439	835	560	160	125	153	377	614	535
peak779	45	46	62	157	223	154	38	38	37	99	153	116
peak780	49	60	71	83	144	103	42	48	52	69	85	97
peak781	87	136	150	348	500	326	140	111	138	346	625	567
peak782	9	10	6	40	85	48	4	1	4	35	42	45
peak783	19	13	10	51	110	47	8	8	11	33	46	57
peak784	9	7	6	40	48	38	5	5	15	44	56	76
peak785	154	192	129	484	858	519	45	48	44	160	196	180
peak786	64	78	99	137	222	141	61	50	70	156	199	236
peak787	79	59	75	139	232	137	57	63	67	125	162	230
peak788	84	69	63	183	301	205	63	38	83	151	205	289
peak789	18	17	22	44	68	47	22	9	21	30	48	84
peak790	2902	2056	1765	7218	8245	3549	2954	1552	1962	6929	6374	6046
peak791	32	20	26	86	139	87	50	24	47	113	171	205
peak792	48	49	30	128	204	112	43	35	36	95	99	88
peak793	125	111	114	192	258	148	94	66	79	125	183	159
peak794	59	48	55	102	142	73	78	61	76	122	136	129
peak795	596	679	576	1987	3929	1815	739	587	781	2060	2668	2651
peak796	17	20	32	41	40	26	21	15	30	26	82	48
peak797	32	31	36	86	141	74	38	33	35	108	179	164
peak798	72	74	82	275	400	230	143	93	127	355	470	513
peak799	51	21	30	145	222	120	72	37	75	202	238	305
peak800	74	58	67	194	273	173	89	61	91	236	339	331
peak801	305	287	319	468	595	337	416	388	504	583	824	793
peak802	87	58	127	205	264	159	79	54	105	167	252	283
peak803	80	76	104	173	254	127	82	64	94	109	162	213
peak804	143	105	128	545	807	546	114	75	124	427	635	788
peak805	64	57	50	99	145	81	59	57	63	56	123	123
peak806	111	94	94	312	451	271	88	65	113	241	365	431
peak807	37	27	30	97	182	129	22	17	24	73	93	96
peak808	16	11	8	62	110	50	2	2	2	10	11	10
peak809	201	134	205	502	666	374	139	98	118	350	424	456
peak810	46	43	45	131	184	120	35	29	33	88	115	142
peak811	49	35	34	104	182	115	26	12	33	76	105	108
peak812	191	132	122	233	322	192	102	129	112	204	200	204
peak813	33	35	24	87	117	72	30	15	21	48	65	54
peak814	19	4	5	88	63	28	3	2	7	31	18	35
peak815	17	15	5	97	73	40	13	6	6	42	35	49
peak816	319	256	243	1206	1855	1005	310	244	351	1158	1407	1521
peak817	129	105	102	279	386	200	149	93	187	256	316	282
peak818	97	77	86	164	238	110	83	89	106	152	181	175
peak819	119	116	161	288	395	214	147	99	140	314	332	382
peak820	50	51	56	181	247	136	35	22	30	90	102	106
peak821	30	35	32	92	118	68	47	42	64	94	134	225
peak822	95	98	137	384	642	340	138	129	194	476	769	1075
peak823	55	44	47	192	339	165	55	50	120	228	347	494
peak824	193	177	156	577	881	527	152	126	212	371	564	629
peak825	345	334	316	985	1657	1092	308	255	342	842	1194	1380
peak826	517	467	529	1063	1663	999	465	354	546	839	1215	1451
peak827	107	91	146	267	396	238	93	50	112	247	333	461
peak828	16	21	23	55	74	36	20	17	15	49	61	75
peak829	6	12	18	55	123	54	11	8	14	72	87	118
peak830	57	49	40	118	212	122	42	30	35	109	119	148
peak831	47	60	45	97	215	106	45	23	33	98	156	101
peak832	75	53	92	140	159	89	78	37	47	122	115	93
peak833	0	1	3	13	25	12	7	8	17	44	52	85
peak834	74	56	51	174	232	130	67	37	66	220	245	296
peak835	162	143	113	201	280	161	115	80	102	109	170	150
peak836	182	88	94	401	361	151	95	39	40	215	97	128
peak837	31	21	23	129	101	43	19	8	7	67	53	40
peak838	117	121	105	423	559	253	152	68	120	390	387	423
peak839	113	82	118	146	195	97	73	61	63	110	129	128
peak840	48	23	27	152	157	80	21	24	17	75	78	68
peak841	55	33	21	100	90	45	27	11	17	65	44	49
peak842	35	32	26	123	111	61	34	17	22	61	54	45
peak843	166	113	114	449	528	301	119	70	63	373	305	310
peak844	35	40	38	88	135	66	47	25	31	110	139	133
peak845	42	33	33	78	98	49	28	11	28	54	41	57
peak846	33	20	20	112	134	77	13	9	12	53	56	68
peak847	41	52	30	122	163	78	46	15	37	68	73	84
peak848	84	53	70	299	445	199	54	30	51	183	172	193
peak849	5	8	4	31	31	12	8	6	19	45	31	68
peak850	79	70	89	225	380	171	109	65	63	289	384	409
peak851	42	35	52	118	193	118	37	34	53	105	113	137
peak852	29	14	21	87	160	107	26	8	21	79	123	144
peak853	107	101	110	329	482	272	116	105	131	226	327	346
peak854	22	17	27	67	69	38	21	23	37	40	71	73
peak855	31	37	31	78	121	65	35	34	45	47	77	72
peak856	11	14	7	55	63	22	45	39	59	120	146	166
peak857	100	99	101	348	566	318	50	21	49	243	240	235
peak858	527	362	346	1394	1744	871	507	258	340	1197	1183	1193
peak859	410	383	407	664	960	522	475	352	473	571	780	775
peak860	516	432	401	1984	2727	1501	700	496	794	2591	3201	3913
peak861	33	22	36	68	110	49	58	42	48	103	145	162
peak862	289	337	338	831	1115	502	395	226	291	846	987	1141
peak863	1435	1255	1175	6095	8782	4014	2097	1525	1841	8375	9489	10447
peak864	334	273	341	734	1158	646	203	152	139	705	676	727
peak865	39	37	47	101	160	76	49	15	41	101	97	125
peak866	400	371	340	739	990	490	692	460	627	978	1332	1135
peak867	14	27	28	35	55	33	21	18	14	42	52	75
peak868	73	50	38	102	156	92	61	37	70	71	79	96
peak869	90	81	71	250	317	171	86	72	84	153	199	234
peak870	342	280	285	997	1385	829	289	228	299	717	996	1072
peak871	166	140	143	449	615	357	123	130	165	253	360	403
peak872	95	66	80	225	369	194	67	48	53	198	234	238
peak873	1151	897	687	1932	2828	1280	1370	794	1099	2064	2669	2416
peak874	233	175	132	437	561	276	263	225	331	535	733	723
peak875	41	34	51	82	136	67	62	38	58	126	237	164
peak876	530	523	625	1510	3133	1839	1228	1198	1570	4463	6757	7269
peak877	306	398	394	879	1504	731	954	870	1254	1926	3147	3387
peak878	1031	1255	1421	2991	5105	2740	3405	2850	4173	6898	10714	11302
peak879	567	606	595	1314	2539	1479	1299	1454	1867	3554	5058	6589
peak880	57	41	48	194	259	129	55	44	54	157	210	226
peak881	15	12	18	54	92	44	16	22	20	44	58	60
peak882	137	97	87	489	714	387	130	66	113	414	561	593
peak883	18	24	18	84	146	78	16	11	14	54	72	75
peak884	128	117	116	513	913	456	147	91	145	590	743	825
peak885	43	30	38	179	227	101	16	6	6	52	46	32
peak886	59	51	53	143	236	131	33	19	31	89	117	108
peak887	23	27	18	44	76	43	18	17	21	49	48	64
peak888	178	192	165	408	600	265	191	161	185	355	402	379
peak889	138	109	115	243	338	174	95	84	97	178	232	252
peak890	64	69	70	181	298	187	93	93	124	194	315	326
peak891	678	569	565	1207	1537	860	637	353	427	992	1213	1019
peak892	124	96	96	358	487	251	135	107	177	353	443	561
peak893	126	116	123	419	570	288	168	119	199	410	585	659
peak894	222	153	231	755	1000	528	314	219	291	832	1022	1197
peak895	51	39	43	76	99	46	59	38	66	73	128	144
peak896	191	172	182	445	611	304	172	126	193	434	512	515
peak897	655	518	518	1842	2699	1355	694	476	585	1653	2039	2298
peak898	87	75	90	133	195	102	184	120	162	270	364	358
peak899	103	77	65	176	261	137	253	171	251	360	530	507
peak900	88	65	87	260	420	208	69	38	58	211	282	331
peak901	127	106	112	278	429	249	91	78	115	215	299	313
peak902	58	52	60	102	151	76	59	34	48	76	84	93
peak903	66	56	62	125	243	111	30	19	34	49	68	84
peak904	34	33	28	95	199	109	13	11	11	53	57	57
peak905	77	77	63	166	267	131	100	58	91	220	252	267
peak906	10	17	21	25	60	22	20	26	12	38	50	64
peak907	529	572	786	1716	2764	1429	1246	907	1214	3354	4896	4139
peak908	43	37	54	86	103	56	85	55	66	122	178	130
peak909	394	353	359	1072	1614	847	478	324	405	1008	1387	1435
peak910	147	131	147	288	436	248	122	81	83	164	247	235
peak911	98	92	112	203	279	149	80	56	70	101	149	122
peak912	21	11	18	64	50	21	30	24	19	69	68	49
peak913	109	73	75	368	434	204	191	75	102	585	462	468
peak914	49	25	35	83	91	36	70	27	59	100	119	92
peak915	46	25	20	77	68	31	63	37	41	70	77	62
peak916	29	28	23	78	141	88	26	22	39	81	121	166
peak917	52	55	58	93	117	62	73	43	62	77	99	100
peak918	135	126	115	218	335	167	162	147	191	245	400	348
peak919	233	221	155	333	451	200	331	256	343	417	537	481
peak920	187	185	240	440	622	295	256	209	224	495	725	773
peak921	2445	1899	1702	5230	7438	4019	2205	1400	1487	6511	6559	5925
peak922	111	104	102	161	214	122	164	136	132	164	193	219
peak923	455	378	426	981	1434	737	521	398	446	1106	1449	1354
peak924	115	114	125	400	491	270	164	130	164	509	521	745
peak925	483	338	420	2170	2836	1357	590	409	637	2231	2993	3416
peak926	27	20	20	100	129	58	24	8	17	76	85	86
peak927	26	18	12	169	219	107	28	7	18	124	128	180
peak928	329	255	197	916	1507	863	334	325	407	1198	1590	1749
peak929	476	512	633	1103	1397	694	760	617	807	1378	1563	1611
peak930	21	28	31	93	208	85	31	27	23	133	180	179
peak931	188	145	174	591	875	498	484	433	649	1806	2557	2984
peak932	562	418	431	1597	2352	1448	1899	1421	2198	4988	6632	8455
peak933	256	183	193	364	481	309	739	582	974	1000	1353	1708
peak934	162	114	160	340	377	213	516	430	715	871	1020	1196
peak935	292	176	192	345	504	249	310	207	288	467	583	612
peak936	1010	720	580	2640	3440	1513	1199	758	1031	3497	4026	4754
peak937	54	48	40	85	149	114	26	24	24	67	64	68
peak938	85	69	104	254	400	217	64	47	62	181	174	201
peak939	181	159	176	361	514	276	145	90	122	173	244	269
peak940	1043	814	844	1388	2148	1123	1177	831	1063	1440	2162	1887
peak941	372	262	279	569	730	413	312	297	323	639	759	931
peak942	177	179	209	397	543	307	240	162	246	522	697	665
peak943	120	119	115	287	437	231	163	103	112	240	300	306
peak944	56	65	62	151	190	122	109	83	126	236	289	308
peak945	529	460	510	1651	2344	1153	839	671	1079	2052	2753	3299
peak946	434	413	429	2432	3639	1702	737	508	861	3443	4954	5464
peak947	21	19	27	60	59	32	12	7	9	22	13	20
peak948	66	56	70	86	164	96	71	102	115	118	230	221
peak949	253	198	165	458	831	384	350	303	436	564	1253	1230
peak950	124	119	136	259	343	173	228	207	325	299	493	652
peak951	72	65	67	133	159	80	101	65	135	141	252	286
peak952	115	60	53	138	129	68	149	109	118	151	195	205
peak953	298	287	252	418	572	251	570	392	585	665	923	1039
peak954	41	35	45	65	100	53	43	27	40	32	63	40
peak955	137	133	170	305	420	208	155	86	87	246	281	266
peak956	678	389	340	856	997	475	469	241	304	659	614	574
peak957	34	19	15	62	74	32	60	37	51	157	131	148
peak958	49	49	59	87	134	65	56	32	62	143	162	179
peak959	125	84	89	222	291	160	57	67	78	92	136	149
peak960	72	50	51	167	253	136	42	37	44	72	108	122
peak961	73	54	58	176	217	159	35	35	52	88	122	136
peak962	47	34	49	115	196	119	30	19	32	58	93	109
peak963	20	19	33	134	209	158	25	13	23	85	103	134
peak964	19	12	27	41	55	41	13	9	24	37	44	60
peak965	111	113	95	313	506	308	121	95	155	377	451	491
peak966	23	18	21	43	61	31	22	18	27	66	68	91
peak967	214	196	241	457	776	378	208	129	155	336	489	458
peak968	27	17	29	66	108	50	21	12	26	88	125	162
peak969	6	11	8	69	106	48	14	9	16	66	106	79
peak970	41	21	45	105	155	74	33	28	48	83	132	145
peak971	18	19	18	70	121	49	24	19	24	64	88	102
peak972	40	38	38	84	124	52	47	49	47	76	101	134
peak973	52	48	72	174	248	165	53	52	67	189	207	270
peak974	32	20	27	57	86	53	18	18	22	55	91	72
peak975	36	40	33	77	103	45	34	24	50	59	86	74
peak976	184	126	147	585	788	427	150	122	135	513	658	780
peak977	65	55	47	179	287	134	61	51	55	146	172	156
peak978	16	31	21	47	53	53	25	24	25	63	80	78
peak979	801	808	832	2111	3620	1777	713	525	729	1779	2212	2757
peak980	560	446	520	1271	1845	949	501	428	569	1187	1573	1488
peak981	212	155	180	334	567	263	150	114	158	242	398	346
peak982	175	145	184	305	372	199	142	82	133	190	275	280
peak983	12	13	15	91	97	58	10	6	8	48	73	63
peak984	34	35	34	160	228	127	23	15	20	92	111	119
peak985	64	70	101	258	328	180	84	68	96	212	360	374
peak986	108	90	92	237	421	225	130	111	156	261	361	452
peak987	31	28	22	67	83	55	15	27	31	56	87	84
peak988	316	291	351	641	1164	635	298	250	341	507	962	959
peak989	59	44	56	147	231	136	74	66	85	134	197	238
peak990	113	116	138	456	673	390	124	101	137	362	550	554
peak991	1656	1550	1357	4960	8052	4653	1410	1162	1520	5245	7248	7318
peak992	1800	1408	1749	3279	4136	2319	1096	698	720	2087	2114	1806
peak993	2039	1651	1823	4359	5022	2980	1268	758	885	2592	2353	2337
peak994	1045	785	935	1923	2280	1409	704	416	503	1179	1147	1129
peak995	3997	2926	3378	12922	17216	10172	2393	1376	1592	9298	8171	8712
peak996	716	552	578	1189	1296	953	402	221	307	783	619	598
peak997	1266	931	1084	2071	2478	1427	860	488	609	1303	1185	1200
peak998	869	648	965	1367	1499	900	685	323	425	819	801	717
peak999	125	129	127	407	754	430	137	79	113	368	508	586
peak1000	369	281	308	876	1500	824	260	214	300	634	758	897
peak1001	153	144	137	382	582	294	170	125	168	356	434	490
peak1002	18	15	18	46	79	30	24	17	31	37	75	60
peak1003	371	482	615	855	1301	578	512	421	603	805	1030	1109
peak1004	90	109	86	145	259	133	102	89	99	168	216	270
peak1005	577	571	486	1723	2570	1331	641	440	708	1471	2034	2216
peak1006	173	179	141	540	983	470	138	85	115	354	541	601
peak1007	58	60	57	91	143	67	33	30	42	54	89	87
peak1008	155	120	161	373	483	258	161	141	181	275	371	389
peak1009	188	147	169	361	471	346	202	154	234	303	412	444
peak1010	91	81	94	283	428	252	187	182	257	506	738	923
peak1011	80	51	70	269	367	204	160	127	168	393	586	665
peak1012	135	105	106	289	429	266	110	82	131	432	424	570
peak1013	1178	921	1075	5071	7083	3954	1280	974	1566	4933	6665	8528
peak1014	29	36	34	91	144	96	14	7	16	63	56	62
peak1015	30	32	31	75	74	42	23	13	5	44	42	32
peak1016	110	93	133	246	342	136	197	141	196	361	498	483
peak1017	66	61	77	154	251	118	174	124	136	303	400	359
peak1018	186	130	123	436	596	343	134	101	153	339	460	480
peak1019	371	297	355	1377	1910	1042	389	196	288	1345	1560	1742
peak1020	94	80	86	175	181	103	113	81	81	154	194	206
peak1021	176	153	156	501	710	380	502	372	478	1072	1399	1359
peak1022	215	153	176	625	928	484	351	231	232	868	975	981
peak1023	12	14	13	17	40	15	21	8	22	61	53	56
peak1024	16	14	16	29	30	17	28	10	13	57	47	75
peak1025	34	38	41	84	94	55	63	37	30	75	97	94
peak1026	267	205	169	328	437	274	235	142	187	329	392	367
peak1027	97	90	96	206	305	133	54	47	59	117	140	116
peak1028	128	90	105	163	276	162	132	96	110	168	236	238
peak1029	94	105	121	272	467	273	118	84	99	328	437	398
peak1030	28	32	47	65	124	101	44	40	36	80	124	94
peak1031	94	78	77	234	383	254	123	76	78	365	408	384
peak1032	59	39	58	147	223	91	35	19	33	121	108	99
peak1033	85	48	56	244	367	200	50	19	35	212	190	207
peak1034	21	16	11	51	70	34	25	23	20	91	81	60
peak1035	56	56	49	108	155	91	62	42	43	105	111	111
peak1036	108	119	120	132	196	106	143	68	120	104	182	98
peak1037	158	142	135	413	693	336	157	121	164	401	579	521
peak1038	244	199	211	817	1035	500	308	143	235	736	738	784
peak1039	243	212	191	479	561	281	301	145	182	415	390	392
peak1040	78	71	87	159	215	108	107	57	75	163	137	144
peak1041	244	260	304	494	993	656	227	203	292	397	601	599
peak1042	338	326	309	919	1358	812	318	248	357	674	1091	1185
peak1043	349	333	278	727	1069	652	273	198	246	591	732	740
peak1044	70	55	44	113	220	126	56	31	16	118	87	76
peak1045	35	27	39	134	146	102	16	10	14	80	64	77
peak1046	245	201	222	710	993	511	127	53	106	345	317	451
peak1047	387	468	617	801	1037	571	539	399	590	602	908	756
peak1048	457	463	496	1492	2395	1395	350	322	416	1217	1514	1759
peak1049	175	129	138	375	668	379	121	96	134	322	361	373
peak1050	189	168	166	567	984	490	133	114	156	428	577	637
peak1051	3	2	6	23	23	9	6	5	15	30	42	66
peak1052	287	238	295	925	1426	916	261	257	323	846	1401	1432
peak1053	421	348	433	770	1060	494	427	256	319	754	949	1006
peak1054	265	215	224	1469	2139	1063	423	272	416	2031	2492	2937
peak1055	88	59	93	256	380	211	146	100	142	296	415	379
peak1056	57	35	52	173	182	83	107	48	73	164	192	172
peak1057	18	11	18	59	80	61	33	16	21	89	120	158
peak1058	51	52	63	100	134	57	97	60	92	141	164	161
peak1059	34	20	20	73	101	48	28	17	42	103	131	125
peak1060	23	26	28	62	108	63	20	25	47	58	104	114
peak1061	43	52	55	49	83	64	44	57	57	64	91	124
peak1062	33	22	28	74	103	49	21	14	18	39	70	75
peak1063	68	40	77	176	282	151	33	29	41	119	136	134
peak1064	26	20	21	47	67	47	87	80	99	148	263	257
peak1065	17	13	8	53	93	57	7	3	16	44	47	48
peak1066	43	38	43	110	214	143	33	25	38	123	134	121
peak1067	646	572	629	1217	1377	844	897	655	726	1256	1747	1456
peak1068	49	45	40	138	221	137	23	20	35	151	145	118
peak1069	489	356	325	874	1087	693	421	363	366	821	1118	891
peak1070	149	113	107	242	296	257	148	132	126	222	342	234
peak1071	711	550	475	1554	2340	1541	548	584	696	1967	2525	2960
peak1072	106	80	106	255	343	227	126	97	162	263	346	430
peak1073	277	274	281	694	1048	625	363	280	449	806	1095	1328
peak1074	98	68	79	178	282	205	77	74	117	185	278	340
peak1075	620	562	442	1091	1535	735	780	536	845	1346	1730	2283
peak1076	202	180	161	473	742	446	217	195	274	556	766	909
peak1077	152	103	114	257	357	197	146	103	152	273	401	390
peak1078	154	142	191	382	544	311	268	152	193	444	534	495
peak1079	119	116	185	320	437	232	194	140	161	317	506	478
peak1080	194	199	155	709	1175	634	257	220	267	824	1148	1255
peak1081	46	49	35	182	279	170	26	16	30	122	105	119
peak1082	29	31	24	102	193	126	18	25	25	86	133	122
peak1083	7	12	12	13	87	52	5	10	12	37	48	45
peak1084	21	30	26	83	228	123	7	1	8	33	62	61
peak1085	13	22	21	32	88	42	11	6	11	26	32	35
peak1086	39	44	40	166	282	136	44	29	48	116	143	188
peak1087	13	5	9	39	91	41	5	8	6	19	41	47
peak1088	53	51	57	114	244	141	31	13	30	56	74	64
peak1089	15	15	27	45	54	26	11	17	18	69	61	95
peak1090	8	3	3	17	23	23	12	13	25	37	62	81
peak1091	192	132	150	218	330	182	122	90	110	157	170	172
peak1092	1	4	12	27	42	27	24	21	28	90	121	136
peak1093	28	29	32	55	85	50	41	30	33	55	73	88
peak1094	54	34	28	87	151	77	45	43	68	76	137	184
peak1095	95	74	86	300	434	250	118	104	144	349	520	566
peak1096	77	60	51	170	210	127	83	65	115	193	278	307
peak1097	5	2	1	2	2	1	73	43	88	65	115	142
peak1098	6	5	2	14	29	16	249	177	328	841	1051	1481
peak1099	88	79	76	325	585	339	63	73	90	283	583	604
peak1100	72	69	87	205	319	189	78	53	74	186	242	215
peak1101	187	159	163	599	872	506	212	102	178	434	605	607
peak1102	199	159	191	628	1053	609	126	79	70	471	330	298
peak1103	341	343	341	1344	2083	1162	1010	1051	1349	3344	5947	6537
peak1104	56	39	33	130	197	96	112	137	181	299	534	578
peak1105	42	40	54	131	145	89	182	153	190	374	530	574
peak1106	74	74	75	144	202	124	136	95	132	299	330	305
peak1107	59	64	66	279	452	341	89	68	106	356	634	715
peak1108	78	55	66	301	470	286	69	59	114	266	399	452
peak1109	158	167	164	421	498	317	224	135	207	469	534	510
peak1110	160	147	133	637	1028	614	214	179	206	846	1143	1062
peak1111	9	14	11	38	75	37	22	8	18	62	77	61
peak1112	4561	4746	5010	14300	23564	11200	5284	4318	5239	13996	21374	20422
peak1113	542	448	598	1245	1663	872	577	311	420	896	1137	1007
peak1114	25	34	47	124	128	95	64	38	57	155	181	233
peak1115	86	66	91	264	305	157	59	35	59	140	139	137
peak1116	273	215	250	1243	1740	814	234	143	191	811	859	919
peak1117	28	24	23	47	88	39	32	31	30	31	83	79
peak1118	257	203	238	929	1384	711	282	253	388	859	1302	1392
peak1119	39	43	25	142	207	98	80	60	78	237	296	314
peak1120	1036	1219	1449	3216	4729	2342	2208	2222	3267	4438	7275	8012
peak1121	1396	1497	1646	7099	12791	5923	2885	2873	4268	12683	21077	26963
peak1122	978	682	631	1557	1879	976	1454	973	1266	1947	2284	2249
peak1123	13	18	17	42	67	40	11	6	9	57	42	53
peak1124	36	49	44	108	193	97	61	68	132	148	285	376
peak1125	1474	1732	2965	3560	6022	3607	1651	1458	2076	3109	4921	5534
peak1126	1647	1633	1786	5287	10720	6044	1479	1387	1954	4886	8673	8515
peak1127	63	66	46	108	179	124	73	62	103	121	169	172
peak1128	117	84	97	141	281	172	120	126	134	203	281	278
peak1129	1057	1008	1162	2402	4078	2076	1490	989	1403	2878	3620	3760
peak1130	28	35	41	59	127	60	22	11	7	44	54	51
peak1131	70	45	55	268	397	209	84	70	92	378	497	508
peak1132	73	55	51	189	287	157	93	86	92	263	315	346
peak1133	11	9	18	49	89	53	7	5	10	26	33	26
peak1134	97	99	80	145	187	95	83	90	97	108	152	159
peak1135	24	30	25	94	188	130	23	20	13	79	117	110
peak1136	52	44	55	154	250	214	46	24	35	142	139	184
peak1137	1124	928	1279	2963	3935	2504	855	561	771	1955	2234	2461
peak1138	142	140	139	213	292	120	67	30	35	61	95	64
peak1139	106	122	134	197	331	174	78	61	69	145	175	166
peak1140	14	23	18	31	69	34	17	28	24	41	52	68
peak1141	67	78	117	187	264	141	96	67	84	195	249	189
peak1142	147	182	198	339	387	257	215	145	210	381	457	523
peak1143	12	14	18	51	114	70	10	10	8	54	64	49
peak1144	96	98	70	335	564	271	87	74	103	281	360	395
peak1145	31	41	30	64	90	57	28	26	26	44	55	88
peak1146	52	26	39	114	182	118	35	38	52	102	128	154
peak1147	48	50	49	143	254	136	52	36	56	131	184	206
peak1148	468	428	473	1246	2028	976	444	338	511	1154	1546	1746
peak1149	18	15	18	28	58	38	25	15	23	29	50	57
peak1150	368	365	500	1347	2118	1194	458	376	554	1492	2034	2468
peak1151	164	152	145	329	545	331	183	153	194	343	412	486
peak1152	107	87	84	171	290	181	93	89	114	178	281	302
peak1153	38	28	33	83	149	89	41	25	50	106	153	125
peak1154	1061	903	1135	3376	4659	2108	2243	1473	2356	5510	7251	7909
peak1155	1279	1143	1268	4769	5638	2506	2747	1730	2801	8651	10623	13250
peak1156	76	76	94	123	139	109	119	72	110	122	225	266
peak1157	215	202	245	612	1032	708	278	250	383	780	1191	1640
peak1158	403	434	634	854	1376	825	675	513	792	1112	1678	1849
peak1159	153	149	207	280	419	281	223	198	250	334	487	628
peak1160	318	296	329	633	966	601	427	341	540	702	989	1240
peak1161	286	260	296	475	629	393	373	274	438	541	666	758
peak1162	381	316	383	939	1642	986	455	388	529	1077	1509	1789
peak1163	233	249	191	278	427	289	237	245	291	355	427	411
peak1164	119	138	156	327	646	347	163	174	191	421	653	674
peak1165	88	87	88	152	284	173	103	93	117	157	246	252
peak1166	171	189	180	370	667	370	216	191	257	368	612	462
peak1167	257	180	195	762	1260	662	183	112	132	493	636	615
peak1168	31	26	23	79	95	46	12	5	11	75	58	78
peak1169	164	126	143	312	391	163	129	105	98	249	279	244
peak1170	232	264	282	498	903	446	81	47	138	122	181	249
peak1171	89	122	115	236	458	225	36	28	61	72	102	162
peak1172	435	475	529	1666	3149	1482	172	121	293	500	618	1147
peak1173	1112	1229	1018	3259	6428	3285	347	220	457	1086	1235	2237
peak1174	315	367	379	726	1189	579	120	63	208	183	241	450
peak1175	207	143	152	331	530	343	120	113	98	262	352	332
peak1176	111	157	171	316	429	213	182	160	196	307	428	389
peak1177	52	28	34	137	183	113	39	34	54	87	169	130
peak1178	75	74	45	139	201	110	63	57	65	105	173	173
peak1179	32	54	40	86	159	78	42	48	54	80	138	140
peak1180	90	79	81	245	387	202	78	65	88	242	278	284
peak1181	22	24	15	76	108	42	7	3	4	45	37	36
peak1182	58	32	32	131	137	87	23	9	17	61	50	38
peak1183	38	23	26	114	144	99	13	7	13	64	46	42
peak1184	28	18	26	75	106	52	7	3	5	40	31	22
peak1185	16	11	19	33	52	17	83	45	92	122	177	249
peak1186	12	15	7	53	48	43	51	43	74	136	140	224
peak1187	12	12	10	38	49	21	57	32	69	135	148	205
peak1188	252	282	322	364	654	384	266	247	399	333	555	703
peak1189	238	247	270	504	830	468	242	234	410	466	858	1006
peak1190	54	57	57	154	186	105	87	59	72	176	252	229
peak1191	368	305	239	621	903	452	442	360	512	765	966	1229
peak1192	269	232	207	604	915	452	361	275	371	653	955	1052
peak1193	219	171	178	523	835	445	253	187	331	609	906	1002
peak1194	218	168	172	543	820	415	191	177	287	594	892	1008
peak1195	156	132	188	198	267	156	174	135	219	204	288	298
peak1196	863	610	744	3009	4043	2599	984	664	1119	3348	4458	5201
peak1197	582	411	477	1310	1619	945	531	437	661	1151	1557	1877
peak1198	400	256	337	538	707	396	359	307	378	546	685	647
peak1199	83	71	54	116	145	112	42	57	71	104	136	140
peak1200	66	55	74	129	222	112	49	46	68	105	158	165
peak1201	42	44	48	157	285	129	51	50	71	122	186	179
peak1202	65	54	68	157	177	86	88	78	94	205	276	316
peak1203	55	54	54	289	539	275	79	55	104	418	583	703
peak1204	30	24	14	78	107	54	15	6	10	38	51	44
peak1205	13	10	15	109	163	70	6	5	9	64	82	102
peak1206	14	26	20	46	142	55	13	13	22	43	63	81
peak1207	30	28	27	77	112	72	28	24	43	64	123	119
peak1208	59	46	47	151	229	160	45	40	73	100	161	205
peak1209	89	72	75	237	385	241	80	70	117	183	340	380
peak1210	106	93	105	208	244	133	148	115	165	141	243	268
peak1211	5	9	7	51	85	55	9	3	8	18	49	51
peak1212	141	109	108	225	311	141	216	127	180	303	375	409
peak1213	646	538	574	1678	2532	1358	931	557	848	2079	2737	3163
peak1214	655	508	537	1647	2635	1524	822	546	702	2028	2757	2828
peak1215	82	75	68	131	171	102	89	74	104	128	182	207
peak1216	50	35	35	135	199	101	16	24	31	66	74	91
peak1217	56	52	58	261	378	207	32	25	24	137	142	206
peak1218	33	28	42	157	182	132	27	7	18	79	74	100
peak1219	47	33	56	103	123	69	26	13	27	47	64	60
peak1220	35	37	22	200	253	124	15	1	9	57	51	42
peak1221	14	10	18	59	116	90	7	8	18	58	69	78
peak1222	21	36	31	141	280	160	28	23	48	100	157	203
peak1223	66	90	126	239	507	311	80	75	126	208	364	435
peak1224	23	13	14	25	60	22	22	24	26	36	54	82
peak1225	118	105	79	291	526	295	159	149	192	377	515	625
peak1226	6	3	3	22	39	23	29	13	26	80	103	148
peak1227	83	43	66	341	403	205	91	66	101	435	497	583
peak1228	184	159	226	406	625	383	201	138	251	362	533	520
peak1229	144	118	146	313	564	358	137	127	148	336	521	592
peak1230	108	67	58	484	555	253	180	98	181	767	726	912
peak1231	43	31	45	203	232	109	78	42	83	239	384	405
peak1232	40	19	37	60	92	52	51	48	70	129	140	165
peak1233	58	45	45	125	153	97	114	87	149	175	265	327
peak1234	149	117	130	296	419	221	333	251	406	473	722	825
peak1235	29	35	32	75	115	76	64	59	53	130	199	152
peak1236	71	66	73	173	266	135	131	104	147	268	397	391
peak1237	90	85	91	249	296	172	240	195	255	520	743	685
peak1238	6	3	2	18	34	9	9	11	6	21	41	61
peak1239	58	58	79	192	223	108	116	70	123	288	410	452
peak1240	70	46	68	291	414	240	125	83	117	419	530	508
peak1241	76	71	72	236	328	167	104	82	113	268	382	379
peak1242	252	273	357	529	593	358	320	254	411	477	648	599
peak1243	355	307	371	1283	1942	1189	352	280	418	1355	2016	1950
peak1244	7	4	5	35	78	28	33	41	51	167	274	252
peak1245	10	7	4	12	17	12	31	16	37	59	83	97
peak1246	8	7	10	23	28	14	27	39	32	56	116	82
peak1247	4	1	5	22	27	19	18	19	24	62	88	97
peak1248	24	18	28	94	158	66	91	103	129	310	498	582
peak1249	22	23	26	119	154	98	113	88	155	357	577	719
peak1250	18	29	39	146	173	122	100	102	179	404	708	891
peak1251	59	42	61	197	284	209	187	178	323	586	1008	1392
peak1252	176	247	286	756	1790	938	585	777	838	2487	5827	4944
peak1253	10	13	20	49	87	50	7	5	4	10	14	16
peak1254	16	16	12	54	74	68	3	1	4	15	14	21
peak1255	15	22	31	80	204	132	6	8	6	25	40	69
peak1256	24	28	18	80	113	59	8	6	8	52	44	53
peak1257	92	76	98	318	649	392	59	40	54	216	260	297
peak1258	16	17	21	51	95	55	17	13	12	28	50	33
peak1259	58	44	34	147	201	130	104	64	104	208	210	300
peak1260	34	28	31	88	128	76	57	49	49	128	126	175
peak1261	110	112	150	209	244	150	233	158	253	322	338	419
peak1262	69	73	102	144	149	107	208	91	187	168	217	243
peak1263	31	35	37	102	222	112	41	16	39	100	120	120
peak1264	94	85	115	259	420	286	39	24	34	103	120	99
peak1265	155	150	158	348	347	204	153	79	82	202	195	177
peak1266	23	14	9	25	40	33	392	278	436	610	809	812
peak1267	87	90	89	285	454	244	585	440	585	1597	2096	2312
peak1268	40	53	66	151	258	122	287	192	301	853	1177	1356
peak1269	5	1	4	15	14	6	24	19	33	99	114	215
peak1270	45	48	30	115	195	84	42	22	28	81	100	83
peak1271	52	35	57	266	314	157	52	36	48	231	223	250
peak1272	30	28	17	59	103	78	77	66	78	182	228	246
peak1273	26	26	21	93	122	81	84	63	62	215	292	316
peak1274	34	29	20	54	76	36	89	59	84	117	169	171
peak1275	252	238	279	677	1037	633	148	141	165	357	531	665
peak1276	127	145	159	235	297	188	117	71	118	115	193	170
peak1277	181	202	217	478	655	421	161	107	167	252	350	395
peak1278	168	142	144	323	440	235	122	80	128	126	196	205
peak1279	29	23	36	78	122	93	25	22	25	47	68	94
peak1280	25	26	27	70	93	75	29	21	22	44	58	59
peak1281	60	41	57	89	148	96	19	21	30	75	75	95
peak1282	37	22	41	106	179	107	24	25	40	61	57	90
peak1283	56	64	59	143	218	157	28	33	38	95	96	132
peak1284	69	99	69	131	195	159	52	37	51	82	95	137
peak1285	96	92	109	158	281	212	54	31	57	112	116	172
peak1286	51	55	53	106	180	132	29	19	23	69	90	102
peak1287	132	125	144	441	958	542	91	69	101	372	510	552
peak1288	157	133	177	523	679	342	173	89	108	453	505	501
peak1289	231	187	230	623	962	502	222	185	194	531	721	657
peak1290	128	99	110	212	371	229	108	74	94	199	295	263
peak1291	61	44	76	166	189	95	53	22	35	81	102	107
peak1292	66	64	65	173	258	174	44	28	43	129	152	138
peak1293	55	43	56	213	371	210	55	39	47	203	286	337
peak1294	1171	1017	897	1559	2193	1282	670	488	497	867	833	870
peak1295	78	83	90	312	332	180	173	113	163	283	533	543
peak1296	77	46	49	144	236	104	73	82	140	141	261	230
peak1297	32	33	35	90	150	73	33	36	56	83	181	172
peak1298	51	27	38	81	121	63	35	38	47	85	163	145
peak1299	25	17	21	63	66	50	31	26	37	39	95	64
peak1300	351	369	406	1468	2364	1077	847	635	750	2534	3830	3555
peak1301	31	24	27	74	89	53	31	34	33	73	110	96
peak1302	53	32	37	149	192	91	58	47	59	149	237	223
peak1303	66	49	45	133	162	109	107	87	103	168	225	217
peak1304	67	66	57	99	133	93	55	48	65	86	104	124
peak1305	85	45	56	129	171	114	82	51	71	120	186	190
peak1306	59	44	52	81	126	61	75	47	79	98	134	117
peak1307	177	133	134	473	722	411	154	118	180	501	662	726
peak1308	146	129	110	447	684	345	216	127	196	560	802	868
peak1309	34	18	21	91	104	49	155	149	246	395	574	801
peak1310	91	91	84	108	160	73	177	162	279	265	455	489
peak1311	11	14	5	79	121	62	11	5	12	72	61	66
peak1312	27	28	25	97	158	94	28	30	39	71	119	122
peak1313	174	171	168	441	668	418	181	161	210	366	534	543
peak1314	56	69	97	118	167	89	87	56	83	116	177	155
peak1315	94	77	78	342	551	314	101	72	100	353	458	507
peak1316	126	106	130	321	581	311	142	120	164	357	527	521
peak1317	270	232	237	549	1095	646	256	275	259	588	837	842
peak1318	148	130	113	549	779	476	157	124	167	506	691	760
peak1319	939	832	1064	2238	2799	1342	1251	774	1190	2089	2444	2430
peak1320	114	113	129	334	433	268	94	102	136	327	290	452
peak1321	143	81	93	462	488	248	214	96	78	718	600	493
peak1322	99	57	77	478	532	252	202	82	92	814	808	618
peak1323	237	244	233	525	1076	689	150	137	215	381	531	678
peak1324	45	43	58	77	143	58	27	19	26	55	56	75
peak1325	2048	2077	2104	6805	12217	6622	1450	1020	1552	5704	6547	9247
peak1326	134	115	134	218	307	146	244	161	205	286	422	381
peak1327	438	406	394	717	969	526	217	136	131	304	326	278
peak1328	17	12	20	84	137	80	17	15	19	74	132	167
peak1329	74	57	63	261	404	276	79	68	91	340	426	461
peak1330	144	89	109	371	562	314	131	79	117	417	488	581
peak1331	215	189	161	646	1025	516	244	157	224	619	868	895
peak1332	115	89	64	153	161	122	127	101	136	130	166	153
peak1333	86	83	122	216	244	119	169	77	134	189	257	200
peak1334	267	251	358	693	853	535	181	76	111	405	371	409
peak1335	158	112	152	733	760	433	344	201	341	1196	1135	1719
peak1336	104	59	79	350	414	220	134	83	108	469	495	465
peak1337	410	389	376	901	1253	767	214	141	202	424	520	472
peak1338	111	79	83	190	349	231	43	36	55	96	135	156
peak1339	128	113	122	223	433	260	47	39	68	138	199	245
peak1340	180	146	180	572	865	417	120	67	85	312	347	337
peak1341	110	78	84	217	287	142	74	35	45	153	136	141
peak1342	79	81	93	319	435	217	80	47	55	244	276	236
peak1343	236	211	245	706	833	403	202	118	160	422	442	462
peak1344	115	106	127	250	420	226	71	33	53	106	121	87
peak1345	19	17	26	60	90	44	36	32	37	103	144	182
peak1346	25	13	19	28	48	23	24	23	22	41	48	63
peak1347	36	40	42	246	385	157	69	41	58	213	340	334
peak1348	8	9	11	42	59	30	13	3	8	28	45	57
peak1349	30	28	25	83	148	93	35	28	35	112	169	191
peak1350	431	408	480	1183	1657	845	485	365	514	965	1323	1292
peak1351	55	40	34	115	130	71	69	59	84	150	194	195
peak1352	36	16	22	95	94	53	14	7	13	72	48	44
peak1353	46	34	22	117	117	78	35	12	15	67	55	51
peak1354	20	15	20	48	79	48	24	19	21	71	118	113
peak1355	30	38	24	79	116	78	40	26	36	135	148	174
peak1356	21	31	28	63	96	67	53	44	42	130	143	160
peak1357	17	17	20	42	52	35	36	13	48	79	97	90
peak1358	199	198	261	826	1433	798	180	162	179	694	913	838
peak1359	129	125	133	416	565	304	123	106	116	309	304	266
peak1360	55	57	61	94	148	74	50	50	57	58	107	110
peak1361	25	29	38	137	193	113	12	22	32	70	122	118
peak1362	27	30	45	116	155	111	30	19	21	80	113	104
peak1363	26	33	34	120	180	115	16	19	32	63	116	137
peak1364	21	24	19	56	112	69	14	14	18	36	50	63
peak1365	43	37	43	114	173	92	26	24	39	64	100	82
peak1366	36	37	26	78	151	102	26	18	31	62	92	96
peak1367	2071	1855	1991	7182	11256	5486	2332	1582	2014	7169	9336	9637
peak1368	30	23	26	47	98	60	18	11	10	22	27	38
peak1369	425	357	385	902	1296	640	428	333	526	832	1081	1215
peak1370	36	40	24	113	148	79	30	18	18	73	70	62
peak1371	42	41	52	184	322	161	83	59	76	265	449	356
peak1372	34	48	48	70	77	41	72	51	59	90	104	103
peak1373	43	32	38	184	297	181	35	40	44	213	303	364
peak1374	58	58	63	144	281	153	80	74	91	201	299	360
peak1375	32	41	41	107	163	69	40	49	48	110	149	175
peak1376	46	41	41	183	218	122	67	52	72	180	246	314
peak1377	33	32	37	38	80	53	37	28	30	52	52	67
peak1378	210	278	299	443	709	374	260	281	392	342	737	815
peak1379	187	217	286	552	934	514	216	238	343	485	978	1117
peak1380	102	111	176	224	327	177	127	134	194	169	421	343
peak1381	3	3	8	21	27	13	7	7	7	28	54	54
peak1382	17	10	13	52	60	31	8	14	17	28	67	73
peak1383	16	8	17	26	51	31	10	19	17	27	70	67
peak1384	10	7	5	45	68	33	8	3	13	31	32	45
peak1385	16	16	23	80	105	33	27	9	12	52	54	44
peak1386	39	28	40	183	333	184	25	19	25	137	182	187
peak1387	18	8	14	53	104	60	13	8	11	33	38	62
peak1388	48	35	48	126	142	81	31	9	28	55	61	55
peak1389	42	44	78	142	196	100	38	14	25	86	81	64
peak1390	928	991	1005	4816	8022	4130	1704	1319	2158	7336	10065	13230
peak1391	385	408	561	1162	1628	894	696	535	894	1584	2074	2653
peak1392	641	631	893	1467	1831	926	1170	884	1460	1447	1953	1968
peak1393	109	144	201	267	306	182	259	193	370	356	568	630
peak1394	62	47	52	150	241	156	53	34	57	127	157	156
peak1395	86	98	96	161	306	174	77	57	88	180	245	237
peak1396	46	48	37	106	219	145	56	51	70	197	316	313
peak1397	55	38	60	124	200	125	75	86	117	254	336	310
peak1398	70	61	45	88	179	73	62	54	56	129	134	142
peak1399	15	10	5	81	104	70	10	5	11	56	73	75
peak1400	56	44	44	119	178	105	72	57	64	113	147	137
peak1401	55	47	59	90	178	104	50	43	51	77	185	189
peak1402	28	22	16	35	41	38	35	44	51	68	126	148
peak1403	29	23	23	68	90	74	61	70	82	162	225	234
peak1404	13	13	13	35	61	52	10	8	8	22	36	29
peak1405	26	23	28	64	120	77	11	13	18	59	46	57
peak1406	43	37	44	98	136	73	26	20	15	58	82	64
peak1407	757	603	655	2031	2420	1244	730	359	418	1322	1205	1217
peak1408	702	548	620	2911	4144	2103	474	262	335	1931	1842	2345
peak1409	105	78	86	267	342	192	56	26	38	138	133	160
peak1410	290	213	184	560	717	362	207	85	115	274	253	264
peak1411	150	89	90	452	466	199	68	30	35	192	130	116
peak1412	156	105	146	444	413	164	117	47	50	186	140	118
peak1413	65	28	35	137	119	51	39	14	12	77	44	38
peak1414	17	6	19	83	70	28	39	15	37	201	168	218
peak1415	43	51	58	148	249	149	62	51	37	159	253	217
peak1416	145	124	124	286	518	327	131	131	151	381	515	419
peak1417	27	24	27	64	101	80	33	25	47	92	112	91
peak1418	110	107	154	205	263	180	204	132	159	235	378	332
peak1419	26	35	38	64	108	61	48	33	46	83	133	95
peak1420	41	16	26	52	97	48	20	23	12	63	75	60
peak1421	39	18	37	63	106	62	20	8	10	33	37	40
peak1422	46	54	37	142	258	119	21	15	32	47	56	79
peak1423	40	49	48	175	294	174	17	17	29	87	106	111
peak1424	66	78	88	283	516	258	45	21	54	130	169	181
peak1425	71	68	84	352	528	314	37	17	48	135	191	278
peak1426	127	124	143	408	708	388	101	60	91	302	352	441
peak1427	288	318	362	755	1053	721	227	226	319	599	880	1006
peak1428	984	991	1250	2210	2635	1665	1278	861	1432	1668	2469	2357
peak1429	100	85	86	205	331	208	43	23	44	106	93	119
peak1430	178	142	166	214	349	222	90	51	65	85	84	126
peak1431	376	304	424	974	1311	781	261	103	148	494	463	548
peak1432	436	370	367	890	1202	675	196	121	129	405	359	362
peak1433	338	302	362	952	1128	649	192	88	143	402	360	400
peak1434	298	251	296	1294	2068	1202	135	75	104	672	610	675
peak1435	87	75	78	209	370	200	89	78	117	206	345	387
peak1436	184	182	214	593	1015	566	218	206	268	639	888	1040
peak1437	83	65	58	222	333	225	66	74	92	253	378	397
peak1438	42	45	60	102	185	120	42	40	48	77	132	141
peak1439	16	8	10	41	95	66	10	8	13	43	63	75
peak1440	48	27	44	42	76	32	75	41	54	70	83	97
peak1441	599	459	539	2377	3477	1876	847	603	828	3008	3814	4124
peak1442	72	92	87	101	109	70	121	91	108	144	153	166
peak1443	47	49	57	215	226	120	55	43	57	240	259	286
peak1444	36	23	24	196	276	161	44	29	50	240	238	300
peak1445	25	19	16	37	56	28	27	18	23	59	49	75
peak1446	298	308	324	592	945	471	352	328	423	550	1053	968
peak1447	508	560	740	2433	4224	2211	677	623	788	2843	5042	5020
peak1448	200	200	213	341	411	246	258	207	296	303	502	442
peak1449	209	237	244	409	606	344	255	228	296	382	634	566
peak1450	38	50	80	84	139	80	61	52	80	88	166	160
peak1451	185	208	252	541	807	452	284	205	298	410	600	549
peak1452	283	317	394	1168	1576	794	420	350	472	1058	1556	1789
peak1453	54	61	71	152	328	169	30	19	28	89	137	119
peak1454	20	10	9	67	134	58	7	7	11	53	87	88
peak1455	251	201	204	525	931	516	126	85	98	313	327	359
peak1456	90	84	89	347	507	302	77	55	57	256	321	254
peak1457	200	156	204	378	576	354	200	198	260	446	590	681
peak1458	203	215	229	360	624	361	167	152	146	330	487	500
peak1459	24	24	51	46	84	41	42	28	32	59	104	48
peak1460	9	6	13	29	62	31	11	13	14	47	99	108
peak1461	8	5	15	27	40	38	11	13	30	28	68	101
peak1462	7	5	10	18	38	15	9	20	31	27	54	64
peak1463	110	96	89	178	328	177	93	72	81	159	198	205
peak1464	991	832	948	3542	5463	2658	1956	1202	1742	5645	6169	6880
peak1465	63	72	75	130	218	123	61	46	58	149	199	189
peak1466	90	112	88	406	687	437	101	78	75	353	484	472
peak1467	103	80	107	333	483	236	61	33	34	120	136	76
peak1468	113	80	91	574	815	427	38	33	20	295	291	215
peak1469	33	27	34	86	97	40	9	12	13	29	23	15
peak1470	59	96	113	115	134	88	90	67	127	111	149	139
peak1471	28	34	28	52	97	67	33	21	48	59	72	111
peak1472	39	35	35	104	178	103	50	30	54	117	136	159
peak1473	80	63	66	96	202	126	68	78	114	105	134	164
peak1474	134	97	102	256	383	261	154	98	180	267	304	415
peak1475	147	164	194	454	679	428	178	167	244	428	578	598
peak1476	19	27	23	103	131	66	16	15	17	57	50	67
peak1477	259	222	296	716	1142	604	286	206	292	692	963	1062
peak1478	49	48	70	126	232	142	348	294	402	970	1284	1354
peak1479	87	98	118	198	277	167	658	495	743	1079	1545	1423
peak1480	85	84	86	204	335	212	60	51	69	145	239	231
peak1481	38	53	52	172	200	84	82	89	101	146	384	325
peak1482	88	82	108	351	489	235	106	111	126	255	512	446
peak1483	237	219	276	767	1222	624	219	283	282	655	1406	1118
peak1484	34	22	27	81	196	97	19	20	38	99	170	195
peak1485	24	31	36	52	90	64	32	16	22	50	82	92
peak1486	112	91	63	279	401	254	96	92	90	206	268	317
peak1487	77	44	32	104	158	113	37	31	34	91	107	109
peak1488	153	115	90	245	410	256	100	112	101	236	261	267
peak1489	90	96	96	270	423	180	85	54	108	205	283	297
peak1490	72	69	87	273	418	240	105	76	82	309	406	436
peak1491	62	54	60	144	184	105	97	61	79	136	176	177
peak1492	87	83	89	268	410	205	93	66	116	315	353	414
peak1493	19	15	20	60	101	44	16	6	3	30	17	17
peak1494	86	78	52	195	308	175	72	59	67	173	230	237
peak1495	40	33	45	119	186	146	38	35	38	114	139	168
peak1496	231	185	180	586	852	500	142	142	151	518	611	685
peak1497	22	25	30	74	96	64	23	16	43	100	118	184
peak1498	70	74	82	202	313	120	68	51	63	213	239	205
peak1499	22	44	33	68	75	48	38	19	43	57	60	88
peak1500	16	13	14	48	80	39	17	13	15	58	75	99
peak1501	497	471	445	984	1138	574	1533	1063	1675	2396	3182	3521
peak1502	39	36	39	99	235	139	12	11	11	40	45	33
peak1503	48	42	39	177	292	157	23	12	18	65	81	72
peak1504	131	128	149	240	389	213	78	44	50	118	156	131
peak1505	23	20	20	51	77	35	37	15	28	37	62	56
peak1506	464	430	485	1623	2455	1347	527	402	596	1560	2240	2387
peak1507	205	175	240	546	689	391	287	208	331	493	776	880
peak1508	213	215	242	1011	1367	700	303	224	344	1028	1435	1733
peak1509	36	21	23	82	106	62	96	92	130	167	261	319
peak1510	54	74	74	229	457	256	82	105	115	239	458	419
peak1511	30	28	38	135	203	129	30	30	41	80	130	141
peak1512	81	77	75	395	609	363	62	49	58	370	504	584
peak1513	25	17	23	44	102	58	18	14	14	40	57	72
peak1514	45	26	32	65	118	66	44	26	36	98	80	66
peak1515	53	59	37	168	262	171	75	61	76	218	229	235
peak1516	83	83	89	256	322	161	33	21	32	80	77	69
peak1517	488	487	474	1692	2651	1461	102	51	57	321	298	207
peak1518	206	185	168	327	496	252	30	24	20	58	47	41
peak1519	115	97	98	232	323	172	19	9	14	50	39	27
peak1520	79	66	76	143	194	93	82	49	52	92	98	80
peak1521	104	78	77	218	289	157	111	65	91	151	214	169
peak1522	23	11	11	69	94	52	10	4	10	29	10	37
peak1523	60	55	49	281	368	165	28	17	22	88	99	109
peak1524	100	44	74	240	335	160	38	20	31	87	94	100
peak1525	65	45	52	155	224	85	33	18	20	72	58	58
peak1526	364	363	413	837	1248	654	739	517	696	1450	1944	2138
peak1527	92	110	129	290	402	230	75	30	49	178	176	202
peak1528	113	85	112	251	428	224	56	36	41	87	141	160
peak1529	17	14	20	49	83	76	12	8	6	23	33	23
peak1530	33	19	21	115	151	70	33	26	32	138	186	199
peak1531	87	68	75	211	227	145	128	95	114	303	391	428
peak1532	40	42	35	96	143	76	75	58	71	184	232	249
peak1533	195	136	150	633	817	424	205	110	169	600	635	670
peak1534	201	176	197	340	437	241	235	153	237	403	415	469
peak1535	169	143	176	329	524	238	170	127	156	367	430	448
peak1536	20	14	16	82	137	72	2	7	4	28	50	39
peak1537	17	20	14	73	112	59	50	28	47	76	85	93
peak1538	49	48	39	198	295	143	67	52	65	204	257	288
peak1539	21	9	9	31	41	25	14	18	23	32	56	66
peak1540	36	24	17	88	123	65	50	41	53	134	170	184
peak1541	8	11	7	26	54	28	17	8	18	55	53	62
peak1542	676	588	470	2276	3625	1854	670	476	599	2395	2637	2592
peak1543	381	337	285	900	1328	696	419	247	305	860	1030	804
peak1544	507	370	309	762	1044	544	439	298	345	654	741	567
peak1545	54	69	68	209	376	215	61	56	57	221	277	298
peak1546	64	51	48	160	242	144	50	46	46	116	151	145
peak1547	54	39	35	117	196	124	37	26	41	118	151	162
peak1548	38	38	31	98	123	81	37	29	33	51	91	66
peak1549	59	56	60	135	198	121	60	42	54	117	159	194
peak1550	141	97	83	246	310	142	115	78	78	167	219	226
peak1551	134	97	139	238	346	179	152	160	213	338	399	423
peak1552	23	16	27	37	78	33	33	36	64	104	158	184
peak1553	101	111	109	229	341	175	202	125	197	419	525	564
peak1554	34	34	35	117	178	102	61	43	56	154	178	200
peak1555	68	59	57	105	132	64	87	60	67	118	161	165
peak1556	144	131	132	244	422	267	128	93	153	308	386	396
peak1557	60	54	61	114	151	100	30	23	23	40	53	46
peak1558	228	199	197	480	761	388	99	41	84	186	203	221
peak1559	190	167	166	526	975	520	88	50	80	221	267	326
peak1560	65	63	78	111	208	117	35	23	25	69	89	126
peak1561	58	52	84	224	326	203	44	31	33	141	166	187
peak1562	76	87	77	171	247	121	64	60	50	100	111	126
peak1563	29	25	19	106	163	103	10	16	18	61	91	60
peak1564	36	37	31	120	181	114	27	20	21	79	68	90
peak1565	90	86	112	213	289	152	86	99	150	210	238	315
peak1566	546	622	771	1516	2239	1025	565	435	572	1397	1969	2182
peak1567	214	182	160	465	845	477	215	150	237	451	616	631
peak1568	69	79	55	170	321	201	71	67	91	155	249	242
peak1569	9	8	8	27	34	21	35	64	62	92	149	152
peak1570	6	9	6	61	73	40	52	55	64	272	449	400
peak1571	74	72	85	238	359	179	75	48	73	133	229	206
peak1572	114	123	154	262	466	241	101	93	138	231	331	332
peak1573	108	87	85	249	292	185	114	101	148	213	378	440
peak1574	47	34	47	105	142	73	58	60	78	101	185	202
peak1575	115	81	104	203	323	156	125	106	157	223	345	410
peak1576	52	50	79	113	239	152	34	27	33	57	90	98
peak1577	99	89	115	190	382	225	50	50	57	114	121	125
peak1578	578	591	723	1339	2474	1358	299	264	374	646	921	1011
peak1579	770	779	928	1585	2705	1548	423	349	475	816	1028	1124
peak1580	321	403	444	686	1084	619	195	141	246	309	431	458
peak1581	310	339	304	660	1188	737	152	117	169	320	379	458
peak1582	168	162	193	447	725	420	102	80	147	208	291	302
peak1583	666	768	818	1767	3073	1732	444	323	487	923	1137	1358
peak1584	261	294	351	845	1547	851	153	117	193	407	540	644
peak1585	17	12	5	57	100	61	17	5	12	45	62	67
peak1586	30	26	19	110	152	73	61	38	61	200	244	288
peak1587	19	13	23	56	74	40	47	33	53	95	98	126
peak1588	123	116	79	174	246	152	99	83	86	143	155	154
peak1589	222	189	192	707	1077	604	257	156	192	651	779	738
peak1590	638	544	560	2281	3701	2325	609	407	407	2652	2734	2383
peak1591	27	14	22	82	138	63	27	15	26	96	128	120
peak1592	44	34	25	111	136	90	56	44	50	118	155	148
peak1593	291	262	444	707	988	505	269	147	245	482	684	704
peak1594	21	18	12	63	77	44	20	17	25	60	84	81
peak1595	28	36	19	83	142	74	26	23	25	91	112	103
peak1596	24	18	16	36	74	30	16	16	18	30	43	39
peak1597	69	57	103	152	245	114	46	29	37	105	123	92
peak1598	1033	945	1077	4569	7956	4734	1237	1211	1310	5728	9656	7952
peak1599	850	687	782	1108	1651	1002	895	838	965	1078	1891	1480
peak1600	54	44	56	152	228	135	86	58	107	194	253	283
peak1601	68	67	51	160	212	147	80	78	84	201	252	281
peak1602	124	96	80	176	321	141	178	141	201	259	361	423
peak1603	43	53	58	109	131	57	92	73	93	175	227	324
peak1604	36	24	24	87	132	59	44	40	39	122	152	179
peak1605	98	118	204	218	258	144	90	55	73	128	126	114
peak1606	499	437	430	941	1354	741	243	168	212	469	604	506
peak1607	58	98	98	106	321	188	161	301	365	377	1175	1051
peak1608	65	131	151	221	547	255	293	510	560	517	1487	1085
peak1609	51	94	115	157	397	189	270	464	507	510	1522	1506
peak1610	146	266	273	521	1711	828	530	1043	1097	2213	5912	6353
peak1611	10	10	6	62	83	33	3	2	4	30	37	32
peak1612	23	22	18	49	61	52	19	17	19	35	47	44
peak1613	12	9	5	42	96	64	9	11	22	41	94	61
peak1614	24	24	34	55	103	57	31	16	36	49	73	54
peak1615	300	233	256	475	591	411	213	181	238	346	492	445
peak1616	240	194	231	706	1166	614	199	156	208	610	816	960
peak1617	72	70	60	133	240	143	81	74	87	134	186	157
peak1618	91	64	78	200	348	221	90	78	80	197	328	307
peak1619	741	621	684	1432	1963	1039	694	486	729	1108	1164	1154
peak1620	2158	1865	1874	5281	8397	4460	2126	1464	1945	5021	5960	5846
peak1621	1086	1081	1195	4520	6897	3764	1128	724	944	3694	4243	4205
peak1622	17	13	4	53	99	57	4	4	5	24	30	14
peak1623	108	117	93	222	347	185	61	32	30	125	116	106
peak1624	1571	1421	1145	3334	4744	2162	1437	1068	1358	2951	3750	3930
peak1625	59	62	47	134	229	123	34	21	28	94	83	100
peak1626	18	13	13	53	77	57	12	4	10	35	25	25
peak1627	80	57	62	227	222	88	61	34	50	121	130	123
peak1628	95	67	71	153	135	85	130	73	111	151	184	150
peak1629	114	56	58	260	343	170	124	73	97	293	347	392
peak1630	282	242	273	385	550	364	313	221	339	484	570	576
peak1631	34	47	49	142	253	138	58	28	54	175	221	222
peak1632	16	17	13	46	62	41	33	20	18	59	60	81
peak1633	486	530	496	1826	3429	1903	632	506	504	2686	3552	3127
peak1634	371	373	444	957	1402	818	642	415	487	1096	1578	1172
peak1635	523	522	689	2173	3556	1834	827	622	776	2677	3880	3137
peak1636	271	309	347	584	889	589	454	325	365	721	1058	737
peak1637	93	67	78	180	168	75	172	131	161	247	339	296
peak1638	35	20	23	147	219	97	66	38	55	237	290	329
peak1639	67	67	56	164	204	80	119	85	104	217	267	303
peak1640	33	21	19	79	84	55	65	40	59	79	116	110
peak1641	14	15	13	40	92	60	23	13	24	55	87	112
peak1642	21	14	19	63	122	62	28	24	27	71	122	156
peak1643	9	15	7	27	37	34	8	1	13	17	42	61
peak1644	97	130	107	385	810	443	104	110	151	471	713	1070
peak1645	35	28	28	77	109	74	29	19	36	69	82	71
peak1646	48	64	54	117	150	83	50	37	50	91	124	124
peak1647	10	16	10	59	96	47	10	4	11	53	76	72
peak1648	110	74	88	243	215	89	145	80	118	200	220	207
peak1649	99	83	61	184	215	114	117	103	131	204	259	221
peak1650	58	41	57	135	237	126	44	23	56	71	129	132
peak1651	211	192	184	600	1005	549	151	127	154	476	557	545
peak1652	37	36	55	54	82	29	26	22	19	59	60	53
peak1653	93	52	38	134	164	79	88	26	44	127	139	122
peak1654	64	60	68	151	265	117	56	34	57	107	174	245
peak1655	431	406	482	1663	2434	1394	406	287	450	1364	1719	1788
peak1656	172	145	192	421	742	430	166	118	191	390	494	542
peak1657	786	540	470	1676	1997	1079	844	586	799	1567	1845	1795
peak1658	177	158	194	391	723	454	88	44	73	186	253	204
peak1659	372	406	537	1012	1444	689	248	178	242	545	715	728
peak1660	176	156	176	661	1141	615	97	90	79	359	546	493
peak1661	37	23	31	129	186	122	28	26	28	110	173	172
peak1662	302	272	214	628	913	517	318	220	342	732	882	1137
peak1663	55	36	32	161	188	91	14	6	9	63	31	31
peak1664	722	556	505	1409	2027	1203	745	768	1097	1502	2333	2727
peak1665	251	191	204	493	684	432	316	323	458	475	791	976
peak1666	1286	1043	1087	4461	6125	3509	1551	1450	2193	4866	7172	9055
peak1667	221	188	216	856	1069	630	281	239	405	603	881	1067
peak1668	136	164	218	303	449	279	157	89	169	212	306	314
peak1669	698	771	849	2786	4614	2442	747	545	832	2264	2803	3213
peak1670	31	100	97	69	431	199	33	41	99	93	166	238
peak1671	58	183	188	178	938	453	79	85	161	157	310	475
peak1672	183	197	175	823	1375	788	152	138	194	737	933	907
peak1673	15	24	15	65	107	71	19	19	14	58	88	100
peak1674	11	17	17	60	95	62	20	11	12	74	55	73
peak1675	146	144	173	280	375	191	165	154	189	245	346	315
peak1676	13	12	18	26	49	38	12	13	22	31	49	64
peak1677	51	52	33	103	217	110	57	78	101	152	316	319
peak1678	11	8	9	49	89	50	18	31	33	66	157	169
peak1679	472	402	446	875	1125	650	372	217	286	633	800	824
peak1680	96	103	63	101	192	137	46	49	44	103	91	83
peak1681	627	691	823	1617	2639	1580	868	649	913	1942	2985	2970
peak1682	220	225	289	403	507	243	195	122	171	254	266	202
peak1683	34	28	30	75	100	65	46	32	48	97	102	116
peak1684	40	56	66	123	234	128	65	36	66	133	176	155
peak1685	123	89	107	412	648	352	168	94	127	544	785	690
peak1686	176	131	176	497	789	467	236	201	237	715	1053	1191
peak1687	132	131	182	511	720	384	216	158	193	797	1214	1203
peak1688	108	111	131	444	636	366	153	104	122	652	1005	997
peak1689	42	27	39	86	140	67	187	133	226	378	594	599
peak1690	81	84	78	221	303	135	496	357	504	868	1278	1285
peak1691	43	25	40	108	113	57	242	152	223	371	501	416
peak1692	475	378	401	921	1386	812	1164	940	1560	2181	3784	4130
peak1693	37	30	27	86	109	54	20	10	7	25	25	29
peak1694	93	59	57	205	224	104	38	13	21	62	81	67
peak1695	208	144	192	858	1046	617	146	70	76	487	351	318
peak1696	52	36	50	230	275	144	38	18	22	139	99	72
peak1697	74	78	109	169	273	156	64	48	90	156	193	214
peak1698	46	43	46	74	165	112	39	31	36	54	101	108
peak1699	562	652	936	1329	1772	1041	502	318	485	714	830	869
peak1700	534	610	706	1936	3598	2046	390	269	401	1575	2004	2235
peak1701	15	16	13	103	151	72	17	16	17	93	111	110
peak1702	31	20	23	51	79	47	62	43	83	85	151	183
peak1703	578	586	605	2065	3484	1698	874	676	1058	2347	3855	4359
peak1704	29	11	23	50	76	30	21	10	22	43	52	80
peak1705	639	608	799	2512	3704	2157	928	688	1124	2446	3315	4502
peak1706	162	93	150	390	607	317	151	126	190	405	484	624
peak1707	182	193	200	400	574	310	216	168	295	331	469	497
peak1708	327	249	289	1093	1770	1104	319	283	413	1134	1700	1804
peak1709	1719	1898	2154	8420	15604	7326	1200	1056	1324	5121	7698	7365
peak1710	248	196	245	580	1037	554	282	215	314	726	1030	1103
peak1711	179	149	146	385	553	284	177	125	182	424	493	543
peak1712	288	215	176	465	580	309	284	196	291	496	587	604
peak1713	65	62	77	219	336	184	64	31	37	208	231	301
peak1714	40	57	47	120	227	138	23	19	21	68	63	78
peak1715	23	19	22	68	81	51	21	27	21	51	76	86
peak1716	163	129	140	521	778	389	144	73	124	424	523	510
peak1717	43	34	31	121	148	76	23	10	29	77	71	77
peak1718	13	12	14	75	73	65	7	4	6	35	41	71
peak1719	19	11	21	72	121	69	13	11	16	44	54	55
peak1720	18	11	16	54	77	38	48	30	89	151	221	313
peak1721	9	3	4	19	15	10	12	10	22	23	32	53
peak1722	5	6	7	26	34	13	8	14	27	58	65	87
peak1723	3	2	6	16	27	20	14	7	13	38	66	77
peak1724	198	141	158	359	440	206	185	113	178	270	409	368
peak1725	215	205	206	348	430	224	198	140	238	289	429	297
peak1726	188	166	213	489	588	299	206	183	231	436	615	565
peak1727	195	188	152	593	832	515	221	220	254	481	823	792
peak1728	69	55	54	184	272	174	59	74	88	152	298	260
peak1729	170	117	193	367	456	273	200	158	220	391	492	511
peak1730	182	150	207	324	328	204	258	181	242	266	346	336
peak1731	120	109	105	318	586	318	134	121	131	310	596	623
peak1732	414	357	375	1246	1944	990	302	200	262	739	924	917
peak1733	43	46	69	122	119	63	30	22	28	68	83	81
peak1734	210	153	149	858	1400	688	79	43	44	379	338	309
peak1735	366	399	413	696	1329	614	286	228	211	536	593	506
peak1736	2039	1790	1655	3230	5217	2998	1533	1262	1784	2326	3262	3912
peak1737	55	29	48	77	112	61	45	16	24	73	117	83
peak1738	23	9	32	81	53	32	14	5	10	19	25	31
peak1739	59	32	39	122	181	113	16	13	17	44	72	82
peak1740	118	98	65	295	365	183	48	29	49	159	158	201
peak1741	175	135	124	450	559	281	81	37	66	209	217	254
peak1742	167	114	119	445	478	255	84	47	83	179	204	232
peak1743	282	198	192	1170	1411	719	125	85	134	476	628	681
peak1744	34	22	37	110	190	89	41	31	31	140	178	199
peak1745	378	319	323	1808	2185	1053	437	288	487	1952	2390	2560
peak1746	282	235	263	1501	1910	899	397	285	399	1694	2116	2372
peak1747	53	48	78	276	418	260	59	37	72	329	383	521
peak1748	167	164	211	561	893	455	194	139	153	481	560	509
peak1749	350	264	267	1248	1719	969	268	163	259	860	1111	1113
peak1750	561	455	458	1613	2358	1309	484	277	439	1377	1580	1787
peak1751	1	6	1	21	41	19	4	5	7	34	62	59
peak1752	75	64	114	195	231	162	121	84	146	184	263	244
peak1753	1128	995	868	3672	5239	2766	1158	862	1174	3317	4317	4827
peak1754	404	320	290	774	960	503	390	297	398	602	807	754
peak1755	260	254	252	457	682	361	389	308	488	436	666	624
peak1756	652	577	564	1391	1821	835	934	659	930	1349	2051	1976
peak1757	370	327	281	709	984	489	458	399	600	725	1120	1198
peak1758	134	128	177	368	543	296	235	162	250	587	812	1000
peak1759	48	57	60	124	168	74	49	26	38	107	111	123
peak1760	19	10	18	77	105	64	13	12	15	42	48	65
peak1761	27	32	25	75	80	40	32	11	16	42	49	48
peak1762	42	31	21	97	105	36	39	20	22	79	83	81
peak1763	276	234	321	859	1218	656	440	273	407	1125	1319	1283
peak1764	49	35	50	144	246	138	59	27	46	93	108	109
peak1765	222	170	162	563	908	505	167	106	159	448	450	467
peak1766	92	58	59	197	304	196	42	50	100	175	196	208
peak1767	102	72	85	376	535	333	80	78	109	317	396	509
peak1768	28	29	20	57	122	69	13	20	22	59	60	83
peak1769	91	67	103	187	201	145	95	76	123	146	189	213
peak1770	57	39	56	99	111	61	75	35	57	91	157	131
peak1771	127	96	93	532	578	239	234	107	104	532	479	415
peak1772	14	11	14	100	115	74	21	10	20	99	162	146
peak1773	73	106	104	165	224	102	76	40	57	90	142	119
peak1774	145	115	158	316	513	228	203	126	173	313	410	424
peak1775	33	21	34	106	162	94	30	19	35	88	126	89
peak1776	184	171	197	317	400	270	181	134	198	272	369	337
peak1777	253	221	262	382	493	294	233	149	244	233	333	295
peak1778	76	66	88	142	194	86	160	154	255	258	485	542
peak1779	37	36	32	91	175	123	73	78	99	228	299	309
peak1780	196	268	250	848	1746	970	545	328	519	1755	1935	2011
peak1781	57	39	52	165	202	118	107	70	82	318	430	419
peak1782	9	11	1	10	10	7	2056	2032	2625	5488	8429	7739
peak1783	74	93	48	225	287	157	11001	10259	13279	31220	38638	43048
peak1784	55	79	39	170	270	97	10566	8688	11831	25736	35319	36779
peak1785	193	179	100	478	651	264	28173	22666	31357	62568	82091	86667
peak1786	56	89	35	215	277	96	13681	11055	14822	59305	71258	80249
peak1787	17	35	11	77	98	36	4097	3326	4381	22497	28635	29281
peak1788	1	1	0	1	1	2	90	54	64	285	317	309
peak1789	2	2	1	5	1	4	95	70	84	147	139	160
peak1790	58	48	44	105	125	75	231	152	248	369	461	458
peak1791	77	74	58	241	331	196	177	129	177	549	648	665
peak1792	144	88	111	431	586	372	287	227	309	938	1154	1233
peak1793	15	19	20	51	94	36	13	16	17	37	46	44
peak1794	12	8	12	30	39	21	71	33	56	193	237	260
peak1795	62	38	65	92	131	70	228	155	279	412	566	626
peak1796	8	8	13	38	70	29	16	9	8	51	47	100
peak1797	116	92	112	502	676	358	37	23	32	103	138	169
peak1798	139	106	115	447	642	363	41	28	45	106	156	174
peak1799	41	40	74	110	168	96	62	59	70	158	189	222
peak1800	109	128	119	212	230	134	172	90	183	181	272	242
peak1801	20	20	25	52	75	61	15	8	14	31	39	51
peak1802	52	71	62	103	152	59	54	57	74	83	106	125
peak1803	69	74	87	248	401	193	54	47	72	169	249	348
peak1804	49	51	75	164	189	138	22	19	29	101	115	110
peak1805	34	19	17	117	200	91	15	22	27	94	125	126
peak1806	88	73	80	176	263	175	82	60	72	143	189	214
peak1807	22	17	10	63	97	60	6	8	9	39	52	34
peak1808	43	54	55	182	289	176	42	26	30	88	137	124
peak1809	33	29	33	136	238	167	24	18	13	84	109	98
peak1810	8	7	10	37	45	26	15	19	25	55	102	74
peak1811	218	180	188	295	460	291	190	187	224	288	423	406
peak1812	462	497	699	1361	1946	1054	664	474	616	1833	2350	2471
peak1813	10	18	19	61	84	37	18	12	12	16	26	40
peak1814	21	27	16	73	121	86	14	10	9	50	68	74
peak1815	3	3	7	55	71	22	18	8	10	42	67	61
peak1816	39	40	43	199	231	118	73	57	89	223	349	319
peak1817	13	14	19	51	55	27	28	26	15	63	82	78
peak1818	198	153	227	326	514	330	181	152	181	281	470	410
peak1819	341	299	354	697	987	571	325	265	338	609	1013	937
peak1820	47	35	51	90	143	73	71	89	86	158	313	268
peak1821	297	277	240	663	955	508	310	194	264	493	743	653
peak1822	681	676	696	2209	3469	1529	969	648	860	2379	3092	2982
peak1823	267	202	251	695	945	446	319	225	312	802	1061	1237
peak1824	190	141	110	565	777	315	612	590	819	1882	2926	3170
peak1825	225	187	202	581	674	280	290	150	201	663	498	622
peak1826	1742	1353	1521	8329	9756	4901	2165	1240	1690	8865	8495	9962
peak1827	368	246	249	643	903	486	272	203	244	617	644	699
peak1828	765	574	613	2097	2620	1370	842	504	622	1916	2030	2020
peak1829	17	16	18	83	128	67	31	28	32	134	177	183
peak1830	11	6	6	30	55	39	12	7	15	39	60	75
peak1831	12	9	15	46	79	47	18	15	22	53	94	95
peak1832	446	507	538	1438	3263	1864	230	173	212	650	953	922
peak1833	223	236	275	484	1072	626	100	60	63	221	274	287
peak1834	370	578	638	690	1577	885	251	169	209	280	469	425
peak1835	17	25	20	54	108	59	9	8	9	24	31	24
peak1836	51	37	60	230	367	174	23	8	23	103	82	88
peak1837	20	17	23	60	81	35	26	17	28	74	114	119
peak1838	75	55	64	138	185	87	88	60	65	121	126	144
peak1839	20	17	30	84	85	47	13	14	23	39	51	58
peak1840	10	7	10	68	98	50	4	8	9	31	44	46
peak1841	170	166	170	493	866	482	112	62	83	273	278	277
peak1842	315	261	235	1129	1872	936	1926	1205	1759	5857	7798	8151
peak1843	264	227	284	549	770	378	1288	765	1133	2797	2864	3250
peak1844	37	42	44	134	212	107	63	63	69	161	383	376
peak1845	64	68	85	198	339	165	96	79	88	177	296	270
peak1846	254	239	234	564	794	504	371	308	403	603	833	836
peak1847	113	91	117	278	450	264	119	126	160	304	424	447
peak1848	102	107	93	265	393	255	147	109	163	268	356	406
peak1849	75	61	67	186	309	208	98	78	97	240	273	362
peak1850	109	107	110	194	371	199	93	72	89	117	183	139
peak1851	421	307	356	1223	1961	1096	290	235	274	904	1147	1066
peak1852	15	22	27	40	68	35	19	11	20	38	68	62
peak1853	54	52	38	115	173	114	56	46	59	137	168	202
peak1854	109	93	126	269	415	221	112	69	122	238	316	283
peak1855	45	30	36	112	140	90	25	18	17	65	61	71
peak1856	198	183	187	707	1404	735	170	149	226	857	1368	1493
peak1857	49	26	45	83	125	75	26	33	52	111	143	112
peak1858	80	86	79	191	304	184	89	105	118	139	282	272
peak1859	35	41	37	111	152	98	41	46	36	93	176	207
peak1860	66	65	57	140	264	133	51	61	74	141	263	308
peak1861	22	15	13	91	85	34	91	51	62	293	360	384
peak1862	15	7	11	24	30	12	118	74	88	196	205	216
peak1863	130	114	160	228	280	135	200	152	225	311	424	392
peak1864	452	385	447	1093	1080	620	1001	658	938	1500	1923	1676
peak1865	821	750	775	2090	2162	1131	2051	1294	1856	3639	4649	4748
peak1866	1572	1395	1639	6742	8079	3742	3726	2408	3411	11183	14277	15297
peak1867	121	89	97	275	380	181	72	63	88	183	193	224
peak1868	176	157	173	732	1205	497	164	101	149	769	808	914
peak1869	23	19	16	71	126	63	15	8	13	44	52	53
peak1870	129	109	107	420	522	230	107	67	90	241	269	289
peak1871	69	66	64	112	184	91	72	35	52	105	127	111
peak1872	1096	888	968	4049	5004	2297	1290	626	897	4597	4684	5155
peak1873	52	49	54	84	157	93	38	35	78	61	106	104
peak1874	324	221	248	673	1130	588	268	227	376	515	810	958
peak1875	296	275	316	578	718	442	266	241	378	466	612	908
peak1876	168	140	221	564	769	383	181	125	237	485	702	924
peak1877	81	68	72	130	125	82	65	39	58	95	146	106
peak1878	30	21	31	87	109	44	32	17	20	90	84	120
peak1879	1007	921	1086	4207	6629	3270	1045	702	976	4144	4843	5132
peak1880	830	675	605	2417	3231	1579	442	267	442	1245	1288	1332
peak1881	185	140	124	376	501	232	125	74	97	272	349	325
peak1882	156	129	145	287	332	167	99	30	51	91	95	108
peak1883	57	75	92	219	317	177	81	61	57	188	264	327
peak1884	451	378	474	1495	2420	1457	350	285	486	1196	1697	1961
peak1885	247	198	181	385	534	320	184	168	211	263	394	434
peak1886	238	209	212	545	809	424	231	158	264	353	513	555
peak1887	460	437	458	1299	1904	959	450	332	526	915	1437	1574
peak1888	380	385	480	580	853	517	303	250	331	354	593	424
peak1889	66	76	68	144	240	136	110	98	133	184	263	349
peak1890	26	15	18	70	108	36	26	6	8	70	70	45
peak1891	72	44	78	152	198	102	77	44	43	170	169	154
peak1892	66	69	62	159	150	46	82	36	49	81	112	71
peak1893	102	80	80	412	487	200	102	60	67	338	333	353
peak1894	477	443	397	846	1115	531	529	339	437	686	869	795
peak1895	761	626	729	2456	3587	1812	746	461	590	2339	2948	2813
peak1896	73	47	74	103	120	76	71	32	58	75	73	82
peak1897	113	58	93	463	768	371	68	53	67	360	373	403
peak1898	47	40	45	114	150	86	33	20	29	71	97	97
peak1899	67	49	62	178	225	113	65	31	32	95	130	96
peak1900	44	28	33	85	137	76	55	54	77	186	250	307
peak1901	471	567	738	1248	1766	926	1022	885	1392	1551	2115	2439
peak1902	471	508	711	1105	1398	746	898	754	1231	1217	1836	1812
peak1903	374	436	539	1582	2561	1340	629	605	939	2404	3369	4147
peak1904	1041	996	1007	2180	2953	1504	1795	1420	2354	2933	4529	5062
peak1905	77	50	57	125	156	73	55	35	32	105	111	135
peak1906	60	61	100	188	281	170	67	52	74	268	367	446
peak1907	465	349	412	1528	1943	977	551	412	655	1374	1884	2146
peak1908	135	91	101	311	435	223	112	118	144	245	360	367
peak1909	141	128	113	269	380	178	168	134	184	182	288	353
peak1910	191	175	161	485	618	342	177	153	239	424	577	606
peak1911	51	35	43	115	94	59	55	41	74	92	79	125
peak1912	35	17	24	105	121	46	32	18	38	87	96	169
peak1913	36	25	20	174	150	106	33	32	39	188	177	247
peak1914	238	208	197	520	835	494	241	188	281	616	708	779
peak1915	9	5	7	50	61	45	4	6	5	42	31	58
peak1916	18	20	31	59	96	47	36	33	45	78	141	111
peak1917	162	165	191	487	957	554	112	126	178	391	651	682
peak1918	412	380	345	1001	1556	925	272	224	300	835	1151	1139
peak1919	270	283	260	608	881	518	230	156	211	543	694	703
peak1920	110	103	139	340	626	353	95	68	98	264	450	455
peak1921	334	300	260	874	1315	576	493	296	409	946	1148	1004
peak1922	447	394	329	1136	1528	683	660	433	571	1422	1516	1611
peak1923	171	121	108	547	763	339	137	82	145	470	442	499
peak1924	343	333	403	564	917	506	377	284	436	502	690	726
peak1925	519	521	627	1271	2146	1337	552	448	621	1399	1744	2200
peak1926	336	329	400	1032	1679	991	339	272	376	922	1194	1368
peak1927	1187	1165	1557	5464	9478	5639	1563	1011	1597	6856	8329	10584
peak1928	2178	1982	2501	5758	9020	5381	2766	1796	2890	6517	8044	10013
peak1929	1276	1203	1448	3818	6153	3694	1590	1051	1709	4334	5156	7169
peak1930	339	298	333	627	1024	601	405	303	449	637	820	1256
peak1931	66	72	98	94	145	93	64	36	43	82	78	105
peak1932	95	71	130	149	194	115	173	112	151	249	313	295
peak1933	115	63	89	222	329	228	142	125	156	316	398	455
peak1934	253	212	207	474	663	454	320	293	384	668	947	954
peak1935	74	68	46	116	227	116	90	93	76	199	238	275
peak1936	84	69	40	134	214	133	112	99	109	178	283	288
peak1937	540	457	534	1547	1716	861	1083	662	765	2381	2784	2390
peak1938	11	12	20	52	64	42	27	34	38	81	155	135
peak1939	628	680	709	2141	4327	2267	1501	1563	2234	4860	8641	8735
peak1940	172	194	185	373	670	332	469	446	649	860	1509	1434
peak1941	558	613	794	2142	3388	1683	1599	1482	2224	4397	7945	8725
peak1942	234	279	298	785	1568	789	534	426	596	1423	2071	2233
peak1943	68	60	74	88	175	92	106	103	147	128	183	143
peak1944	246	199	139	654	1117	653	184	149	185	575	677	677
peak1945	60	51	63	145	170	101	20	5	9	32	33	36
peak1946	131	141	188	560	717	359	41	21	26	118	89	146
peak1947	171	152	195	510	668	285	37	19	39	112	105	114
peak1948	172	114	163	551	799	398	45	22	32	121	98	148
peak1949	62	67	66	174	274	154	49	59	55	170	246	217
peak1950	48	52	49	133	178	109	50	33	49	93	119	136
peak1951	192	160	151	379	516	241	117	66	95	139	203	166
peak1952	106	105	89	311	489	267	344	236	282	804	1071	1015
peak1953	43	37	46	80	136	71	31	14	30	34	59	64
peak1954	78	70	102	163	167	100	122	46	106	120	142	156
peak1955	13	12	8	51	84	40	6	7	7	25	35	30
peak1956	53	51	60	203	314	194	36	32	41	99	131	127
peak1957	56	26	35	125	212	141	19	15	19	51	64	80
peak1958	128	131	145	308	503	356	54	47	46	137	196	164
peak1959	73	88	93	242	334	181	37	41	51	94	110	121
peak1960	54	44	39	117	159	107	27	25	22	52	61	57
peak1961	30	30	26	80	97	52	16	5	13	43	44	48
peak1962	138	84	99	370	518	262	52	28	41	154	153	177
peak1963	64	67	64	132	118	61	93	57	84	77	93	100
peak1964	470	350	282	1697	2701	1248	341	270	332	1602	1771	1965
peak1965	60	36	43	131	146	105	29	21	34	91	79	118
peak1966	38	33	29	137	214	138	15	15	32	89	99	106
peak1967	23	23	21	60	112	76	8	6	21	34	48	67
peak1968	79	46	86	112	171	109	56	27	73	103	99	119
peak1969	51	43	50	75	135	80	48	37	37	74	106	93
peak1970	19	22	28	147	217	123	36	30	41	167	220	288
peak1971	186	139	189	338	444	253	201	148	234	321	457	465
peak1972	750	610	612	1649	2748	1656	487	432	546	1433	1917	1892
peak1973	1559	1315	1181	3825	5999	3596	1036	809	950	3507	4127	4266
peak1974	4492	3837	4412	14164	21562	10631	3740	2743	3602	12371	15821	16560
peak1975	1416	1135	974	3405	4907	2911	905	762	822	2893	3352	3592
peak1976	1037	867	766	1736	2439	1576	613	578	657	1439	1713	1826
peak1977	11	7	7	15	25	23	16	18	32	36	63	66
peak1978	26	16	16	31	35	18	33	51	47	76	98	126
peak1979	95	61	57	158	252	156	86	91	83	183	225	218
peak1980	250	223	210	514	802	454	253	146	228	454	555	610
peak1981	107	127	104	254	503	301	88	75	116	275	359	392
peak1982	1011	975	785	2313	3317	1817	1238	1012	1336	2297	2982	2960
peak1983	139	100	119	313	469	256	110	64	120	240	300	289
peak1984	99	73	83	202	343	192	93	56	85	161	281	284
peak1985	338	224	192	840	1261	635	193	122	191	598	641	592
peak1986	69	64	77	312	573	315	50	27	38	212	250	221
peak1987	1226	1040	1057	3337	5489	2747	1062	748	854	3274	3848	3470
peak1988	734	716	588	1573	2167	1037	774	499	693	1176	1437	1299
peak1989	68	67	68	305	417	224	114	66	98	343	460	451
peak1990	182	174	168	474	707	273	162	118	147	379	499	423
peak1991	98	111	143	437	722	384	110	76	130	368	527	583
peak1992	59	59	68	164	253	161	53	44	85	121	199	240
peak1993	87	89	82	198	384	170	91	64	110	163	241	307
peak1994	24	21	29	66	83	58	16	19	30	46	56	76
peak1995	171	152	216	899	1250	732	552	460	750	2650	3744	4481
peak1996	149	148	152	426	490	299	535	399	656	1011	1564	1839
peak1997	79	78	61	316	475	267	85	55	86	315	399	387
peak1998	113	105	121	219	281	150	105	68	96	194	244	258
peak1999	124	97	109	402	761	424	95	78	99	345	513	572
[truncated: 12,845 more rows]
