# Supplementary material for: Limits in the detection of m6A changes using MeRIP/m6A-seq
Source: Sci Rep. 2020 Apr 20;10:6590. doi: 10.1038/s41598-020-63355-3 (PMC7170965; doi:10.1038/s41598-020-63355-3)
Supplement: Supplementary file 3 — Supplementary information 3. [file 41598_2020_63355_MOESM3_ESM.zip › additional_file4_v2/macs2_deq_results/positive_wang_mettl314_2014_deq_results.counts.txt]

control_input	control_input.1	control_IP	control_IP.1	treatment_input	treatment_input.1	treatment_IP	treatment_IP.1
peak1	3	0	25	9	8	2	110	124
peak2	8	4	346	84	5	2	161	62
peak3	29	11	163	122	32	21	51	102
peak4	245	142	2094	2618	258	290	1724	2065
peak5	802	386	13027	11693	687	602	13164	16688
peak6	82	52	3382	2525	75	54	2071	1447
peak7	29	8	1123	630	6	18	491	644
peak8	80	92	1345	1632	57	137	956	943
peak9	134	106	1051	1983	129	185	1038	1432
peak10	322	122	316	784	180	221	280	822
peak11	1	1	51	85	3	3	106	103
peak12	97	43	2077	1779	232	166	3237	2349
peak13	15	5	130	73	33	12	180	59
peak14	1	10	141	123	30	13	317	257
peak15	55	35	3247	2765	66	63	2161	1789
peak16	2	1	178	142	1	9	84	43
peak17	13	20	807	558	22	8	400	191
peak18	13	4	242	179	1	9	120	77
peak19	7	2	197	380	33	26	167	152
peak20	5	5	38	17	8	9	52	92
peak21	33	5	143	85	51	45	207	273
peak22	8	0	332	312	0	8	330	179
peak23	72	43	1360	877	40	27	689	801
peak24	55	44	260	121	43	47	128	100
peak25	2	1	167	212	0	7	114	218
peak26	712	290	6439	4018	507	431	4821	3567
peak27	261	196	5350	4403	324	209	3569	3497
peak28	96	62	351	506	86	71	344	521
peak29	60	38	667	889	121	82	462	451
peak30	130	87	1043	1316	132	135	586	814
peak31	0	4	103	206	2	2	12	3
peak32	60	66	1458	1686	85	90	1222	879
peak33	165	74	498	497	116	83	390	448
peak34	71	28	1432	989	64	63	940	520
peak35	6	10	118	76	4	5	52	66
peak36	24	22	1334	861	39	42	1429	730
peak37	33	15	154	164	37	18	195	287
peak38	81	30	154	236	84	54	153	330
peak39	7	2	219	241	2	19	184	215
peak40	160	108	1744	2444	237	224	1401	1481
peak41	195	88	342	343	210	192	440	633
peak42	88	61	1821	1660	164	160	1367	1043
peak43	168	74	332	253	193	85	214	303
peak44	154	132	2511	1936	201	220	1794	1661
peak45	194	92	1369	1621	223	188	891	1035
peak46	9	0	33	23	4	4	55	61
peak47	105	37	568	339	33	32	239	62
peak48	38	43	200	353	46	66	175	221
peak49	318	250	15631	10504	460	318	11932	6694
peak50	63	12	1133	649	65	28	953	387
peak51	55	41	2709	1946	80	57	1948	956
peak52	61	39	1015	766	114	58	538	414
peak53	5	4	134	135	0	2	65	58
peak54	10	2	74	101	3	3	28	29
peak55	15	11	160	151	18	2	48	33
peak56	291	157	5299	3841	293	219	2012	1065
peak57	6	14	142	178	2	15	113	88
peak58	15	6	440	1193	16	12	363	384
peak59	50	53	4827	5570	87	56	2476	1484
peak60	4	2	645	459	17	17	1211	456
peak61	16	14	237	228	49	42	341	130
peak62	774	434	3522	2723	625	502	1751	2533
peak63	28	0	612	494	9	2	240	157
peak64	45	43	170	143	27	32	163	147
peak65	28	5	536	297	33	20	367	258
peak66	14	13	92	84	9	21	33	25
peak67	198	95	326	645	195	106	533	1021
peak68	261	103	9806	6399	217	170	6363	3966
peak69	45	7	134	134	16	8	110	104
peak70	94	53	125	261	33	55	126	261
peak71	2	5	175	118	0	0	59	44
peak72	24	11	290	256	17	6	140	82
peak73	98	29	235	440	88	36	253	950
peak74	12	12	371	371	9	27	144	122
peak75	1399	535	1945	1164	690	454	1150	1655
peak76	466	145	465	468	167	142	404	523
peak77	13	5	81	102	0	12	100	64
peak78	22	3	268	236	9	9	169	64
peak79	33	18	431	456	61	81	315	292
peak80	11	5	301	251	15	6	165	159
peak81	209	91	1624	2003	301	242	1483	2136
peak82	74	29	1858	956	107	77	1267	754
peak83	89	57	498	409	75	77	215	276
peak84	55	45	344	476	64	61	211	203
peak85	12	11	123	54	11	7	87	47
peak86	7	3	97	52	14	8	66	60
peak87	105	58	987	989	77	66	333	460
peak88	80	24	195	260	40	46	89	113
peak89	66	30	284	227	57	20	134	178
peak90	35	16	771	603	78	55	373	262
peak91	75	20	47	86	50	24	46	127
peak92	39	24	3718	2561	19	31	2367	1419
peak93	8	12	228	168	4	6	84	68
peak94	16	21	75	266	11	19	74	110
peak95	218	136	944	854	232	248	789	763
peak96	72	36	747	511	87	79	422	244
peak97	221	89	3684	2054	173	149	1173	597
peak98	14	11	356	374	25	21	510	529
peak99	33	14	259	277	29	30	351	248
peak100	170	92	1479	1402	277	206	1370	1338
peak101	133	40	885	789	204	92	588	358
peak102	59	36	1406	748	112	96	1411	687
peak103	38	25	382	498	82	93	316	178
peak104	389	381	12645	11122	425	595	11052	8144
peak105	56	39	1004	1106	86	86	862	543
peak106	349	158	9176	6229	404	307	7035	4426
peak107	654	187	739	1565	566	291	1003	1709
peak108	33	24	375	396	47	17	399	191
peak109	12	4	140	107	1	0	61	47
peak110	3	1	120	147	5	11	25	35
peak111	11	20	490	573	1	17	567	333
peak112	29	22	71	108	15	22	91	135
peak113	41	39	394	706	63	71	285	529
peak114	16	5	139	194	12	21	166	204
peak115	102	55	783	739	191	209	1061	879
peak116	221	132	4819	2732	207	173	3769	1405
peak117	57	64	818	1470	60	103	775	863
peak118	25	56	551	879	45	32	467	423
peak119	126	76	995	1323	124	126	513	747
peak120	14	18	135	235	23	35	51	184
peak121	43	62	703	1083	72	195	399	434
peak122	23	20	93	201	13	62	49	161
peak123	43	32	96	167	49	46	146	324
peak124	60	42	1369	1219	79	75	1101	801
peak125	78	39	666	793	26	23	120	117
peak126	56	17	810	613	39	51	496	280
peak127	52	40	1228	1568	77	106	1832	1903
peak128	15	7	123	148	20	28	71	100
peak129	5	8	287	158	2	9	229	100
peak130	9	0	496	188	6	0	167	97
peak131	92	56	407	475	32	42	60	105
peak132	558	471	16034	18978	227	268	5855	3577
peak133	35	40	160	268	16	25	49	76
peak134	5	2	255	323	20	4	180	116
peak135	16	14	391	290	5	17	165	96
peak136	47	98	482	594	29	42	244	253
peak137	24	30	469	625	35	44	165	150
peak138	0	0	128	123	0	3	71	35
peak139	18	40	405	420	22	27	157	181
peak140	56	54	466	587	23	26	101	44
peak141	84	69	683	460	37	30	147	104
peak142	83	44	1460	756	88	56	537	303
peak143	0	0	29	12	0	0	108	57
peak144	13	4	93	102	3	4	15	14
peak145	12	5	158	214	6	2	74	45
peak146	58	27	682	574	11	22	142	100
peak147	0	0	126	102	0	0	14	17
peak148	42	25	599	611	22	27	426	294
peak149	58	37	838	1060	48	34	791	406
peak150	137	85	1331	1648	143	134	866	899
peak151	93	27	265	175	134	103	198	239
peak152	334	225	2613	3251	257	320	1761	2038
peak153	0	0	41	28	8	30	269	223
peak154	38	12	293	249	37	17	217	96
peak155	81	10	345	378	44	62	150	179
peak156	74	27	562	490	46	27	325	169
peak157	527	188	4960	4721	343	297	2491	1795
peak158	722	448	15671	9612	692	779	10392	7201
peak159	13	15	629	818	23	7	369	312
peak160	50	41	595	580	36	60	338	139
peak161	14	10	151	259	17	21	115	57
peak162	103	69	1165	1141	130	103	713	294
peak163	85	64	2937	3020	102	91	1621	777
peak164	27	15	367	524	31	62	191	159
peak165	5	4	167	153	0	7	53	29
peak166	61	28	2519	1366	14	6	827	320
peak167	3	10	151	310	5	8	70	130
peak168	18	16	93	222	11	5	48	80
peak169	125	100	1495	2254	30	57	302	465
peak170	85	35	445	318	90	115	424	618
peak171	44	39	490	433	69	86	723	728
peak172	0	3	113	73	2	0	45	33
peak173	62	33	534	181	34	41	482	128
peak174	0	0	38	26	0	9	184	177
peak175	5	14	204	225	69	75	796	986
peak176	8	10	109	71	43	59	347	385
peak177	2	13	29	46	30	55	171	306
peak178	2	1	56	57	6	30	149	229
peak179	3	7	34	51	7	16	205	241
peak180	4	0	25	49	9	15	129	100
peak181	34	19	778	985	72	82	1466	1307
peak182	21	6	98	63	54	32	371	243
peak183	85	54	857	517	26	39	207	142
peak184	726	329	4286	3352	374	269	2008	2503
peak185	31	21	19	80	4	14	19	77
peak186	489	210	3478	2294	482	468	1711	911
peak187	131	66	611	635	121	196	548	386
peak188	31	24	297	316	51	41	214	171
peak189	65	46	588	794	72	60	509	395
peak190	18	4	474	183	1	6	175	74
peak191	28	23	39	54	27	25	19	144
peak192	51	20	240	238	38	32	104	91
peak193	101	52	328	511	77	94	203	254
peak194	247	123	310	243	130	84	246	486
peak195	66	25	230	234	35	45	82	58
peak196	149	96	132	134	116	111	94	162
peak197	13	16	232	326	32	39	79	62
peak198	429	302	6478	10643	315	336	5582	8026
peak199	382	298	7339	8066	290	332	3946	4911
peak200	23	9	216	155	16	6	153	103
peak201	27	1	180	218	120	126	1263	763
peak202	34	11	921	552	155	140	8411	8666
peak203	7	4	141	191	32	23	115	114
peak204	20	18	164	181	45	38	176	138
peak205	33	15	600	634	55	27	614	276
peak206	1	6	142	200	6	4	138	107
peak207	173	123	860	989	191	183	702	637
peak208	10	14	447	293	50	9	300	114
peak209	869	516	37672	17728	315	312	11037	6508
peak210	890	451	5281	4998	294	318	1587	1365
peak211	40	30	484	604	25	19	137	118
peak212	192	139	1492	1823	216	222	1041	804
peak213	51	33	571	366	193	92	476	555
peak214	129	65	1047	959	205	148	782	1203
peak215	300	138	862	609	501	307	1214	1922
peak216	0	1	107	44	4	5	53	26
peak217	175	135	3560	2160	362	243	1752	872
peak218	255	110	1559	1775	351	345	1064	902
peak219	103	40	179	384	161	75	242	721
peak220	226	83	1288	833	83	108	536	797
peak221	12	13	554	386	17	25	372	213
peak222	18	18	159	218	21	25	228	207
peak223	16	12	333	275	22	18	208	145
peak224	14	1	393	331	19	17	215	91
peak225	0	1	14	4	22	29	92	45
peak226	25	4	118	138	0	4	44	46
peak227	4	8	202	246	17	21	390	444
peak228	11	6	210	112	63	36	130	66
peak229	52	41	339	329	69	44	176	125
peak230	25	13	209	207	29	18	82	108
peak231	76	28	186	250	46	22	229	500
peak232	34	18	581	434	16	22	196	172
peak233	48	49	758	1088	60	65	472	351
peak234	33	15	1447	964	60	48	1581	999
peak235	27	41	178	363	33	46	63	122
peak236	21	15	455	673	22	17	326	204
peak237	36	31	1165	809	29	36	874	584
peak238	2	2	99	97	11	11	83	39
peak239	7	8	101	111	2	14	53	38
peak240	36	7	594	313	33	48	996	388
peak241	44	26	514	550	58	36	348	176
peak242	267	85	3567	1384	330	105	2099	1090
peak243	52	50	1047	1172	43	55	747	667
peak244	162	58	1741	1304	184	95	1467	1015
peak245	114	52	2912	3379	61	37	1398	717
peak246	163	104	2442	1956	73	88	1025	827
peak247	44	20	411	518	44	26	156	150
peak248	16	16	165	256	8	24	62	69
peak249	180	101	257	200	109	49	208	152
peak250	9	29	709	710	14	17	205	177
peak251	12	4	170	212	4	5	46	38
peak252	544	284	10619	10474	30	28	576	436
peak253	29	10	513	647	1	1	20	11
peak254	81	59	2341	2043	5	3	71	50
peak255	33	7	213	189	0	1	2	4
peak256	83	107	763	776	133	92	545	324
peak257	35	17	268	207	55	36	233	135
peak258	6	0	270	180	9	4	170	81
peak259	6	7	47	118	18	9	69	106
peak260	1	0	32	17	8	5	289	154
peak261	453	177	771	1004	269	207	672	1317
peak262	2	1	11	17	13	4	65	84
peak263	13	2	477	417	9	18	253	180
peak264	691	439	10676	9206	445	491	7736	7344
peak265	18	38	366	417	35	33	280	207
peak266	267	144	2236	1262	171	120	457	229
peak267	8	7	69	59	11	14	159	103
peak268	11	12	205	301	5	12	134	91
peak269	209	132	7537	5422	178	182	3772	2495
peak270	110	65	570	772	83	98	304	354
peak271	17	14	270	287	23	29	192	136
peak272	30	6	174	133	14	8	20	7
peak273	20	16	131	89	25	18	73	97
peak274	40	27	58	118	29	17	28	88
peak275	50	30	314	385	37	36	147	90
peak276	20	9	1345	1009	23	22	1178	767
peak277	26	32	461	510	42	51	585	326
peak278	16	13	636	726	18	37	560	393
peak279	72	23	1231	878	62	33	692	363
peak280	68	42	2766	2369	59	78	1839	946
peak281	5	2	143	261	3	6	62	108
peak282	66	52	624	917	35	75	217	206
peak283	9	5	183	196	1	1	184	110
peak284	355	200	4389	3773	109	125	1085	768
peak285	8	9	595	600	7	6	273	190
peak286	124	76	305	602	76	105	198	178
peak287	151	121	2320	5001	122	222	1444	1351
peak288	220	143	6988	6876	169	207	4651	3174
peak289	51	34	483	384	30	36	606	441
peak290	170	96	1743	1529	105	94	607	333
peak291	98	51	376	318	30	56	114	93
peak292	154	80	1941	1526	152	124	782	466
peak293	144	114	1378	1215	192	109	993	692
peak294	45	48	607	824	12	37	332	308
peak295	191	124	998	1896	152	147	641	775
peak296	4	5	79	61	0	6	7	2
peak297	16	0	148	97	0	0	37	12
peak298	77	36	363	363	138	110	643	512
peak299	52	46	197	297	5	19	36	36
peak300	83	118	2288	2457	126	146	1154	951
peak301	221	97	1898	1483	147	99	937	614
peak302	5	5	134	191	19	9	102	69
peak303	250	82	4875	3199	197	150	1708	868
peak304	291	109	1041	638	354	275	547	281
peak305	166	116	2203	1571	139	153	1107	579
peak306	7	3	163	80	21	12	147	106
peak307	68	21	759	464	85	59	650	410
peak308	18	16	624	534	17	24	296	190
peak309	100	102	859	1076	149	209	944	603
peak310	53	59	1949	1868	136	96	2121	1207
peak311	152	92	609	711	142	96	520	952
peak312	5	5	366	294	4	7	163	57
peak313	39	48	414	445	96	53	443	243
peak314	13	8	340	264	9	8	193	144
peak315	45	35	2351	1928	65	63	2143	1660
peak316	100	64	293	225	65	66	164	247
peak317	7	6	50	115	2	13	21	43
peak318	163	80	891	801	152	97	661	412
peak319	170	100	1539	1630	115	69	627	742
peak320	53	31	1326	1569	29	56	390	324
peak321	250	156	1468	1742	137	182	847	1695
peak322	531	371	7798	7745	312	428	4255	7248
peak323	129	104	3116	2454	138	113	1721	1461
peak324	21	10	142	278	18	21	91	107
peak325	76	26	2195	1698	54	82	1168	991
peak326	13	4	199	256	8	14	179	166
peak327	49	3	126	112	31	30	93	162
peak328	88	51	1323	1625	77	67	520	479
peak329	21	10	361	143	29	2	131	60
peak330	34	18	301	391	26	16	151	189
peak331	7	4	117	118	18	7	130	59
peak332	88	73	114	181	81	82	70	116
peak333	115	54	1653	1281	77	76	1095	841
peak334	7	0	210	129	0	15	194	138
peak335	253	158	2076	2056	260	194	1507	2224
peak336	41	10	1375	727	36	19	657	311
peak337	43	14	862	785	79	75	1395	865
peak338	82	51	377	417	115	133	247	223
peak339	36	4	212	184	52	45	506	396
peak340	58	9	225	185	36	56	131	117
peak341	16	9	124	184	11	32	84	135
peak342	61	20	83	103	20	21	62	99
peak343	10	8	227	188	8	8	49	108
peak344	29	31	396	418	38	34	454	385
peak345	135	61	5390	2971	125	130	3164	1410
peak346	66	29	480	450	89	80	300	364
peak347	96	41	286	298	148	73	258	333
peak348	100	92	3518	3607	112	185	4248	3820
peak349	36	7	396	365	20	23	272	287
peak350	368	246	13960	13118	313	325	7005	5677
peak351	375	157	4352	3335	218	176	1791	1186
peak352	72	61	2611	3485	97	128	1532	1245
peak353	104	73	2973	2660	105	115	1263	841
peak354	39	32	309	278	46	42	160	77
peak355	1	3	61	112	1	5	27	63
peak356	54	24	196	207	51	43	175	179
peak357	5	0	136	47	3	2	307	88
peak358	11	7	30	55	6	13	29	74
peak359	1	1	180	102	3	3	143	122
peak360	54	21	449	361	22	47	190	229
peak361	8	1	187	220	13	13	121	85
peak362	45	46	332	386	48	45	182	152
peak363	0	4	139	56	2	2	65	21
peak364	23	24	263	476	22	27	202	202
peak365	19	31	423	203	33	25	393	258
peak366	22	21	542	798	62	29	585	621
peak367	44	22	625	737	24	31	1068	468
peak368	17	5	267	163	28	10	273	131
peak369	75	28	1259	1043	61	53	735	379
peak370	42	23	526	770	48	42	403	213
peak371	54	39	250	369	80	63	189	118
peak372	484	325	874	997	303	327	1057	1238
peak373	658	401	4446	5147	544	467	2022	3550
peak374	754	398	981	792	576	440	923	1674
peak375	27	16	1313	990	31	37	437	261
peak376	91	42	1217	1002	60	51	564	438
peak377	6	1	201	89	11	5	107	59
peak378	60	14	864	513	74	27	606	277
peak379	15	16	546	228	40	28	178	62
peak380	2	14	180	247	27	9	186	118
peak381	25	14	748	412	9	8	720	238
peak382	118	24	646	334	135	112	561	437
peak383	91	40	1240	658	87	53	922	506
peak384	0	0	17	6	0	4	62	108
peak385	203	78	3446	1654	151	70	2519	1381
peak386	211	101	1859	1135	148	130	842	866
peak387	500	188	1651	1438	408	234	1435	1536
peak388	49	26	54	145	57	15	95	178
peak389	101	66	2630	1884	93	88	1426	600
peak390	1	0	121	173	19	16	393	375
peak391	532	232	2197	1820	568	367	1748	1359
peak392	14	7	204	131	14	7	91	31
peak393	0	1	104	35	0	0	11	8
peak394	8	2	931	466	1	4	368	249
peak395	26	28	105	180	41	34	53	52
peak396	1	1	10	13	6	0	16	37
peak397	49	18	521	641	57	77	308	394
peak398	40	10	457	310	32	40	228	133
peak399	57	35	483	304	15	8	127	132
peak400	69	41	267	418	120	118	359	827
peak401	288	171	7367	5880	267	330	4990	2699
peak402	164	50	2493	1342	187	179	1556	650
peak403	18	13	330	383	44	30	257	244
peak404	16	14	382	428	30	21	254	142
peak405	29	21	113	188	48	63	100	139
peak406	19	28	596	714	54	56	418	293
peak407	52	45	67	176	64	37	71	182
peak408	202	61	1775	1534	141	143	965	1378
peak409	153	76	779	888	177	91	668	477
peak410	36	26	189	243	20	37	39	43
peak411	9	4	186	155	3	1	40	24
peak412	1	1	327	316	0	5	139	54
peak413	13	6	135	251	12	26	84	97
peak414	54	41	556	511	90	93	768	307
peak415	13	13	196	152	3	8	147	159
peak416	0	2	169	202	22	3	103	98
peak417	1	4	65	120	8	3	44	27
peak418	33	27	187	122	10	42	110	129
peak419	32	37	116	150	29	35	74	151
peak420	25	11	1129	508	11	7	1185	477
peak421	171	110	5900	4949	152	142	3950	3644
peak422	59	47	3153	3390	77	77	2141	1959
peak423	11	12	275	193	8	11	308	154
peak424	330	174	1535	2350	182	190	935	969
peak425	261	162	2435	2862	156	240	1445	3031
peak426	708	556	15172	15195	566	643	7528	8700
peak427	18	6	270	254	26	18	111	69
peak428	2	5	285	246	62	66	1160	954
peak429	60	11	402	130	31	20	131	46
peak430	27	27	56	244	16	46	20	100
peak431	67	49	1313	1389	87	65	1211	799
peak432	103	37	436	329	76	70	295	115
peak433	477	143	5987	3903	389	205	3264	2065
peak434	127	60	2594	2430	110	82	1967	1115
peak435	0	0	117	95	0	0	17	14
peak436	14	7	212	231	0	0	44	42
peak437	15	15	155	121	0	8	43	15
peak438	57	22	768	418	26	16	268	174
peak439	29	36	3199	2015	35	40	1936	1681
peak440	137	82	426	228	121	90	267	180
peak441	179	71	1016	784	124	83	437	265
peak442	245	82	2083	2532	192	160	1037	1363
peak443	26	37	186	192	16	23	107	129
peak444	0	3	130	212	0	0	29	14
peak445	0	1	54	44	1	2	126	88
peak446	16	9	705	382	12	8	859	536
peak447	15	21	53	36	27	13	64	84
peak448	21	10	703	398	15	9	434	268
peak449	54	36	268	508	40	61	237	482
peak450	112	83	1337	2345	137	125	659	1057
peak451	33	26	579	528	44	17	218	160
peak452	2	0	153	70	5	0	44	24
peak453	52	17	1270	660	30	22	1539	549
peak454	19	7	168	185	36	23	176	138
peak455	365	137	551	343	241	67	272	238
peak456	3	3	92	86	47	14	733	455
peak457	498	133	1273	835	397	248	932	1395
peak458	337	94	599	520	340	195	700	1106
peak459	29	9	107	152	2	6	56	116
peak460	39	33	462	348	7	23	210	208
peak461	66	23	3023	1906	32	48	1941	1062
peak462	47	15	1092	814	17	27	822	556
peak463	415	162	2312	1682	284	245	1117	1318
peak464	36	13	449	243	22	20	280	98
peak465	497	241	6707	4073	365	289	2881	2780
peak466	43	26	79	252	58	40	96	132
peak467	56	37	315	716	40	63	156	365
peak468	130	111	1019	1242	426	429	2935	2830
peak469	30	26	206	413	165	170	494	391
peak470	31	17	463	337	31	32	427	247
peak471	104	29	406	382	53	60	156	156
peak472	118	83	1298	1692	136	124	1320	1083
peak473	10	6	310	305	25	10	596	325
peak474	9	17	666	664	31	27	457	338
peak475	37	13	512	484	8	14	142	168
peak476	29	20	322	496	21	40	150	151
peak477	3	0	54	46	14	12	105	104
peak478	43	18	676	931	37	24	268	344
peak479	107	56	1594	2285	99	97	556	648
peak480	63	30	954	1016	47	58	581	597
peak481	21	19	88	102	29	24	40	65
peak482	51	77	1003	1637	59	89	553	570
peak483	8	18	401	508	4	18	304	311
peak484	1	0	58	45	17	6	173	123
peak485	8	30	811	707	9	21	1066	555
peak486	14	3	125	101	2	6	91	61
peak487	41	20	149	234	24	30	139	97
peak488	18	18	1328	1501	30	31	990	739
peak489	24	18	246	160	20	8	457	101
peak490	0	1	138	156	2	3	221	155
peak491	22	9	501	581	20	23	239	161
peak492	22	10	470	465	10	7	214	161
peak493	22	22	554	523	13	16	275	181
peak494	9	16	121	159	19	28	29	78
peak495	2655	1134	17839	15344	1848	1418	10702	12133
peak496	33	12	93	79	52	26	67	99
peak497	109	54	1595	1356	98	90	1693	1353
peak498	19	20	281	416	36	32	328	425
peak499	128	68	1594	1124	188	129	973	443
peak500	96	33	708	230	83	41	352	184
peak501	99	79	1080	710	91	62	501	489
peak502	8	4	1283	641	35	1	1190	237
peak503	55	35	1601	1357	51	69	531	295
peak504	125	38	70	90	114	68	150	165
peak505	41	17	48	99	37	44	83	176
peak506	5	10	100	103	23	18	94	99
peak507	11	7	503	324	23	14	312	189
peak508	15	10	208	124	26	4	66	93
peak509	76	56	176	204	25	66	160	134
peak510	59	52	793	603	76	65	543	296
peak511	4	19	193	143	31	25	125	61
peak512	58	36	379	356	78	62	415	375
peak513	275	196	4254	4067	384	311	4058	3080
peak514	38	25	56	83	50	32	86	170
peak515	9	10	81	78	13	9	64	57
peak516	84	106	1470	1895	116	154	1064	1167
peak517	188	180	3909	5436	209	245	3193	4266
peak518	30	18	455	617	26	44	394	325
peak519	3	0	103	63	3	0	123	73
peak520	15	22	344	366	15	17	129	165
peak521	46	30	348	295	48	28	172	163
peak522	45	18	115	409	37	36	145	294
peak523	15	3	81	118	3	8	79	117
peak524	117	82	1287	953	141	159	1401	700
peak525	112	31	1172	1219	94	67	386	336
peak526	9	2	84	90	10	7	162	180
peak527	545	263	4939	4613	516	328	4819	3253
peak528	20	14	186	311	101	96	1439	2752
peak529	16	12	29	75	81	92	278	1602
peak530	9	11	145	74	9	5	178	122
peak531	8	2	311	119	31	2	253	145
peak532	0	0	48	37	0	3	463	217
peak533	230	119	2356	2322	635	501	8016	4571
peak534	133	98	2727	2832	164	186	2877	2655
peak535	47	24	139	237	32	45	196	213
peak536	146	48	3888	3122	119	96	4494	3910
peak537	1	5	75	68	2	14	210	141
peak538	7	4	354	289	19	30	1050	574
peak539	14	5	92	154	23	12	214	204
peak540	16	13	211	140	31	28	282	112
peak541	165	68	327	294	91	73	137	311
peak542	474	266	1105	1089	328	280	735	1243
peak543	7	0	197	208	9	4	127	129
peak544	18	3	207	215	13	19	119	55
peak545	12	4	233	129	18	30	89	50
peak546	0	5	131	60	3	8	84	54
peak547	0	0	24	39	17	23	406	571
peak548	5	18	149	377	18	11	116	58
peak549	32	6	219	226	5	12	149	170
peak550	45	11	459	509	36	24	431	322
peak551	168	78	3356	2166	167	157	3366	1623
peak552	1	0	137	107	1	3	54	35
peak553	36	17	135	178	24	17	75	98
peak554	11	11	375	260	27	16	745	595
peak555	39	42	911	812	66	63	774	637
peak556	63	33	1644	1432	75	73	1685	1416
peak557	19	9	83	144	34	33	48	120
peak558	413	229	3957	4990	238	217	3253	3362
peak559	33	42	823	970	17	41	691	409
peak560	88	42	1021	530	238	150	2091	637
peak561	47	15	156	145	68	40	256	326
peak562	59	59	315	367	128	98	287	337
peak563	13	8	220	261	3	19	128	91
peak564	5	7	141	123	12	1	75	66
peak565	15	14	100	100	7	7	92	80
peak566	5	6	186	187	8	2	76	64
peak567	53	27	142	169	53	24	110	129
peak568	18	15	66	110	0	15	41	42
peak569	155	67	2935	2083	102	116	1340	1204
peak570	13	8	154	185	11	15	50	97
peak571	38	24	599	210	32	19	271	90
peak572	21	4	548	220	13	10	210	133
peak573	67	56	4071	3683	87	146	4019	3981
peak574	138	146	2736	4568	145	239	2306	2449
peak575	13	2	140	182	5	10	46	61
peak576	29	21	143	228	20	26	103	128
peak577	64	45	459	606	132	164	571	531
peak578	90	59	449	602	73	103	474	585
peak579	388	220	9637	8576	473	476	11865	7166
peak580	161	65	1260	495	370	291	1786	1036
peak581	47	17	169	201	28	28	77	86
peak582	38	22	473	449	27	20	262	177
peak583	14	22	365	398	5	5	283	209
peak584	93	46	242	251	106	98	166	197
peak585	53	31	1234	1011	58	83	960	473
peak586	64	14	423	276	57	41	157	82
peak587	15	23	188	152	13	17	70	73
peak588	8	11	195	237	4	13	93	126
peak589	5	4	258	143	20	1	115	67
peak590	37	13	193	196	18	16	95	119
peak591	17	7	177	102	18	18	80	97
peak592	9	13	315	329	34	34	385	453
peak593	15	10	145	123	21	11	181	195
peak594	10	4	255	224	5	31	233	186
peak595	765	601	10745	9980	1640	1440	17423	14074
peak596	69	49	298	121	160	62	400	95
peak597	157	158	1548	1460	117	221	696	892
peak598	172	88	900	1005	94	113	599	804
peak599	37	23	651	268	11	20	91	150
peak600	90	29	813	476	36	53	91	240
peak601	41	25	1245	1150	41	18	1255	1019
peak602	36	30	139	154	48	35	114	134
peak603	50	21	744	499	76	45	570	486
peak604	70	20	1232	814	75	69	812	696
peak605	515	242	8753	4352	414	278	3797	2184
peak606	276	214	1556	2195	238	307	817	741
peak607	37	18	60	97	57	24	128	162
peak608	0	0	135	94	0	0	76	35
peak609	5	1	331	303	2	0	68	29
peak610	61	36	426	582	60	66	245	210
peak611	11	7	16	72	40	18	42	93
peak612	49	68	786	700	19	19	117	117
peak613	287	255	2713	3404	163	161	616	276
peak614	44	64	313	776	77	109	287	638
peak615	60	33	752	844	109	81	623	536
peak616	175	66	1625	1845	166	151	1338	919
peak617	93	73	2938	2898	169	125	2467	1780
peak618	109	91	2070	2206	100	137	1804	954
peak619	10	11	193	268	10	9	86	54
peak620	25	16	162	212	51	39	77	71
peak621	49	45	252	327	40	86	197	146
peak622	38	22	195	337	1	4	17	9
peak623	7	7	149	49	22	5	69	57
peak624	97	95	834	929	45	27	250	212
peak625	290	92	2193	1540	280	198	1243	1476
peak626	89	56	407	584	82	81	233	327
peak627	1123	600	6913	4236	638	848	2994	5305
peak628	8	2	314	234	6	14	130	73
peak629	181	182	2926	4321	100	145	1053	1035
peak630	793	409	3941	4329	287	338	1594	2447
peak631	854	492	1856	2405	284	305	567	1645
peak632	47	22	383	226	13	31	74	27
peak633	212	71	732	429	80	24	433	240
peak634	40	23	231	203	27	36	94	85
peak635	50	54	52	154	19	26	26	159
peak636	9	0	159	139	0	0	57	51
peak637	132	51	302	378	48	61	230	615
peak638	143	136	2221	3129	76	145	775	1996
peak639	145	44	5716	2644	121	92	4137	1928
peak640	181	147	3780	5240	212	238	3737	2658
peak641	155	80	1004	1073	133	154	588	745
peak642	20	9	356	357	34	17	197	154
peak643	103	59	1179	980	46	46	507	279
peak644	23	49	296	477	34	48	268	211
peak645	655	482	6363	7616	471	367	3431	3059
peak646	261	169	947	1007	129	148	562	485
peak647	284	212	1644	1528	156	174	942	1052
peak648	24	8	467	300	38	13	165	137
peak649	14	20	28	72	26	25	49	126
peak650	64	31	396	225	52	67	500	158
peak651	100	64	4644	3108	92	90	2203	871
peak652	139	53	868	947	89	72	553	561
peak653	104	36	971	696	123	78	379	237
peak654	10	9	244	247	6	8	115	88
peak655	70	18	412	585	60	28	403	333
peak656	41	20	202	396	44	12	280	241
peak657	35	18	558	509	16	13	600	313
peak658	23	0	286	224	2	5	219	117
peak659	16	31	403	606	11	22	204	150
peak660	27	13	162	233	15	44	126	190
peak661	14	20	338	478	42	24	311	290
peak662	55	41	474	591	42	39	317	311
peak663	180	63	594	799	99	57	322	255
peak664	54	33	780	786	38	44	367	300
peak665	47	20	369	507	42	32	297	187
peak666	60	15	522	284	48	15	228	137
peak667	18	8	203	230	16	21	42	28
peak668	5	13	151	130	5	2	47	50
peak669	9	4	202	189	0	14	61	62
peak670	28	22	374	380	20	16	148	116
peak671	15	6	516	357	9	3	237	148
peak672	173	112	2389	2155	152	247	2371	1789
peak673	85	63	779	957	74	105	428	659
peak674	5	11	174	179	45	18	146	96
peak675	202	90	407	264	87	51	166	173
peak676	65	54	449	614	43	42	207	142
peak677	124	112	2105	3018	95	89	688	665
peak678	204	83	2707	2902	192	145	1215	865
peak679	94	16	336	385	37	39	104	170
peak680	71	41	74	111	47	37	85	138
peak681	116	50	125	202	76	25	142	227
peak682	2	0	57	114	0	6	79	64
peak683	18	11	349	368	35	25	173	129
peak684	26	24	144	135	17	25	111	74
peak685	132	137	552	2069	95	86	427	1815
peak686	217	111	794	723	201	126	346	159
peak687	73	49	208	297	72	91	325	203
peak688	233	115	2043	2061	196	212	1144	655
peak689	227	193	566	1315	336	315	550	832
peak690	107	67	716	788	153	199	567	504
peak691	22	10	372	226	11	25	116	58
peak692	8	3	115	139	0	5	58	53
peak693	117	122	1237	1507	113	135	704	595
peak694	78	68	290	413	93	96	178	284
peak695	141	80	220	515	133	188	243	662
peak696	7	3	75	68	14	15	152	46
peak697	18	2	363	404	20	16	325	237
peak698	40	47	1127	1227	27	59	928	779
peak699	53	42	714	761	45	61	214	204
peak700	462	245	6932	5832	429	280	5473	2053
peak701	9	16	346	505	19	12	214	126
peak702	21	1	228	239	8	17	109	75
peak703	34	24	740	365	106	67	641	365
peak704	34	23	416	453	78	24	479	326
peak705	1	0	44	87	0	2	44	86
peak706	25	27	135	274	40	73	190	151
peak707	34	48	172	274	31	45	83	83
peak708	4	0	317	146	0	1	57	6
peak709	78	24	319	513	79	85	234	264
peak710	195	144	4408	4788	219	231	2387	1830
peak711	474	413	5768	7351	757	756	4028	3456
peak712	4	19	543	582	13	1	121	93
peak713	176	102	3330	3418	165	155	1819	861
peak714	148	95	933	1406	201	164	671	566
peak715	124	74	199	337	88	89	236	340
peak716	16	4	179	210	3	0	43	69
peak717	97	43	1228	1167	138	94	690	550
peak718	13	4	178	133	18	24	146	48
peak719	140	95	1709	2395	112	129	606	587
peak720	34	27	396	395	21	29	173	145
peak721	37	25	338	267	25	24	108	65
peak722	14	8	179	211	14	4	35	44
peak723	14	19	469	470	20	38	167	169
peak724	228	151	679	856	160	221	616	617
peak725	95	62	3934	3427	114	114	3303	1991
peak726	184	141	1050	1125	188	170	591	466
peak727	5	4	150	100	3	6	142	43
peak728	735	357	5713	4654	475	394	2715	2211
peak729	262	168	1128	1124	261	208	649	703
peak730	44	41	474	496	33	60	814	448
peak731	301	191	4509	3140	176	134	1911	1151
peak732	7	10	75	28	4	2	25	17
peak733	610	323	14146	13499	383	431	9327	5291
peak734	141	114	1286	1309	96	115	643	428
peak735	23	26	452	661	6	23	198	136
peak736	187	117	1791	1918	254	336	890	791
peak737	210	86	322	312	326	254	421	745
peak738	494	236	20772	6506	412	276	5568	1995
peak739	116	57	276	308	68	85	167	181
peak740	21	5	298	363	7	6	122	101
peak741	529	251	4917	5392	459	412	3432	3378
peak742	44	32	185	294	53	38	85	96
peak743	51	57	262	399	86	86	266	279
peak744	116	77	718	860	134	157	242	304
peak745	115	123	1567	1932	162	243	832	842
peak746	55	63	733	685	50	82	309	291
peak747	14	43	714	757	35	43	332	271
peak748	122	74	2780	2444	145	105	1622	806
peak749	589	448	5311	6218	694	654	3839	2823
peak750	17	30	271	256	27	28	199	73
peak751	7	6	72	102	1	15	50	44
peak752	340	130	419	223	182	91	273	360
peak753	183	132	1308	2267	263	211	1499	1000
peak754	20	6	270	229	13	20	137	69
peak755	52	24	245	183	40	25	117	59
peak756	25	1	711	223	15	8	73	46
peak757	7	1	343	283	5	3	261	118
peak758	15	8	314	368	15	15	226	152
peak759	2	3	101	68	0	0	122	31
peak760	30	21	165	221	13	15	43	59
peak761	17	25	187	244	32	17	137	107
peak762	19	26	683	631	24	27	626	347
peak763	141	86	660	699	169	252	371	300
peak764	214	118	819	1054	116	120	261	203
peak765	65	7	567	549	104	99	354	437
peak766	7	21	180	150	7	4	112	73
peak767	247	128	454	438	285	161	343	203
peak768	21	13	800	1027	13	15	233	151
peak769	251	117	2572	3214	107	112	964	882
peak770	272	138	8588	4853	178	100	2934	1721
peak771	144	65	1899	1585	117	74	914	589
peak772	261	138	1036	1438	195	137	421	465
peak773	127	75	331	443	167	179	365	746
peak774	21	5	182	198	20	24	120	105
peak775	70	73	242	226	96	74	243	140
peak776	188	157	2837	5044	151	175	2339	2326
peak777	149	169	8168	7123	181	193	5143	2711
peak778	288	203	717	1361	244	200	687	1241
peak779	228	74	1160	1255	168	156	1027	708
peak780	65	55	1529	2109	78	85	1473	707
peak781	85	27	249	256	66	86	122	163
peak782	52	29	214	284	21	58	101	144
peak783	70	42	1610	1204	58	59	941	415
peak784	139	164	1856	2560	135	177	958	747
peak785	19	11	584	651	10	11	120	99
peak786	27	19	274	350	0	13	53	35
peak787	18	7	128	121	6	5	34	36
peak788	20	21	726	418	11	10	105	59
peak789	17	2	139	129	3	8	28	38
peak790	161	91	5582	4425	98	75	1552	1882
peak791	7	7	70	97	7	15	141	89
peak792	143	67	1094	1216	98	72	772	960
peak793	34	27	1304	1095	19	27	514	310
peak794	20	48	176	146	11	44	79	78
peak795	37	29	1017	1215	142	125	2101	1819
peak796	374	180	10884	7837	314	341	10209	4851
peak797	29	20	830	579	14	11	187	139
peak798	236	102	441	334	177	93	237	251
peak799	39	33	1625	1126	60	49	566	377
peak800	30	27	363	404	39	28	147	156
peak801	65	45	440	876	82	76	439	386
peak802	22	9	321	576	21	12	169	158
peak803	46	30	233	384	42	27	88	87
peak804	27	18	860	675	27	21	335	192
peak805	205	110	7593	4311	226	181	4124	3089
peak806	12	8	165	268	24	26	88	87
peak807	73	56	677	798	64	74	542	884
peak808	33	19	146	73	21	20	68	31
peak809	2	6	84	116	2	4	138	66
peak810	5	5	225	200	25	13	102	99
peak811	29	9	278	247	46	25	341	229
peak812	238	106	1583	1989	109	157	663	955
peak813	68	18	315	410	50	24	161	161
peak814	19	3	447	336	5	5	125	54
peak815	177	90	1315	1452	134	140	467	339
peak816	112	50	3392	2760	78	111	2054	1878
peak817	119	80	1912	1288	203	183	1856	955
peak818	68	60	780	736	82	50	461	364
peak819	28	35	839	518	17	44	480	424
peak820	4	0	398	241	4	2	239	143
peak821	27	12	271	118	34	8	131	115
peak822	41	24	745	338	23	23	159	83
peak823	26	3	251	125	7	6	117	48
peak824	3	8	164	96	31	33	89	59
peak825	234	67	634	648	255	164	763	961
peak826	64	32	373	363	60	24	325	249
peak827	2	3	155	139	11	8	123	165
peak828	2	0	138	229	6	6	79	108
peak829	18	10	203	319	14	20	167	277
peak830	6	15	67	74	3	9	32	42
peak831	7	7	50	34	33	14	158	107
peak832	0	0	43	49	9	15	184	225
peak833	1	6	131	96	5	0	46	54
peak834	39	16	750	421	10	12	173	125
peak835	20	8	152	147	5	14	101	83
peak836	78	24	2038	1321	16	35	943	445
peak837	105	25	1014	843	87	45	1049	787
peak838	13	4	171	143	2	2	88	45
peak839	125	54	336	389	210	174	263	292
peak840	96	41	2579	1597	182	114	2395	916
peak841	22	7	188	235	28	15	151	193
peak842	8	8	12	36	10	21	67	120
peak843	74	51	1038	647	78	92	452	256
peak844	29	20	156	240	10	56	61	134
peak845	20	19	300	254	23	21	75	63
peak846	6	3	159	138	4	3	73	72
peak847	8	7	116	176	58	43	144	249
peak848	57	57	884	704	73	111	1182	511
peak849	202	141	1990	2678	304	323	1499	1300
peak850	16	23	266	367	37	14	141	142
peak851	41	30	564	936	30	47	239	352
peak852	74	52	1342	1299	46	77	361	721
peak853	87	43	93	112	31	64	68	183
peak854	1	0	80	55	0	0	27	26
peak855	17	20	194	114	21	16	64	43
peak856	74	45	636	488	108	58	278	156
peak857	36	19	290	177	27	24	80	37
peak858	213	118	8575	4432	174	135	5830	4385
peak859	434	156	5891	3934	350	303	3331	2797
peak860	69	50	1901	2611	91	121	2698	2509
peak861	49	39	161	142	31	37	193	219
peak862	268	184	2708	2623	378	301	2783	1401
peak863	58	48	434	239	29	28	271	170
peak864	172	90	812	1185	111	84	248	353
peak865	14	5	70	97	16	17	207	102
peak866	51	35	57	40	223	176	488	783
peak867	31	10	178	202	36	33	118	139
peak868	33	26	870	1132	50	49	488	515
peak869	42	37	210	206	75	27	178	87
peak870	76	42	326	353	132	114	197	248
peak871	100	94	1595	1544	133	165	1549	1134
peak872	6	2	162	156	21	6	118	84
peak873	94	65	1539	1565	100	99	1541	1027
peak874	37	20	199	123	13	23	66	40
peak875	39	29	379	465	49	38	219	128
peak876	375	195	5947	4138	341	245	2132	1747
peak877	43	41	528	433	73	63	193	110
peak878	38	7	695	356	54	38	559	348
peak879	46	16	520	229	25	26	197	109
peak880	48	32	2210	1426	39	27	990	537
peak881	44	41	1067	1005	58	78	694	434
peak882	21	25	219	241	27	22	79	65
peak883	11	5	169	203	24	17	82	66
peak884	55	26	213	376	42	55	116	152
peak885	58	43	398	522	66	97	203	214
peak886	90	66	684	963	65	65	399	428
peak887	252	266	1247	1627	208	266	786	818
peak888	329	244	2641	3448	235	212	1556	1228
peak889	136	65	1105	896	131	50	500	331
peak890	94	36	951	523	55	71	207	167
peak891	22	21	1002	700	43	25	745	500
peak892	12	15	30	61	24	17	66	123
peak893	32	14	259	288	20	20	68	52
peak894	17	25	793	612	56	36	554	267
peak895	108	28	413	535	96	78	352	427
peak896	22	34	479	923	44	76	646	764
peak897	27	24	569	494	40	56	449	313
peak898	41	28	1057	1021	53	55	561	341
peak899	4	5	148	128	11	12	100	30
peak900	65	55	818	1024	47	62	646	448
peak901	140	82	964	861	87	75	496	274
peak902	39	19	173	102	26	32	50	76
peak903	54	24	1072	797	35	22	782	340
peak904	145	39	600	297	59	40	180	103
peak905	67	46	379	493	68	73	186	163
peak906	273	162	4243	2711	331	315	1791	1377
peak907	120	46	211	154	87	43	108	144
peak908	16	8	310	267	8	10	134	120
peak909	65	38	1214	1364	81	95	673	487
peak910	498	212	7692	7230	282	278	5119	3074
peak911	615	254	6086	4943	483	342	3397	2941
peak912	119	75	876	1048	118	103	561	584
peak913	289	175	6305	7479	315	264	6556	6664
peak914	30	31	286	425	20	57	196	217
peak915	90	62	122	285	87	61	204	471
peak916	68	57	798	608	62	42	248	113
peak917	12	8	91	61	6	12	45	47
peak918	283	178	2682	3437	295	290	2244	1626
peak919	38	52	1592	2219	103	112	1417	1240
peak920	84	45	574	526	112	105	354	287
peak921	228	119	10381	6099	267	244	5607	2930
peak922	1	6	144	112	0	2	35	44
peak923	47	16	684	528	43	20	382	209
peak924	83	31	101	83	102	36	111	162
peak925	52	21	87	172	61	31	114	177
peak926	73	24	82	201	70	54	162	265
peak927	19	9	436	290	17	8	179	74
peak928	130	70	956	745	73	67	434	287
peak929	34	39	866	960	30	52	358	311
peak930	84	47	291	432	104	106	348	340
peak931	117	26	453	402	81	56	379	301
peak932	39	45	406	358	48	34	340	279
peak933	61	39	445	563	50	70	395	291
peak934	7	4	318	165	26	33	408	217
peak935	16	10	191	171	56	34	195	111
peak936	3	4	149	102	3	12	196	54
peak937	13	3	152	218	16	6	91	100
peak938	23	4	559	586	20	20	197	264
peak939	87	56	1059	1064	86	92	580	555
peak940	15	4	112	129	3	15	139	78
peak941	23	27	165	252	31	31	48	50
peak942	213	137	2602	2411	149	147	1330	889
peak943	220	94	1347	1603	165	87	601	428
peak944	39	21	292	244	55	51	102	209
peak945	62	36	301	260	42	30	84	74
peak946	260	130	1269	822	167	180	649	827
peak947	94	71	2110	1770	147	131	1257	790
peak948	9	8	155	209	31	42	88	118
peak949	125	44	136	303	46	50	186	564
peak950	2	0	84	76	0	0	79	28
peak951	37	40	799	1066	39	72	917	662
peak952	14	25	271	269	37	40	211	236
peak953	6	6	589	655	11	26	674	349
peak954	46	28	952	1404	46	47	963	915
peak955	126	72	1477	924	118	93	865	289
peak956	161	72	1435	1010	129	104	461	444
peak957	63	36	289	407	95	129	171	186
peak958	77	66	3921	3943	17	42	1765	921
peak959	4	0	62	144	5	0	37	21
peak960	11	16	357	257	33	23	93	78
peak961	36	19	140	263	47	29	107	169
peak962	15	25	500	555	32	23	401	263
peak963	79	21	248	270	48	34	111	56
peak964	155	108	1136	973	250	205	1266	540
peak965	86	94	669	969	70	108	384	286
peak966	20	13	299	350	11	15	232	228
peak967	67	71	2166	2951	66	126	1105	1122
peak968	156	128	830	1293	172	127	626	556
peak969	63	51	1768	1712	30	43	936	1022
peak970	193	142	731	1046	175	210	533	946
peak971	38	72	435	962	19	80	178	264
peak972	385	133	15931	6096	502	420	9845	3423
peak973	12	18	178	248	55	37	143	93
peak974	54	23	648	567	45	36	370	176
peak975	53	16	913	744	38	27	527	274
peak976	91	54	972	1021	55	43	354	280
peak977	19	15	348	277	1	6	119	43
peak978	68	62	1347	1435	76	78	464	197
peak979	736	455	20942	14859	567	353	15240	7337
peak980	253	271	477	733	229	218	328	396
peak981	1063	710	32807	31904	807	657	14226	9971
peak982	90	79	1606	1273	64	97	847	886
peak983	354	126	2513	1297	210	112	2319	967
peak984	96	44	918	429	64	50	811	477
peak985	170	113	714	873	266	206	1030	1395
peak986	21	18	378	323	12	9	113	56
peak987	345	193	1867	1683	105	84	608	514
peak988	0	0	79	94	12	10	344	238
peak989	6	7	170	309	8	10	60	72
peak990	109	71	463	622	146	81	295	319
peak991	235	144	2983	2668	151	148	1192	836
peak992	114	59	3740	4187	59	108	2268	2257
peak993	94	60	894	1063	66	43	402	444
peak994	115	36	1074	643	173	106	597	367
peak995	32	10	202	192	38	24	248	181
peak996	14	12	249	249	35	28	230	192
peak997	42	20	720	668	22	37	392	234
peak998	29	2	119	107	10	7	73	82
peak999	1	2	99	223	17	8	43	70
peak1000	93	40	552	370	62	73	291	190
peak1001	182	141	1459	1197	69	110	514	405
peak1002	33	37	1012	964	32	46	487	631
peak1003	17	8	187	176	11	10	117	110
peak1004	59	17	358	424	58	59	225	263
peak1005	46	43	299	352	36	33	114	80
peak1006	42	14	202	225	7	33	84	79
peak1007	99	76	4612	3542	97	103	2604	1970
peak1008	111	49	1449	1421	42	38	527	540
peak1009	155	45	393	264	81	57	306	313
peak1010	58	19	535	160	21	38	256	170
peak1011	17	1	296	262	0	4	88	84
peak1012	288	242	499	443	245	192	351	564
peak1013	46	37	1164	1289	18	58	494	669
peak1014	106	34	716	431	106	69	474	356
peak1015	15	11	156	83	24	14	78	47
peak1016	20	5	713	225	14	12	385	86
peak1017	0	0	24	22	0	1	107	84
peak1018	107	57	1779	1091	72	38	884	735
peak1019	7	2	39	47	50	28	110	101
peak1020	43	13	720	624	138	159	1645	1501
peak1021	11	4	40	115	10	33	123	175
peak1022	0	0	182	57	0	0	29	24
peak1023	15	6	306	246	7	5	139	149
peak1024	31	22	53	247	33	37	62	275
peak1025	16	7	130	134	25	8	35	46
peak1026	0	24	42	226	7	24	45	239
peak1027	1	7	76	271	2	6	36	126
peak1028	18	11	604	204	37	12	240	80
peak1029	742	504	5022	6130	610	649	2395	2985
peak1030	449	313	1749	4012	433	529	1358	2344
peak1031	15	16	158	265	8	16	97	100
peak1032	51	9	587	352	65	36	435	325
peak1033	81	82	1485	1779	92	174	583	593
peak1034	12	6	70	72	7	16	59	105
peak1035	30	16	431	524	24	15	904	431
peak1036	32	16	73	86	55	40	94	142
peak1037	64	18	370	381	82	82	369	489
peak1038	73	32	1239	1096	109	119	1816	1420
peak1039	4	11	104	144	2	5	19	33
peak1040	8	7	130	169	12	1	62	53
peak1041	132	87	778	1350	148	140	859	719
peak1042	99	50	1960	1324	81	55	1365	893
peak1043	8	8	271	187	12	9	146	58
peak1044	15	16	703	669	8	33	175	132
peak1045	121	50	361	501	242	139	332	484
peak1046	3	4	381	161	12	2	395	134
peak1047	98	48	763	535	101	54	414	568
peak1048	60	38	1312	831	33	40	456	421
peak1049	110	32	536	296	67	46	276	202
peak1050	43	14	260	111	29	26	159	83
peak1051	78	108	658	2228	93	154	501	873
peak1052	299	166	4975	3892	297	248	3304	1851
peak1053	666	265	393	327	455	380	446	968
peak1054	229	94	5653	2668	241	176	2286	964
peak1055	48	40	175	150	60	43	56	53
peak1056	291	223	286	1734	112	166	230	705
peak1057	6	11	139	97	6	9	91	72
peak1058	77	107	685	947	75	104	355	370
peak1059	310	111	2978	2180	178	136	1896	1435
peak1060	1	12	167	143	0	5	100	41
peak1061	0	4	217	84	31	17	2643	1009
peak1062	34	27	259	220	30	26	242	292
peak1063	3	5	40	98	10	6	25	76
peak1064	4	4	180	152	5	8	72	51
peak1065	105	75	2411	2680	199	169	2928	1693
peak1066	33	26	63	78	23	33	41	101
peak1067	80	34	2878	1611	63	42	1005	593
peak1068	6	11	268	297	5	10	179	105
peak1069	77	49	693	580	43	37	276	243
peak1070	71	60	557	703	98	81	514	306
peak1071	3	15	200	203	8	9	137	105
peak1072	15	21	129	171	30	54	69	102
peak1073	46	26	359	706	44	56	254	394
peak1074	37	20	456	517	34	51	244	289
peak1075	52	66	1386	1529	53	85	1050	1036
peak1076	50	25	589	261	60	33	173	152
peak1077	34	32	823	752	23	37	420	533
peak1078	16	2	254	115	14	16	169	80
peak1079	3	8	323	409	4	6	66	62
peak1080	48	30	268	240	17	18	49	14
peak1081	1134	476	43537	25997	514	414	12902	7915
peak1082	105	105	1050	1475	71	80	414	326
peak1083	52	58	725	1058	13	22	121	152
peak1084	83	52	707	1080	14	22	87	164
peak1085	48	8	254	218	38	52	127	116
peak1086	33	27	197	275	18	42	140	161
peak1087	33	12	569	500	59	47	826	487
peak1088	70	44	776	921	119	101	1103	929
peak1089	58	20	232	344	84	76	168	175
peak1090	45	67	882	928	69	97	491	310
peak1091	268	172	342	880	147	304	356	912
peak1092	24	0	73	30	27	16	56	68
peak1093	202	98	560	505	136	135	480	417
peak1094	93	30	645	296	98	69	257	240
peak1095	96	61	290	274	143	110	237	262
peak1096	67	49	434	386	38	46	82	118
peak1097	201	100	2300	1977	126	140	1344	1423
peak1098	25	65	224	389	27	67	89	189
peak1099	258	160	1361	1640	165	190	654	1407
peak1100	30	89	394	1442	45	64	361	449
peak1101	15	22	866	905	18	51	396	319
peak1102	27	13	563	398	9	33	274	120
peak1103	0	0	91	132	0	0	54	24
peak1104	67	32	269	139	44	31	149	63
peak1105	113	50	1365	1499	130	94	1376	971
peak1106	155	89	2319	2192	128	114	2290	1197
peak1107	17	6	136	142	17	22	177	122
peak1108	60	43	413	578	57	42	138	295
peak1109	296	88	230	174	168	131	311	395
peak1110	353	191	6157	3887	328	277	2554	1835
peak1111	351	141	1985	1231	403	206	1654	1134
peak1112	77	88	1160	1673	89	186	1230	734
peak1113	164	87	2396	1813	174	131	1517	940
peak1114	28	6	508	339	21	32	287	155
peak1115	79	76	1036	1106	148	153	953	638
peak1116	59	70	985	1444	34	130	587	457
peak1117	170	41	800	522	180	132	459	509
peak1118	51	28	626	591	83	55	543	274
peak1119	5	5	261	179	0	3	105	64
peak1120	3	3	147	97	9	7	43	66
peak1121	115	101	512	466	75	95	119	183
peak1122	245	151	2339	2616	161	193	921	833
peak1123	79	58	705	909	64	56	159	218
peak1124	0	7	110	155	7	5	91	53
peak1125	110	47	848	617	131	92	832	809
peak1126	14	27	670	555	51	40	523	225
peak1127	3	8	63	59	9	8	29	37
peak1128	19	0	423	264	20	9	333	205
peak1129	143	80	1153	1538	185	145	1191	1324
peak1130	114	74	779	1030	159	145	580	427
peak1131	71	28	2023	1731	9	44	1095	549
peak1132	12	11	93	98	4	14	19	24
peak1133	26	29	399	339	17	44	148	64
peak1134	83	39	2002	1477	57	63	688	308
peak1135	269	102	1086	978	260	201	960	1097
peak1136	24	16	278	332	29	29	228	166
peak1137	0	0	114	63	0	1	53	34
peak1138	224	177	1723	2181	137	170	1163	1102
peak1139	108	91	468	875	99	123	307	504
peak1140	487	345	7203	9490	290	279	4366	2731
peak1141	79	57	1206	1355	43	44	568	452
peak1142	102	87	2109	2770	49	80	1247	783
peak1143	36	28	138	175	16	16	66	38
peak1144	28	11	277	216	16	13	101	101
peak1145	465	286	1756	2606	228	424	716	917
peak1146	30	25	112	95	17	59	104	112
peak1147	22	35	332	439	34	44	215	199
peak1148	10	19	46	80	2	11	95	40
peak1149	25	28	240	330	37	35	313	240
peak1150	13	19	708	807	21	27	812	459
peak1151	140	130	3208	4295	114	125	2167	1069
peak1152	2	6	162	152	5	13	88	41
peak1153	81	45	1528	1558	75	69	864	639
peak1154	92	58	2131	2302	82	82	1180	855
peak1155	87	34	491	874	65	48	403	553
peak1156	163	146	1306	1832	120	184	848	1110
peak1157	190	122	3009	4029	143	232	2117	2171
peak1158	16	10	149	178	15	21	70	65
peak1159	194	80	2688	1218	96	73	1054	240
peak1160	1752	1069	23909	32088	2915	2401	33625	23299
peak1161	116	85	1720	2255	75	66	765	627
peak1162	4	14	282	222	14	3	98	79
peak1163	8	8	175	138	15	9	76	70
peak1164	47	26	882	645	46	36	419	169
peak1165	2	8	468	694	5	7	389	203
peak1166	50	26	1874	1706	19	14	893	404
peak1167	271	131	3712	2506	212	240	1462	1080
peak1168	244	211	4779	5526	296	245	5628	2978
peak1169	36	15	362	591	34	18	264	175
peak1170	8	5	87	63	2	11	33	32
peak1171	46	14	369	325	59	57	190	120
peak1172	105	65	2478	1878	120	106	1529	1151
peak1173	59	43	913	856	123	69	1362	1038
peak1174	18	12	319	313	35	22	583	399
peak1175	13	14	314	342	14	11	148	84
peak1176	4	1	43	34	19	28	88	113
peak1177	8	7	145	121	34	14	182	186
peak1178	35	6	302	217	22	10	114	86
peak1179	35	28	1896	1076	61	37	888	567
peak1180	88	57	346	403	67	92	149	178
peak1181	293	168	849	865	206	212	297	510
peak1182	8	4	487	327	4	0	169	105
peak1183	12	2	232	145	14	10	112	47
peak1184	7	5	95	68	7	11	58	52
peak1185	10	8	85	50	25	11	92	38
peak1186	1	0	93	58	0	4	104	85
peak1187	5	3	276	278	10	5	157	108
peak1188	23	14	317	369	14	30	176	129
peak1189	96	50	964	931	106	51	586	471
peak1190	9	5	119	138	9	2	43	41
peak1191	63	26	1170	827	96	50	710	368
peak1192	58	15	1938	1026	41	44	1821	843
peak1193	2	0	11	17	6	0	142	102
peak1194	25	4	620	431	28	6	416	242
peak1195	66	15	316	213	50	52	281	138
peak1196	22	7	276	293	36	18	443	277
peak1197	162	110	481	934	77	98	283	296
peak1198	286	264	4498	5077	229	233	1960	1514
peak1199	44	42	279	347	21	48	67	80
peak1200	138	138	1053	1548	91	161	419	509
peak1201	5	13	88	106	6	4	30	25
peak1202	5	10	53	160	3	4	25	41
peak1203	53	35	125	272	29	46	121	234
peak1204	399	139	605	541	445	292	773	1199
peak1205	78	32	316	394	76	101	289	245
peak1206	5	0	189	132	3	0	64	40
peak1207	2	5	63	144	3	20	60	79
peak1208	70	114	515	1424	77	100	320	434
peak1209	49	37	166	170	80	31	79	40
peak1210	288	165	3928	2193	191	136	1168	897
peak1211	24	13	294	274	13	18	193	89
peak1212	33	14	775	858	28	39	610	358
peak1213	2	0	114	73	0	6	15	13
peak1214	44	33	249	297	16	18	77	83
peak1215	13	9	141	115	24	12	55	54
peak1216	1	3	6	19	11	6	19	49
peak1217	6	11	94	72	18	14	129	64
peak1218	139	99	2445	2136	186	125	2574	1619
peak1219	68	55	370	430	65	67	398	392
peak1220	16	18	273	265	7	9	46	31
peak1221	2602	1403	4478	3489	1841	1102	6484	5533
peak1222	4	0	54	50	9	6	126	89
peak1223	0	0	105	66	5	2	142	91
peak1224	15	8	989	584	52	15	306	163
peak1225	64	27	220	192	70	28	99	82
peak1226	4	18	360	431	5	11	251	108
peak1227	21	24	274	425	19	10	253	197
peak1228	71	30	724	781	46	31	528	303
peak1229	46	16	350	277	16	17	182	125
peak1230	15	4	348	232	8	19	757	339
peak1231	37	43	331	611	30	81	174	194
peak1232	43	34	424	577	55	62	275	210
peak1233	30	8	189	177	36	21	95	57
peak1234	109	77	502	708	80	110	436	767
peak1235	752	316	16863	9166	805	643	9798	7096
peak1236	35	13	716	605	47	30	545	355
peak1237	335	73	780	391	211	94	846	667
peak1238	143	138	1286	1693	159	172	922	829
peak1239	168	73	915	904	204	195	379	404
peak1240	4	13	136	253	23	10	68	85
peak1241	26	14	509	325	13	12	86	83
peak1242	324	138	2004	1524	294	224	809	415
peak1243	42	15	600	367	48	19	678	329
peak1244	160	128	4858	5802	192	237	3854	2866
peak1245	206	79	1569	1358	301	110	733	503
peak1246	11	2	217	182	0	4	76	38
peak1247	100	35	703	532	50	70	274	284
peak1248	76	46	900	782	97	72	821	614
peak1249	24	10	1757	900	17	24	1117	635
peak1250	19	16	309	244	29	14	153	70
peak1251	20	8	159	71	10	8	33	13
peak1252	85	56	669	627	90	72	179	149
peak1253	14	2	126	117	3	1	24	28
peak1254	33	50	3009	3729	42	62	2630	1445
peak1255	36	58	2041	1082	16	34	929	492
peak1256	14	23	178	88	22	9	90	87
peak1257	17	11	301	307	8	12	122	70
peak1258	63	43	1007	1198	76	55	719	719
peak1259	374	92	3260	2377	219	180	1576	1646
peak1260	311	97	1032	487	378	212	534	166
peak1261	26	7	951	680	36	42	743	336
peak1262	3	3	233	196	7	2	60	58
peak1263	9	3	148	80	3	6	39	26
peak1264	170	82	1103	1218	105	106	751	461
peak1265	170	76	2213	2100	201	134	731	740
peak1266	21	5	64	73	16	8	58	126
peak1267	596	249	3065	2874	310	212	1466	1407
peak1268	11	1	77	106	2	5	44	27
peak1269	100	28	417	212	75	36	266	345
peak1270	13	18	303	219	4	14	199	80
peak1271	7	5	164	159	2	3	93	48
peak1272	2	4	95	142	4	2	70	53
peak1273	53	29	361	463	44	74	220	155
peak1274	324	142	1209	1092	195	134	339	367
peak1275	84	35	790	442	42	27	375	268
peak1276	28	11	344	351	9	11	116	94
peak1277	27	19	454	551	31	43	170	133
peak1278	54	52	1920	1893	43	39	1169	752
peak1279	40	27	829	865	28	44	841	407
peak1280	66	90	1502	1606	108	91	1210	724
peak1281	29	26	323	551	45	18	259	205
peak1282	5	4	326	222	2	14	94	61
peak1283	25	19	401	535	31	40	285	205
peak1284	55	24	397	449	64	58	283	292
peak1285	398	303	6746	5901	394	431	3470	3923
peak1286	118	105	2368	1624	137	155	1558	893
peak1287	78	74	300	312	101	106	195	179
peak1288	126	91	2110	2780	129	200	1800	1372
peak1289	84	58	474	657	116	114	440	603
peak1290	3	6	154	166	8	12	228	99
peak1291	54	37	586	669	72	57	578	404
peak1292	260	205	14474	13046	402	408	11937	8238
peak1293	177	61	3933	3543	221	200	2356	2000
peak1294	77	33	439	533	102	106	291	202
peak1295	82	57	2606	1719	63	45	1395	895
peak1296	53	48	765	552	75	36	414	250
peak1297	42	47	319	578	60	44	131	113
peak1298	73	48	750	879	56	47	368	288
peak1299	40	43	401	630	26	20	206	195
peak1300	7	18	196	219	9	4	80	50
peak1301	300	168	3544	3468	123	153	2588	3369
peak1302	53	38	824	815	75	56	851	649
peak1303	14	8	125	189	13	30	93	135
peak1304	51	33	2628	2887	36	49	2124	1793
peak1305	74	43	1028	870	59	42	482	386
peak1306	206	177	1023	1317	208	223	811	1127
peak1307	43	28	139	134	52	17	127	96
peak1308	106	58	1524	1238	62	52	818	552
peak1309	224	100	2369	1986	165	119	1502	704
peak1310	25	39	925	1197	20	39	343	295
peak1311	231	162	4245	4820	170	209	1788	1764
peak1312	142	67	615	681	94	84	445	350
peak1313	98	22	1813	944	103	65	983	227
peak1314	65	27	599	707	103	79	552	366
peak1315	19	17	560	453	18	26	359	141
peak1316	124	76	1241	1242	153	155	1413	1272
peak1317	53	24	740	788	26	42	723	488
peak1318	130	109	3504	2564	271	291	2843	1294
peak1319	32	15	747	500	49	27	561	392
peak1320	184	85	121	166	105	81	159	236
peak1321	179	78	132	353	141	124	224	296
peak1322	56	17	926	794	39	66	328	329
peak1323	349	295	3853	5180	399	329	6032	3125
peak1324	384	240	5829	5555	338	268	3029	2278
peak1325	104	41	423	544	60	61	170	205
peak1326	73	86	231	349	68	74	144	74
peak1327	134	95	526	945	112	137	162	263
peak1328	146	59	1608	993	170	120	1282	1019
peak1329	86	67	4351	2677	117	72	3001	1169
peak1330	17	15	168	177	23	5	81	65
peak1331	37	15	359	310	23	28	316	145
peak1332	6	15	330	394	17	11	115	121
peak1333	162	64	3562	1838	141	106	3391	1388
peak1334	32	34	651	617	8	13	124	89
peak1335	144	38	109	124	85	66	82	195
peak1336	24	18	350	418	1	31	414	876
peak1337	41	43	441	356	47	49	291	287
peak1338	27	9	193	129	30	22	68	28
peak1339	76	11	511	287	50	35	178	121
peak1340	10	5	323	212	1	15	107	43
peak1341	105	44	1172	491	104	81	374	157
peak1342	141	71	1300	1061	144	84	657	762
peak1343	304	93	3528	1700	242	155	2669	1995
peak1344	245	120	2915	3464	259	211	2131	1680
peak1345	54	44	383	476	47	77	131	173
peak1346	1	0	128	87	0	7	33	16
peak1347	2	0	220	111	3	5	89	36
peak1348	8	0	361	255	5	5	81	51
peak1349	97	55	1482	1212	76	100	924	580
peak1350	25	24	276	234	19	19	173	174
peak1351	19	16	149	198	17	14	68	50
peak1352	5	8	130	152	2	4	107	127
peak1353	0	0	48	59	22	26	114	128
peak1354	62	25	284	187	66	43	172	126
peak1355	65	44	807	579	67	46	313	254
peak1356	119	42	1175	1174	77	36	1337	1041
peak1357	12	1	187	97	5	2	118	68
peak1358	84	23	696	503	70	62	505	261
peak1359	53	49	599	810	47	31	190	165
peak1360	76	51	2012	1657	83	128	897	519
peak1361	30	26	303	525	25	48	133	183
peak1362	20	5	268	153	23	14	137	146
peak1363	83	27	1768	1065	48	59	948	744
peak1364	17	4	332	291	13	7	224	134
peak1365	90	50	773	890	81	87	564	465
peak1366	45	63	915	1657	54	88	625	785
peak1367	8	2	64	84	3	8	52	64
peak1368	0	10	966	724	9	8	602	449
peak1369	66	27	235	154	80	36	141	261
peak1370	98	46	114	212	62	80	104	283
peak1371	359	179	5367	3441	411	313	4455	2582
peak1372	19	11	414	267	16	14	358	209
peak1373	181	78	7741	3736	240	132	6502	2444
peak1374	2	24	220	284	16	19	289	238
peak1375	144	87	944	1187	168	156	849	1188
peak1376	188	56	1077	419	129	76	570	495
peak1377	48	27	369	278	4	7	63	54
peak1378	65	60	2015	2419	57	69	1224	1087
peak1379	42	37	429	506	52	43	236	162
peak1380	30	5	28	27	30	10	30	54
peak1381	14	26	208	312	35	31	90	64
peak1382	51	17	421	429	33	30	231	251
peak1383	70	38	1062	891	64	36	388	330
peak1384	93	46	940	658	151	127	470	227
peak1385	16	7	154	220	3	5	40	28
peak1386	436	157	3681	2363	338	185	1107	747
peak1387	1139	503	10394	9640	801	709	5235	5076
peak1388	370	167	2241	2403	250	170	1444	1596
peak1389	62	43	1461	1417	30	52	588	396
peak1390	15	18	1442	1935	8	15	824	628
peak1391	4	0	50	31	2	5	245	97
peak1392	14	16	215	79	18	5	40	35
peak1393	1	5	86	75	1	3	7	2
peak1394	218	93	4413	4370	138	93	1802	1474
peak1395	142	123	1071	1374	89	97	426	636
peak1396	24	16	175	119	25	23	118	85
peak1397	277	184	5658	4157	263	278	4253	2016
peak1398	126	71	100	293	110	119	192	269
peak1399	550	245	2553	3197	348	349	1673	2365
peak1400	177	64	982	587	234	188	531	396
peak1401	244	200	7514	7713	232	214	4013	2616
peak1402	9	6	120	122	12	14	62	58
peak1403	155	41	7857	4937	141	117	5509	2945
peak1404	35	16	115	122	18	17	56	68
peak1405	226	143	4890	5227	540	547	6334	5479
peak1406	62	32	235	296	111	58	370	324
peak1407	2	2	166	128	3	12	64	98
peak1408	481	273	716	1674	359	275	791	1442
peak1409	171	104	11548	7688	188	177	9158	5703
peak1410	3	7	153	145	4	2	31	42
peak1411	4	7	202	174	6	8	78	45
peak1412	19	26	143	232	17	42	90	78
peak1413	104	71	2305	1808	56	81	998	837
peak1414	99	117	1952	3683	74	83	1175	1445
peak1415	11	4	133	263	19	8	95	121
peak1416	599	313	3993	3692	334	198	2023	1414
peak1417	156	77	916	913	114	84	621	868
peak1418	17	4	382	347	2	0	35	36
peak1419	216	144	2510	2357	140	160	1568	1053
peak1420	6	5	130	117	2	7	95	36
peak1421	11	14	257	204	12	6	173	74
peak1422	0	0	86	67	3	0	13	5
peak1423	49	39	455	330	29	30	102	57
peak1424	1166	598	19556	14623	1085	887	15023	9041
peak1425	187	190	1534	2896	207	217	1441	1334
peak1426	317	179	6791	7369	284	265	6778	5499
peak1427	72	42	573	698	67	44	369	401
peak1428	12	4	472	330	6	9	107	69
peak1429	41	30	309	265	42	18	144	150
peak1430	30	8	153	135	0	5	41	36
peak1431	33	22	94	103	45	15	94	102
peak1432	76	32	405	298	118	37	237	255
peak1433	6	0	474	326	1	3	197	98
peak1434	1	0	74	81	9	7	53	55
peak1435	304	113	1876	1010	282	125	1227	739
peak1436	25	17	389	546	7	28	93	67
peak1437	115	123	1681	3482	111	138	773	1174
peak1438	39	16	166	311	42	44	158	119
peak1439	88	79	2556	3454	119	128	1955	1412
peak1440	32	24	487	478	22	34	364	212
peak1441	8	5	307	364	0	7	72	66
peak1442	82	56	263	158	28	24	86	201
peak1443	95	40	1118	669	79	69	338	211
peak1444	1066	960	21666	20157	816	1184	14051	8590
peak1445	150	129	906	964	97	119	505	345
peak1446	180	213	1141	2544	144	276	551	1000
peak1447	76	66	543	603	95	93	266	287
peak1448	274	167	3710	3610	274	139	2387	1409
peak1449	200	184	1517	1916	142	203	1227	1115
peak1450	12	10	274	147	18	12	117	68
peak1451	111	97	3733	2924	115	136	2099	1044
peak1452	18	26	371	287	22	15	88	88
peak1453	46	10	271	249	9	5	75	47
peak1454	3	0	93	43	0	3	22	11
peak1455	193	89	884	821	121	101	533	769
peak1456	23	4	103	214	7	19	90	125
peak1457	438	240	3480	3999	345	244	1899	2230
peak1458	141	102	2284	1563	154	132	1145	1414
peak1459	134	149	579	1061	143	235	523	1012
peak1460	85	98	856	1078	76	100	781	940
peak1461	28	43	772	556	35	51	235	109
peak1462	20	34	1099	894	72	44	1047	450
peak1463	7	4	166	273	5	34	72	115
peak1464	410	125	2803	2698	294	248	1332	1204
peak1465	172	69	1461	1555	149	135	836	993
peak1466	52	41	1129	817	40	50	679	677
peak1467	49	28	469	314	53	32	492	264
peak1468	214	210	1801	3142	274	309	1044	1369
peak1469	120	53	710	761	68	68	467	645
peak1470	182	111	1189	1161	181	155	663	473
peak1471	263	112	2490	1920	142	143	493	347
peak1472	204	79	1406	1073	105	91	339	320
peak1473	106	80	1994	1877	106	51	767	563
peak1474	249	133	1438	1122	143	117	253	227
peak1475	307	121	1391	1553	107	112	535	519
peak1476	14	30	209	260	7	21	53	96
peak1477	188	107	3229	3397	95	177	2127	1908
peak1478	37	33	511	607	55	70	234	183
peak1479	267	73	150	210	156	109	197	408
peak1480	145	86	5157	4024	104	127	2427	1016
peak1481	12	7	165	194	6	12	35	30
peak1482	216	96	300	637	281	270	541	1157
peak1483	82	40	94	265	225	202	257	821
peak1484	8	8	426	397	27	6	294	134
peak1485	44	19	291	460	46	72	166	196
peak1486	100	65	912	818	66	72	250	207
peak1487	19	22	364	214	3	37	62	32
peak1488	107	85	2472	3069	98	125	1917	1685
peak1489	193	98	1715	1204	183	111	587	295
peak1490	154	69	1831	1379	163	183	2336	1101
peak1491	419	238	642	1434	410	321	778	1364
peak1492	5	11	248	158	3	6	108	53
peak1493	43	26	1378	1443	75	74	1187	620
peak1494	27	17	201	126	32	9	152	53
peak1495	4	5	123	199	17	13	88	81
peak1496	126	80	833	916	55	75	338	514
peak1497	76	53	426	571	38	50	156	255
peak1498	232	71	1398	859	82	79	591	494
peak1499	136	121	1614	959	207	110	514	249
peak1500	105	31	2678	1508	55	47	938	546
peak1501	282	96	1192	612	187	94	570	531
peak1502	109	45	2024	1421	90	53	837	700
peak1503	65	47	1231	1039	73	62	2521	1096
peak1504	54	45	752	954	36	64	396	452
peak1505	87	53	387	464	88	72	349	199
peak1506	78	54	268	411	68	77	222	221
peak1507	37	29	364	467	45	34	331	381
peak1508	272	129	16724	14888	299	208	15439	4699
peak1509	269	140	6354	5388	218	177	2237	1206
peak1510	45	38	55	188	18	41	53	184
peak1511	28	19	139	137	8	15	24	43
peak1512	5	4	477	566	5	34	496	355
peak1513	101	64	1043	949	106	80	945	580
peak1514	134	35	785	699	63	34	354	379
peak1515	18	11	57	102	40	42	166	187
peak1516	32	40	156	189	114	94	316	336
peak1517	372	230	9376	6801	330	305	6971	4462
peak1518	60	43	393	394	36	72	198	236
peak1519	14	5	190	166	10	23	191	156
peak1520	163	125	1018	924	224	146	731	623
peak1521	10	14	50	134	7	10	23	35
peak1522	31	20	206	143	32	12	52	41
peak1523	337	230	5060	6101	353	263	5444	3543
peak1524	870	312	4161	3809	526	515	2333	2912
peak1525	472	261	29005	18803	357	370	17292	10731
peak1526	65	38	896	827	38	25	400	372
peak1527	109	96	1385	1752	199	182	1865	1180
peak1528	50	65	656	998	117	118	918	815
peak1529	127	125	806	616	249	211	705	274
peak1530	0	0	118	118	0	0	14	10
peak1531	388	290	5892	7250	339	345	4948	5010
peak1532	87	37	1516	876	72	38	823	335
peak1533	95	65	1963	1637	131	124	1453	783
peak1534	7	5	118	193	0	4	93	39
peak1535	18	6	62	96	6	13	49	58
peak1536	63	41	500	666	77	49	313	268
peak1537	18	26	155	265	11	26	52	40
peak1538	22	18	251	203	8	19	115	72
peak1539	117	67	243	290	119	97	140	123
peak1540	76	45	3548	2806	97	104	2380	1261
peak1541	74	47	2180	2484	46	58	977	550
peak1542	729	240	6696	3018	706	316	3084	2385
peak1543	1107	249	9367	4520	706	405	5335	3890
peak1544	39	21	98	144	14	17	48	62
peak1545	18	9	130	140	14	13	79	92
peak1546	46	45	409	641	26	76	302	271
peak1547	44	43	262	302	51	50	158	178
peak1548	223	158	1474	3801	257	224	1282	3773
peak1549	160	117	1291	1241	170	151	885	938
peak1550	293	138	1098	1045	238	220	559	917
peak1551	228	141	855	1171	207	176	609	832
peak1552	111	88	1131	2080	159	143	1642	1150
peak1553	347	149	2166	2388	255	211	1806	2863
peak1554	180	68	1401	1038	131	90	517	512
peak1555	40	25	710	709	31	17	190	191
peak1556	146	108	279	261	216	158	370	495
peak1557	68	67	725	691	116	86	378	363
peak1558	38	20	643	589	52	46	557	555
peak1559	2	0	164	85	11	4	100	103
peak1560	44	45	1727	1802	22	56	850	717
peak1561	16	11	204	218	14	18	107	375
peak1562	191	160	2327	2459	142	141	1170	815
peak1563	25	12	166	169	23	29	158	86
peak1564	106	71	460	567	70	87	306	572
peak1565	78	30	1734	1572	42	59	1138	914
peak1566	82	73	858	605	60	45	143	110
peak1567	211	180	2344	2564	161	178	1034	705
peak1568	449	224	9191	9160	313	314	5771	3012
peak1569	316	245	2500	3115	303	264	1221	1054
peak1570	30	15	136	358	17	23	116	173
peak1571	2	0	76	48	7	7	255	110
peak1572	0	2	40	37	17	4	238	158
peak1573	5	11	126	123	61	30	382	300
peak1574	125	62	573	704	149	138	385	536
peak1575	6	2	110	76	21	8	28	17
peak1576	16	6	150	182	7	11	227	111
peak1577	39	11	416	435	21	17	192	101
peak1578	20	14	99	202	4	16	61	79
peak1579	224	168	4838	5135	144	169	3062	2092
peak1580	74	59	1039	1302	37	58	372	276
peak1581	18	9	146	121	23	9	142	117
peak1582	15	17	135	90	17	15	20	24
peak1583	507	299	6407	5637	667	581	4073	3649
peak1584	120	109	1505	1286	145	180	500	307
peak1585	16	3	198	211	1	13	35	39
peak1586	102	34	1076	776	40	39	232	218
peak1587	4	6	242	254	9	9	102	81
peak1588	31	25	871	764	29	58	763	386
peak1589	10	29	414	793	33	50	133	233
peak1590	96	79	401	605	122	122	204	203
peak1591	8	17	127	109	15	13	36	6
peak1592	60	19	33	104	18	24	55	119
peak1593	64	56	932	797	75	104	605	334
peak1594	47	26	692	895	47	42	631	517
peak1595	0	0	47	46	1	1	13	6
peak1596	178	52	509	363	208	108	209	268
peak1597	100	28	339	320	123	71	260	299
peak1598	85	78	3867	4061	100	142	3783	3024
peak1599	20	11	271	159	26	11	54	27
peak1600	19	6	249	237	25	9	167	134
peak1601	52	5	204	203	17	22	61	134
peak1602	61	24	24	81	38	28	66	148
peak1603	33	10	602	580	84	74	1047	903
peak1604	10	12	306	237	12	9	133	69
peak1605	25	11	418	339	1	2	38	45
peak1606	6	4	141	59	2	0	97	40
peak1607	182	162	10917	10255	169	181	5209	3200
peak1608	275	130	2367	2038	204	134	1072	886
peak1609	28	54	597	689	49	45	262	153
peak1610	44	31	60	104	51	43	73	129
peak1611	10	3	151	64	6	6	59	39
peak1612	17	13	202	180	10	6	113	54
peak1613	295	132	1056	1008	316	264	742	544
peak1614	349	159	555	623	465	359	374	424
peak1615	11	11	91	82	11	2	14	16
peak1616	15	4	89	112	19	9	42	19
peak1617	123	54	788	765	90	47	155	160
peak1618	20	22	136	164	19	10	75	73
peak1619	773	346	8005	7987	536	308	5234	3345
peak1620	624	257	14359	9186	365	251	6161	4249
peak1621	33	47	1181	1100	35	33	356	202
peak1622	6	4	161	172	5	1	70	71
peak1623	216	122	4031	2880	295	204	2769	1382
peak1624	96	81	2260	2747	154	138	1624	1707
peak1625	14	7	112	43	6	6	58	35
peak1626	13	5	149	119	0	3	26	12
peak1627	145	80	3585	2649	76	93	1987	854
peak1628	494	332	6415	5683	184	276	3103	1777
peak1629	40	51	251	303	35	52	72	83
peak1630	115	56	316	366	48	70	63	96
peak1631	34	43	1578	1533	35	52	981	522
peak1632	655	256	4755	3396	412	323	2219	2340
peak1633	22	29	256	334	35	29	139	262
peak1634	114	65	919	1198	98	113	442	474
peak1635	74	44	949	783	73	90	599	430
peak1636	60	30	210	271	36	58	144	124
peak1637	62	21	911	669	32	50	439	356
peak1638	146	71	253	252	60	75	222	162
peak1639	72	22	158	229	52	27	99	203
peak1640	28	23	683	787	25	17	268	128
peak1641	171	109	3660	3627	233	210	2975	2312
peak1642	44	16	251	194	45	35	118	56
peak1643	74	19	218	212	52	31	113	90
peak1644	28	14	193	225	27	35	78	112
peak1645	21	8	248	369	3	18	134	88
peak1646	53	29	479	793	39	43	292	260
peak1647	54	31	298	302	22	40	206	193
peak1648	63	31	499	715	69	44	200	277
peak1649	21	1	356	308	19	2	352	171
peak1650	11	9	351	380	4	7	208	126
peak1651	5	6	215	246	8	7	129	112
peak1652	28	23	467	618	13	22	138	98
peak1653	12	24	362	460	23	26	97	86
peak1654	64	21	2116	1226	136	82	2648	1410
peak1655	9	27	302	319	25	45	83	86
peak1656	32	12	291	333	45	73	106	94
peak1657	7	2	321	379	1	3	192	73
peak1658	193	78	277	422	56	45	151	233
peak1659	35	23	350	538	34	23	161	173
peak1660	105	64	713	1056	46	115	409	327
peak1661	78	66	441	519	104	82	340	250
peak1662	121	120	1850	2387	110	173	867	636
peak1663	440	175	3275	3551	330	275	2032	1945
peak1664	142	47	587	620	139	88	327	470
peak1665	457	243	3003	4820	339	304	1814	2343
peak1666	3	1	61	45	0	0	70	22
peak1667	61	49	1182	1147	23	29	434	344
peak1668	15	10	499	601	15	28	211	192
peak1669	62	31	391	353	83	31	190	159
peak1670	50	26	269	368	22	42	142	141
peak1671	293	151	6452	4527	171	134	2194	1333
peak1672	143	81	445	635	72	86	179	246
peak1673	40	47	471	738	28	29	214	223
peak1674	68	65	237	334	35	24	136	140
peak1675	45	32	210	452	9	28	68	83
peak1676	14	13	329	429	13	13	148	123
peak1677	37	37	794	908	42	71	461	279
peak1678	59	51	603	538	125	98	262	154
peak1679	134	54	214	349	127	114	296	461
peak1680	14	9	429	325	16	26	122	154
peak1681	56	22	81	166	72	56	112	403
peak1682	577	336	7728	8477	595	700	4556	4900
peak1683	30	14	725	555	46	65	268	184
peak1684	211	130	1133	802	384	291	544	269
peak1685	124	99	3124	2938	73	102	1457	821
peak1686	39	15	610	508	23	29	393	194
peak1687	32	4	496	568	23	15	333	163
peak1688	20	4	104	151	17	5	16	23
peak1689	27	16	323	403	11	15	102	60
peak1690	117	89	1625	2146	43	94	617	467
peak1691	26	11	101	160	13	14	32	39
peak1692	13	24	122	284	3	10	68	47
peak1693	57	42	45	178	28	28	34	142
peak1694	21	14	145	158	11	17	53	71
peak1695	26	17	374	381	20	34	184	133
peak1696	63	88	767	600	78	78	240	381
peak1697	62	46	716	1117	79	55	437	255
peak1698	198	127	1185	1491	258	195	1920	1112
peak1699	445	211	6443	5052	526	375	4709	2943
peak1700	331	161	2822	2587	321	291	2570	2222
peak1701	147	116	173	203	127	124	153	117
peak1702	111	34	85	167	89	56	138	199
peak1703	30	28	261	218	21	26	78	51
peak1704	12	3	232	175	17	15	167	88
peak1705	22	18	252	298	22	17	210	130
peak1706	46	25	55	80	6	8	19	101
peak1707	110	64	414	656	117	100	332	520
peak1708	152	91	3067	3773	216	163	2880	2259
peak1709	24	11	493	349	26	17	334	326
peak1710	75	65	990	1150	68	58	483	392
peak1711	2	2	19	24	12	6	138	64
peak1712	70	35	557	452	45	30	373	266
peak1713	91	41	378	393	42	73	133	132
peak1714	227	139	3727	2591	158	132	1746	1465
peak1715	172	99	890	984	81	111	637	741
peak1716	125	52	1029	931	60	61	591	747
peak1717	73	61	1247	1176	82	54	730	613
peak1718	157	59	1447	589	119	89	682	352
peak1719	8	12	186	204	11	14	68	54
peak1720	15	2	155	203	6	6	83	58
peak1721	15	6	122	100	8	3	37	43
peak1722	5	4	136	66	5	8	52	68
peak1723	1	14	111	91	5	12	87	66
peak1724	46	26	743	561	28	35	415	273
peak1725	32	18	494	264	26	12	196	92
peak1726	14	13	1547	1427	18	22	1149	736
peak1727	64	12	402	329	39	60	158	373
peak1728	7	3	263	184	16	2	248	171
peak1729	6	0	71	49	0	0	45	21
peak1730	100	58	1792	1371	75	102	761	436
peak1731	41	10	627	572	55	41	979	549
peak1732	74	88	2212	2623	193	195	2510	2190
peak1733	65	22	184	298	127	60	409	554
peak1734	205	129	4986	2690	527	340	3889	1229
peak1735	61	58	379	226	224	178	392	128
peak1736	14	1	124	127	11	14	24	52
peak1737	20	31	858	1759	18	33	439	566
peak1738	25	2	347	246	47	18	436	288
peak1739	779	454	9451	8749	921	1003	13193	6895
peak1740	677	355	8952	7291	819	674	15296	13842
peak1741	22	7	145	108	18	9	247	167
peak1742	26	14	313	279	26	38	308	189
peak1743	7	10	79	130	5	31	105	194
peak1744	14	7	303	287	29	45	364	338
peak1745	11	13	271	275	27	51	385	763
peak1746	5	0	60	138	7	23	143	266
peak1747	0	4	81	140	8	2	96	126
peak1748	17	26	757	1354	49	53	339	395
peak1749	16	13	180	131	51	45	274	127
peak1750	40	28	99	208	70	71	72	111
peak1751	42	11	176	255	12	10	88	117
peak1752	72	37	1136	927	83	67	598	572
peak1753	30	15	286	250	26	11	249	164
peak1754	19	21	231	272	19	21	85	70
peak1755	35	34	280	481	37	41	227	190
peak1756	26	17	255	222	21	29	312	118
peak1757	69	41	462	407	50	67	394	554
peak1758	4	0	52	53	1	0	108	32
peak1759	4	8	43	39	29	24	106	164
peak1760	39	30	1205	997	158	181	2578	2171
peak1761	94	66	1579	1966	315	418	3228	4275
peak1762	111	46	1571	1039	72	90	856	639
peak1763	54	37	472	480	153	140	2291	1300
peak1764	88	64	1173	834	88	64	690	663
peak1765	18	14	263	355	13	25	271	385
peak1766	49	41	680	790	33	84	761	653
peak1767	13	1	570	374	0	5	80	96
peak1768	21	11	84	118	19	15	61	53
peak1769	22	12	149	60	8	15	88	89
peak1770	53	24	702	339	24	12	369	273
peak1771	9	1	231	155	32	28	559	352
peak1772	2	6	156	190	3	16	339	214
peak1773	298	77	3156	1434	224	193	2366	1599
peak1774	12	15	425	196	10	16	207	109
peak1775	10	6	198	86	3	6	70	25
peak1776	4	24	203	150	2	2	116	88
peak1777	51	19	286	148	28	20	302	84
peak1778	34	20	365	306	26	63	161	74
peak1779	39	22	501	519	31	27	412	358
peak1780	113	48	1695	1312	133	108	722	663
peak1781	13	9	135	138	6	9	62	46
peak1782	27	39	241	191	46	31	145	150
peak1783	18	26	441	871	19	52	341	595
peak1784	21	13	254	365	21	33	173	483
peak1785	165	81	1584	1555	91	69	615	402
peak1786	97	42	203	217	132	49	153	202
peak1787	40	32	145	63	35	20	59	26
peak1788	7	12	439	286	2	6	371	73
peak1789	5	8	232	235	22	12	247	107
peak1790	79	54	189	276	49	57	152	229
peak1791	323	188	3002	3052	293	285	2785	3049
peak1792	221	118	5365	4312	215	252	3765	2768
peak1793	47	49	630	995	32	61	474	513
peak1794	20	9	103	86	16	5	69	31
peak1795	44	40	364	535	32	56	306	401
peak1796	81	75	3044	3800	86	140	1730	2239
peak1797	53	56	791	1023	25	72	342	592
peak1798	103	106	3006	3613	67	118	1328	1380
peak1799	61	45	838	536	40	34	423	399
peak1800	14	8	170	80	9	4	94	28
peak1801	24	30	163	350	32	32	144	249
peak1802	39	35	405	570	30	72	295	323
peak1803	92	42	963	953	89	91	850	765
peak1804	23	6	185	155	58	34	140	160
peak1805	104	43	1031	305	78	53	579	293
peak1806	133	127	1463	1786	218	302	955	1144
peak1807	1727	887	39978	37015	1893	1348	26826	20833
peak1808	18	8	123	148	10	20	151	82
peak1809	113	34	1714	1263	68	106	839	437
peak1810	26	14	76	147	8	17	70	83
peak1811	35	26	392	448	61	53	297	407
peak1812	25	15	548	697	35	22	274	410
peak1813	74	39	97	93	46	19	52	147
peak1814	74	20	827	591	35	30	364	373
peak1815	13	18	600	538	11	9	306	270
peak1816	4	3	181	144	1	1	83	80
peak1817	15	5	230	169	9	6	88	89
peak1818	105	44	1063	591	75	60	1061	456
peak1819	20	16	431	370	10	35	286	200
peak1820	214	45	703	923	106	77	953	1104
peak1821	473	225	2041	2038	318	297	1720	1280
peak1822	38	11	198	195	9	8	65	23
peak1823	16	7	194	112	3	2	68	28
peak1824	91	57	686	713	88	29	493	269
peak1825	58	92	1859	2458	57	87	1871	1696
peak1826	82	66	922	954	60	52	393	362
peak1827	31	13	434	525	13	19	162	166
peak1828	40	21	393	372	32	29	168	143
peak1829	64	54	479	672	176	50	867	904
peak1830	16	13	257	215	28	24	444	269
peak1831	13	8	152	89	5	10	87	79
peak1832	68	24	1674	1086	41	49	1732	826
peak1833	10	12	158	162	5	18	129	153
peak1834	20	3	255	225	13	13	131	65
peak1835	80	40	95	86	39	13	55	84
peak1836	41	21	2259	1194	50	22	1010	337
peak1837	44	36	169	194	71	26	103	127
peak1838	20	9	110	149	20	19	58	133
peak1839	65	16	213	162	31	45	164	260
peak1840	32	15	341	266	21	51	329	289
peak1841	62	28	801	585	15	21	268	229
peak1842	10	7	147	98	9	3	117	43
peak1843	63	35	493	650	138	82	874	738
peak1844	64	36	1838	1080	90	105	3007	1067
peak1845	32	12	683	506	42	31	436	272
peak1846	13	5	167	155	14	7	83	86
peak1847	12	18	132	138	23	16	119	100
peak1848	51	32	873	451	95	52	649	195
peak1849	101	53	495	461	113	85	372	355
peak1850	393	334	286	815	360	430	414	863
peak1851	2	2	132	115	29	15	105	58
peak1852	2	1	151	58	5	1	20	21
peak1853	17	7	526	310	3	13	590	391
peak1854	7	5	97	114	13	7	92	97
peak1855	96	46	4089	2387	38	54	1698	1496
peak1856	0	0	190	81	2	5	389	146
peak1857	113	51	468	466	106	82	396	309
peak1858	27	8	159	207	14	16	62	52
peak1859	18	16	464	397	23	14	246	120
peak1860	198	123	991	1080	167	210	669	881
peak1861	36	32	161	358	50	41	138	364
peak1862	63	42	383	214	109	82	253	127
peak1863	117	49	3256	2005	125	85	3290	1975
peak1864	14	16	138	195	11	28	77	65
peak1865	0	4	268	319	3	0	198	127
peak1866	23	16	180	442	28	17	127	108
peak1867	24	9	165	79	29	13	166	47
peak1868	133	49	496	824	118	99	358	555
peak1869	120	44	911	375	152	95	301	173
peak1870	48	25	1273	1239	30	37	1131	619
peak1871	68	34	640	921	56	34	410	451
peak1872	29	12	471	399	36	13	186	121
peak1873	39	30	363	535	41	59	170	122
peak1874	92	78	1226	1472	70	100	882	899
peak1875	64	22	623	750	54	42	364	258
peak1876	181	100	3831	3087	126	139	1037	845
peak1877	101	34	146	238	63	53	141	286
peak1878	14	5	220	160	4	4	87	36
peak1879	9	24	329	377	20	33	189	136
peak1880	111	46	515	388	95	49	285	255
peak1881	77	70	1942	1888	76	74	1377	950
peak1882	26	12	29	86	37	10	91	124
peak1883	47	46	2089	1583	94	61	1444	708
peak1884	35	51	389	513	31	59	202	185
peak1885	287	184	2663	3518	314	344	2824	2207
peak1886	299	166	12736	6393	375	183	11023	4195
peak1887	65	55	798	753	32	61	334	325
peak1888	12	6	137	107	25	10	53	64
peak1889	255	71	569	260	216	129	428	521
peak1890	89	28	1305	660	96	109	575	525
peak1891	38	21	106	75	29	28	82	101
peak1892	17	2	181	125	2	24	95	57
peak1893	10	15	258	258	5	4	132	166
peak1894	5	4	77	41	63	50	546	454
peak1895	0	4	11	16	13	16	122	142
peak1896	98	90	7753	5558	113	109	5899	2942
peak1897	100	43	245	230	45	78	160	155
peak1898	71	54	1642	1223	47	76	829	878
peak1899	207	165	843	1102	258	295	1027	919
peak1900	236	83	1247	800	219	132	801	806
peak1901	318	163	2308	2162	316	222	1315	1642
peak1902	12	4	137	225	7	14	21	51
peak1903	22	10	221	356	6	19	110	60
peak1904	8	14	146	121	5	15	47	60
peak1905	30	27	194	243	28	2	108	195
peak1906	19	28	214	184	13	26	61	83
peak1907	70	43	889	826	49	70	403	268
peak1908	153	45	943	536	192	123	556	435
peak1909	21	8	632	490	15	21	416	367
peak1910	8	5	177	132	10	11	127	76
peak1911	55	49	508	802	54	84	339	474
peak1912	13	8	293	335	24	13	172	142
peak1913	142	59	1795	1436	48	21	267	201
peak1914	15	16	116	135	5	9	14	4
peak1915	577	400	24561	25278	284	335	8917	5548
peak1916	91	59	580	843	39	36	243	170
peak1917	308	223	2065	2812	177	164	895	570
peak1918	59	78	1322	1298	69	73	722	625
peak1919	13	10	391	355	12	21	230	175
peak1920	64	34	189	228	47	31	82	100
peak1921	58	30	1264	811	59	47	678	387
peak1922	180	121	6958	4168	194	168	2649	983
peak1923	268	83	3681	2108	238	102	1158	804
peak1924	28	21	301	306	40	37	148	115
peak1925	52	42	1007	1557	116	82	1025	765
peak1926	38	48	693	646	41	44	606	338
peak1927	0	0	224	163	9	12	103	104
peak1928	108	41	726	732	153	129	852	836
peak1929	40	29	58	108	24	36	82	236
peak1930	174	67	1426	1716	194	176	972	1578
peak1931	71	43	986	1624	87	126	620	879
peak1932	152	94	833	794	140	111	245	385
peak1933	31	25	893	708	79	53	1100	235
peak1934	134	52	6265	4632	140	110	2929	1701
peak1935	140	70	442	536	115	98	275	186
peak1936	16	8	281	307	5	1	110	113
peak1937	187	117	4450	2633	174	174	2972	1624
peak1938	14	11	267	221	6	11	143	118
peak1939	483	254	4492	4875	449	343	2717	3500
peak1940	135	105	541	954	93	116	340	727
peak1941	75	22	89	76	54	49	83	118
peak1942	156	105	6016	4239	202	140	4160	1874
peak1943	40	49	471	654	53	75	462	540
peak1944	198	137	1145	2647	166	269	867	1218
peak1945	11	14	156	118	18	21	251	306
peak1946	45	36	487	298	74	72	236	125
peak1947	43	53	310	207	51	48	141	84
peak1948	0	0	85	57	6	3	185	106
peak1949	107	84	1945	1205	120	93	585	576
peak1950	34	20	277	172	18	8	97	110
peak1951	582	281	25440	18216	331	338	5368	3172
peak1952	166	86	1089	1245	72	130	283	277
peak1953	91	34	747	532	90	76	374	304
peak1954	91	48	1506	1318	99	99	1970	1520
peak1955	42	17	693	471	22	21	407	218
peak1956	7	6	321	154	2	3	146	60
peak1957	75	15	2592	1064	58	35	1036	448
peak1958	334	276	325	1284	279	282	439	1101
peak1959	106	42	1786	2127	66	87	1131	1160
peak1960	11	25	203	227	23	6	110	77
peak1961	24	19	1496	654	46	26	1372	595
peak1962	103	55	1867	1995	189	98	833	766
peak1963	199	44	390	442	150	77	291	310
peak1964	86	90	2307	3288	125	122	2091	1600
peak1965	38	53	769	1019	41	92	651	636
peak1966	8	4	212	225	6	9	75	49
peak1967	131	78	677	711	157	166	348	290
peak1968	5	0	95	72	3	1	174	69
peak1969	0	0	162	86	0	5	35	28
peak1970	52	36	241	122	43	47	54	53
peak1971	144	112	1340	1220	134	147	380	380
peak1972	7	5	338	238	7	8	597	361
peak1973	6	4	297	283	13	16	604	402
peak1974	4	7	113	147	10	9	199	227
peak1975	465	145	1644	1372	285	149	1177	1073
peak1976	413	199	688	527	390	257	664	1087
peak1977	81	70	1185	1641	88	120	765	514
peak1978	51	22	184	231	59	37	73	62
peak1979	5	2	181	156	0	3	109	76
peak1980	13	28	246	246	25	19	197	74
peak1981	3	2	96	133	4	6	72	40
peak1982	117	141	2637	3040	138	239	1637	1525
peak1983	3	4	97	196	5	15	133	127
peak1984	52	44	486	908	54	101	584	600
peak1985	89	49	1288	993	73	65	589	687
peak1986	6	8	162	274	6	4	26	29
peak1987	113	56	1242	1195	117	99	713	419
peak1988	229	106	6952	4491	131	153	4041	1817
peak1989	20	12	183	162	0	0	21	26
peak1990	140	51	1523	1547	68	57	727	582
peak1991	27	28	201	373	30	41	121	143
peak1992	9	1	108	164	12	13	48	41
peak1993	67	33	2026	1642	51	27	1048	582
peak1994	32	23	307	326	49	54	185	152
peak1995	9	20	228	307	13	9	80	46
peak1996	38	25	1663	1344	27	47	942	511
peak1997	12	9	197	159	16	15	77	66
peak1998	87	31	15541	5967	83	64	8688	1927
peak1999	28	32	169	195	28	31	100	72
[truncated: 7,049 more rows]
