# Supplementary material for: Limits in the detection of m6A changes using MeRIP/m6A-seq
Source: Sci Rep. 2020 Apr 20;10:6590. doi: 10.1038/s41598-020-63355-3 (PMC7170965; doi:10.1038/s41598-020-63355-3)
Supplement: Supplementary file 3 — Supplementary information 3. [file 41598_2020_63355_MOESM3_ESM.zip › additional_file4_v2/macs2_deq_results/tan_kshv_2018a_deq_results.txt]

seqnames	start	end	width	strand	annot	main.gene	deseq2.p	deseq2.padj	edger.p	edger.padj	qnb.p	qnb.padj	peak.l2fc	gene.l2fc	gene.p	gene.padj	diff.l2fc
chr1	853885	853997	112	+	exon	LINC01128	0.347384161312366	1	0.25238149358343	1	0.592963576005528	0.997077513615559	0.478082465988183	-0.429140050290032	0.25748630611494	0.468316512183879	0.907222516278215
chr1	856624	856732	108	+	exon	LINC01128	0.0973635229941926	0.978571060434623	0.0613934263519604	1	0.216583252010583	0.997077513615559	0.119356737957768	-0.429140050290032	0.25748630611494	0.468316512183879	0.5484967882478
chr1	944626	944801	175	-	utr3	NOC2L	0.00229924072580637	0.256945237924627	0.000572068326494983	1	0.00920146173262247	0.997077513615559	2.113584876756	0.553196818688908	0.064639774195474	0.185402030967541	1.5603880580671
chr1	958975	959110	135	-	exon	NOC2L	0.598109255800631	1	0.452669965354726	1	0.495505211678766	0.997077513615559	0.889445199716097	0.553196818688908	0.064639774195474	0.185402030967541	0.336248381027189
chr1	960968	961105	137	+	intron	KLHL17	0.784345402861632	1	0.741897701983604	1	0.968767262333177	0.997077513615559	2.9585035986511	1.36901287930939	0.00656272146949299	0.0372115561924409	1.58949071934171
chr1	963234	963348	114	+	exon	KLHL17	0.157457633387217	1	0.11194807625844	1	0.134129126884451	0.997077513615559	2.96261033268998	1.36901287930939	0.00656272146949299	0.0372115561924409	1.59359745338059
chr1	963455	963555	100	+	utr3	KLHL17	0.0149614653296406	0.584029008292741	0.0078005330297272	1	0.00317247495327921	0.997077513615559	3.9451400392151	1.36901287930939	0.00656272146949299	0.0372115561924409	2.57612715990571
chr1	963851	963961	110	+	utr3	KLHL17	0.0579297608337333	0.881587495567126	0.0359680661033539	1	0.0587821630360356	0.997077513615559	3.04051832488976	1.36901287930939	0.00656272146949299	0.0372115561924409	1.67150544558036
chr1	964955	965277	322	+	utr3	KLHL17	0.068035814225117	0.919512864095514	0.0445682439675894	1	0.221621372145371	0.997077513615559	2.77238185935844	1.36901287930939	0.00656272146949299	0.0372115561924409	1.40336898004905
chr1	965447	965631	184	+	utr3	KLHL17	0.0129250119006377	0.551509782905893	0.00677399928907975	1	0.0749153629559046	0.997077513615559	2.88540697192889	1.36901287930939	0.00656272146949299	0.0372115561924409	1.51639409261949
chr1	965732	966098	366	+	utr3*	KLHL17	0.873598696340613	1	0.820264392634473	1	0.960987965464221	0.997077513615559	3.09732106305179	1.36901287930939	0.00656272146949299	0.0372115561924409	1.7283081837424
chr1	966763	966884	121	+	exon	PLEKHN1	0.726622742623946	1	0.648500214418414	1	0.810598533177021	0.997077513615559	3.3959715048232	2.95872043240327	1.02938950564263e-05	0.000202980685462324	0.43725107241993
chr1	1013961	1014453	492	+	utr5	ISG15	0.712195612923595	1	0.482692673349807	1	0.33872087463049	0.997077513615559	2.03841828299097	1.50852477565661	0.000312699500833517	0.00355787347131257	0.52989350733436
chr1	1055088	1055260	172	+	utr3	AGRN	0.280612859192622	1	0.33740888678899	1	0.843565739734463	0.997077513615559	0.214070830185432	0.46478767454413	0.344074316116167	0.562332803261536	-0.250716844358699
chr1	1055523	1055685	162	+	utr3	AGRN	0.588593758009408	1	0.45796636435779	1	0.960137047636402	0.997077513615559	0.498855749358746	0.46478767454413	0.344074316116167	0.562332803261536	0.0340680748146161
chr1	1071150	1071289	139	-	utr3	RNF223	0.604799406955806	1	0.627455095718861	1	0.623045002568368	0.997077513615559	3.44000507298765	3.89264020753207	3.27841678379104e-08	1.41456291212284e-06	-0.452635134544421
chr1	1071580	1071815	235	-	utr3	RNF223	0.392284846217203	1	0.313925852005871	1	0.335081108062465	0.997077513615559	3.57435622432349	3.89264020753207	3.27841678379104e-08	1.41456291212284e-06	-0.318283983208576
chr1	1074089	1074223	134	-	utr5	RNF223	0.584680553765662	1	0.539351962824538	1	0.419087025131933	0.997077513615559	4.35248866208167	3.89264020753207	3.27841678379104e-08	1.41456291212284e-06	0.459848454549606
chr1	1081892	1083017	1125	-	utr3	C1orf159	0.441806025479351	1	0.307349276790792	1	0.586461707950701	0.997077513615559	-0.29366977655202	-0.323286185503492	0.346520216647721	0.565185538151526	0.0296164089514724
chr1	1083277	1083703	426	-	exon	C1orf159	0.948882915981521	1	0.917038741734256	1	0.9694715126745	0.997077513615559	0.0788481331166066	-0.323286185503492	0.346520216647721	0.565185538151526	0.402134318620099
chr1	1203548	1203708	160	-	utr3	TNFRSF18	0.649873955018987	1	0.584263777450376	1	0.624589826561086	0.997077513615559	3.66097518210796	2.90560419293663	0.0154914319764923	0.0691667038710291	0.755370989171333
chr1	1203810	1204041	231	-	utr3	TNFRSF18	0.730947914924275	1	0.64241178488301	1	0.572020710335238	0.997077513615559	3.83741408961796	2.90560419293663	0.0154914319764923	0.0691667038710291	0.931809896681335
chr1	1217023	1217455	432	-	utr3	SDF4	0.590383555296116	1	0.756390199691536	1	0.496409490656668	0.997077513615559	0.0670286239793827	0.330336139119824	0.365845457986564	0.58400554582159	-0.263307515140441
chr1	1218557	1218799	242	-	utr3	SDF4	0.00323452737851717	0.30328360202672	0.000817910386197144	1	0.0202273817692547	0.997077513615559	1.84830122761839	0.330336139119824	0.365845457986564	0.58400554582159	1.51796508849856
chr1	1219704	1219873	169	-	exon	SDF4	0.263475770952077	1	0.220743928487719	1	0.164959866195728	0.997077513615559	3.63701815809384	0.330336139119824	0.365845457986564	0.58400554582159	3.30668201897402
chr1	1223920	1224029	109	-	exon	SDF4	0.0483290549034217	0.842275039477433	0.0165691129980719	1	0.165836894632612	0.997077513615559	1.28814146454737	0.330336139119824	0.365845457986564	0.58400554582159	0.95780532542755
chr1	1228663	1228981	318	-	utr5	SDF4	0.121984863680571	1	0.0590277861683293	1	0.449468431677438	0.997077513615559	0.88335113917208	0.330336139119824	0.365845457986564	0.58400554582159	0.553015000052256
chr1	1229882	1230183	301	-	intron	SDF4	0.0698549081520928	0.92514712128435	0.0477863003819797	1	0.000118584359319658	0.136237258263835	4.44087778606173	0.330336139119824	0.365845457986564	0.58400554582159	4.11054164694191
chr1	1231422	1231634	212	-	intron	SDF4	0.164599147306821	1	0.110767748762601	1	0.0354514493996386	0.997077513615559	3.99072877820071	0.330336139119824	0.365845457986564	0.58400554582159	3.66039263908089
chr1	1232577	1232764	187	+	exon	B3GALT6	0.605258167888099	1	0.670519824072516	1	0.466163240068756	0.997077513615559	-0.85928860050296	-0.666815537580575	0.0710876253867284	0.197779289884616	-0.192473062922385
chr1	1232850	1233661	811	+	utr3	B3GALT6	0.621043346214102	1	0.709702470062528	1	0.282656381921166	0.997077513615559	-0.641963475047754	-0.666815537580575	0.0710876253867284	0.197779289884616	0.0248520625328218
chr1	1233713	1234200	487	+	utr3	B3GALT6	0.519439673003089	1	0.386157643240124	1	0.764994503938578	0.997077513615559	-0.619662257612046	-0.666815537580575	0.0710876253867284	0.197779289884616	0.0471532799685297
chr1	1234475	1234947	472	+	utr3	B3GALT6	0.783119848989317	1	0.551164236723017	1	0.837960913337926	0.997077513615559	-0.44766933301892	-0.666815537580575	0.0710876253867284	0.197779289884616	0.219146204561655
chr1	1254960	1255483	523	-	utr3	UBE2J2	0.149596967800929	1	0.109463908417974	1	0.514227854212159	0.997077513615559	0.0787287939872215	-0.161792118779129	0.636392335396839	0.801928916439565	0.24052091276635
chr1	1267942	1268043	101	-	utr5	UBE2J2	0.36296537746453	1	0.299809442605762	1	0.918266377828341	0.997077513615559	0.575443230920442	-0.161792118779129	0.636392335396839	0.801928916439565	0.737235349699571
chr1	1273109	1273396	287	-	utr5	UBE2J2	0.397589571005812	1	0.312481007748027	1	0.595009276040594	0.997077513615559	2.39412440366784	-0.161792118779129	0.636392335396839	0.801928916439565	2.55591652244697
chr1	1292447	1292603	156	-	utr3	ACAP3	0.795468603332357	1	0.652572111526008	1	0.97925030679196	0.997077513615559	0.645246123570387	-0.345246656311769	0.366261693524707	0.584332940864343	0.990492779882156
chr1	1292687	1292861	174	-	utr3	ACAP3	0.899523013813326	1	0.994076407053388	1	0.938725919328619	0.997077513615559	-0.798251422632781	-0.345246656311769	0.366261693524707	0.584332940864343	-0.453004766321012
chr1	1300212	1300563	351	-	utr3	ACAP3	0.0107688657547842	0.505509373629828	0.00547412457297747	1	0.20170737674647	0.997077513615559	2.09251852985126	-0.345246656311769	0.366261693524707	0.584332940864343	2.43776518616303
chr1	1309074	1309221	147	+	utr5	PUSL1	0.775139293573067	1	0.723546413936367	1	0.739915072623022	0.997077513615559	1.45992997958212	0.527650481401999	0.332081289259125	0.550053614536178	0.932279498180123
chr1	1309391	1309543	152	+	utr5	PUSL1	0.972803129208721	1	0.908754388897731	1	0.877631510208967	0.997077513615559	1.16677757838512	0.527650481401999	0.332081289259125	0.550053614536178	0.639127096983118
chr1	1311672	1311919	247	-	utr3	CPSF3L	0.000580902187280532	0.108778659194426	0.000891196056470962	1	0.161630069054068	0.997077513615559	0.979980397403408	-0.0408026162049613	0.886897444908823	0.946422131905785	1.02078301360837
chr1	1312857	1313709	852	-	utr3	CPSF3L	0.0663463780720981	0.91604621231984	0.0356309199159513	1	0.453157147864279	0.997077513615559	0.760024932670101	-0.0408026162049613	0.886897444908823	0.946422131905785	0.800827548875062
chr1	1313808	1314234	426	-	utr3	CPSF3L	0.00824324105001767	0.462417606779404	0.00492799192386075	1	0.223840931630562	0.997077513615559	1.31505337271404	-0.0408026162049613	0.886897444908823	0.946422131905785	1.355855988919
chr1	1314296	1314792	496	-	utr3	CPSF3L	0.128798056269186	1	0.0901335705030176	1	0.441819073828249	0.997077513615559	0.769947518633794	-0.0408026162049613	0.886897444908823	0.946422131905785	0.810750134838755
chr1	1314901	1315671	770	-	utr3	CPSF3L	0.0480198924939079	0.840163582087848	0.0261178955616157	1	0.214725607324456	0.997077513615559	0.684368394711708	-0.0408026162049613	0.886897444908823	0.946422131905785	0.725171010916669
chr1	1315889	1316016	127	-	intron	CPSF3L	0.4568862185659	1	0.609356519279364	1	0.808396371923465	0.997077513615559	-0.000970895774892807	-0.0408026162049613	0.886897444908823	0.946422131905785	0.0398317204300685
chr1	1317419	1317529	110	-	exon	CPSF3L	0.77147402823705	1	0.691470316821444	1	0.97303104973433	0.997077513615559	-0.124332445459146	-0.0408026162049613	0.886897444908823	0.946422131905785	-0.0835298292541851
chr1	1317534	1317742	208	-	exon	RP5-890O3.9	0.385314777987326	1	0.331538365391536	1	0.741209124490155	0.997077513615559	0.397834825536332	0.00840128726180396	0.987571553695511	0.99423707038712	0.389433538274528
chr1	1318867	1319580	713	-	utr3	CPSF3L	0.00691849400576343	0.427221233764208	0.00240481679238548	1	0.134817706882244	0.997077513615559	1.36328084423943	-0.0408026162049613	0.886897444908823	0.946422131905785	1.4040834604444
chr1	1320833	1321143	310	-	utr3	CPSF3L	0.0200848057571214	0.631708411210283	0.0128541439821417	1	0.257502507482099	0.997077513615559	0.839661902222671	-0.0408026162049613	0.886897444908823	0.946422131905785	0.880464518427632
chr1	1324854	1325051	197	+	utr5	CPTP	0.657488699919743	1	0.73707904278697	1	0.700288052707558	0.997077513615559	0.142754997764162	-0.0162332458003458	0.968618058762929	0.985165313524404	0.158988243564508
chr1	1326777	1328841	2064	+	utr3	CPTP	0.739773314718883	1	0.56288600542631	1	0.933660276296914	0.997077513615559	0.277237776381811	-0.0162332458003458	0.968618058762929	0.985165313524404	0.293471022182157
chr1	1331310	1331655	345	+	utr5	TAS1R3	0.41924510474875	1	0.344528840777502	1	0.801983239704505	0.997077513615559	1.26784233744065	0.634427251784423	0.202172826662806	0.401394225199148	0.633415085656228
chr1	1332305	1333418	1113	+	exon	TAS1R3	0.85003401433138	1	0.754122785960785	1	0.843434311234945	0.997077513615559	0.80738761387698	0.634427251784423	0.202172826662806	0.401394225199148	0.172960362092557
chr1	1333479	1334398	919	+	exon	TAS1R3	0.67022394606797	1	0.746951817425572	1	0.454033635015043	0.997077513615559	0.827861991294078	0.634427251784423	0.202172826662806	0.401394225199148	0.193434739509656
chr1	1334517	1334734	217	+	utr3	TAS1R3	0.420955858475965	1	0.319369570026196	1	0.866852198128545	0.997077513615559	1.02277061043629	0.634427251784423	0.202172826662806	0.401394225199148	0.388343358651872
chr1	1335401	1336566	1165	-	utr3	DVL1	0.093296965267929	0.968940270191104	0.0389109173181698	1	0.393940814546237	0.997077513615559	0.601071782280811	-0.336693449561151	0.411275148320158	0.6284060243776	0.937765231841962
chr1	1338040	1338221	181	-	exon	DVL1	0.0762009948862425	0.934747699617053	0.0411142292394735	1	0.477731907735395	0.997077513615559	0.807004783047176	-0.336693449561151	0.411275148320158	0.6284060243776	1.14369823260833
chr1	1341740	1341873	133	-	exon	DVL1	0.245969327441251	1	0.179209984267733	1	0.60735583813638	0.997077513615559	1.11666215224123	-0.336693449561151	0.411275148320158	0.6284060243776	1.45335560180238
chr1	1351610	1351710	100	-	utr3*	MXRA8	0.0443658229556366	0.824378904700593	0.0227345402703193	1	0.415106613301026	0.997077513615559	0.474302600509442	0.0551666646209862	0.882222331055414	0.944244814707918	0.419135935888456
chr1	1352098	1353211	1113	-	utr3	MXRA8	0.669937631934531	1	0.945273051166316	1	0.81478130743438	0.997077513615559	-0.151366482057926	0.0551666646209862	0.882222331055414	0.944244814707918	-0.206533146678913
chr1	1353611	1353837	226	-	exon	MXRA8	0.864987449410709	1	0.979239662701531	1	0.749260938325062	0.997077513615559	-0.376470398273542	0.0551666646209862	0.882222331055414	0.944244814707918	-0.431637062894528
chr1	1354312	1354604	292	-	exon	MXRA8	0.470083151897176	1	0.53596967473548	1	0.354495329237049	0.997077513615559	-0.231499019025589	0.0551666646209862	0.882222331055414	0.944244814707918	-0.286665683646575
chr1	1357195	1357521	326	-	intron	MXRA8	0.265522406332156	1	0.329756483995623	1	0.412982365434004	0.997077513615559	-0.623892198032206	0.0551666646209862	0.882222331055414	0.944244814707918	-0.679058862653192
chr1	1361334	1361687	353	-	utr5	MXRA8	0.3831908440114	1	0.425445438883141	1	0.712876199312027	0.997077513615559	1.23760504696808	0.0551666646209862	0.882222331055414	0.944244814707918	1.1824383823471
chr1	1373795	1373909	114	-	utr3	AURKAIP1	0.00101266568501907	0.156775350451774	0.00177333585120489	1	0.219373265421754	0.997077513615559	0.882833190827745	-0.038936521717368	0.90965966092104	0.957149492586714	0.921769712545113
chr1	1374094	1374481	387	-	exon	AURKAIP1	0.122195422828699	1	0.082069097639713	1	0.613489550250693	0.997077513615559	0.793671147012929	-0.038936521717368	0.90965966092104	0.957149492586714	0.832607668730297
chr1	1374721	1375310	589	-	utr5	AURKAIP1	0.801072822182318	1	0.660936098538962	1	0.715920970856222	0.997077513615559	0.507729525230795	-0.038936521717368	0.90965966092104	0.957149492586714	0.546666046948163
chr1	1385875	1386244	369	-	exon	CCNL2	0.94025547456586	1	0.818286291450463	1	0.89340772761619	0.997077513615559	0.81809331986058	0.628073861585351	0.0303698314187731	0.111288642608311	0.190019458275228
chr1	1386899	1387503	604	-	utr3	CCNL2	0.806178611724523	1	0.977292252033087	1	0.630286608596882	0.997077513615559	0.751291349986943	0.628073861585351	0.0303698314187731	0.111288642608311	0.123217488401591
chr1	1391363	1391506	143	-	utr3	CCNL2	0.610484823679709	1	0.424225803064576	1	0.956135659198137	0.997077513615559	1.21132916604735	0.628073861585351	0.0303698314187731	0.111288642608311	0.583255304461999
chr1	1392599	1392699	100	-	utr3	CCNL2	0.263286585916888	1	0.218659602965493	1	0.713787998193403	0.997077513615559	0.761244034829259	0.628073861585351	0.0303698314187731	0.111288642608311	0.133170173243908
chr1	1399130	1399293	163	-	exon	CCNL2	0.607290652917532	1	0.749370419823843	1	0.462983907549789	0.997077513615559	0.999151673021348	0.628073861585351	0.0303698314187731	0.111288642608311	0.371077811435997
chr1	1399557	1401382	1825	+	exon	RP4-758J18.2	0.956293376216365	1	0.734844112089587	1	0.935453293906171	0.997077513615559	-0.608040398286553	-0.805301741062275	0.00467800890236739	0.0290480481171174	0.197261342775722
chr1	1406545	1406715	170	-	exon	MRPL20	0.35304613953412	1	0.48308915616097	1	0.606585832874281	0.997077513615559	0.486261323378049	-0.277971192370001	0.242668038913176	0.450774070089129	0.76423251574805
chr1	1406977	1407085	108	-	exon	MRPL20	0.382871805669426	1	0.315850236412719	1	0.756109659198909	0.997077513615559	0.287085014615973	-0.277971192370001	0.242668038913176	0.450774070089129	0.565056206985974
chr1	1407146	1407821	675	-	utr5	MRPL20	0.893010822670175	1	0.655877753585742	1	0.974483556691629	0.997077513615559	-0.068177530427699	-0.277971192370001	0.242668038913176	0.450774070089129	0.209793661942302
chr1	1419079	1419205	126	-	utr3	ANKRD65	0.524350014218494	1	0.407804203890459	1	0.860247312654661	0.997077513615559	-0.231249512622949	-1.45727027910155	0.105407543801022	0.260365642380303	1.2260207664786
chr1	1425870	1426357	487	+	exon	TMEM88B	0.526870097012402	1	0.388474730956414	1	0.608680311123951	0.997077513615559	-0.875083402509797	-1.58757886006551	0.0175202929712899	0.0750243877443226	0.712495457555716
chr1	1427180	1427934	754	+	exon	TMEM88B	0.465376352069658	1	0.371239535383172	1	0.567266731486916	0.997077513615559	-0.185072077521289	-1.58757886006551	0.0175202929712899	0.0750243877443226	1.40250678254422
chr1	1428203	1428599	396	+	intergenic	NA	0.180565767188836	1	0.117891984884304	1	0.536676023047187	0.997077513615559	-0.273254044100177	NA	NA	NA	NA
chr1	1429130	1429283	153	+	intergenic	NA	0.963016855511565	1	0.859882667429942	1	0.913003334373533	0.997077513615559	-1.35233530810306	NA	NA	NA	NA
chr1	1435111	1435211	100	+	utr5	VWA1	0.662536952047199	1	0.657902719358663	1	0.588116349010852	0.997077513615559	0.437224860487693	-0.992872023553405	0.347542197240736	0.566161393719488	1.4300968840411
chr1	1437238	1437405	167	+	exon	VWA1	0.259922477658764	1	0.185583967313304	1	0.447348466661503	0.997077513615559	-0.640142432577222	-0.992872023553405	0.347542197240736	0.566161393719488	0.352729590976184
chr1	1439150	1439414	264	+	utr3	VWA1	0.620302882965117	1	0.556931573729673	1	0.977383600757061	0.997077513615559	-0.417405074701633	-0.992872023553405	0.347542197240736	0.566161393719488	0.575466948851772
chr1	1439799	1440708	909	+	utr3	VWA1	0.692795597257127	1	0.605983379643222	1	0.715732475499694	0.997077513615559	-0.537979265719884	-0.992872023553405	0.347542197240736	0.566161393719488	0.454892757833521
chr1	1441294	1441475	181	+	utr3	VWA1	0.814013517448562	1	0.755930429349259	1	0.815345736837345	0.997077513615559	1.00818367631822	-0.992872023553405	0.347542197240736	0.566161393719488	2.00105569987162
chr1	1441808	1441979	171	+	utr3	VWA1	0.516166345153017	1	0.447865669609662	1	0.950210714675751	0.997077513615559	1.0830816086616	-0.992872023553405	0.347542197240736	0.566161393719488	2.07595363221501
chr1	1442518	1442637	119	+	utr3	VWA1	0.580222157736295	1	0.515357408134564	1	0.946582436039948	0.997077513615559	0.601272284882241	-0.992872023553405	0.347542197240736	0.566161393719488	1.59414430843565
chr1	1495585	1495778	193	+	exon	ATAD3B	1.4009906341737e-05	0.0140020825268648	3.14671047050314e-05	0.794512926697339	0.0826117274378648	0.997077513615559	1.90758823757189	0.124494470150859	0.68194243466915	0.831566935102888	1.78309376742103
chr1	1495916	1496143	227	+	utr3	ATAD3B	0.0251671738003949	0.698653824833535	0.0159890261511571	1	0.119028181944936	0.997077513615559	1.56663615429759	0.124494470150859	0.68194243466915	0.831566935102888	1.44214168414673
chr1	1511686	1512055	369	+	utr5*	ATAD3A	0.467353230381163	1	0.521459508681331	1	0.349581791664242	0.997077513615559	-0.167917014893888	-0.19921390907865	0.584091042892405	0.765073504273022	0.0312968941847614
chr1	1512149	1512295	146	+	utr5	ATAD3A	0.803112833318959	1	0.893985187606867	1	0.916331144282177	0.997077513615559	-0.506359527886049	-0.19921390907865	0.584091042892405	0.765073504273022	-0.307145618807399
chr1	1533960	1534091	131	+	utr3	ATAD3A	0.0300015884866327	0.740804911295342	0.0162943995994653	1	0.311048785948137	0.997077513615559	1.23426673822075	-0.19921390907865	0.584091042892405	0.765073504273022	1.4334806472994
chr1	1534474	1534582	108	+	utr3	ATAD3A	0.00438814844001888	0.350761189213142	0.00247018671985889	1	0.231072209926863	0.997077513615559	1.32565444855555	-0.19921390907865	0.584091042892405	0.765073504273022	1.5248683576342
chr1	1540753	1541357	604	-	utr3*	SSU72	0.371903593604264	1	0.306909327346577	1	0.572993631291839	0.997077513615559	1.49551970676835	-0.390745485561115	0.114028612626716	0.275096506844834	1.88626519232946
chr1	1544950	1545050	100	-	exon	SSU72	0.794623706630037	1	0.975228993842619	1	0.989617272491541	0.997077513615559	-0.910619426639353	-0.390745485561115	0.114028612626716	0.275096506844834	-0.519873941078238
chr1	1564855	1564957	102	-	exon	SSU72	0.74889172630015	1	0.948953156305085	1	0.894726959999018	0.997077513615559	-0.0914788079721616	-0.390745485561115	0.114028612626716	0.275096506844834	0.299266677588954
chr1	1615111	1615754	643	+	utr5	MIB2	0.929936551664977	1	0.994989562375211	1	0.43870799507672	0.997077513615559	-0.346227223725614	-0.224587398459652	0.644992052869229	0.807897533213311	-0.121639825265961
chr1	1620189	1620415	226	+	intron	MIB2	0.257146433146756	1	0.189324306706557	1	0.624843964124589	0.997077513615559	0.552073296480543	-0.224587398459652	0.644992052869229	0.807897533213311	0.776660694940195
chr1	1620936	1621094	158	+	intron	MIB2	0.833672600031912	1	0.708238366950162	1	0.940236239650616	0.997077513615559	0.426471781277719	-0.224587398459652	0.644992052869229	0.807897533213311	0.651059179737371
chr1	1622125	1622432	307	+	intron	MIB2	0.856160165388825	1	0.702534672865054	1	0.968035594689303	0.997077513615559	0.867731026599034	-0.224587398459652	0.644992052869229	0.807897533213311	1.09231842505869
chr1	1622859	1623623	764	+	utr5	MIB2	0.777020574942329	1	0.679282014040679	1	0.804574179042615	0.997077513615559	0.165616546046398	-0.224587398459652	0.644992052869229	0.807897533213311	0.39020394450605
chr1	1623765	1623876	111	+	utr3	MIB2	0.205166387261156	1	0.12848727196582	1	0.527631140214927	0.997077513615559	-0.276386780282088	-0.224587398459652	0.644992052869229	0.807897533213311	-0.051799381822436
chr1	1624849	1625120	271	+	utr3	MIB2	0.049283111999411	0.846948742625297	0.0260822897089582	1	0.377147541639129	0.997077513615559	0.462948679112115	-0.224587398459652	0.644992052869229	0.807897533213311	0.687536077571768
chr1	1625516	1625638	122	+	utr3	MIB2	0.0379967382968639	0.796662788240997	0.015860747244136	1	0.348417090181957	0.997077513615559	0.859998714291482	-0.224587398459652	0.644992052869229	0.807897533213311	1.08458611275113
chr1	1625863	1626525	662	+	utr3	MIB2	0.196846408829658	1	0.116131036727268	1	0.552856803670222	0.997077513615559	0.389011887714753	-0.224587398459652	0.644992052869229	0.807897533213311	0.613599286174405
chr1	1626782	1627095	313	+	utr3	MIB2	0.719954628929179	1	0.585964296003622	1	0.914026720685834	0.997077513615559	-0.320817262735013	-0.224587398459652	0.644992052869229	0.807897533213311	-0.096229864275361
chr1	1627217	1627427	210	+	utr3	MIB2	0.45604196339682	1	0.360810821975636	1	0.920075829920329	0.997077513615559	0.423507480603116	-0.224587398459652	0.644992052869229	0.807897533213311	0.648094879062768
chr1	1627546	1629235	1689	+	utr3	MIB2	0.531035088955894	1	0.394976856554368	1	0.878098570072753	0.997077513615559	0.148418407204862	-0.224587398459652	0.644992052869229	0.807897533213311	0.373005805664514
chr1	1629498	1629675	177	+	utr3	MIB2	0.895278628017353	1	0.998732785360132	1	0.627148559077278	0.997077513615559	0.522859885917271	-0.224587398459652	0.644992052869229	0.807897533213311	0.747447284376923
chr1	1630293	1630575	282	+	utr3	MIB2	0.925434476140334	1	0.844833739798681	1	0.611625757882143	0.997077513615559	1.0624320283589	-0.224587398459652	0.644992052869229	0.807897533213311	1.28701942681855
chr1	1630679	1630831	152	+	utr3*	MIB2	0.661513911341662	1	0.67846171880274	1	0.901378433028225	0.997077513615559	1.50304652912963	-0.224587398459652	0.644992052869229	0.807897533213311	1.72763392758928
chr1	1663342	1663525	183	-	utr3	SLC35E2B	0.897426761079113	1	0.748652796815796	1	0.772658283133703	0.997077513615559	-1.39768563455879	-1.42920572306233	3.99225479612864e-08	1.67565986480776e-06	0.0315200885035347
chr1	1665064	1666025	961	-	utr3	SLC35E2B	0.531033574522656	1	0.33131706491058	1	0.537809781956713	0.997077513615559	-0.956006440523631	-1.42920572306233	3.99225479612864e-08	1.67565986480776e-06	0.473199282538694
chr1	1672630	1672839	209	+	exon	RP11-345P4.6	0.10797612842905	1	0.0609970490035094	1	0.262388155878261	0.997077513615559	0.28689355929544	-1.30264697762236	0.00342480325582661	0.0231038779832083	1.5895405369178
chr1	1735293	1735579	286	-	exon	RP1-283E3.8	0.761279934954305	1	0.906040866921651	1	0.963967048569528	0.997077513615559	-1.26032115558884	-0.771212645401845	0.22252073924441	0.426472464050629	-0.489108510186993
chr1	1737694	1737796	102	-	intron	SLC35E2	0.396418326722846	1	0.458156888411574	1	0.842753181879271	0.997077513615559	-1.78189641861015	-1.22037932617946	0.0444188618590788	0.144638478107835	-0.561517092430689
chr1	1754290	1754407	117	-	utr3	NADK	3.76726073182657e-09	3.17153123476706e-05	4.04601176068275e-09	0.00010228317731006	0.00246926904758811	0.997077513615559	1.42635822754206	-0.721050733813946	0.0073529711610108	0.0403679065427326	2.14740896135601
chr1	1890969	1891109	140	-	utr5	GNB1	0.501428981443958	1	0.552352265163995	1	0.498724582369605	0.997077513615559	-0.622705191284137	-0.384028634124714	0.119430519004353	0.284282986612024	-0.238676557159424
chr1	1917760	1918087	327	-	utr3	TMEM52	0.457376558190697	1	0.355470177027963	1	0.968622119173092	0.997077513615559	1.15049402574628	0.532388946719621	0.336184658638183	0.554557772118303	0.618105079026655
chr1	2029742	2029987	245	+	exon	GABRD	1	1	0.575627377774278	1	0.569545186464494	0.997077513615559	9.76884684834086	10.1488289682142	2.09955214895317e-15	4.41287688034522e-13	-0.379982119873336
chr1	2030188	2030454	266	+	utr3	GABRD	0.187318786250072	1	0.999440759243623	1	NA	NA	12.0508809844551	10.1488289682142	2.09955214895317e-15	4.41287688034522e-13	1.90205201624094
chr1	2180314	2180846	532	+	intron	PRKCZ	0.611399505483236	1	0.556107328666466	1	0.603946521028698	0.997077513615559	6.21784578709938	6.4629510384029	1.66394618984538e-09	9.69842922081308e-08	-0.245105251303515
chr1	2184568	2184856	288	+	utr3	PRKCZ	0.354925737881249	1	0.254072431777836	1	0.666193579595738	0.997077513615559	0.901655941804397	6.4629510384029	1.66394618984538e-09	9.69842922081308e-08	-5.5612950965985
chr1	2184940	2185248	308	-	utr3	FAAP20	0.593415448890645	1	0.481385563713928	1	0.952564609210611	0.997077513615559	1.17756752125027	0.417224846900567	0.363540386997603	0.581832390935189	0.760342674349705
chr1	2189634	2189825	191	-	utr3	FAAP20	0.621005740809067	1	0.51604178399349	1	0.767498441829475	0.997077513615559	0.77716608127612	0.417224846900567	0.363540386997603	0.581832390935189	0.359941234375553
chr1	2190564	2191115	551	-	exon	FAAP20	0.165649444063561	1	0.109689502151897	1	0.45946624683027	0.997077513615559	1.77513894518748	0.417224846900567	0.363540386997603	0.581832390935189	1.35791409828691
chr1	2191179	2191435	256	-	exon	FAAP20	0.378516674607544	1	0.291870372780398	1	0.732436646077016	0.997077513615559	2.15051937981424	0.417224846900567	0.363540386997603	0.581832390935189	1.73329453291367
chr1	2191974	2192413	439	-	utr3	FAAP20	0.184224628666427	1	0.126136408375896	1	0.434002056209308	0.997077513615559	1.85110439132722	0.417224846900567	0.363540386997603	0.581832390935189	1.43387954442665
chr1	2192502	2192633	131	-	utr3	FAAP20	0.943616964502878	1	0.973179316065424	1	0.662167703491198	0.997077513615559	0.761474249377617	0.417224846900567	0.363540386997603	0.581832390935189	0.34424940247705
chr1	2229143	2229292	149	+	exon	SKI	0.248455733592192	1	0.336705812163268	1	0.363112424854724	0.997077513615559	1.06498957401163	1.07500476200478	0.00653510791019351	0.0371232665561852	-0.0100151879931505
chr1	2229333	2229732	399	+	exon	SKI	0.285451654744192	1	0.333714934978715	1	0.209154981407907	0.997077513615559	0.969092479177197	1.07500476200478	0.00653510791019351	0.0371232665561852	-0.105912282827584
chr1	2303812	2304045	233	+	exon	SKI	0.529441085973826	1	0.431399225390699	1	0.747630583013565	0.997077513615559	1.95950423647767	1.07500476200478	0.00653510791019351	0.0371232665561852	0.88449947447289
chr1	2304397	2304498	101	+	exon	SKI	0.323834953478846	1	0.226810365912355	1	0.277278177188532	0.997077513615559	2.1147411572094	1.07500476200478	0.00653510791019351	0.0371232665561852	1.03973639520462
chr1	2306559	2306726	167	+	exon	SKI	0.745631698019195	1	0.629981287154079	1	0.969476480611246	0.997077513615559	2.19563692602967	1.07500476200478	0.00653510791019351	0.0371232665561852	1.12063216402489
chr1	2306999	2307622	623	+	utr3	SKI	0.524680362300903	1	0.671406691649548	1	0.52090433668315	0.997077513615559	0.942337236019698	1.07500476200478	0.00653510791019351	0.0371232665561852	-0.132667525985083
chr1	2307698	2308075	377	+	utr3	SKI	0.810735202123588	1	0.98491859666919	1	0.952646310706303	0.997077513615559	0.50958439852045	1.07500476200478	0.00653510791019351	0.0371232665561852	-0.565420363484331
chr1	2308214	2308411	197	+	utr3	SKI	0.414006468237119	1	0.646159147113492	1	0.883272712523573	0.997077513615559	1.06783482297562	1.07500476200478	0.00653510791019351	0.0371232665561852	-0.00716993902915664
chr1	2391833	2391971	138	+	utr5	RER1	0.474187837305456	1	0.563888272097441	1	0.441299370453758	0.997077513615559	-0.68197621030017	-0.43320598548171	0.0601679391869215	0.176049283358147	-0.24877022481846
chr1	2392771	2393344	573	+	utr5	RER1	0.525537758333768	1	0.780131529518742	1	0.951155777439221	0.997077513615559	0.0298503931356514	-0.43320598548171	0.0601679391869215	0.176049283358147	0.463056378617362
chr1	2403234	2403385	151	+	utr3	RER1	0.949260721816053	1	0.751108393649529	1	0.979857647984521	0.997077513615559	-0.684821561682176	-0.43320598548171	0.0601679391869215	0.176049283358147	-0.251615576200465
chr1	2403431	2403587	156	+	utr3	RER1	0.940705853148735	1	0.732985416713721	1	0.780489884664551	0.997077513615559	-0.239746482269254	-0.43320598548171	0.0601679391869215	0.176049283358147	0.193459503212456
chr1	2405051	2405364	313	+	utr3	RER1	0.218641242384494	1	0.177829262178643	1	0.735741487787477	0.997077513615559	-0.027280542678032	-0.43320598548171	0.0601679391869215	0.176049283358147	0.405925442803678
chr1	2504088	2504196	108	+	utr3	PLCH2	0.496656107429778	1	0.407989213823077	1	0.508025665340455	0.997077513615559	4.34477853112378	3.30213215437644	4.13936939277916e-09	2.23864842949834e-07	1.04264637674734
chr1	2504369	2505146	777	+	utr3	PLCH2	0.322091332908573	1	0.265433005898634	1	0.0954993724258633	0.997077513615559	4.73990931720341	3.30213215437644	4.13936939277916e-09	2.23864842949834e-07	1.43777716282697
chr1	2508649	2508927	278	-	utr3	PANK4	0.399121294374326	1	0.285532723627714	1	0.834346464430549	0.997077513615559	0.599994588273865	0.307692366105172	0.318471937851193	0.535017290830447	0.292302222168693
chr1	2546477	2547294	817	+	exon	RP3-395M20.12	0.894717611435481	1	0.786593730603343	1	0.671916305778787	0.997077513615559	2.55617843797123	2.28524245514534	2.03285512386244e-05	0.000363165051876623	0.270935982825898
chr1	2551359	2552060	701	-	exon	RP3-395M20.8	0.810487634087198	1	0.599457357957539	1	0.688851822755698	0.997077513615559	2.1081943229814	1.82173505846603	2.08669400063531e-08	9.42886618137233e-07	0.286459264515373
chr1	2552275	2552593	318	-	exon	RP3-395M20.8	0.413344389654909	1	0.524804737347617	1	0.579604688338687	0.997077513615559	1.69916185012573	1.82173505846603	2.08669400063531e-08	9.42886618137233e-07	-0.122573208340295
chr1	2552657	2552760	103	-	exon	RP3-395M20.8	0.288745633202825	1	0.348824108631513	1	0.768628662664176	0.997077513615559	1.77355307921655	1.82173505846603	2.08669400063531e-08	9.42886618137233e-07	-0.0481819792494771
chr1	2554199	2554350	151	-	exon	RP3-395M20.8	0.383970694781308	1	0.274509508213326	1	0.642141381697436	0.997077513615559	2.64619729051786	1.82173505846603	2.08669400063531e-08	9.42886618137233e-07	0.824462232051833
chr1	2554454	2555989	1535	+	utr5	TNFRSF14	0.242658045832531	1	0.141741877047205	1	0.34172459183057	0.997077513615559	2.44813833938627	0.630076916540979	0.129507756789995	0.300498720781268	1.81806142284529
chr1	2556161	2556908	747	+	utr5	TNFRSF14	0.000220543198311486	0.0632958979153966	0.00119354447843604	1	0.0971696666155205	0.997077513615559	2.4769117073626	0.630076916540979	0.129507756789995	0.300498720781268	1.84683479082162
chr1	2563049	2563726	677	+	utr3	TNFRSF14	0.263250012904068	1	0.183302887677095	1	0.677363741715833	0.997077513615559	1.20951253556426	0.630076916540979	0.129507756789995	0.300498720781268	0.579435619023281
chr1	2589361	2589792	431	+	utr3	FAM213B	0.000962140547096894	0.152765496295817	0.00358199705370028	1	0.234273883860796	0.997077513615559	2.05153433081415	0.638793380778495	0.0336584085959928	0.119490580689344	1.41274095003565
chr1	2590680	2590870	190	+	utr3	FAM213B	6.7808721739755e-05	0.0324164749349632	0.000192224792380687	1	0.151470449958601	0.997077513615559	2.29347824131223	0.638793380778495	0.0336584085959928	0.119490580689344	1.65468486053373
chr1	2591074	2591231	157	-	utr3	MMEL1	0.889057736325733	1	0.723794244044842	1	0.642323718256959	0.997077513615559	1.14631100018738	1.26451648870487	0.0111760674740558	0.0550059989356404	-0.118205488517489
chr1	2814467	2814567	100	-	exon	RP11-740P5.3	1	1	0.595196251470843	1	0.56956335830619	0.997077513615559	9.0845120416479	7.7681150978391	1.447639509972e-11	1.35686860015754e-09	1.3163969438088
chr1	2814652	2814968	316	-	exon	RP11-740P5.3	0.319656233139378	1	0.280679755128026	1	0.298365899553155	0.997077513615559	8.62133038054225	7.7681150978391	1.447639509972e-11	1.35686860015754e-09	0.853215282703149
chr1	2816808	2817001	193	+	intergenic	NA	1	1	0.373254874726072	1	0.668518669081461	0.997077513615559	9.20558347211001	NA	NA	NA	NA
chr1	3430938	3431040	102	+	exon	PRDM16	0.222468820424117	1	0.162557932964687	1	0.0695941663608919	0.997077513615559	5.62144429290095	5.27971901650315	9.36149155074787e-15	1.66490526656378e-12	0.341725276397796
chr1	3433810	3433935	125	+	utr3	PRDM16	0.367759604682847	1	0.310715406207588	1	0.256771869333349	0.997077513615559	6.12437649976182	5.27971901650315	9.36149155074787e-15	1.66490526656378e-12	0.844657483258672
chr1	3434078	3434178	100	+	utr3	PRDM16	0.83648141523868	1	0.777784338220975	1	0.796714066220391	0.997077513615559	5.25058763621133	5.27971901650315	9.36149155074787e-15	1.66490526656378e-12	-0.0291313802918198
chr1	3490176	3490292	116	-	utr3	MEGF6	0.472180112507678	1	0.389322499747571	1	0.461801444369735	0.997077513615559	4.50823362918042	4.99141440482543	1.91787241783929e-16	4.75084396076189e-14	-0.48318077564501
chr1	3571558	3571935	377	-	intron	MEGF6	0.329468471423483	1	0.274159396093472	1	0.323012858423073	0.997077513615559	7.27664072805196	4.99141440482543	1.91787241783929e-16	4.75084396076189e-14	2.28522632322653
chr1	3572940	3573217	277	-	intron	MEGF6	0.288935182769086	1	0.157368585252066	1	0.482466544208841	0.997077513615559	6.81090491479834	4.99141440482543	1.91787241783929e-16	4.75084396076189e-14	1.8194905099729
chr1	3628760	3628939	179	+	utr3	TPRG1L	0.707178931211205	1	0.573411452899111	1	0.958774877815019	0.997077513615559	-0.257431873011247	-0.340842610202334	0.304450666322402	0.521220085175555	0.0834107371910866
chr1	3629891	3630036	145	+	utr3	TPRG1L	0.198813375207128	1	0.151139777566864	1	0.549284997497258	0.997077513615559	0.145892110959264	-0.340842610202334	0.304450666322402	0.521220085175555	0.486734721161598
chr1	3631255	3631446	191	-	utr3	WRAP73	0.127545917963649	1	0.101426299773797	1	0.335417107320779	0.997077513615559	0.350472956152412	-0.72228607754093	0.00692732511951894	0.0387171047775853	1.07275903369334
chr1	3664935	3665190	255	-	intron	RP5-1092A11.5	0.194563606250836	1	0.132189184463102	1	0.550947775063935	0.997077513615559	-0.182778638153455	-0.266589797137739	0.606148727758822	0.780406993500429	0.0838111589842848
chr1	3668709	3668871	162	-	exon	RP5-1092A11.5	0.655229538528675	1	0.536566405172924	1	0.681200906535745	0.997077513615559	-0.679501874236374	-0.266589797137739	0.606148727758822	0.780406993500429	-0.412912077098634
chr1	3707550	3707708	158	+	utr5	TP73	0.728527909269757	1	0.582813605486225	1	0.888183810370004	0.997077513615559	-0.153877439223195	-0.886710710446769	0.0148967184983885	0.0672679944692854	0.732833271223574
chr1	3730876	3730987	111	+	exon	TP73	0.189380662320009	1	0.113741583942783	1	0.456371204265311	0.997077513615559	0.142131305904052	-0.886710710446769	0.0148967184983885	0.0672679944692854	1.02884201635082
chr1	3732862	3733837	975	+	utr3	TP73	0.70179954424717	1	0.545247427540417	1	0.824612434299534	0.997077513615559	-0.533533664091034	-0.886710710446769	0.0148967184983885	0.0672679944692854	0.353177046355736
chr1	3736293	3736401	108	-	exon	TP73-AS1	0.00712428722961068	0.431489204486924	0.00952779546048351	1	0.405345517298823	0.997077513615559	-1.06252597735163	0.0525575183546986	0.85004176415561	0.927427689045312	-1.11508349570633
chr1	3738022	3738754	732	-	exon	TP73-AS1	0.628523254004811	1	0.949510986502757	1	0.845124478297268	0.997077513615559	0.113713331277061	0.0525575183546986	0.85004176415561	0.927427689045312	0.0611558129223621
chr1	3738896	3739067	171	-	exon	TP73-AS1	0.558543393034827	1	0.683868034643654	1	0.980370591212034	0.997077513615559	0.103188587835289	0.0525575183546986	0.85004176415561	0.927427689045312	0.05063106948059
chr1	3740173	3740401	228	-	exon	TP73-AS1	0.385739658597457	1	0.294381399215858	1	0.84863103396498	0.997077513615559	0.0640252422912768	0.0525575183546986	0.85004176415561	0.927427689045312	0.0114677239365781
chr1	3745658	3747059	1401	+	exon	CCDC27	0.0802074927537389	0.944832293371469	0.272419941670042	1	0.375206359590894	0.997077513615559	-0.353245654998358	1.76783616045637	0.030629533765149	0.11204582068306	-2.12108181545473
chr1	3775248	3775424	176	+	utr5	SMIM1	0.431106806897605	1	0.316424942745424	1	0.815923929790881	0.997077513615559	0.415815592544333	-0.0305216134826819	0.955842367551619	0.979198239376203	0.446337206027015
chr1	3775916	3776466	550	+	utr3	SMIM1	0.475643566209409	1	0.569420683878642	1	0.451941376864093	0.997077513615559	-0.321581166513617	-0.0305216134826819	0.955842367551619	0.979198239376203	-0.291059553030935
chr1	3777625	3777830	205	+	utr3*	SMIM1	0.0631510368872906	0.9017188062811	0.0306376845040047	1	0.316767375981937	0.997077513615559	0.881635763265426	-0.0305216134826819	0.955842367551619	0.979198239376203	0.912157376748108
chr1	3777983	3778501	518	-	utr3*	LRRC47	0.174859979035964	1	0.111300190186467	1	0.47189147499233	0.997077513615559	0.439130159022291	-0.10742208153978	0.703155151738464	0.845074643024068	0.546552240562071
chr1	3778711	3779157	446	-	utr3	LRRC47	0.427722182730503	1	0.283607804536414	1	0.514222349088165	0.997077513615559	0.690080607229043	-0.10742208153978	0.703155151738464	0.845074643024068	0.797502688768823
chr1	3779449	3779763	314	-	utr3	LRRC47	0.826742253672857	1	0.991268994409329	1	0.883339278287164	0.997077513615559	0.536666301970079	-0.10742208153978	0.703155151738464	0.845074643024068	0.644088383509859
chr1	3780274	3780481	207	-	utr3	LRRC47	0.73525198203899	1	0.916155609628586	1	0.836357558241785	0.997077513615559	-0.388160107722884	-0.10742208153978	0.703155151738464	0.845074643024068	-0.280738026183104
chr1	3781052	3781204	152	-	utr3	LRRC47	0.232147508872264	1	0.158010841393132	1	0.682524331822482	0.997077513615559	0.797969878638771	-0.10742208153978	0.703155151738464	0.845074643024068	0.905391960178551
chr1	3784049	3784183	134	-	exon	LRRC47	0.278582689394605	1	0.194502200855968	1	0.833925216425335	0.997077513615559	0.511308227200792	-0.10742208153978	0.703155151738464	0.845074643024068	0.618730308740572
chr1	3785133	3785265	132	+	exon	RP1-286D6.5	0.268850562866578	1	0.193499702365078	1	0.730003612134131	0.997077513615559	0.628144542095897	0.0194420384395482	0.981468106340777	0.991474335214044	0.608702503656349
chr1	3786751	3787356	605	-	exon	LRRC47	0.140302530393477	1	0.0913220288411888	1	0.596008964961659	0.997077513615559	0.432542582255421	-0.10742208153978	0.703155151738464	0.845074643024068	0.539964663795201
chr1	3795914	3796073	159	-	exon	LRRC47	0.439005423476849	1	0.501837625149387	1	0.375599544202434	0.997077513615559	0.0727630278312389	-0.10742208153978	0.703155151738464	0.845074643024068	0.180185109371019
chr1	3796357	3796480	123	-	utr5	LRRC47	0.890718299780523	1	0.825836206797435	1	0.63683647454686	0.997077513615559	-0.112762402201538	-0.10742208153978	0.703155151738464	0.845074643024068	-0.00534032066175838
chr1	3814991	3815520	529	-	utr3	CEP104	0.97096664075263	1	0.737801801896052	1	0.600178331878355	0.997077513615559	0.166214311890569	0.00468171620587705	0.985008265847603	0.992968622035558	0.161532595684692
chr1	3828114	3828283	169	-	intron	CEP104	0.101836948738895	0.989609071700469	0.061436975379653	1	0.291135069837713	0.997077513615559	2.12257735564612	0.00468171620587705	0.985008265847603	0.992968622035558	2.11789563944025
chr1	3857022	3857194	172	-	utr5	CEP104	0.558829816091781	1	0.597098334786464	1	0.504603224339098	0.997077513615559	0.110183892250559	0.00468171620587705	0.985008265847603	0.992968622035558	0.105502176044682
chr1	3858705	3858807	102	+	exon	DFFB	0.81616074452826	1	0.7177686195645	1	0.940740237090159	0.997077513615559	1.29507563574351	0.266071152611355	0.50923146134611	0.709741669023735	1.02900448313216
chr1	3858898	3859010	112	+	intron	DFFB	0.14611898147631	1	0.0883247522688225	1	0.513104645343815	0.997077513615559	1.47182321705276	0.266071152611355	0.50923146134611	0.709741669023735	1.20575206444141
chr1	3862493	3862624	131	+	intron	DFFB	0.580815278136461	1	0.511245447976943	1	0.719327025877308	0.997077513615559	1.70707982776149	0.266071152611355	0.50923146134611	0.709741669023735	1.44100867515014
chr1	3883512	3883690	178	+	utr3	DFFB	0.396893179575505	1	0.311963701196594	1	0.877187259306111	0.997077513615559	1.02881983300097	0.266071152611355	0.50923146134611	0.709741669023735	0.762748680389612
chr1	3890654	3890869	215	-	exon	C1orf174	0.366839533857749	1	0.544128113258587	1	0.374374655650097	0.997077513615559	-0.696183386370286	-0.405832597472449	0.198527821178023	0.396626763934837	-0.290350788897837
chr1	3914371	3914771	400	+	exon	LINC01134	0.747238837115357	1	0.639435111259943	1	0.853666811138087	0.997077513615559	-0.880779624154343	-0.981307045502395	0.0220545629092431	0.0887107145785504	0.100527421348052
chr1	3916591	3916961	370	+	exon	LINC01134	0.950162672187929	1	0.925020508358055	1	0.94753569574065	0.997077513615559	-0.977029594873828	-0.981307045502395	0.0220545629092431	0.0887107145785504	0.00427745062856733
chr1	6011125	6011530	405	+	intron	KCNAB2	0.200017440935919	1	0.135008933795203	1	0.0310958232785329	0.997077513615559	4.34454021975448	-0.43178427506791	0.174084844986366	0.363690507477541	4.77632449482239
chr1	6013233	6013367	134	+	intron	KCNAB2	0.806744566347225	1	0.935792296981162	1	0.87385596500246	0.997077513615559	3.19664244600142	-0.43178427506791	0.174084844986366	0.363690507477541	3.62842672106933
chr1	6013435	6014184	749	+	intron	KCNAB2	0.650328112532454	1	0.510666398579595	1	0.573083764595683	0.997077513615559	3.41473732147642	-0.43178427506791	0.174084844986366	0.363690507477541	3.84652159654433
chr1	6016594	6016824	230	+	intron	KCNAB2	0.455178448961136	1	0.571951548588037	1	0.621794330110854	0.997077513615559	3.31442845003548	-0.43178427506791	0.174084844986366	0.363690507477541	3.74621272510339
chr1	6017091	6017222	131	+	intron	KCNAB2	0.879417062380374	1	0.761011499105253	1	0.853393499714567	0.997077513615559	3.43537352667865	-0.43178427506791	0.174084844986366	0.363690507477541	3.86715780174656
chr1	6051616	6051743	127	+	exon	KCNAB2	0.456911099581557	1	0.367739983268452	1	0.978443841909476	0.997077513615559	1.98229643103024	-0.43178427506791	0.174084844986366	0.363690507477541	2.41408070609815
chr1	6065272	6066025	753	+	intron	KCNAB2	0.904083730808125	1	0.92793898245739	1	0.812613610684907	0.997077513615559	0.94002961318303	-0.43178427506791	0.174084844986366	0.363690507477541	1.37181388825094
chr1	6098463	6098861	398	+	utr3	KCNAB2	0.867792503966481	1	0.620301723583899	1	0.94829426614957	0.997077513615559	-0.283861803735772	-0.43178427506791	0.174084844986366	0.363690507477541	0.147922471332137
chr1	6099223	6099344	121	+	utr3	KCNAB2	0.285637635616102	1	0.454884910191822	1	0.37157228034213	0.997077513615559	-1.04076674718591	-0.43178427506791	0.174084844986366	0.363690507477541	-0.608982472118002
chr1	6099426	6099953	527	+	utr3	KCNAB2	0.613470309086741	1	0.46730155230167	1	0.981573852236331	0.997077513615559	-0.238322860914609	-0.43178427506791	0.174084844986366	0.363690507477541	0.1934614141533
chr1	6102386	6102706	320	-	utr3	CHD5	0.624279765300746	1	0.504682993656231	1	0.929985540361455	0.997077513615559	0.353708031394004	0.440104763323408	0.153396548221426	0.336615821708079	-0.0863967319294037
chr1	6104381	6104496	115	-	utr3	CHD5	0.0175382554164158	0.616924141409955	0.0118131271164314	1	0.221161311365783	0.997077513615559	1.26906305328205	0.440104763323408	0.153396548221426	0.336615821708079	0.82895828995864
chr1	6104873	6105454	581	-	utr3	CHD5	0.684488039568833	1	0.938339697670251	1	0.732364266358606	0.997077513615559	0.530406028271717	0.440104763323408	0.153396548221426	0.336615821708079	0.0903012649483089
chr1	6154723	6154994	271	-	exon	CHD5	0.692206094401661	1	0.939149618502172	1	0.965415742458886	0.997077513615559	0.418655489897738	0.440104763323408	0.153396548221426	0.336615821708079	-0.0214492734256696
chr1	6222917	6223181	264	-	utr3	ICMT	0.275485780645776	1	0.393349323792852	1	0.536811524417898	0.997077513615559	-1.16236144831123	-0.417885057532419	0.133928211160065	0.307298762659368	-0.744476390778814
chr1	6223728	6224004	276	-	utr3	ICMT	0.546887176827152	1	0.437506126772967	1	0.791435205630622	0.997077513615559	0.0865903592354318	-0.417885057532419	0.133928211160065	0.307298762659368	0.504475416767851
chr1	6224588	6225159	571	-	utr3	ICMT	0.367919016312267	1	0.784501816007723	1	0.843398537452396	0.997077513615559	-0.0485401225910087	-0.417885057532419	0.133928211160065	0.307298762659368	0.369344934941411
chr1	6349800	6349912	112	-	utr5	ACOT7	0.947246991774984	1	0.786651468460799	1	0.905956551575942	0.997077513615559	1.19299099086746	1.08306719161149	0.000235106503419895	0.002831657055435	0.109923799255971
chr1	6393280	6393380	100	-	utr5	ACOT7	0.317095276125588	1	0.406873172527745	1	0.732037341160623	0.997077513615559	0.213628988265425	1.08306719161149	0.000235106503419895	0.002831657055435	-0.869438203346064
chr1	6524428	6524746	318	-	utr3	NOL9	0.0275771489755487	0.714691363470431	0.0265702361440445	1	0.322810101581541	0.997077513615559	1.2380381391393	0.487441577718482	0.147108320855235	0.327493082761019	0.750596561420822
chr1	6525786	6525984	198	-	utr3	NOL9	0.940070177300589	1	0.896430941643659	1	0.987000661447631	0.997077513615559	0.950263192857257	0.487441577718482	0.147108320855235	0.327493082761019	0.462821615138775
chr1	6580589	6580798	209	+	utr5	ZBTB48	0.595637397032054	1	0.46054743989396	1	0.990975889809977	0.997077513615559	1.07922120109866	1.00745287291226	0.00598676180720221	0.0348065212864665	0.0717683281864061
chr1	6580847	6581231	384	+	exon	ZBTB48	0.896787995655479	1	0.944648864759268	1	0.702151514360361	0.997077513615559	0.836225403779348	1.00745287291226	0.00598676180720221	0.0348065212864665	-0.171227469132909
chr1	6589049	6589249	200	+	utr3	ZBTB48	0.810301078752089	1	0.657403034588866	1	0.942158512767709	0.997077513615559	1.23203924597962	1.00745287291226	0.00598676180720221	0.0348065212864665	0.22458637306736
chr1	6592537	6593703	1166	-	utr3	KLHL21	0.880773055836883	1	0.724691438193512	1	0.759535231975877	0.997077513615559	1.41438422973848	1.32180782206661	0.000757211124508628	0.00710416716161234	0.0925764076718749
chr1	6599085	6599495	410	-	utr5	KLHL21	0.238038922513541	1	0.300686408346941	1	0.139257035341012	0.997077513615559	0.745699529323504	1.32180782206661	0.000757211124508628	0.00710416716161234	-0.576108292743104
chr1	6601840	6601992	152	-	exon	KLHL21	0.396862414921459	1	0.454311717160286	1	0.288959412823023	0.997077513615559	0.717756724753302	1.32180782206661	0.000757211124508628	0.00710416716161234	-0.604051097313306
chr1	6602224	6602545	321	-	exon	KLHL21	0.208424391626624	1	0.201678693861927	1	0.00462900503023305	0.997077513615559	-0.0777134995597712	1.32180782206661	0.000757211124508628	0.00710416716161234	-1.39952132162638
chr1	6619886	6620250	364	+	exon	PHF13	0.722293637031027	1	0.565839712489999	1	0.914301344069791	0.997077513615559	0.564911532524174	0.27558755799822	0.407988698582063	0.625429098587009	0.289323974525954
chr1	6621529	6622013	484	+	utr3	PHF13	0.483029910606001	1	0.369276268731047	1	0.969371751593617	0.997077513615559	0.819053221646064	0.27558755799822	0.407988698582063	0.625429098587009	0.543465663647844
chr1	6632783	6633479	696	+	utr3	THAP3	0.515442240458884	1	0.380139036720411	1	0.9285558391175	0.997077513615559	1.36558738288144	1.05708968731351	0.0116234229144922	0.0566649526163544	0.308497695567926
chr1	6634415	6635085	670	+	utr3	THAP3	0.273122727583481	1	0.22273920063038	1	0.643532533002321	0.997077513615559	0.212001437365415	1.05708968731351	0.0116234229144922	0.0566649526163544	-0.8450882499481
chr1	6635276	6635572	296	+	utr3	THAP3	0.20734280375428	1	0.456331685106375	1	0.980298447104944	0.997077513615559	-0.20553345632098	1.05708968731351	0.0116234229144922	0.0566649526163544	-1.26262314363449
chr1	6651057	6651405	348	-	exon	DNAJC11	0.0901423073853932	0.962559410920488	0.0784248088222311	1	0.396089496005895	0.997077513615559	-0.424877826583846	-0.232244933109351	0.31189988635783	0.528287573083739	-0.192632893474495
chr1	7771908	7772034	126	+	intron	VAMP3	0.220493183032551	1	0.320966913720443	1	0.668298757777482	0.997077513615559	1.05794136769623	0.267324378082636	0.35596432490455	0.574746798006858	0.790616989613594
chr1	7772270	7772500	230	+	intron	VAMP3	0.459085757352535	1	0.613715292902984	1	0.844768603087999	0.997077513615559	1.07233532937743	0.267324378082636	0.35596432490455	0.574746798006858	0.805010951294791
chr1	7962713	7962814	101	+	utr5	PARK7	0.806770945005437	1	0.578518616090058	1	0.768158326263601	0.997077513615559	0.290232691040403	-0.216883623130661	0.334639796818812	0.552765332397066	0.507116314171064
chr1	8354958	8355117	159	-	utr3	RERE	0.656393302999747	1	0.837860879809451	1	0.842854237796611	0.997077513615559	0.580140822836131	0.612794002261275	0.0663311227374877	0.188438528489541	-0.0326531794251438
chr1	8356169	8356311	142	-	exon	RERE	0.896389314198996	1	0.76513366269832	1	0.875906088669999	0.997077513615559	1.19889168505762	0.612794002261275	0.0663311227374877	0.188438528489541	0.586097682796345
chr1	8358241	8358919	678	-	exon	RERE	0.844561857191988	1	0.70120127450741	1	0.815964032572757	0.997077513615559	1.09788864853372	0.612794002261275	0.0663311227374877	0.188438528489541	0.48509464627245
chr1	8359817	8359972	155	-	exon	RERE	0.246935345030433	1	0.193675636089782	1	0.721048424171098	0.997077513615559	1.04368310902522	0.612794002261275	0.0663311227374877	0.188438528489541	0.43088910676395
chr1	8360501	8361517	1016	-	exon	RERE	0.48360978071047	1	0.358537009477524	1	0.831369618258456	0.997077513615559	1.25510198185869	0.612794002261275	0.0663311227374877	0.188438528489541	0.642307979597418
chr1	8364151	8364262	111	-	utr5	RERE	0.00109363366315067	0.163805084135652	0.000895991838621952	1	0.0463069244919053	0.997077513615559	1.84928032229846	0.612794002261275	0.0663311227374877	0.188438528489541	1.23648632003718
chr1	8656059	8656161	102	-	exon	RERE	0.362398747988351	1	0.477618961473966	1	0.846330566298619	0.997077513615559	0.640990156714402	0.612794002261275	0.0663311227374877	0.188438528489541	0.0281961544531271
chr1	8656198	8656353	155	-	utr5	RERE	0.0306018216495554	0.746022787240512	0.0658535616427428	1	0.2118117177538	0.997077513615559	0.472668856435269	0.612794002261275	0.0663311227374877	0.188438528489541	-0.140125145826007
chr1	8817507	8817615	108	-	utr5	RERE	0.254444947351913	1	0.297201046750518	1	0.570416110022674	0.997077513615559	0.130457144349973	0.612794002261275	0.0663311227374877	0.188438528489541	-0.482336857911302
chr1	8865401	8865514	113	-	exon	ENO1	0.000653507508355262	0.117056635680996	0.000338141019950812	1	0.00838507340327348	0.997077513615559	1.04489101681621	-0.351807586331933	0.130230348739986	0.301695958203254	1.39669860314815
chr1	8874884	8874995	111	-	utr5	ENO1	0.730752554875466	1	0.977523139415535	1	0.628402430170392	0.997077513615559	-0.480446031723685	-0.351807586331933	0.130230348739986	0.301695958203254	-0.128638445391752
chr1	8878609	8878748	139	-	utr5	ENO1	0.258406504013728	1	0.404796984977871	1	0.702953165291443	0.997077513615559	-0.985626115849993	-0.351807586331933	0.130230348739986	0.301695958203254	-0.63381852951806
chr1	8878906	8879104	198	-	utr5	ENO1	0.378591180753435	1	0.276120590399742	1	0.839765238017785	0.997077513615559	0.982394950890721	-0.351807586331933	0.130230348739986	0.301695958203254	1.33420253722265
chr1	9103733	9104163	430	-	utr3	GPR157	0.0653735088312006	0.911481939265391	0.19027660274318	1	0.489610443327782	0.997077513615559	-0.161878833171827	-0.000743029985643036	0.998233458232303	0.999025649851995	-0.161135803186184
chr1	9104237	9104368	131	-	utr3	GPR157	0.898586985112459	1	0.743700444808168	1	0.973889618012908	0.997077513615559	0.544207949962923	-0.000743029985643036	0.998233458232303	0.999025649851995	0.544950979948566
chr1	9104424	9104556	132	-	exon	GPR157	0.314108227282982	1	0.403783879942043	1	0.628647748879638	0.997077513615559	-0.3279239168295	-0.000743029985643036	0.998233458232303	0.999025649851995	-0.327180886843857
chr1	9149984	9150099	115	-	exon	MIR34A	0.650398595082361	1	0.548001434339663	1	0.915820418814391	0.997077513615559	0.368463804267515	-0.320345230079155	0.503593543692516	0.70489376298901	0.68880903434667
chr1	9150683	9150941	258	-	exon	MIR34A	0.259692634709911	1	0.211528116142707	1	0.633875780712624	0.997077513615559	-0.04730567016209	-0.320345230079155	0.503593543692516	0.70489376298901	0.273039559917066
chr1	9151125	9151225	100	-	exon	MIR34A	0.540391132326573	1	0.564477114081801	1	0.503963625811879	0.997077513615559	0.363058587701953	-0.320345230079155	0.503593543692516	0.70489376298901	0.683403817781109
chr1	9244942	9245502	560	+	exon	H6PD	0.487853606463465	1	0.678970882949028	1	0.839520834158824	0.997077513615559	-1.40079280500626	-1.39603966684679	1.38430092120434e-06	3.6858008404888e-05	-0.00475313815947098
chr1	9262961	9263148	187	+	intron	H6PD	0.0461917510814311	0.834491319966112	0.0277230343700052	1	0.186836418105858	0.997077513615559	-0.525308327173737	-1.39603966684679	1.38430092120434e-06	3.6858008404888e-05	0.870731339673054
chr1	9263242	9265515	2273	+	utr3	H6PD	0.872600564507555	1	0.837345644375733	1	0.636051188183047	0.997077513615559	-1.1977505631312	-1.39603966684679	1.38430092120434e-06	3.6858008404888e-05	0.198289103715589
chr1	9266240	9266348	108	+	utr3	H6PD	0.476991347376724	1	0.548225397773462	1	0.498336394484111	0.997077513615559	-1.87635792323115	-1.39603966684679	1.38430092120434e-06	3.6858008404888e-05	-0.480318256384355
chr1	9268890	9269551	661	+	utr3	H6PD	0.30445007500534	1	0.233661615365679	1	0.395800537484621	0.997077513615559	-1.04266646073574	-1.39603966684679	1.38430092120434e-06	3.6858008404888e-05	0.353373206111055
chr1	9269795	9270218	423	+	utr3	H6PD	0.928707382442606	1	0.752331671353406	1	0.74398733736842	0.997077513615559	-1.36161706283989	-1.39603966684679	1.38430092120434e-06	3.6858008404888e-05	0.0344226040069013
chr1	9270580	9270864	284	+	utr3	H6PD	0.642502046753912	1	0.514934663812649	1	0.468440286664978	0.997077513615559	-1.30268569750919	-1.39603966684679	1.38430092120434e-06	3.6858008404888e-05	0.0933539693376002
chr1	9355821	9356563	742	+	utr5	SPSB1	0.915434871465842	1	0.701868906042285	1	0.625988194371462	0.997077513615559	1.77795739928332	1.34323447366223	8.18553493899358e-06	0.000166984912755469	0.434722925621091
chr1	9367402	9367873	471	+	utr3	SPSB1	0.842719250943159	1	0.976553479609079	1	0.93652626255479	0.997077513615559	1.61932317503159	1.34323447366223	8.18553493899358e-06	0.000166984912755469	0.276088701369365
chr1	9367993	9368154	161	+	utr3	SPSB1	0.504397773492488	1	0.588601375614648	1	0.974067370705065	0.997077513615559	0.584229465452016	1.34323447366223	8.18553493899358e-06	0.000166984912755469	-0.75900500821021
chr1	9602213	9602378	165	+	utr3	TMEM201	0.556066041433155	1	0.650253042472672	1	0.926410280524586	0.997077513615559	1.04230588173538	0.338113489264984	0.359876741790238	0.57840733104821	0.704192392470395
chr1	9613110	9613578	468	+	utr3	TMEM201	0.958915560073681	1	0.783198995917785	1	0.772328785109098	0.997077513615559	-0.14579031400972	0.338113489264984	0.359876741790238	0.57840733104821	-0.483903803274704
chr1	9613872	9614094	222	+	utr3	TMEM201	0.430156362541867	1	0.327703138390189	1	0.969796161121212	0.997077513615559	0.418265379142385	0.338113489264984	0.359876741790238	0.57840733104821	0.0801518898774018
chr1	9729534	9729685	151	-	utr3	CLSTN1	0.0762359097464779	0.934747699617053	0.0622220690092286	1	0.239615361216513	0.997077513615559	-0.569445879865542	-0.859021312774135	0.00603377587608055	0.0350064989347509	0.289575432908592
chr1	9730192	9730745	553	-	utr3	CLSTN1	0.154382220018373	1	0.074977870802214	1	0.449133751997926	0.997077513615559	-0.175184131874784	-0.859021312774135	0.00603377587608055	0.0350064989347509	0.68383718089935
chr1	9823799	9823949	150	-	utr5	CLSTN1	0.204334596036059	1	0.144066743768204	1	0.265287056291808	0.997077513615559	-1.41584507270363	-0.859021312774135	0.00603377587608055	0.0350064989347509	-0.556823759929497
chr1	9930065	9930280	215	-	utr3	LZIC	0.912352938369999	1	0.785280684209026	1	0.963833058602467	0.997077513615559	-0.99791389900294	-0.36809772279855	0.221405784140839	0.425305135719964	-0.62981617620439
chr1	10033211	10033561	350	+	utr5	UBE4B	0.570809077167752	1	0.425002625134189	1	0.740572934088969	0.997077513615559	0.836624071958017	-0.262084629828926	0.309449341006525	0.525773930852168	1.09870870178694
chr1	10303944	10304221	277	+	exon	KIF1B	0.643545000864399	1	0.766795022319634	1	0.845927109744412	0.997077513615559	-0.411217679467831	-0.547546896386901	0.030153014569235	0.110773998438673	0.136329216919071
chr1	10304400	10304671	271	+	utr3	KIF1B	0.721029074701728	1	0.590418975110932	1	0.483686932079769	0.997077513615559	0.00175564546868384	-0.547546896386901	0.030153014569235	0.110773998438673	0.549302541855585
chr1	10378172	10378620	448	+	utr3	KIF1B	0.132306630181115	1	0.127086452755023	1	0.481989836420294	0.997077513615559	0.00261961635359467	-0.547546896386901	0.030153014569235	0.110773998438673	0.550166512740496
chr1	10378936	10379312	376	+	utr3	KIF1B	0.286824151406933	1	0.235578873076796	1	0.559272721968726	0.997077513615559	-0.381782678371414	-0.547546896386901	0.030153014569235	0.110773998438673	0.165764218015487
chr1	10380664	10380819	155	+	utr3	KIF1B	0.853074515942445	1	0.711020299446233	1	0.973482723427298	0.997077513615559	-0.272016670241757	-0.547546896386901	0.030153014569235	0.110773998438673	0.275530226145144
chr1	10461276	10461736	460	-	utr3	DFFA	0.348507835397044	1	0.633689409258848	1	0.807026950273275	0.997077513615559	-1.0920780208876	-0.814696350962935	0.00180107279429056	0.0140520145120352	-0.277381669924667
chr1	10462657	10462883	226	-	utr3	DFFA	0.913223179631651	1	0.932425665635455	1	0.53120679308671	0.997077513615559	0.0260787222101906	-0.814696350962935	0.00180107279429056	0.0140520145120352	0.840775073173126
chr1	10472378	10472519	141	-	utr5	DFFA	0.900461107219759	1	0.892361388713102	1	0.988588996659297	0.997077513615559	0.255247430428047	-0.814696350962935	0.00180107279429056	0.0140520145120352	1.06994378139098
chr1	10629475	10630500	1025	+	utr3	PEX14	0.720661702600593	1	0.52731287590645	1	0.934133028035955	0.997077513615559	-0.277233004371277	-0.530992272473073	0.0770879941978887	0.209679344218257	0.253759268101796
chr1	11023334	11023601	267	+	utr3	TARDBP	0.316163266778559	1	0.534870047924412	1	0.88889514324843	0.997077513615559	-0.220541272090067	-0.116371632658728	0.656920046813451	0.81661236514835	-0.104169639431338
chr1	11046264	11046367	103	-	exon	MASP2	0.515916137680232	1	0.493825720258974	1	0.626535147657992	0.997077513615559	2.60452578557452	0.599356666401918	0.361781721376569	0.58037517846094	2.0051691191726
chr1	11054661	11054782	121	-	utr3	SRM	0.521209599314889	1	0.38850399684416	1	0.783908122896671	0.997077513615559	0.681286308686437	0.024798909024265	0.940632096819411	0.972241147982928	0.656487399662172
chr1	11060372	11060559	187	-	utr5*	SRM	0.44941541178463	1	0.371509169481275	1	0.870692055524114	0.997077513615559	-0.770584496879566	0.024798909024265	0.940632096819411	0.972241147982928	-0.795383405903831
chr1	11069675	11069777	102	-	exon	EXOSC10	0.731754473693284	1	0.536417993797089	1	0.586389437487095	0.997077513615559	1.01208074965741	0.321749368236455	0.202034892377559	0.401235134770165	0.690331381420953
chr1	11106748	11106912	164	-	utr3	MTOR	0.722808562683345	1	0.944323923369432	1	0.744822390076407	0.997077513615559	-0.318361525724483	-0.319008979484838	0.184387822492265	0.377296222498698	0.000647453760354799
chr1	11107017	11107326	309	-	utr3	MTOR	0.607867805804143	1	0.819000567919178	1	0.809493824060505	0.997077513615559	-0.395658200444965	-0.319008979484838	0.184387822492265	0.377296222498698	-0.0766492209601271
chr1	11259326	11259437	111	-	utr5	MTOR	0.99181604175776	1	0.84533438673794	1	0.912752128331384	0.997077513615559	-0.0870299438324992	-0.319008979484838	0.184387822492265	0.377296222498698	0.231979035652338
chr1	11273247	11273432	185	+	utr5	UBIAD1	0.790783203497328	1	0.894720026505312	1	0.526827115558826	0.997077513615559	0.682094488263001	0.286081260030168	0.256959272064819	0.467725891888619	0.396013228232833
chr1	11273474	11273722	248	+	utr5	UBIAD1	0.898034645200695	1	0.720370873918335	1	0.922176494208101	0.997077513615559	0.609238436139096	0.286081260030168	0.256959272064819	0.467725891888619	0.323157176108927
chr1	11273772	11273897	125	+	exon	UBIAD1	0.474529794968454	1	0.75214336270215	1	0.987989052895739	0.997077513615559	0.339514012186589	0.286081260030168	0.256959272064819	0.467725891888619	0.0534327521564205
chr1	11285861	11286143	282	+	utr3	UBIAD1	0.120515869006274	1	0.326566565750019	1	0.737655535603858	0.997077513615559	0.045254968961909	0.286081260030168	0.256959272064819	0.467725891888619	-0.240826291068259
chr1	11295146	11295496	350	+	utr3	UBIAD1	0.753001533839215	1	0.633368470218735	1	0.780140064494852	0.997077513615559	1.35073567627989	0.286081260030168	0.256959272064819	0.467725891888619	1.06465441624972
chr1	11295727	11296073	346	+	utr3	UBIAD1	0.715621335873385	1	0.846990003824107	1	0.922392765417784	0.997077513615559	0.5675609151566	0.286081260030168	0.256959272064819	0.467725891888619	0.281479655126431
chr1	11296215	11296315	100	+	utr3*	UBIAD1	0.791944231389171	1	0.691446187267241	1	0.710241736723335	0.997077513615559	0.881819150496897	0.286081260030168	0.256959272064819	0.467725891888619	0.595737890466729
chr1	11648601	11648768	167	-	utr3	FBXO2	0.402957946249058	1	0.283069834746497	1	0.708843294559282	0.997077513615559	0.912464282747107	-0.197466873758831	0.622591159772163	0.792383555975911	1.10993115650594
chr1	11650712	11651031	319	-	exon	FBXO2	0.966364454350666	1	0.922738710854995	1	0.75678621613716	0.997077513615559	-0.0830384797553494	-0.197466873758831	0.622591159772163	0.792383555975911	0.114428394003482
chr1	11654411	11654744	333	-	utr5	FBXO2	0.546592103932248	1	0.671733019745551	1	0.746817387802513	0.997077513615559	-0.356457468489181	-0.197466873758831	0.622591159772163	0.792383555975911	-0.15899059473035
chr1	11662087	11662201	114	+	utr3	FBXO44	0.196150059589505	1	0.125661797186497	1	0.651449488113806	0.997077513615559	1.17044913881546	-0.0407532656428547	0.897938142274872	0.951690255540133	1.21120240445832
chr1	11674547	11674647	100	-	utr3	MAD2L2	0.0890352927760793	0.962559410920488	0.0523404331574637	1	0.350652177268663	0.997077513615559	1.53952474270005	0.700789920742024	0.0487742395788926	0.153301518395468	0.838734821958031
chr1	11750210	11750404	194	+	utr3	AGTRAP	0.328312687665155	1	0.273065305706182	1	0.616867228076107	0.997077513615559	-1.01836762680326	-1.40695286704898	0.000102897982849032	0.00142811487551953	0.388585240245718
chr1	11788819	11789071	252	-	utr3	MTHFR	0.234386119578082	1	0.167695160001505	1	0.725174498683829	0.997077513615559	0.628406743689605	-0.113333714176626	0.714618516124635	0.853211361852702	0.741740457866231
chr1	11789557	11789884	327	-	utr3	MTHFR	0.837131640077572	1	0.97537036215816	1	0.752199753788357	0.997077513615559	0.0817845727585078	-0.113333714176626	0.714618516124635	0.853211361852702	0.195118286935134
chr1	11790031	11790780	749	-	utr3	MTHFR	0.731904367332701	1	0.516524406523854	1	0.709579696080644	0.997077513615559	0.206492684819721	-0.113333714176626	0.714618516124635	0.853211361852702	0.319826398996347
chr1	11802994	11803187	193	-	utr5	MTHFR	0.592530506193797	1	0.447151524648198	1	0.986654914560765	0.997077513615559	0.23777053165819	-0.113333714176626	0.714618516124635	0.853211361852702	0.351104245834816
chr1	11803486	11803906	420	-	utr5	MTHFR	0.60276969896441	1	0.477712954995443	1	0.989373064355223	0.997077513615559	0.615012403135663	-0.113333714176626	0.714618516124635	0.853211361852702	0.728346117312288
chr1	11805182	11805290	108	-	utr5	MTHFR	0.216645971281216	1	0.137325809944341	1	0.399535302642945	0.997077513615559	0.852963798617616	-0.113333714176626	0.714618516124635	0.853211361852702	0.966297512794242
chr1	11805362	11805932	570	-	utr5	MTHFR	0.989029501565905	1	0.836481769282224	1	0.817008248981019	0.997077513615559	0.693545405998768	-0.113333714176626	0.714618516124635	0.853211361852702	0.806879120175394
chr1	11842739	11842850	111	+	utr3	CLCN6	0.633372096511986	1	0.457732892211346	1	0.663828652044231	0.997077513615559	0.129024987491728	-0.207379314044455	0.452791925145019	0.664775317310864	0.336404301536183
chr1	11920215	11920323	108	-	utr3	KIAA2013	0.498829389853651	1	0.771038270105154	1	0.651220997143663	0.997077513615559	0.127170885285519	0.304049902939601	0.387808971095508	0.605512522364708	-0.176879017654082
chr1	11921290	11921422	132	-	intron	KIAA2013	0.280103834527396	1	0.344824308617888	1	0.596495778508295	0.997077513615559	0.293906491657727	0.304049902939601	0.387808971095508	0.605512522364708	-0.010143411281874
chr1	11922703	11922814	111	-	exon	KIAA2013	0.441890859065003	1	0.610031861912373	1	0.444043204447295	0.997077513615559	0.032860984135287	0.304049902939601	0.387808971095508	0.605512522364708	-0.271188918804314
chr1	11923105	11923538	433	-	exon	KIAA2013	0.239368436030756	1	0.426620689410337	1	0.394769224672761	0.997077513615559	0.0649505668584383	0.304049902939601	0.387808971095508	0.605512522364708	-0.239099336081163
chr1	11925256	11925427	171	-	exon	KIAA2013	0.0102373263354209	0.493935388434537	0.0809242195730805	1	0.16955373311238	0.997077513615559	-0.479196141147644	0.304049902939601	0.387808971095508	0.605512522364708	-0.783246044087246
chr1	11925572	11925859	287	-	exon	KIAA2013	0.130971206858376	1	0.148504825377605	1	0.037101434162111	0.997077513615559	-0.737617946301035	0.304049902939601	0.387808971095508	0.605512522364708	-1.04166784924064
chr1	11974636	11975445	809	+	utr3	PLOD1	0.696493888800494	1	0.962644877122531	1	0.79113860727118	0.997077513615559	-1.02546328557168	-1.05678758550653	3.31362001509183e-05	0.000554657831881134	0.031324299934852
chr1	12011657	12012024	367	+	utr3	MFN2	0.419739268928034	1	0.73892967506397	1	0.791386452733198	0.997077513615559	-0.578959810275355	-0.456722405259489	0.0343793335322129	0.121521242135013	-0.122237405015866
chr1	12012355	12012564	209	+	utr3	MFN2	0.548504728003455	1	0.408470738281323	1	0.690707792847159	0.997077513615559	-0.158198834839498	-0.456722405259489	0.0343793335322129	0.121521242135013	0.298523570419991
chr1	12012973	12013101	128	+	utr3	MFN2	0.515508514617122	1	0.411251044174267	1	0.588154736504757	0.997077513615559	-0.240774787492022	-0.456722405259489	0.0343793335322129	0.121521242135013	0.215947617767467
chr1	12021613	12021797	184	+	utr5	MIIP	0.19402989624525	1	0.152283689742043	1	0.693312848961391	0.997077513615559	0.371883150654294	-0.417816649874065	0.224750303301058	0.42931363735741	0.789699800528359
chr1	12022044	12022153	109	+	exon	MIIP	0.0504530966079441	0.851561669279283	0.0243810797763858	1	0.198351657441606	0.997077513615559	0.851519122699626	-0.417816649874065	0.224750303301058	0.42931363735741	1.26933577257369
chr1	12138232	12138359	127	+	utr3	TNFRSF8	0.192363558542089	1	0.125207460223314	1	0.423577588299856	0.997077513615559	1.1577675707545	0.311031194147468	0.356269562608388	0.57510576278624	0.846736376607028
chr1	12142279	12144209	1930	+	utr3	TNFRSF8	0.848829328599939	1	0.607122935621816	1	0.927458533251724	0.997077513615559	0.501069582782171	0.311031194147468	0.356269562608388	0.57510576278624	0.190038388634703
chr1	12207026	12207135	109	+	utr3	TNFRSF1B	0.0498404013660673	0.848351138787757	0.0319387051214088	1	0.348559283804446	0.997077513615559	0.355893726028474	-0.538435663746544	0.0700183784604528	0.195529933770186	0.894329389775019
chr1	12207215	12207609	394	+	utr3	TNFRSF1B	0.740728653031564	1	0.566844957358092	1	0.937421408757636	0.997077513615559	-0.661740837220905	-0.538435663746544	0.0700183784604528	0.195529933770186	-0.123305173474361
chr1	12208553	12209160	607	+	utr3	TNFRSF1B	0.103359862525313	0.99326236044944	0.0597375165835529	1	0.348344538142207	0.997077513615559	-0.260265088406858	-0.538435663746544	0.0700183784604528	0.195529933770186	0.278170575339687
chr1	12276006	12276132	126	+	exon	VPS13D	0.559938760412809	1	0.473986447107066	1	0.871116957676406	0.997077513615559	-0.699869459573757	-0.350360324368184	0.202842390525359	0.402245794048603	-0.349509135205574
chr1	12276288	12276425	137	+	exon	VPS13D	0.154914636214785	1	0.195252163981626	1	0.607401423647408	0.997077513615559	-0.852451146398731	-0.350360324368184	0.202842390525359	0.402245794048603	-0.502090822030548
chr1	12276954	12277210	256	+	exon	VPS13D	0.0595997526318102	0.884839291715923	0.0969830888443036	1	0.442358462391744	0.997077513615559	-1.49334702955583	-0.350360324368184	0.202842390525359	0.402245794048603	-1.14298670518765
chr1	12277724	12277857	133	+	exon	VPS13D	0.340906402040713	1	0.438910351935788	1	0.809804186288458	0.997077513615559	-0.661784909232802	-0.350360324368184	0.202842390525359	0.402245794048603	-0.311424584864619
chr1	12283086	12283205	119	+	exon	VPS13D	0.700448419950502	1	0.75331211366663	1	0.834219789242677	0.997077513615559	-1.39257723740108	-0.350360324368184	0.202842390525359	0.402245794048603	-1.04221691303289
chr1	12508900	12509145	245	+	utr3	VPS13D	0.730396379385641	1	0.974533710395342	1	0.893792372045296	0.997077513615559	-0.211476741330791	-0.350360324368184	0.202842390525359	0.402245794048603	0.138883583037393
chr1	12568023	12568223	200	-	utr3	DHRS3	0.864861167266019	1	0.694481639843319	1	0.965473646988602	0.997077513615559	-0.0260421794109957	-0.0219555706079526	0.944707470671972	0.974094624682172	-0.00408660880304303
chr1	13779327	13779472	145	+	exon	PRDM2	0.0776858249558686	0.934747699617053	0.0754740901371472	1	0.444641679651179	0.997077513615559	0.923527161979186	0.335536974390763	0.159368568484877	0.344359423085875	0.587990187588423
chr1	13779652	13779859	207	+	exon	PRDM2	0.911101102051273	1	0.876600831554361	1	0.720324029855185	0.997077513615559	0.410778179160512	0.335536974390763	0.159368568484877	0.344359423085875	0.075241204769749
chr1	13779964	13780305	341	+	exon	PRDM2	0.641718167681332	1	0.461076237696767	1	0.351751774245916	0.997077513615559	0.718409214647513	0.335536974390763	0.159368568484877	0.344359423085875	0.38287224025675
chr1	13780654	13780940	286	+	exon	PRDM2	0.85911143260924	1	0.591743596724116	1	0.943181894901373	0.997077513615559	0.43238474970525	0.335536974390763	0.159368568484877	0.344359423085875	0.0968477753144873
chr1	13781414	13781570	156	+	exon	PRDM2	0.19022707209247	1	0.128925201378909	1	0.190657247961664	0.997077513615559	1.07939121371389	0.335536974390763	0.159368568484877	0.344359423085875	0.743854239323124
chr1	13781657	13782052	395	+	exon	PRDM2	0.784522751112076	1	0.925570696536705	1	0.607323511740046	0.997077513615559	0.678951497554799	0.335536974390763	0.159368568484877	0.344359423085875	0.343414523164036
chr1	13782255	13782781	526	+	exon	PRDM2	0.487466024168368	1	0.360753042911345	1	0.643483196475228	0.997077513615559	0.733373662947968	0.335536974390763	0.159368568484877	0.344359423085875	0.397836688557205
chr1	13786476	13786932	456	+	utr3	PRDM2	0.0746602412685232	0.934411237024118	0.0941855405560853	1	0.513606468889619	0.997077513615559	0.928585312806519	0.335536974390763	0.159368568484877	0.344359423085875	0.593048338415756
chr1	15219524	15219880	356	+	utr3	TMEM51	0.245413003844242	1	0.294074940067473	1	0.224307948282323	0.997077513615559	-0.176206767758646	0.353496101218979	0.533192590590823	0.726959321507287	-0.529702868977625
chr1	15220139	15220297	158	+	utr3	TMEM51	0.372511240099013	1	0.411072397063035	1	0.939321239156712	0.997077513615559	-0.0500065520113143	0.353496101218979	0.533192590590823	0.726959321507287	-0.403502653230293
chr1	15409910	15410218	308	+	utr5	EFHD2	0.625991628822203	1	0.845007607995538	1	0.675928184781288	0.997077513615559	-0.586390364080492	-0.867769030437914	0.0011245985525011	0.00980850746324755	0.281378666357422
chr1	15425835	15425943	108	+	exon	EFHD2	0.097399001444689	0.978571060434623	0.094370968799166	1	0.416903943935315	0.997077513615559	0.181924527774031	-0.867769030437914	0.0011245985525011	0.00980850746324755	1.04969355821194
chr1	15428856	15429189	333	+	utr3	EFHD2	0.260229957590794	1	0.134177197913503	1	0.582761426081674	0.997077513615559	-0.37977013341874	-0.867769030437914	0.0011245985525011	0.00980850746324755	0.487998897019173
chr1	15492542	15492952	410	-	utr3	CASP9	0.640161824747782	1	0.924285260867439	1	0.98138517779919	0.997077513615559	-0.264869790857589	-0.211873592408953	0.43628020931647	0.650446457481657	-0.0529961984486361
chr1	15518205	15518394	189	-	utr5	CASP9	0.384201114416737	1	0.314108763740905	1	0.781914490751286	0.997077513615559	-0.0326068588871055	-0.211873592408953	0.43628020931647	0.650446457481657	0.179266733521847
chr1	15567838	15568649	811	+	utr3	DNAJC16	0.899678688723728	1	0.706797123490875	1	0.559216904932451	0.997077513615559	-0.876437662078959	-0.942750856218089	0.00505766472018648	0.0306742336075933	0.0663131941391301
chr1	15568882	15568983	101	+	utr3	DNAJC16	0.803202614403884	1	0.697816188349784	1	0.952558888069254	0.997077513615559	-0.524256917459812	-0.942750856218089	0.00505766472018648	0.0306742336075933	0.418493938758277
chr1	15573394	15573582	188	-	utr3	AGMAT	0.590424758040506	1	0.481752590906138	1	0.395340825155595	0.997077513615559	-1.09768590552116	-0.946154825580312	0.00401509312833544	0.0260207296782383	-0.151531079940853
chr1	15617505	15617624	119	+	utr5	DDI2	0.289630028937324	1	0.297291106140967	1	0.573435893132071	0.997077513615559	-0.264625200714298	-0.331237967916799	0.187654760604855	0.381749059849032	0.0666127672025014
chr1	15660041	15660465	424	+	utr3	DDI2	0.49149768416665	1	0.7389236965606	1	0.939585242268416	0.997077513615559	-0.0725568815117908	-0.331237967916799	0.187654760604855	0.381749059849032	0.258681086405008
chr1	15660766	15660871	105	+	utr3	DDI2	0.472116251739137	1	0.375869267277062	1	0.707683509927939	0.997077513615559	0.114067073481595	-0.331237967916799	0.187654760604855	0.381749059849032	0.445305041398394
chr1	15660959	15661371	412	+	utr3	DDI2	0.739983654971225	1	0.994030793969547	1	0.770694858741057	0.997077513615559	-0.258770264157692	-0.331237967916799	0.187654760604855	0.381749059849032	0.0724677037591074
chr1	15661431	15661540	109	+	utr3	DDI2	0.458030379988781	1	0.652836771687143	1	0.803323258484929	0.997077513615559	-0.0222675776904395	-0.331237967916799	0.187654760604855	0.381749059849032	0.30897039022636
chr1	15661601	15661803	202	+	utr3	DDI2	0.581157336243569	1	0.780667701387695	1	0.984044705479502	0.997077513615559	0.0150344272794524	-0.331237967916799	0.187654760604855	0.381749059849032	0.346272395196252
chr1	15662067	15662187	120	+	utr3	DDI2	0.520015550699358	1	0.439371942532892	1	0.538981775052828	0.997077513615559	-0.11956519461066	-0.331237967916799	0.187654760604855	0.381749059849032	0.211672773306139
chr1	15725304	15725471	167	+	exon	PLEKHM2	0.00495442916366019	0.374786127141331	0.00537696024167982	1	0.373363604354738	0.997077513615559	0.584796837838965	-0.480372548408437	0.140959469246439	0.318081419551624	1.0651693862474
chr1	15726961	15727762	801	+	exon	PLEKHM2	0.897966407443587	1	0.876839217740243	1	0.745078196082214	0.997077513615559	-0.24917912474021	-0.480372548408437	0.140959469246439	0.318081419551624	0.231193423668226
chr1	15734103	15734392	289	+	utr3	PLEKHM2	0.152405799929798	1	0.0923232446358993	1	0.662573266289482	0.997077513615559	0.607398505453224	-0.480372548408437	0.140959469246439	0.318081419551624	1.08777105386166
chr1	15739846	15740026	180	+	utr3	SLC25A34	0.186882156162624	1	0.197495377814422	1	0.790717223717699	0.997077513615559	-1.78794669832952	-1.67160393083715	0.0146128522908224	0.0664403431590588	-0.116342767492374
chr1	15834349	15834451	102	+	intergenic	NA	0.0493941466429188	0.846948742625297	0.0952070213487821	1	0.654814442788175	0.997077513615559	-1.21081641378948	NA	NA	NA	NA
chr1	15834506	15834868	362	-	exon	FLJ37453	0.944244261612336	1	0.895636063869307	1	0.833702060449615	0.997077513615559	-0.121123528786325	0.481595294651171	0.210736511537656	0.41150575563772	-0.602718823437496
chr1	15835060	15835771	711	-	exon	FLJ37453	0.93702406414334	1	0.730376495629433	1	0.889606116311863	0.997077513615559	0.370594921313782	0.481595294651171	0.210736511537656	0.41150575563772	-0.111000373337389
chr1	15848596	15848720	124	+	intron	SPEN	0.299105234288392	1	0.349360143217395	1	0.440877590518353	0.997077513615559	4.70174627587228	0.453465153622813	0.139868830465003	0.316080543489536	4.24828112224947
chr1	15872792	15873309	517	+	exon	SPEN	3.1463546044277e-05	0.0233718623204194	0.00382790933567212	1	0.133022077377827	0.997077513615559	-0.782308955432734	0.453465153622813	0.139868830465003	0.316080543489536	-1.23577410905555
chr1	15873538	15874270	732	+	utr5	SPEN	0.955194623691937	1	0.866718892213229	1	0.828615305358007	0.997077513615559	-0.747677746674647	0.453465153622813	0.139868830465003	0.316080543489536	-1.20114290029746
chr1	15876150	15876494	344	+	exon	SPEN	0.000292041298405685	0.0744473952827442	0.00568878070125789	1	0.14895470587145	0.997077513615559	-0.495935280917553	0.453465153622813	0.139868830465003	0.316080543489536	-0.949400434540366
chr1	15928092	15928400	308	+	exon	SPEN	0.721599104378897	1	0.990082963510831	1	0.942617311861961	0.997077513615559	0.693263275465639	0.453465153622813	0.139868830465003	0.316080543489536	0.239798121842827
chr1	15928424	15928930	506	+	exon	SPEN	0.883260656431074	1	0.644501525224765	1	0.885713749423061	0.997077513615559	0.71897176556341	0.453465153622813	0.139868830465003	0.316080543489536	0.265506611940598
chr1	15929087	15929187	100	+	exon	SPEN	0.0326957832264075	0.760417816764059	0.0387255643100537	1	0.505973065179212	0.997077513615559	1.145671935989	0.453465153622813	0.139868830465003	0.316080543489536	0.692206782366183
chr1	15929389	15929549	160	+	exon	SPEN	0.823987690346084	1	0.973569584587188	1	0.972707576547821	0.997077513615559	0.572705837640298	0.453465153622813	0.139868830465003	0.316080543489536	0.119240684017485
chr1	15933438	15933638	200	+	exon	SPEN	0.0640486816564393	0.906984892518837	0.0721080115148603	1	0.482996411753259	0.997077513615559	1.29352072933869	0.453465153622813	0.139868830465003	0.316080543489536	0.840055575715873
chr1	15933902	15934067	165	+	exon	SPEN	0.49972531808751	1	0.400981587593663	1	0.851883364267155	0.997077513615559	0.804897200137284	0.453465153622813	0.139868830465003	0.316080543489536	0.351432046514472
chr1	15935155	15935729	574	+	exon	SPEN	0.480832028946236	1	0.328605029015982	1	0.893714189955663	0.997077513615559	0.967300569748138	0.453465153622813	0.139868830465003	0.316080543489536	0.513835416125325
chr1	15937332	15937574	242	+	exon	SPEN	0.444754495138299	1	0.350392855708877	1	0.968381552961977	0.997077513615559	0.705897140955374	0.453465153622813	0.139868830465003	0.316080543489536	0.252431987332561
chr1	15939426	15939668	242	+	utr3	SPEN	0.249640994029128	1	0.197690559146087	1	0.562074220044466	0.997077513615559	0.694686736055078	0.453465153622813	0.139868830465003	0.316080543489536	0.241221582432265
chr1	15939731	15940014	283	+	utr3	SPEN	0.939192444718031	1	0.804351928840675	1	0.845715606413584	0.997077513615559	0.0212843643246023	0.453465153622813	0.139868830465003	0.316080543489536	-0.43218078929821
chr1	15941906	15942070	164	-	utr3	ZBTB17	0.955650952827505	1	0.846608756075328	1	0.72032821979899	0.997077513615559	0.00779203484887115	-0.323436883880537	0.343486426620673	0.561803556376777	0.331228918729408
chr1	15944366	15944483	117	-	exon	ZBTB17	0.1482061720636	1	0.102607956257172	1	0.621876940180388	0.997077513615559	1.03512374356052	-0.323436883880537	0.343486426620673	0.561803556376777	1.35856062744106
chr1	15945048	15945238	190	-	exon	ZBTB17	0.338056326344484	1	0.234375398436536	1	0.770479324665455	0.997077513615559	0.296247831435838	-0.323436883880537	0.343486426620673	0.561803556376777	0.619684715316375
chr1	16018211	16018497	286	-	utr5	HSPB7	0.742070755418072	1	0.62833505777045	1	0.612569469928492	0.997077513615559	1.50243995741015	1.31475724570645	0.0132176850579355	0.0618644714446712	0.187682711703695
chr1	16019034	16019354	320	-	exon	HSPB7	0.621596785123353	1	0.529012575472592	1	0.97151507415729	0.997077513615559	1.75831858488597	1.31475724570645	0.0132176850579355	0.0618644714446712	0.443561339179518
chr1	16230222	16230322	100	-	utr3*	RSG1	0.182566683925256	1	0.197286842790608	1	0.672804570025293	0.997077513615559	-1.48577135680036	-0.999331763085026	0.0173963749836653	0.0746711927789649	-0.486439593715336
chr1	16230712	16230899	187	-	utr3*	RSG1	0.607117512214686	1	0.495128622522576	1	0.690279223270845	0.997077513615559	-0.0768123304395061	-0.999331763085026	0.0173963749836653	0.0746711927789649	0.92251943264552
chr1	16231441	16232343	902	-	utr3	RSG1	0.570334570652887	1	0.427006649844916	1	0.805079849523736	0.997077513615559	-0.902801888917931	-0.999331763085026	0.0173963749836653	0.0746711927789649	0.0965298741670954
chr1	16236779	16236983	204	-	utr5	RSG1	0.728536090741213	1	0.540166250174098	1	0.482873899011683	0.997077513615559	-0.93864774982002	-0.999331763085026	0.0173963749836653	0.0746711927789649	0.0606840132650064
chr1	16250565	16251049	484	-	utr3	FBXO42	0.251289698441743	1	0.179094711490887	1	0.419503838711097	0.997077513615559	-0.520710812419959	-0.945368599969251	0.000324640737826086	0.00365092526560475	0.424657787549293
chr1	16251106	16251329	223	-	exon	FBXO42	0.489877268329388	1	0.356926607819781	1	0.630590080248663	0.997077513615559	-0.596341753385707	-0.945368599969251	0.000324640737826086	0.00365092526560475	0.349026846583545
chr1	16251439	16251555	116	-	exon	FBXO42	0.604083446940634	1	0.499036178529713	1	0.605121194148687	0.997077513615559	-0.462956742012689	-0.945368599969251	0.000324640737826086	0.00365092526560475	0.482411857956562
chr1	16393185	16393400	215	+	utr3	SZRD1	0.0720922189259711	0.930105201955557	0.102710754457221	1	0.658874347730352	0.997077513615559	0.579567947322056	-0.373656527509851	0.205944281036304	0.405973870806718	0.953224474831907
chr1	16395163	16395427	264	+	utr3	SZRD1	0.521957682436634	1	0.349212306304112	1	0.709511751540186	0.997077513615559	-0.0530445472698783	-0.373656527509851	0.205944281036304	0.405973870806718	0.320611980239972
chr1	16459111	16459281	170	+	utr3	NECAP2	0.75110654317736	1	0.590694348132115	1	0.75504470206353	0.997077513615559	-0.272744267724466	-0.48509700652669	0.0809420481920374	0.216824967175812	0.212352738802225
chr1	16459636	16459808	172	+	utr3	NECAP2	0.383499767429057	1	0.55524900343749	1	0.454928164329754	0.997077513615559	-0.741403306215393	-0.48509700652669	0.0809420481920374	0.216824967175812	-0.256306299688702
chr1	16459844	16459953	109	+	utr3	NECAP2	0.74905329130818	1	0.623037391764355	1	0.882904278728744	0.997077513615559	-0.715885045621734	-0.48509700652669	0.0809420481920374	0.216824967175812	-0.230788039095043
chr1	16618772	16618989	217	-	exon	CROCCP2	0.598131354087359	1	0.452791012350955	1	0.949580311289247	0.997077513615559	0.314464577981365	0.282416607604414	0.481579447442001	0.688400370618897	0.0320479703769506
chr1	16625925	16626025	100	-	exon	CROCCP2	0.213541764908094	1	0.152934617581604	1	0.516459559334684	0.997077513615559	1.72194013883561	0.282416607604414	0.481579447442001	0.688400370618897	1.4395235312312
chr1	16644860	16644978	118	+	intergenic	NA	0.953510820595319	1	0.917220038681491	1	0.915640671703749	0.997077513615559	-0.145401254345746	NA	NA	NA	NA
chr1	16986034	16986239	205	-	utr3	ATP13A2	0.254515652740258	1	0.18441607578979	1	0.561661021809702	0.997077513615559	-0.0220708039682199	-1.10390464282549	0.000324459071793043	0.00365036191720445	1.08183383885727
chr1	17044846	17044961	115	-	utr5	SDHB	0.666316917427848	1	0.461859130960713	1	0.768139384007623	0.997077513615559	1.55160209435194	0.979019477750617	1.29370930623954e-05	0.000247194703803786	0.572582616601323
chr1	17407890	17408063	173	-	utr3	RCC2	0.0380099247636364	0.796662788240997	0.0222291934582858	1	0.217619566585416	0.997077513615559	-0.0526062187163439	-0.933803235853811	8.74128682737017e-05	0.00124623978282918	0.881197017137467
chr1	17408176	17408320	144	-	utr3	RCC2	0.626380924835836	1	0.872425544574496	1	0.699980761047677	0.997077513615559	-0.692606440871561	-0.933803235853811	8.74128682737017e-05	0.00124623978282918	0.24119679498225
chr1	17438320	17438565	245	-	utr5	RCC2	0.597030752018756	1	0.704324629886222	1	0.435162899114669	0.997077513615559	-0.775642865026974	-0.933803235853811	8.74128682737017e-05	0.00124623978282918	0.158160370826837
chr1	17826011	17826221	210	+	exon	ACTL8	0.717955237608392	1	0.891853790725398	1	0.955488762295584	0.997077513615559	-0.0559812096363234	-0.00576831057996473	0.987268972566447	0.99414889572022	-0.0502128990563586
chr1	19138099	19138208	109	-	exon	UBR4	0.171176137498901	1	0.109171505947047	1	0.317935407908436	0.997077513615559	1.1116578008278	0.0220626474669809	0.93863758950168	0.971189495275488	1.08959515336082
chr1	19210121	19210269	148	-	utr5	UBR4	0.250211812222759	1	0.315472979030021	1	0.387183754643637	0.997077513615559	-0.00192950636824842	0.0220626474669809	0.93863758950168	0.971189495275488	-0.0239921538352293
chr1	19219141	19219388	247	-	utr3	EMC1	0.578073751786434	1	0.799652247183574	1	0.578967987056325	0.997077513615559	-0.788915260948833	-0.575158620054397	0.0361147191822333	0.125449701889556	-0.213756640894436
chr1	19251632	19251788	156	+	utr5	MRTO4	0.696390001353013	1	0.61817501055867	1	0.929437641324223	0.997077513615559	1.75905711431866	-0.0188218228667028	0.953801969729272	0.978345232481844	1.77787893718536
chr1	19258693	19258981	288	+	utr3	MRTO4	0.387554087334658	1	0.275562671281487	1	0.475224674960068	0.997077513615559	0.488896769325093	-0.0188218228667028	0.953801969729272	0.978345232481844	0.507718592191796
chr1	19328587	19329041	454	+	utr3	PQLC2	0.33584471726408	1	0.268992678760649	1	0.71012028524603	0.997077513615559	-0.188036472063368	-0.446246855754376	0.239955414838104	0.447731725688906	0.258210383691007
chr1	19596981	19597093	112	+	utr5	MINOS1-NBL1	0.960110015399014	1	0.795342133323812	1	0.474851924515314	0.997077513615559	0.37625875866865	NA	NA	NA	NA
chr1	19608257	19608527	270	+	exon	RP5-1056L3.3	0.0078968808352526	0.454137032104081	0.00517328713553075	1	0.0124775773235917	0.997077513615559	2.08997983494953	0.943996753954469	0.00128718052639136	0.0108249580249172	1.14598308099506
chr1	19626655	19626846	191	+	utr3	MINOS1	0.263717149272134	1	0.100558225749385	1	0.518608324337346	0.997077513615559	-1.61689597979427	-0.748259936871368	0.159717255969074	0.344507148727244	-0.868636042922899
chr1	19682281	19682471	190	-	utr3	TMCO4	0.847681296358621	1	0.998939942561638	1	0.968508134039603	0.997077513615559	-0.487182927951348	-0.58608709936866	0.059737209552295	0.175325202773603	0.0989041714173118
chr1	19682782	19683294	512	-	utr3	TMCO4	0.633810634986031	1	0.893811656751797	1	0.972350277384726	0.997077513615559	-0.258308131190533	-0.58608709936866	0.059737209552295	0.175325202773603	0.327778968178127
chr1	19907532	19907847	315	+	utr3	OTUD3	0.822542871299237	1	0.669344227828552	1	0.899493940938219	0.997077513615559	1.57715491891441	0.915951684711795	0.0258766351620246	0.0991467153618575	0.661203234202614
chr1	20499701	20499964	263	-	utr3	MUL1	0.421720164812554	1	0.725943843229432	1	0.6453222198988	0.997077513615559	-0.0988218209425871	-0.136218492066087	0.602232448177744	0.777674519071134	0.0373966711235003
chr1	20500037	20500664	627	-	utr3	MUL1	0.0339236692642429	0.769012307598876	0.26855944724458	1	0.488693181340857	0.997077513615559	-0.548290600926674	-0.136218492066087	0.602232448177744	0.777674519071134	-0.412072108860587
chr1	20501066	20501283	217	-	exon	MUL1	0.73187572849788	1	0.980978953822562	1	0.987273837106074	0.997077513615559	-0.470348848948488	-0.136218492066087	0.602232448177744	0.777674519071134	-0.3341303568824
chr1	20507955	20508076	121	-	utr5	MUL1	0.761881861501603	1	0.886191805552992	1	0.911145389933052	0.997077513615559	0.0798568325333597	-0.136218492066087	0.602232448177744	0.777674519071134	0.216075324599447
chr1	20618539	20618835	296	+	utr3	CDA	0.753946147798901	1	0.640660985302418	1	0.810152887199346	0.997077513615559	0.251469888064614	-0.0113123604569997	0.979843974464865	0.990777733135782	0.262782248521614
chr1	20648431	20649134	703	-	exon	PINK1-AS	0.417933860197925	1	0.743761590406739	1	0.847003381576036	0.997077513615559	-0.578715301728406	-1.63649769965358	0.00698998453179086	0.0389574389011663	1.05778239792517
chr1	20650668	20651156	488	+	utr3	PINK1	0.517093759800936	1	0.855525085711556	1	0.818003254718959	0.997077513615559	-0.720962126860382	-0.285396965532027	0.498133687579115	0.700787030485014	-0.435565161328355
chr1	20661268	20661450	182	-	utr5	DDOST	0.821767800907354	1	0.56590127185223	1	0.811873689447428	0.997077513615559	-0.00766681477584047	-0.248574315933994	0.289032461908272	0.50354264509784	0.240907501158153
chr1	20780438	20780580	142	-	utr5	HP1BP3	0.854796747499196	1	0.910032467067935	1	0.87996705677633	0.997077513615559	-0.797254358775502	-0.643055328057861	0.0156424939523057	0.069682940303913	-0.154199030717641
chr1	20787196	20787300	104	-	utr5	HP1BP3	0.269733539083871	1	0.286998496937911	1	0.24894443134501	0.997077513615559	-0.674489430535044	-0.643055328057861	0.0156424939523057	0.069682940303913	-0.0314341024771829
chr1	20941621	20941963	342	-	exon	EIF4G3	0.75848197022329	1	0.551197021609798	1	0.432544743714978	0.997077513615559	-1.51913519842505	-1.32634395640409	2.18466628682043e-07	7.32906668217e-06	-0.19279124202096
chr1	20942014	20942191	177	-	exon	EIF4G3	0.308912935592326	1	0.509492117548477	1	0.799695640871508	0.997077513615559	-1.8513263530216	-1.32634395640409	2.18466628682043e-07	7.32906668217e-06	-0.524982396617511
chr1	21175955	21176169	214	-	exon	EIF4G3	0.260254762996089	1	0.187442059587399	1	0.390151520683735	0.997077513615559	3.26101695285771	-1.32634395640409	2.18466628682043e-07	7.32906668217e-06	4.58736090926179
chr1	21176695	21176866	171	-	utr5	EIF4G3	0.189372247172058	1	0.140164942200735	1	0.673123520740475	0.997077513615559	0.974948989076302	-1.32634395640409	2.18466628682043e-07	7.32906668217e-06	2.30129294548039
chr1	21217747	21218482	735	-	utr3	ECE1	0.256561111849791	1	0.156388813792165	1	0.714639655121496	0.997077513615559	1.09304922924828	0.686129294387389	0.0167315365201404	0.0728956892611144	0.406919934860888
chr1	21218929	21219264	335	-	utr3	ECE1	0.330471445297971	1	0.18864753048674	1	0.454308993945299	0.997077513615559	1.11937076987409	0.686129294387389	0.0167315365201404	0.0728956892611144	0.433241475486704
chr1	21219632	21220081	449	-	utr3	ECE1	0.825914238978481	1	0.927092195888446	1	0.725144449290284	0.997077513615559	0.87821282897962	0.686129294387389	0.0167315365201404	0.0728956892611144	0.19208353459223
chr1	21279259	21279372	113	-	utr5	ECE1	0.0577757228886794	0.881587495567126	0.0259458938543055	1	0.303138181596754	0.997077513615559	1.62944152911635	0.686129294387389	0.0167315365201404	0.0728956892611144	0.943312234728963
chr1	21290100	21290228	128	-	utr5	ECE1	0.786910772843989	1	0.628591213106733	1	0.988812134259595	0.997077513615559	0.920819452682117	0.686129294387389	0.0167315365201404	0.0728956892611144	0.234690158294728
chr1	21294187	21294396	209	-	utr5	ECE1	0.736353393930059	1	0.605536416400974	1	0.878554340190306	0.997077513615559	0.622590273599605	0.686129294387389	0.0167315365201404	0.0728956892611144	-0.0635390207877842
chr1	21298116	21298334	218	+	exon	RP5-1071N3.1	0.921100638014087	1	0.808420064636421	1	0.952312087455065	0.997077513615559	1.85037011978696	2.16050287008803	2.570384282068e-08	1.13736429859162e-06	-0.310132750301064
chr1	21298527	21299143	616	-	utr5	ECE1	0.570537668512117	1	0.684412823631896	1	0.623330991303169	0.997077513615559	1.80861316279106	0.686129294387389	0.0167315365201404	0.0728956892611144	1.12248386840367
chr1	21782896	21783052	156	-	utr5	USP48	0.6094342455519	1	0.506508252270395	1	0.969070818690306	0.997077513615559	0.53855296516701	-0.177437113921691	0.42014284202828	0.63517311630284	0.715990079088701
chr1	21822302	21822582	280	-	utr3	HSPG2	0.831410031076481	1	0.908250706344042	1	0.967640314497533	0.997077513615559	0.256485888788121	-0.0749561478523212	0.846521160637935	0.925505995537638	0.331442036640442
chr1	21822593	21822851	258	-	utr3	HSPG2	0.425692499684089	1	0.275509463385065	1	0.733661065940326	0.997077513615559	0.88061306983931	-0.0749561478523212	0.846521160637935	0.925505995537638	0.955569217691632
chr1	21823022	21823175	153	-	utr3	HSPG2	0.12755096330939	1	0.0899465824945787	1	0.459877505434438	0.997077513615559	0.596586457552485	-0.0749561478523212	0.846521160637935	0.925505995537638	0.671542605404806
chr1	21823274	21823473	199	-	utr3	HSPG2	0.540211324369725	1	0.449189314602607	1	0.940397360509557	0.997077513615559	0.671060118701908	-0.0749561478523212	0.846521160637935	0.925505995537638	0.746016266554229
chr1	21829466	21829630	164	-	exon	HSPG2	0.355868879721136	1	0.226023492806486	1	0.223977678844588	0.997077513615559	1.32109699426326	-0.0749561478523212	0.846521160637935	0.925505995537638	1.39605314211559
chr1	22025735	22025900	165	+	exon	LINC00339	0.106297208050286	0.998502213595251	0.0753412961734333	1	0.504073235595607	0.997077513615559	-0.439625077063362	-1.31623107142095	0.00070615886474229	0.00674876732463317	0.876605994357583
chr1	22030278	22030890	612	+	exon	LINC00339	0.539510337615982	1	0.751744317934526	1	0.976089102517358	0.997077513615559	-1.49116143209847	-1.31623107142095	0.00070615886474229	0.00674876732463317	-0.17493036067752
chr1	22490268	22490555	287	+	exon	ZBTB40	0.925461516854094	1	0.87257374142683	1	0.981160701707607	0.997077513615559	-0.40953882941373	-0.472120892940196	0.0535554296083211	0.162956990464275	0.0625820635264656
chr1	22511727	22511999	272	+	exon	ZBTB40	0.633141823749097	1	0.495305195541251	1	0.554537194561802	0.997077513615559	-0.153806147936123	-0.472120892940196	0.0535554296083211	0.162956990464275	0.318314745004073
chr1	22526196	22527050	854	+	utr3	ZBTB40	0.722598913834778	1	0.967274533012418	1	0.952455006129263	0.997077513615559	-0.470208472157163	-0.472120892940196	0.0535554296083211	0.162956990464275	0.00191242078303328
chr1	22527147	22527327	180	+	utr3	ZBTB40	0.132437333607948	1	0.119881238786159	1	0.468433023438634	0.997077513615559	0.385299198951826	-0.472120892940196	0.0535554296083211	0.162956990464275	0.857420091892022
chr1	22527769	22528248	479	+	utr3	ZBTB40	0.214092819509553	1	0.432342325157041	1	0.689241454678252	0.997077513615559	-0.739021016025358	-0.472120892940196	0.0535554296083211	0.162956990464275	-0.266900123085162
chr1	22528905	22529465	560	+	utr3	ZBTB40	0.800354240003874	1	0.62192944334427	1	0.762875092175571	0.997077513615559	-0.23404351401174	-0.472120892940196	0.0535554296083211	0.162956990464275	0.238077378928456
chr1	22530359	22530530	171	+	utr3	ZBTB40	0.793879750840585	1	0.657747935731555	1	0.85297542949538	0.997077513615559	-0.373142713057171	-0.472120892940196	0.0535554296083211	0.162956990464275	0.0989781798830253
chr1	23019505	23019759	254	+	utr5	KDM1A	0.427583239993477	1	0.337718934760882	1	0.872490665918642	0.997077513615559	0.309035355731742	-0.462897035464255	0.058513123086314	0.172829563175417	0.771932391195997
chr1	23087847	23088273	426	-	utr3	LUZP1	0.998136449842853	1	0.815830306688954	1	0.945871273289256	0.997077513615559	1.06753632439282	1.42782151139546	3.17671811070116e-08	1.38142425177575e-06	-0.360285187002638
chr1	23088640	23089106	466	-	utr3	LUZP1	0.473192906467269	1	0.759714916360653	1	0.6696872534984	0.997077513615559	1.30893481698027	1.42782151139546	3.17671811070116e-08	1.38142425177575e-06	-0.118886694415194
chr1	23091247	23091560	313	-	exon	LUZP1	0.870964395651097	1	0.899073192032222	1	0.954530899871465	0.997077513615559	1.55398391789579	1.42782151139546	3.17671811070116e-08	1.38142425177575e-06	0.126162406500327
chr1	23092597	23092839	242	-	exon	LUZP1	0.0480301522888318	0.840163582087848	0.0532388247901013	1	0.227993444201683	0.997077513615559	2.67180358805077	1.42782151139546	3.17671811070116e-08	1.38142425177575e-06	1.24398207665531
chr1	23093767	23093932	165	-	exon	LUZP1	0.933968077922635	1	0.904214219855331	1	0.810406441272443	0.997077513615559	1.96412208605288	1.42782151139546	3.17671811070116e-08	1.38142425177575e-06	0.536300574657417
chr1	23310574	23310814	240	-	exon	HNRNPR	0.893571328582149	1	0.792753475967207	1	0.704604969827869	0.997077513615559	-0.5723422800765	-0.652286751325386	0.0160098602023563	0.0706951394961282	0.0799444712488864
chr1	23361496	23361679	183	-	utr3	ZNF436	0.861321331473922	1	0.987208974131536	1	0.857632580841236	0.997077513615559	1.13341205936496	1.27668353782793	1.89502308868208e-05	0.000344080632018297	-0.143271478462965
chr1	23362655	23362883	228	-	exon	ZNF436	0.320504316626763	1	0.457749243305099	1	0.847834143701414	0.997077513615559	1.10096904883984	1.27668353782793	1.89502308868208e-05	0.000344080632018297	-0.17571448898809
chr1	23509573	23510210	637	-	utr3	E2F2	0.866582920490884	1	0.602745127400687	1	0.890775763175446	0.997077513615559	-0.056604112392476	-0.36348129403246	0.18185488387345	0.374064494230797	0.306877181639984
chr1	23516415	23516557	142	-	exon	E2F2	0.791309511998096	1	0.66097138675507	1	0.882858788975306	0.997077513615559	0.110747375517218	-0.36348129403246	0.18185488387345	0.374064494230797	0.474228669549678
chr1	23530651	23530752	101	-	exon	E2F2	0.325348523241258	1	0.237273397458731	1	0.495619541529946	0.997077513615559	0.978723395764079	-0.36348129403246	0.18185488387345	0.374064494230797	1.34220468979654
chr1	23530860	23531253	393	-	utr5	E2F2	0.757259737363466	1	0.868439548494536	1	0.507181698595317	0.997077513615559	-0.00846155467224556	-0.36348129403246	0.18185488387345	0.374064494230797	0.355019739360214
chr1	23693736	23693842	106	+	exon	RPL11	4.73280985474484e-06	0.00747074035571473	7.01563289317111e-05	1	0.0012788679737827	0.646467760747156	2.2576048574774	0.759523412080816	0.00222071453486281	0.0164560641173167	1.49808144539658
chr1	23743399	23743511	112	+	utr5	TCEB3	0.00259321457150841	0.271760278912931	0.0115372587492983	1	0.111404459505683	0.997077513615559	0.179897721018058	1.22197266816482	8.37086636823866e-08	3.1640506337931e-06	-1.04207494714676
chr1	23750835	23750936	101	+	exon	TCEB3	0.226945401340561	1	0.190629136271644	1	0.383641240390878	0.997077513615559	1.78933867528748	1.22197266816482	8.37086636823866e-08	3.1640506337931e-06	0.567366007122655
chr1	23751206	23751971	765	+	exon	TCEB3	0.0898828700597603	0.962559410920488	0.474439589385551	1	0.729833435196955	0.997077513615559	1.08550549982739	1.22197266816482	8.37086636823866e-08	3.1640506337931e-06	-0.136467168337435
chr1	23752347	23752457	110	+	exon	TCEB3	0.924123894606024	1	0.770994523624155	1	0.867077697349223	0.997077513615559	1.37726253979084	1.22197266816482	8.37086636823866e-08	3.1640506337931e-06	0.155289871626015
chr1	23759468	23759757	289	+	utr3	TCEB3	0.706657700734116	1	0.875998109598489	1	0.866472779740896	0.997077513615559	1.19090290006617	1.22197266816482	8.37086636823866e-08	3.1640506337931e-06	-0.0310697680986511
chr1	23778433	23778533	100	+	utr5	PITHD1	0.856719847132942	1	0.893087942300018	1	0.506067043880255	0.997077513615559	0.0487939212458517	0.316708760674084	0.301518263522328	0.518161534607737	-0.267914839428232
chr1	23787274	23787550	276	+	utr3	PITHD1	0.0637548411653928	0.905619948522587	0.0677332328064854	1	0.399233826307839	0.997077513615559	1.12590919169287	0.316708760674084	0.301518263522328	0.518161534607737	0.809200431018787
chr1	23792587	23792690	103	+	utr5	LYPLA2	0.47757585052885	1	0.336571613076991	1	0.258782566217931	0.997077513615559	-0.379812743370918	-0.754805234801535	0.00580856624290857	0.034099209023118	0.374992491430617
chr1	23802036	23802281	245	-	utr3	HMGCL	0.107934181669283	1	0.0844692087916628	1	0.476748147233242	0.997077513615559	-1.01077853933002	-1.10645361001231	0.000239252986129664	0.00286731526876086	0.0956750706822933
chr1	23802375	23802490	115	-	utr3	HMGCL	0.335584723385269	1	0.435378400944143	1	0.600236295897066	0.997077513615559	-2.00375728921567	-1.10645361001231	0.000239252986129664	0.00286731526876086	-0.897303679203359
chr1	23845414	23845654	240	-	utr3	FUCA1	0.807545809397656	1	0.95036900558476	1	0.488203489744445	0.997077513615559	-0.607384144101616	-0.570295784391482	0.166023213345552	0.352799328359297	-0.0370883597101338
chr1	23959546	23959693	147	+	intron	PNRC2	0.559664553079595	1	0.580960748141403	1	0.528267924988156	0.997077513615559	1.33424642360698	-0.557650035374785	0.110928988964217	0.270179428480663	1.89189645898176
chr1	23961550	23961716	166	+	exon	PNRC2	0.638786116466716	1	0.828381931971642	1	0.992361191376646	0.997077513615559	-0.325580454806804	-0.557650035374785	0.110928988964217	0.270179428480663	0.232069580567981
chr1	23980236	23980354	118	-	utr5	SRSF10	0.46570788031212	1	0.641099669723379	1	0.879935655325237	0.997077513615559	-0.572937818495696	-0.173227626191229	0.55263725745587	0.742307822360477	-0.399710192304467
chr1	24419444	24419547	103	+	utr5	NIPAL3	0.338739823365003	1	0.241845927018331	1	0.680453377160358	0.997077513615559	0.751863605562103	0.0808410516866721	0.809464792992087	0.905995423048603	0.67102255387543
chr1	24469093	24469356	263	+	utr3	NIPAL3	0.716188788439487	1	0.576737860588074	1	0.845657278114397	0.997077513615559	0.307249761815976	0.0808410516866721	0.809464792992087	0.905995423048603	0.226408710129304
chr1	24745392	24745582	190	+	utr5	CLIC4	0.350597140715131	1	0.264070338728185	1	0.828311858859142	0.997077513615559	1.72736983709542	0.266002051821366	0.341701182263627	0.560127480101747	1.46136778527406
chr1	25264299	25264556	257	-	intron	RSRP1	0.731783969929012	1	0.584575662799382	1	0.957149848687417	0.997077513615559	0.155435812283704	0.460217913953114	0.139136908821237	0.314913884674205	-0.30478210166941
chr1	25266554	25266833	279	-	exon	RP3-465N24.5	0.685616392824621	1	0.560118205445703	1	0.969174429130276	0.997077513615559	-0.0131526875461079	-0.31101888194602	0.717093368048208	0.85428687249613	0.297866194399912
chr1	25336942	25337162	220	-	utr5	RSRP1	0.54715634945233	1	0.445096228164215	1	0.979374942971846	0.997077513615559	0.302037261542433	0.460217913953114	0.139136908821237	0.314913884674205	-0.15818065241068
chr1	25338318	25338420	102	+	utr5	TMEM50A	0.752390515738037	1	0.985774530039903	1	0.858306897490059	0.997077513615559	0.13417730780954	-0.164201729767723	0.56673179530146	0.752645020900547	0.298379037577263
chr1	25338645	25338907	262	+	exon	TMEM50A	0.0942591351054199	0.968940270191104	0.0624698471305841	1	0.0253541379852091	0.997077513615559	3.50891708561694	-0.164201729767723	0.56673179530146	0.752645020900547	3.67311881538466
chr1	25361484	25361647	163	+	utr3	TMEM50A	0.261918181812275	1	0.156246622994601	1	0.0931937840318408	0.997077513615559	-0.240250037399543	-0.164201729767723	0.56673179530146	0.752645020900547	-0.0760483076318204
chr1	25361934	25362048	114	+	utr3	TMEM50A	0.619807588699667	1	0.811559700580142	1	0.65010870155082	0.997077513615559	-0.809668427042361	-0.164201729767723	0.56673179530146	0.752645020900547	-0.645466697274638
chr1	25458415	25458827	412	+	exon	TMEM57	0.480672150581031	1	0.645819622304633	1	0.932337459086524	0.997077513615559	0.0607428530274218	0.482486522549813	0.0854695970715615	0.224551941397103	-0.421743669522392
chr1	25553870	25553970	100	+	exon	LDLRAP1	0.26685124386073	1	0.175139616521224	1	0.443401346124268	0.997077513615559	0.207568076703516	-0.803168280750229	0.00128293067717784	0.0107957624226939	1.01073635745375
chr1	25566819	25567831	1012	+	utr3	LDLRAP1	0.502097222384638	1	0.336668135056472	1	0.352323540261421	0.997077513615559	-0.488418369732333	-0.803168280750229	0.00128293067717784	0.0107957624226939	0.314749911017897
chr1	25617057	25617445	388	+	utr5*	MAN1C1	0.677925639240021	1	0.720465321876635	1	0.180477856771704	0.997077513615559	-1.01969031553128	-0.533087291314077	0.062064224028337	0.179882173940722	-0.486603024217204
chr1	25617585	25618298	713	+	utr5	MAN1C1	0.555913681131781	1	0.624193829282418	1	0.179441222600864	0.997077513615559	-0.731692199537191	-0.533087291314077	0.062064224028337	0.179882173940722	-0.198604908223113
chr1	25783676	25784033	357	+	utr3	MAN1C1	0.748798577416561	1	0.592565516203019	1	0.772168287507096	0.997077513615559	-0.438346198093136	-0.533087291314077	0.062064224028337	0.179882173940722	0.0947410932209409
chr1	25815701	25816166	465	+	utr3	SEPN1	0.535572811049744	1	0.340076177710837	1	0.188636233408745	0.997077513615559	-1.24238026616592	-1.47873311305255	1.03588038805003e-05	0.00020411552191804	0.236352846886633
chr1	25816511	25816649	138	+	utr3	SEPN1	0.730206283395019	1	0.956970373588495	1	0.864556077043517	0.997077513615559	-1.42374533787105	-1.47873311305255	1.03588038805003e-05	0.00020411552191804	0.0549877751815036
chr1	25820204	25820349	145	+	utr5	MTFR1L	0.338973009986728	1	0.255975157908016	1	0.828988360574884	0.997077513615559	-0.194408306810398	-1.40577404873298	6.1969310699703e-07	1.834873592372e-05	1.21136574192259
chr1	25820556	25820971	415	+	utr5	MTFR1L	0.440280066844817	1	0.530813041928346	1	0.421646795232389	0.997077513615559	-0.54534077379127	-1.40577404873298	6.1969310699703e-07	1.834873592372e-05	0.860433274941713
chr1	25821105	25821695	590	+	utr5	MTFR1L	0.222013995792	1	0.161079813278699	1	0.384673462642261	0.997077513615559	-0.343398198309862	-1.40577404873298	6.1969310699703e-07	1.834873592372e-05	1.06237585042312
chr1	25832326	25832479	153	+	utr3	MTFR1L	0.393801698589729	1	0.294002529899423	1	0.582837569210558	0.997077513615559	-1.32624922037122	-1.40577404873298	6.1969310699703e-07	1.834873592372e-05	0.0795248283617638
chr1	25835041	25835694	653	-	exon	AUNIP	0.79196483849354	1	0.958518393913779	1	0.852714157606485	0.997077513615559	1.05181160548288	0.961262031774977	0.0117278099806714	0.0571161695706974	0.0905495737078984
chr1	25862827	25862968	141	+	exon	RP1-125I3.2	0.911205315670815	1	0.951366878181231	1	0.56567799200065	0.997077513615559	-0.032146297685627	-1.46984942682508	0.639510114368893	NA	1.43770312913945
chr1	25863393	25863657	264	+	exon	RP1-125I3.2	0.645215112867669	1	0.778749344002542	1	0.727998350239987	0.997077513615559	0.365527537344217	-1.46984942682508	0.639510114368893	NA	1.83537696416929
chr1	25903713	25903862	149	-	exon	STMN1	0.646130784548875	1	0.420408317315911	1	0.359301904344559	0.997077513615559	0.460855836960262	0.0871992168639533	0.760217031367321	0.877713746078025	0.373656620096309
chr1	25961470	25961864	394	-	utr3	PAFAH2	0.993957994141166	1	0.759648639438604	1	0.215592622000528	0.997077513615559	-0.837214941321793	-1.25248001360174	0.00156535070216786	0.0125864114487262	0.415265072279948
chr1	26121950	26122613	663	+	utr3	PDIK1L	0.93033996187192	1	0.720329695772099	1	0.573119053849021	0.997077513615559	-0.980864618614681	-1.30913723266541	0.000366331398657225	0.00404597863230336	0.328272614050728
chr1	26169950	26170121	171	-	utr3	RP11-96L14.7	0.661687315573632	1	0.802546738455962	1	0.584613965442976	0.997077513615559	0.441503196437544	-1.401987083267	0.393177926485795	0.611067628363011	1.84349027970454
chr1	26170667	26170848	181	+	utr3	ZNF593	0.37014061387857	1	0.228435822609871	1	0.415826025715948	0.997077513615559	0.364510289033924	2.351370401959	0.46930078050824	NA	-1.98686011292508
chr1	26255161	26255363	202	+	exon	CEP85	0.61957032974339	1	0.76634554333702	1	0.653416149533109	0.997077513615559	-1.16720227059151	-0.7244895124193	0.00295855599785923	0.0206288458418212	-0.442712758172209
chr1	26255435	26255806	371	+	exon	CEP85	0.707344401947725	1	0.548227072867928	1	0.621572535724721	0.997077513615559	-0.375881864378124	-0.7244895124193	0.00295855599785923	0.0206288458418212	0.348607648041176
chr1	26277107	26277303	196	+	utr3	CEP85	0.566809961989201	1	0.468058829136852	1	0.527081034323812	0.997077513615559	-0.474674272197403	-0.7244895124193	0.00295855599785923	0.0206288458418212	0.249815240221897
chr1	26280703	26280840	137	+	exon	SH3BGRL3	0.127594596879003	1	0.0856199266908925	1	0.346321457721592	0.997077513615559	0.790495262242747	0.135062935485285	0.587590324872112	0.767561397797195	0.655432326757462
chr1	26281126	26281271	145	+	utr3	SH3BGRL3	0.512836463956442	1	0.931642503159755	1	0.849550451820464	0.997077513615559	0.106778428167761	0.135062935485285	0.587590324872112	0.767561397797195	-0.0282845073175245
chr1	26468881	26469210	329	+	utr3	DHDDS	0.0906333730721908	0.963791189060929	0.0489203192940102	1	0.274043952200202	0.997077513615559	1.57970208474527	0.264866339769745	0.301581883974846	0.518161534607737	1.31483574497552
chr1	26472426	26472602	176	+	utr5	HMGN2	0.399878901670506	1	0.630276720284655	1	0.946331012085564	0.997077513615559	-0.652918707978648	-0.247895513084907	0.468534704899739	0.678077900680588	-0.405023194893741
chr1	26574199	26574712	513	+	utr3	RPS6KA1	0.868940823927586	1	0.834850838397921	1	0.983201801140082	0.997077513615559	-0.0991165009646122	-0.227723039913496	0.413222166924353	0.629587237926494	0.128606538948883
chr1	26693028	26693309	281	+	utr5	ARID1A	0.94010372534787	1	0.850764360142538	1	0.850991450211104	0.997077513615559	2.62056283075707	-0.0461606508860282	0.862503742750849	0.934008736880544	2.6667234816431
chr1	26695365	26695491	126	+	intron	ARID1A	0.557759825052533	1	0.434545490512864	1	0.46798768624102	0.997077513615559	3.58982917692308	-0.0461606508860282	0.862503742750849	0.934008736880544	3.6359898278091
chr1	26695713	26695828	115	+	intron	ARID1A	0.888882657013459	1	0.713151939371769	1	0.748359126225775	0.997077513615559	1.63393943196353	-0.0461606508860282	0.862503742750849	0.934008736880544	1.68010008284955
chr1	26696037	26697505	1468	+	utr5	ARID1A	0.604266321901063	1	0.701059093027428	1	0.221868609334123	0.997077513615559	-0.207946788982467	-0.0461606508860282	0.862503742750849	0.934008736880544	-0.161786138096439
chr1	26729624	26729812	188	+	utr5	ARID1A	0.103284223560018	0.993172277510281	0.0700906550495078	1	0.660734915468205	0.997077513615559	0.343089482243988	-0.0461606508860282	0.862503742750849	0.934008736880544	0.389250133130016
chr1	26731138	26731518	380	+	exon	ARID1A	0.596486712300933	1	0.371758840428559	1	0.703119550712373	0.997077513615559	0.674146930867209	-0.0461606508860282	0.862503742750849	0.934008736880544	0.720307581753238
chr1	26774484	26775112	628	+	utr3	ARID1A	0.974275443518768	1	0.709135119806988	1	0.945228277480832	0.997077513615559	0.226679444728849	-0.0461606508860282	0.862503742750849	0.934008736880544	0.272840095614877
chr1	26779150	26779821	671	+	utr3	ARID1A	0.585662550324379	1	0.358747458518512	1	0.404957494601334	0.997077513615559	0.371255066116978	-0.0461606508860282	0.862503742750849	0.934008736880544	0.417415717003006
chr1	26779872	26780957	1085	+	utr3	ARID1A	0.715620297919493	1	0.439402360352988	1	0.647811059724641	0.997077513615559	0.216554442816703	-0.0461606508860282	0.862503742750849	0.934008736880544	0.262715093702731
chr1	26794257	26794361	104	+	exon	PIGV	0.590521711279537	1	0.475172350184517	1	0.288947026411563	0.997077513615559	-1.57433300100648	-1.69325352246462	4.34763556585305e-07	1.33874363084381e-05	0.118920521458137
chr1	26795045	26795146	101	+	utr3	PIGV	0.890124252786966	1	0.77632826881134	1	0.928581311299755	0.997077513615559	-1.84115405696742	-1.69325352246462	4.34763556585305e-07	1.33874363084381e-05	-0.147900534502797
chr1	26797565	26797943	378	+	utr3	PIGV	0.515274672687746	1	0.406125637305077	1	0.356877701720835	0.997077513615559	-1.60912128793182	-1.69325352246462	4.34763556585305e-07	1.33874363084381e-05	0.0841322345328026
chr1	26853837	26854248	411	+	utr3	ZDHHC18	0.0430817007182546	0.819902857839268	0.0344794744158813	1	0.532281949271857	0.997077513615559	0.614096499048642	0.0497302860551407	0.860346116641704	0.93300828530975	0.564366212993502
chr1	26863134	26864001	867	+	utr3	SFN	0.250472721691819	1	0.164047531226935	1	0.497359820962317	0.997077513615559	1.93598860554583	1.15723810511819	0.000676005531218321	0.00652805341389527	0.778750500427639
chr1	26864055	26864402	347	+	utr3	SFN	0.421925125780613	1	0.303577854621228	1	0.821100962231721	0.997077513615559	1.21278715678262	1.15723810511819	0.000676005531218321	0.00652805341389527	0.0555490516644304
chr1	26886064	26886175	111	-	utr3	GPN2	0.371692394100182	1	0.625981915285348	1	0.705562473566179	0.997077513615559	-0.308785987013059	-0.00366237338831523	0.989437641411871	0.994852242356067	-0.305123613624744
chr1	26889045	26889178	133	-	exon	GPN2	0.289919027718524	1	0.43260981311982	1	0.824106234744067	0.997077513615559	-0.214692285607764	-0.00366237338831523	0.989437641411871	0.994852242356067	-0.211029912219449
chr1	26889620	26890261	641	-	utr5	GPN2	0.735090927522302	1	0.881029548370833	1	0.377396326253431	0.997077513615559	-0.079526298083831	-0.00366237338831523	0.989437641411871	0.994852242356067	-0.0758639246955158
chr1	26890560	26890775	215	-	utr3	GPATCH3	0.391506648569572	1	0.295004980305193	1	0.608220126045076	0.997077513615559	0.60946402770023	0.451975686641165	0.147677772175473	0.328546492059869	0.157488341059065
chr1	26894341	26894471	130	-	exon	GPATCH3	0.196309648815013	1	0.297074827046894	1	0.493981973048195	0.997077513615559	0.375849287610526	0.451975686641165	0.147677772175473	0.328546492059869	-0.0761263990306394
chr1	26897325	26897690	365	-	exon	GPATCH3	0.0649222950180565	0.911481939265391	0.185678134443856	1	0.361856780882004	0.997077513615559	-0.00673903094479396	0.451975686641165	0.147677772175473	0.328546492059869	-0.458714717585959
chr1	26900160	26900302	142	+	utr5	NUDC	0.81693179344466	1	0.689864235386343	1	0.947421599309618	0.997077513615559	0.874634992315324	0.380017184559188	0.191979475814646	0.387845232432939	0.494617807756136
chr1	26921751	26921870	119	+	utr5	NUDC	0.634457656962132	1	0.855392287221989	1	0.670325590896909	0.997077513615559	0.347685401444262	0.380017184559188	0.191979475814646	0.387845232432939	-0.0323317831149262
chr1	26941407	26941578	171	+	exon	NUDC	0.144429095267058	1	0.11049876275246	1	0.546543414427392	0.997077513615559	1.15881962329255	0.380017184559188	0.191979475814646	0.387845232432939	0.778802438733359
chr1	26942849	26942955	106	+	exon	NUDC	4.44874402111019e-05	0.0265599476975351	0.000129823613413355	1	0.0250160168588029	0.997077513615559	1.76018404260185	0.380017184559188	0.191979475814646	0.387845232432939	1.38016685804266
chr1	27099240	27099493	253	-	utr3	SLC9A1	0.738308984947018	1	0.925232691839747	1	0.923317575873397	0.997077513615559	0.463964450326251	0.742386158238837	0.0234535819185577	0.0926257902844792	-0.278421707912586
chr1	27099564	27099775	211	-	utr3	SLC9A1	0.859282453668622	1	0.711891951252648	1	0.971437626832443	0.997077513615559	0.720220413417607	0.742386158238837	0.0234535819185577	0.0926257902844792	-0.0221657448212299
chr1	27100055	27100552	497	-	utr3	SLC9A1	0.00524174852912049	0.384233149151576	0.00402103180572263	1	0.299729012421307	0.997077513615559	1.82179318203327	0.742386158238837	0.0234535819185577	0.0926257902844792	1.07940702379443
chr1	27100795	27100917	122	-	intron	SLC9A1	0.152917170161664	1	0.0937038412401941	1	0.0294403425782378	0.997077513615559	5.43562228770838	0.742386158238837	0.0234535819185577	0.0926257902844792	4.69323612946954
chr1	27100985	27101090	105	-	intron	SLC9A1	0.820578410697893	1	0.765237151400268	1	0.764698393163314	0.997077513615559	5.77909567936601	0.742386158238837	0.0234535819185577	0.0926257902844792	5.03670952112717
chr1	27101837	27101988	151	-	intron	SLC9A1	0.00901962312236831	0.482420210829274	0.00491157535919525	1	1.77458971817133e-07	0.000747545918779674	5.22869693398471	0.742386158238837	0.0234535819185577	0.0926257902844792	4.48631077574587
chr1	27154617	27154914	297	-	utr5	SLC9A1	0.307243708062342	1	0.489314821514879	1	0.56218368681274	0.997077513615559	0.844200440326996	0.742386158238837	0.0234535819185577	0.0926257902844792	0.101814282088159
chr1	27234685	27234785	100	+	utr5	WDTC1	0.347322694197361	1	0.255275423558685	1	0.690333835918218	0.997077513615559	-0.563565636266548	-0.413622163028444	0.120479783604883	0.286210052486301	-0.149943473238104
chr1	27335516	27335871	355	+	utr3	TMEM222	0.832901408398278	1	0.92456951581028	1	0.869465436443311	0.997077513615559	-0.0535639548383957	-0.184820339705631	0.539408249889653	0.732014584630944	0.131256384867235
chr1	27394186	27394440	254	+	exon	GPR3	0.273783618041999	1	0.277392280601077	1	0.347192343390006	0.997077513615559	-0.959182524380921	0.238451450280307	0.680577024054528	0.830649249359151	-1.19763397466123
chr1	27409780	27410007	227	-	exon	WASF2	0.902699873600138	1	0.908910901314603	1	0.811794211818891	0.997077513615559	-0.346021838398844	-0.543622557797865	0.0203354767805075	0.0833663388250955	0.197600719399021
chr1	27490034	27490149	115	-	utr5	WASF2	0.667006827706716	1	0.534505019274508	1	0.798463919090995	0.997077513615559	0.0091499902135974	-0.543622557797865	0.0203354767805075	0.0833663388250955	0.552772548011463
chr1	27528979	27529245	266	+	intron	RP1-159A19.4	0.501642014963964	1	0.363386334186967	1	0.883488502824846	0.997077513615559	-0.428295505943984	-2.13332130386426	0.0170307242479057	0.0738168006525742	1.70502579792028
chr1	27529488	27529641	153	+	intron	RP1-159A19.4	0.677377298417377	1	0.552962012773184	1	0.583811717827168	0.997077513615559	-1.75627043765521	-2.13332130386426	0.0170307242479057	0.0738168006525742	0.37705086620905
chr1	27530361	27530559	198	+	exon	RP1-159A19.4	0.878820691483568	1	0.978836964466044	1	0.826463120564072	0.997077513615559	-1.92502261174181	-2.13332130386426	0.0170307242479057	0.0738168006525742	0.208298692122456
chr1	27534817	27534924	107	-	utr3	AHDC1	0.747448281703529	1	0.860806202743181	1	0.867200259177286	0.997077513615559	0.145968681210942	0.0112525172800522	0.980679614477576	0.991110856187741	0.13471616393089
chr1	27547308	27550431	3123	-	exon	AHDC1	0.920568766907313	1	0.949890432599241	1	0.51604475807074	0.997077513615559	0.153432318666398	0.0112525172800522	0.980679614477576	0.991110856187741	0.142179801386346
chr1	27550486	27551953	1467	-	exon	AHDC1	0.85321807061534	1	0.737478297883763	1	0.63119041048955	0.997077513615559	0.468267353845544	0.0112525172800522	0.980679614477576	0.991110856187741	0.457014836565491
chr1	27558777	27558888	111	-	utr5	AHDC1	0.666482104177188	1	0.549905579756646	1	0.92582961424303	0.997077513615559	0.42137812297395	0.0112525172800522	0.980679614477576	0.991110856187741	0.410125605693898
chr1	27603979	27604126	147	-	intron	AHDC1	0.233984868512565	1	0.234339958890278	1	0.50153730993055	0.997077513615559	-0.175024716819399	0.0112525172800522	0.980679614477576	0.991110856187741	-0.186277234099451
chr1	27850073	27850374	301	+	exon	PPP1R8	0.0259982217525352	0.705483708601862	0.0211029221279346	1	0.216777923734916	0.997077513615559	0.115381388938594	-0.720140874839453	0.00278307892716233	0.019662271900991	0.835522263778047
chr1	27882330	27882978	648	+	exon	THEMIS2	0.987758944879842	1	0.835426464418736	1	0.801115492419469	0.997077513615559	-0.347227053772133	-0.627254367299791	0.130286378262481	0.30172552662635	0.280027313527658
chr1	27885964	27886561	597	+	utr3	THEMIS2	0.656001935304986	1	0.458697390701936	1	0.296200325440686	0.997077513615559	-0.510500234355227	-0.627254367299791	0.130286378262481	0.30172552662635	0.116754132944564
chr1	27935001	27935176	175	+	utr5	SMPDL3B	0.0738622844255027	0.93302718636473	0.0544865891464266	1	0.493402789117087	0.997077513615559	-0.245318057588842	-0.79398375949428	0.0492801173918864	0.154401759110163	0.548665701905438
chr1	27958777	27959076	299	+	utr3	SMPDL3B	0.22736412129378	1	0.381076216939348	1	0.486434505803976	0.997077513615559	-0.824991292862688	-0.79398375949428	0.0492801173918864	0.154401759110163	-0.031007533368408
chr1	27966766	27967149	383	+	exon	XKR8	0.549287592271193	1	0.428416539292554	1	0.699074174246867	0.997077513615559	-0.834375015292183	-1.04752208933385	0.0297894048277031	0.10980777810647	0.213147074041671
chr1	27967202	27967326	124	+	utr3	XKR8	0.172555636858279	1	0.120269226014311	1	0.37100970320586	0.997077513615559	-0.586700229556064	-1.04752208933385	0.0297894048277031	0.10980777810647	0.46082185977779
chr1	28232943	28233046	103	-	utr5	DNAJC8	0.300752228379382	1	0.409720270149116	1	0.961532718761925	0.997077513615559	-1.02199907065979	-0.48621563239582	0.0600522559196942	0.175982458684229	-0.53578343826397
chr1	28236116	28236234	118	+	utr5	ATPIF1	0.226834866304294	1	0.381914727081871	1	0.96296202434761	0.997077513615559	-0.196230446874641	0.526462373951491	0.0463053053061786	0.148074503275083	-0.722692820826132
chr1	28236306	28236417	111	+	exon	ATPIF1	0.954204694477012	1	0.759498939053984	1	0.814452694469991	0.997077513615559	0.97481608730822	0.526462373951491	0.0463053053061786	0.148074503275083	0.448353713356729
chr1	28237762	28237887	125	+	utr3	ATPIF1	0.0805316380953457	0.945789309537405	0.0251484471540419	1	0.191276285372344	0.997077513615559	1.44415458624139	0.526462373951491	0.0463053053061786	0.148074503275083	0.917692212289895
chr1	28259574	28259675	101	+	utr5	SESN2	0.571543834936429	1	0.492298467047651	1	0.973631096023571	0.997077513615559	0.62340129713168	0.0551584052279369	0.89197933349082	0.948490844673233	0.568242891903743
chr1	28259754	28259856	102	+	utr5	SESN2	0.457928482113447	1	0.41368676166243	1	0.98386177380132	0.997077513615559	0.734057569234588	0.0551584052279369	0.89197933349082	0.948490844673233	0.678899164006651
chr1	28271669	28271777	108	+	exon	SESN2	0.464645251363092	1	0.353211696574252	1	0.68261864595826	0.997077513615559	1.10718803782916	0.0551584052279369	0.89197933349082	0.948490844673233	1.05202963260122
chr1	28280796	28281249	453	+	utr3	SESN2	0.740778906286369	1	0.924431200642727	1	0.729395002178143	0.997077513615559	0.179888973907701	0.0551584052279369	0.89197933349082	0.948490844673233	0.124730568679764
chr1	28282051	28282222	171	+	utr3	SESN2	0.85842859907782	1	0.760296165036147	1	0.633182853431468	0.997077513615559	-0.0622412085900929	0.0551584052279369	0.89197933349082	0.948490844673233	-0.11739961381803
chr1	28334443	28334946	503	+	exon	MED18	0.746209500816597	1	0.983082599377648	1	0.57762464167775	0.997077513615559	-0.772794718827252	-0.801093396281761	0.0568390783093855	0.169163633191975	0.0282986774545096
chr1	28438172	28438362	190	+	utr5	PHACTR4	0.232551582169295	1	0.396764961390552	1	0.688501943643995	0.997077513615559	-0.00253013440421396	0.116955770000182	0.643762439735101	0.806939709669636	-0.119485904404396
chr1	28466494	28466707	213	+	utr3	PHACTR4	0.379501046674491	1	0.695113656348605	1	0.755170808192637	0.997077513615559	0.0648875083139082	0.116955770000182	0.643762439735101	0.806939709669636	-0.0520682616862737
chr1	28473514	28473627	113	+	utr3	PHACTR4	0.881888136875151	1	0.671113486094531	1	0.962417894091195	0.997077513615559	0.515104307868512	0.116955770000182	0.643762439735101	0.806939709669636	0.398148537868331
chr1	28473679	28473988	309	+	utr3	PHACTR4	0.819340874651852	1	0.624543172750366	1	0.860355318630622	0.997077513615559	0.307407635508305	0.116955770000182	0.643762439735101	0.806939709669636	0.190451865508123
chr1	28496578	28496921	343	+	utr3	PHACTR4	0.828949625009193	1	0.640169055585589	1	0.700374677788607	0.997077513615559	0.526822255665287	0.116955770000182	0.643762439735101	0.806939709669636	0.409866485665105
chr1	28531741	28531899	158	+	exon	RCC1	0.0206338648307536	0.640306480588904	0.0229218853381281	1	0.183880238219003	0.997077513615559	0.826595828766309	-0.399481548717489	0.0801990258587569	0.21534600770646	1.2260773774838
chr1	28538519	28538693	174	+	utr3	RCC1	0.656285452976326	1	0.462482867274657	1	0.248348201196361	0.997077513615559	-0.147429409390981	-0.399481548717489	0.0801990258587569	0.21534600770646	0.252052139326509
chr1	28593911	28594198	287	+	utr3	RAB42	0.054482602793067	0.867481745002904	0.106007497393421	1	0.461487483496947	0.997077513615559	0.563955310852389	1.04644809593851	0.017645082844268	0.07543238975219	-0.482492785086118
chr1	28594728	28594879	151	+	utr3	RAB42	0.479509542310746	1	0.571690792683893	1	0.944748887175165	0.997077513615559	0.329599920682129	1.04644809593851	0.017645082844268	0.07543238975219	-0.716848175256377
chr1	28603256	28603449	193	-	utr3	TAF12	0.85258918968359	1	0.719324147519453	1	0.799253056440167	0.997077513615559	-0.541601619607543	-0.0834841624575447	0.760847224130957	0.877938923129909	-0.458117457149998
chr1	28622053	28622166	113	-	utr5	TAF12	0.635925295546407	1	0.489281357175953	1	0.776761857434979	0.997077513615559	0.342564615066565	-0.0834841624575447	0.760847224130957	0.877938923129909	0.42604877752411
chr1	28642656	28642955	299	-	utr5	TAF12	0.704007481499796	1	0.546977318742832	1	0.678990199155837	0.997077513615559	-0.354248533192322	-0.0834841624575447	0.760847224130957	0.877938923129909	-0.270764370734778
chr1	28714161	28714807	646	+	utr3	GMEB1	0.475507779246864	1	0.883671898083458	1	0.735721109246581	0.997077513615559	0.247907455423233	0.0162880357010675	0.958828208870356	0.980636628705687	0.231619419722165
chr1	28715089	28715284	195	+	utr3	GMEB1	0.922370561850329	1	0.963302741146587	1	0.857545935647383	0.997077513615559	-0.331073888071969	0.0162880357010675	0.958828208870356	0.980636628705687	-0.347361923773037
chr1	28736935	28737102	167	+	utr5	YTHDF2	0.939335529176028	1	0.741839457633416	1	0.812725972087883	0.997077513615559	0.130335070466818	0.0723718612545088	0.743731623353774	0.867817224979059	0.0579632092123093
chr1	28742673	28742805	132	+	exon	YTHDF2	0.71368179012515	1	0.976858198943612	1	0.705543943329049	0.997077513615559	0.0846438449752101	0.0723718612545088	0.743731623353774	0.867817224979059	0.0122719837207012
chr1	28743286	28743827	541	+	exon	YTHDF2	0.0290949692837162	0.728268131050086	0.208315864940442	1	0.372516283543666	0.997077513615559	-0.308107467050581	0.0723718612545088	0.743731623353774	0.867817224979059	-0.38047932830509
chr1	28987389	28987812	423	+	utr5	EPB41	0.00859070302839782	0.473399324911876	0.0548878334732879	1	0.207629004403967	0.997077513615559	-0.866620335180371	-0.486594218255122	0.0587759373369537	0.173298752359796	-0.380026116925249
chr1	29148690	29149199	509	-	exon	SRSF4	0.593895046591473	1	0.376024553992579	1	0.755512665065742	0.997077513615559	-0.147002576347959	-0.616983089747547	0.0121552256675573	0.0586412911410689	0.469980513399589
chr1	29193406	29193551	145	-	utr3	MECR	0.110853593416816	1	0.140445141547511	1	0.249692941869348	0.997077513615559	-0.96227083476492	0.225705104542913	0.482309927209222	0.688794287357423	-1.18797593930783
chr1	30718954	30719137	183	+	exon	MATN1-AS1	0.538921016179061	1	0.550477459600246	1	0.395905127553546	0.997077513615559	-0.109661375888614	-0.271578196228247	0.628820020904719	0.796984132479695	0.161916820339634
chr1	30721462	30721649	187	+	exon	MATN1-AS1	0.429197102945148	1	0.444861432062003	1	0.42806529835332	0.997077513615559	-0.0159858200629178	-0.271578196228247	0.628820020904719	0.796984132479695	0.255592376165329
chr1	30721751	30721909	158	+	intron	MATN1-AS1	0.612068570724808	1	0.661798452506414	1	0.821787938160079	0.997077513615559	-0.252072011569904	-0.271578196228247	0.628820020904719	0.796984132479695	0.0195061846583433
chr1	30757715	30757845	130	-	utr5	LAPTM5	0.826623840460166	1	0.903828880762204	1	0.920930787102432	0.997077513615559	0.10986900131757	0.228423627272088	0.388596111328309	0.606108834439214	-0.118554625954518
chr1	30869968	30870076	108	-	utr3	SDC3	0.748871533262463	1	0.800076755715512	1	0.907537914885743	0.997077513615559	-2.06730889009909	-0.982404049035265	0.00176463080891615	0.0138221110001608	-1.08490484106382
chr1	30872641	30873423	782	-	utr3	SDC3	0.222183337496968	1	0.318776838085802	1	0.726879925103297	0.997077513615559	-1.07138405201997	-0.982404049035265	0.00176463080891615	0.0138221110001608	-0.0889800029847079
chr1	30874357	30874612	255	-	exon	SDC3	0.829155400308919	1	0.70026504760975	1	0.69611036835523	0.997077513615559	-1.06444923375874	-0.982404049035265	0.00176463080891615	0.0138221110001608	-0.0820451847234731
chr1	30876619	30877113	494	-	exon	SDC3	0.914097339775913	1	0.732718428041809	1	0.863871978053921	0.997077513615559	-0.478032862801096	-0.982404049035265	0.00176463080891615	0.0138221110001608	0.504371186234169
chr1	31059283	31059623	340	-	utr5	PUM1	0.549542976620378	1	0.401326389156838	1	0.7584700565677	0.997077513615559	0.190602113580285	-0.0461326693852135	0.844090869983456	0.924607434334373	0.236734782965499
chr1	31259942	31260122	180	-	utr3	SNRNP40	0.716485805991872	1	0.548875297064007	1	0.864053294867127	0.997077513615559	-0.0511822824812532	-0.36416179993374	0.180622407838367	0.37252364578261	0.312979517452487
chr1	31364033	31364620	587	+	utr3	ZCCHC17	0.393802634710022	1	0.687469937248425	1	0.99625440326873	0.997188987625167	0.220693462095918	0.27845639351675	0.326991296258481	0.54430609186961	-0.0577629314208314
chr1	31630326	31630668	342	-	utr3	PEF1	0.721180738837679	1	0.995182419596269	1	0.80708883039366	0.997077513615559	-0.728154498281759	-0.649690021650193	0.0125857607767919	0.0597602852971617	-0.0784644766315664
chr1	31635309	31635523	214	-	exon	PEF1	0.524801045426396	1	0.429908559102243	1	0.743100966779117	0.997077513615559	-0.858199512312599	-0.649690021650193	0.0125857607767919	0.0597602852971617	-0.208509490662406
chr1	31938019	31938344	325	-	exon	PTP4A2	0.384546068339329	1	0.420219930903187	1	0.17671011758274	0.997077513615559	-0.46401867058104	-0.719638851348877	0.00690726381063332	0.0386361143472199	0.255620180767837
chr1	32013874	32014164	290	+	utr5	KHDRBS1	0.508702463382003	1	0.418552236653338	1	0.966246337076786	0.997077513615559	0.042446091038912	-0.394376224423548	0.0675874723826019	0.191126983363868	0.43682231546246
chr1	32154537	32154665	128	+	exon	KPNA6	0.251997518388057	1	0.303505789296285	1	0.47694729784159	0.997077513615559	-1.05621571684001	-0.47335366367374	0.0461805068848634	0.147823175174069	-0.582862053166274
chr1	32169865	32169991	126	+	utr3	KPNA6	0.812045857726466	1	0.984814569965091	1	0.945418205222024	0.997077513615559	-0.514702058979848	-0.47335366367374	0.0461805068848634	0.147823175174069	-0.0413483953061085
chr1	32170866	32171167	301	+	utr3	KPNA6	0.905083154267216	1	0.659053095257481	1	0.776189020742726	0.997077513615559	0.270654419742715	-0.47335366367374	0.0461805068848634	0.147823175174069	0.744008083416455
chr1	32176042	32176253	211	+	utr3	KPNA6	0.875987008578428	1	0.701047301954598	1	0.82449156127519	0.997077513615559	0.110227843794132	-0.47335366367374	0.0461805068848634	0.147823175174069	0.583581507467872
chr1	32180125	32180437	312	+	utr5	TXLNA	0.564651081866056	1	0.400990582282319	1	0.662293810533583	0.997077513615559	-0.154956040789783	-0.468625202616432	0.0494434888205506	0.154774920618661	0.313669161826649
chr1	32181224	32181508	284	+	exon	TXLNA	0.205828539696207	1	0.122899241189115	1	0.428258592191211	0.997077513615559	0.0598224090704796	-0.468625202616432	0.0494434888205506	0.154774920618661	0.528447611686911
chr1	32194834	32195278	444	+	utr3	TXLNA	0.0571236284055721	0.877770756781362	0.0449479385948618	1	0.380954948085061	0.997077513615559	0.208489090006674	-0.468625202616432	0.0494434888205506	0.154774920618661	0.677114292623106
chr1	32207462	32208136	674	+	utr3	IQCC	0.528047024218728	1	0.442278375120595	1	0.497260247841692	0.997077513615559	0.495719376092813	0.133029752706004	0.755735015844689	0.875270811087249	0.36268962338681
chr1	32216364	32216657	293	-	utr3	TMEM234	0.0953060333948421	0.970701593403316	0.161147606925661	1	0.622603664814563	0.997077513615559	0.481511056433706	1.28286522553264	0.00105311882512248	0.0093198496600313	-0.801354169098929
chr1	32334351	32334738	387	-	utr3	MARCKSL1	0.539702367780525	1	0.362411653505613	1	0.865478633159441	0.997077513615559	1.14981597536042	0.726214572376431	0.0564664016366197	0.16885544537197	0.423601402983991
chr1	32334932	32335133	201	-	exon	MARCKSL1	0.815278844335504	1	0.696120265227162	1	0.669187530358853	0.997077513615559	1.28007961080059	0.726214572376431	0.0564664016366197	0.16885544537197	0.553865038424163
chr1	32336017	32336216	199	-	utr5	MARCKSL1	0.614931004967837	1	0.65144046993042	1	0.191901471367333	0.997077513615559	0.835775541041352	0.726214572376431	0.0564664016366197	0.16885544537197	0.109560968664921
chr1	32363567	32363678	111	+	utr5	TSSK3	0.0952804328027082	0.970701593403316	0.134149798061204	1	0.691754764927403	0.997077513615559	-0.649333643300331	-0.190537314025155	0.863099065833187	0.934580457516039	-0.458796329275176
chr1	32366447	32366706	259	-	utr3	BSDC1	0.0898556936789033	0.962559410920488	0.27641058620034	1	0.703267494917331	0.997077513615559	-0.798763475763877	-0.280924965298288	0.258362608086269	0.469125517140714	-0.517838510465589
chr1	32368491	32368604	113	-	utr3	BSDC1	0.523530480349934	1	0.754130253886453	1	0.943297685648875	0.997077513615559	-0.200784994345947	-0.280924965298288	0.258362608086269	0.469125517140714	0.0801399709523413
chr1	32376282	32376617	335	-	utr3	BSDC1	0.361661742806777	1	0.344943084229208	1	0.617026222857913	0.997077513615559	0.0906691618466943	-0.280924965298288	0.258362608086269	0.469125517140714	0.371594127144982
chr1	32775815	32775920	105	-	utr3	YARS	0.129380453829343	1	0.331170530164802	1	0.409177655152148	0.997077513615559	-0.847168950067817	-0.379189752103892	0.120772825434651	0.286655938819315	-0.467979197963926
chr1	32780172	32780336	164	-	exon	YARS	0.00778262274120225	0.454137032104081	0.00810690464917106	1	0.219436380288332	0.997077513615559	0.568280195407161	-0.379189752103892	0.120772825434651	0.286655938819315	0.947469947511053
chr1	32817237	32817378	141	-	utr5	YARS	0.285591782193526	1	0.563129431850042	1	0.608427342841616	0.997077513615559	-0.485943474003642	-0.379189752103892	0.120772825434651	0.286655938819315	-0.10675372189975
chr1	32826331	32826826	495	+	exon	S100PBP	0.398925572808903	1	0.599881532434845	1	0.989618798930223	0.997077513615559	-1.03950178138142	-0.981925484638103	0.000517921705992753	0.00529448040201287	-0.0575762967433157
chr1	32936799	32937251	452	-	utr3	RNF19B	0.761190076625771	1	0.972848357936992	1	0.975374109039242	0.997077513615559	0.375561391498709	0.472326948102965	0.157857923920571	0.343026802869427	-0.0967655566042558
chr1	33008079	33008499	420	-	utr3	AK2	0.645407113153082	1	0.850835824889272	1	0.966962592106789	0.997077513615559	-1.47114019902613	-0.209014396152599	0.461275922233672	0.672144915254779	-1.26212580287353
chr1	33036766	33036871	105	-	utr5	AK2	0.954803935619189	1	0.856735367535808	1	0.634659937976235	0.997077513615559	0.519523577008059	-0.209014396152599	0.461275922233672	0.672144915254779	0.728537973160657
chr1	33147120	33147222	102	-	utr3	TRIM62	0.0531240838214621	0.862067712424561	0.0496327107801071	1	0.461763423986249	0.997077513615559	-2.81355693235927	-0.442798447725051	0.343283600385374	0.561692628514498	-2.37075848463422
chr1	33324711	33325032	321	-	utr3	PHC2	0.609928902941631	1	0.852089432863216	1	0.855097940385999	0.997077513615559	-1.14291585004909	-1.11791730328726	2.05729391255766e-05	0.00036658678426461	-0.0249985467618301
chr1	33479210	33479479	269	+	utr5	ZSCAN20	0.529686262775453	1	0.677936413617268	1	0.955945298976973	0.997077513615559	-0.254392253085372	-0.232489088604689	0.51029459926545	0.710278723353802	-0.0219031644806837
chr1	33491142	33491624	482	+	exon	ZSCAN20	0.814354475380634	1	0.674521937288929	1	0.774244033084655	0.997077513615559	-0.574292968033341	-0.232489088604689	0.51029459926545	0.710278723353802	-0.341803879428653
chr1	33493313	33493568	255	+	exon	ZSCAN20	0.46147668032438	1	0.56376504019263	1	0.540529022687876	0.997077513615559	-0.482590078410953	-0.232489088604689	0.51029459926545	0.710278723353802	-0.250100989806265
chr1	33494874	33494982	108	+	exon	ZSCAN20	0.359784383051207	1	0.409338800918568	1	0.893748295825785	0.997077513615559	-0.779818324383434	-0.232489088604689	0.51029459926545	0.710278723353802	-0.547329235778745
chr1	33495305	33495460	155	+	exon	ZSCAN20	0.62123056824661	1	0.740258309302942	1	0.957204157298154	0.997077513615559	-0.684625763333857	-0.232489088604689	0.51029459926545	0.710278723353802	-0.452136674729169
chr1	34855361	34855900	539	-	utr3	SMIM12	0.40400421888165	1	0.280086410344475	1	0.323631700109176	0.997077513615559	-0.477645883381584	-0.929737782307731	0.0014024166096997	0.0116145213192563	0.452091898926147
chr1	34976385	34976638	253	-	exon	RP11-244H3.1	0.18494843990936	1	0.187941599751161	1	0.435598324384377	0.997077513615559	-0.319778687096823	-0.305777688981142	0.550225007054988	0.740358048195043	-0.0140009981156811
chr1	34987416	34987522	106	-	exon	ZMYM6	0.718722624155027	1	0.760259453422017	1	0.865627648626986	0.997077513615559	-1.51188772934041	-0.511018562373117	0.382055509796048	0.59994046093398	-1.00086916696729
chr1	35190894	35190996	102	-	exon	SFPQ	0.888052859576684	1	0.889716242706584	1	0.713518978235837	0.997077513615559	0.257195304137238	0.346227365287381	0.133342641163018	0.306322616247974	-0.0890320611501433
chr1	35191440	35191567	127	-	exon	SFPQ	0.385403198351464	1	0.631809832176037	1	0.702373469179417	0.997077513615559	0.320199977755416	0.346227365287381	0.133342641163018	0.306322616247974	-0.0260273875319648
chr1	35192257	35192408	151	-	exon	SFPQ	0.877864813613769	1	0.943211933712747	1	0.468289652063371	0.997077513615559	0.443330121407134	0.346227365287381	0.133342641163018	0.306322616247974	0.0971027561197527
chr1	35192516	35193082	566	-	utr5	SFPQ	0.786522453358822	1	0.882502470593148	1	0.470734388417484	0.997077513615559	0.264207794165606	0.346227365287381	0.133342641163018	0.306322616247974	-0.0820195711217752
chr1	35359240	35359354	114	+	exon	ZMYM4	0.470983787085182	1	0.568577385551188	1	0.71470896936395	0.997077513615559	-1.27974900158675	-0.536848469924666	0.0504964738221664	0.156884005567994	-0.742900531662089
chr1	35419716	35420104	388	+	utr3	ZMYM4	0.659259766449459	1	0.868044141762415	1	0.721270981124833	0.997077513615559	-0.505979067405826	-0.536848469924666	0.0504964738221664	0.156884005567994	0.0308694025188401
chr1	35433583	35434094	511	-	utr3	KIAA0319L	0.710127042759163	1	0.512525815648998	1	0.966976863410152	0.997077513615559	-0.758773286407434	-0.992538590701918	7.47565700803055e-05	0.00109217813602317	0.233765304294485
chr1	35434783	35434913	130	-	utr3	KIAA0319L	0.139586628571181	1	0.10648889790988	1	0.439733777448397	0.997077513615559	0.00350458874469417	-0.992538590701918	7.47565700803055e-05	0.00109217813602317	0.996043179446613
chr1	35435464	35435650	186	-	exon	KIAA0319L	0.981852837155895	1	0.788184718609713	1	0.61409183719883	0.997077513615559	-0.528370169871481	-0.992538590701918	7.47565700803055e-05	0.00109217813602317	0.464168420830438
chr1	35435774	35435976	202	-	intron	KIAA0319L	0.0411628742725207	0.810696952827378	0.0253527198604035	1	0.178441710635445	0.997077513615559	-0.102366598986992	-0.992538590701918	7.47565700803055e-05	0.00109217813602317	0.890171991714927
chr1	35436154	35436412	258	-	intron	KIAA0319L	0.963099115901385	1	0.787747049542979	1	0.797987456281738	0.997077513615559	0.0814851323403592	-0.992538590701918	7.47565700803055e-05	0.00109217813602317	1.07402372304228
chr1	35479163	35479265	102	-	exon	KIAA0319L	0.0517860758102781	0.854842569061689	0.0893644256989999	1	0.40098045840317	0.997077513615559	-1.71891776980928	-0.992538590701918	7.47565700803055e-05	0.00109217813602317	-0.726379179107364
chr1	35506670	35507134	464	-	exon	KIAA0319L	0.5036070422971	1	0.79023330896419	1	0.702340460667803	0.997077513615559	-1.36748806178694	-0.992538590701918	7.47565700803055e-05	0.00109217813602317	-0.374949471085024
chr1	35558120	35558345	225	+	utr5	NCDN	0.494868551789102	1	0.38301255756206	1	0.847978056596269	0.997077513615559	0.0428135689137828	-0.866864616758833	0.00157542892136593	0.0126545165009775	0.909678185672616
chr1	35559067	35559171	104	+	utr5	NCDN	0.788554302656998	1	0.585555807492209	1	0.66150464405383	0.997077513615559	-0.136413143002247	-0.866864616758833	0.00157542892136593	0.0126545165009775	0.730451473756586
chr1	35560422	35561229	807	+	exon	NCDN	0.408240581809944	1	0.726579365249337	1	0.661720246104643	0.997077513615559	-0.933962227189554	-0.866864616758833	0.00157542892136593	0.0126545165009775	-0.0670976104307216
chr1	35641413	35641528	115	-	utr5	PSMB2	0.915915398302659	1	0.841794053728075	1	0.956657767440096	0.997077513615559	0.288466125104586	-0.16621122714062	0.502817253915729	0.704379383771403	0.454677352245207
chr1	35714104	35714449	345	-	utr3	C1orf216	0.639239002283721	1	0.509418955828474	1	0.950187492220499	0.997077513615559	0.02794114840623	-0.083295190143789	0.823713861438246	0.913606030503276	0.111236338550019
chr1	35714639	35714953	314	-	utr3	C1orf216	0.8414874001648	1	0.990392321043366	1	0.979507655869124	0.997077513615559	-0.0777800154011518	-0.083295190143789	0.823713861438246	0.913606030503276	0.00551517474263714
chr1	35715618	35716056	438	-	utr3	C1orf216	0.613995745878109	1	0.751270877697266	1	0.731533068931058	0.997077513615559	-0.138044014740027	-0.083295190143789	0.823713861438246	0.913606030503276	-0.0547488245962384
chr1	35716131	35716341	210	-	utr5	C1orf216	0.840068576339671	1	0.945527378076554	1	0.698582915538997	0.997077513615559	0.511722186564253	-0.083295190143789	0.823713861438246	0.913606030503276	0.595017376708041
chr1	35751306	35751415	109	-	exon	CLSPN	0.144663423524898	1	0.176741032868071	1	0.411943952457027	0.997077513615559	-0.183542747766947	0.263743379071389	0.281897565163671	0.495745859855427	-0.447286126838335
chr1	35760388	35760771	383	-	exon	CLSPN	0.908350202508199	1	0.720277967710857	1	0.731566903563579	0.997077513615559	0.286612077258855	0.263743379071389	0.281897565163671	0.495745859855427	0.0228686981874668
chr1	35764318	35764477	159	-	exon	CLSPN	0.040484473866277	0.80941135306199	0.0776461735676846	1	0.324571409253248	0.997077513615559	-0.377655450835862	0.263743379071389	0.281897565163671	0.495745859855427	-0.64139882990725
chr1	35855159	35855318	159	+	utr3	AGO4	0.291277894948595	1	0.284590411400528	1	0.499366906953003	0.997077513615559	-2.12597154248518	-0.944987167274092	0.00473076661664811	0.0293021971177695	-1.18098437521109
chr1	35855784	35855991	207	+	utr3	AGO4	0.768350735999645	1	0.907092634642406	1	0.945497392950424	0.997077513615559	-0.607939027501926	-0.944987167274092	0.00473076661664811	0.0293021971177695	0.337048139772166
chr1	35919479	35919604	125	+	utr3	AGO1	0.144894638740463	1	0.0958070325708916	1	0.483043925626288	0.997077513615559	0.180278321418285	-0.873179177478374	6.95958366501555e-05	0.00103263122535366	1.05345749889666
chr1	35919754	35919930	176	+	utr3	AGO1	0.78836748496036	1	0.618445150699211	1	0.661409506257698	0.997077513615559	-0.64766606938803	-0.873179177478374	6.95958366501555e-05	0.00103263122535366	0.225513108090344
chr1	36093089	36093648	559	+	utr3	ADPRHL2	0.643927261634347	1	0.45476537067245	1	0.426128660823724	0.997077513615559	-0.773105782020997	-1.32129766367266	3.496214721194e-05	0.000579444332286776	0.54819188165166
chr1	36136918	36137212	294	-	utr3	TRAPPC3	0.896495827047734	1	0.675945083025662	1	0.617965476563174	0.997077513615559	-0.398846291715563	-0.429897116668933	0.092636166096534	0.237422428839006	0.0310508249533696
chr1	36149352	36149485	133	-	utr5	TRAPPC3	0.0798609042628467	0.943722758102359	0.148277068812885	1	0.3956121371902	0.997077513615559	-0.473986220996721	-0.429897116668933	0.092636166096534	0.237422428839006	-0.0440891043277886
chr1	36156160	36156373	213	+	utr5	MAP7D1	0.775171485509218	1	0.835590830233802	1	0.440662619905699	0.997077513615559	-0.368859415775266	-0.709481355666743	0.06011952858827	0.175982458684229	0.340621939891477
chr1	36170946	36171230	284	+	utr5	MAP7D1	0.329608427778004	1	0.205139665011484	1	0.653473031407632	0.997077513615559	0.00804406975423059	-0.709481355666743	0.06011952858827	0.175982458684229	0.717525425420973
chr1	36172406	36172574	168	+	exon	MAP7D1	0.057110278191941	0.877770756781362	0.0258251303498817	1	0.218356826199914	0.997077513615559	0.683794123266436	-0.709481355666743	0.06011952858827	0.175982458684229	1.39327547893318
chr1	36176285	36176403	118	+	exon	MAP7D1	0.127203914190666	1	0.0794741076575978	1	0.302322409978158	0.997077513615559	0.940298770740499	-0.709481355666743	0.06011952858827	0.175982458684229	1.64978012640724
chr1	36177829	36178123	294	+	exon	MAP7D1	0.156841411068363	1	0.0879342195879412	1	0.522333903075631	0.997077513615559	0.261074983432851	-0.709481355666743	0.06011952858827	0.175982458684229	0.970556339099593
chr1	36178572	36178968	396	+	exon	MAP7D1	0.502788158452088	1	0.357680607512936	1	0.742535506178332	0.997077513615559	0.0304299030006061	-0.709481355666743	0.06011952858827	0.175982458684229	0.739911258667349
chr1	36289230	36289469	239	+	exon	THRAP3	0.753260537836544	1	0.962647326034384	1	0.836436126474899	0.997077513615559	-0.730702352034382	-0.624192977974602	0.0164558641939608	0.0720567386674952	-0.106509374059779
chr1	36300846	36300979	133	+	exon	THRAP3	0.526832827008747	1	0.34412921753602	1	0.500997473811408	0.997077513615559	0.117489777263395	-0.624192977974602	0.0164558641939608	0.0720567386674952	0.741682755237998
chr1	36303881	36304244	363	+	utr3	THRAP3	0.159005053123096	1	0.10520777899171	1	0.271813527648657	0.997077513615559	-0.0870052535904089	-0.624192977974602	0.0164558641939608	0.0720567386674952	0.537187724384194
chr1	36319666	36320485	819	+	utr3	SH3D21	0.147076707375032	1	0.0822390783229133	1	0.395301534787284	0.997077513615559	0.989365527867589	0.0989504740645459	0.819616555436597	0.911108330556653	0.890415053803043
chr1	36320538	36320727	189	+	utr3	SH3D21	0.425401103832655	1	0.304399711369259	1	0.686898988879498	0.997077513615559	1.08002018577007	0.0989504740645459	0.819616555436597	0.911108330556653	0.981069711705522
chr1	36321006	36321753	747	+	utr3	SH3D21	0.255971792148542	1	0.188802842920857	1	0.548529012982883	0.997077513615559	1.29570697032702	0.0989504740645459	0.819616555436597	0.911108330556653	1.19675649626247
chr1	36321985	36322846	861	+	utr3	SH3D21	0.3285027888738	1	0.218202694590985	1	0.708622061052752	0.997077513615559	1.09223449854831	0.0989504740645459	0.819616555436597	0.911108330556653	0.993284024483761
chr1	36323020	36323463	443	-	utr5	EVA1B	0.353872024692833	1	0.294203503593768	1	0.988701206326509	0.997077513615559	1.06808663777511	0.0639818348408799	0.898046943740924	0.951745959325175	1.00410480293423
chr1	36323556	36324340	784	+	utr3	SH3D21	0.80091874882607	1	0.917638109957613	1	0.624746151585031	0.997077513615559	-0.0104955911065519	0.0989504740645459	0.819616555436597	0.911108330556653	-0.109446065171098
chr1	36324454	36324712	258	+	utr3	SH3D21	0.557680438803289	1	0.476503718047268	1	0.820574295270936	0.997077513615559	0.569884728555465	0.0989504740645459	0.819616555436597	0.911108330556653	0.470934254490919
chr1	36327904	36328020	116	+	exon	RP11-268J15.5	0.538545193064849	1	0.430940216721879	1	0.878757967327736	0.997077513615559	0.331274855272778	-0.353631264614572	0.479691949396687	0.687532853441219	0.68490611988735
chr1	36328132	36328597	465	+	exon	RP11-268J15.5	0.786999974726777	1	0.668565792444615	1	0.983402018328141	0.997077513615559	-0.4795134273349	-0.353631264614572	0.479691949396687	0.687532853441219	-0.125882162720328
chr1	36328705	36329055	350	+	exon	RP11-268J15.5	0.885823715906998	1	0.953009054409556	1	0.681935306045983	0.997077513615559	0.0869996364188124	-0.353631264614572	0.479691949396687	0.687532853441219	0.440630901033384
chr1	36340390	36340651	261	-	utr3	STK40	0.108985169846688	1	0.0979923092203969	1	0.666067242377122	0.997077513615559	0.586015810808733	0.221130407160297	0.499593931253483	0.701749732397145	0.364885403648436
chr1	36341304	36341412	108	-	utr3	STK40	0.668623935009355	1	0.471528571458022	1	0.988526342867045	0.997077513615559	0.724522579950066	0.221130407160297	0.499593931253483	0.701749732397145	0.503392172789769
chr1	36341609	36341885	276	-	utr3	STK40	0.264117017041127	1	0.189580385727023	1	0.937882451297214	0.997077513615559	0.92595303051802	0.221130407160297	0.499593931253483	0.701749732397145	0.704822623357724
chr1	36355330	36355480	150	-	exon	STK40	0.0156314924935225	0.596357967396381	0.00828415638396079	1	0.226056481503781	0.997077513615559	1.42986843975511	0.221130407160297	0.499593931253483	0.701749732397145	1.20873803259481
chr1	36361313	36361413	100	-	utr5	STK40	0.640183314935531	1	0.505861436700169	1	0.914026486260757	0.997077513615559	0.895527915461455	0.221130407160297	0.499593931253483	0.701749732397145	0.674397508301159
chr1	36385759	36385861	102	-	utr5	STK40	0.976899707299238	1	0.892613733130944	1	0.744304437601148	0.997077513615559	0.914293536226422	0.221130407160297	0.499593931253483	0.701749732397145	0.693163129066125
chr1	36391421	36391569	148	-	exon	LSM10	0.0274932292270255	0.714580380394399	0.0398174596291401	1	0.539458651906197	0.997077513615559	-1.76938467206456	-0.257125182727103	0.398484868174472	0.616767876297493	-1.51225948933746
chr1	36393580	36394201	621	-	utr3	LSM10	0.376821072708199	1	0.246361200911269	1	0.832140340998164	0.997077513615559	0.253172698483368	-0.257125182727103	0.398484868174472	0.616767876297493	0.510297881210471
chr1	36397791	36397897	106	-	utr5	LSM10	0.635710471162769	1	0.844975516011429	1	0.773441093612234	0.997077513615559	-0.331117630143734	-0.257125182727103	0.398484868174472	0.616767876297493	-0.073992447416631
chr1	36464236	36464360	124	-	utr5	MRPS15	0.407936240395197	1	0.573141054588521	1	0.739497167773796	0.997077513615559	0.601647643376161	0.662291347950857	0.0063120019843773	0.036144516626329	-0.0606437045746961
chr1	37455048	37455832	784	-	exon	LINC01137	0.643691950145733	1	0.8680911255764	1	0.528777604503807	0.997077513615559	-0.665833773720775	-0.744008224498519	0.169289565350858	0.357467821074222	0.0781744507777439
chr1	37475471	37475853	382	+	utr5	ZC3H12A	0.553050999833899	1	0.435080733141039	1	0.861394854480917	0.997077513615559	2.07766077027199	1.66362786685479	3.90195419484668e-06	8.94676175056415e-05	0.414032903417198
chr1	37482959	37483371	412	+	exon	ZC3H12A	0.655386205588955	1	0.526218683453085	1	0.895305068654898	0.997077513615559	2.14231455802437	1.66362786685479	3.90195419484668e-06	8.94676175056415e-05	0.478686691169582
chr1	37537633	37538020	387	-	utr3	SNIP1	0.524625351897385	1	0.713705524381008	1	0.581948816040531	0.997077513615559	-0.0701722913326091	0.211961315954585	0.407218602044371	0.624978268101751	-0.282133607287194
chr1	37540359	37540778	419	-	exon	SNIP1	0.632216931787197	1	0.900643746411452	1	0.887964140978208	0.997077513615559	0.431292940446469	0.211961315954585	0.407218602044371	0.624978268101751	0.219331624491884
chr1	37554091	37554261	170	-	utr5	SNIP1	0.778774786186884	1	0.655721329226093	1	0.969367353552531	0.997077513615559	1.32442787986366	0.211961315954585	0.407218602044371	0.624978268101751	1.11246656390907
chr1	37566922	37567064	142	-	exon	GNL2	0.539771558417426	1	0.331374783598596	1	0.554948868466805	0.997077513615559	0.827577034246867	0.191791286035298	0.405815869955781	0.623384945244072	0.635785748211569
chr1	37595812	37595932	120	-	utr5	GNL2	0.964018137748581	1	0.731669729235576	1	0.992384119983487	0.997077513615559	0.22062447650695	0.191791286035298	0.405815869955781	0.623384945244072	0.0288331904716516
chr1	37682854	37683037	183	-	utr3	C1orf109	0.450437786041493	1	0.646119449600302	1	0.924507289626293	0.997077513615559	-0.110541008919397	0.00821368444765895	0.978562268232117	0.990269607887068	-0.118754693367056
chr1	37692036	37692136	100	-	utr5	C1orf109	0.605261922082256	1	0.501472108740984	1	0.622583518570799	0.997077513615559	-0.164967112838629	0.00821368444765895	0.978562268232117	0.990269607887068	-0.173180797286288
chr1	37692543	37692679	136	+	utr5	CDCA8	0.579575966763699	1	0.794016062980562	1	0.883686940975794	0.997077513615559	-0.0321406066984857	-0.222120347830891	0.382523000978403	0.60036873559681	0.189979741132405
chr1	37708284	37708522	238	+	utr3	CDCA8	0.298342900697539	1	0.533926793856123	1	0.975047765671354	0.997077513615559	-0.0917767866007053	-0.222120347830891	0.382523000978403	0.60036873559681	0.130343561230186
chr1	37708579	37708690	111	+	utr3	CDCA8	0.331776731764488	1	0.266723001819414	1	0.590498903890865	0.997077513615559	0.38791939228994	-0.222120347830891	0.382523000978403	0.60036873559681	0.610039740120831
chr1	37794238	37794338	100	+	exon	MANEAL	0.185572558644172	1	0.190129212679925	1	0.346512264704658	0.997077513615559	-0.606331358432489	-0.234618277735131	0.486580611880625	0.691346391338535	-0.371713080697358
chr1	37794481	37794638	157	+	exon	MANEAL	0.591268545044521	1	0.432336303240333	1	0.909460777152618	0.997077513615559	0.455034801268181	-0.234618277735131	0.486580611880625	0.691346391338535	0.689653079003312
chr1	37799696	37800631	935	+	utr3	MANEAL	0.397642791351724	1	0.747993315047417	1	0.666504354833486	0.997077513615559	-0.209311842551775	-0.234618277735131	0.486580611880625	0.691346391338535	0.0253064351833557
chr1	37807818	37807928	110	+	utr5	C1orf122	0.093692741763402	0.968940270191104	0.120839109738503	1	0.0609628738998527	0.997077513615559	-0.0826264162224107	0.278677777565275	0.43298649206972	0.647798599869624	-0.361304193787686
chr1	37808070	37808387	317	-	utr5	YRDC	0.96660744304292	1	0.841987873494601	1	0.832915364004549	0.997077513615559	0.841903964334604	0.336395637729055	0.252068277755944	0.461644533983959	0.505508326605549
chr1	37808481	37808684	203	+	utr5	C1orf122	0.842347068317708	1	0.731578085225658	1	0.931959372597516	0.997077513615559	0.669034210916707	0.278677777565275	0.43298649206972	0.647798599869624	0.390356433351432
chr1	37808983	37809240	257	+	utr3	C1orf122	0.222285153854343	1	0.114697363600306	1	0.588750888905655	0.997077513615559	1.12966513868272	0.278677777565275	0.43298649206972	0.647798599869624	0.850987361117443
chr1	37814812	37814964	152	-	utr3	MTF1	0.563077727257093	1	0.654230489448911	1	0.880615987996326	0.997077513615559	-0.406435736344958	-0.115178393614474	0.653032889877618	0.813549371206315	-0.291257342730484
chr1	37815130	37815564	434	-	utr3	MTF1	0.22841061896453	1	0.20468496318186	1	0.602848673705977	0.997077513615559	0.3811256671675	-0.115178393614474	0.653032889877618	0.813549371206315	0.496304060781973
chr1	37822182	37822604	422	-	exon	MTF1	0.249405354514732	1	0.564808407783695	1	0.674040067235005	0.997077513615559	-0.140774397433174	-0.115178393614474	0.653032889877618	0.813549371206315	-0.0255960038187004
chr1	37857333	37857731	398	-	utr5	MTF1	0.490305969313632	1	0.346128044227037	1	0.605207526217317	0.997077513615559	0.510092113211459	-0.115178393614474	0.653032889877618	0.813549371206315	0.625270506825933
chr1	37989929	37990057	128	-	utr5	SF3A3	0.682106569872905	1	0.896845299502912	1	0.957815933833012	0.997077513615559	0.0475539113164642	0.0419020375849879	0.848312585351903	0.926397402256505	0.0056518737314763
chr1	37997114	37997412	298	-	utr3	FHL3	0.682874944831442	1	0.962665300478632	1	0.92188326720061	0.997077513615559	-0.129364695129267	-0.557391962234181	0.0525201713174597	0.160581841859335	0.428027267104914
chr1	38004479	38004780	301	-	intron	FHL3	0.508556161055983	1	0.599324246358953	1	0.945168377061407	0.997077513615559	-0.565280474305817	-0.557391962234181	0.0525201713174597	0.160581841859335	-0.00788851207163677
chr1	38012724	38012827	103	+	utr5	UTP11	0.952833435935647	1	0.759645813850864	1	0.709765200977215	0.997077513615559	0.202037727603222	0.0154497351338877	0.949456916558327	0.976495901494668	0.186587992469335
chr1	38838623	38838746	123	-	utr3	RRAGC	0.474880727980078	1	0.61244188140329	1	0.721687982287843	0.997077513615559	-1.19960250122458	-0.601630182735676	0.100684523595591	0.251792989240679	-0.597972318488908
chr1	38838962	38839391	429	-	utr3	RRAGC	0.476975289855784	1	0.665851810128662	1	0.939123724860278	0.997077513615559	-0.867884531497748	-0.601630182735676	0.100684523595591	0.251792989240679	-0.266254348762072
chr1	39028669	39028846	177	+	utr5	NDUFS5	0.726991163840378	1	0.884520953898848	1	0.878229020793218	0.997077513615559	0.914763933835659	0.383031560612429	0.132786227654045	0.305467527692559	0.53173237322323
chr1	39268999	39269618	619	+	exon	MACF1	0.49179007098349	1	0.748366721028393	1	0.932732489144736	0.997077513615559	-0.0844323621617942	0.221719028761018	0.409061610208239	0.626601441785412	-0.306151390922812
chr1	39357553	39357820	267	+	exon	MACF1	0.00578474979383658	0.404708146241376	0.0257654551839324	1	0.35456378479802	0.997077513615559	-0.825960949096366	0.221719028761018	0.409061610208239	0.626601441785412	-1.04767997785738
chr1	39385540	39385827	287	+	exon	MACF1	0.17242532353316	1	0.409459868042172	1	0.648724792904635	0.997077513615559	-0.176273779638016	0.221719028761018	0.409061610208239	0.626601441785412	-0.397992808399034
chr1	39387424	39387622	198	+	exon	MACF1	0.52364515190988	1	0.413865055969114	1	0.610709524080202	0.997077513615559	0.178027099362129	0.221719028761018	0.409061610208239	0.626601441785412	-0.0436919293988893
chr1	39388252	39388592	340	+	exon	MACF1	0.218398513854859	1	0.575759513034526	1	0.805216240164419	0.997077513615559	0.019925294868814	0.221719028761018	0.409061610208239	0.626601441785412	-0.201793733892204
chr1	39422340	39422441	101	+	exon	MACF1	0.562755751043647	1	0.768324863629963	1	0.952610575297305	0.997077513615559	0.233940459905109	0.221719028761018	0.409061610208239	0.626601441785412	0.0122214311440912
chr1	39485679	39485796	117	+	utr3	MACF1	0.883370939880874	1	0.66950434354349	1	0.826464055560307	0.997077513615559	0.668273749523602	0.221719028761018	0.409061610208239	0.626601441785412	0.446554720762583
chr1	39575823	39576260	437	-	utr5	PABPC4	0.868711916649974	1	0.615602267451444	1	0.99628155550982	0.997188987625167	0.0852081481349089	-0.0119871897901828	0.956447448203355	0.979289309632348	0.0971953379250917
chr1	39625270	39625549	279	-	utr3	HEYL	0.455192316277932	1	0.503982395089868	1	0.595041905233791	0.997077513615559	0.231936284022405	0.263772877889363	0.555271783859814	0.744139280190822	-0.0318365938669574
chr1	39625737	39626111	374	-	utr3	HEYL	0.840054160481969	1	0.760675920459427	1	0.927977143643446	0.997077513615559	0.509577615721885	0.263772877889363	0.555271783859814	0.744139280190822	0.245804737832522
chr1	39753399	39753605	206	+	utr3	PPIE	0.30776820601402	1	0.231518954491428	1	0.570631553765274	0.997077513615559	0.584809682902687	0.352144624384309	0.168707681628243	0.356619117645256	0.232665058518378
chr1	39759691	39759822	131	-	utr3	BMP8B	0.147986735276165	1	0.196172736726675	1	0.44448509306813	0.997077513615559	-1.27398101125041	-0.360036757443081	0.228135572450789	0.433787557657281	-0.913944253807334
chr1	39760090	39760407	317	-	utr3	BMP8B	0.250805230136862	1	0.218498923399254	1	0.654073012486096	0.997077513615559	0.211449613094885	-0.360036757443081	0.228135572450789	0.433787557657281	0.571486370537966
chr1	39769674	39769876	202	-	utr3	OXCT2	0.279497153201585	1	0.29729718742277	1	0.431096015018854	0.997077513615559	1.84308527052688	2.44070212786714	0.000767734891437248	0.00717898106775699	-0.597616857340254
chr1	39771275	39771488	213	-	utr5	OXCT2	0.813584597079965	1	0.862091463166577	1	0.854679461924905	0.997077513615559	1.71922675309714	2.44070212786714	0.000767734891437248	0.00717898106775699	-0.721475374769998
chr1	39788666	39788843	177	-	utr5	BMP8B	0.907946524036266	1	0.999061970932883	1	0.858181962744924	0.997077513615559	-0.116632487725332	-0.360036757443081	0.228135572450789	0.433787557657281	0.243404269717749
chr1	39896816	39896942	126	-	utr3	MYCL	0.622974656845014	1	0.691322620463226	1	0.750879901572958	0.997077513615559	1.74938818526122	2.74561753928439	4.86585760403803e-10	3.30069323634306e-08	-0.996229354023173
chr1	39897226	39897412	186	-	utr3	MYCL	0.0597178308013178	0.884839291715923	0.0795007127306464	1	0.206317362566656	0.997077513615559	1.79869559633148	2.74561753928439	4.86585760403803e-10	3.30069323634306e-08	-0.946921942952907
chr1	39901307	39901514	207	-	utr5	MYCL	0.667964817872232	1	0.711129365885963	1	0.47358087205741	0.997077513615559	3.21288614480885	2.74561753928439	4.86585760403803e-10	3.30069323634306e-08	0.467268605524462
chr1	40161449	40161577	128	+	exon	RLF	0.488390739685589	1	0.360350255925675	1	0.738136641057431	0.997077513615559	0.635850737467545	-0.294742041089636	0.241064400351852	0.448835026062801	0.930592778557181
chr1	40236107	40236317	210	+	exon	RLF	0.232902270185159	1	0.332729575648154	1	0.393766770826516	0.997077513615559	-1.27403721063597	-0.294742041089636	0.241064400351852	0.448835026062801	-0.979295169546331
chr1	40239045	40239228	183	+	exon	RLF	0.0567712493427186	0.877770756781362	0.0874573493389201	1	0.127081839234775	0.997077513615559	-1.65324344860484	-0.294742041089636	0.241064400351852	0.448835026062801	-1.35850140751521
chr1	40240150	40240499	349	+	utr3	RLF	0.301931029582309	1	0.442050778040295	1	0.43174108740367	0.997077513615559	-0.83164636992278	-0.294742041089636	0.241064400351852	0.448835026062801	-0.536904328833144
chr1	40256810	40256914	104	-	exon	RP1-39G22.7	0.602531940149518	1	0.498912517138396	1	0.917881811680164	0.997077513615559	-0.934688874753909	-1.30637591431192	0.00137387846176348	0.0114259244733711	0.371687039558011
chr1	40257292	40257903	611	-	exon	RP1-39G22.7	0.604992140196377	1	0.41856151783797	1	0.690265888763141	0.997077513615559	-0.677180946181699	-1.30637591431192	0.00137387846176348	0.0114259244733711	0.62919496813022
chr1	40292519	40292692	173	+	utr3	ZMPSTE24	0.703272005044604	1	0.575010472925001	1	0.267291184169203	0.997077513615559	-0.340844623392981	-0.761585582135297	0.101818327996987	0.25380482407443	0.420740958742317
chr1	40373706	40374153	447	+	utr5	SMAP2	0.621528292914287	1	0.501575115659946	1	0.901929813046578	0.997077513615559	0.376289518044516	-0.557357435125713	0.0646409403202749	0.185402030967541	0.933646953170229
chr1	40421943	40422171	228	+	utr3	SMAP2	0.524877695971005	1	0.377188990835915	1	0.782725695211781	0.997077513615559	-0.211183294236942	-0.557357435125713	0.0646409403202749	0.185402030967541	0.346174140888772
chr1	40462960	40463334	374	+	utr3	ZFP69B	0.739189493398853	1	0.921051771601458	1	0.837009756145954	0.997077513615559	-0.0947351407446777	0.417345447038228	0.248860704119702	0.457638455299067	-0.512080587782906
chr1	40514640	40515054	414	-	exon	RP11-656D10.5	0.692966095855892	1	0.566153636512419	1	0.483305924138914	0.997077513615559	0.551316523905235	NA	NA	NA	NA
chr1	40515369	40515601	232	+	exon	EXO5	0.775341935018186	1	0.937322075812808	1	0.694163687241744	0.997077513615559	0.444966143593518	0.205357532917808	0.69944213464152	0.84243235432116	0.23960861067571
chr1	40626504	40626749	245	-	utr3	RIMS3	0.216770342628568	1	0.145613823300314	1	0.514427208018285	0.997077513615559	-0.341585056962699	-1.05909631407417	0.00159934516384872	0.0127947613107897	0.717511257111471
chr1	40691604	40692075	471	+	utr5	NFYC	0.836203560687551	1	0.974517683171998	1	0.827996555504187	0.997077513615559	-0.285520408505802	0.00530174733181082	0.983951480443682	0.992710786798343	-0.290822155837612
chr1	42179448	42179755	307	-	utr3	FOXJ3	0.0141210748257015	0.574244687140488	0.014969925092536	1	0.134936597180008	0.997077513615559	1.43375742162383	0.432459295569304	0.10878458744808	0.266460668480378	1.00129812605453
chr1	42191379	42191536	157	-	exon	FOXJ3	0.875088444486373	1	0.912036762218327	1	0.956752538703155	0.997077513615559	0.932576810195843	0.432459295569304	0.10878458744808	0.266460668480378	0.500117514626539
chr1	42335507	42335718	211	-	utr5	FOXJ3	0.443106043720704	1	0.353392298052439	1	0.676465221310464	0.997077513615559	0.529597197614933	0.432459295569304	0.10878458744808	0.266460668480378	0.0971379020456293
chr1	42456605	42456808	203	+	exon	PPCS	0.72303958265532	1	0.833613986164105	1	0.751437976031815	0.997077513615559	-0.1466912719253	-0.586681274601657	0.0886137813053146	0.229809380121018	0.439990002676357
chr1	42682422	42682668	246	+	utr5	YBX1	0.0252008882809372	0.698653824833535	0.0818561080805379	1	0.310423852987292	0.997077513615559	-0.505848295041054	0.474332870130034	0.0711621367538301	0.197927049834412	-0.980181165171088
chr1	42700823	42700941	118	+	exon	YBX1	0.219891778396335	1	0.0993967856136393	1	0.234850365403859	0.997077513615559	1.27694917100154	0.474332870130034	0.0711621367538301	0.197927049834412	0.802616300871507
chr1	42746429	42746779	350	-	utr3	P3H1	0.151130957678792	1	0.128666459137609	1	0.297970944564227	0.997077513615559	0.293616192090705	-0.200761921612268	0.451449554742212	0.663612188553986	0.494378113702972
chr1	42766797	42766945	148	-	exon	P3H1	0.764364386278195	1	0.622149962581696	1	0.916038502341508	0.997077513615559	0.228919131402222	-0.200761921612268	0.451449554742212	0.663612188553986	0.429681053014489
chr1	42775222	42775546	324	+	utr3	RP5-994D16.12	0.796516353977433	1	0.625302872844034	1	0.74350336294862	0.997077513615559	0.0292552079401995	NA	NA	NA	NA
chr1	42830172	42830802	630	+	utr5	ERMAP	0.602062720214412	1	0.740022632353666	1	0.947367886882446	0.997077513615559	-0.251644036783787	-0.52248603800814	0.160362450494405	0.344543934524647	0.270842001224353
chr1	42834201	42834570	369	+	intron	ERMAP	0.83297750086827	1	0.696140741942899	1	0.773241363587992	0.997077513615559	0.0664396551122457	-0.52248603800814	0.160362450494405	0.344543934524647	0.588925693120386
chr1	42834771	42834898	127	-	exon	RP11-342M1.3	0.637252060002338	1	0.555401140377965	1	0.837459181203762	0.997077513615559	-0.441983568974907	0.118178085617361	0.829844552601419	0.916787006538941	-0.560161654592269
chr1	42842587	42843294	707	+	utr3	ERMAP	0.341509967282157	1	0.538551257777895	1	0.788001216078754	0.997077513615559	-1.01537610110963	-0.52248603800814	0.160362450494405	0.344543934524647	-0.492890063101491
chr1	42850934	42851248	314	+	utr5	ZNF691	0.214909774365975	1	0.162946437547161	1	0.402066487526615	0.997077513615559	-0.0767788584681753	-0.56104016091587	0.0443445997562736	0.144434911439077	0.484261302447694
chr1	42851345	42851857	512	+	utr3	ZNF691	0.798503882510809	1	0.566934111181103	1	0.967842571958975	0.997077513615559	-0.13845842699157	-0.56104016091587	0.0443445997562736	0.144434911439077	0.422581733924299
chr1	42851993	42852201	208	+	utr3	ZNF691	0.496720133852726	1	0.384363770312629	1	0.662821920671128	0.997077513615559	-0.102949208789692	-0.56104016091587	0.0443445997562736	0.144434911439077	0.458090952126177
chr1	42926524	42926728	204	-	utr3	SLC2A1	0.810097365666128	1	0.958217719598909	1	0.540577224251083	0.997077513615559	-2.05405382408704	-2.38758937240499	3.00838924502713e-11	2.61644988131764e-09	0.333535548317947
chr1	42926895	42927015	120	-	utr3	SLC2A1	0.365480646758918	1	0.459897532950359	1	0.926850914710446	0.997077513615559	-2.47186698097453	-2.38758937240499	3.00838924502713e-11	2.61644988131764e-09	-0.0842776085695358
chr1	42958661	42958880	219	-	utr5	SLC2A1	0.286700703100873	1	0.344726074371301	1	0.450492901135572	0.997077513615559	-2.29799643935704	-2.38758937240499	3.00838924502713e-11	2.61644988131764e-09	0.0895929330479484
chr1	43172119	43172306	187	+	utr5	CFAP57	0.697556418891467	1	0.505418651524133	1	0.607642504733997	0.997077513615559	0.52408694817112	6.14480897935971	0.000137113894598758	0.00181839765379921	-5.62072203118859
chr1	43359133	43359308	175	+	utr5	CDC20	0.257825856433858	1	0.215619104732607	1	0.738017565142547	0.997077513615559	1.11299162942594	0.501278064247378	0.0738797774028088	0.203325120946685	0.611713565178565
chr1	43363574	43363917	343	-	utr3	ELOVL1	0.423886808462066	1	0.328583573584653	1	0.627494512072586	0.997077513615559	-0.143131494477179	-0.642913621326141	0.0102922071599831	0.0516910632472805	0.499782126848962
chr1	43368806	43369083	277	-	utr5*	ELOVL1	0.551476754886507	1	0.603948404361078	1	0.709901595905362	0.997077513615559	-0.993871178430659	-0.642913621326141	0.0102922071599831	0.0516910632472805	-0.350957557104518
chr1	43449236	43449363	127	+	intron	SZT2	0.28930082898204	1	0.35086866383239	1	0.686392619754685	0.997077513615559	-0.0527418248134003	-0.237608746073816	0.359947022874182	0.578484052749888	0.184866921260415
chr1	43450332	43451762	1430	+	utr3	SZT2	0.598713240834776	1	0.404973038973861	1	0.693451169282834	0.997077513615559	0.284847013307529	-0.237608746073816	0.359947022874182	0.578484052749888	0.522455759381344
chr1	43452084	43452292	208	+	utr3	SZT2	0.936598987177447	1	0.917195999569973	1	0.951611627418753	0.997077513615559	0.221824128059226	-0.237608746073816	0.359947022874182	0.578484052749888	0.459432874133041
chr1	43452865	43452969	104	-	exon	HYI	0.721042607788288	1	0.564918486835501	1	0.748947611091588	0.997077513615559	0.773070879461341	0.0411767737318049	0.924698669666243	0.965027426159586	0.731894105729536
chr1	43530918	43531034	116	+	utr5	PTPRF	0.899868646088105	1	0.819091308362802	1	0.809231488603396	0.997077513615559	-0.673857571967837	-0.899680445506694	0.00369960038259933	0.024455971649949	0.225822873538857
chr1	43590923	43591492	569	+	exon	PTPRF	0.977544771415014	1	0.805887504947294	1	0.802230344464776	0.997077513615559	-0.83461975768623	-0.899680445506694	0.00369960038259933	0.024455971649949	0.0650606878204635
chr1	43591754	43591884	130	+	exon	PTPRF	0.314971006282067	1	0.209958042553451	1	0.685792215768519	0.997077513615559	-0.100800690200208	-0.899680445506694	0.00369960038259933	0.024455971649949	0.798879755306486
chr1	43603571	43604109	538	+	exon	PTPRF	0.697589526959741	1	0.974944082587391	1	0.871808321691312	0.997077513615559	-0.84574028711366	-0.899680445506694	0.00369960038259933	0.024455971649949	0.0539401583930343
chr1	43621913	43622241	328	+	utr3	PTPRF	0.470336843962534	1	0.33886697396824	1	0.933273006198678	0.997077513615559	-0.39975594116144	-0.899680445506694	0.00369960038259933	0.024455971649949	0.499924504345254
chr1	43692544	43692766	222	+	intron	KDM4A	NA	NA	0.934126523788901	1	0.807408579206365	0.997077513615559	1.64541198252524	-0.10614835047152	0.72349010428237	0.857324008214541	1.75156033299676
chr1	43704543	43704768	225	+	utr3	KDM4A	0.603885262842983	1	0.452419484637223	1	0.871767163595852	0.997077513615559	0.311009794397947	-0.10614835047152	0.72349010428237	0.857324008214541	0.417158144869467
chr1	43838108	43838221	113	+	utr3	ST3GAL3	0.437355664936031	1	0.490559450054124	1	0.771437933192888	0.997077513615559	-2.10664672115946	-1.32565687451303	9.29263770988604e-05	0.00131203532123704	-0.780989846646428
chr1	43858190	43858313	123	+	utr3	ST3GAL3	0.278644792460867	1	0.205750276948695	1	0.371484368363501	0.997077513615559	-1.07027187686273	-1.32565687451303	9.29263770988604e-05	0.00131203532123704	0.255384997650308
chr1	43863350	43863556	206	+	intron	ST3GAL3	0.477604931473881	1	0.498263303371348	1	0.88766041365285	0.997077513615559	-1.69761079474425	-1.32565687451303	9.29263770988604e-05	0.00131203532123704	-0.371953920231218
chr1	43904703	43905523	820	+	intron	ST3GAL3	0.823551234639361	1	0.667395228998788	1	0.493624047084411	0.997077513615559	-2.39338331577126	-1.32565687451303	9.29263770988604e-05	0.00131203532123704	-1.06772644125823
chr1	43905969	43906367	398	+	intron	ST3GAL3	0.336147157099179	1	0.374365733627893	1	0.549651894685573	0.997077513615559	-2.8139117776799	-1.32565687451303	9.29263770988604e-05	0.00131203532123704	-1.48825490316686
chr1	43906474	43906689	215	+	intron	ST3GAL3	0.246458735614286	1	0.172431242390671	1	0.162438815087778	0.997077513615559	-2.29019636346546	-1.32565687451303	9.29263770988604e-05	0.00131203532123704	-0.964539488952425
chr1	43912793	43913102	309	+	intron	ST3GAL3	0.18274729453426	1	0.142399844066422	1	0.292281863534979	0.997077513615559	-1.46676460386664	-1.32565687451303	9.29263770988604e-05	0.00131203532123704	-0.141107729353612
chr1	43915027	43915233	206	+	intron	ST3GAL3	0.166919655803633	1	0.195509250243652	1	0.775039810173831	0.997077513615559	-2.17764862478714	-1.32565687451303	9.29263770988604e-05	0.00131203532123704	-0.851991750274104
chr1	43915643	43915751	108	+	intron	ST3GAL3	0.059770595688183	0.884839291715923	0.0542012110834433	1	0.447645460840984	0.997077513615559	-5.04929894417014	-1.32565687451303	9.29263770988604e-05	0.00131203532123704	-3.7236420696571
chr1	43930199	43930475	276	+	utr3	ST3GAL3	0.0341756153245089	0.769262541148479	0.0233871763137981	1	0.15068227966244	0.997077513615559	-0.143041920484381	-1.32565687451303	9.29263770988604e-05	0.00131203532123704	1.18261495402865
chr1	43930813	43931109	296	+	utr3	ST3GAL3	0.162127036904627	1	0.0946825805251383	1	0.0565878422493994	0.997077513615559	-0.942185777925825	-1.32565687451303	9.29263770988604e-05	0.00131203532123704	0.383471096587208
chr1	43934111	43934221	110	+	utr5	ARTN	0.326202826528999	1	0.223793062300048	1	0.839092409327539	0.997077513615559	0.426239978021777	-0.508443886733635	0.283332103098275	0.497611310271479	0.934683864755412
chr1	43936622	43937181	559	+	utr3	ARTN	0.489916623498568	1	0.342418819501489	1	0.682831410400719	0.997077513615559	-0.0954134997720069	-0.508443886733635	0.283332103098275	0.497611310271479	0.413030386961629
chr1	43939487	43939672	185	+	intergenic	NA	0.573820136979892	1	0.474475785511029	1	0.910192800524991	0.997077513615559	-1.28582819458322	NA	NA	NA	NA
chr1	43939732	43939854	122	+	intergenic	NA	0.997471074546957	1	0.864641367082203	1	0.772134525527241	0.997077513615559	-1.21702842813724	NA	NA	NA	NA
chr1	43946306	43946422	116	-	intron	RP11-7O11.3	0.939713748326671	1	0.802814277368049	1	0.905322121194497	0.997077513615559	-1.19531531563432	-0.790193061742624	0.278475452837615	0.491727530774363	-0.405122253891696
chr1	43946964	43947636	672	+	utr5	IPO13	0.205433815649886	1	0.142426938751945	1	0.550624530814576	0.997077513615559	-0.437769441264108	-0.890364789400447	0.000347711403128242	0.003868045376259	0.45259534813634
chr1	43948948	43949049	101	+	intron	IPO13	0.859226903172949	1	0.923327461960902	1	0.945712468970674	0.997077513615559	-0.25927789628354	-0.890364789400447	0.000347711403128242	0.003868045376259	0.631086893116907
chr1	43949343	43950211	868	+	exon	IPO13	0.831740413978241	1	0.578095444959072	1	0.695791366101705	0.997077513615559	-0.689497664348036	-0.890364789400447	0.000347711403128242	0.003868045376259	0.200867125052411
chr1	43956254	43956410	156	+	exon	IPO13	0.947042752821743	1	0.769539116630194	1	0.520251981617488	0.997077513615559	-0.544924878112196	-0.890364789400447	0.000347711403128242	0.003868045376259	0.345439911288251
chr1	43969998	43970284	286	+	utr5	DPH2	0.142235281501549	1	0.149063536018717	1	0.426818390887268	0.997077513615559	-0.0325110855002824	-0.83810069686381	0.00151344765726236	0.0122882914261302	0.805589611363527
chr1	43974950	43975070	120	+	utr5	ATP6V0B	0.992678764776548	1	0.83693461927949	1	0.808277597407585	0.997077513615559	0.115838718326667	0.436112445805445	0.145930457781714	0.325719599412378	-0.320273727478777
chr1	43981160	43981403	243	+	utr5	B4GALT2	0.866595391476529	1	0.993588750388203	1	0.777823234052313	0.997077513615559	0.674311431267343	0.34972818316763	0.307014809369293	0.523630975170162	0.324583248099712
chr1	43990267	43990697	430	+	utr3	B4GALT2	0.679761788411205	1	0.855741784865745	1	0.642906274722471	0.997077513615559	0.0841791212744686	0.34972818316763	0.307014809369293	0.523630975170162	-0.265549061893162
chr1	43992091	43992197	106	+	exon	CCDC24	0.648842384597429	1	0.535821197357676	1	0.646992525677934	0.997077513615559	3.27978137557993	1.81952481900105	4.67163074853881e-06	0.00010458156795777	1.46025655657888
chr1	43997414	43997809	395	-	utr3	SLC6A9	0.195233250740106	1	0.151615333454154	1	0.235909893504817	0.997077513615559	3.17856589807097	2.18800504894442	8.37613468251895e-10	5.26955738394117e-08	0.990560849126555
chr1	43998191	43998393	202	-	intron	SLC6A9	0.411175906793881	1	0.333776861745736	1	0.184888633689058	0.997077513615559	5.37677903678318	2.18800504894442	8.37613468251895e-10	5.26955738394117e-08	3.18877398783876
chr1	43998443	43998583	140	-	intron	SLC6A9	0.642943378445486	1	0.5842923319862	1	0.501617690685685	0.997077513615559	4.86182314084622	2.18800504894442	8.37613468251895e-10	5.26955738394117e-08	2.67381809190181
chr1	44218098	44218407	309	+	exon	DMAP1	0.200297960419862	1	0.156647694131232	1	0.527780065356617	0.997077513615559	0.0999647599867668	-0.0184508786437657	0.949025205112892	0.976415265128784	0.118415638630532
chr1	44635484	44635601	117	+	utr3	RNF220	0.170761604724841	1	0.120875272883668	1	0.429207789930425	0.997077513615559	0.671953201255984	0.0507656961755666	0.854341042218402	0.930033660649272	0.621187505080417
chr1	44635968	44636075	107	+	utr3	RNF220	0.218707747846394	1	0.144487506438275	1	0.420351732566857	0.997077513615559	0.757119640924823	0.0507656961755666	0.854341042218402	0.930033660649272	0.706353944749257
chr1	44739857	44739962	105	+	utr5	KIF2C	0.890633920255399	1	0.717858594909752	1	0.878423154148113	0.997077513615559	0.368494632102978	0.459340448329483	0.0485778345795972	0.152978824355998	-0.0908458162265044
chr1	44767257	44767397	140	+	utr3	KIF2C	0.0167506259173069	0.609387472292036	0.0226575480672927	1	0.373993820733269	0.997077513615559	1.27631836435549	0.459340448329483	0.0485778345795972	0.152978824355998	0.816977916026003
chr1	44777571	44777690	119	+	exon	RPS8	0.0141442916401039	0.574244687140488	0.00547479244992738	1	0.0259851929384292	0.997077513615559	1.56457198948624	0.38734310951228	0.144083275334249	0.323064032349319	1.17722887997396
chr1	44783938	44784096	158	-	utr3	BEST4	0.211505129239369	1	0.236297538995903	1	0.888377389670828	0.997077513615559	-0.495401246366407	0.181567882363478	0.683799129828652	0.832769547340596	-0.676969128729884
chr1	44784725	44784825	100	-	exon	BEST4	0.783508080028823	1	0.688278360969426	1	0.962131051733728	0.997077513615559	0.0756393407159126	0.181567882363478	0.683799129828652	0.832769547340596	-0.105928541647565
chr1	45012835	45012970	135	+	exon	UROD	0.538464681497597	1	0.40487396924066	1	0.414535999715177	0.997077513615559	0.712009449687991	0.388182250738524	0.10683690092104	0.263099856129356	0.323827198949468
chr1	45015366	45015499	133	+	utr3	UROD	0.00664839589920848	0.422875910880506	0.0046952390928504	1	0.0852028654985108	0.997077513615559	1.39157412905655	0.388182250738524	0.10683690092104	0.263099856129356	1.00339187831803
chr1	45304184	45304406	222	+	exon	LINC01144	0.48943705170431	1	0.401759736282796	1	0.659799568451618	0.997077513615559	-1.42911679384761	-1.16162421439509	0.0462431705312356	0.147938534825444	-0.267492579452524
chr1	45304524	45304710	186	+	exon	LINC01144	0.715041773878435	1	0.580905201399347	1	0.489073451833886	0.997077513615559	-0.890341056700148	-1.16162421439509	0.0462431705312356	0.147938534825444	0.271283157694942
chr1	45326894	45328426	1532	+	utr3	HPDL	0.348032775610627	1	0.490073679994631	1	0.184582621365456	0.997077513615559	-0.283593745249429	0.0332883105797393	0.935131041644441	0.969756171057025	-0.316882055829168
chr1	45343112	45343530	418	+	exon	TOE1	0.506180675114965	1	0.707709086598393	1	0.991763069663139	0.997077513615559	0.255458690952467	0.377757024075203	0.275349187921633	0.487930224732753	-0.122298333122737
chr1	45345304	45345457	153	-	exon	TESK2	0.0510968714970809	0.853086436202412	0.0344903975250779	1	0.514745093382932	0.997077513615559	1.12445075183345	0.656841668948802	0.0593264128375037	0.174542345647025	0.467609082884652
chr1	45508847	45509232	385	+	utr3	MMACHC	0.52332470197187	1	0.803380638708131	1	0.647027642223537	0.997077513615559	-0.970499542179971	-0.786264633432614	0.00555533905991908	0.0330603446757604	-0.184234908747357
chr1	45510336	45510504	168	+	utr3	MMACHC	0.916835218735073	1	0.787978087529323	1	0.844378998071322	0.997077513615559	-0.690587654680972	-0.786264633432614	0.00555533905991908	0.0330603446757604	0.0956769787516423
chr1	45550891	45551065	174	+	utr5	AKR1A1	0.649913756969042	1	0.519276147336906	1	0.882618468297104	0.997077513615559	-0.10310735968308	-0.680854375714879	0.0067259512515252	0.0378816060743636	0.577747016031799
chr1	45583373	45583716	343	+	utr5*	NASP	0.585631739272665	1	0.760539215136159	1	0.964719782037012	0.997077513615559	0.373453387231141	1.39519500098299	1.77042245792194e-06	4.59052342734452e-05	-1.02174161375184
chr1	45583905	45584158	253	+	utr5	NASP	0.913610375464182	1	0.896098001014593	1	0.440360413928794	0.997077513615559	1.53373472763997	1.39519500098299	1.77042245792194e-06	4.59052342734452e-05	0.138539726656983
chr1	45607363	45607569	206	+	utr3	NASP	0.245748953953795	1	0.358842839197402	1	0.618825585676714	0.997077513615559	1.70935206166028	1.39519500098299	1.77042245792194e-06	4.59052342734452e-05	0.314157060677295
chr1	45699885	45700073	188	-	utr3	IPP	0.252304117194862	1	0.303940372829695	1	0.844396119488713	0.997077513615559	-1.80065283148901	-0.932680154367896	0.0270183605511758	0.102279812844225	-0.867972677121119
chr1	45741151	45741259	108	-	exon	IPP	0.687518742207101	1	0.767933444113604	1	0.908779473655049	0.997077513615559	-1.39333587858134	-0.932680154367896	0.0270183605511758	0.102279812844225	-0.460655724213445
chr1	46034704	46036062	1358	+	utr3	MAST2	0.601507953256854	1	0.429131863965854	1	0.987218506090537	0.997077513615559	0.336184914826577	-0.0200845390699318	0.953755415598025	0.978345232481844	0.356269453896508
chr1	46043511	46043612	101	-	utr3	PIK3R3	0.257289907887441	1	0.18141095068616	1	0.465743074311397	0.997077513615559	1.30147185236612	1.08589294228101	0.000145966721784169	0.00191204000433427	0.215578910085106
chr1	46188775	46188902	127	-	utr3	POMGNT1	0.810727435384278	1	0.620338828678765	1	0.862474535363744	0.997077513615559	-0.427092631119532	-0.395996581465899	0.209296529938087	0.410058711384842	-0.0310960496536329
chr1	46197800	46197916	116	-	utr5	POMGNT1	0.799848897918915	1	0.991327702672552	1	0.778084634118854	0.997077513615559	0.174962040303853	-0.395996581465899	0.209296529938087	0.410058711384842	0.570958621769753
chr1	46260795	46260923	128	+	utr5	RAD54L	0.730956905805455	1	0.885788731433936	1	0.831109066132372	0.997077513615559	0.508934608713345	0.629529649552702	0.0800593619643096	0.215266567701117	-0.120595040839357
chr1	46285458	46285948	490	-	exon	LRRC41	0.0832632660198356	0.952469443726001	0.403401894172934	1	0.504260028130476	0.997077513615559	-0.293509567597712	0.0888015668507808	0.749833079538152	0.871742157202277	-0.382311134448493
chr1	46303194	46303327	133	-	utr5	LRRC41	0.510108844873091	1	0.629832822806177	1	0.601215311761577	0.997077513615559	0.437326924678513	0.0888015668507808	0.749833079538152	0.871742157202277	0.348525357827732
chr1	46303529	46303760	231	-	utr5	LRRC41	0.38739877499976	1	0.541260876316543	1	0.893973293029967	0.997077513615559	-0.0628449089627621	0.0888015668507808	0.749833079538152	0.871742157202277	-0.151646475813543
chr1	46310154	46310256	102	+	utr3	UQCRH	0.319390310009729	1	0.168942761409947	1	0.131108452362842	0.997077513615559	1.46391658704572	0.309529816028609	0.431838703257474	0.646778934526849	1.15438677101711
chr1	46344892	46345040	148	+	utr3	NSUN4	0.932379416856607	1	0.872288555180514	1	0.984547836475667	0.997077513615559	-0.123230652378102	-0.438609722311743	0.0940611166616915	0.239954270658779	0.315379069933641
chr1	46361651	46361926	275	+	utr3	NSUN4	0.272268025958055	1	0.454700011869335	1	0.809403433385239	0.997077513615559	-0.958817604226453	-0.438609722311743	0.0940611166616915	0.239954270658779	-0.52020788191471
chr1	46608205	46608342	137	-	utr3	MOB3C	0.569821841998013	1	0.427852081388476	1	0.626989652420005	0.997077513615559	-0.0834886467539966	-0.409001502871883	0.207298625018729	0.407495750935213	0.325512856117886
chr1	46608454	46608606	152	-	utr3	MOB3C	0.873675299314675	1	0.655087642664813	1	0.401086504143754	0.997077513615559	0.0369800372029874	-0.409001502871883	0.207298625018729	0.407495750935213	0.44598154007487
chr1	46609460	46609697	237	-	utr3	MOB3C	0.494016343593789	1	0.379493695344974	1	0.536108738576344	0.997077513615559	-0.267178250788392	-0.409001502871883	0.207298625018729	0.407495750935213	0.141823252083491
chr1	46612954	46613388	434	-	utr5	MOB3C	0.31129732163915	1	0.407288520738659	1	0.766114724693654	0.997077513615559	-0.511914606766381	-0.409001502871883	0.207298625018729	0.407495750935213	-0.102913103894498
chr1	46635707	46635837	130	-	utr3	ATPAF1	0.986482300048082	1	0.776537231331771	1	0.412704004022467	0.997077513615559	-0.496148958891079	-0.662212251032938	0.0157812381475928	0.0700696973708966	0.166063292141859
chr1	46718067	46718197	130	-	utr5	EFCAB14	0.569202493522719	1	0.454640335651108	1	0.75822373938328	0.997077513615559	0.485853062586692	-0.242341355076156	0.348714517060891	0.567280300204423	0.728194417662848
chr1	46718584	46719088	504	-	utr5	EFCAB14	0.591562697420515	1	0.744350590619194	1	0.387909640575038	0.997077513615559	0.00758736795569119	-0.242341355076156	0.348714517060891	0.567280300204423	0.249928723031847
chr1	47251316	47251734	418	-	exon	STIL	0.253087986000866	1	0.380861843574194	1	0.583037956016738	0.997077513615559	-0.337356283101996	0.102465259369156	0.778680473573719	0.887471185097534	-0.439821542471152
chr1	47280281	47281002	721	-	exon	STIL	0.411935048448735	1	0.593676004701367	1	0.855291789209511	0.997077513615559	-0.312016103821874	0.102465259369156	0.778680473573719	0.887471185097534	-0.41448136319103
chr1	47333917	47334042	125	+	utr5	CMPK1	0.764059145470653	1	0.976338370601255	1	0.893743134485576	0.997077513615559	-0.745982625806227	-1.11448621669012	0.000950719199908013	0.00856666238462096	0.368503590883893
chr1	47432217	47434626	2409	-	exon	FOXD2-AS1	0.931416828994564	1	0.830581851555609	1	0.812286090868668	0.997077513615559	0.00714519517326446	-0.0560551506889516	0.874433510747115	0.940758621148129	0.0632003458622161
chr1	47435840	47435974	134	+	utr5*	FOXD2	0.928320444751109	1	0.965295929910081	1	0.815136309463216	0.997077513615559	-0.309034059313704	0.0225451082848722	0.962902499586802	0.982232772576522	-0.331579167598576
chr1	47436525	47437056	531	+	utr5	FOXD2	0.884345504952227	1	0.723869250339653	1	0.820076124043752	0.997077513615559	0.167969744560662	0.0225451082848722	0.962902499586802	0.982232772576522	0.14542463627579
chr1	47437468	47437584	116	+	utr5	FOXD2	0.200090194551569	1	0.215145647158447	1	0.686241453564134	0.997077513615559	-0.665378082159152	0.0225451082848722	0.962902499586802	0.982232772576522	-0.687923190444024
chr1	50959997	50960217	220	-	utr5	FAF1	0.495309026641957	1	0.394815723967635	1	0.987642796344684	0.997077513615559	0.92994663193865	0.497745336420268	0.0199463046493149	0.0823703281230044	0.432201295518382
chr1	50968796	50969504	708	+	utr5	CDKN2C	0.608765344738851	1	0.81849514082876	1	0.65907958898474	0.997077513615559	-0.52048067520863	-0.139551015248272	0.620751620456344	0.790985760250806	-0.380929659960359
chr1	50969611	50970010	399	+	utr5	CDKN2C	0.597366931658949	1	0.841694779007368	1	0.669144607509564	0.997077513615559	-0.233075208854658	-0.139551015248272	0.620751620456344	0.790985760250806	-0.0935241936063863
chr1	50970277	50970403	126	+	utr5	CDKN2C	0.507987561664243	1	0.889205404074747	1	0.721818407550498	0.997077513615559	-0.19779537950819	-0.139551015248272	0.620751620456344	0.790985760250806	-0.0582443642599183
chr1	50973859	50974192	333	+	exon	CDKN2C	0.140030688384502	1	0.434896443512607	1	0.636475302128764	0.997077513615559	-0.238437874873737	-0.139551015248272	0.620751620456344	0.790985760250806	-0.0988868596254656
chr1	50976521	50977389	868	+	utr3*	CDKN2C	0.440721146542156	1	0.668506295302614	1	0.937412589966034	0.997077513615559	-0.288689255252487	-0.139551015248272	0.620751620456344	0.790985760250806	-0.149138240004216
chr1	50977757	50977940	183	+	intergenic	NA	0.430738589371412	1	0.31408007851863	1	0.796329583253104	0.997077513615559	0.935872164561938	NA	NA	NA	NA
chr1	51009534	51009644	110	+	intergenic	NA	0.255179717736419	1	0.289150405480358	1	0.799622697209932	0.997077513615559	-0.0845165384348579	NA	NA	NA	NA
chr1	51236632	51236798	166	+	utr5	RNF11	0.7138949380393	1	0.576582493252697	1	0.940477976232888	0.997077513615559	1.21092523254704	0.168211870308499	0.531792007169769	0.726084520025496	1.04271336223854
chr1	51271102	51271426	324	+	utr3	RNF11	0.26399754737237	1	0.508835487650471	1	0.974011626720763	0.997077513615559	-0.00570423979242329	0.168211870308499	0.531792007169769	0.726084520025496	-0.173916110100923
chr1	51518358	51518698	340	+	exon	RP11-191G24.1	0.953491662900676	1	0.89378818287567	1	0.719148137444844	0.997077513615559	0.564648454954042	0.295747440818561	0.776009187822062	0.886045412492686	0.268901014135481
chr1	51729861	51730029	168	+	utr5	OSBPL9	0.664782522794221	1	0.819532996757239	1	0.918837178606744	0.997077513615559	-1.51265142297745	-0.553320912306007	0.0272564916203496	0.103039120250031	-0.959330510671447
chr1	51878282	51878718	436	-	utr5	NRDC	0.237424470950684	1	0.608023404866505	1	0.667967337127891	0.997077513615559	-0.714123431652167	-0.587218970378797	0.00474175464602292	0.0293410726241606	-0.12690446127337
chr1	52032233	52033752	1519	-	utr3	TXNDC12	0.182922541237123	1	0.654705956750717	1	0.644845231112518	0.997077513615559	0.770385279656492	0.22337170562622	0.372859668610978	0.590716003080343	0.547013574030272
chr1	52055083	52055206	123	-	utr5	TXNDC12	0.163045500682418	1	0.300387081197759	1	0.836976689905582	0.997077513615559	-0.265573479774291	0.22337170562622	0.372859668610978	0.590716003080343	-0.488945185400511
chr1	52055308	52055433	125	-	utr5	TXNDC12	0.739001194947845	1	0.617647698248105	1	0.694975563228021	0.997077513615559	1.56745495451404	0.22337170562622	0.372859668610978	0.590716003080343	1.34408324888782
chr1	52238509	52238806	297	+	exon	ZFYVE9	0.111122994871216	1	0.189518472629189	1	0.646957253490913	0.997077513615559	-0.657033482740316	-0.18288488504927	0.568308181762435	0.753579419529561	-0.474148597691046
chr1	52352623	52352935	312	-	utr3	CC2D1B	0.440708785684214	1	0.343771019125541	1	0.548245686388535	0.997077513615559	0.171045360648212	-0.197103836750722	0.461505634007911	0.67229035812379	0.368149197398935
chr1	52393484	52393713	229	-	exon	ORC1	0.499227241142323	1	0.664129699981582	1	0.961441193575309	0.997077513615559	-0.462029115724713	-0.403856985629882	0.254516088324127	0.464375532978074	-0.0581721300948305
chr1	52404608	52404749	141	+	utr5	PRPF38A	0.359205782275343	1	0.496340563191526	1	0.688391504186399	0.997077513615559	0.274649208102518	0.370685593434599	0.163915070238359	0.349719126030349	-0.0960363853320815
chr1	52417820	52418066	246	+	utr3	PRPF38A	0.844218953441706	1	0.914076838322459	1	0.596318314860963	0.997077513615559	0.103340131081116	0.370685593434599	0.163915070238359	0.349719126030349	-0.267345462353483
chr1	52474918	52475408	490	-	exon	ZCCHC11	0.017664602687752	0.616924141409955	0.0741658103512803	1	0.243260616136983	0.997077513615559	-0.899602788762906	0.12313143240213	0.61741684644011	0.788438414233379	-1.02273422116504
chr1	52552966	52553082	116	-	utr5	ZCCHC11	0.7330344928834	1	0.876443597208853	1	0.828138870930304	0.997077513615559	0.0754531925588863	0.12313143240213	0.61741684644011	0.788438414233379	-0.0476782398432434
chr1	52687561	52688199	638	-	utr3	COA7	0.318254901623022	1	0.203859223883675	1	0.57505895485649	0.997077513615559	0.628656094500063	0.114130280393954	0.650474878443398	0.811674688654027	0.514525814106109
chr1	52771082	52771286	204	+	exon	ZYG11B	0.447234456100297	1	0.571538184050592	1	0.962527970916218	0.997077513615559	-0.805640776962804	-0.830387058901354	0.015493295031669	0.0691667038710291	0.0247462819385502
chr1	52771371	52771655	284	+	exon	ZYG11B	0.0770880932364746	0.934747699617053	0.129895399946222	1	0.712720212706371	0.997077513615559	-1.75179563084105	-0.830387058901354	0.015493295031669	0.0691667038710291	-0.921408571939696
chr1	52857085	52857216	131	+	exon	ZYG11A	0.285427641680887	1	0.400082853771075	1	0.58042776929367	0.997077513615559	-0.126038416944724	-0.0673471670991324	0.825883590929096	0.914849251247179	-0.058691249845592
chr1	52857370	52857700	330	+	exon	ZYG11A	0.0796681960920117	0.942555591855434	0.141072797952913	1	0.257223386046347	0.997077513615559	-1.29065080860242	-0.0673471670991324	0.825883590929096	0.914849251247179	-1.22330364150329
chr1	52893021	52893301	280	+	utr3	ZYG11A	0.434824091215833	1	0.561814540963312	1	0.338506272273711	0.997077513615559	-0.495297591069607	-0.0673471670991324	0.825883590929096	0.914849251247179	-0.427950423970474
chr1	52896482	52896627	145	-	utr3	ECHDC2	0.319101469400314	1	0.222685643623809	1	0.568210429620706	0.997077513615559	1.59147335554765	-0.204227887862655	0.489677304947043	0.693889575416706	1.79570124341031
chr1	52897620	52897760	140	-	exon	ECHDC2	0.746134148614394	1	0.618886914174	1	0.656834703256103	0.997077513615559	-0.0382704433340894	-0.204227887862655	0.489677304947043	0.693889575416706	0.165957444528566
chr1	53196842	53196970	128	+	utr5	CPT2	0.2448727252649	1	0.18585610682034	1	0.700833365927833	0.997077513615559	-0.64611671440141	-0.706815260733149	0.0130154950828385	0.0611726063998425	0.0606985463317385
chr1	53210006	53210339	333	+	utr3	CPT2	0.659413608492015	1	0.908828954997315	1	0.848726279231714	0.997077513615559	-0.963047194464107	-0.706815260733149	0.0130154950828385	0.0611726063998425	-0.256231933730958
chr1	53210490	53210691	201	+	utr3	CPT2	0.89742455080878	1	0.683085714831491	1	0.469369006859067	0.997077513615559	-0.632482546367738	-0.706815260733149	0.0130154950828385	0.0611726063998425	0.0743327143654111
chr1	53210961	53211124	163	+	utr3	CPT2	0.55745587458719	1	0.77352682207217	1	0.937941485237722	0.997077513615559	-0.961884805546887	-0.706815260733149	0.0130154950828385	0.0611726063998425	-0.255069544813738
chr1	53213240	53213414	174	+	utr3	CPT2	0.435138823861163	1	0.631107673713102	1	0.893730441630189	0.997077513615559	-0.833557926845596	-0.706815260733149	0.0130154950828385	0.0611726063998425	-0.126742666112448
chr1	53214507	53214655	148	-	utr3	C1orf123	0.883794121252713	1	0.905865736091254	1	0.836034572749669	0.997077513615559	-0.530534875305763	-0.592266353191803	0.0518878048394217	0.159262668156313	0.0617314778860404
chr1	53220210	53220389	179	-	exon	C1orf123	0.822117903367946	1	0.668175896181259	1	0.884980272321616	0.997077513615559	0.0604948201047989	-0.592266353191803	0.0518878048394217	0.159262668156313	0.652761173296602
chr1	53336275	53336446	171	+	exon	RP4-784A16.5	0.142030779351125	1	0.152859266236071	1	0.818488760097205	0.997077513615559	-1.63951334857527	-0.798196162006244	0.274879763400408	0.487332363459706	-0.84131718656903
chr1	53336678	53336992	314	+	intergenic	NA	0.597598895673134	1	0.778951525507171	1	0.816730065324885	0.997077513615559	-1.06504934926877	NA	NA	NA	NA
chr1	53767824	53767980	156	-	utr3	NDC1	0.885662744439005	1	0.960480410568952	1	0.710713166576067	0.997077513615559	-1.27625651236442	-1.00797232280071	0.0104820729613805	0.0524368251425427	-0.26828418956371
chr1	53851809	53852027	218	-	utr3	YIPF1	0.418080997816847	1	0.547216073090395	1	0.82179027730316	0.997077513615559	-0.843767433250616	-0.713566022585631	0.0344047123394883	0.121595457216148	-0.130201410664984
chr1	53951957	53952206	249	+	utr5	LRRC42	0.631100702991903	1	0.835780550651403	1	0.769853444145613	0.997077513615559	0.166144551883247	0.182165542133001	0.563489021596997	0.750237038832281	-0.0160209902497536
chr1	54053056	54053421	365	-	utr5	TMEM59	0.572687569072581	1	0.324718281990839	1	0.655066936289614	0.997077513615559	0.648551266292849	0.188218047951768	0.494787019198217	0.6982030955005	0.460333218341081
chr1	54096273	54097082	809	+	utr3	TCEANC2	0.756534849250643	1	0.979647707944643	1	0.988583410900682	0.997077513615559	-1.0238038194924	-1.1325249387935	6.01681203410131e-06	0.000128605880642609	0.1087211193011
chr1	54173353	54173568	215	-	utr3	CYB5RL	0.0958336499974399	0.973616823311464	0.0778145885073428	1	0.334379581744106	0.997077513615559	-0.506782568791756	-0.5416123115549	0.111158941468357	0.270502032461898	0.0348297427631441
chr1	54173960	54174377	417	-	utr3	CYB5RL	0.180632561352692	1	0.155453113329201	1	0.382699449504899	0.997077513615559	-0.247625276887532	-0.5416123115549	0.111158941468357	0.270502032461898	0.293987034667368
chr1	54174453	54174754	301	-	utr3	CYB5RL	0.638690076581413	1	0.539476984342334	1	0.761640980580031	0.997077513615559	-0.394995127270676	-0.5416123115549	0.111158941468357	0.270502032461898	0.146617184284224
chr1	54200183	54200517	334	+	utr5	MRPL37	0.619726646863126	1	0.433982127375474	1	0.891732673260775	0.997077513615559	0.249357611900155	-0.229292164127609	0.322978817647767	0.540015504120912	0.478649776027764
chr1	54225721	54225935	214	-	utr3	SSBP3	0.848162898191524	1	0.953791470173474	1	0.967369400690248	0.997077513615559	-0.0339027132966572	0.238416844829405	0.398645446194662	0.61687875839281	-0.272319558126063
chr1	54226086	54226379	293	-	utr3	SSBP3	0.28512440582804	1	0.170704731027806	1	0.49563568593296	0.997077513615559	0.800678824862544	0.238416844829405	0.398645446194662	0.61687875839281	0.562261980033139
chr1	54609134	54609257	123	+	utr3	ACOT11	0.629100210564267	1	0.698694441572158	1	0.659614837397271	0.997077513615559	0.344275790484273	0.930831860056536	0.102308608692788	0.254546680976838	-0.586556069572262
chr1	54609640	54609836	196	+	utr3	ACOT11	0.733429024247944	1	0.798380070704258	1	0.735045892304451	0.997077513615559	0.995934023041976	0.930831860056536	0.102308608692788	0.254546680976838	0.0651021629854407
chr1	54741455	54741567	112	+	utr3	MROH7-TTC4	0.320620031105517	1	0.410945573387418	1	0.570953649857894	0.997077513615559	-0.869856401115686	NA	NA	NA	NA
chr1	54741671	54742289	618	+	utr3	MROH7-TTC4	0.909821662684795	1	0.671620158231784	1	0.517339958521099	0.997077513615559	-0.15090992748131	NA	NA	NA	NA
chr1	54757633	54758919	1286	-	utr3	PARS2	0.948828536063968	1	0.76694105344867	1	0.866370108523041	0.997077513615559	-0.740273350132553	-0.863452469344145	0.0124943013705832	0.0594311202290832	0.123179119211592
chr1	54850656	54850803	147	-	utr3	DHCR24	0.659129183225289	1	0.835618092876147	1	0.774920039809323	0.997077513615559	-0.573818756098141	-0.269789027062042	0.391700147130605	0.609325981608719	-0.304029729036099
chr1	54851127	54851445	318	-	utr3	DHCR24	0.205391272386177	1	0.413223325331317	1	0.870995404864942	0.997077513615559	-0.345901401052586	-0.269789027062042	0.391700147130605	0.609325981608719	-0.0761123739905445
chr1	54851578	54851726	148	-	utr3	DHCR24	0.343844181556944	1	0.285901648565889	1	0.92042133469603	0.997077513615559	0.431602886665904	-0.269789027062042	0.391700147130605	0.609325981608719	0.701391913727946
chr1	54851936	54852359	423	-	utr3	DHCR24	0.825027402580151	1	0.996345219913934	1	0.856276482645493	0.997077513615559	-0.398525678980485	-0.269789027062042	0.391700147130605	0.609325981608719	-0.128736651918443
chr1	54886957	54887173	216	-	utr5	DHCR24	0.981905830337772	1	0.821806121872332	1	0.982584906633287	0.997077513615559	0.00304694931128476	-0.269789027062042	0.391700147130605	0.609325981608719	0.272835976373327
chr1	55066569	55066698	129	-	utr3	USP24	0.421119942591926	1	0.355993395600835	1	0.729433824665776	0.997077513615559	-0.499631848892492	0.194983659799243	0.418928906820017	0.634065594958487	-0.694615508691735
chr1	55067296	55067478	182	-	utr3	USP24	0.840938029804574	1	0.721784281721319	1	0.848898501308183	0.997077513615559	-0.143290916150359	0.194983659799243	0.418928906820017	0.634065594958487	-0.338274575949602
chr1	55068655	55069076	421	-	utr3	USP24	0.524898530371901	1	0.368165547153856	1	0.340548122669497	0.997077513615559	0.853002840953315	0.194983659799243	0.418928906820017	0.634065594958487	0.658019181154072
chr1	55216039	55216184	145	+	intergenic	NA	0.386751601449641	1	0.44727710660599	1	0.623456294783747	0.997077513615559	0.438276783006955	NA	NA	NA	NA
chr1	56322325	56322442	117	+	intergenic	NA	0.487914001917254	1	0.1713661930397	1	0.737594675535386	0.997077513615559	-1.9496820823301	NA	NA	NA	NA
chr1	56322844	56323098	254	+	intergenic	NA	0.835535688967304	1	0.886584353062956	1	0.887565545806913	0.997077513615559	-1.97041895480256	NA	NA	NA	NA
chr1	56578889	56579616	727	-	utr5	PLPP3	0.8710824134448	1	0.659838446566633	1	0.977338994137169	0.997077513615559	-0.120911206285736	-1.12936506784276	1.91013779825e-06	4.89786165200075e-05	1.00845386155702
chr1	58682049	58682204	155	-	exon	MYSM1	0.273183935650498	1	0.411736049486373	1	0.62112507712957	0.997077513615559	0.090109771879095	0.334956751871599	0.267315476747823	0.478879097752412	-0.244846979992504
chr1	58781743	58782441	698	-	utr3	JUN	0.932147177260976	1	0.772844282938719	1	0.86200589485422	0.997077513615559	3.57840361926598	3.2449414496152	2.93063097235722e-15	5.80767326407706e-13	0.33346216965078
chr1	58782558	58783572	1014	-	utr5	JUN	0.264512224910677	1	0.176605047682802	1	0.150725311969698	0.997077513615559	4.06179889547266	3.2449414496152	2.93063097235722e-15	5.80767326407706e-13	0.816857445857461
chr1	58783679	58783839	160	-	utr5	JUN	0.374282769134451	1	0.282031019364881	1	0.399353675742745	0.997077513615559	3.76977901813833	3.2449414496152	2.93063097235722e-15	5.80767326407706e-13	0.524837568523123
chr1	58783884	58784012	128	-	utr5	JUN	0.428550330152618	1	0.532712329460445	1	0.617557284260561	0.997077513615559	3.67614831047098	3.2449414496152	2.93063097235722e-15	5.80767326407706e-13	0.431206860855779
chr1	60568328	60568534	206	-	intron	RP11-776H12.1	0.962907148344972	1	0.97082496684144	1	0.865083870709911	0.997077513615559	-1.38137431475878	-1.42235559323717	0.000465104131361971	0.00487121518327917	0.0409812784783952
chr1	60595617	60595815	198	-	exon	RP11-776H12.1	0.669210738316408	1	0.791919636889996	1	0.928835518721564	0.997077513615559	-1.71740688813976	-1.42235559323717	0.000465104131361971	0.00487121518327917	-0.295051294902586
chr1	60596131	60596356	225	-	exon	RP11-776H12.1	0.359094770205196	1	0.463802038613217	1	0.722216041922372	0.997077513615559	-1.25601802534938	-1.42235559323717	0.000465104131361971	0.00487121518327917	0.166337567887794
chr1	61088360	61088616	256	+	exon	NFIA	0.88318140407929	1	0.915855157693337	1	0.750685809263324	0.997077513615559	-0.565710081322582	-0.375235343959265	0.19045685747921	0.385836805688442	-0.190474737363317
chr1	61455301	61455464	163	+	utr3	NFIA	0.496495190235068	1	0.398834511103596	1	0.693444471484012	0.997077513615559	0.000836139534229568	-0.375235343959265	0.19045685747921	0.385836805688442	0.376071483493495
chr1	61455569	61455739	170	+	utr3	NFIA	0.691476485507833	1	0.535328300552479	1	0.422151949255247	0.997077513615559	-0.147573758170295	-0.375235343959265	0.19045685747921	0.385836805688442	0.22766158578897
chr1	62436988	62437347	359	+	utr5	USP1	0.939196961353806	1	0.851704090673104	1	0.836907358541772	0.997077513615559	0.453827035944785	0.290832625425334	0.357554796755988	0.576208194772196	0.162994410519452
chr1	62444902	62445079	177	+	exon	USP1	0.361682585920346	1	0.483007002802222	1	0.660101351312455	0.997077513615559	-0.205056676021317	0.290832625425334	0.357554796755988	0.576208194772196	-0.49588930144665
chr1	62450538	62450775	237	+	exon	USP1	0.291724339266579	1	0.450798310423431	1	0.717774845542585	0.997077513615559	-0.156418929501058	0.290832625425334	0.357554796755988	0.576208194772196	-0.447251554926391
chr1	63593317	63593643	326	+	utr5	PGM1	0.390550989919595	1	0.29899925474244	1	0.885687264557967	0.997077513615559	-0.403455786776954	-1.04687522237145	7.27584565109304e-05	0.00106748313984096	0.643419435594497
chr1	63659773	63659886	113	+	utr3	PGM1	0.294272473348686	1	0.410084309003624	1	0.339683590885073	0.997077513615559	-1.82349426137216	-1.04687522237145	7.27584565109304e-05	0.00106748313984096	-0.776619039000711
chr1	64777739	64778011	272	+	exon	RAVER2	0.555979042822834	1	0.720883297974742	1	0.703295424708268	0.997077513615559	-1.63438525390028	-0.791717711711489	0.0058062544693391	0.0340965698725399	-0.842667542188788
chr1	64831120	64831259	139	+	utr3	RAVER2	0.165322345058189	1	0.232821798739935	1	0.289076108991807	0.997077513615559	-2.11450560359087	-0.791717711711489	0.0058062544693391	0.0340965698725399	-1.32278789187938
chr1	64832917	64833085	168	+	utr3	RAVER2	0.253857047850946	1	0.379909479002749	1	0.541764428009776	0.997077513615559	-1.37763750470392	-0.791717711711489	0.0058062544693391	0.0340965698725399	-0.585919792992432
chr1	65429825	65429926	101	+	exon	LEPROT	0.507077019921687	1	0.64127826809492	1	0.678748968412194	0.997077513615559	-1.2036168612972	-1.31037326226209	0.000140867377187978	0.00186194593268378	0.106756400964889
chr1	66984576	66984860	284	+	exon	MIER1	0.500649159001927	1	0.381438928125494	1	0.418434829949152	0.997077513615559	-0.619150369136927	-0.638961071167354	0.0568525729515122	0.169185646676687	0.0198107020304265
chr1	67413127	67413292	165	-	utr3	SERBP1	0.446343831698192	1	0.286041116010847	1	0.45142734001265	0.997077513615559	0.215696529890142	-0.257317977539468	0.217749447414373	0.420837509680711	0.47301450742961
chr1	67426213	67426314	101	-	exon	SERBP1	0.139506392423169	1	0.0694327455267503	1	0.34818818049766	0.997077513615559	0.873866914256163	-0.257317977539468	0.217749447414373	0.420837509680711	1.13118489179563
chr1	67430169	67430414	245	-	utr5	SERBP1	0.357165214808672	1	0.31549358043234	1	0.807666496997437	0.997077513615559	0.336438786639452	-0.257317977539468	0.217749447414373	0.420837509680711	0.593756764178919
chr1	67430744	67431013	269	-	utr5*	SERBP1	0.65671418184767	1	0.552294004516562	1	0.538665772390265	0.997077513615559	3.66908911665313	-0.257317977539468	0.217749447414373	0.420837509680711	3.9264070941926
chr1	67685203	67685492	289	+	utr5	GADD45A	0.750005893281465	1	0.88870112342208	1	0.581437122088795	0.997077513615559	0.748010019897781	0.536638187803357	0.0894947543194229	0.231596163029388	0.211371832094424
chr1	67687818	67687982	164	+	utr3	GADD45A	0.457206094408808	1	0.798787166070908	1	0.833015101073098	0.997077513615559	0.425714118152365	0.536638187803357	0.0894947543194229	0.231596163029388	-0.110924069650993
chr1	68126002	68126180	178	-	utr3	WLS	0.330937114812753	1	0.25517357044233	1	0.524289536766888	0.997077513615559	-0.0704108536511245	-0.502023876510805	0.0418915373325926	0.138807931655971	0.43161302285968
chr1	68232361	68232519	158	-	utr5	WLS	0.970254455223781	1	0.82821164182399	1	0.900919467428758	0.997077513615559	-0.190312531837324	-0.502023876510805	0.0418915373325926	0.138807931655971	0.31171134467348
chr1	68482139	68482261	122	-	exon	DEPDC1	0.464166477903521	1	0.36237393813671	1	0.292534914468235	0.997077513615559	-0.623442291663283	-1.14295036028546	0.0069818438874292	0.0389433608389296	0.519508068622178
chr1	70221411	70221650	239	+	utr5	SRSF11	0.417092298751431	1	0.712512364583342	1	0.765252937431652	0.997077513615559	0.0422451837983529	0.152642714879802	0.532041503965006	0.726275897000769	-0.110397531081449
chr1	70354072	70354679	607	-	utr5	ANKRD13C	0.288018980831222	1	0.224431601080216	1	0.666650486397742	0.997077513615559	0.443095486249259	-0.353748082795616	0.232707809658883	0.438782484108744	0.796843569044876
chr1	70354860	70354998	138	+	utr5	HHLA3	0.467927399688747	1	0.595121906519339	1	0.971874857131761	0.997077513615559	-0.0835987275283412	0.201748144938992	0.59883368646072	0.775487387843831	-0.285346872467333
chr1	72688784	72688954	170	+	intergenic	NA	0.186415136905042	1	0.141205775885349	1	0.487549820661374	0.997077513615559	-0.651416526465763	NA	NA	NA	NA
chr1	74204767	74205040	273	+	exon	FPGT	0.211747340793784	1	0.257515831172614	1	0.849619101071237	0.997077513615559	-1.61552095973854	-0.801709190923307	0.203791418414887	0.403366562923781	-0.813811768815235
chr1	74733159	74733340	181	-	utr5	CRYZ	0.903883612270333	1	0.907979290610303	1	0.984832784092778	0.997077513615559	0.0225667613038496	-0.150134507970223	0.686404651058565	0.834371665174726	0.172701269274073
chr1	77565641	77565782	141	-	exon	ZZZ3	0.244907254558288	1	0.331490839390585	1	0.864709591148186	0.997077513615559	-1.61647581544934	-0.66404487985339	0.0131050397935756	0.0614581176526305	-0.952430935595953
chr1	77631919	77632602	683	-	exon	ZZZ3	0.965532683160165	1	0.802803283524845	1	0.731530066370393	0.997077513615559	-0.625483721531921	-0.66404487985339	0.0131050397935756	0.0614581176526305	0.0385611583214693
chr1	77759676	77759822	146	-	utr5	USP33	0.562698316890822	1	0.429363395121231	1	0.798601397037725	0.997077513615559	-0.0446054480961176	-0.288962281025372	0.288030883487797	0.502454033963677	0.244356832929255
chr1	77979181	77979293	112	+	exon	DNAJB4	0.875730934642557	1	0.974271745165989	1	0.955336188796094	0.997077513615559	2.63816249260303	0.219404917075196	0.587595030558486	0.767561397797195	2.41875757552784
chr1	78005031	78005174	143	+	utr5	DNAJB4	0.267117560004066	1	0.350693644302804	1	0.700649558541414	0.997077513615559	-1.00320933103204	0.219404917075196	0.587595030558486	0.767561397797195	-1.22261424810724
chr1	78013124	78013502	378	+	exon	DNAJB4	0.874978756818442	1	0.669927090288445	1	0.579809598580782	0.997077513615559	0.433531981619053	0.219404917075196	0.587595030558486	0.767561397797195	0.214127064543857
chr1	81990429	81990583	154	+	utr3	ADGRL2	0.618614972571526	1	0.698292812450376	1	0.796789000227274	0.997077513615559	-0.611040366449472	1.02658275399296	0.415803317336111	0.631731407708946	-1.63762312044243
chr1	81990791	81991034	243	+	utr3	ADGRL2	0.39932572219546	1	0.489505460206023	1	0.758962292263621	0.997077513615559	-1.27010619528098	1.02658275399296	0.415803317336111	0.631731407708946	-2.29668894927394
chr1	83006974	83007091	117	+	intron	LINC01362	0.849992375887917	1	0.944806961065161	1	0.887683891875355	0.997077513615559	-1.06049057895012	-0.66537947018826	0.668435847406369	0.823282686189099	-0.395111108761856
chr1	84078199	84078356	157	+	utr5	PRKACB	0.83203669314597	1	0.92104655709061	1	0.877397488312651	0.997077513615559	0.48514076171192	-1.6571534251144	0.00116552554035345	0.0100579597485431	2.14229418682632
chr1	84479257	84479444	187	+	utr5	RPF1	0.486420043501497	1	0.332946072936129	1	0.746368594875888	0.997077513615559	1.04855514091604	0.513483902716184	0.0265468164713669	0.100975442306225	0.535071238199855
chr1	84506073	84506251	178	-	utr5	GNG5	0.508614074050265	1	0.778712015369939	1	0.916483825070258	0.997077513615559	0.147969348704699	0.465821709331719	0.0666715060917916	0.189250487518996	-0.31785236062702
chr1	85182180	85182553	373	-	exon	SYDE2	0.122561608734722	1	0.195082165320614	1	0.443454808215435	0.997077513615559	-0.458155552747437	1.19365859225038	0.000672438437303211	0.00650266016191714	-1.65181414499782
chr1	85182915	85183046	131	-	exon	SYDE2	0.245970229257947	1	0.304080509523186	1	0.637766937667255	0.997077513615559	0.216163175765588	1.19365859225038	0.000672438437303211	0.00650266016191714	-0.977495416484795
chr1	85200410	85200788	378	-	exon	SYDE2	0.735544091316432	1	0.632893337215087	1	0.983191226237705	0.997077513615559	1.81251344521646	1.19365859225038	0.000672438437303211	0.00650266016191714	0.618854852966078
chr1	85267620	85267781	161	-	utr3	BCL10	0.971341044956125	1	0.887979702861407	1	0.880394437286971	0.997077513615559	0.694420039571171	0.279422050181496	0.443712030988342	0.657182713417711	0.414997989389675
chr1	85276371	85276519	148	-	utr5	BCL10	0.865955278816788	1	0.693784917817529	1	0.976522497644286	0.997077513615559	0.670466786130578	0.279422050181496	0.443712030988342	0.657182713417711	0.391044735949082
chr1	85707741	85708155	414	-	exon	ZNHIT6	0.167173795320338	1	0.371984602436003	1	0.59463937698465	0.997077513615559	0.0412219157219828	0.0300861623092268	0.914614217187363	0.95994944484741	0.011135753412756
chr1	85708238	85708404	166	-	utr5	ZNHIT6	0.274577973132271	1	0.237633760209691	1	0.696728109835389	0.997077513615559	0.115116924951583	0.0300861623092268	0.914614217187363	0.95994944484741	0.0850307626423557
chr1	86914685	86914870	185	+	utr5	HS2ST1	0.160886322128676	1	0.110031477633896	1	0.390189635753921	0.997077513615559	0.196756830563227	-1.411639178596	1.04609686665237e-05	0.000205823428003017	1.60839600915923
chr1	86914924	86915039	115	+	utr5	HS2ST1	0.121894669855932	1	0.069117156282151	1	0.537883136194926	0.997077513615559	0.629368726288016	-1.411639178596	1.04609686665237e-05	0.000205823428003017	2.04100790488401
chr1	87328667	87329158	491	+	utr5	LMO4	0.528928980127852	1	0.606083305668968	1	0.449100096938943	0.997077513615559	-0.52807052315402	-0.733939261361955	0.0083983675847922	0.0446197453604892	0.205868738207935
chr1	87331961	87332096	135	+	utr5	LMO4	0.221566330237521	1	0.131503648544816	1	0.480810148973771	0.997077513615559	0.376574466398067	-0.733939261361955	0.0083983675847922	0.0446197453604892	1.11051372776002
chr1	88833327	88833527	200	+	utr3	PKN2	0.405476052197766	1	0.344340965119444	1	0.439056710744953	0.997077513615559	0.585255194002187	0.0127538377906218	0.964519260733143	0.983122905682807	0.572501356211565
chr1	88982579	88982958	379	-	utr3	RBMXL1	0.832263958021863	1	0.699033109603201	1	0.839356261261086	0.997077513615559	-0.126224576511629	-0.493322976633337	0.0980899701128475	0.247165166346965	0.367098400121708
chr1	88983274	88983409	135	-	exon	RBMXL1	0.00885530317522551	0.478906931463588	0.00787883477245427	1	0.339035759576465	0.997077513615559	1.10963708191212	-0.493322976633337	0.0980899701128475	0.247165166346965	1.60296005854546
chr1	88983464	88983625	161	-	exon	RBMXL1	0.458104234864285	1	0.34750849256822	1	0.770829167631195	0.997077513615559	0.0680020036581776	-0.493322976633337	0.0980899701128475	0.247165166346965	0.561324980291515
chr1	88983719	88983916	197	-	utr5	RBMXL1	0.770131978969645	1	0.916458887484874	1	0.796312262813675	0.997077513615559	-0.319152637979491	-0.493322976633337	0.0980899701128475	0.247165166346965	0.174170338653846
chr1	88992644	88992791	147	-	utr5	RBMXL1	0.289540999179662	1	0.423170352047736	1	0.599574750924283	0.997077513615559	-1.34838590883641	-0.493322976633337	0.0980899701128475	0.247165166346965	-0.85506293220307
chr1	89052624	89052735	111	-	utr3	GBP1	0.793019502657887	1	0.665659166002671	1	0.365809930205103	0.997077513615559	-0.318762708078751	-0.771323725545229	0.0696289436293174	0.194867346008311	0.452561017466478
chr1	89109783	89109898	115	-	exon	GBP2	0.445337830648485	1	0.543950852311435	1	0.869325911504318	0.997077513615559	-1.49067054489934	-1.29830489185782	6.59954760523865e-06	0.000139343872724308	-0.192365653041519
chr1	89125954	89126081	127	-	utr5	GBP2	0.292837955470073	1	0.436251295226279	1	0.749276380668404	0.997077513615559	-1.57083458130445	-1.29830489185782	6.59954760523865e-06	0.000139343872724308	-0.272529689446632
chr1	89583813	89583920	107	+	utr3	LRRC8B	0.377952941271847	1	0.419980519992443	1	0.684148803651867	0.997077513615559	-0.516316852984243	-0.248002421007856	0.51424965506248	0.713331454929925	-0.268314431976387
chr1	89584195	89584480	285	+	utr3	LRRC8B	0.310278168040745	1	0.255756179365978	1	0.426205801447464	0.997077513615559	0.334163587987211	-0.248002421007856	0.51424965506248	0.713331454929925	0.582166008995067
chr1	89592896	89593084	188	+	utr3	LRRC8B	0.740951406305739	1	0.842562271979529	1	0.793005592296345	0.997077513615559	-0.681386770641614	-0.248002421007856	0.51424965506248	0.713331454929925	-0.433384349633759
chr1	89713377	89713569	192	+	exon	LRRC8C	0.61952938129871	1	0.733000815476286	1	0.919100470001795	0.997077513615559	-0.673291198879309	-0.0965040787480424	0.816088648184264	0.909327501466146	-0.576787120131266
chr1	89713735	89713938	203	+	exon	LRRC8C	0.571799408608282	1	0.490598622920778	1	0.946834655777296	0.997077513615559	-0.0521762756117029	-0.0965040787480424	0.816088648184264	0.909327501466146	0.0443278031363395
chr1	89714449	89714958	509	+	exon	LRRC8C	0.578574208039137	1	0.741617388711837	1	0.516786924726736	0.997077513615559	0.087123148225536	-0.0965040787480424	0.816088648184264	0.909327501466146	0.183627226973578
chr1	89820779	89820879	100	-	exon	RP5-943J3.2	0.160144661330542	1	0.0957931772080132	1	0.0651124270215284	0.997077513615559	2.77207641239408	1.50688294105793	0.11853809761777	0.282560441645108	1.26519347133615
chr1	89821457	89821610	153	+	intron	RP11-302M6.4	0.989893984182139	1	0.907797036491948	1	0.95864641163445	0.997077513615559	2.65229797132713	NA	NA	NA	NA
chr1	89843517	89843670	153	+	utr3	RP11-302M6.4	0.265362213447697	1	0.3352486179124	1	0.52711803197556	0.997077513615559	0.480918041479464	NA	NA	NA	NA
chr1	89933243	89933384	141	+	utr3	RP11-302M6.4	0.796739660310661	1	0.631442455322788	1	0.758148992242169	0.997077513615559	1.17494314601531	NA	NA	NA	NA
chr1	89933899	89934074	175	+	exon	LRRC8D	0.8504086102983	1	0.699788035725649	1	0.918175499281094	0.997077513615559	0.91065907742382	0.55206837354172	0.0494438480912338	0.154774920618661	0.358590703882101
chr1	89934442	89934542	100	+	exon	LRRC8D	0.984298994373093	1	0.863100620856424	1	0.929374557850201	0.997077513615559	0.517554229273815	0.55206837354172	0.0494438480912338	0.154774920618661	-0.034514144267905
chr1	89934597	89935010	413	+	exon	LRRC8D	0.986615817301732	1	0.7842266858408	1	0.948577761364987	0.997077513615559	0.551237050353987	0.55206837354172	0.0494438480912338	0.154774920618661	-0.000831323187733046
chr1	89935064	89935198	134	+	exon	LRRC8D	0.914029557441329	1	0.754459841416029	1	0.508685972373865	0.997077513615559	0.476533501716947	0.55206837354172	0.0494438480912338	0.154774920618661	-0.0755348718247724
chr1	89935320	89935610	290	+	exon	LRRC8D	0.144786061634165	1	0.334817571873586	1	0.688709805592364	0.997077513615559	0.456109037962452	0.55206837354172	0.0494438480912338	0.154774920618661	-0.0959593355792675
chr1	89993536	89993957	421	-	exon	GEMIN8P4	0.556388687507785	1	0.698193353498465	1	0.456994215572407	0.997077513615559	-0.762805674230684	-0.71376528276538	0.311843094364638	0.528287573083739	-0.049040391465304
chr1	90283867	90284005	138	+	intergenic	NA	0.662690799879343	1	0.70241071462065	1	0.5883941428986	0.997077513615559	0.0713041460218416	NA	NA	NA	NA
chr1	90916824	90916949	125	-	exon	ZNF644	0.857915500814609	1	0.976785229749864	1	0.851154192445432	0.997077513615559	0.247997565671806	0.277211625507157	0.288204711250872	0.502573947765192	-0.0292140598353507
chr1	90937571	90938015	444	-	utr3	ZNF644	0.521525929867167	1	0.699039323698887	1	0.817432370595623	0.997077513615559	-0.0779172959180249	0.277211625507157	0.288204711250872	0.502573947765192	-0.355128921425182
chr1	90940841	90941195	354	-	exon	ZNF644	0.624357413756243	1	0.824886955699655	1	0.869968206035526	0.997077513615559	0.133496184678417	0.277211625507157	0.288204711250872	0.502573947765192	-0.14371544082874
chr1	91524049	91524331	282	+	exon	CDC7	0.737157784092419	1	0.89133618509546	1	0.981148074701773	0.997077513615559	-0.498699850538495	-0.653776726412955	0.0596744029690627	0.175196469415204	0.15507687587446
chr1	92475024	92475475	451	-	utr3	GFI1	0.444867979162367	1	0.30878192171514	1	0.135099855558894	0.997077513615559	-0.0963839031608847	-0.471114360299183	0.134012188018476	0.307376559441813	0.374730457138298
chr1	92475622	92476088	466	-	utr3	GFI1	0.627089582163297	1	0.86243651790277	1	0.960900853785356	0.997077513615559	-0.391250995894759	-0.471114360299183	0.134012188018476	0.307376559441813	0.0798633644044245
chr1	92484614	92485089	475	-	exon	GFI1	0.280892805552506	1	0.212043627155441	1	0.466090100038779	0.997077513615559	-0.113959199754441	-0.471114360299183	0.134012188018476	0.307376559441813	0.357155160544742
chr1	92485717	92485897	180	-	intron	GFI1	0.188949069604033	1	0.195647615513692	1	0.309066604560845	0.997077513615559	-0.0291382302170612	-0.471114360299183	0.134012188018476	0.307376559441813	0.441976130082122
chr1	92841725	92841830	105	+	exon	RPL5	0.0821233304820589	0.950988920061843	0.0316236546725088	1	0.0414235212470677	0.997077513615559	1.40128374877422	0.627602706199271	0.00431677292197913	0.0273622453615236	0.773681042574951
chr1	92842608	92842917	309	-	utr3	FAM69A	0.164588401051376	1	0.204596194926002	1	0.329665646217541	0.997077513615559	-2.26103739232541	-1.09846147623568	0.0168410473974951	0.0732577640320013	-1.16257591608972
chr1	92843109	92843953	844	-	utr3	FAM69A	0.764359782532551	1	0.9321998739414	1	0.388349801931251	0.997077513615559	-1.08614202272057	-1.09846147623568	0.0168410473974951	0.0732577640320013	0.0123194535151101
chr1	93079287	93079465	178	+	utr5	MTF2	0.741401546149139	1	0.93966278960806	1	0.869620574873672	0.997077513615559	0.411676702806775	0.276167574558358	0.308117486340246	0.524603928654449	0.135509128248417
chr1	93136680	93137073	393	+	utr3	MTF2	0.482184030580374	1	0.376801864285923	1	0.714925226791907	0.997077513615559	0.694208433261774	0.276167574558358	0.308117486340246	0.524603928654449	0.418040858703416
chr1	93154577	93154697	120	-	utr3	TMED5	0.937567154741882	1	0.916207725552633	1	0.747269331850426	0.997077513615559	-0.0808058209677697	-0.703254202927968	0.133313394091391	0.306280788810166	0.622448381960198
chr1	93180277	93180543	266	-	utr5	TMED5	0.878480158083915	1	0.66081839067372	1	0.491378596078826	0.997077513615559	0.444561553130241	-0.703254202927968	0.133313394091391	0.306280788810166	1.14781575605821
chr1	93180717	93181079	362	+	utr5	CCDC18	0.402443713921598	1	0.309854027811042	1	0.901071780158833	0.997077513615559	0.55818095478792	0.0677858184440111	0.832657139346726	0.918013529250321	0.490395136343909
chr1	93262175	93262344	169	-	exon	CCDC18-AS1	0.0157416606109186	0.59822248948632	0.0177693051627834	1	0.170159179542807	0.997077513615559	-1.44253112021603	-0.26951180877254	0.433700276552732	0.648398767485705	-1.17301931144349
chr1	93262551	93262702	151	-	intron	CCDC18-AS1	0.988301210690286	1	0.904105693090409	1	0.582660191766011	0.997077513615559	-0.050323241070967	-0.26951180877254	0.433700276552732	0.648398767485705	0.219188567701573
chr1	93263522	93263778	256	-	intron	CCDC18-AS1	0.822627897898566	1	0.925749403912649	1	0.637226429762775	0.997077513615559	-0.601472264680611	-0.26951180877254	0.433700276552732	0.648398767485705	-0.331960455908071
chr1	93345938	93346775	837	+	utr5	DR1	0.229065584415397	1	0.555380503509955	1	0.460681739167021	0.997077513615559	-0.216780023198687	-0.27713874268656	0.247981871413313	0.45642064270933	0.0603587194878731
chr1	93876715	93876968	253	-	exon	DNTTIP2	0.203480008159161	1	0.43337094899298	1	0.704810664747612	0.997077513615559	0.379148689711522	0.673279093778976	0.0038266050077918	0.0250180852341223	-0.294130404067454
chr1	93877772	93877885	113	-	exon	DNTTIP2	0.893625995388846	1	0.665014034544847	1	0.762693933881639	0.997077513615559	0.907190275314524	0.673279093778976	0.0038266050077918	0.0250180852341223	0.233911181535548
chr1	95244318	95244643	325	+	utr3	TMEM56-RWDD3	0.973024403224633	1	0.826294956998033	1	0.784242307037044	0.997077513615559	-0.659712821934099	-0.021752139289245	0.995649594724397	NA	-0.637960682644854
chr1	99969445	99969607	162	-	exon	RP5-884G6.2	0.564735263151154	1	0.586313643525353	1	0.816641918493029	0.997077513615559	-1.75161226075876	-1.10457245314553	0.349296156595058	0.56778020673619	-0.647039807613231
chr1	100038114	100038261	147	+	utr5	MFSD14A	0.261405109744515	1	0.437813032608782	1	0.786720486957566	0.997077513615559	-0.414139231500068	-0.513465355992289	0.0460515011522718	0.14753497089707	0.099326124492221
chr1	100133174	100133276	102	+	utr5	TRMT13	0.17751691505061	1	0.238455847404311	1	0.959425289266686	0.997077513615559	-1.23865486207306	-1.09664486859791	0.0251361994221601	0.0973856607692236	-0.14200999347515
chr1	100148102	100148212	110	+	exon	TRMT13	0.533529411389664	1	0.389835819110751	1	0.34676550149567	0.997077513615559	-0.326667205306543	-1.09664486859791	0.0251361994221601	0.0973856607692236	0.769977663291364
chr1	100174918	100175067	149	-	intron	LRRC39	0.666231462880043	1	0.550550963346087	1	0.629283737678028	0.997077513615559	-0.278004978934723	-0.00742463477796306	0.990532804814843	0.995304122877948	-0.27058034415676
chr1	100874010	100874239	229	-	utr3	EXTL2	0.457217695799	1	0.612339563341131	1	0.670801475557758	0.997077513615559	-0.761427375208205	-0.214438804959197	0.596844042103437	0.774131656387943	-0.546988570249008
chr1	100877556	100877870	314	-	utr5	EXTL2	0.40064025577989	1	0.579805637699863	1	0.985317781132006	0.997077513615559	-0.640337996417566	-0.214438804959197	0.596844042103437	0.774131656387943	-0.425899191458369
chr1	100990335	100990436	101	-	utr3	DPH5	0.981465815398467	1	0.878690858638705	1	0.87464611466732	0.997077513615559	-0.954748339044911	-1.09309943082354	0.00116248990019487	0.0100411331852449	0.138351091778633
chr1	100990495	100990635	140	-	utr5	DPH5	0.488176204136464	1	0.388805798920914	1	0.457790753159113	0.997077513615559	-0.542738169419983	-1.09309943082354	0.00116248990019487	0.0100411331852449	0.550361261403561
chr1	101086916	101087084	168	+	exon	RP11-421L21.3	0.886876173230128	1	0.967469937959991	1	0.676577748307699	0.997077513615559	-0.826281614188889	-0.846962212004987	0.153995026712335	0.337502016044477	0.020680597816098
chr1	101235668	101235838	170	-	exon	RP4-575N6.4	0.104159220699009	0.99326236044944	0.119921734644594	1	0.740257555553713	0.997077513615559	-0.238350210736322	1.85915424762144	0.0139660017422817	0.0642468499979878	-2.09750445835776
chr1	101239114	101239303	189	+	exon	S1PR1	0.27140546924779	1	0.483434066579333	1	0.782877383330879	0.997077513615559	0.581441611033048	0.897568524754053	0.000963829425586723	0.00866790391684864	-0.316126913721005
chr1	101239472	101239698	226	+	exon	S1PR1	0.843573667545975	1	0.67921588300387	1	0.977896910767257	0.997077513615559	1.06716650532861	0.897568524754053	0.000963829425586723	0.00866790391684864	0.169597980574562
chr1	101239919	101240474	555	+	utr3	S1PR1	0.343321842081603	1	0.578857616234419	1	0.790844479313602	0.997077513615559	0.854930909927536	0.897568524754053	0.000963829425586723	0.00866790391684864	-0.0426376148265166
chr1	103525972	103526346	374	+	utr5	RNPC3	0.885723485868831	1	0.943875934811281	1	0.930787518028301	0.997077513615559	-0.405262999219409	-0.249040269345471	0.400961152745067	0.618955046649157	-0.156222729873937
chr1	107056879	107057498	619	+	exon	PRMT6	0.494634477965154	1	0.66267783655379	1	0.818249194249598	0.997077513615559	-1.10120195382363	-0.973471565154145	0.0238228247641605	0.0934191449126316	-0.127730388669483
chr1	107057623	107057915	292	+	utr3	PRMT6	0.930342593586616	1	0.786038838347379	1	0.769516589350922	0.997077513615559	-0.797658241995365	-0.973471565154145	0.0238228247641605	0.0934191449126316	0.17581332315878
chr1	108136494	108136618	124	-	utr3	SLC25A24	0.799359718411204	1	0.889143883445424	1	0.909432283184925	0.997077513615559	-1.59469716371593	-1.38445149349281	0.00147278489350431	0.0120498213168339	-0.210245670223118
chr1	108199857	108200149	292	-	utr3	SLC25A24	0.189066034279177	1	0.121889380433871	1	0.381245702100248	0.997077513615559	0.182581975575158	-1.38445149349281	0.00147278489350431	0.0120498213168339	1.56703346906797
chr1	108370303	108370407	104	+	intergenic	NA	0.916268698843305	1	0.97243634833214	1	0.945329617224098	0.997077513615559	-1.45584029544542	NA	NA	NA	NA
chr1	108635202	108635313	111	+	utr3	FAM102B	0.913647731995495	1	0.83755380571186	1	0.949558217621457	0.997077513615559	-0.728377809017138	-0.973997613624581	0.00348535905192301	0.0233682459005684	0.245619804607443
chr1	108692333	108692545	212	+	utr5	PRPF38B	0.939090214697786	1	0.705968467943066	1	0.952300562429297	0.997077513615559	0.346002094396741	0.321522810967015	0.183543065984293	0.376087062235466	0.0244792834297263
chr1	108699295	108699738	443	+	exon	PRPF38B	0.369925746258444	1	0.575280689608691	1	0.803075061596373	0.997077513615559	0.298881280366914	0.321522810967015	0.183543065984293	0.376087062235466	-0.0226415306001008
chr1	108699818	108700004	186	+	exon	PRPF38B	0.672465839420017	1	0.910274161908226	1	0.766949008589491	0.997077513615559	0.521872661283152	0.321522810967015	0.183543065984293	0.376087062235466	0.200349850316137
chr1	108929738	108929912	174	-	utr3	CLCC1	0.369458837040572	1	0.509731127224892	1	0.47497161238568	0.997077513615559	-1.17379484400935	-0.400911469351678	0.16168535971684	0.346393715828881	-0.772883374657675
chr1	108932403	108932508	105	+	utr3	GPSM2	0.772309110601991	1	0.941671080748196	1	0.604647415293287	0.997077513615559	-0.475682448574831	-0.64928143754239	0.0403187673725015	0.13567057392149	0.173598988967559
chr1	108934786	108934953	167	-	exon	CLCC1	0.0304856756457639	0.7446288434327	0.0402132094865214	1	0.390722306328892	0.997077513615559	0.541405581352288	-0.400911469351678	0.16168535971684	0.346393715828881	0.942317050703966
chr1	108971324	108971492	168	-	utr3	WDR47	0.614974998872739	1	0.498381306870529	1	0.604865816384457	0.997077513615559	0.204802417071694	0.0843529248332698	0.80653635902188	0.904139348850581	0.120449492238424
chr1	109011068	109011230	162	-	exon	WDR47	0.338609748583092	1	0.346568334554465	1	0.565018121984182	0.997077513615559	-1.28198612173237	0.0843529248332698	0.80653635902188	0.904139348850581	-1.36633904656564
chr1	109094518	109094733	215	+	utr3	TMEM167B	0.673531055117651	1	0.531242410618212	1	0.792324247601547	0.997077513615559	0.15933157022202	-0.441218631739283	0.175069011336854	0.365004482642946	0.600550201961303
chr1	109213906	109214065	159	+	utr5	SARS	0.615123743207227	1	0.456671767804294	1	0.997394061884281	0.997606510656565	0.783715092847846	0.290293498646889	0.285232209816199	0.499650013502526	0.493421594200956
chr1	109214516	109215086	570	+	exon	SARS	0.938430879575619	1	0.885369882939478	1	0.884137178661816	0.997077513615559	0.89004741661792	0.290293498646889	0.285232209816199	0.499650013502526	0.599753917971031
chr1	109237732	109238103	371	+	utr3	SARS	0.495898518292214	1	0.847265319098461	1	0.735467033356054	0.997077513615559	0.136301248290462	0.290293498646889	0.285232209816199	0.499650013502526	-0.153992250356427
chr1	109250223	109250486	263	+	exon	CELSR2	0.863397596046052	1	0.98943094697304	1	0.976210144264128	0.997077513615559	-0.0696277291335984	-0.233500810855649	0.541559635451419	0.733608247935363	0.163873081722051
chr1	109250538	109253332	2794	+	exon	CELSR2	0.268952442144057	1	0.453728558084023	1	0.383354435672127	0.997077513615559	-0.554642700404089	-0.233500810855649	0.541559635451419	0.733608247935363	-0.32114188954844
chr1	109258418	109258561	143	+	exon	CELSR2	0.626548518968978	1	0.732689505371427	1	0.732295732685021	0.997077513615559	-0.228780974969627	-0.233500810855649	0.541559635451419	0.733608247935363	0.00471983588602232
chr1	109258709	109258988	279	+	exon	CELSR2	0.634888858143671	1	0.685772947710864	1	0.464388936785716	0.997077513615559	0.0688024302049802	-0.233500810855649	0.541559635451419	0.733608247935363	0.30230324106063
chr1	109274072	109274883	811	+	utr3	CELSR2	0.936151075487668	1	0.878797912903715	1	0.950264321702266	0.997077513615559	-0.0654688880299114	-0.233500810855649	0.541559635451419	0.733608247935363	0.168031922825738
chr1	109279835	109280088	253	-	utr3	PSRC1	0.242849855763411	1	0.177915660262501	1	0.347636867328737	0.997077513615559	0.529551225777591	-0.367737913269405	0.284696792076552	0.499145950664041	0.897289139046996
chr1	109426350	109426452	102	-	utr5	PSMA5	0.693244278707684	1	0.89966302695709	1	0.791548472077687	0.997077513615559	-0.132371125340736	-0.183316001359731	0.532933744585259	0.726834276499767	0.0509448760189951
chr1	109487554	109487685	131	+	utr3	ATXN7L2	0.128865658897369	1	0.0925846725532443	1	0.368584115825815	0.997077513615559	0.0187525891715515	-0.756965976791967	0.0375915452487721	0.129156635465255	0.775718565963519
chr1	109490993	109491113	120	+	utr3	ATXN7L2	0.935713696260924	1	0.954328565620205	1	0.893867809189423	0.997077513615559	-0.745801195418247	-0.756965976791967	0.0375915452487721	0.129156635465255	0.0111647813737196
chr1	109491244	109491640	396	+	utr3	ATXN7L2	0.202508113288658	1	0.136904488274735	1	0.484206327177364	0.997077513615559	-0.0806678046695115	-0.756965976791967	0.0375915452487721	0.129156635465255	0.676298172122455
chr1	109495790	109496317	527	+	utr3	CYB561D1	0.44994067699815	1	0.347142806055777	1	0.527155759049429	0.997077513615559	-0.515710081574782	-1.11013648761531	0.000287049944111228	0.00332522490581291	0.594426406040526
chr1	109496407	109496526	119	+	utr3	CYB561D1	0.306905598799029	1	0.370235144960765	1	0.550837410457526	0.997077513615559	-1.12322996860257	-1.11013648761531	0.000287049944111228	0.00332522490581291	-0.0130934809872616
chr1	109507430	109507577	147	-	exon	AMIGO1	0.95711693135924	1	0.851200482162301	1	0.835458406757256	0.997077513615559	0.688467661604073	0.501176329297558	0.274169513794861	0.486570651232944	0.187291332306515
chr1	109507646	109508389	743	-	exon	AMIGO1	0.786216527494037	1	0.938052391337178	1	0.631761138191497	0.997077513615559	0.472773380612034	0.501176329297558	0.274169513794861	0.486570651232944	-0.0284029486855245
chr1	109508587	109508736	149	-	exon	AMIGO1	0.887287006304788	1	0.957141166746231	1	0.576214763968033	0.997077513615559	0.599109916107881	0.501176329297558	0.274169513794861	0.486570651232944	0.0979335868103226
chr1	109548025	109548134	109	+	intron	GPR61	0.659611899160263	1	0.703941059550172	1	0.888216801288385	0.997077513615559	-0.790015111929915	-0.159767606539866	0.862357326961768	0.933959545584077	-0.630247505390049
chr1	109548607	109548775	168	+	utr5	GNAI3	0.453808576742374	1	0.391820339065888	1	0.818526250576105	0.997077513615559	0.0464502863410661	-0.257509333861476	0.299593262497	0.5161398084151	0.303959620202542
chr1	109592329	109592615	286	+	utr3	GNAI3	0.746371919333157	1	0.952264674784944	1	0.86000843946694	0.997077513615559	-0.481821226280088	-0.257509333861476	0.299593262497	0.5161398084151	-0.224311892418612
chr1	109619868	109620192	324	-	utr5	GNAT2	0.847273299004252	1	0.92054781981218	1	0.953379456665338	0.997077513615559	-0.516597693565113	NA	NA	NA	NA
chr1	109929234	109929344	110	+	utr3	CSF1	0.979039397021873	1	0.826559760668532	1	0.774610866980794	0.997077513615559	1.04805220485395	1.05849809501305	0.0350734400427157	0.123471326043028	-0.0104458901590949
chr1	109929611	109929733	122	+	utr3	CSF1	0.295950574992104	1	0.335378062031194	1	0.758537310407717	0.997077513615559	1.00934841091687	1.05849809501305	0.0350734400427157	0.123471326043028	-0.0491496840961827
chr1	109984850	109985116	266	+	utr5	AHCYL1	0.146153907904774	1	0.102854618887306	1	0.535547483513182	0.997077513615559	0.0469607273183391	-0.760867893782157	0.00115191236566001	0.00997461194534064	0.807828621100496
chr1	110004259	110004380	121	+	utr5	AHCYL1	0.497792863247025	1	0.406199719414118	1	0.700601804829639	0.997077513615559	-0.637851314347476	-0.760867893782157	0.00115191236566001	0.00997461194534064	0.123016579434681
chr1	110053672	110054023	351	+	utr3	STRIP1	0.483294187023267	1	0.803142698413447	1	0.828265360221949	0.997077513615559	0.0818806826210567	-0.188535046445953	0.457846712126818	0.669407000966008	0.27041572906701
chr1	110338196	110338660	464	+	utr5	RBM15	0.830406425781902	1	0.709421813032212	1	0.887342658252742	0.997077513615559	0.536107848162345	1.72840338873695	4.59057121946968e-09	2.45870285546268e-07	-1.1922955405746
chr1	110338736	110338915	179	+	utr5	RBM15	0.104007090325833	0.99326236044944	0.134060930751003	1	0.445018333394602	0.997077513615559	0.716168723718629	1.72840338873695	4.59057121946968e-09	2.45870285546268e-07	-1.01223466501832
chr1	110339470	110340523	1053	+	utr5	RBM15	0.43003084042166	1	0.253736692173227	1	0.521284705537023	0.997077513615559	2.29064342858405	1.72840338873695	4.59057121946968e-09	2.45870285546268e-07	0.562240039847101
chr1	110340629	110341889	1260	+	exon	RBM15	0.518929597101684	1	0.837776408007772	1	0.680140346075843	0.997077513615559	1.81162647898261	1.72840338873695	4.59057121946968e-09	2.45870285546268e-07	0.0832230902456659
chr1	110341934	110342265	331	+	exon	RBM15	0.0344564821191262	0.771483078369372	0.262642884512116	1	0.660296425313225	0.997077513615559	1.27328467194546	1.72840338873695	4.59057121946968e-09	2.45870285546268e-07	-0.455118716791487
chr1	110347291	110347456	165	+	exon	LAMTOR5-AS1	0.00180940958297251	0.220765451340839	0.00368795165655273	1	0.349721003562691	0.997077513615559	-0.953620617515696	0.415883929632696	0.277117024891828	0.490077431068261	-1.36950454714839
chr1	110407603	110407713	110	-	utr5	LAMTOR5	0.204415134623213	1	0.34334776403437	1	0.734332503222656	0.997077513615559	-0.323778113422477	-0.495505835990918	0.15208819806755	0.334963480764159	0.171727722568441
chr1	110593830	110594094	264	-	utr3	KCNA2	0.59561636129626	1	0.71678113195201	1	0.932629563272457	0.997077513615559	-2.30373366182273	-2.20161184916534	7.81479008529931e-11	6.29128934143465e-09	-0.102121812657385
chr1	110602950	110603117	167	-	utr3	KCNA2	0.98232614949417	1	0.860509188479212	1	0.884098262277097	0.997077513615559	-1.68524937075212	-2.20161184916534	7.81479008529931e-11	6.29128934143465e-09	0.516362478413227
chr1	110603257	110603564	307	-	utr3	KCNA2	0.885594332416937	1	0.944856358310071	1	0.419842292763236	0.997077513615559	-1.99693492885911	-2.20161184916534	7.81479008529931e-11	6.29128934143465e-09	0.204676920306236
chr1	110603857	110604249	392	-	exon	KCNA2	0.845731483657496	1	0.968277323628081	1	0.697595494562892	0.997077513615559	-2.08093952039101	-2.20161184916534	7.81479008529931e-11	6.29128934143465e-09	0.120672328774333
chr1	110604384	110604790	406	-	utr5	KCNA2	0.875551866469557	1	0.678643313840939	1	0.43737025806011	0.997077513615559	-1.99160510025671	-2.20161184916534	7.81479008529931e-11	6.29128934143465e-09	0.21000674890863
chr1	110605518	110605774	256	-	utr5	KCNA2	0.619429201275386	1	0.486761933720114	1	0.331731517406009	0.997077513615559	-1.93783856113258	-2.20161184916534	7.81479008529931e-11	6.29128934143465e-09	0.263773288032763
chr1	110659239	110659479	240	+	intergenic	NA	0.646732441873815	1	0.530442097367843	1	0.801655624108973	0.997077513615559	-1.25220613401246	NA	NA	NA	NA
chr1	110671476	110671808	332	-	utr3*	KCNA3	0.677183292722906	1	0.88251075734165	1	0.77814490103584	0.997077513615559	-1.81022315909066	-1.84373404302304	1.98593715534989e-07	6.74392171824081e-06	0.0335108839323839
chr1	110672126	110672280	154	-	utr3*	KCNA3	0.200649821813663	1	0.124811806562609	1	0.215338635629708	0.997077513615559	-0.97004276721943	-1.84373404302304	1.98593715534989e-07	6.74392171824081e-06	0.873691275803614
chr1	110672773	110673239	466	-	utr3	KCNA3	0.944641631122688	1	0.790313459963429	1	0.647309921719744	0.997077513615559	-1.84644889874583	-1.84373404302304	1.98593715534989e-07	6.74392171824081e-06	-0.00271485572278607
chr1	110673340	110674989	1649	-	utr5	KCNA3	0.932369887793285	1	0.795367958450373	1	0.798217812556553	0.997077513615559	-1.56889877852709	-1.84373404302304	1.98593715534989e-07	6.74392171824081e-06	0.274835264495958
chr1	110675475	110675864	389	-	utr5*	KCNA3	0.137291412326652	1	0.102494172743143	1	0.302589239235869	0.997077513615559	-0.162967809040071	-1.84373404302304	1.98593715534989e-07	6.74392171824081e-06	1.68076623398297
chr1	110948005	110948112	107	-	exon	LRIF1	0.324429585601942	1	0.466937537057339	1	0.775628790423192	0.997077513615559	0.170033148303523	0.41575917961789	0.142162930189902	0.319909833335116	-0.245726031314368
chr1	110951402	110951596	194	-	exon	LRIF1	0.180222899957349	1	0.271750119337068	1	0.382924468766367	0.997077513615559	-0.0490785205117338	0.41575917961789	0.142162930189902	0.319909833335116	-0.464837700129624
chr1	110951653	110951794	141	-	exon	LRIF1	0.705175506406321	1	0.844628506652261	1	0.835957829603605	0.997077513615559	0.374398126491701	0.41575917961789	0.142162930189902	0.319909833335116	-0.0413610531261896
chr1	110952041	110952142	101	-	exon	LRIF1	0.438943236354821	1	0.351665687433056	1	0.604081359849653	0.997077513615559	1.12751441113857	0.41575917961789	0.142162930189902	0.319909833335116	0.711755231520676
chr1	110963741	110963926	185	-	utr5	LRIF1	0.373889842552955	1	0.277393377220072	1	0.736108909416268	0.997077513615559	1.13704462172607	0.41575917961789	0.142162930189902	0.319909833335116	0.721285442108178
chr1	111187516	111187651	135	-	utr3	DENND2D	0.969540168641764	1	0.895069733616052	1	0.765823123881723	0.997077513615559	-0.280859909085214	-0.233097783970834	0.473687337747994	0.682265783450844	-0.0477621251143801
chr1	111449124	111449254	130	+	utr5	ATP5F1	0.54499900512655	1	0.662807130735637	1	0.708599739347229	0.997077513615559	-0.736810420120244	-0.215635228573648	0.462166312014171	0.672735685231961	-0.521175191546595
chr1	111724112	111724394	282	-	utr3	FAM212B	0.345401763076104	1	0.456315143179449	1	0.532544907616961	0.997077513615559	0.653857527057936	1.17124500655479	0.000763821977095721	0.00715444866054817	-0.517387479496858
chr1	111727353	111727460	107	-	exon	FAM212B	0.119422344118253	1	0.0664993368190899	1	0.379357157226458	0.997077513615559	1.40770692695525	1.17124500655479	0.000763821977095721	0.00715444866054817	0.236461920400459
chr1	111765948	111767017	1069	+	utr3	DDX20	0.431810923866743	1	0.626726605193411	1	0.924076201459023	0.997077513615559	-0.0414333742872198	0.151699800986947	0.625433062883571	0.794360689280434	-0.193133175274167
chr1	112674836	112674985	149	+	utr5	MOV10	0.665312766507838	1	0.532755595077135	1	0.911949998506951	0.997077513615559	1.06180760248458	0.515384984299977	0.0894064036400314	0.231442366220154	0.546422618184599
chr1	112703705	112703850	145	-	utr3	RP11-426L16.10	0.368839776526648	1	0.260617967514081	1	0.493930479735443	0.997077513615559	0.623549193351976	NA	NA	NA	NA
chr1	112913752	112914201	449	-	utr3	SLC16A1	0.0132955796056475	0.55687090965213	0.0565158574042744	1	0.271855434228709	0.997077513615559	-0.444984035451261	0.510021777159071	0.0329949498844931	0.118132906129226	-0.955005812610332
chr1	112917258	112917555	297	-	exon	SLC16A1	0.163480014627111	1	0.260262013937241	1	0.53466106286312	0.997077513615559	-0.445652607247034	0.510021777159071	0.0329949498844931	0.118132906129226	-0.955674384406105
chr1	112917683	112917870	187	-	exon	SLC16A1	0.477341974162046	1	0.72897347337278	1	0.980485865775441	0.997077513615559	0.277498025536371	0.510021777159071	0.0329949498844931	0.118132906129226	-0.2325237516227
chr1	112929275	112929399	124	-	utr5	SLC16A1	0.75925517395412	1	0.536606657146984	1	0.595673240194271	0.997077513615559	0.925462755709654	0.510021777159071	0.0329949498844931	0.118132906129226	0.415440978550583
chr1	112955338	112955640	302	-	utr5	SLC16A1	0.116323910340858	1	0.12942541851727	1	0.115696446287803	0.997077513615559	2.0640794381522	0.510021777159071	0.0329949498844931	0.118132906129226	1.55405766099313
chr1	112955815	112956217	402	-	utr5	SLC16A1	0.677965947419276	1	0.505101935935552	1	0.895304946130113	0.997077513615559	1.00430156790462	0.510021777159071	0.0329949498844931	0.118132906129226	0.494279790745548
chr1	112956481	112957612	1131	-	utr5	SLC16A1	0.445153283603899	1	0.591830996253466	1	0.63152233734661	0.997077513615559	-0.0179054071263895	0.510021777159071	0.0329949498844931	0.118132906129226	-0.527927184285461
chr1	113389534	113389745	211	+	utr5*	MAGI3	0.970121591434082	1	0.80135774523455	1	0.849258192468964	0.997077513615559	4.74728577944353	1.61232333814804	4.20509355805603e-08	1.74552642091081e-06	3.13496244129549
chr1	113389963	113390072	109	+	utr5*	MAGI3	0.049627604463772	0.84746097250644	0.027929846433918	1	0.0646825610561027	0.997077513615559	4.79357221389822	1.61232333814804	4.20509355805603e-08	1.74552642091081e-06	3.18124887575018
chr1	113390552	113390876	324	+	utr5	MAGI3	0.942529437978355	1	0.809307371624613	1	0.759672719203997	0.997077513615559	1.83177152387953	1.61232333814804	4.20509355805603e-08	1.74552642091081e-06	0.219448185731492
chr1	113391187	113391291	104	+	exon	MAGI3	0.723952797083844	1	0.614585442011683	1	0.919426663249879	0.997077513615559	2.7582442171883	1.61232333814804	4.20509355805603e-08	1.74552642091081e-06	1.14592087904027
chr1	113642027	113642401	374	+	exon	MAGI3	0.116578897428826	1	0.18779075519709	1	0.431137442185891	0.997077513615559	0.860334294673301	1.61232333814804	4.20509355805603e-08	1.74552642091081e-06	-0.751989043474735
chr1	113683229	113683366	137	+	utr3	MAGI3	0.769289962828234	1	0.935590016799209	1	0.879754952725007	0.997077513615559	1.85883615557582	1.61232333814804	4.20509355805603e-08	1.74552642091081e-06	0.246512817427789
chr1	113683533	113683998	465	+	utr3	MAGI3	0.316991224337454	1	0.436599035109039	1	0.484749366531861	0.997077513615559	1.36700461646189	1.61232333814804	4.20509355805603e-08	1.74552642091081e-06	-0.245318721686148
chr1	113749272	113749404	132	-	intron	PHTF1	0.29467555889666	1	0.265921476186683	1	0.394024351148191	0.997077513615559	-2.63052159205483	-0.125481438739852	0.692559125986238	0.837837520857211	-2.50504015331498
chr1	113766002	113766299	297	-	utr3	RSBN1	0.321654670999296	1	0.478750539661314	1	0.881146074099158	0.997077513615559	-0.595957205170914	0.280466196519683	0.335807023688839	0.554198445376429	-0.876423401690597
chr1	113797659	113797885	226	-	exon	RSBN1	0.261944072691815	1	0.407813115720223	1	0.781086389099073	0.997077513615559	0.0858241669922376	0.280466196519683	0.335807023688839	0.554198445376429	-0.194642029527446
chr1	113895137	113895323	186	-	exon	AP4B1	0.776947215279662	1	0.633558874139646	1	0.717907670742354	0.997077513615559	0.206890836839059	0.246454897939315	0.391562504803662	0.609180179065372	-0.0395640611002558
chr1	113900161	113900350	189	+	exon	AP4B1-AS1	0.335529360219578	1	0.474758250246938	1	0.711696747981931	0.997077513615559	0.0689283396046461	-0.0862385883003327	0.948172086203457	0.975969356133278	0.155166927904979
chr1	113904665	113904802	137	-	utr5	AP4B1	0.908285350067727	1	0.914110960096814	1	0.584175782650819	0.997077513615559	0.414147974715655	0.246454897939315	0.391562504803662	0.609180179065372	0.167693076776341
chr1	113911340	113912349	1009	+	utr3	DCLRE1B	0.354552186354175	1	0.505001947807015	1	0.726763279119424	0.997077513615559	-0.401610261121316	0.169697421587772	0.560956815338372	0.748182912443837	-0.571307682709088
chr1	113940359	113940680	321	+	utr5	HIPK1	0.142106510938003	1	0.268909295666759	1	0.461842360866693	0.997077513615559	0.301221271316445	0.521344796233158	0.0381585777182221	0.130555133828383	-0.220123524916713
chr1	113940739	113941400	661	+	exon	HIPK1	0.252855230567261	1	0.519126261754995	1	0.98925826068851	0.997077513615559	0.346164258242034	0.521344796233158	0.0381585777182221	0.130555133828383	-0.175180537991124
chr1	113973099	113973229	130	+	exon	HIPK1	0.499984409811854	1	0.35260027514989	1	0.670838750738532	0.997077513615559	1.37962903803664	0.521344796233158	0.0381585777182221	0.130555133828383	0.858284241803484
chr1	114397484	114397616	132	-	utr3	TRIM33	0.592899229294079	1	0.686719803250639	1	0.819241108842439	0.997077513615559	-0.0210590139889256	-0.0910914840542745	0.731738716720613	0.861062109691799	0.070032470065349
chr1	114397663	114397840	177	-	exon	TRIM33	0.97861128182114	1	0.797515801914477	1	0.801116491691799	0.997077513615559	0.23100402501745	-0.0910914840542745	0.731738716720613	0.861062109691799	0.322095509071724
chr1	114421529	114421635	106	-	exon	TRIM33	0.748301855831039	1	0.612269913956249	1	0.729212462625784	0.997077513615559	0.326194231186195	-0.0910914840542745	0.731738716720613	0.861062109691799	0.41728571524047
chr1	114568002	114568243	241	-	utr3	BCAS2	0.574781665373134	1	0.761501360082154	1	0.862462204362197	0.997077513615559	-0.0596871576988188	0.175674557484729	0.572389871916179	0.756280817527501	-0.235361715183548
chr1	114750135	114750242	107	-	utr5	CSDE1	0.500774096988623	1	0.727507260394975	1	0.845487066728577	0.997077513615559	-0.769488214689196	-0.60244413324731	0.0137803755608446	0.0635830872560609	-0.167044081441886
chr1	114774183	114774382	199	-	utr3	SIKE1	0.629516889616185	1	0.822349449458125	1	0.801900897854634	0.997077513615559	-0.594236589938721	-0.49442519060631	0.0855997195316349	0.22475134009859	-0.0998113993324112
chr1	114780517	114780649	132	-	utr5	SIKE1	0.241630755584959	1	0.385989204363401	1	0.793966403714618	0.997077513615559	0.294892885717469	-0.49442519060631	0.0855997195316349	0.22475134009859	0.789318076323779
chr1	115663643	115664100	457	+	exon	VANGL1	0.788864948136483	1	0.939780222886717	1	0.688865871705508	0.997077513615559	-0.480092339752215	-0.914056263313891	0.00197994087731363	0.0150662314043306	0.433963923561676
chr1	115691081	115691330	249	+	exon	VANGL1	0.60962054880112	1	0.836036746621295	1	0.96959827309028	0.997077513615559	-0.509839726348984	-0.914056263313891	0.00197994087731363	0.0150662314043306	0.404216536964907
chr1	115691437	115691795	358	+	utr3	VANGL1	0.794477287257611	1	0.981537748351113	1	0.938279861533103	0.997077513615559	-1.12400958792683	-0.914056263313891	0.00197994087731363	0.0150662314043306	-0.209953324612942
chr1	116373221	116373457	236	+	utr5	ATP1A1	0.697472995562065	1	0.927658323649481	1	0.707654130483277	0.997077513615559	0.0879875331467727	0.0895968124845866	0.675808984045543	0.827616175385546	-0.00160927933781392
chr1	116536019	116536216	197	-	exon	CD58	0.830680255725304	1	0.937744157772134	1	0.792498762232312	0.997077513615559	-0.196542648649307	-0.528053401379173	0.220839188037109	0.424610736953684	0.331510752729866
chr1	116577176	116577395	219	-	utr3	IGSF3	0.186857459802061	1	0.180396526242011	1	0.113540365646713	0.997077513615559	-0.318075356123108	0.458616280735277	0.225960969056908	0.43112998593734	-0.776691636858385
chr1	116579698	116579810	112	-	exon	IGSF3	0.0512455661027693	0.853086436202412	0.0450606292593219	1	0.360877626084467	0.997077513615559	-0.384084921016027	0.458616280735277	0.225960969056908	0.43112998593734	-0.842701201751304
chr1	116614029	116614163	134	-	exon	IGSF3	0.738564299713795	1	0.879029132014434	1	0.967488137029746	0.997077513615559	0.635856733731657	0.458616280735277	0.225960969056908	0.43112998593734	0.17724045299638
chr1	116666535	116666768	233	-	utr5	IGSF3	0.169688500414986	1	0.245533670513765	1	0.443590590514557	0.997077513615559	0.0532759783529252	0.458616280735277	0.225960969056908	0.43112998593734	-0.405340302382352
chr1	117075103	117075311	208	+	exon	TTF2	0.472988946290289	1	0.699969622395095	1	0.954964826200773	0.997077513615559	-0.550008706713233	-0.604870312485814	0.0299527093753888	0.110257961262506	0.0548616057725815
chr1	117075378	117075506	128	+	exon	TTF2	0.515141401824775	1	0.399774765818364	1	0.474475428504385	0.997077513615559	0.367699079232368	-0.604870312485814	0.0299527093753888	0.110257961262506	0.972569391718182
chr1	117075622	117075790	168	+	exon	TTF2	0.964486675213726	1	0.789227087200538	1	0.94001731157962	0.997077513615559	-0.270864756731786	-0.604870312485814	0.0299527093753888	0.110257961262506	0.334005555754028
chr1	117118164	117118652	488	-	exon	TRIM45	0.0416575960723629	0.810696952827378	0.091055216264616	1	0.558461904879145	0.997077513615559	-0.563431914934005	0.614521191413912	0.144674962038172	0.32407848507891	-1.17795310634792
chr1	117366875	117367075	200	+	utr5*	MAN1A2	0.979001166120388	1	0.957370729998335	1	0.672073241805046	0.997077513615559	0.395769936264672	0.181915816732688	0.523504851658391	0.720070725928303	0.213854119531984
chr1	117367358	117367720	362	+	utr5	MAN1A2	0.637547329130503	1	0.506766111725356	1	0.801177364866311	0.997077513615559	0.00663330716470898	0.181915816732688	0.523504851658391	0.720070725928303	-0.175282509567979
chr1	117367845	117368419	574	+	utr5	MAN1A2	0.507918665717949	1	0.801311407595295	1	0.882039954287924	0.997077513615559	-0.687132123177398	0.181915816732688	0.523504851658391	0.720070725928303	-0.869047939910085
chr1	117402138	117402277	139	+	exon	MAN1A2	0.408634046798216	1	0.645873793614744	1	0.928179116539323	0.997077513615559	1.31723789396094	0.181915816732688	0.523504851658391	0.720070725928303	1.13532207722825
chr1	117522932	117523251	319	+	utr3	MAN1A2	0.705599148260791	1	0.519386254702843	1	0.490798299883287	0.997077513615559	-0.695386357893204	0.181915816732688	0.523504851658391	0.720070725928303	-0.877302174625892
chr1	117606278	117606433	155	+	intron	FAM46C	0.0206700269833873	0.640542578518319	0.00983285674224332	1	0.0128260694260086	0.997077513615559	4.74216660228571	0.316472777538203	0.220515230591573	0.424181831625362	4.42569382474751
chr1	117606819	117607160	341	+	intron	FAM46C	0.248913483566806	1	0.174038325526624	1	0.240273106654176	0.997077513615559	3.22601036469818	0.316472777538203	0.220515230591573	0.424181831625362	2.90953758715997
chr1	117622795	117622926	131	+	utr5	FAM46C	0.415519661220119	1	0.295028285471961	1	0.454625268565627	0.997077513615559	0.907853873218513	0.316472777538203	0.220515230591573	0.424181831625362	0.591381095680309
chr1	117623000	117623311	311	+	exon	FAM46C	0.802352669529028	1	0.540800865239209	1	0.851304886314229	0.997077513615559	0.802186601208403	0.316472777538203	0.220515230591573	0.424181831625362	0.4857138236702
chr1	117623387	117624100	713	+	utr3	FAM46C	0.705926367070021	1	0.97501455894382	1	0.911602427262944	0.997077513615559	0.727402761597643	0.316472777538203	0.220515230591573	0.424181831625362	0.41092998405944
chr1	117624179	117624376	197	+	utr3	FAM46C	0.361642696139478	1	0.562880118663165	1	0.86312138796777	0.997077513615559	0.257090354672849	0.316472777538203	0.220515230591573	0.424181831625362	-0.059382422865354
chr1	117933269	117933400	131	+	utr5	WDR3	0.242709681615593	1	0.171810300546004	1	0.529765096792039	0.997077513615559	-0.0708290560016123	-0.832745951194339	0.000482654757544363	0.0049967411901993	0.761916895192727
chr1	117959448	117959565	117	+	utr3	WDR3	0.953965820750733	1	0.867368673186262	1	0.727792347246194	0.997077513615559	-1.03438152809801	-0.832745951194339	0.000482654757544363	0.0049967411901993	-0.20163557690367
chr1	118277153	118277341	188	+	intergenic	NA	1	1	0.389740172004798	1	0.630726231790033	0.997077513615559	-3.8113006376641	NA	NA	NA	NA
chr1	119032898	119033176	278	-	utr3	WARS2	0.0510456928095323	0.853086436202412	0.136069525835181	1	0.362643091942591	0.997077513615559	-0.04616308893437	0.0533118460678189	0.863834354896485	0.93515765343562	-0.0994749350021889
chr1	119033237	119033337	100	-	utr3	WARS2	0.731510071242743	1	0.624200665074813	1	0.974548308223129	0.997077513615559	0.305191017679689	0.0533118460678189	0.863834354896485	0.93515765343562	0.25187917161187
chr1	119140423	119140638	215	+	exon	RP11-418J17.1	0.179976369684218	1	0.237076430454986	1	0.598693830280636	0.997077513615559	-0.865360497293163	-1.0095457581446	0.0234399426587193	0.0925982869320102	0.144185260851441
chr1	119179269	119179461	192	+	intron	RP11-418J17.1	0.425025458780241	1	0.340690360578927	1	0.836353073260939	0.997077513615559	0.407124701318665	-1.0095457581446	0.0234399426587193	0.0925982869320102	1.41667045946327
chr1	119180315	119180510	195	+	intron	RP11-418J17.1	0.761445279578911	1	0.895106193187507	1	0.823697623818298	0.997077513615559	-0.219084048050321	-1.0095457581446	0.0234399426587193	0.0925982869320102	0.790461710094283
chr1	119182962	119183193	231	+	exon	RP11-418J17.1	0.337850621946327	1	0.276331600394027	1	0.533657340670482	0.997077513615559	-0.152521836425484	-1.0095457581446	0.0234399426587193	0.0925982869320102	0.85702392171912
chr1	119606357	119606513	156	+	intron	HSD3BP5	0.0959507551956856	0.973616823311464	0.0367384085071521	1	0.349408503887312	0.997077513615559	-1.64669513831429	-2.4288907050325	0.00968173734043682	0.0494222853308333	0.78219556671821
chr1	119606740	119606914	174	+	intron	HSD3BP5	0.146651266032303	1	0.142741079629738	1	0.367409227967574	0.997077513615559	-2.78209394017608	-2.4288907050325	0.00968173734043682	0.0494222853308333	-0.353203235143579
chr1	119622792	119622986	194	-	exon	ZNF697	0.917337734397014	1	0.781537015584018	1	0.945824980419616	0.997077513615559	-0.349496846279406	-0.921966913913862	0.00654137448982537	0.0371512576961546	0.572470067634456
chr1	119623657	119624167	510	-	exon	ZNF697	0.992340442051158	1	0.823357267289196	1	0.867383193014871	0.997077513615559	-0.389786315185097	-0.921966913913862	0.00654137448982537	0.0371512576961546	0.532180598728765
chr1	119625916	119626075	159	-	exon	ZNF697	0.332104285884971	1	0.453774990645129	1	0.964591055506485	0.997077513615559	-0.812776575438593	-0.921966913913862	0.00654137448982537	0.0371512576961546	0.109190338475269
chr1	119711891	119712082	191	+	utr5	PHGDH	0.761069262726816	1	0.966824249432085	1	0.882690440056158	0.997077513615559	0.764059263908911	1.11278651632797	0.00297931304061491	0.0207422988704692	-0.348727252419055
chr1	119721128	119721232	104	+	utr5	PHGDH	0.309707231745527	1	0.237687547356822	1	0.123725128670416	0.997077513615559	2.00535164617482	1.11278651632797	0.00297931304061491	0.0207422988704692	0.892565129846854
chr1	119737052	119737153	101	+	exon	PHGDH	0.177920875745507	1	0.137772919127393	1	0.0177836481220848	0.997077513615559	2.27463016226576	1.11278651632797	0.00297931304061491	0.0207422988704692	1.16184364593779
chr1	119914718	119915038	320	-	utr3	NOTCH2	0.504656020680178	1	0.70851477019733	1	0.901681119770013	0.997077513615559	-0.80836062938142	-0.316801800523047	0.226322253262075	0.43149289406975	-0.491558828858373
chr1	119915157	119915891	734	-	utr3	NOTCH2	0.186635124761919	1	0.472424185551751	1	0.855826443044814	0.997077513615559	-0.32705174921103	-0.316801800523047	0.226322253262075	0.43149289406975	-0.0102499486879831
chr1	119916231	119916344	113	-	exon	NOTCH2	0.836109358237208	1	0.888243277817701	1	0.995678272660874	0.99715406861221	0.0873290389692356	-0.316801800523047	0.226322253262075	0.43149289406975	0.404130839492283
chr1	119916445	119916557	112	-	exon	NOTCH2	0.447262279217342	1	0.731577150577268	1	0.78143184155037	0.997077513615559	-0.239260098165944	-0.316801800523047	0.226322253262075	0.43149289406975	0.0775417023571031
chr1	119923741	119924020	279	-	exon	NOTCH2	0.459812272198723	1	0.71171882892069	1	0.902402470527267	0.997077513615559	-0.389163673578455	-0.316801800523047	0.226322253262075	0.43149289406975	-0.072361873055408
chr1	119925384	119925836	452	-	exon	NOTCH2	0.496590409392453	1	0.793056331968545	1	0.807690308940878	0.997077513615559	-0.198300620708	-0.316801800523047	0.226322253262075	0.43149289406975	0.118501179815047
chr1	120176356	120176506	150	-	utr5	SEC22B	0.839566485040693	1	0.947072837720025	1	0.79047141702646	0.997077513615559	-0.583135063223577	-0.779927589782375	0.0425000561057974	0.140238053829596	0.196792526558798
chr1	121184079	121184205	126	-	utr5	FAM72B	0.42948110355328	1	0.37434118948503	1	0.615430499037222	0.997077513615559	-0.884804702811654	-0.619110204610135	0.14991669067303	0.331697016469267	-0.265694498201519
chr1	144422776	144423061	285	-	utr3	NBPF15	0.804464206206475	1	0.613958204040295	1	0.992165685798901	0.997077513615559	0.204535822915637	0.0544353394923953	0.873950203324171	0.940420992166381	0.150100483423242
chr1	145746831	145747012	181	-	utr3	RNF115	0.919695455599724	1	0.897258292242639	1	0.805631221716974	0.997077513615559	-0.261317803171928	-0.464656256424753	0.0794326678181146	0.214231719029004	0.203338453252826
chr1	145823865	145823965	100	-	utr5	RNF115	0.86958689115059	1	0.941757678451044	1	0.866739599131906	0.997077513615559	0.426498650207437	-0.464656256424753	0.0794326678181146	0.214231719029004	0.89115490663219
chr1	145846527	145846630	103	+	exon	NUDT17	0.192194527387971	1	0.132537975365299	1	0.594643839992171	0.997077513615559	1.72689550010698	0.743070814594582	0.0726265524499051	0.200792333948198	0.9838246855124
chr1	145849381	145849519	138	-	utr3	PIAS3	0.894142268847284	1	0.739717373136914	1	0.838676577849775	0.997077513615559	-0.38477919043605	-0.44715845266864	0.106232984508774	0.262101193615956	0.06237926223259
chr1	145856878	145856989	111	-	exon	PIAS3	0.676500041936977	1	0.506953903176629	1	0.732087864490652	0.997077513615559	-0.023535601893736	-0.44715845266864	0.106232984508774	0.262101193615956	0.423622850774904
chr1	145912101	145912537	436	-	utr3	PEX11B	0.834864599652408	1	0.633960146379355	1	0.805806253222201	0.997077513615559	0.0619105437019634	-0.502125074990221	0.131083070555243	0.302710896411242	0.564035618692184
chr1	145919162	145919266	104	-	utr3	RBM8A	0.27248576236939	1	0.214766051009289	1	0.677800823963697	0.997077513615559	0.368593378832419	-0.730132067951002	0.0251486544245679	0.0973929732389356	1.09872544678342
chr1	145919668	145919936	268	+	exon	GNRHR2	0.941849941676671	1	0.786530005477907	1	0.968927846216266	0.997077513615559	-0.614369235292266	-0.818487697971299	0.135358895378252	0.309264365755927	0.204118462679033
chr1	145957889	145957994	105	-	utr5	LIX1L	0.742881794210007	1	0.613707940594445	1	0.925522004461377	0.997077513615559	-0.0932139285129928	-1.07044038839302	0.000573812825705894	0.00574578012596165	0.977226459880024
chr1	145960229	145961746	1517	-	utr3	ANKRD34A	0.604879815270508	1	0.416327537886826	1	0.873156247906696	0.997077513615559	-0.471505445104991	-0.919435144169912	0.00607597226350333	0.0351924372606756	0.44792969906492
chr1	145961809	145961910	101	-	utr5	ANKRD34A	0.529394757194106	1	0.39139017505941	1	0.868280537040815	0.997077513615559	-0.22457636634818	-0.919435144169912	0.00607597226350333	0.0351924372606756	0.694858777821732
chr1	145962471	145962601	130	-	utr5	ANKRD34A	0.30353149150158	1	0.215403687540452	1	0.930899355479577	0.997077513615559	-0.146042833507184	-0.919435144169912	0.00607597226350333	0.0351924372606756	0.773392310662728
chr1	145962749	145963028	279	-	utr5	ANKRD34A	0.50957705129008	1	0.361216313393342	1	0.719745238627275	0.997077513615559	-0.223097629629201	-0.919435144169912	0.00607597226350333	0.0351924372606756	0.69633751454071
chr1	145963388	145963543	155	-	utr5	ANKRD34A	0.694996856196878	1	0.8409158420242	1	0.868248764628549	0.997077513615559	-1.51257807090077	-0.919435144169912	0.00607597226350333	0.0351924372606756	-0.593142926730856
chr1	145964285	145964539	254	-	utr5	ANKRD34A	0.746430878177487	1	0.9004236062483	1	0.67411882375352	0.997077513615559	-1.0883123488397	-0.919435144169912	0.00607597226350333	0.0351924372606756	-0.168877204669786
chr1	145974819	145974919	100	+	utr5	POLR3GL	0.278095792969018	1	0.329848561003506	1	0.367371686420198	0.997077513615559	-1.15703939088521	-0.826947879966207	0.0242599005816157	0.0948193193321238	-0.330091510919008
chr1	146228774	146228986	212	-	utr5	RP11-458D21.5	0.95363888720424	1	0.938479649378547	1	0.579002440209175	0.997077513615559	0.855213253456765	NA	NA	NA	NA
chr1	147159397	147159550	153	-	utr3	PRKAB2	0.652917336456787	1	0.554616662032701	1	0.83070188921517	0.997077513615559	-0.138070833064228	0.0696434778665362	0.827250988210917	0.915554047725603	-0.207714310930764
chr1	147172039	147172165	126	-	utr5	PRKAB2	0.596877517652764	1	0.656547319804883	1	0.466022702078977	0.997077513615559	0.68220605684582	0.0696434778665362	0.827250988210917	0.915554047725603	0.612562578979283
chr1	147618811	147619199	388	+	exon	BCL9	0.404376909953764	1	0.293541989986515	1	0.82686380270184	0.997077513615559	-0.0111113319082642	-0.547238120310775	0.069631217654525	0.194867346008311	0.53612678840251
chr1	147619250	147619908	658	+	exon	BCL9	0.95605129558154	1	0.721386524269701	1	0.774271140974036	0.997077513615559	-0.243968044581829	-0.547238120310775	0.069631217654525	0.194867346008311	0.303270075728946
chr1	147619967	147620150	183	+	exon	BCL9	0.605093627565231	1	0.792910040645233	1	0.983955669940058	0.997077513615559	-0.450876638222105	-0.547238120310775	0.069631217654525	0.194867346008311	0.0963614820886692
chr1	147620459	147620964	505	+	exon	BCL9	0.692471885769253	1	0.499835575511424	1	0.969653010764265	0.997077513615559	0.0371146516190666	-0.547238120310775	0.069631217654525	0.194867346008311	0.584352771929841
chr1	147622237	147622442	205	+	exon	BCL9	0.740441135756018	1	0.929585758779545	1	0.866226251400818	0.997077513615559	-0.417825991373687	-0.547238120310775	0.069631217654525	0.194867346008311	0.129412128937088
chr1	147623826	147624218	392	+	exon	BCL9	0.910266061908271	1	0.726926328548536	1	0.923702954342495	0.997077513615559	-0.415858548825616	-0.547238120310775	0.069631217654525	0.194867346008311	0.131379571485159
chr1	147624288	147625078	790	+	utr3	BCL9	0.946279569942961	1	0.671752138645072	1	0.879384247614119	0.997077513615559	-0.446049812193125	-0.547238120310775	0.069631217654525	0.194867346008311	0.101188308117649
chr1	147670102	147670240	138	-	utr5	ACP6	0.312199128098474	1	0.234068000237341	1	0.546071694007828	0.997077513615559	-1.5109832494167	-0.903360984850887	0.00675166540839413	0.0380032877034869	-0.607622264565814
chr1	148981381	148981597	216	+	utr3	PDE4DIP	0.744603157720009	1	0.602654554116603	1	0.977423355805566	0.997077513615559	0.724749350483297	0.359311760447994	0.231762011829469	0.437534380525094	0.365437590035304
chr1	149055615	149055721	106	-	utr3	NBPF9	0.88301506910994	1	0.68912573112355	1	0.982597699605503	0.997077513615559	-0.124134270951948	-0.488365704362153	0.124069835115813	0.291850696139711	0.364231433410205
chr1	149554638	149554759	121	+	utr3	NBPF19	0.790022305673755	1	0.622334946599798	1	0.775386088904758	0.997077513615559	1.42967702782199	0.797964188391701	0.0394742788317614	0.133704601624758	0.631712839430286
chr1	149884549	149884651	102	-	utr3	HIST2H2BE	0.918073164524456	1	0.754183490428425	1	0.815378185875504	0.997077513615559	0.329384189297758	0.618501842424982	0.0718207868233891	0.199259590962811	-0.289117653127223
chr1	149885727	149885972	245	-	utr3	HIST2H2BE	0.46687381936037	1	0.538745862759058	1	0.550980332898887	0.997077513615559	0.572330993636048	0.618501842424982	0.0718207868233891	0.199259590962811	-0.0461708487889335
chr1	149886528	149886660	132	-	utr5	HIST2H2BE	0.95118636069333	1	0.815611862570311	1	0.825935337401956	0.997077513615559	-0.0475756199690351	0.618501842424982	0.0718207868233891	0.199259590962811	-0.666077462394017
chr1	149899601	149899735	134	+	utr5	BOLA1	0.329432907696442	1	0.437460746485577	1	0.966755710694357	0.997077513615559	-0.524288691971228	-0.689336995752574	0.0578875473684156	0.171529673543541	0.165048303781346
chr1	149899818	149900709	891	+	utr3	BOLA1	0.888075396597501	1	0.631964851779744	1	0.518926877673184	0.997077513615559	-0.712457342535729	-0.689336995752574	0.0578875473684156	0.171529673543541	-0.0231203467831553
chr1	149926470	149926633	163	-	exon	SF3B4	0.894389484162757	1	0.671708162296654	1	0.878575976313367	0.997077513615559	0.351224295815021	0.529161122144036	0.0448662776563807	0.145706427168281	-0.177936826329015
chr1	149927249	149927361	112	-	utr5	SF3B4	0.463065468881146	1	0.690606079615508	1	0.98833661023314	0.997077513615559	0.304164697123908	0.529161122144036	0.0448662776563807	0.145706427168281	-0.224996425020129
chr1	149943595	149945068	1473	-	utr3	OTUD7B	0.933793857283826	1	0.636158975505257	1	0.688046506880793	0.997077513615559	0.0206603458705714	-0.252139727420872	0.326091986847506	0.543532357049998	0.272800073291444
chr1	150010521	150010720	199	-	utr5	OTUD7B	0.048864335333683	0.843818624869696	0.0322170057634912	1	0.478761147221571	0.997077513615559	-0.0474469661323468	-0.252139727420872	0.326091986847506	0.543532357049998	0.204692761288525
chr1	150067489	150067608	119	+	utr5	VPS45	0.266614155788333	1	0.305381719978317	1	0.690201203411145	0.997077513615559	-0.716929936838148	-0.357193113092944	0.248715234097382	0.457492239925596	-0.359736823745204
chr1	150159178	150159599	421	+	utr3	PLEKHO1	0.569990602942071	1	0.72901774878827	1	0.840809517824751	0.997077513615559	0.756876227343018	0.996578807614346	0.0076306622233441	0.041625067385855	-0.239702580271328
chr1	150226706	150226838	132	-	exon	ANP32E	0.429818234434844	1	0.568929517493664	1	0.758963368507578	0.997077513615559	-0.245298766348595	-0.435333011774642	0.108330870153392	0.265764582326969	0.190034245426047
chr1	150235114	150235509	395	-	intron	ANP32E	0.25023082933487	1	0.312640990697141	1	0.699218988648985	0.997077513615559	0.205823132914991	-0.435333011774642	0.108330870153392	0.265764582326969	0.641156144689633
chr1	150235962	150236159	197	-	utr5	ANP32E	0.506016207366521	1	0.78467186467222	1	0.735237113952698	0.997077513615559	-0.408725558609432	-0.435333011774642	0.108330870153392	0.265764582326969	0.02660745316521
chr1	150266452	150266555	103	-	utr3	APH1A	0.712218969026828	1	0.947526400723867	1	0.870452209944946	0.997077513615559	-0.836144064679103	-1.13910219548343	2.71478299935386e-06	6.60692452053276e-05	0.302958130804327
chr1	150268854	150268967	113	-	utr5	APH1A	0.532359481952204	1	0.438184761898272	1	0.864668348244736	0.997077513615559	-0.457179837211764	-1.13910219548343	2.71478299935386e-06	6.60692452053276e-05	0.681922358271667
chr1	150293862	150294171	309	+	utr5	MRPS21	0.653385498904557	1	0.4116895849806	1	0.574732760259828	0.997077513615559	0.513683810336861	0.258876203638434	0.25788109372961	0.468698637091596	0.254807606698427
chr1	150308010	150308145	135	+	exon	MRPS21	0.774629561270137	1	0.821859782448901	1	0.838801708440186	0.997077513615559	0.48823575525014	0.258876203638434	0.25788109372961	0.468698637091596	0.229359551611706
chr1	150324899	150325004	105	+	utr5	PRPF3	0.787231875642236	1	0.95186129528509	1	0.984115793713492	0.997077513615559	0.162680493182399	0.0183975542504103	0.935911454103141	0.970072379520961	0.144282938931989
chr1	150334883	150334983	100	+	exon	PRPF3	0.0300613818698587	0.741435801274561	0.0543290661918998	1	0.533293007800264	0.997077513615559	0.935669339530447	0.0183975542504103	0.935911454103141	0.970072379520961	0.917271785280037
chr1	150364388	150364602	214	+	intron	RPRD2	0.195861620929574	1	0.158560445506574	1	0.669760979428673	0.997077513615559	0.138381459213205	-0.064261266916264	0.799769834251968	0.899716741605976	0.202642726129469
chr1	150471011	150471283	272	+	exon	RPRD2	0.583654150605906	1	0.454846962791052	1	0.59132474417252	0.997077513615559	0.173315984957789	-0.064261266916264	0.799769834251968	0.899716741605976	0.237577251874053
chr1	150471556	150472497	941	+	exon	RPRD2	0.802559933877708	1	0.537987584208583	1	0.728938493573688	0.997077513615559	0.149227191703687	-0.064261266916264	0.799769834251968	0.899716741605976	0.213488458619951
chr1	150472646	150473301	655	+	exon	RPRD2	0.941232346465239	1	0.740634652087355	1	0.988242753055839	0.997077513615559	0.0797858266436279	-0.064261266916264	0.799769834251968	0.899716741605976	0.144047093559892
chr1	150487811	150487934	123	+	utr5	TARS2	0.310120652691828	1	0.528564044021376	1	0.574236364085123	0.997077513615559	-0.377968280516403	-0.605172882862294	0.0197551047711108	0.0818649181134723	0.227204602345892
chr1	150506883	150507347	464	+	utr3	TARS2	0.650571521000992	1	0.469949896283844	1	0.775545239060221	0.997077513615559	-0.267552564210438	-0.605172882862294	0.0197551047711108	0.0818649181134723	0.337620318651856
chr1	150523868	150524032	164	+	intergenic	NA	0.131046501226089	1	0.0483305695224426	1	0.377746150962276	0.997077513615559	-1.50181390652792	NA	NA	NA	NA
chr1	150549776	150549887	111	+	utr5	ADAMTSL4	0.210426142535677	1	0.234778944815885	1	0.613234619844938	0.997077513615559	0.144791432899722	0.846722719251355	0.0616966423393765	0.17914586610068	-0.701931286351633
chr1	150552972	150553127	155	+	exon	ADAMTSL4	0.585947896479621	1	0.494452958970882	1	0.988390700002461	0.997077513615559	0.879836699094866	0.846722719251355	0.0616966423393765	0.17914586610068	0.0331139798435109
chr1	150553536	150553818	282	+	exon	ADAMTSL4	0.773831297390096	1	0.682985410002446	1	0.707437990678595	0.997077513615559	1.05560413274568	0.846722719251355	0.0616966423393765	0.17914586610068	0.208881413494323
chr1	150557899	150558009	110	+	exon	ADAMTSL4	0.155344031072152	1	0.109181020042969	1	0.166760467998328	0.997077513615559	2.54963937198565	0.846722719251355	0.0616966423393765	0.17914586610068	1.7029166527343
chr1	150560275	150560451	176	+	utr3	ADAMTSL4	0.953420454207678	1	0.910902302506917	1	0.921242651060738	0.997077513615559	0.88255130303137	0.846722719251355	0.0616966423393765	0.17914586610068	0.0358285837800159
chr1	150576975	150577518	543	-	utr3	MCL1	0.721851428127017	1	0.992413611959502	1	0.636328764618838	0.997077513615559	-0.641904082049371	-0.74871552007607	0.0017302859360228	0.0136068744356623	0.106811438026699
chr1	150578371	150578503	132	-	exon	MCL1	0.485830723264694	1	0.821318529833511	1	0.83163594461066	0.997077513615559	-0.454416625168474	-0.74871552007607	0.0017302859360228	0.0136068744356623	0.294298894907595
chr1	150578909	150579604	695	-	utr5	MCL1	0.266725030553041	1	0.428807561586905	1	0.350633024358101	0.997077513615559	-0.781467584296492	-0.74871552007607	0.0017302859360228	0.0136068744356623	-0.032752064220422
chr1	150625660	150625776	116	-	utr3	ENSA	0.0741495097072361	0.93302718636473	0.0370991592115764	1	0.107067037749077	0.997077513615559	0.0561448322845627	-0.967693998722567	0.00256415763251663	0.0184779193133874	1.02383883100713
chr1	150627130	150627249	119	-	utr3	ENSA	0.211072714812631	1	0.139837932438411	1	0.139883796645115	0.997077513615559	0.198041945213965	-0.967693998722567	0.00256415763251663	0.0184779193133874	1.16573594393653
chr1	150629496	150629629	133	-	utr5	ENSA	0.641112667013558	1	0.89045524457721	1	0.570123897257852	0.997077513615559	-0.761037166232417	-0.967693998722567	0.00256415763251663	0.0184779193133874	0.20665683249015
chr1	150648100	150648225	125	-	utr3	GOLPH3L	0.903674974696947	1	0.806113685058414	1	0.723287919458213	0.997077513615559	-0.771719440362884	-0.555178213114945	0.0906072998071916	0.233712246732124	-0.216541227247938
chr1	150648270	150648614	344	-	utr3	GOLPH3L	0.157869060809438	1	0.285884051995505	1	0.646526240926152	0.997077513615559	-0.603647266662694	-0.555178213114945	0.0906072998071916	0.233712246732124	-0.0484690535477487
chr1	150950642	150951010	368	+	exon	SETDB1	0.404608714718409	1	0.784858880669494	1	0.877576264003408	0.997077513615559	-0.922672364635068	-0.623890427521929	0.0174842320127873	0.0749509476147667	-0.298781937113139
chr1	150960568	150961162	594	-	exon	CERS2	0.272238565775401	1	0.187231969054703	1	0.486309204022976	0.997077513615559	-0.229837112748685	-0.205302840837599	0.383486701542718	0.60113311755473	-0.0245342719110855
chr1	150969002	150969142	140	-	utr5	CERS2	0.294118040373215	1	0.167365198706969	1	0.3563858050012	0.997077513615559	0.579500333122556	-0.205302840837599	0.383486701542718	0.60113311755473	0.784803173960155
chr1	150997014	150997416	402	-	utr3	FAM63A	0.129183672303203	1	0.117670648707215	1	0.485521084535205	0.997077513615559	-0.498923020615041	-0.768602080959931	0.006159534624543	0.0355280932688817	0.26967906034489
chr1	151002255	151002703	448	-	utr5	FAM63A	0.730053903598578	1	0.577969913188528	1	0.817024527060301	0.997077513615559	-0.878175365512943	-0.768602080959931	0.006159534624543	0.0355280932688817	-0.109573284553012
chr1	151006363	151006712	349	-	utr5	FAM63A	0.565931114857015	1	0.767232214016892	1	0.91007160307844	0.997077513615559	-0.850234372982307	-0.768602080959931	0.006159534624543	0.0355280932688817	-0.0816322920223758
chr1	151033804	151033928	124	+	exon	PRUNE1	0.434449120559389	1	0.67512598821787	1	0.891735532234504	0.997077513615559	-0.515162088717085	-0.60891955027464	0.0185696450093379	0.0780009433972854	0.0937574615575553
chr1	151033979	151034559	580	+	utr3	PRUNE1	0.916774756882316	1	0.686124729939379	1	0.705221763809698	0.997077513615559	-0.422151117706943	-0.60891955027464	0.0185696450093379	0.0780009433972854	0.186768432567697
chr1	151047852	151048212	360	+	exon	C1orf56	0.173019322518532	1	0.268424761972477	1	0.517916360535058	0.997077513615559	0.149241828011043	0.283815303816356	0.50281984196917	0.704379383771403	-0.134573475805312
chr1	151048559	151048768	209	+	exon	C1orf56	0.869531441316741	1	0.970205856039508	1	0.494629235720523	0.997077513615559	0.206980938916989	0.283815303816356	0.50281984196917	0.704379383771403	-0.076834364899367
chr1	151052892	151053351	459	-	utr3	CDC42SE1	0.356085066473955	1	0.222859048663398	1	0.362601156355191	0.997077513615559	-0.493903103087831	-0.816547673281153	0.00295258059840641	0.0206078983955188	0.322644570193322
chr1	151059306	151059927	621	+	utr5	MLLT11	0.0127617147204505	0.548614737561968	0.0107107501313195	1	0.192500562561302	0.997077513615559	1.36251445511719	0.515232092802232	0.0710015259391294	0.197619014411638	0.847282362314958
chr1	151060348	151060485	137	+	utr5	MLLT11	0.0387552901516393	0.803237939113952	0.0229562230117911	1	0.233973907336975	0.997077513615559	1.82895223355952	0.515232092802232	0.0710015259391294	0.197619014411638	1.31372014075729
chr1	151067273	151067562	289	+	utr3	MLLT11	0.739899119927038	1	0.56322406668002	1	0.652064137311177	0.997077513615559	0.96962895390452	0.515232092802232	0.0710015259391294	0.197619014411638	0.454396861102288
chr1	151160705	151161020	315	-	utr3	LYSMD1	0.0411126228647454	0.810696952827378	0.0278496188870177	1	0.308516100884012	0.997077513615559	0.29850441548025	-0.629004960062162	0.0367863956879214	0.127193639327728	0.927509375542411
chr1	151165141	151165297	156	-	utr5	LYSMD1	0.701128586884633	1	0.57146584104732	1	0.946526861177104	0.997077513615559	-0.107606517840785	-0.629004960062162	0.0367863956879214	0.127193639327728	0.521398442221377
chr1	151165570	151165895	325	-	utr5	LYSMD1	0.921977287110372	1	0.751040356683245	1	0.855622531241351	0.997077513615559	-0.546551900189159	-0.629004960062162	0.0367863956879214	0.127193639327728	0.0824530598730023
chr1	151166072	151166208	136	+	utr5	SCNM1	0.18746423267296	1	0.42034108208414	1	0.591499248368911	0.997077513615559	-0.0500257672705418	0.394230391378936	0.213688242757565	0.415573153446369	-0.444256158649478
chr1	151176610	151176828	218	-	utr3	VPS72	0.580577339556844	1	0.413593157302721	1	0.984523939760441	0.997077513615559	0.110438022361995	-0.162724709151561	0.634760743746849	0.801000731124924	0.273162731513556
chr1	151185893	151186007	114	-	exon	VPS72	0.300769091976993	1	0.181272152606111	1	0.319253676727665	0.997077513615559	0.739376815699272	-0.162724709151561	0.634760743746849	0.801000731124924	0.902101524850834
chr1	151190063	151190203	140	-	utr5	VPS72	0.475848103227608	1	0.62850470718686	1	0.612712907872975	0.997077513615559	0.0632538842912957	-0.162724709151561	0.634760743746849	0.801000731124924	0.225978593442857
chr1	151198589	151198727	138	+	utr5	PIP5K1A	0.416925772361747	1	0.30879516221334	1	0.539371786613995	0.997077513615559	0.23264628256449	-0.121464800270884	0.646760128241015	0.809059667993588	0.354111082835374
chr1	151248083	151248305	222	+	utr3	PIP5K1A	0.935357036730852	1	0.750941123864049	1	0.993749834454364	0.997103099080351	-0.0849831213725614	-0.121464800270884	0.646760128241015	0.809059667993588	0.0364816788983223
chr1	151262102	151262223	121	+	utr5	PSMD4	0.655252135101474	1	0.446201637664277	1	0.317836916628148	0.997077513615559	0.801411795154091	0.592041908089619	0.0110635048117948	0.0546361476501307	0.209369887064471
chr1	151267201	151267324	123	+	utr3	PSMD4	0.850512805529711	1	0.537064440304818	1	0.732760969583598	0.997077513615559	1.01637645497017	0.592041908089619	0.0110635048117948	0.0546361476501307	0.424334546880547
chr1	151281755	151281867	112	+	utr5	ZNF687	0.0520447000300474	0.856490660762837	0.0619391680043364	1	0.663129320222721	0.997077513615559	-0.182101512348142	-0.61060886369273	0.0373878574491793	0.128616083951647	0.428507351344589
chr1	151281981	151282206	225	+	utr5	ZNF687	0.0026427555662398	0.272086104954683	0.00248971421603497	1	0.0620442385254089	0.997077513615559	0.346613644264741	-0.61060886369273	0.0373878574491793	0.128616083951647	0.957222507957471
chr1	151286224	151286877	653	+	utr5	ZNF687	0.971803645238562	1	0.768595471423581	1	0.963546121933447	0.997077513615559	-0.546910726135282	-0.61060886369273	0.0373878574491793	0.128616083951647	0.0636981375574484
chr1	151286957	151288299	1342	+	exon	ZNF687	0.987896009006159	1	0.716895203294476	1	0.858985071863909	0.997077513615559	-0.343665489756469	-0.61060886369273	0.0373878574491793	0.128616083951647	0.266943373936261
chr1	151288479	151288596	117	+	exon	ZNF687	0.245330525336341	1	0.147846245680704	1	0.421473164763325	0.997077513615559	0.298619738946251	-0.61060886369273	0.0373878574491793	0.128616083951647	0.909228602638982
chr1	151289811	151289912	101	+	utr3	ZNF687	0.251754009661788	1	0.185194912753065	1	0.705589427207438	0.997077513615559	-0.320694707931251	-0.61060886369273	0.0373878574491793	0.128616083951647	0.289914155761479
chr1	151292381	151292806	425	-	utr3	PI4KB	0.679635140684569	1	0.438092758090415	1	0.604281634165438	0.997077513615559	-0.132220628186605	-0.423406617303868	0.109835280578698	0.268410994836202	0.291185989117262
chr1	151292901	151293018	117	-	utr3	PI4KB	0.103503954170483	0.99326236044944	0.135447205310188	1	0.559757517600682	0.997077513615559	0.23819375412992	-0.423406617303868	0.109835280578698	0.268410994836202	0.661600371433788
chr1	151293388	151293510	122	-	exon	PI4KB	0.944108913966372	1	0.947414903874463	1	0.928531782598801	0.997077513615559	0.403364730113343	-0.423406617303868	0.109835280578698	0.268410994836202	0.826771347417211
chr1	151315662	151316540	878	-	utr5	PI4KB	0.144180681421384	1	0.525041045284091	1	0.581839360306661	0.997077513615559	-0.654713865478998	-0.423406617303868	0.109835280578698	0.268410994836202	-0.231307248175131
chr1	151327341	151327445	104	-	utr5	PI4KB	0.489972406660205	1	0.376300918328222	1	0.901419998566919	0.997077513615559	-0.293465059880061	-0.423406617303868	0.109835280578698	0.268410994836202	0.129941557423806
chr1	151342642	151342857	215	-	exon	RFX5	0.149642236437306	1	0.123231272592083	1	0.579068596354596	0.997077513615559	-0.517174343788988	-1.0310366209086	4.75714580092529e-06	0.000106041041116275	0.513862277119615
chr1	151399544	151399664	120	+	utr5	PSMB4	0.465494710856074	1	0.680441497670619	1	0.986037990482963	0.997077513615559	-0.887578393674195	-0.533359368225672	0.0406010183388821	0.13643830581322	-0.354219025448523
chr1	151402891	151403154	263	-	utr3	POGZ	0.884202844532803	1	0.963262242006116	1	0.875169371393873	0.997077513615559	-1.23044988069677	-0.517040596758447	0.0632876723182354	0.18240693290558	-0.713409283938321
chr1	151404879	151406369	1490	-	exon	POGZ	0.996101594337429	1	0.705659624119704	1	0.722944741664667	0.997077513615559	-0.260164245546954	-0.517040596758447	0.0632876723182354	0.18240693290558	0.256876351211493
chr1	151428208	151428325	117	-	exon	POGZ	0.725185502009284	1	0.535911499666026	1	0.794021383655884	0.997077513615559	0.159023507583849	-0.517040596758447	0.0632876723182354	0.18240693290558	0.676064104342296
chr1	151519085	151519232	147	+	exon	CGN	0.107674233046007	1	0.128389389562733	1	0.530419662334444	0.997077513615559	0.244515997067266	0.436509020079498	0.264307732077759	0.475394082253832	-0.191993023012231
chr1	151562552	151562656	104	+	exon	TUFT1	0.325979965478923	1	0.196235718963358	1	0.210027423268936	0.997077513615559	3.95393945051501	3.11637636768549	8.91544070503997e-35	1.64899991280419e-31	0.83756308282952
chr1	151581710	151582191	481	+	utr3	TUFT1	0.248808262181773	1	0.153944152065699	1	0.0682400828126388	0.997077513615559	3.85720512165481	3.11637636768549	8.91544070503997e-35	1.64899991280419e-31	0.740828753969319
chr1	151582199	151582328	129	+	utr3	TUFT1	0.0389836632862017	0.803237939113952	0.0231118603000417	1	0.00270577867511207	0.997077513615559	4.27636175066322	3.11637636768549	8.91544070503997e-35	1.64899991280419e-31	1.15998538297774
chr1	151763053	151763207	154	+	utr5	OAZ3	0.252122811141575	1	0.163823521595561	1	0.591424260916032	0.997077513615559	1.0256015517154	0.569833571061892	0.414200604548012	0.630331938597995	0.455767980653507
chr1	151763373	151763501	128	+	utr5	OAZ3	0.416526199025872	1	0.553241826076822	1	0.588868634423024	0.997077513615559	-0.0306744935972901	0.569833571061892	0.414200604548012	0.630331938597995	-0.600508064659183
chr1	151769431	151769540	109	-	exon	RP11-98D18.3	0.601284162284164	1	0.653292163331417	1	0.535227606271388	0.997077513615559	1.71078550382345	1.91594379088688	0.0292919638913397	0.108786433326809	-0.205158287063426
chr1	151774002	151774147	145	-	utr3	TDRKH	0.177629128962154	1	0.212776624999806	1	0.394442307090888	0.997077513615559	-1.56917161657687	0.0916880890371647	0.761075960521496	0.878047714932983	-1.66085970561404
chr1	151874306	151874480	174	-	utr3	THEM4	0.707105742225527	1	0.912420179888257	1	0.860180656104643	0.997077513615559	-0.745084348022942	-0.914333497528521	0.00525653505112744	0.0316624638424837	0.16924914950558
chr1	151986202	151986308	106	-	utr5	S100A10	0.322765174097119	1	0.48164550519757	1	0.629571073596499	0.997077513615559	-0.198643961375848	-0.0226692089035917	0.936823525645982	0.970484220481739	-0.175974752472256
chr1	152033706	152033858	152	-	exon	S100A11	0.67675276407039	1	0.427515177648264	1	0.378059007217916	0.997077513615559	1.37437097664292	0.893181072133025	0.000313370876292422	0.00355787347131257	0.481189904509891
chr1	152036929	152037035	106	-	utr5	S100A11	0.74831805006052	1	0.984426326017403	1	0.71024137334302	0.997077513615559	0.794581229741745	0.893181072133025	0.000313370876292422	0.00355787347131257	-0.0985998423912802
chr1	153535289	153535430	141	-	utr5	S100A6	0.124306749258062	1	0.261440926193915	1	0.476713388340747	0.997077513615559	-0.662419799741284	-0.224864383796147	0.446762687601248	0.659314224900668	-0.437555415945137
chr1	153535860	153536027	167	-	utr5	S100A6	0.00871510735402855	0.474833021373823	0.0344738749396051	1	0.127591498086934	0.997077513615559	-0.450871926360073	-0.224864383796147	0.446762687601248	0.659314224900668	-0.226007542563926
chr1	153536130	153536350	220	-	utr5	S100A6	0.20270719343579	1	0.36715228472708	1	0.583322608579432	0.997077513615559	0.603626831516319	-0.224864383796147	0.446762687601248	0.659314224900668	0.828491215312466
chr1	153543844	153543967	123	-	exon	S100A4	0.114365739171323	1	0.0597829252991126	1	0.165604564092566	0.997077513615559	0.653288706872155	-0.288228090905172	0.410164761996824	0.627356393385055	0.941516797777327
chr1	153544727	153544870	143	-	utr5	S100A4	0.288667210413861	1	0.512861978693744	1	0.710896204334155	0.997077513615559	-0.500874856961101	-0.288228090905172	0.410164761996824	0.627356393385055	-0.21264676605593
chr1	153545539	153545804	265	-	utr5	S100A4	0.0846375544510189	0.954890710147829	0.148930137075319	1	0.161118755296869	0.997077513615559	-1.09515387658986	-0.288228090905172	0.410164761996824	0.627356393385055	-0.806925785684687
chr1	153548440	153548654	214	-	utr5	S100A3	0.989154054107841	1	0.809137279739874	1	0.603725641891741	0.997077513615559	0.173509084544767	1.28657595379479	0.00547873221510908	0.0326822208619958	-1.11306686925003
chr1	153548763	153549045	282	-	utr5	S100A3	0.732888902214337	1	0.577096694053189	1	0.807987743209378	0.997077513615559	0.0273881307864577	1.28657595379479	0.00547873221510908	0.0326822208619958	-1.25918782300834
chr1	153551248	153551585	337	-	utr5*	S100A4	0.888853817186323	1	0.940714115976048	1	0.931186124121658	0.997077513615559	-0.282697030376808	-0.288228090905172	0.410164761996824	0.627356393385055	0.00553106052836372
chr1	153565681	153565781	100	-	utr5	S100A2	0.752768352700529	1	0.682185090747661	1	0.944486741834399	0.997077513615559	0.929206135258283	1.25252607618463	0.00986917270280078	0.0501116997559489	-0.323319940926352
chr1	153626466	153626838	372	-	utr5	S100A13	0.342608704592553	1	0.257695604475528	1	0.645666674197252	0.997077513615559	0.70092530327839	0.259262055544149	0.508474488164476	0.708926870535018	0.441663247734241
chr1	153626900	153627045	145	-	utr5	S100A13	0.294143667811736	1	0.222255089216239	1	0.639738601423128	0.997077513615559	0.10908841954946	0.259262055544149	0.508474488164476	0.708926870535018	-0.150173635994689
chr1	153634047	153634283	236	+	utr5	CHTOP	0.821188403163928	1	0.638777411333981	1	0.76210599218637	0.997077513615559	0.764293336587453	0.353059183862022	0.237674163074693	0.445151689755234	0.411234152725432
chr1	153636734	153636878	144	+	exon	CHTOP	0.578264155866546	1	0.461344904010757	1	0.649307189263288	0.997077513615559	1.75415911494658	0.353059183862022	0.237674163074693	0.445151689755234	1.40109993108456
chr1	153645043	153645424	381	+	utr3	CHTOP	0.85775566207131	1	0.896440984645557	1	0.757300582262369	0.997077513615559	0.126285313139488	0.353059183862022	0.237674163074693	0.445151689755234	-0.226773870722533
chr1	153658724	153658826	102	+	utr5	SNAPIN	0.208014817291042	1	0.163242847037092	1	0.439506947749534	0.997077513615559	-0.296259519363508	-0.859153556624012	0.00508836038607412	0.030810011032571	0.562894037260503
chr1	153661187	153661415	228	+	utr3	SNAPIN	0.899831782248712	1	0.67126647321391	1	0.632021010455319	0.997077513615559	-0.587744351561291	-0.859153556624012	0.00508836038607412	0.030810011032571	0.27140920506272
chr1	153728340	153728544	204	+	utr5	INTS3	0.670710800685642	1	0.505236006333934	1	0.667166757251577	0.997077513615559	-0.690113618131955	-0.602576514546981	0.015553601928438	0.0693983808141818	-0.087537103584974
chr1	153773178	153773760	582	+	utr3	INTS3	0.166437964575004	1	0.0935565095626848	1	0.299160547289608	0.997077513615559	-0.0723787989976911	-0.602576514546981	0.015553601928438	0.0693983808141818	0.53019771554929
chr1	153774319	153774452	133	+	utr3	INTS3	0.556593251547241	1	0.464013565582646	1	0.903628275807113	0.997077513615559	0.692577357165616	-0.602576514546981	0.015553601928438	0.0693983808141818	1.2951538717126
chr1	153775321	153776094	773	+	utr5	SLC27A3	0.589391801723273	1	0.726632370253323	1	0.580788119316415	0.997077513615559	-0.688970942280812	-0.408392781414192	0.229668533214181	0.435389394294106	-0.28057816086662
chr1	153819664	153819805	141	-	exon	GATAD2B	0.982137147848159	1	0.773172101475482	1	0.760183918699407	0.997077513615559	0.0101358593731418	-0.0374846150860279	0.893568430100307	0.949198350742895	0.0476204744591698
chr1	153828073	153828355	282	-	utr5	GATAD2B	0.000802982934243839	0.136108301927936	0.0500419106223392	1	0.332074248622516	0.997077513615559	-0.577496816171521	-0.0374846150860279	0.893568430100307	0.949198350742895	-0.540012201085493
chr1	153930126	153930239	113	-	utr3	DENND4B	0.398182648619645	1	0.314855625285193	1	0.661511929217632	0.997077513615559	0.158028618296521	-0.477493088839791	0.193063287061535	0.389141991872944	0.635521707136312
chr1	153930296	153930452	156	-	exon	DENND4B	0.789777141053859	1	0.619492174373269	1	0.917571960848388	0.997077513615559	-0.412458863531389	-0.477493088839791	0.193063287061535	0.389141991872944	0.065034225308402
chr1	153943038	153943175	137	-	exon	DENND4B	0.338075741262011	1	0.234700161324356	1	0.677418974469582	0.997077513615559	0.311337413842621	-0.477493088839791	0.193063287061535	0.389141991872944	0.788830502682413
chr1	153944136	153944402	266	-	utr5	DENND4B	0.457805727107265	1	0.34880517103834	1	0.929732760326809	0.997077513615559	-0.0751290321088709	-0.477493088839791	0.193063287061535	0.389141991872944	0.402364056730921
chr1	153946409	153946518	109	-	utr5	DENND4B	0.875768624552462	1	0.81030726159033	1	0.656345084591545	0.997077513615559	0.0897065879122624	-0.477493088839791	0.193063287061535	0.389141991872944	0.567199676752054
chr1	153947794	153948018	224	-	utr3	CRTC2	0.0101581114107622	0.493935388434537	0.0103965249784872	1	0.331925756267478	0.997077513615559	1.17433316087698	0.377757390960514	0.157774136404341	0.342993703212821	0.796575769916463
chr1	153951389	153951685	296	-	utr3	CRTC2	0.326962376782194	1	0.193669187314694	1	0.739001130725273	0.997077513615559	0.807069285823923	0.377757390960514	0.157774136404341	0.342993703212821	0.429311894863409
chr1	153952128	153952276	148	-	utr3	CRTC2	0.374287803959606	1	0.811413596065253	1	0.871290164737797	0.997077513615559	0.258786384563302	0.377757390960514	0.157774136404341	0.342993703212821	-0.118971006397212
chr1	153962592	153962784	192	-	utr5	SLC39A1	0.303752869288938	1	0.224062877327227	1	0.695597141848796	0.997077513615559	0.764456675463611	0.102637098037554	0.743942949645184	0.868027302336445	0.661819577426057
chr1	153963142	153963293	151	-	utr5	SLC39A1	0.230525422352162	1	0.167787286747236	1	0.731961130749673	0.997077513615559	1.38837895662847	0.102637098037554	0.743942949645184	0.868027302336445	1.28574185859092
chr1	153963703	153963846	143	-	intron	SLC39A1	0.775583363785155	1	0.63849387504018	1	0.926380734427853	0.997077513615559	1.47476721519523	0.102637098037554	0.743942949645184	0.868027302336445	1.37213011715768
chr1	153963944	153964058	114	-	intron	SLC39A1	0.709265945415857	1	0.605931581271196	1	0.860152999103324	0.997077513615559	1.02816418147884	0.102637098037554	0.743942949645184	0.868027302336445	0.925527083441285
chr1	153977293	153978184	891	-	utr5	JTB	0.70903814489774	1	0.525689047215309	1	0.814828406349395	0.997077513615559	0.288884343797398	-1.04096161816297e-05	0.999968228414398	0.999968228414398	0.28889475341358
chr1	153978382	153978544	162	+	exon	RP11-422P24.11	0.226443851925372	1	0.297642541214768	1	0.707752997469695	0.997077513615559	-1.83352998264162	-0.567224685430652	0.174951820386801	0.364890469849498	-1.26630529721097
chr1	154157535	154157740	205	-	utr3	TPM3	0.0225417366886442	0.661769943721289	0.0110198286798537	1	0.244692258438012	0.997077513615559	1.03730123545885	-0.0480493001637653	0.821827356557915	0.912615200942314	1.08535053562262
chr1	154183039	154183237	198	-	utr5	TPM3	0.397474215747313	1	0.273025549825708	1	0.841204843551404	0.997077513615559	0.477926835117322	-0.0480493001637653	0.821827356557915	0.912615200942314	0.525976135281088
chr1	154207361	154207481	120	-	utr3	C1orf43	0.930772569875332	1	0.788199907747624	1	0.89232300422827	0.997077513615559	-0.791957518583584	-0.925682273001853	3.99496247672082e-05	0.000649651297446861	0.133724754418269
chr1	154220455	154220634	179	-	utr5	C1orf43	0.229479900404406	1	0.176071016598684	1	0.553062253122943	0.997077513615559	-0.202687942607514	-0.925682273001853	3.99496247672082e-05	0.000649651297446861	0.722994330394338
chr1	154234550	154234688	138	+	exon	UBAP2L	0.355221416621978	1	0.229282640815118	1	0.46595211667656	0.997077513615559	0.633733638698087	0.0968535070644421	0.714821951207672	0.853247008316726	0.536880131633645
chr1	154260872	154260984	112	+	exon	UBAP2L	0.784849604882715	1	0.870687575813437	1	0.998219348674817	0.998337845748496	0.496620170110321	0.0968535070644421	0.714821951207672	0.853247008316726	0.399766663045879
chr1	154271036	154271304	268	+	utr3	UBAP2L	0.885963858392983	1	0.967885683110302	1	0.952413056319224	0.997077513615559	-0.684812491955945	0.0968535070644421	0.714821951207672	0.853247008316726	-0.781665999020387
chr1	154325553	154325669	116	+	utr5	ATP8B2	0.394236024596525	1	0.400948095700211	1	0.438835424564954	0.997077513615559	-2.12948894787378	-1.03770976640532	0.000168193499518467	0.00214151466298318	-1.09177918146846
chr1	154348979	154349544	565	+	utr3	ATP8B2	0.615862834143144	1	0.402198372354628	1	0.305323652970088	0.997077513615559	-0.696351010079664	-1.03770976640532	0.000168193499518467	0.00214151466298318	0.34135875632566
chr1	154405218	154405496	278	+	utr5	IL6R	0.435861776349288	1	0.558876112037637	1	0.876292325089626	0.997077513615559	-1.52655472580388	-0.411117098395339	0.110614829398823	0.269698376556897	-1.11543762740854
chr1	154429180	154429353	173	+	exon	IL6R	0.0684811094634175	0.919512864095514	0.0469940978172507	1	0.287131632878707	0.997077513615559	0.555924286952338	-0.411117098395339	0.110614829398823	0.269698376556897	0.967041385347677
chr1	154465173	154465986	813	+	utr3	IL6R	0.98380633830379	1	0.709164641373286	1	0.661829578168242	0.997077513615559	-0.0853293976670439	-0.411117098395339	0.110614829398823	0.269698376556897	0.325787700728295
chr1	154550122	154550498	376	-	utr3	UBE2Q1	0.0178592669057534	0.616924141409955	0.0901427119825673	1	0.19940452027461	0.997077513615559	-0.899814353088366	-0.229481707050435	0.33545635677164	0.553817385437214	-0.670332646037931
chr1	154555920	154556038	118	-	exon	UBE2Q1	0.282220938727435	1	0.174655412775445	1	0.433944190205008	0.997077513615559	0.904193021595912	-0.229481707050435	0.33545635677164	0.553817385437214	1.13367472864635
chr1	154558276	154558447	171	-	exon	UBE2Q1	0.660847733908604	1	0.543308539320185	1	0.926274096894144	0.997077513615559	0.475885434118598	-0.229481707050435	0.33545635677164	0.553817385437214	0.705367141169033
chr1	154558489	154558622	133	-	utr5	UBE2Q1	0.805210167450653	1	0.744316716267792	1	0.615500188463931	0.997077513615559	-0.444014640171245	-0.229481707050435	0.33545635677164	0.553817385437214	-0.21453293312081
chr1	154584754	154584930	176	-	utr3	ADAR	0.662256189594714	1	0.94401928697493	1	0.923595599866992	0.997077513615559	-0.0556261398140342	0.167173392525517	0.451331759810319	0.663559259044556	-0.222799532339551
chr1	154598527	154598641	114	-	exon	ADAR	0.661534648433039	1	0.462712895056032	1	0.848630229443292	0.997077513615559	0.52288507882437	0.167173392525517	0.451331759810319	0.663559259044556	0.355711686298853
chr1	154601135	154601674	539	-	exon	ADAR	0.0123279509407997	0.545279735483077	0.20789951977499	1	0.52164713957333	0.997077513615559	-0.124554092719382	0.167173392525517	0.451331759810319	0.663559259044556	-0.291727485244898
chr1	154602004	154602650	646	-	utr5	ADAR	0.358695567375114	1	0.296153211226408	1	0.72182799702946	0.997077513615559	0.530704419586513	0.167173392525517	0.451331759810319	0.663559259044556	0.363531027060996
chr1	154608040	154608192	152	-	utr5	ADAR	0.212637174508845	1	0.301985575174039	1	0.334000612040035	0.997077513615559	0.0201877797708069	0.167173392525517	0.451331759810319	0.663559259044556	-0.14698561275471
chr1	154671965	154672073	108	+	intergenic	NA	0.089277714758387	0.962559410920488	0.177034311495689	1	0.163596478041414	0.997077513615559	0.356040000131873	NA	NA	NA	NA
chr1	154676883	154677109	226	+	intergenic	NA	0.288751776312148	1	0.312937988438954	1	0.0398149194760259	0.997077513615559	2.35229821364939	NA	NA	NA	NA
chr1	154678606	154678765	159	+	intergenic	NA	0.000215903203359279	0.0632958979153966	0.00649221809025494	1	0.0802352167486184	0.997077513615559	-0.281050907906963	NA	NA	NA	NA
chr1	154678997	154679109	112	+	intergenic	NA	0.0275101450814331	0.714580380394399	0.124480089616111	1	0.209183234896529	0.997077513615559	0.617167142534475	NA	NA	NA	NA
chr1	154679296	154679566	270	+	intergenic	NA	0.646243666255483	1	0.895526616544645	1	0.781081978207446	0.997077513615559	0.923680688955861	NA	NA	NA	NA
chr1	154869783	154869946	163	-	exon	KCNN3	0.970985631997867	1	0.884917207153532	1	0.911824731131186	0.997077513615559	3.20706956136028	2.87406545824549	6.65024223882267e-12	6.61305808867011e-10	0.333004103114793
chr1	154870015	154870120	105	-	utr5	KCNN3	0.723822265618178	1	0.614915002905292	1	0.684240442654081	0.997077513615559	2.65595284639869	2.87406545824549	6.65024223882267e-12	6.61305808867011e-10	-0.218112611846804
chr1	154936662	154936931	269	-	utr5	PMVK	0.597608525464109	1	0.464071063986125	1	0.932338706329767	0.997077513615559	-0.485760542552945	-0.830171477041933	0.00655687282211888	0.0371871662186231	0.344410934488987
chr1	154944813	154945145	332	-	utr3	PBXIP1	0.340597789707973	1	0.220445435725407	1	0.821906388740063	0.997077513615559	-0.184223597886962	-0.695668449919662	0.0302539682792634	0.111041949456262	0.5114448520327
chr1	154945812	154946268	456	-	exon	PBXIP1	0.430522466136253	1	0.257330209780111	1	0.766121682869444	0.997077513615559	-0.108653675456469	-0.695668449919662	0.0302539682792634	0.111041949456262	0.587014774463193
chr1	154946479	154946722	243	-	exon	PBXIP1	0.0746795416363207	0.934411237024118	0.0331888185330228	1	0.276775761842619	0.997077513615559	0.64289843299271	-0.695668449919662	0.0302539682792634	0.111041949456262	1.33856688291237
chr1	154947496	154947605	109	-	exon	PBXIP1	0.000765500676183588	0.131132962227633	0.000105661449897675	1	0.0415702407774289	0.997077513615559	1.03543573864561	-0.695668449919662	0.0302539682792634	0.111041949456262	1.73110418856528
chr1	154948211	154948428	217	-	utr3	PBXIP1	0.0195972437377825	0.627233689730324	0.00592955108697895	1	0.0415724862136297	0.997077513615559	1.08899413979523	-0.695668449919662	0.0302539682792634	0.111041949456262	1.78466258971489
chr1	154951312	154951432	120	-	exon	PBXIP1	0.00460094907259257	0.35664113826646	0.000767597647391652	1	0.0481784696473955	0.997077513615559	0.752363130242751	-0.695668449919662	0.0302539682792634	0.111041949456262	1.44803158016241
chr1	154951858	154951981	123	-	utr5	PBXIP1	0.137393905154398	1	0.0596609117497704	1	0.298686487316357	0.997077513615559	0.288314226071014	-0.695668449919662	0.0302539682792634	0.111041949456262	0.983982675990676
chr1	154953715	154953820	105	-	utr5	PBXIP1	0.92666905063334	1	0.840599209984774	1	0.399049835206596	0.997077513615559	-0.819568992640681	-0.695668449919662	0.0302539682792634	0.111041949456262	-0.123900542721019
chr1	154958426	154959867	1441	-	utr3	PYGO2	0.766933226293792	1	0.545597829869439	1	0.944928716758378	0.997077513615559	-0.0601852772031487	-0.307469610567168	0.306071015890163	0.522591150647962	0.24728433336402
chr1	154961538	154961971	433	-	utr5	PYGO2	0.766457466476024	1	0.840191359319134	1	0.414925425282296	0.997077513615559	0.101990560140158	-0.307469610567168	0.306071015890163	0.522591150647962	0.409460170707327
chr1	154962124	154962634	510	-	utr3	SHC1	0.541151018391017	1	0.822722129169975	1	0.897965884756461	0.997077513615559	-0.353359134851057	0.0309337610030374	0.905628147843404	0.955315285873822	-0.384292895854094
chr1	154963678	154963973	295	-	utr3	SHC1	0.2775223992814	1	0.189765201063603	1	0.564694382499544	0.997077513615559	0.370698866335417	0.0309337610030374	0.905628147843404	0.955315285873822	0.33976510533238
chr1	154970523	154970708	185	-	utr5	SHC1	0.362812670642325	1	0.243436688469637	1	0.578128566388729	0.997077513615559	0.35120379740874	0.0309337610030374	0.905628147843404	0.955315285873822	0.320270036405703
chr1	154974272	154974409	137	-	utr5	SHC1	0.757590870858885	1	0.580472452405906	1	0.555430143577758	0.997077513615559	-0.175638495382948	0.0309337610030374	0.905628147843404	0.955315285873822	-0.206572256385985
chr1	154983341	154983548	207	+	utr5	FLAD1	0.682499818830527	1	0.904735712260406	1	0.98934041529298	0.997077513615559	0.199529215957369	-0.386428406074027	0.0928654028278837	0.237790284822963	0.585957622031396
chr1	154983790	154983984	194	+	utr5	FLAD1	0.388074556108107	1	0.293055803700595	1	0.734934592269947	0.997077513615559	0.188208370181611	-0.386428406074027	0.0928654028278837	0.237790284822963	0.574636776255638
chr1	154987475	154987742	267	+	utr5	FLAD1	0.38092552010403	1	0.312683418871972	1	0.618313775894724	0.997077513615559	-0.00833154441199828	-0.386428406074027	0.0928654028278837	0.237790284822963	0.378096861662028
chr1	154987817	154988483	666	+	utr5	FLAD1	0.606759287801672	1	0.403529994155573	1	0.769433637322114	0.997077513615559	-0.27713153357985	-0.386428406074027	0.0928654028278837	0.237790284822963	0.109296872494177
chr1	154988538	154988869	331	+	utr5	FLAD1	0.74505301566513	1	0.890447065400652	1	0.957398785320414	0.997077513615559	-0.560060061663223	-0.386428406074027	0.0928654028278837	0.237790284822963	-0.173631655589197
chr1	154989497	154989608	111	+	utr5	FLAD1	0.889671071838537	1	0.664588568338813	1	0.659206826574795	0.997077513615559	-0.370290110696002	-0.386428406074027	0.0928654028278837	0.237790284822963	0.0161382953780245
chr1	154990310	154990431	121	+	utr3	FLAD1	0.947405224206248	1	0.863036947672293	1	0.759980053512856	0.997077513615559	-0.396051349948682	-0.386428406074027	0.0928654028278837	0.237790284822963	-0.00962294387465507
chr1	155001852	155001966	114	+	utr5*	ZBTB7B	0.329397873551808	1	0.250753921123215	1	0.432060944152511	0.997077513615559	3.01229673609898	-0.318512131158379	0.338964631640491	0.557700639284301	3.33080886725736
chr1	155002321	155002491	170	+	utr5*	ZBTB7B	0.821687380074206	1	0.68561104002176	1	0.959136850576496	0.997077513615559	0.769390670344781	-0.318512131158379	0.338964631640491	0.557700639284301	1.08790280150316
chr1	155002744	155002907	163	+	utr5	ZBTB7B	0.162865427301346	1	0.113989387992693	1	0.644973752704142	0.997077513615559	0.363949468516847	-0.318512131158379	0.338964631640491	0.557700639284301	0.682461599675226
chr1	155014583	155015714	1131	+	utr5	ZBTB7B	0.337966572700371	1	0.20372293079942	1	0.755069060063254	0.997077513615559	0.221051434985506	-0.318512131158379	0.338964631640491	0.557700639284301	0.539563566143885
chr1	155016183	155016893	710	+	utr3	ZBTB7B	0.808250369011441	1	0.983588589383026	1	0.70536427281139	0.997077513615559	-0.102593541796279	-0.318512131158379	0.338964631640491	0.557700639284301	0.2159185893621
chr1	155017084	155017868	784	+	utr3	ZBTB7B	0.288982309045468	1	0.16259038566531	1	0.677262080433925	0.997077513615559	0.240457882162687	-0.318512131158379	0.338964631640491	0.557700639284301	0.558970013321067
chr1	155050476	155050595	119	+	exon	ADAM15	0.558880118916632	1	0.555141618784558	1	0.297477846768929	0.997077513615559	-0.279505526418076	0.548381449987137	0.10161873781308	0.253502950395264	-0.827886976405213
chr1	155050652	155051139	487	+	utr3	DCST1	0.437083628935057	1	0.338929606219749	1	0.845499640008157	0.997077513615559	0.754889201335805	0.56482859414961	0.282020225942007	0.495903736122135	0.190060607186195
chr1	155062401	155062662	261	+	utr3	ADAM15	0.665978982802586	1	0.510131152347504	1	0.844133502332513	0.997077513615559	0.957169449276215	0.548381449987137	0.10161873781308	0.253502950395264	0.408787999289077
chr1	155069087	155069466	379	+	utr3	EFNA4	0.754636681913927	1	0.969166311133989	1	0.900438041201178	0.997077513615559	-0.869665029954452	-0.607088147028844	0.0941464531212845	0.240117594723011	-0.262576882925607
chr1	155135521	155135621	100	+	utr5	SLC50A1	0.528821735260717	1	0.40907432613891	1	0.797442778386311	0.997077513615559	1.30282760891935	0.0957472836093043	0.779485956564854	0.887870335708831	1.20708032531005
chr1	155135771	155135974	203	+	utr5	SLC50A1	0.430994964942202	1	0.528721085260785	1	0.720235661224505	0.997077513615559	0.0922904911434934	0.0957472836093043	0.779485956564854	0.887870335708831	-0.00345679246581089
chr1	155140062	155140290	228	-	utr5	DPM3	0.647807683618227	1	0.846003448738224	1	0.620376724615488	0.997077513615559	-0.0552380343314166	0.0267141301481131	0.949080315626235	0.976415265128784	-0.0819521644795296
chr1	155172822	155172947	125	-	utr3	RP11-201K10.3	0.788767613235112	1	0.867116162297394	1	0.99720701329798	0.997606510656565	0.515822655248412	NA	NA	NA	NA
chr1	155183960	155184139	179	+	exon	TRIM46	0.0685118580561333	0.919512864095514	0.0611774330798463	1	0.439391977915128	0.997077513615559	-0.919992278626758	-0.281231126339992	0.522144803403512	0.719284281312167	-0.638761152286766
chr1	155185871	155186011	140	-	utr3	MUC1	0.964969230512321	1	0.94960676759017	1	0.660365022261467	0.997077513615559	0.129296479094437	0.0642647175456497	0.896247872234026	0.950592149032234	0.0650317615487868
chr1	155188248	155188563	315	-	exon	MUC1	0.415143634388061	1	0.464184588244194	1	0.342501611976803	0.997077513615559	-0.354436985718453	0.0642647175456497	0.896247872234026	0.950592149032234	-0.418701703264103
chr1	155191959	155192062	103	-	exon	MUC1	0.714625806118744	1	0.620237052698707	1	0.80357123179961	0.997077513615559	0.588123715668479	0.0642647175456497	0.896247872234026	0.950592149032234	0.523858998122829
chr1	155208793	155208895	102	+	utr5	MTX1	0.649030931938959	1	0.521218520619663	1	0.961863415950832	0.997077513615559	0.281243261527194	-0.123648462646887	0.688579428622296	0.835547046347839	0.404891724174081
chr1	155208926	155209138	212	-	exon	THBS3	0.873157212217303	1	0.958608336515797	1	0.647552249482636	0.997077513615559	0.498929758323947	-0.653890147054957	0.0521051022478754	0.159704301799602	1.1528199053789
chr1	155236350	155236501	151	-	exon	GBA	0.912594297921999	1	0.845914085016373	1	0.657599396575913	0.997077513615559	-1.35922923925173	-1.2509324288496	7.35084735243458e-06	0.000153339781162365	-0.108296810402126
chr1	155247449	155247838	389	-	utr3	FAM189B	0.492219970800586	1	0.355579108309904	1	0.899086893361115	0.997077513615559	0.0931731584719163	-0.417729547334258	0.284201843652722	0.498602248027136	0.510902705806174
chr1	155250338	155250751	413	-	exon	FAM189B	0.87367249917254	1	0.943481867587117	1	0.457057563144187	0.997077513615559	-0.473145256504005	-0.417729547334258	0.284201843652722	0.498602248027136	-0.0554157091697475
chr1	155254745	155254984	239	-	utr5	FAM189B	0.588838647591239	1	0.503490568778788	1	0.911624589559096	0.997077513615559	0.579338694866175	-0.417729547334258	0.284201843652722	0.498602248027136	0.997068242200432
chr1	155255046	155255472	426	-	utr5	FAM189B	0.731063094557321	1	0.839115854570892	1	0.505830578768082	0.997077513615559	-0.40703487190555	-0.417729547334258	0.284201843652722	0.498602248027136	0.0106946754287078
chr1	155260613	155260718	105	-	exon	SCAMP3	0.715882459779705	1	0.537682633223469	1	0.865721534822335	0.997077513615559	0.693670812662573	0.319221659661439	0.316727980587462	0.533339469131982	0.374449153001134
chr1	155262146	155262343	197	-	utr5	SCAMP3	0.602635449180412	1	0.838075949352719	1	0.716473329361658	0.997077513615559	0.442922838327706	0.319221659661439	0.316727980587462	0.533339469131982	0.123701178666266
chr1	155263066	155263168	102	-	utr3	CLK2	0.417455364421174	1	0.300431781987482	1	0.602477504224334	0.997077513615559	0.256013787290367	-0.248442418516715	0.331601307423688	0.549513001622435	0.504456205807082
chr1	155268777	155268880	103	-	exon	CLK2	0.148127356764308	1	0.0982341694916842	1	0.663771905151049	0.997077513615559	0.50684250248656	-0.248442418516715	0.331601307423688	0.549513001622435	0.755284921003275
chr1	155270904	155271046	142	-	exon	CLK2	0.0105081564237465	0.496510739028512	0.00927277324098538	1	0.348016740437422	0.997077513615559	0.981590947389838	-0.248442418516715	0.331601307423688	0.549513001622435	1.23003336590655
chr1	155273240	155273487	247	-	utr5	CLK2	0.128410926013803	1	0.0767453521273912	1	0.475242290417157	0.997077513615559	0.374248087932914	-0.248442418516715	0.331601307423688	0.549513001622435	0.622690506449629
chr1	155277516	155277815	299	+	utr5	HCN3	0.573551611036724	1	0.620957588030015	1	0.365073107793185	0.997077513615559	1.01015886339321	0.804345399282751	0.0183822963797094	0.0774602719864304	0.205813464110463
chr1	155287912	155288166	254	+	exon	HCN3	0.580019615511887	1	0.461996172965608	1	0.921932132908228	0.997077513615559	1.50486786465376	0.804345399282751	0.0183822963797094	0.0774602719864304	0.700522465371007
chr1	155288305	155288432	127	+	exon	HCN3	0.718984647143343	1	0.614574721291545	1	0.905891547329177	0.997077513615559	1.62775186875077	0.804345399282751	0.0183822963797094	0.0774602719864304	0.823406469468023
chr1	155288535	155288667	132	+	utr3	HCN3	0.0939423889043565	0.968940270191104	0.0770480948740515	1	0.314323862889547	0.997077513615559	1.49402426229664	0.804345399282751	0.0183822963797094	0.0774602719864304	0.689678863013893
chr1	155308857	155309041	184	+	utr5	FDPS	0.224453898492032	1	0.379171858235201	1	0.796603713659595	0.997077513615559	-0.84546494951773	-0.480591636042733	0.084514302557367	0.222818947245888	-0.364873313474997
chr1	155309993	155310115	122	+	utr5	FDPS	0.970168560903504	1	0.71408751868955	1	0.834586062072846	0.997077513615559	-0.447617759093848	-0.480591636042733	0.084514302557367	0.222818947245888	0.0329738769488857
chr1	155326929	155327040	111	+	utr5	RUSC1	0.584465129808242	1	0.489665740775626	1	0.892721359646121	0.997077513615559	1.43436433145527	1.08111858353536	0.00457077426536963	0.0285325972560752	0.353245747919908
chr1	155338326	155338431	105	-	exon	ASH1L	0.23164193492142	1	0.177667438769217	1	0.259620688866009	0.997077513615559	1.61936451750543	1.08830055868324	9.54656105671108e-07	2.69166453208732e-05	0.531063958822194
chr1	155438389	155438945	556	-	exon	ASH1L	0.00610660256844347	0.414592350722065	0.0606793386739596	1	0.586602486221191	0.997077513615559	0.419508559909361	1.08830055868324	9.54656105671108e-07	2.69166453208732e-05	-0.668791998773876
chr1	155468254	155468440	186	-	intron	ASH1L	0.948875962274747	1	0.879628112648256	1	0.722264025720743	0.997077513615559	1.88055943204084	1.08830055868324	9.54656105671108e-07	2.69166453208732e-05	0.792258873357604
chr1	155477928	155478475	547	-	exon	ASH1L	0.536991119548819	1	0.878019627535619	1	0.960483339468923	0.997077513615559	1.17641899903037	1.08830055868324	9.54656105671108e-07	2.69166453208732e-05	0.0881184403471309
chr1	155478891	155479092	201	-	exon	ASH1L	0.126274981840007	1	0.235536008176679	1	0.344239188595834	0.997077513615559	0.404807827915647	1.08830055868324	9.54656105671108e-07	2.69166453208732e-05	-0.68349273076759
chr1	155481520	155482279	759	-	utr3	ASH1L	0.583046454927571	1	0.380325122737554	1	0.564556483840355	0.997077513615559	1.54150916249599	1.08830055868324	9.54656105671108e-07	2.69166453208732e-05	0.453208603812749
chr1	155521165	155521465	300	-	exon	ASH1L	0.0279971718447802	0.719325098791221	0.0978321659696504	1	0.379177708253811	0.997077513615559	0.808288425119713	1.08830055868324	9.54656105671108e-07	2.69166453208732e-05	-0.280012133563525
chr1	155562211	155562508	297	-	utr5	ASH1L	0.759452079822958	1	0.613289028038134	1	0.876645400253113	0.997077513615559	1.53856701055139	1.08830055868324	9.54656105671108e-07	2.69166453208732e-05	0.450266451868156
chr1	155562629	155562841	212	-	utr5	ASH1L	0.508667994620665	1	0.553524438043738	1	0.291880442329447	0.997077513615559	1.00271525172243	1.08830055868324	9.54656105671108e-07	2.69166453208732e-05	-0.0855853069608026
chr1	155562977	155563664	687	+	exon	ASH1L-AS1	0.738532472190251	1	0.902282124075547	1	0.679058531100956	0.997077513615559	-0.102594650575553	-0.253211413911441	0.491926291262631	0.695900623332165	0.150616763335889
chr1	155659655	155659925	270	-	utr3	YY1AP1	0.109763697500508	1	0.0631928873701119	1	0.316605461056022	0.997077513615559	0.511882417231632	0.26944077142775	0.265050496729908	0.476168412990122	0.242441645803881
chr1	155660329	155660457	128	-	utr3	YY1AP1	0.531871841238393	1	0.371279244887076	1	0.628716094301253	0.997077513615559	0.643834149604417	0.26944077142775	0.265050496729908	0.476168412990122	0.374393378176667
chr1	155660696	155660884	188	-	utr3	YY1AP1	0.504561833290249	1	0.820066508134669	1	0.86752621857616	0.997077513615559	0.195661258868743	0.26944077142775	0.265050496729908	0.476168412990122	-0.0737795125590074
chr1	155689227	155689340	113	+	utr5	DAP3	0.318270358107879	1	0.22402302526027	1	0.44312946500552	0.997077513615559	2.53935181152846	-0.249822880529924	0.285303327346706	0.499650013502526	2.78917469205839
chr1	155738230	155738436	206	+	utr3	DAP3	0.307251164893706	1	0.199305463519691	1	0.408574586531679	0.997077513615559	0.0166211516017329	-0.249822880529924	0.285303327346706	0.499650013502526	0.266444032131657
chr1	155748028	155748448	420	+	exon	MSTO2P	0.14470392975863	1	0.346620940773636	1	0.645550966676758	0.997077513615559	0.111050556692477	0.524744091371243	0.232059697114073	0.437915970675715	-0.413693534678766
chr1	155765117	155765728	611	-	utr3	GON4L	0.544462470286544	1	0.932272776936766	1	0.953946927775614	0.997077513615559	-0.565379318478633	-0.322061162166647	0.182696587381482	0.374989577592057	-0.243318156311986
chr1	155766077	155766266	189	-	exon	GON4L	0.417638518217279	1	0.303447429496898	1	0.85798828160909	0.997077513615559	0.236073415931159	-0.322061162166647	0.182696587381482	0.374989577592057	0.558134578097806
chr1	155766505	155766661	156	-	exon	GON4L	0.481800036907867	1	0.367770095623126	1	0.813850422782944	0.997077513615559	-0.321403149952615	-0.322061162166647	0.182696587381482	0.374989577592057	0.000658012214031334
chr1	155853420	155853654	234	-	exon	GON4L	0.922931245451463	1	0.709941538428661	1	0.799808775030012	0.997077513615559	-0.322386976750336	-0.322061162166647	0.182696587381482	0.374989577592057	-0.000325814583689243
chr1	155853705	155853825	120	-	utr5	GON4L	0.234474976702458	1	0.353596213781239	1	0.886637636612245	0.997077513615559	-0.665703547467878	-0.322061162166647	0.182696587381482	0.374989577592057	-0.343642385301231
chr1	155859535	155859725	190	+	utr5	SYT11	0.843200328853886	1	0.980424394417575	1	0.70163296110666	0.997077513615559	-0.76456976498962	-0.699088638143217	0.0191627594224582	0.0798036021339958	-0.0654811268464027
chr1	155868038	155868594	556	+	exon	SYT11	0.152265567976495	1	0.395368027767312	1	0.436982956662497	0.997077513615559	-1.02498746315132	-0.699088638143217	0.0191627594224582	0.0798036021339958	-0.325898825008099
chr1	155882628	155882728	100	+	utr3	SYT11	0.886872964300882	1	0.822078874268926	1	0.7348064270607	0.997077513615559	-1.12818303472956	-0.699088638143217	0.0191627594224582	0.0798036021339958	-0.429094396586344
chr1	155884785	155884928	143	+	utr3	SYT11	0.0366689194272823	0.790871245990984	0.0416001964726378	1	0.254988854671314	0.997077513615559	-2.11039268871456	-0.699088638143217	0.0191627594224582	0.0798036021339958	-1.41130405057135
chr1	155900268	155900480	212	-	utr3	RIT1	0.534547865464281	1	0.405784128016305	1	0.711331739953196	0.997077513615559	0.575067782273327	0.183655232739633	0.613330475107209	0.785534147418262	0.391412549533694
chr1	155913202	155913439	237	-	utr3	KIAA0907	0.718151111247886	1	0.884920673258126	1	0.952583875122514	0.997077513615559	-1.12512360081824	-0.124530595979333	0.57817019308894	0.760970386090867	-1.00059300483891
chr1	155933736	155933894	158	-	exon	KIAA0907	0.285526085932796	1	0.223209663702876	1	0.621502998001548	0.997077513615559	0.571066239353265	-0.124530595979333	0.57817019308894	0.760970386090867	0.695596835332598
chr1	155947743	155947931	188	-	utr3	ARHGEF2	0.680797313176174	1	0.987498935295782	1	0.869401854053357	0.997077513615559	1.17573008893653	1.03215002346793	4.12348607327817e-05	0.000667845870502216	0.143580065468601
chr1	155950361	155950535	174	-	utr3	ARHGEF2	0.321417530048938	1	0.21411840670979	1	0.559679997599451	0.997077513615559	1.79116285056231	1.03215002346793	4.12348607327817e-05	0.000667845870502216	0.759012827094379
chr1	155950894	155951159	265	-	exon	ARHGEF2	0.520707164071295	1	0.339774686122849	1	0.696051802882907	0.997077513615559	1.62586176634211	1.03215002346793	4.12348607327817e-05	0.000667845870502216	0.59371174287418
chr1	155977851	155977960	109	-	intron	ARHGEF2	0.23048188856128	1	0.153892657917529	1	0.159984901149341	0.997077513615559	3.30352987521258	1.03215002346793	4.12348607327817e-05	0.000667845870502216	2.27137985174465
chr1	155978323	155978552	229	-	utr5	ARHGEF2	0.509139070278546	1	0.813514757960707	1	0.928930587684123	0.997077513615559	0.959084642105708	1.03215002346793	4.12348607327817e-05	0.000667845870502216	-0.0730653813622206
chr1	156036876	156037119	243	-	utr3	UBQLN4	0.87754623837449	1	0.640767326137596	1	0.899426440302334	0.997077513615559	-0.0305962097917017	-0.363257706588527	0.169173618906121	0.35730457391378	0.332661496796826
chr1	156051207	156051313	106	-	exon	UBQLN4	0.626434944006318	1	0.484794454564045	1	0.99140286341328	0.997077513615559	0.110648482381372	-0.363257706588527	0.169173618906121	0.35730457391378	0.4739061889699
chr1	156054778	156054917	139	+	utr5	LAMTOR2	0.789164474032474	1	0.926668115343753	1	0.859510387340395	0.997077513615559	0.190039916244515	0.0918059171951706	0.774237880747907	0.88500900316601	0.0982339990493444
chr1	156055202	156055333	131	+	exon	LAMTOR2	0.538308389370204	1	0.34871745824456	1	0.759820901361523	0.997077513615559	0.641792167115316	0.0918059171951706	0.774237880747907	0.88500900316601	0.549986249920146
chr1	156058267	156058373	106	+	utr3	LAMTOR2	0.463514383592043	1	0.292854514404359	1	0.585786992408759	0.997077513615559	0.496437818875475	0.0918059171951706	0.774237880747907	0.88500900316601	0.404631901680305
chr1	156076177	156077718	1541	-	utr3	MEX3A	0.929337251947788	1	0.816683053763621	1	0.616503273791759	0.997077513615559	0.137285808048894	-0.191697014126516	0.596312997659064	0.77370377435594	0.32898282217541
chr1	156081604	156081728	124	-	exon	MEX3A	0.618422906408539	1	0.467746598068643	1	0.862963808355813	0.997077513615559	0.640792795446698	-0.191697014126516	0.596312997659064	0.77370377435594	0.832489809573214
chr1	156081847	156082474	627	-	exon	MEX3A	0.464128635891994	1	0.562028906956397	1	0.396819463245426	0.997077513615559	-0.369565422140551	-0.191697014126516	0.596312997659064	0.77370377435594	-0.177868408014036
chr1	156114684	156115184	500	+	utr5	LMNA	0.756443841787397	1	0.870404629577256	1	0.34237112909552	0.997077513615559	2.51265212367545	2.39839366160362	3.10952013098442e-11	2.6959539535635e-09	0.114258462071834
chr1	156130543	156130693	150	+	utr3	LMNA	0.179791715046447	1	0.107924096620706	1	0.109428302590776	0.997077513615559	3.25429105457593	2.39839366160362	3.10952013098442e-11	2.6959539535635e-09	0.855897392972307
chr1	156134761	156134886	125	+	utr3	LMNA	0.00684329212540112	0.425483178776111	0.00186113816379933	1	0.00622938461446265	0.997077513615559	3.77256268019977	2.39839366160362	3.10952013098442e-11	2.6959539535635e-09	1.37416901859615
chr1	156135892	156136025	133	+	exon	LMNA	0.0126790498671903	0.548592516444861	0.00721429996181474	1	0.00481378399279451	0.997077513615559	3.70797577451688	2.39839366160362	3.10952013098442e-11	2.6959539535635e-09	1.30958211291326
chr1	156137052	156137157	105	+	exon	LMNA	0.0413638239731416	0.810696952827378	0.0135719462846191	1	0.0119735705712516	0.997077513615559	3.57723977377205	2.39839366160362	3.10952013098442e-11	2.6959539535635e-09	1.17884611216843
chr1	156194097	156194226	129	+	utr5	SLC25A44	0.124889276479245	1	0.238413259632305	1	0.600880431047387	0.997077513615559	-0.393613138399556	-0.502476114323383	0.0283316382461577	0.106134616729867	0.108862975923828
chr1	156195985	156196193	208	+	intron	SLC25A44	0.463115326350372	1	0.572647420835805	1	0.97552547833979	0.997077513615559	-0.87943943942921	-0.502476114323383	0.0283316382461577	0.106134616729867	-0.376963325105826
chr1	156199524	156199667	143	+	exon	SLC25A44	0.993297472714651	1	0.848904675011064	1	0.810224316301426	0.997077513615559	-0.706886378896621	-0.502476114323383	0.0283316382461577	0.106134616729867	-0.204410264573237
chr1	156199800	156199917	117	+	utr5	SLC25A44	0.577145796883572	1	0.423272657631625	1	0.909464818655468	0.997077513615559	0.146541928471305	-0.502476114323383	0.0283316382461577	0.106134616729867	0.649018042794688
chr1	156200147	156200405	258	+	exon	SLC25A44	0.767265438575452	1	0.967924024396182	1	0.963223709360094	0.997077513615559	-0.686887320609266	-0.502476114323383	0.0283316382461577	0.106134616729867	-0.184411206285882
chr1	156210323	156210713	390	+	utr3	SLC25A44	0.88380444808546	1	0.663648092416992	1	0.995344564134927	0.99715406861221	-0.121398536816988	-0.502476114323383	0.0283316382461577	0.106134616729867	0.381077577506396
chr1	156212543	156212668	125	+	utr3	SLC25A44	0.574003483496548	1	0.463768487311546	1	0.673583018963145	0.997077513615559	0.1039429687832	-0.502476114323383	0.0283316382461577	0.106134616729867	0.606419083106583
chr1	156238018	156238280	262	+	intron	PMF1	0.135400404175448	1	0.17366230804721	1	0.695795235076304	0.997077513615559	-1.5901309264396	0.104697136825494	0.743477911316542	0.867740152772965	-1.69482806326509
chr1	156238536	156238689	153	+	intron	PMF1	0.278239697091592	1	0.347574365674111	1	0.714995030091152	0.997077513615559	-0.832892127828768	0.104697136825494	0.743477911316542	0.867740152772965	-0.937589264654263
chr1	156238805	156239058	253	+	intron	PMF1	0.0274914573713222	0.714580380394399	0.0339572099333552	1	0.195984844132025	0.997077513615559	-0.976263598100405	0.104697136825494	0.743477911316542	0.867740152772965	-1.0809607349259
chr1	156239679	156239857	178	+	utr3	PMF1	0.0926359674617065	0.968940270191104	0.0605760282147116	1	0.412853183282436	0.997077513615559	1.20172550263789	0.104697136825494	0.743477911316542	0.867740152772965	1.0970283658124
chr1	156250435	156250552	117	-	utr3	SMG5	0.682602587909177	1	0.526116480040943	1	0.992074029678305	0.997077513615559	-0.00530756573989429	-0.204705185266654	0.444417810351184	0.657700253385905	0.19939761952676
chr1	156265917	156266235	318	-	exon	SMG5	0.579173371341581	1	0.956214551792073	1	0.783556408714565	0.997077513615559	-0.176902863283614	-0.204705185266654	0.444417810351184	0.657700253385905	0.0278023219830405
chr1	156282637	156282824	187	-	utr5	SMG5	0.652294627114796	1	0.514469809883945	1	0.861976776492187	0.997077513615559	0.314644557270687	-0.204705185266654	0.444417810351184	0.657700253385905	0.519349742537342
chr1	156285179	156285358	179	+	utr5	TMEM79	0.104699816876647	0.99326236044944	0.0789623188494946	1	0.62597920225093	0.997077513615559	1.16285686794545	-0.115330912984605	0.725354042424812	0.858212399378821	1.27818778093006
chr1	156285444	156285741	297	+	exon	TMEM79	0.11636289017258	1	0.0725138283655862	1	0.635160884645796	0.997077513615559	1.10333389481962	-0.115330912984605	0.725354042424812	0.858212399378821	1.21866480780422
chr1	156291445	156292339	894	+	utr3	TMEM79	0.104119090329384	0.99326236044944	0.0719989388395562	1	0.267201797410047	0.997077513615559	0.406666726889991	-0.115330912984605	0.725354042424812	0.858212399378821	0.521997639874596
chr1	156292786	156292956	170	-	utr3	GLMP	0.739091493303713	1	0.553685778296107	1	0.591365732275352	0.997077513615559	-1.14769131408153	-1.16568173097315	8.55045553064514e-05	0.00122502444608884	0.0179904168916203
chr1	156309239	156309342	103	-	utr3	CCT3	0.000563008269059605	0.106912307093003	0.000199085684532813	1	0.00735189081674152	0.997077513615559	1.55928674077956	0.230451470470314	0.362432966589995	0.580970815272484	1.32883527030925
chr1	156468218	156468338	120	-	utr3	MEF2D	0.628393189166047	1	0.42448217012397	1	0.620508328899928	0.997077513615559	-0.495616044474082	-0.987625254072046	0.000907737279096424	0.00823284180165125	0.492009209597964
chr1	156479746	156479855	109	-	exon	MEF2D	0.0543299120385118	0.867481745002904	0.0233867643566988	1	0.130498412998906	0.997077513615559	0.282452816109813	-0.987625254072046	0.000907737279096424	0.00823284180165125	1.27007807018186
chr1	156483324	156483466	142	-	utr5	MEF2D	0.26291966581403	1	0.156693969311215	1	0.460443383944892	0.997077513615559	-0.000432636889851331	-0.987625254072046	0.000907737279096424	0.00823284180165125	0.987192617182195
chr1	156500689	156500822	133	-	utr5	MEF2D	0.181551760832004	1	0.261498223338778	1	0.368938315642398	0.997077513615559	-1.41275198255765	-0.987625254072046	0.000907737279096424	0.00823284180165125	-0.425126728485602
chr1	156526083	156526426	343	-	utr3	IQGAP3	0.382476293401758	1	0.253198735656227	1	0.211091083067648	0.997077513615559	0.880904135741953	-0.07500117600634	0.793887491798757	0.896589374438847	0.955905311748293
chr1	156595041	156595687	646	-	utr3	GPATCH4	0.32970804868	1	0.546465782251504	1	0.863856567505957	0.997077513615559	0.412262228953786	0.629099230434544	0.0067070014824922	0.0378132593233618	-0.216837001480759
chr1	156599030	156599131	101	+	utr3	AL365181.1	0.808674311290774	1	0.971428676116385	1	0.688012398410159	0.997077513615559	0.382481018654772	1.76877405378674	0.00818602660640344	0.0437176366059783	-1.38629303513196
chr1	156637902	156638243	341	-	exon	RP11-284F21.9	0.691816070204989	1	0.73984094027071	1	0.388357840766522	0.997077513615559	-0.825496954137797	-0.802086623579352	0.119804320203152	0.284991088031917	-0.0234103305584448
chr1	156638502	156638757	255	-	exon	RP11-284F21.9	0.722164934169977	1	0.632957949943207	1	0.947645506605881	0.997077513615559	0.41211898544635	-0.802086623579352	0.119804320203152	0.284991088031917	1.2142056090257
chr1	156638824	156639032	208	-	exon	RP11-284F21.9	0.917537094806535	1	0.829298330909905	1	0.920360351981427	0.997077513615559	-0.258185139421359	-0.802086623579352	0.119804320203152	0.284991088031917	0.543901484157993
chr1	156639591	156639935	344	-	exon	RP11-284F21.9	0.393278320335312	1	0.303474141608129	1	0.84330084458075	0.997077513615559	-0.201864312915442	-0.802086623579352	0.119804320203152	0.284991088031917	0.600222310663911
chr1	156640037	156640429	392	-	exon	RP11-284F21.9	0.606970776759312	1	0.491355382057207	1	0.914919738059168	0.997077513615559	-0.11355494578574	-0.802086623579352	0.119804320203152	0.284991088031917	0.688531677793612
chr1	156640780	156641258	478	-	exon	RP11-284F21.9	0.426090238031613	1	0.320766351140895	1	0.469213578715024	0.997077513615559	-0.243667591604931	-0.802086623579352	0.119804320203152	0.284991088031917	0.558419031974421
chr1	156641726	156642871	1145	+	utr5	BCAN	0.781172244680096	1	0.631909647315739	1	0.844427553766889	0.997077513615559	-0.832722429555882	-0.758631347981118	0.0585193711383976	0.172829618146019	-0.0740910815747639
chr1	156644290	156644450	160	-	exon	RP11-284F21.10	0.86069377574782	1	0.716636943814183	1	0.957033440761003	0.997077513615559	-0.832474507454461	-1.11812408543694	0.00226221276653776	0.016687804040102	0.285649577982475
chr1	156645285	156645393	108	+	intron	BCAN	0.883067998691676	1	0.95748942287601	1	0.978214318835412	0.997077513615559	-1.25581852652931	-0.758631347981118	0.0585193711383976	0.172829618146019	-0.497187178548189
chr1	156645855	156646133	278	+	utr5	BCAN	0.836687942096683	1	0.952777830557784	1	0.861086715661561	0.997077513615559	-1.18237765955719	-0.758631347981118	0.0585193711383976	0.172829618146019	-0.423746311576069
chr1	156646189	156647214	1025	-	exon	RP11-284F21.7	0.81523294670183	1	0.657512365641173	1	0.969271135129805	0.997077513615559	-0.510991704187674	-0.48344471073598	0.355578284475524	0.574315741851996	-0.0275469934516946
chr1	156715717	156715941	224	+	intergenic	NA	0.705923636380229	1	0.866255174647413	1	0.727527703866908	0.997077513615559	1.93675625863519	NA	NA	NA	NA
chr1	156723146	156723485	339	-	utr3	ISG20L2	0.944930054829767	1	0.735059998325464	1	0.972748847544971	0.997077513615559	-0.346447840686275	-0.265055289296976	0.220645081850588	0.424372766091003	-0.0813925513892988
chr1	156724257	156724360	103	-	exon	ISG20L2	0.164377502169424	1	0.109772505403432	1	0.599223131933601	0.997077513615559	0.325581323098929	-0.265055289296976	0.220645081850588	0.424372766091003	0.590636612395905
chr1	156726951	156727736	785	-	utr5	ISG20L2	0.879584402483976	1	0.731307080567858	1	0.752987074430466	0.997077513615559	-0.0619579753319364	-0.265055289296976	0.220645081850588	0.424372766091003	0.20309731396504
chr1	156727865	156728409	544	-	utr5	ISG20L2	0.457172433497422	1	0.700619870394424	1	0.518616074246457	0.997077513615559	-0.55941106420023	-0.265055289296976	0.220645081850588	0.424372766091003	-0.294355774903254
chr1	156728666	156729236	570	-	utr5	ISG20L2	0.743205632259071	1	0.568983114980038	1	0.922321726522315	0.997077513615559	0.502848039108737	-0.265055289296976	0.220645081850588	0.424372766091003	0.767903328405714
chr1	156731930	156732039	109	+	utr5	RRNAD1	0.852947396088127	1	0.984949728801906	1	0.860339527974777	0.997077513615559	0.318459545071726	0.214078338868169	0.54355693783588	0.73495458891049	0.104381206203556
chr1	156732147	156732357	210	+	utr5	RRNAD1	0.221125490660994	1	0.164817752662282	1	0.787864882343002	0.997077513615559	0.854870221052592	0.214078338868169	0.54355693783588	0.73495458891049	0.640791882184423
chr1	156734195	156734469	274	+	exon	RRNAD1	0.363833715141285	1	0.258791949350698	1	0.939908562436137	0.997077513615559	0.794643917749274	0.214078338868169	0.54355693783588	0.73495458891049	0.580565578881105
chr1	156735670	156735814	144	+	exon	RRNAD1	0.0698325051263674	0.92514712128435	0.031420198885068	1	0.222489610261811	0.997077513615559	1.46129722546815	0.214078338868169	0.54355693783588	0.73495458891049	1.24721888659998
chr1	156738622	156738806	184	-	utr5	MRPL24	0.538881668700253	1	0.360527968427652	1	0.723133732201793	0.997077513615559	-0.32347177578232	-0.673072804532741	0.00686224957857198	0.0384541006479299	0.349601028750421
chr1	156743355	156743472	117	-	utr3	HDGF	0.000513156777088451	0.099275526227727	0.000166953494158933	1	0.0228857732468714	0.997077513615559	1.00361744938734	-0.394899491311259	0.114250263756266	0.275511457423193	1.3985169406986
chr1	156744240	156744396	156	-	exon	HDGF	0.661722833952999	1	0.441472591642274	1	0.57448775644286	0.997077513615559	0.171853178915424	-0.394899491311259	0.114250263756266	0.275511457423193	0.566752670226683
chr1	156751395	156751519	124	-	utr5	HDGF	0.544964764223818	1	0.78225022479688	1	0.738398581388426	0.997077513615559	0.0334381580257203	-0.394899491311259	0.114250263756266	0.275511457423193	0.428337649336979
chr1	156751622	156751758	136	-	utr5	HDGF	0.177400348336029	1	0.329049888242997	1	0.633297232344192	0.997077513615559	-0.601339652348933	-0.394899491311259	0.114250263756266	0.275511457423193	-0.206440161037675
chr1	156767545	156767934	389	+	utr5	PRCC	0.778752977442121	1	0.596659845952168	1	0.839628762178768	0.997077513615559	0.33984493381195	0.16817495629089	0.601179029188472	0.777064652590907	0.17166997752106
chr1	156768042	156768143	101	+	exon	PRCC	0.801427293412148	1	0.681808942172815	1	0.945045337861758	0.997077513615559	0.572998361458162	0.16817495629089	0.601179029188472	0.777064652590907	0.404823405167272
chr1	156786592	156786980	388	+	exon	PRCC	0.443795761824176	1	0.58690221591941	1	0.424796668629887	0.997077513615559	0.0182895367334933	0.16817495629089	0.601179029188472	0.777064652590907	-0.149885419557396
chr1	156809398	156809505	107	-	exon	SH2D2A	0.971516818758315	1	0.811953168664007	1	0.964483537334303	0.997077513615559	0.400864119701187	-0.0484421471541647	0.894562051410039	0.949526725622471	0.449306266855352
chr1	156809734	156809862	128	-	exon	SH2D2A	0.600421216344574	1	0.750162906658586	1	0.888439346444065	0.997077513615559	0.26105522943302	-0.0484421471541647	0.894562051410039	0.949526725622471	0.309497376587184
chr1	156813921	156814102	181	-	exon	SH2D2A	0.891607778162551	1	0.749150827902141	1	0.973988847324352	0.997077513615559	0.22130818095834	-0.0484421471541647	0.894562051410039	0.949526725622471	0.269750328112505
chr1	156914651	156915006	355	+	utr3	PEAR1	0.199689396725502	1	0.144590155432488	1	0.0225983254061183	0.997077513615559	4.38103182115986	3.2881744050363	4.10588463907483e-12	4.28246854986812e-10	1.09285741612356
chr1	156935748	156936086	338	-	utr3	ARHGEF11	0.0534556061907343	0.864386472758541	0.0516929663781398	1	0.434194646796242	0.997077513615559	1.40610147589734	0.494895535900155	0.0502923211023449	0.15649508262264	0.911205939997188
chr1	156937403	156937532	129	-	exon	ARHGEF11	0.000298115906407558	0.0745466864577158	0.000673595574374252	1	0.155240020395701	0.997077513615559	1.94765624719217	0.494895535900155	0.0502923211023449	0.15649508262264	1.45276071129201
chr1	156939567	156939887	320	-	exon	ARHGEF11	0.00536198176666272	0.389154078033488	0.00598376945659062	1	0.148825910242778	0.997077513615559	1.75315798282914	0.494895535900155	0.0502923211023449	0.15649508262264	1.25826244692899
chr1	157045261	157045586	325	-	utr5	ARHGEF11	0.764464519674202	1	0.94662732987792	1	0.956911370936576	0.997077513615559	0.47027425609817	0.494895535900155	0.0502923211023449	0.15649508262264	-0.0246212798019851
chr1	157124835	157125358	523	-	utr3	ETV3	0.278520365594837	1	0.194150823358116	1	0.521368162696597	0.997077513615559	0.767639745851607	0.146783300428327	0.557515855429035	0.745683839995331	0.62085644542328
chr1	157125448	157125996	548	-	exon	ETV3	0.71152687847967	1	0.458729437279587	1	0.572075030740695	0.997077513615559	0.609216599738121	0.146783300428327	0.557515855429035	0.745683839995331	0.462433299309795
chr1	158095008	158095108	100	+	exon	KIRREL	0.330748425947739	1	0.159833620227865	1	0.229986264147742	0.997077513615559	1.19695468182816	0.649338840317547	0.178895843193008	0.370173498922048	0.547615841510613
chr1	159009920	159010059	139	+	utr5	IFI16	0.659562879633029	1	0.829242770412118	1	0.960956298085746	0.997077513615559	-0.859071116050854	-0.557416939143866	0.0644133791720054	0.184921853450757	-0.301654176906987
chr1	159016480	159016590	110	+	utr5	IFI16	0.580464618667374	1	0.360325392259117	1	0.579563772961845	0.997077513615559	-0.0718099395834004	-0.557416939143866	0.0644133791720054	0.184921853450757	0.485606999560466
chr1	159076668	159076819	151	-	utr5	AIM2	0.805149331460763	1	0.978954195208439	1	0.797128531615201	0.997077513615559	-0.647640937389092	-1.31958186632664	0.00118688870949626	0.010182139875159	0.671940928937545
chr1	159920451	159920584	133	-	utr5	TAGLN2	0.367140084668454	1	0.665705656488881	1	0.679278586864062	0.997077513615559	-0.396821190676266	-0.0825627963821942	0.737899312734537	0.864657920346798	-0.314258394294072
chr1	159928546	159928783	237	-	exon	IGSF9	0.838610686127998	1	0.934160662185595	1	0.827297394866626	0.997077513615559	4.58357815621181	4.07213908254921	1.87349724269756e-21	9.11900131603529e-19	0.511439073662607
chr1	160030223	160030454	231	-	utr3	PIGM	0.110141229329461	1	0.077472952238603	1	0.0783331905758155	0.997077513615559	-2.11218369023899	-1.39101706080327	4.52143232406636e-05	0.000724682948578261	-0.721166629435724
chr1	160030713	160031947	1234	-	utr5	PIGM	0.523968992721489	1	0.337808720799081	1	0.313050601111466	0.997077513615559	-0.606048368671083	-1.39101706080327	4.52143232406636e-05	0.000724682948578261	0.784968692132186
chr1	160092463	160092698	235	-	exon	IGSF8	0.244717012086448	1	0.148553815931733	1	0.630553994491425	0.997077513615559	0.230099318686276	-0.626565533898974	0.0482891190172504	0.152596852806461	0.85666485258525
chr1	160093082	160093354	272	-	exon	IGSF8	0.439159473448582	1	0.278254876609227	1	0.456209419544748	0.997077513615559	-0.156012937319146	-0.626565533898974	0.0482891190172504	0.152596852806461	0.470552596579828
chr1	160093830	160094051	221	-	exon	IGSF8	0.479606706227335	1	0.292033259518666	1	0.587861649229893	0.997077513615559	0.0797119975367465	-0.626565533898974	0.0482891190172504	0.152596852806461	0.706277531435721
chr1	160095097	160095275	178	-	exon	IGSF8	0.229682227946008	1	0.140518325458546	1	0.514427712969196	0.997077513615559	0.000769788033874072	-0.626565533898974	0.0482891190172504	0.152596852806461	0.627335321932848
chr1	160098444	160098620	176	-	utr5	IGSF8	0.52759842168538	1	0.653318273286473	1	0.735788097581896	0.997077513615559	-0.546371190923691	-0.626565533898974	0.0482891190172504	0.152596852806461	0.0801943429752833
chr1	160211489	160211595	106	+	utr5	PEA15	0.958039393058764	1	0.840178058468747	1	0.771688841144716	0.997077513615559	1.53584881649235	1.00969774091798	0.00874315671926576	0.0459326150386876	0.526151075574365
chr1	160217343	160217723	380	-	utr3	RP11-574F21.3	0.712101100213147	1	0.531276800294499	1	0.911641870872449	0.997077513615559	-0.105204745338443	2.16042811907052	0.282985031595174	0.497096157817938	-2.26563286440897
chr1	160239429	160239632	203	-	utr3	DCAF8	0.634937675976859	1	0.49870603407332	1	0.366645267272444	0.997077513615559	-0.898691539848562	-0.775626674285354	0.00557139813097365	0.033120392060367	-0.123064865563209
chr1	160239814	160240398	584	-	utr5	DCAF8	0.806454220978867	1	0.969017896245324	1	0.688042768217295	0.997077513615559	-0.342992079892526	-0.775626674285354	0.00557139813097365	0.033120392060367	0.432634594392828
chr1	160262206	160262580	374	-	utr5	DCAF8	0.564036126169255	1	0.415596339103901	1	0.901259597136281	0.997077513615559	-0.0969053676856476	-0.775626674285354	0.00557139813097365	0.033120392060367	0.678721306599706
chr1	160343162	160343498	336	+	utr5	NCSTN	0.083353495292536	0.952469443726001	0.188165483452933	1	0.483422026810403	0.997077513615559	-0.175993932679064	-0.85251152480272	0.005347036440833	0.0320961010416423	0.676517592123656
chr1	160370757	160370872	115	+	exon	NHLH1	0.750691846250003	1	0.686640696972453	1	0.930264846139167	0.997077513615559	1.4446665473166	1.47193434907524	0.00137176350329738	0.0114117561125885	-0.0272678017586392
chr1	160681293	160681523	230	-	exon	CD48	0.667981698905978	1	0.409894774039099	1	0.632354601325503	0.997077513615559	-0.442615764912271	-0.908411695579846	0.00113464580970072	0.00987346828732814	0.465795930667576
chr1	160739238	160739554	316	+	utr5	SLAMF7	0.546825739835552	1	0.727990846951863	1	0.63209785706832	0.997077513615559	-0.598671967730758	-1.02733361747413	0.000193192786473463	0.00239496902051821	0.428661649743377
chr1	160748156	160748407	251	+	exon	SLAMF7	0.345867951353377	1	0.571328928861439	1	0.723979183475895	0.997077513615559	-1.34165121849566	-1.02733361747413	0.000193192786473463	0.00239496902051821	-0.314317601021522
chr1	160750124	160750305	181	+	exon	SLAMF7	0.00214711521253293	0.244921894472337	0.000739882309254784	1	0.0435098119536822	0.997077513615559	0.195433835048837	-1.02733361747413	0.000193192786473463	0.00239496902051821	1.22276745252297
chr1	160750703	160750826	123	+	exon	SLAMF7	0.304336525076119	1	0.185785764489101	1	0.602158258159823	0.997077513615559	0.126131976107353	-1.02733361747413	0.000193192786473463	0.00239496902051821	1.15346559358149
chr1	160753779	160754038	259	+	utr3	SLAMF7	0.949423224407472	1	0.702992218390838	1	0.633293073388608	0.997077513615559	-0.959721172640191	-1.02733361747413	0.000193192786473463	0.00239496902051821	0.0676124448339432
chr1	160796102	160796277	175	+	utr5	LY9	0.946778187766902	1	0.87616931392819	1	0.447909219428022	0.997077513615559	-0.660072527212814	-1.00514920836905	4.67245103347334e-05	0.000745014261337266	0.345076681156241
chr1	160799692	160799913	221	+	utr3	LY9	0.961221493410479	1	0.812577347167006	1	0.510619503181059	0.997077513615559	-0.890375918834489	-1.00514920836905	4.67245103347334e-05	0.000745014261337266	0.114773289534566
chr1	160801889	160802612	723	+	utr3	LY9	0.547897208903349	1	0.34879107532793	1	0.416640639276906	0.997077513615559	-0.146497458035059	-1.00514920836905	4.67245103347334e-05	0.000745014261337266	0.858651750333995
chr1	160814582	160814688	106	+	exon	LY9	0.836296256992841	1	0.567330088745017	1	0.602486128111519	0.997077513615559	-0.585259284032962	-1.00514920836905	4.67245103347334e-05	0.000745014261337266	0.419889924336092
chr1	160816547	160816649	102	+	exon	LY9	0.474342862632311	1	0.33945600179161	1	0.451424670300562	0.997077513615559	-1.17748565153276	-1.00514920836905	4.67245103347334e-05	0.000745014261337266	-0.172336443163705
chr1	160828034	160828157	123	+	utr3	LY9	0.315127157680152	1	0.207360771921747	1	0.361539226452963	0.997077513615559	-0.553173328798226	-1.00514920836905	4.67245103347334e-05	0.000745014261337266	0.451975879570829
chr1	161021049	161021175	126	-	utr3	RP11-544M22.13	0.755112866471858	1	0.573908256338485	1	0.443093901995956	0.997077513615559	-0.173703377693996	1.30758956402424	0.204893654017557	0.404826202610961	-1.48129294171824
chr1	161038326	161038437	111	-	exon	TSTD1	0.844676262697898	1	0.962677060309701	1	0.958727922927729	0.997077513615559	0.262058053975641	0.460861859891699	0.117874072981763	0.281485477776384	-0.198803805916058
chr1	161038607	161038729	122	-	utr5	TSTD1	0.761989320683765	1	0.595740424788791	1	0.890393165717326	0.997077513615559	0.576059121450828	0.460861859891699	0.117874072981763	0.281485477776384	0.115197261559129
chr1	161039434	161039968	534	-	utr3	USF1	0.20339980054893	1	0.112245365351575	1	0.432190872316065	0.997077513615559	-0.0603852699205892	-0.630912118297002	0.0390951159728461	0.132910749624327	0.570526848376413
chr1	161047802	161048259	457	-	exon	ARHGAP30	0.0537469445686961	0.86678579314506	0.0179111561662855	1	0.221452755446495	0.997077513615559	-0.466825464193654	-1.37266533709414	1.66617571979697e-06	4.34867160583699e-05	0.905839872900486
chr1	161048474	161049058	584	-	utr3	ARHGAP30	0.789085487655769	1	0.522262063136724	1	0.693147844193025	0.997077513615559	-1.14415705978637	-1.37266533709414	1.66617571979697e-06	4.34867160583699e-05	0.228508277307765
chr1	161049205	161049359	154	-	utr3	ARHGAP30	0.0723680255726832	0.930614487710635	0.0367066439852129	1	0.216346387101445	0.997077513615559	-0.644075112134434	-1.37266533709414	1.66617571979697e-06	4.34867160583699e-05	0.728590224959706
chr1	161049491	161049739	248	-	utr3	ARHGAP30	0.205477452855114	1	0.121072636047014	1	0.351981617040248	0.997077513615559	-0.963885744493491	-1.37266533709414	1.66617571979697e-06	4.34867160583699e-05	0.408779592600649
chr1	161051463	161051739	276	-	utr3	ARHGAP30	0.0742369052203757	0.93302718636473	0.0244704694232694	1	0.199701879016563	0.997077513615559	-0.178205033873033	-1.37266533709414	1.66617571979697e-06	4.34867160583699e-05	1.19446030322111
chr1	161056489	161056594	105	-	exon	ARHGAP30	0.0319421869711061	0.760286939698495	0.0194272270079317	1	0.185678120801844	0.997077513615559	-0.311131666887162	-1.37266533709414	1.66617571979697e-06	4.34867160583699e-05	1.06153367020698
chr1	161069624	161069948	324	-	utr5	ARHGAP30	0.871517219313671	1	0.87236972469153	1	0.847905082347755	0.997077513615559	-0.839702067771909	-1.37266533709414	1.66617571979697e-06	4.34867160583699e-05	0.532963269322231
chr1	161102119	161102242	123	-	exon	PFDN2	0.393811208976095	1	0.220965233745867	1	0.453157782351689	0.997077513615559	1.27092472787791	0.603987026247612	0.0296196596163749	0.109583656007028	0.666937701630293
chr1	161117943	161118076	133	-	utr5	PFDN2	0.0140323273187614	0.574244687140488	0.0854690529464787	1	0.261373395324998	0.997077513615559	0.221408023783541	0.603987026247612	0.0296196596163749	0.109583656007028	-0.382579002464071
chr1	161118480	161118581	101	+	utr5	NIT1	0.859665546068342	1	0.712339324223772	1	0.684837160859986	0.997077513615559	1.00921638745326	-0.0142119007718801	0.954368559859562	0.978539616270093	1.02342828822514
chr1	161120714	161120932	218	+	utr3	NIT1	0.644425094127237	1	0.49466331108572	1	0.668929212157814	0.997077513615559	-0.23165458004431	-0.0142119007718801	0.954368559859562	0.978539616270093	-0.21744267927243
chr1	161122090	161122322	232	-	utr3	DEDD	0.29405033274129	1	0.581260688129363	1	0.503501851235482	0.997077513615559	-0.200743209436322	0.0444474220383485	0.873145135769282	0.940028663049397	-0.245190631474671
chr1	161122373	161122542	169	-	exon	DEDD	0.502016512134182	1	0.887946925867326	1	0.840824866887068	0.997077513615559	0.01818491055253	0.0444474220383485	0.873145135769282	0.940028663049397	-0.0262625114858185
chr1	161124225	161124356	131	+	utr3	NIT1	0.747080443654809	1	0.557575334012886	1	0.970329881205814	0.997077513615559	0.20100144411829	-0.0142119007718801	0.954368559859562	0.978539616270093	0.21521334489017
chr1	161124416	161124575	159	+	utr3	NIT1	0.372157866611937	1	0.269186315766112	1	0.920171333069073	0.997077513615559	0.583790583396484	-0.0142119007718801	0.954368559859562	0.978539616270093	0.598002484168364
chr1	161132944	161133201	257	-	utr5*	DEDD	0.535913242865923	1	0.692047467784051	1	0.899075760723756	0.997077513615559	0.0175446739787338	0.0444474220383485	0.873145135769282	0.940028663049397	-0.0269027480596147
chr1	161153861	161154069	208	+	utr5	UFC1	0.837747136663222	1	0.598293884777897	1	0.985795841484046	0.997077513615559	0.656616793369436	0.0917734721187476	0.73574975212727	0.862982840066519	0.564843321250688
chr1	161160651	161161141	490	+	exon	USP21	0.366942981975631	1	0.250589148472405	1	0.982180860924006	0.997077513615559	0.493081996909866	0.155465103859309	0.601833489858248	0.777419776498296	0.337616893050557
chr1	161166430	161166573	143	+	utr5	PPOX	0.751955119543663	1	0.852554188702633	1	0.739548897943314	0.997077513615559	-0.241404838286363	-0.440381743607383	0.116518140892483	0.279353551756053	0.19897690532102
chr1	161171594	161171738	144	-	utr3	B4GALT3	0.0291327491790813	0.728491795313739	0.0146861209800958	1	0.101310498857286	0.997077513615559	-0.147738845635213	-0.681971968091598	0.00765307846980872	0.0417063463104249	0.534233122456384
chr1	161176514	161176625	111	-	utr5	B4GALT3	0.432718673556705	1	0.300874010278725	1	0.519806148970166	0.997077513615559	0.122746424054163	-0.681971968091598	0.00765307846980872	0.0417063463104249	0.80471839214576
chr1	161177842	161177983	141	-	utr5	B4GALT3	0.853993069364496	1	0.794852035929546	1	0.88437741015592	0.997077513615559	-1.88550134854273	-0.681971968091598	0.00765307846980872	0.0417063463104249	-1.20352938045113
chr1	161203367	161203479	112	+	exon	NDUFS2	0.716875467250448	1	0.470645035737899	1	0.896360109862233	0.997077513615559	-0.209475089508765	-0.669431423072507	0.0115181839107509	0.0563102192810351	0.459956333563742
chr1	161229111	161229397	286	+	utr3	TOMM40L	0.241769857439006	1	0.212497417835313	1	0.414940603595233	0.997077513615559	-0.457971314681126	-0.693204232081787	0.00406262647651803	0.0261576952806953	0.235232917400661
chr1	161230273	161230551	278	-	utr3	NR1I3	0.363709742810353	1	0.256073084709832	1	0.273943200737892	0.997077513615559	-0.74554780888552	0.234655527640439	0.717254759938382	0.854300357628242	-0.980203336525958
chr1	161258772	161258913	141	+	utr5	PCP4L1	0.202499356078036	1	0.162970521913952	1	0.175621031606061	0.997077513615559	2.90312026333228	2.13619094303743	2.4594844923808e-16	5.98560857514148e-14	0.766929320294851
chr1	161305589	161305756	167	-	utr3	MPZ	0.330136418380265	1	0.37941666907206	1	0.622051889029051	0.997077513615559	-1.0605344110793	-0.625340605333815	0.11460329064088	0.276120201066578	-0.435193805745487
chr1	161389681	161389938	257	+	intergenic	NA	0.591910227165752	1	0.73505998168631	1	0.796605868412044	0.997077513615559	0.0645556455776532	NA	NA	NA	NA
chr1	161400127	161400230	103	+	intron	RP11-122G18.12	0.573431199483627	1	0.45263815101725	1	0.814075285505397	0.997077513615559	0.872038913213388	0.0805209096635669	0.911402115001883	0.958163708928088	0.791518003549821
chr1	161400367	161400508	141	+	intron	RP11-122G18.12	0.774529473224576	1	0.925163020489485	1	0.544840370553018	0.997077513615559	0.902523049787117	0.0805209096635669	0.911402115001883	0.958163708928088	0.82200214012355
chr1	161401027	161401253	226	+	intron	RP11-122G18.12	0.508925113325853	1	0.664475451304946	1	0.858143881583763	0.997077513615559	0.634994735380381	0.0805209096635669	0.911402115001883	0.958163708928088	0.554473825716814
chr1	161432302	161432500	198	-	intron	RP11-122G18.10	0.936241862402855	1	0.943775644816378	1	0.949438631266741	0.997077513615559	-1.06706724553667	0.464918524186006	0.729382055221806	0.86000183257087	-1.53198576972268
chr1	161432693	161432946	253	-	intron	RP11-122G18.10	0.374080864484931	1	0.500441344744563	1	0.61541694509666	0.997077513615559	-0.623113373187077	0.464918524186006	0.729382055221806	0.86000183257087	-1.08803189737308
chr1	161433060	161433870	810	-	exon	RP11-122G18.11	0.50853315559807	1	0.696636488290016	1	0.595967452820378	0.997077513615559	-0.624970497661389	-0.26889826167158	0.667301396164136	0.82281268390564	-0.356072235989809
chr1	161473058	161473285	227	+	intergenic	NA	0.863882347327362	1	0.986310356270623	1	0.953132209264586	0.997077513615559	0.759907284270476	NA	NA	NA	NA
chr1	161525957	161526057	100	+	exon	HSPA6	0.730107512644337	1	0.620790452271484	1	0.670605143837581	0.997077513615559	3.28517424475691	3.55896221954416	5.91684695687953e-13	7.29586675429625e-11	-0.273787974787248
chr1	161748675	161748965	290	+	utr5*	DUSP12	0.606868777391278	1	0.779171619103921	1	0.792976043499416	0.997077513615559	-0.788157056651386	0.115463707810664	0.618685714226798	0.789404730293796	-0.90362076446205
chr1	161749076	161749203	127	+	utr5*	DUSP12	0.405506122812034	1	0.44518611092604	1	0.429263231111942	0.997077513615559	-1.05524978254949	0.115463707810664	0.618685714226798	0.789404730293796	-1.17071349036015
chr1	161749504	161750076	572	+	utr5	DUSP12	0.61465019082858	1	0.817424304361316	1	0.662790565774157	0.997077513615559	0.0669949673401061	0.115463707810664	0.618685714226798	0.789404730293796	-0.0484687404705575
chr1	161958557	161958815	258	+	utr3	ATF6	0.766254632929075	1	0.944613696162675	1	0.762761863816266	0.997077513615559	-0.408802954465075	-0.580740137669377	0.00963421562293638	0.0492340538299405	0.171937183204302
chr1	162383324	162383670	346	+	utr3	RP11-565P22.6	0.754057441764557	1	0.906865138868206	1	0.964121413673517	0.997077513615559	-0.254414338216293	NA	NA	NA	NA
chr1	162497865	162498118	253	+	utr5	UHMK1	0.851465415720059	1	0.781856316345183	1	0.947828201653022	0.997077513615559	0.86963472435451	-0.370376974209844	0.197029252028775	0.39453482557578	1.24001169856435
chr1	162565976	162566268	292	+	utr5	UAP1	0.140068214419183	1	0.420905732993131	1	0.71323442101455	0.997077513615559	-0.322452446732721	0.117082006426187	0.635981039100114	0.801678907030356	-0.439534453158909
chr1	162599460	162599561	101	+	utr3	UAP1	0.980664505980603	1	0.905629970034112	1	0.615364263117433	0.997077513615559	-0.543786607941026	0.117082006426187	0.635981039100114	0.801678907030356	-0.660868614367214
chr1	162780259	162780393	134	+	utr3	DDR2	0.73204776462858	1	0.845570746891215	1	0.943301945896892	0.997077513615559	-1.27380665423432	-0.506305976251403	0.192411133744146	0.388180227937578	-0.767500677982922
chr1	163093424	163094040	616	+	intergenic	NA	0.709760652963356	1	0.98028939060873	1	0.511718740587544	0.997077513615559	0.692237934023874	NA	NA	NA	NA
chr1	163098562	163098785	223	+	intergenic	NA	0.20681214392581	1	0.243384623825604	1	0.854616699150863	0.997077513615559	-1.09322725252173	NA	NA	NA	NA
chr1	163099044	163099495	451	+	intergenic	NA	0.92413526212894	1	0.7672017748701	1	0.979349486619888	0.997077513615559	0.0686947016944536	NA	NA	NA	NA
chr1	163099665	163100444	779	+	intergenic	NA	0.972113662448385	1	0.7951809097515	1	0.891140912455293	0.997077513615559	0.497274499382631	NA	NA	NA	NA
chr1	163100553	163100904	351	+	intergenic	NA	0.573185727344711	1	0.453992890204685	1	0.708805050250348	0.997077513615559	0.75004364200831	NA	NA	NA	NA
chr1	163101130	163101598	468	+	intergenic	NA	0.535408664094339	1	0.713842570362646	1	0.750454462249381	0.997077513615559	0.226957472418983	NA	NA	NA	NA
chr1	163308971	163309118	147	+	intron	NUF2	0.707142171544453	1	0.615519085477597	1	0.747839623003737	0.997077513615559	-0.968772965300082	-0.566618280253388	0.0658729232798921	0.187405494614164	-0.402154685046694
chr1	163309583	163309683	100	+	intron	NUF2	0.590275701980663	1	0.620058628193364	1	0.547665911769073	0.997077513615559	-2.06776356916218	-0.566618280253388	0.0658729232798921	0.187405494614164	-1.5011452889088
chr1	163309967	163310327	360	+	intron	NUF2	0.778425636908086	1	0.939412350424802	1	0.970918193617384	0.997077513615559	-0.761253124328759	-0.566618280253388	0.0658729232798921	0.187405494614164	-0.194634844075371
chr1	163319171	163319331	160	-	exon	RGS5	0.483462770003754	1	0.647236290760229	1	0.799340428721509	0.997077513615559	-0.988103543693886	-0.831361767864248	0.152263973472589	0.335196606420101	-0.156741775829639
chr1	163321956	163322151	195	+	utr5	NUF2	0.774574226060542	1	0.630542479557909	1	0.647193290506497	0.997077513615559	-0.310032196564614	-0.566618280253388	0.0658729232798921	0.187405494614164	0.256586083688774
chr1	164559161	164559324	163	+	utr5	PBX1	0.671851763031043	1	0.511413260558801	1	0.706942797538639	0.997077513615559	-0.697353034740013	-0.949781520062275	5.41210996167706e-05	0.00083511445370839	0.252428485322263
chr1	164559383	164559607	224	+	utr5	PBX1	0.0708064326996517	0.928690095446788	0.155693363366863	1	0.431220693182603	0.997077513615559	-1.06856436854189	-0.949781520062275	5.41210996167706e-05	0.00083511445370839	-0.118782848479618
chr1	164559686	164559945	259	+	utr5	PBX1	0.465669429676874	1	0.872736720956913	1	0.870137450559335	0.997077513615559	-0.609730188621338	-0.949781520062275	5.41210996167706e-05	0.00083511445370839	0.340051331440937
chr1	164792434	164792652	218	+	utr5	PBX1	0.453863627039993	1	0.289669777726363	1	0.589176200605234	0.997077513615559	-0.0652218798089115	-0.949781520062275	5.41210996167706e-05	0.00083511445370839	0.884559640253364
chr1	165649774	165649896	122	+	utr5	MGST3	0.398728660257543	1	0.563892978901645	1	0.628751769464881	0.997077513615559	-1.0114727207718	-0.598773792896623	0.0496620357778769	0.155265215305546	-0.412698927875172
chr1	165698430	165698554	124	-	exon	ALDH9A1	0.786660645099407	1	0.930926947233814	1	0.923053341390131	0.997077513615559	-0.27760928582885	-0.573067535128521	0.0260435007440672	0.0996759393907297	0.295458249299671
chr1	165768730	165768890	160	-	utr5	TMCO1	0.195780091120257	1	0.373964226530372	1	0.833029332141721	0.997077513615559	-0.228663650117856	0.117077812492734	0.662550874645218	0.819592093194084	-0.34574146261059
chr1	165768968	165769444	476	-	utr5	TMCO1	0.909006879533388	1	0.909247899741435	1	0.771844930831152	0.997077513615559	-1.03534945612346	0.117077812492734	0.662550874645218	0.819592093194084	-1.1524272686162
chr1	165827569	165827894	325	-	utr5	TMCO1	0.86149846519931	1	0.948292044049327	1	0.416984811660964	0.997077513615559	-0.206095433371554	0.117077812492734	0.662550874645218	0.819592093194084	-0.323173245864288
chr1	165890167	165890275	108	+	exon	UCK2	0.107953343463807	1	0.102612030872489	1	0.503433451966575	0.997077513615559	0.495829758407079	-0.942242295709999	9.29890152545269e-05	0.00131225190194384	1.43807205411708
chr1	166849120	166850409	1289	+	exon	POGK	0.763395513205757	1	0.528837349982932	1	0.982723780841519	0.997077513615559	-0.283077187120202	-0.425639326089327	0.068578022133185	0.193062267484839	0.142562138969125
chr1	166850715	166850823	108	+	utr3	POGK	0.312533180872235	1	0.446471895799145	1	0.861315012964999	0.997077513615559	-0.540258254935648	-0.425639326089327	0.068578022133185	0.193062267484839	-0.114618928846321
chr1	166851435	166851606	171	+	utr3	POGK	0.542635038638116	1	0.446537990774027	1	0.702220019979856	0.997077513615559	0.00228278753494888	-0.425639326089327	0.068578022133185	0.193062267484839	0.427922113624276
chr1	166852562	166853049	487	+	utr3	POGK	0.785791654545977	1	0.99359863284873	1	0.636721178588412	0.997077513615559	-0.455262929686895	-0.425639326089327	0.068578022133185	0.193062267484839	-0.0296236035975676
chr1	166917802	166918016	214	-	utr3	ILDR2	0.366917196809687	1	0.467200286571369	1	0.800106642217189	0.997077513615559	-0.904654613381762	-0.489424064780947	0.111345241519672	0.270812867600752	-0.415230548600815
chr1	166918726	166919305	579	-	utr3	ILDR2	0.971780792574359	1	0.845708638895998	1	0.601391058327448	0.997077513615559	-0.212751340527776	-0.489424064780947	0.111345241519672	0.270812867600752	0.276672724253171
chr1	166921085	166921205	120	-	exon	ILDR2	0.911397102755655	1	0.948330729221621	1	0.80110936991828	0.997077513615559	-0.26786583491176	-0.489424064780947	0.111345241519672	0.270812867600752	0.221558229869187
chr1	167415533	167416147	614	+	utr3	POU2F1	0.884490709813731	1	0.872283635604621	1	0.953037391683693	0.997077513615559	1.2547034583356	0.561683198825844	0.0387402898192974	0.132040614342333	0.693020259509757
chr1	167529721	167529919	198	-	exon	CREG1	0.0840350910336316	0.953883262537258	0.0849417604359305	1	0.300848530456545	0.997077513615559	0.54734754707256	-0.528571586195479	0.136040590263915	0.310285279207667	1.07591913326804
chr1	167553471	167553651	180	-	exon	CREG1	0.702639527847696	1	0.762158004343354	1	0.494901342649641	0.997077513615559	-0.64105903272007	-0.528571586195479	0.136040590263915	0.310285279207667	-0.112487446524591
chr1	167629798	167629969	171	-	intron	RP3-455J7.4	0.203485917802699	1	0.246878398713639	1	0.794853908893515	0.997077513615559	0.425595158746885	0.747281732250257	0.0347501997922411	0.122582268663183	-0.321686573503372
chr1	167630249	167630494	245	+	utr5	RCSD1	0.724500555283667	1	0.576261343007438	1	0.901083314945038	0.997077513615559	-0.729614180712111	-1.50421354273978	4.34682480584986e-11	3.6434533961782e-09	0.774599362027674
chr1	167683821	167683968	147	+	exon	RCSD1	0.140064685152109	1	0.0589836872735342	1	0.151058987522012	0.997077513615559	-0.420312074685395	-1.50421354273978	4.34682480584986e-11	3.6434533961782e-09	1.08390146805439
chr1	167694049	167694151	102	+	exon	RCSD1	0.01627612703614	0.605099403508766	0.0061743061060119	1	0.114808398331909	0.997077513615559	-0.180072184173657	-1.50421354273978	4.34682480584986e-11	3.6434533961782e-09	1.32414135856613
chr1	167697282	167697770	488	+	exon	RCSD1	0.17264046186739	1	0.0806304417501977	1	0.330008958550786	0.997077513615559	-0.86397846328339	-1.50421354273978	4.34682480584986e-11	3.6434533961782e-09	0.640235079456394
chr1	167704608	167705162	554	+	utr3	RCSD1	0.846416954687431	1	0.80489730895558	1	0.509323179983731	0.997077513615559	-1.33240907719592	-1.50421354273978	4.34682480584986e-11	3.6434533961782e-09	0.171804465543866
chr1	167722002	167722168	166	+	utr5	MPZL1	0.601589320474651	1	0.485946508158419	1	0.947793818967294	0.997077513615559	1.55573071601159	-0.0877864230299468	0.784767158511774	0.890831486566264	1.64351713904153
chr1	167787892	167788065	173	+	utr3	MPZL1	0.833701169016491	1	0.621391936250995	1	0.882275337942424	0.997077513615559	0.118425379827037	-0.0877864230299468	0.784767158511774	0.890831486566264	0.206211802856984
chr1	167935803	167936046	243	-	utr5	MPC2	0.972489211146389	1	0.739972575041326	1	0.848657826297983	0.997077513615559	0.601870795330255	0.0152140379031401	0.962140592213903	0.981888787993178	0.586656757427115
chr1	167936694	167936927	233	-	utr5	MPC2	0.720405811854362	1	0.867383615165284	1	0.738469205173957	0.997077513615559	-0.0984044005878966	0.0152140379031401	0.962140592213903	0.981888787993178	-0.113618438491037
chr1	168084628	168085781	1153	-	utr3	GPR161	0.6637645849924	1	0.743493993750049	1	0.335150056108413	0.997077513615559	1.30127864944442	1.41022219098071	0.000146952798815537	0.00192223406428018	-0.10894354153629
chr1	168096584	168096697	113	-	exon	GPR161	0.216175364106202	1	0.297061482302462	1	0.555265915928574	0.997077513615559	0.787672381326998	1.41022219098071	0.000146952798815537	0.00192223406428018	-0.622549809653714
chr1	168136276	168136382	106	-	utr5	GPR161	0.866256367698455	1	0.925195875603497	1	0.722249702303392	0.997077513615559	2.16684542202236	1.41022219098071	0.000146952798815537	0.00192223406428018	0.756623231041652
chr1	168178964	168179100	136	+	utr5	TIPRL	0.543270206772589	1	0.419545456813599	1	0.717354187976917	0.997077513615559	-0.241067710871994	-1.00465058332293	0.00057573205374248	0.00575815072063135	0.763582872450935
chr1	168224907	168225163	256	+	utr5*	SFT2D2	0.693005682825099	1	0.591356355848795	1	0.505130922377441	0.997077513615559	-0.49686372699502	-0.467246319069886	0.113206027651109	0.273850207616389	-0.0296174079251336
chr1	168226012	168226114	102	+	utr5	SFT2D2	0.21080776649875	1	0.290911688810281	1	0.968490978677205	0.997077513615559	-0.417550092358581	-0.467246319069886	0.113206027651109	0.273850207616389	0.0496962267113054
chr1	168242615	168243054	439	+	utr3	SFT2D2	0.0716264728982498	0.9296609787032	0.0625975587728518	1	0.149432118535832	0.997077513615559	0.112529555530869	-0.467246319069886	0.113206027651109	0.273850207616389	0.579775874600755
chr1	168563839	168563980	141	+	intergenic	NA	0.90158120334927	1	0.978068370596752	1	0.949443950296242	0.997077513615559	0.154291712282171	NA	NA	NA	NA
chr1	169465574	169465800	226	-	utr3	SLC19A2	0.606711343151063	1	0.716387672857743	1	0.967501499310982	0.997077513615559	-0.851607600712839	-0.550007959909038	0.0989837245024835	0.24870534799827	-0.301599640803801
chr1	169477543	169477706	163	-	exon	SLC19A2	0.366340195853448	1	0.451856654752276	1	0.654920116258423	0.997077513615559	-0.974049423915602	-0.550007959909038	0.0989837245024835	0.24870534799827	-0.424041464006564
chr1	169485794	169485894	100	-	utr5	SLC19A2	0.190596603846286	1	0.120926648304949	1	0.656852952146417	0.997077513615559	0.560095493750756	-0.550007959909038	0.0989837245024835	0.24870534799827	1.11010345365979
chr1	169708511	169708667	156	-	exon	SELL	0.774181219137092	1	0.954864402913955	1	0.569338000467911	0.997077513615559	-1.48246544370686	-1.47614866163974	9.43069851172824e-05	0.0013274748833556	-0.00631678206712172
chr1	169708741	169708846	105	-	exon	SELL	0.742930026820731	1	0.963644304795915	1	0.790494628309265	0.997077513615559	-1.30258335155881	-1.47614866163974	9.43069851172824e-05	0.0013274748833556	0.173565310080928
chr1	169711526	169711631	105	-	utr5	SELL	0.573151784277331	1	0.734487357778868	1	0.805539798760489	0.997077513615559	-0.806495135262245	-1.47614866163974	9.43069851172824e-05	0.0013274748833556	0.669653526377497
chr1	169792701	169792836	135	-	exon	METTL18	0.503202491443437	1	0.39618892897709	1	0.437200128558812	0.997077513615559	-0.139135586983589	-0.887793738725538	0.0361455064137875	0.125521090263721	0.748658151741948
chr1	169793329	169793646	317	-	exon	METTL18	0.311680386761069	1	0.22773459618692	1	0.230032445871589	0.997077513615559	-0.169605701393527	-0.887793738725538	0.0361455064137875	0.125521090263721	0.718188037332011
chr1	169853495	169853649	154	-	utr3	SCYL3	0.388688647143767	1	0.295937369467928	1	0.483967741913845	0.997077513615559	-0.568602222728156	-0.88273606553828	0.00197303939850724	0.0150343326207594	0.314133842810125
chr1	169854407	169854617	210	-	exon	SCYL3	0.648018326119964	1	0.51531442830342	1	0.584489296932945	0.997077513615559	-0.743602745422446	-0.88273606553828	0.00197303939850724	0.0150343326207594	0.139133320115835
chr1	169871773	169871875	102	-	intron	SCYL3	0.559642257979966	1	0.491213760825282	1	0.774597120991127	0.997077513615559	0.324093458756483	-0.88273606553828	0.00197303939850724	0.0150343326207594	1.20682952429476
chr1	170074485	170074628	143	-	utr5	KIFAP3	0.500605925888821	1	0.662212291228652	1	0.971436488422814	0.997077513615559	-0.117757220900295	-0.303409384101659	0.350738848468076	0.569324749116447	0.185652163201364
chr1	170552016	170552303	287	+	utr3	GORAB	0.952828817071588	1	0.775304320325253	1	0.985582685134217	0.997077513615559	0.0285180205174934	-0.0763816134241957	0.804919202481867	0.903056264048563	0.104899633941689
chr1	171485556	171485664	108	+	utr5	PRRC2C	0.777012878824679	1	0.961355990565303	1	0.940779083168115	0.997077513615559	-0.0886080909173145	-0.0177996771083712	0.95277105692203	0.977866240131874	-0.0708084138089433
chr1	171511996	171512106	110	+	utr5	PRRC2C	0.719045453536054	1	0.954079630617678	1	0.876527330101413	0.997077513615559	-0.471990269759717	-0.0177996771083712	0.95277105692203	0.977866240131874	-0.454190592651346
chr1	171532585	171532883	298	+	utr3	PRRC2C	0.059587543978049	0.884839291715923	0.0708173952282749	1	0.219821918227731	0.997077513615559	-0.133454589733184	-0.0177996771083712	0.95277105692203	0.977866240131874	-0.115654912624812
chr1	171540763	171540971	208	+	exon	PRRC2C	0.567469529850931	1	0.366783705108258	1	0.511523295545813	0.997077513615559	-0.126822465265962	-0.0177996771083712	0.95277105692203	0.977866240131874	-0.109022788157591
chr1	171541150	171541390	240	+	exon	PRRC2C	0.245091557239005	1	0.474928044790782	1	0.719414812388397	0.997077513615559	-0.557196271994349	-0.0177996771083712	0.95277105692203	0.977866240131874	-0.539396594885978
chr1	171541495	171541598	103	+	exon	PRRC2C	0.510169678419397	1	0.361966038745031	1	0.786750422385498	0.997077513615559	0.44913010770006	-0.0177996771083712	0.95277105692203	0.977866240131874	0.466929784808431
chr1	171541937	171542113	176	+	exon	PRRC2C	0.232251006106704	1	0.422622670473004	1	0.542906241160741	0.997077513615559	-0.755973696846831	-0.0177996771083712	0.95277105692203	0.977866240131874	-0.73817401973846
chr1	171557460	171557573	113	+	exon	PRRC2C	0.38885325737778	1	0.693436664451473	1	0.567457613236278	0.997077513615559	-0.0910014748780388	-0.0177996771083712	0.95277105692203	0.977866240131874	-0.0732017977696676
chr1	171557649	171557776	127	+	exon	PRRC2C	0.278616268044929	1	0.530425618563091	1	0.584320581658772	0.997077513615559	-0.311027532436579	-0.0177996771083712	0.95277105692203	0.977866240131874	-0.293227855328208
chr1	171557887	171558019	132	+	exon	PRRC2C	0.15068908442705	1	0.308934973530255	1	0.426360259768867	0.997077513615559	-0.707022457867929	-0.0177996771083712	0.95277105692203	0.977866240131874	-0.689222780759558
chr1	171591901	171592010	109	+	utr3	PRRC2C	0.650225654055764	1	0.88216161099486	1	0.990742153906732	0.997077513615559	-0.642870622312087	-0.0177996771083712	0.95277105692203	0.977866240131874	-0.625070945203716
chr1	171781671	171781898	227	+	utr5	METTL13	0.568549826850453	1	0.857663470852368	1	0.95976174780181	0.997077513615559	-0.804935890174361	-0.638633658212883	0.0157334933861288	0.0699984029032646	-0.166302231961478
chr1	171783703	171784162	459	+	utr5	METTL13	0.620570627014698	1	0.420916216265657	1	0.81272534738397	0.997077513615559	-0.453921257347129	-0.638633658212883	0.0157334933861288	0.0699984029032646	0.184712400865753
chr1	171784321	171784425	104	+	exon	METTL13	0.768803628487552	1	0.916727400037441	1	0.525866322507925	0.997077513615559	-0.337275276382568	-0.638633658212883	0.0157334933861288	0.0699984029032646	0.301358381830314
chr1	171785871	171785985	114	+	exon	METTL13	0.0443175028976728	0.824378904700593	0.0334561298610135	1	0.424615989301201	0.997077513615559	0.416132734770551	-0.638633658212883	0.0157334933861288	0.0699984029032646	1.05476639298343
chr1	171790140	171790264	124	+	intron	METTL13	0.430339064652346	1	0.362603257904634	1	0.673450053990269	0.997077513615559	-1.81757899832574	-0.638633658212883	0.0157334933861288	0.0699984029032646	-1.17894534011286
chr1	171796461	171796871	410	+	utr3	METTL13	0.466833962573661	1	0.341772383808324	1	0.61751220650907	0.997077513615559	-0.375125436482381	-0.638633658212883	0.0157334933861288	0.0699984029032646	0.263508221730501
chr1	172441571	172441903	332	-	utr3	PIGC	0.778776375219343	1	0.962264322564691	1	0.839258317760418	0.997077513615559	-0.746924827673849	-0.674685990547088	0.0222132796850494	0.0891874430654139	-0.0722388371267604
chr1	172442419	172442869	450	-	utr5	PIGC	0.689145749082616	1	0.498137731615918	1	0.576679141953487	0.997077513615559	-0.552603251495448	-0.674685990547088	0.0222132796850494	0.0891874430654139	0.12208273905164
chr1	172610049	172610220	171	+	exon	SUCO	0.566927189570101	1	0.735967604711414	1	0.840921605403545	0.997077513615559	0.0443510076449199	0.105656066136692	0.725248633346911	0.858124278555812	-0.0613050584917719
chr1	173477298	173477427	129	+	utr5	PRDX6	0.671545782585777	1	0.979931844878361	1	0.969276137110572	0.997077513615559	0.830128313599463	0.628938243518094	0.0171937620256074	0.0740835119798809	0.20119007008137
chr1	173714975	173715117	142	+	utr5	KLHL20	0.972741831497196	1	0.911677177121431	1	0.948229944017843	0.997077513615559	0.0556795563342992	-0.158768491600062	0.522183741020034	0.719302204997756	0.214448047934361
chr1	173715357	173715595	238	+	exon	KLHL20	0.343968096339987	1	0.384646324991572	1	0.328546877942126	0.997077513615559	0.338978868530511	-0.158768491600062	0.522183741020034	0.719302204997756	0.497747360130572
chr1	173733919	173734217	298	+	exon	KLHL20	0.146630403182363	1	0.326142807501766	1	0.525431511135406	0.997077513615559	-0.505598155585807	-0.158768491600062	0.522183741020034	0.719302204997756	-0.346829663985746
chr1	173785154	173785351	197	+	utr3	KLHL20	0.806516998672229	1	0.961440322552527	1	0.827298728837139	0.997077513615559	-0.517963363537782	-0.158768491600062	0.522183741020034	0.719302204997756	-0.35919487193772
chr1	173800270	173800506	236	-	utr3	CENPL	0.733519430899257	1	0.900793799316407	1	0.765716531342724	0.997077513615559	0.155096814273755	1.03509554495666	0.000201756767992234	0.00248779545385624	-0.87999873068291
chr1	173803044	173803393	349	-	exon	CENPL	0.365181708704863	1	0.48553468332816	1	0.799709468312302	0.997077513615559	0.0842573446231987	1.03509554495666	0.000201756767992234	0.00248779545385624	-0.950838200333466
chr1	173823474	173823736	262	-	exon	CENPL	0.384901240197648	1	0.506888394406552	1	0.754062971399412	0.997077513615559	1.24853390264838	1.03509554495666	0.000201756767992234	0.00248779545385624	0.213438357691719
chr1	173824229	173824470	241	-	utr5	CENPL	0.965934287936631	1	0.809887153819553	1	0.85610553787087	0.997077513615559	1.02030294763642	1.03509554495666	0.000201756767992234	0.00248779545385624	-0.0147925973202458
chr1	173824566	173825212	646	+	utr5	DARS2	0.103269022541732	0.993172277510281	0.205701397330142	1	0.430002455977276	0.997077513615559	-1.13423053862812	-0.965833379366676	0.0025359503738515	0.0183127776713655	-0.168397159261442
chr1	173870524	173870669	145	+	exon	ZBTB37	0.38559713498829	1	0.511099883208115	1	0.93017265225958	0.997077513615559	-0.239079834265143	-0.641228827555811	0.0309332756389157	0.112631061070916	0.402148993290668
chr1	173870795	173871081	286	+	exon	ZBTB37	0.300757583322255	1	0.539234969783889	1	0.701715876065663	0.997077513615559	-0.0807814400661142	-0.641228827555811	0.0309332756389157	0.112631061070916	0.560447387489697
chr1	173885757	173886337	580	+	utr3	ZBTB37	0.903456108686061	1	0.679929019248074	1	0.777211712746905	0.997077513615559	-0.0710146123530301	-0.641228827555811	0.0309332756389157	0.112631061070916	0.570214215202781
chr1	173886421	173886524	103	+	utr3	ZBTB37	0.885150942733161	1	0.972234917621032	1	0.775444233501175	0.997077513615559	-0.878079851600247	-0.641228827555811	0.0309332756389157	0.112631061070916	-0.236851024044436
chr1	173886705	173886919	214	+	utr3	ZBTB37	0.107761119422126	1	0.165909881549533	1	0.604092962797142	0.997077513615559	-1.18566536028418	-0.641228827555811	0.0309332756389157	0.112631061070916	-0.544436532728367
chr1	173889340	173889473	133	+	utr3	ZBTB37	0.412193887932755	1	0.469786820895324	1	0.927616539290958	0.997077513615559	-1.85584920298494	-0.641228827555811	0.0309332756389157	0.112631061070916	-1.21462037542913
chr1	173894577	173894739	162	+	utr3	ZBTB37	0.730069936516891	1	0.60127380112098	1	0.633092897286637	0.997077513615559	-0.821283078054364	-0.641228827555811	0.0309332756389157	0.112631061070916	-0.180054250498553
chr1	173961856	173962075	219	-	exon	RC3H1	0.169798947044104	1	0.132018133497816	1	0.412403947429668	0.997077513615559	0.825861566054478	-0.0477347503980461	0.867977866219825	0.93730818624327	0.873596316452524
chr1	173992847	173993058	211	-	utr5	RC3H1	0.330838051895368	1	0.47757479842192	1	0.364355202136784	0.997077513615559	-0.298692945892908	-0.0477347503980461	0.867977866219825	0.93730818624327	-0.250958195494862
chr1	174022185	174022345	160	-	utr5	RC3H1	0.556096261928773	1	0.613943064195706	1	0.516979414661215	0.997077513615559	0.498296947516565	-0.0477347503980461	0.867977866219825	0.93730818624327	0.546031697914611
chr1	174159520	174159647	127	+	utr5	RABGAP1L	0.138736075601996	1	0.24133492814087	1	0.460113107492458	0.997077513615559	-0.226503100867805	0.379755068370882	0.160113069354195	0.344507148727244	-0.606258169238687
chr1	174219070	174219174	104	+	utr5	RABGAP1L	0.179958654263318	1	0.142098792276009	1	0.594446968890553	0.997077513615559	0.588734678712014	0.379755068370882	0.160113069354195	0.344507148727244	0.208979610341132
chr1	174957980	174958092	112	+	utr3	RABGAP1L	0.501230077310709	1	0.378131248628205	1	0.335914587511977	0.997077513615559	-0.13915029240971	0.379755068370882	0.160113069354195	0.344507148727244	-0.518905360780591
chr1	174988623	174988772	149	+	utr3	RABGAP1L	0.415176004971203	1	0.281291616325283	1	0.528913821409771	0.997077513615559	0.971874621773623	0.379755068370882	0.160113069354195	0.344507148727244	0.592119553402741
chr1	174989833	174989989	156	+	utr3	RABGAP1L	0.620054329267049	1	0.79424497363655	1	0.776423719313647	0.997077513615559	1.35284998411857	0.379755068370882	0.160113069354195	0.344507148727244	0.973094915747689
chr1	174999443	174999603	160	+	utr5	CACYBP	0.972260697300239	1	0.898541672319577	1	0.87276342995561	0.997077513615559	0.414266609435595	0.137046232206084	0.530178378263601	0.72516608787938	0.277220377229512
chr1	174999988	175000145	157	+	utr5	CACYBP	0.781597632136018	1	0.65117544722762	1	0.8793804406293	0.997077513615559	0.329223284829315	0.137046232206084	0.530178378263601	0.72516608787938	0.192177052623231
chr1	175018489	175018607	118	-	utr3	MRPS14	0.199584212695056	1	0.348169504107339	1	0.822372134050411	0.997077513615559	-0.499782925793378	-0.158041005557945	0.550404450690128	0.740491760253462	-0.341741920235433
chr1	175099327	175099595	268	+	intron	TNN	0.232124559533086	1	0.246041086074788	1	0.0516482873485663	0.997077513615559	1.03782632334652	2.07148210202282	2.76020695812297e-07	8.9987287715821e-06	-1.0336557786763
chr1	175100960	175101123	163	+	intron	TNN	0.588615240656642	1	0.388444923292655	1	0.520108168480534	0.997077513615559	1.16407663584226	2.07148210202282	2.76020695812297e-07	8.9987287715821e-06	-0.907405466180562
chr1	175102318	175102517	199	+	intron	TNN	0.640301815028135	1	0.690035615200462	1	0.148514034576578	0.997077513615559	1.0643087570179	2.07148210202282	2.76020695812297e-07	8.9987287715821e-06	-1.00717334500493
chr1	175102993	175103124	131	+	intron	TNN	0.385588412233016	1	0.491332922509892	1	0.535268911804076	0.997077513615559	0.215116780816168	2.07148210202282	2.76020695812297e-07	8.9987287715821e-06	-1.85636532120666
chr1	175103607	175103798	191	+	intron	TNN	0.303876936555261	1	0.33071059013775	1	0.0825208747666073	0.997077513615559	1.72314051610179	2.07148210202282	2.76020695812297e-07	8.9987287715821e-06	-0.34834158592103
chr1	175107025	175107208	183	+	intron	TNN	0.026089712695365	0.705483708601862	0.0290377725282381	1	0.0365421433860072	0.997077513615559	0.112036671548144	2.07148210202282	2.76020695812297e-07	8.9987287715821e-06	-1.95944543047468
chr1	175159582	175159901	319	-	utr3	KIAA0040	0.469674715459539	1	0.361834027089088	1	0.438644348682986	0.997077513615559	0.324922723037537	0.0156555655333971	0.950244821798068	0.976791120265491	0.30926715750414
chr1	175160359	175160736	377	-	utr3	KIAA0040	0.568104988879554	1	0.827462637807923	1	0.845353833734471	0.997077513615559	0.134747805231662	0.0156555655333971	0.950244821798068	0.976791120265491	0.119092239698265
chr1	176556657	176556901	244	+	exon	PAPPA2	0.69396041283427	1	0.801912072266397	1	0.813915024469721	0.997077513615559	0.493130047006543	-0.326115362303817	0.32855005736258	0.546316619206917	0.81924540931036
chr1	176594821	176594956	135	+	exon	PAPPA2	0.231236129646971	1	0.236759887184862	1	0.435232044999999	0.997077513615559	-1.27854149308065	-0.326115362303817	0.32855005736258	0.546316619206917	-0.952426130776834
chr1	178916325	178916687	362	+	utr3	RALGPS2	0.848958176443011	1	0.931163435465694	1	0.853493239973176	0.997077513615559	0.788210668399535	0.492693449673492	0.1453343317444	0.324885641762682	0.295517218726043
chr1	179043940	179044145	205	+	exon	FAM20B	0.326803649247464	1	0.534137310419009	1	0.742285765560891	0.997077513615559	-0.634191157644214	-0.628285963684456	0.0252141303102744	0.0975051382557237	-0.00590519395975775
chr1	179071907	179072536	629	+	utr3	FAM20B	0.51674796164418	1	0.363367590013542	1	0.722922736557363	0.997077513615559	-0.084008131702038	-0.628285963684456	0.0252141303102744	0.0975051382557237	0.544277831982418
chr1	179082084	179082311	227	+	utr5	TOR3A	0.42205508026107	1	0.350071734762489	1	0.963626100901565	0.997077513615559	0.740223550681986	-0.409506005236092	0.0985934524478345	0.247971783583784	1.14972955591808
chr1	179095178	179095448	270	+	utr3	TOR3A	0.975244372254199	1	0.725844454866874	1	0.726363467586226	0.997077513615559	-0.22406728668321	-0.409506005236092	0.0985934524478345	0.247971783583784	0.185438718552882
chr1	179107444	179109010	1566	-	utr3	ABL2	0.429543818981242	1	0.304378457833235	1	0.854549821207221	0.997077513615559	0.929540024560727	0.256473824668935	0.39632191816344	0.614481230848015	0.673066199891793
chr1	179109072	179109210	138	-	exon	ABL2	0.343671056045984	1	0.249347534086138	1	0.46518217942006	0.997077513615559	0.505506330493911	0.256473824668935	0.39632191816344	0.614481230848015	0.249032505824976
chr1	179229290	179229563	273	-	utr5	ABL2	0.625090755104961	1	0.506170736692899	1	0.877877758187235	0.997077513615559	1.366451181125	0.256473824668935	0.39632191816344	0.614481230848015	1.10997735645606
chr1	179353562	179353848	286	+	utr3	SOAT1	0.45304601377613	1	0.59051792850488	1	0.800862142591665	0.997077513615559	-1.04471799781254	-0.473443144048767	0.121723671436387	0.288232261964998	-0.571274853763776
chr1	179846056	179846674	618	-	utr3	TOR1AIP2	0.981741369836774	1	0.718720949269964	1	0.946921379154256	0.997077513615559	-0.281898391259083	-0.769079010998506	0.0092626592616892	0.0477486470747501	0.487180619739424
chr1	179865216	179865782	566	-	utr5	TOR1AIP2	0.488382999380312	1	0.806766714335942	1	0.773932710533935	0.997077513615559	-0.714861283866926	-0.769079010998506	0.0092626592616892	0.0477486470747501	0.0542177271315802
chr1	179881902	179882592	690	+	utr5	TOR1AIP1	0.791195004322819	1	0.97118484125811	1	0.718582389021038	0.997077513615559	-0.331069882552813	-0.310514195638626	0.279799551258663	0.493374777559447	-0.0205556869141878
chr1	179882802	179882910	108	+	utr5	TOR1AIP1	0.748110903017337	1	0.5919981601702	1	0.634280877201187	0.997077513615559	0.356696815456581	-0.310514195638626	0.279799551258663	0.493374777559447	0.667211011095207
chr1	179917768	179918244	476	+	utr3	TOR1AIP1	0.856408565099129	1	0.62013650291537	1	0.443073331776378	0.997077513615559	-0.209530290900188	-0.310514195638626	0.279799551258663	0.493374777559447	0.100983904738438
chr1	179954811	179955010	199	+	utr5	CEP350	0.57675356608494	1	0.470547590323941	1	0.792074636261347	0.997077513615559	0.458071936718946	0.0745238010310727	0.775903438387547	0.886045412492686	0.383548135687873
chr1	179996746	179997006	260	+	exon	CEP350	0.0189085972388059	0.624830613186643	0.0752569640151846	1	0.498531340747885	0.997077513615559	-1.04673722456054	0.0745238010310727	0.775903438387547	0.886045412492686	-1.12126102559161
chr1	180013924	180014353	429	+	exon	CEP350	0.126494737641956	1	0.300101079884653	1	0.687934138846072	0.997077513615559	-0.158462588177705	0.0745238010310727	0.775903438387547	0.886045412492686	-0.232986389208778
chr1	180020284	180020388	104	+	exon	CEP350	0.28863091938404	1	0.453474154763735	1	0.930763569425225	0.997077513615559	-0.409816496465353	0.0745238010310727	0.775903438387547	0.886045412492686	-0.484340297496426
chr1	180020585	180020783	198	+	exon	CEP350	0.0646480311834412	0.911163191602426	0.142094587271903	1	0.333204164866224	0.997077513615559	-0.616758928176914	0.0745238010310727	0.775903438387547	0.886045412492686	-0.691282729207987
chr1	180111106	180111440	334	+	utr3	CEP350	0.903382067836811	1	0.867424241929729	1	0.863630420073869	0.997077513615559	-0.379860885965131	0.0745238010310727	0.775903438387547	0.886045412492686	-0.454384686996204
chr1	180112394	180112603	209	+	utr3	CEP350	0.726799930923348	1	0.880229651685157	1	0.702030385692916	0.997077513615559	-0.164777686356479	0.0745238010310727	0.775903438387547	0.886045412492686	-0.239301487387552
chr1	180154946	180155053	107	+	exon	QSOX1	0.666256852440873	1	0.558303800924002	1	0.78214562687779	0.997077513615559	0.325658942219723	-0.598439339128985	0.0179539411210165	0.0762108541097737	0.924098281348709
chr1	180196235	180197033	798	+	exon	QSOX1	0.883179220410911	1	0.809096659132294	1	0.993450031645985	0.997103099080351	-0.333110431474549	-0.598439339128985	0.0179539411210165	0.0762108541097737	0.265328907654437
chr1	180269868	180270136	268	-	exon	ACBD6	0.6544833423387	1	0.766800140282122	1	0.942758321845161	0.997077513615559	-1.47888139437181	0.380129890677331	0.264008146528266	0.475070827427695	-1.85901128504914
chr1	180274173	180274499	326	+	exon	LHX4	0.744474586992354	1	0.628320682955602	1	0.966405398762636	0.997077513615559	0.242218529068567	-0.30809249737759	0.38711356581999	0.604775773302721	0.550311026446156
chr1	180502132	180502588	456	-	utr5	ACBD6	0.759461778854183	1	0.858356272069942	1	0.339467245380109	0.997077513615559	0.5332088580217	0.380129890677331	0.264008146528266	0.475070827427695	0.153078967344369
chr1	180502655	180502833	178	-	utr5	ACBD6	0.912081715645949	1	0.974527823762052	1	0.564602068655327	0.997077513615559	0.779775984638456	0.380129890677331	0.264008146528266	0.475070827427695	0.399646093961125
chr1	180632037	180632229	192	+	utr5	XPR1	0.872317019882717	1	0.943169042209538	1	0.883311369637752	0.997077513615559	-0.239315944516143	-0.600620931790695	0.035912158001183	0.124965121232262	0.361304987274552
chr1	180884303	180884505	202	+	utr3	XPR1	0.800721536471925	1	0.655234536619323	1	0.421301206914385	0.997077513615559	-0.928316205449079	-0.600620931790695	0.035912158001183	0.124965121232262	-0.327695273658384
chr1	180899238	180899369	131	+	intergenic	NA	0.912958456102173	1	0.804684645474039	1	0.954333092967382	0.997077513615559	2.36221803826263	NA	NA	NA	NA
chr1	180899585	180899810	225	+	intergenic	NA	0.311239590186338	1	0.24281030728499	1	0.578970189929761	0.997077513615559	2.21148354309087	NA	NA	NA	NA
chr1	180950289	180950593	304	+	utr3	KIAA1614	0.200166914999062	1	0.242815206127102	1	0.616857551670292	0.997077513615559	-1.65477726432386	0.0695638185704398	0.864518459204969	0.935447089386502	-1.7243410828943
chr1	180976126	180976587	461	-	utr3	STX6	0.536553959710381	1	0.375344472668367	1	0.926666362477513	0.997077513615559	-0.188725972678686	-0.587433595908703	0.0367360625536843	0.127035438051778	0.398707623230017
chr1	181005384	181005488	104	-	exon	STX6	0.337540522318782	1	0.229805564877501	1	0.706635861028046	0.997077513615559	0.559185989751925	-0.587433595908703	0.0367360625536843	0.127035438051778	1.14661958566063
chr1	181022688	181022887	199	-	utr5	STX6	0.836508147743224	1	0.702735722916588	1	0.881969438714931	0.997077513615559	0.419571294855369	-0.587433595908703	0.0367360625536843	0.127035438051778	1.00700489076407
chr1	181049049	181049214	165	+	exon	MR1	0.965142581117544	1	0.745057319692848	1	0.928096388713245	0.997077513615559	-0.627795514978581	-0.719341458657644	0.00667677544646533	0.037711285825837	0.0915459436790631
chr1	181055290	181055981	691	+	utr3	MR1	0.867460486774706	1	0.861153675689421	1	0.578081908206043	0.997077513615559	-0.909309922732002	-0.719341458657644	0.00667677544646533	0.037711285825837	-0.189968464074358
chr1	181056695	181056795	100	+	utr3	MR1	0.759276313800257	1	0.901556683685487	1	0.880510334501175	0.997077513615559	-1.13320002724482	-0.719341458657644	0.00667677544646533	0.037711285825837	-0.413858568587176
chr1	181060944	181061104	160	+	utr3	MR1	0.592879354905819	1	0.437987237363456	1	0.663628202276214	0.997077513615559	-0.463906122148957	-0.719341458657644	0.00667677544646533	0.037711285825837	0.255435336508687
chr1	181088747	181088917	170	+	utr5	IER5	0.9821018390509	1	0.879930117484624	1	0.625647369358234	0.997077513615559	1.73641618221492	2.04321715976191	1.05684166519382e-06	2.92917234357017e-05	-0.306800977546987
chr1	181088965	181089474	509	+	exon	IER5	0.659235448679722	1	0.699778545412817	1	0.101651122430341	0.997077513615559	1.68937078369586	2.04321715976191	1.05684166519382e-06	2.92917234357017e-05	-0.353846376066045
chr1	181089597	181090647	1050	+	utr3	IER5	0.457963400502954	1	0.544194349296455	1	0.252249597058215	0.997077513615559	1.77888914988555	2.04321715976191	1.05684166519382e-06	2.92917234357017e-05	-0.264328009876359
chr1	182388657	182388789	132	-	utr5	GLUL	0.971397840371151	1	0.780354291153839	1	0.756458588758279	0.997077513615559	1.12186723857558	0.883089447944758	0.000313333885358358	0.00355787347131257	0.238777790630825
chr1	182390452	182390647	195	-	utr5	GLUL	0.147168010739734	1	0.100645014417755	1	0.0712975723754637	0.997077513615559	3.91439754231972	0.883089447944758	0.000313333885358358	0.00355787347131257	3.03130809437496
chr1	182585424	182585626	202	-	exon	RNASEL	0.86132906706403	1	0.723940201024964	1	0.971106608627044	0.997077513615559	-0.535439870777729	-0.440862362589861	0.168333522153232	0.356180997454186	-0.0945775081878685
chr1	182585798	182586191	393	-	exon	RNASEL	0.190524794275543	1	0.156074228122453	1	0.465750363840518	0.997077513615559	-0.327189330217371	-0.440862362589861	0.168333522153232	0.356180997454186	0.11367303237249
chr1	182586596	182586696	100	-	exon	RNASEL	0.204394961350698	1	0.233835055645948	1	0.708794675176783	0.997077513615559	-1.45285546548369	-0.440862362589861	0.168333522153232	0.356180997454186	-1.01199310289383
chr1	182598987	182599257	270	-	utr3	RGS16	0.980516444409851	1	0.847504334101825	1	0.984502090025072	0.997077513615559	2.74634497238909	2.67486151015956	1.9819514597893e-13	2.68230542928753e-11	0.0714834622295268
chr1	182599931	182600213	282	-	utr3	RGS16	0.484334148559482	1	0.537848211175338	1	0.315281672971344	0.997077513615559	2.24744969733478	2.67486151015956	1.9819514597893e-13	2.68230542928753e-11	-0.427411812824782
chr1	182600268	182600494	226	-	utr3	RGS16	0.969687831174612	1	0.91216480283979	1	0.986217237895483	0.997077513615559	3.06177862125244	2.67486151015956	1.9819514597893e-13	2.68230542928753e-11	0.38691711109288
chr1	182839347	182839454	107	+	utr5	DHX9	0.154601796679345	1	0.242382134262904	1	0.465646121455441	0.997077513615559	-1.06534951241983	-0.366933173675893	0.111343790330084	0.270812867600752	-0.69841633874394
chr1	183023411	183023693	282	+	utr5	LAMC1	0.794887101008222	1	0.725731304060675	1	0.66310942054683	0.997077513615559	0.48146794869352	0.0757087425849222	0.825467856883689	0.914644363647952	0.405759206108598
chr1	183023747	183024068	321	+	exon	LAMC1	0.519483728587985	1	0.58260455849972	1	0.258857543334673	0.997077513615559	0.152675118959248	0.0757087425849222	0.825467856883689	0.914644363647952	0.0769663763743254
chr1	183142499	183142921	422	+	utr3	LAMC1	0.396201799539788	1	0.599756783933947	1	0.749165715006432	0.997077513615559	-0.0823785821564596	0.0757087425849222	0.825467856883689	0.914644363647952	-0.158087324741382
chr1	183472483	183472619	136	+	utr5	SMG7	0.534408091713513	1	0.421536734009774	1	0.924916539214661	0.997077513615559	1.28143441066712	0.417947794243818	0.145139521517064	0.324659427958513	0.863486616423297
chr1	183544932	183545122	190	+	exon	SMG7	0.116258133469738	1	0.0927912812500238	1	0.411031824117833	0.997077513615559	1.36043025708512	0.417947794243818	0.145139521517064	0.324659427958513	0.942482462841306
chr1	183545958	183546104	146	+	exon	SMG7	0.55567583368952	1	0.83160225043646	1	0.815637718240333	0.997077513615559	0.651249667523755	0.417947794243818	0.145139521517064	0.324659427958513	0.233301873279936
chr1	183551986	183552086	100	+	utr3	SMG7	0.124457473826349	1	0.0876473694915985	1	0.781134412372335	0.997077513615559	1.1171797617146	0.417947794243818	0.145139521517064	0.324659427958513	0.699231967470779
chr1	183590320	183590426	106	-	utr5	NCF2	0.595421708743543	1	0.492731504379332	1	0.934907136552098	0.997077513615559	-0.598908318373813	-0.275831220966223	0.328698990947857	0.546491302728385	-0.32307709740759
chr1	183635592	183635830	238	-	utr5	ARPC5	0.663652221554112	1	0.990248833727553	1	0.857388586317662	0.997077513615559	-0.854356022973618	-1.24196975363269	1.20149111067356e-06	3.27769610368999e-05	0.387613730659074
chr1	183926055	183927092	1037	+	utr3	RGL1	0.159410145563869	1	0.166428388932804	1	0.347591383281631	0.997077513615559	-0.664803190312896	-0.711595566956619	0.00873718739545714	0.0459099483143111	0.0467923766437222
chr1	184051737	184051862	125	+	utr5	TSEN15	0.713529039318354	1	0.846475048320269	1	0.701471372185297	0.997077513615559	-0.483637451093559	-0.799315694830426	0.00639733477159303	0.0365274976639612	0.315678243736868
chr1	184387053	184387275	222	+	utr5	C1orf21	0.819394065873984	1	0.664446080577301	1	0.879687675001467	0.997077513615559	-0.418800380669268	-0.802589135012702	0.000408148862108711	0.00440781706124721	0.383788754343433
chr1	184694050	184694359	309	-	utr3	EDEM3	0.378822261196925	1	0.570326367131112	1	0.735081461400761	0.997077513615559	-1.2135232932673	-1.00418999039603	0.000715257787209842	0.00681459891770256	-0.209333302871267
chr1	184754557	184754841	284	-	utr5	EDEM3	0.708816628090537	1	0.595617439467865	1	0.952120603345659	0.997077513615559	0.130821030200963	-1.00418999039603	0.000715257787209842	0.00681459891770256	1.135011020597
chr1	184794977	184795114	137	-	exon	FAM129A	0.617532762523899	1	0.495150620554502	1	0.82196763336119	0.997077513615559	0.590400051922541	-0.10599740202159	0.680074921806416	0.830279543374135	0.696397453944131
chr1	184795476	184795853	377	-	exon	FAM129A	0.728303843837947	1	0.554718368884368	1	0.919144369203299	0.997077513615559	0.537550413726056	-0.10599740202159	0.680074921806416	0.830279543374135	0.643547815747645
chr1	185156513	185156623	110	-	exon	TRMT1L	0.25554221991925	1	0.183491074567303	1	0.631014315743365	0.997077513615559	0.685747955251481	-0.575122211390632	0.0244094920538921	0.0952902759395546	1.26087016664211
chr1	185156805	185156913	108	-	utr5	TRMT1L	0.41065538433854	1	0.514704762483231	1	0.967929692991295	0.997077513615559	-1.02247023269011	-0.575122211390632	0.0244094920538921	0.0952902759395546	-0.447348021299476
chr1	185298204	185298304	100	-	exon	IVNS1ABP	0.360793929247427	1	0.255749039201543	1	0.540299494489152	0.997077513615559	0.523248667147705	-0.112521494680457	0.65910756736995	0.818004010587143	0.635770161828162
chr1	185311193	185311345	152	-	utr5	IVNS1ABP	0.352338787995456	1	0.523673636798533	1	0.187917705532373	0.997077513615559	-0.83036074264126	-0.112521494680457	0.65910756736995	0.818004010587143	-0.717839247960802
chr1	185317016	185317281	265	-	utr5	IVNS1ABP	0.765978084794442	1	0.662543295124276	1	0.689891033098147	0.997077513615559	0.33569333844314	-0.112521494680457	0.65910756736995	0.818004010587143	0.448214833123597
chr1	186189708	186189876	168	+	exon	HMCN1	0.997417541036761	1	0.859899965562692	1	0.800749370033312	0.997077513615559	0.0343964127058116	-0.585300616889044	0.0297910591770258	0.10980777810647	0.619697029594856
chr1	186326190	186326294	104	-	exon	TPR	0.738893608156635	1	0.881005498604747	1	0.804004263811252	0.997077513615559	0.206855682867449	0.350153098454793	0.146164550432635	0.326060938450676	-0.143297415587344
chr1	186374969	186375237	268	-	utr5	TPR	0.600901292565245	1	0.451102657090273	1	0.802599835921677	0.997077513615559	0.878615022338312	0.350153098454793	0.146164550432635	0.326060938450676	0.528461923883519
chr1	192811505	192811873	368	+	utr3	RGS2	0.798751563527907	1	0.994478639880905	1	0.960698719811029	0.997077513615559	3.11665168467786	3.14613182445101	1.07148845486667e-25	9.31519018198674e-23	-0.0294801397731503
chr1	193058720	193059150	430	-	intron	UCHL5	0.967367203013402	1	0.766937473402932	1	0.965498462795834	0.997077513615559	0.772682030756575	-1.04281004672551	0.000638838984597107	0.00623424157181222	1.81549207748208
chr1	193059190	193060090	900	-	utr5	UCHL5	0.345792402591187	1	0.211292253332088	1	0.733361955416439	0.997077513615559	0.555772071089306	-1.04281004672551	0.000638838984597107	0.00623424157181222	1.59858211781481
chr1	193069176	193069287	111	+	exon	TROVE2	0.407603764891407	1	0.623957811475293	1	0.623360222596797	0.997077513615559	-0.188187283317351	-0.431012670648064	0.203901273197118	0.40347864393839	0.242825387330714
chr1	193084892	193085040	148	+	utr3	TROVE2	0.468817114653805	1	0.589901411886089	1	0.88941254423113	0.997077513615559	-0.359246843617581	-0.431012670648064	0.203901273197118	0.40347864393839	0.0717658270304837
chr1	193105298	193105402	104	-	utr5	GLRX2	0.32078813332151	1	0.352040635165326	1	0.576305785811078	0.997077513615559	-0.772299421232622	-0.266026455743866	0.462957872888573	0.673402943562468	-0.506272965488756
chr1	193122039	193122266	227	+	utr5	CDC73	0.905812374354821	1	0.675851174755073	1	0.886054460272062	0.997077513615559	0.377767046890018	0.186319201519482	0.487490214181524	0.691989178933344	0.191447845370536
chr1	196779142	196779280	138	+	exon	CFHR3	0.510018669675409	1	0.637617053021345	1	0.77155868992502	0.997077513615559	-1.71550726151104	-1.69484349513846	0.0507545742479199	0.157427821099627	-0.0206637663725824
chr1	196795506	196795722	216	+	utr3*	CFHR3	0.899687622897101	1	0.968904714664007	1	0.917306347985481	0.997077513615559	-2.10836046867627	-1.69484349513846	0.0507545742479199	0.157427821099627	-0.413516973537809
chr1	196796911	196797079	168	+	utr3*	CFHR3	0.959324246798531	1	0.896053783687241	1	0.564320034630959	0.997077513615559	-2.12335648856457	-1.69484349513846	0.0507545742479199	0.157427821099627	-0.428512993426109
chr1	196860339	196860500	161	+	intron	CFHR4	0.0415117479768541	0.810696952827378	0.0553761439052211	1	0.029892555708652	0.997077513615559	0.416796853430512	-2.14841130003463	0.00455393163513946	0.0284751587300674	2.56520815346515
chr1	196912456	196912589	133	+	intron	RP4-608O15.3	0.566297310459074	1	0.481324493734061	1	0.708124403204054	0.997077513615559	-0.501666019573586	NA	NA	NA	NA
chr1	196933522	196933670	148	+	intron	RP4-608O15.3	0.64582296583244	1	0.830455923871085	1	0.931304982412716	0.997077513615559	-0.200827655943624	NA	NA	NA	NA
chr1	197101307	197101510	203	-	exon	ASPM	0.711365974764515	1	0.873541248688201	1	0.698395295125456	0.997077513615559	-0.1975975093222	-0.0174297745109498	0.958516372785734	0.980439963652046	-0.18016773481125
chr1	197104287	197104541	254	-	exon	ASPM	0.69693778953528	1	0.863634788283195	1	0.806362038852218	0.997077513615559	-0.0305196608131022	-0.0174297745109498	0.958516372785734	0.980439963652046	-0.0130898863021524
chr1	197146224	197146666	442	-	utr5	ASPM	0.199726550536548	1	0.144728991995803	1	0.604705960726314	0.997077513615559	0.764244860887846	-0.0174297745109498	0.958516372785734	0.980439963652046	0.781674635398796
chr1	197159402	197159891	489	-	exon	ZBTB41	0.0870705107900053	0.95955531591461	0.242481329444778	1	0.53890864070268	0.997077513615559	0.341196657888117	0.247694267160707	0.485945938354227	0.691159223904031	0.0935023907274102
chr1	197405709	197405824	115	+	intron	CRB1	0.103719395873502	0.99326236044944	0.0583610543226309	1	0.257991436582247	0.997077513615559	0.209344102589342	2.45882959041721	0.000479697219527659	0.0049789448778808	-2.24948548782787
[truncated: 23,392 more rows]
