# Supplementary material for: Limits in the detection of m6A changes using MeRIP/m6A-seq
Source: Sci Rep. 2020 Apr 20;10:6590. doi: 10.1038/s41598-020-63355-3 (PMC7170965; doi:10.1038/s41598-020-63355-3)
Supplement: Supplementary file 3 — Supplementary information 3. [file 41598_2020_63355_MOESM3_ESM.zip › additional_file4_v2/macs2_deq_results/bertero_smad23_2018_deq_results.counts.txt]

control_input	control_input.1	control_input.2	control_IP	control_IP.1	control_IP.2	treatment_input	treatment_input.1	treatment_input.2	treatment_IP	treatment_IP.1	treatment_IP.2
peak1	16	28	19	130	85	92	35	42	28	155	149	222
peak2	12155	5516	8203	5181	2432	3198	9753	9238	8720	1829	3071	3403
peak3	0	0	10	65	70	80	6	11	25	86	157	193
peak4	5	2	4	61	46	47	18	43	46	175	342	374
peak5	45	50	35	426	417	368	136	193	156	1270	2024	2509
peak6	10	9	7	20	21	13	56	104	75	106	122	175
peak7	61	49	46	78	54	41	323	481	428	445	570	645
peak8	318	285	254	457	451	398	627	757	695	2852	3516	4856
peak9	139	87	71	39	74	32	134	134	166	149	38	63
peak10	511	451	513	868	738	601	499	749	701	820	932	1346
peak11	54	43	45	275	212	226	68	79	87	392	451	657
peak12	409	305	429	210	263	224	473	548	704	443	308	449
peak13	317	216	257	98	117	97	376	394	420	253	105	196
peak14	523	456	577	241	332	201	640	893	824	518	300	486
peak15	1034	873	973	413	369	308	1070	1655	1271	486	464	650
peak16	956	693	740	715	477	406	900	1191	1079	663	843	1050
peak17	661	446	468	304	256	196	612	744	715	310	323	605
peak18	1293	957	1037	909	591	511	1207	1632	1280	807	1002	1269
peak19	1036	926	883	452	284	214	1157	1411	1314	380	430	449
peak20	3602	2864	3005	22991	16802	15042	3627	4392	4291	18124	20165	28175
peak21	43	31	39	77	45	48	79	105	99	143	184	220
peak22	22	16	16	78	44	51	53	55	67	131	199	265
peak23	102	51	99	564	327	407	199	260	268	759	1128	1542
peak24	20	8	25	18	6	22	100	118	114	203	244	271
peak25	18	6	15	11	16	7	123	179	129	175	226	317
peak26	6	3	13	10	9	12	56	80	69	101	131	194
peak27	115	60	60	199	225	198	133	202	213	561	706	911
peak28	196	146	196	1021	647	619	307	399	323	763	1072	1262
peak29	34	33	43	52	36	44	111	113	85	187	204	189
peak30	7	7	14	28	24	34	58	71	59	128	126	129
peak31	52	22	47	153	165	126	107	173	137	627	713	885
peak32	14	6	6	16	22	30	42	36	34	95	134	168
peak33	42	34	20	104	80	100	95	95	66	375	515	644
peak34	31	19	31	68	51	58	98	159	107	245	329	459
peak35	21	9	27	36	34	42	47	65	70	167	199	247
peak36	37	19	25	62	56	68	40	94	57	259	353	427
peak37	69	14	26	81	68	104	71	106	114	303	418	478
peak38	36	29	20	29	33	14	52	39	40	100	97	150
peak39	25	14	30	65	22	32	38	61	69	97	92	114
peak40	29	13	18	328	184	276	29	51	52	279	418	619
peak41	19	9	24	93	44	62	47	76	42	68	144	154
peak42	38	14	34	228	103	190	34	41	56	178	270	332
peak43	11	11	23	50	30	34	16	39	29	90	79	133
peak44	10	4	16	16	16	12	32	50	40	66	80	120
peak45	5	6	5	24	20	20	26	28	17	57	79	86
peak46	211	193	201	1243	882	754	232	240	232	776	942	1544
peak47	24	13	35	80	48	49	24	39	50	72	87	119
peak48	77	67	52	169	133	114	69	132	67	104	137	207
peak49	28	40	26	108	86	52	29	42	44	60	100	125
peak50	156	83	129	394	323	324	125	178	197	262	389	480
peak51	615	514	577	4106	3185	2766	630	693	707	2329	3276	4399
peak52	43	62	28	198	152	185	54	83	44	159	189	260
peak53	52	60	53	213	165	148	66	87	91	136	200	245
peak54	43	56	62	857	667	712	64	81	96	527	845	1258
peak55	76	43	45	281	196	196	80	129	106	239	386	370
peak56	57	25	34	116	79	51	54	56	38	82	130	164
peak57	8	19	15	204	122	154	22	41	24	106	181	251
peak58	12	12	3	77	47	39	18	26	11	36	103	101
peak59	366	228	247	682	544	471	348	402	417	504	656	851
peak60	177	108	151	314	292	266	189	250	203	397	400	536
peak61	15	13	21	151	83	113	11	27	22	96	139	229
peak62	35	12	18	153	130	130	24	16	19	99	161	253
peak63	51	39	57	91	67	88	63	93	65	102	130	180
peak64	204	165	195	380	335	327	298	398	331	461	731	681
peak65	97	77	107	37	87	55	141	192	168	183	56	114
peak66	82	81	106	110	102	83	104	165	159	133	170	186
peak67	128	133	137	163	149	171	149	183	165	259	214	334
peak68	351	273	351	904	779	753	400	523	514	1052	1308	1645
peak69	177	169	208	530	412	466	182	247	234	507	720	951
peak70	80	37	40	89	70	56	35	67	71	100	116	140
peak71	211	153	154	575	409	405	197	259	221	402	586	771
peak72	103	87	108	90	58	54	104	178	129	119	97	144
peak73	262	200	211	140	92	133	300	346	278	91	176	224
peak74	293	260	266	1070	670	716	315	459	428	815	1195	1469
peak75	385	253	323	571	369	374	359	444	456	502	571	888
peak76	299	223	224	743	472	463	236	331	381	609	754	1076
peak77	193	122	185	136	95	105	127	226	204	119	150	180
peak78	352	189	263	829	522	563	286	382	402	622	948	1146
peak79	74	43	74	207	142	138	86	82	98	202	197	285
peak80	537	407	493	1582	1069	1110	497	755	664	1124	1748	1863
peak81	56	71	62	191	156	142	64	82	50	120	171	312
peak82	77	35	55	257	175	127	43	70	76	170	181	227
peak83	175	137	129	728	501	489	128	157	210	436	583	659
peak84	6	15	22	80	60	48	21	29	19	64	95	119
peak85	74	59	48	175	183	154	92	86	87	158	297	300
peak86	35	17	48	61	55	41	55	60	49	70	88	91
peak87	155	94	121	169	94	93	121	131	157	141	139	214
peak88	170	111	174	207	166	141	144	272	208	180	221	301
peak89	51	20	27	91	54	67	23	44	48	60	72	99
peak90	109	88	97	453	325	308	85	138	92	235	345	429
peak91	364	266	266	512	320	268	395	512	486	414	441	481
peak92	155	132	171	181	127	104	165	268	209	119	126	225
peak93	38	16	22	154	102	117	25	37	40	71	107	128
peak94	8	6	6	91	46	77	8	12	20	62	109	109
peak95	205	154	128	310	223	153	194	202	203	168	196	274
peak96	554	402	424	690	554	434	479	570	471	568	610	848
peak97	145	122	114	240	191	135	126	212	142	130	193	248
peak98	35	48	40	265	217	181	23	70	64	137	205	313
peak99	64	60	33	122	88	122	33	79	43	80	135	215
peak100	1141	900	992	5468	4021	4023	1292	1556	1566	4066	5704	7548
peak101	276	228	259	249	163	129	272	413	400	161	231	257
peak102	142	108	152	139	122	122	168	263	223	115	155	329
peak103	23	16	38	83	81	56	24	50	63	53	86	110
peak104	73	54	81	251	228	155	69	115	87	206	302	370
peak105	134	96	164	938	614	643	115	155	128	516	608	804
peak106	130	88	135	528	354	333	128	164	191	399	494	679
peak107	7	4	6	93	90	49	7	3	12	76	87	133
peak108	26	12	20	264	177	216	10	19	22	95	221	267
peak109	8	14	18	213	145	167	14	16	31	178	256	312
peak110	49	41	40	168	114	114	54	101	62	150	271	268
peak111	232	176	213	1076	646	704	285	328	273	766	1037	1523
peak112	53	79	66	78	84	81	82	110	48	84	103	180
peak113	904	648	686	4104	2879	2718	976	1254	997	4187	4980	6426
peak114	92	94	101	375	298	333	182	188	186	496	735	884
peak115	62	44	66	234	210	158	110	142	170	319	415	464
peak116	160	121	170	500	355	312	317	403	315	557	791	1058
peak117	83	63	95	348	244	331	135	129	209	505	607	848
peak118	144	131	152	222	155	116	160	252	187	189	242	313
peak119	5	16	16	220	165	142	19	25	18	97	141	216
peak120	92	72	67	382	228	185	90	77	98	179	242	355
peak121	108	108	101	183	190	124	113	174	162	107	115	187
peak122	176	142	191	358	230	232	235	243	225	220	277	439
peak123	106	67	90	507	343	354	57	103	84	302	381	485
peak124	50	30	53	190	107	81	31	47	17	77	140	174
peak125	28	36	49	128	140	130	28	41	51	70	134	164
peak126	108	77	97	147	128	148	116	163	112	185	185	304
peak127	67	80	64	52	66	79	80	107	68	79	61	108
peak128	120	59	92	67	77	57	81	140	116	122	68	63
peak129	66	72	114	104	83	67	77	119	98	68	101	133
peak130	137	64	81	125	101	120	112	107	112	124	110	135
peak131	256	124	170	387	310	300	262	227	271	345	330	374
peak132	114	62	39	208	158	158	62	80	76	154	165	254
peak133	73	60	61	241	210	169	80	99	63	117	186	268
peak134	517	426	435	6655	4213	3753	401	522	401	3335	4900	5511
peak135	60	64	57	81	66	86	65	62	75	130	89	100
peak136	90	50	85	189	131	191	82	170	127	157	201	224
peak137	34	26	33	119	113	104	28	44	41	57	99	160
peak138	454	291	353	490	333	272	369	419	514	201	290	413
peak139	118	39	77	75	98	109	127	159	145	191	125	153
peak140	28	22	55	63	54	97	60	84	92	160	118	147
peak141	170	97	174	81	76	107	188	249	247	141	118	157
peak142	34	40	65	236	206	274	39	28	42	180	151	418
peak143	34	29	32	311	207	177	23	31	21	110	194	197
peak144	33	22	29	104	82	47	29	44	41	77	90	114
peak145	14	18	15	104	72	81	27	30	21	97	130	132
peak146	37	25	36	154	109	131	28	74	41	105	180	209
peak147	39	22	46	153	120	86	41	61	47	121	150	225
peak148	68	45	60	204	191	203	73	87	98	200	250	310
peak149	27	20	45	81	56	47	31	37	36	54	77	117
peak150	43	9	15	83	45	63	44	50	45	72	76	96
peak151	412	345	371	1451	988	908	498	556	480	971	1547	1942
peak152	55	53	58	50	36	32	67	50	101	39	77	74
peak153	138	127	114	219	173	169	138	176	138	194	268	314
peak154	111	81	103	137	81	84	146	200	118	90	122	149
peak155	181	144	187	277	165	145	193	274	220	187	224	339
peak156	618	419	543	3271	2183	2243	615	799	677	2215	3067	3797
peak157	92	51	74	63	55	77	70	132	85	81	140	115
peak158	111	72	99	207	108	193	122	106	108	132	157	207
peak159	122	71	99	377	196	299	114	138	174	371	485	538
peak160	595	472	502	2069	1500	1380	645	768	615	1479	1819	2553
peak161	341	202	239	4621	3050	2974	294	362	401	2435	3680	4871
peak162	214	226	172	1490	1069	941	249	288	292	1075	1241	1782
peak163	35	22	29	139	107	107	28	27	44	68	118	161
peak164	34	18	31	315	216	218	25	23	40	172	249	245
peak165	19	17	15	137	109	112	17	40	8	91	150	160
peak166	41	14	46	126	100	98	34	52	39	59	94	111
peak167	27	27	22	100	88	82	37	30	40	95	83	142
peak168	346	270	345	1549	1247	1208	354	476	363	1202	1570	2082
peak169	127	116	106	378	249	272	122	136	153	224	278	469
peak170	109	82	115	134	129	108	129	156	134	112	126	137
peak171	121	68	98	299	225	218	93	122	93	123	220	323
peak172	132	100	116	168	123	113	133	152	159	122	156	171
peak173	39	70	30	126	91	106	65	59	51	83	102	146
peak174	22	27	23	47	43	41	25	42	40	66	65	113
peak175	84	53	48	78	69	40	83	97	122	161	150	176
peak176	61	46	67	167	109	103	39	96	94	100	178	237
peak177	34	34	27	76	48	53	30	76	49	55	82	122
peak178	78	55	72	527	478	415	99	103	125	462	679	893
peak179	91	105	68	947	674	676	98	133	112	508	925	1159
peak180	55	34	92	353	298	272	36	81	74	250	291	521
peak181	14	20	13	96	86	72	16	31	29	79	83	140
peak182	64	55	57	90	54	70	54	96	70	53	96	101
peak183	31	61	74	228	228	262	43	144	109	317	337	722
peak184	114	93	120	242	182	201	118	187	185	241	330	440
peak185	65	49	49	74	53	81	54	65	73	60	108	115
peak186	116	106	138	638	464	528	196	250	210	409	713	981
peak187	486	388	437	2040	1387	1385	722	903	833	1715	2556	3551
peak188	178	108	124	154	73	97	223	276	291	151	169	297
peak189	72	47	54	67	69	56	138	183	116	115	127	160
peak190	17	30	24	54	38	52	66	72	72	84	130	121
peak191	57	63	80	240	193	233	154	152	128	350	570	571
peak192	27	16	20	78	45	72	31	59	45	84	159	221
peak193	67	56	70	148	85	115	123	151	106	128	202	200
peak194	244	210	258	1430	848	1086	431	542	481	1253	1848	2056
peak195	341	239	290	1108	774	737	359	602	466	883	1358	1443
peak196	85	77	78	153	135	86	150	183	104	181	209	260
peak197	56	40	53	92	71	63	96	159	109	64	92	135
peak198	26	24	21	47	43	54	64	74	74	94	102	88
peak199	62	77	34	63	70	90	126	132	115	92	147	167
peak200	102	91	134	638	670	648	199	233	222	826	994	1109
peak201	63	35	68	51	46	33	106	145	136	124	73	103
peak202	343	247	427	1920	1373	1773	599	703	565	2924	3628	4465
peak203	421	355	452	1018	780	876	712	816	803	1468	1891	2287
peak204	84	62	131	190	262	226	171	227	195	650	442	577
peak205	10	8	13	91	133	163	9	4	17	114	90	125
peak206	50	66	89	89	66	81	65	220	115	76	127	133
peak207	58	25	14	245	117	119	31	42	22	52	119	191
peak208	13	30	30	85	71	26	25	18	24	110	194	256
peak209	54	40	37	320	294	258	48	61	68	212	298	433
peak210	98	58	83	198	121	146	79	105	58	115	171	200
peak211	74	40	86	169	115	95	63	72	60	97	181	142
peak212	21	18	26	148	126	134	17	26	25	127	169	223
peak213	144	109	147	599	418	387	107	220	184	340	533	608
peak214	227	132	181	1836	1236	1212	188	225	225	905	1381	1793
peak215	206	102	132	175	107	88	134	169	129	57	101	103
peak216	630	387	478	1031	794	667	512	605	538	768	889	1155
peak217	85	90	126	164	119	101	79	115	121	111	134	186
peak218	65	49	81	119	129	86	46	78	56	81	108	231
peak219	65	73	73	530	366	288	69	60	97	282	338	511
peak220	14	31	26	65	83	64	23	54	30	40	29	109
peak221	2	1	5	83	133	120	2	9	4	62	58	55
peak222	20	16	27	130	77	104	24	17	18	44	69	109
peak223	402	396	464	1110	858	1021	409	625	536	776	1051	1411
peak224	18	20	29	400	584	506	24	19	24	266	348	386
peak225	90	53	86	47	95	46	83	89	89	110	45	92
peak226	40	27	21	218	233	205	20	26	51	229	329	289
peak227	31	24	33	75	71	93	61	53	49	84	86	130
peak228	11	4	0	127	58	88	8	0	4	79	99	147
peak229	30	32	14	84	62	82	14	22	34	91	112	151
peak230	120	63	95	582	485	433	97	75	71	310	431	544
peak231	162	127	133	442	298	237	76	128	122	173	240	324
peak232	576	386	409	7382	4764	4484	416	465	470	3550	4522	6105
peak233	949	666	732	1475	1169	1043	494	533	521	720	815	1417
peak234	3200	2555	3173	24732	18037	17279	1754	2218	2238	9819	12632	17821
peak235	331	302	326	896	715	631	239	316	346	339	574	665
peak236	279	212	291	568	323	432	206	240	254	297	342	451
peak237	208	227	215	617	446	439	181	320	265	511	732	917
peak238	167	120	142	310	241	254	172	234	220	405	590	721
peak239	76	47	69	155	123	84	62	71	61	156	198	283
peak240	90	49	55	125	69	100	46	125	83	123	143	204
peak241	54	52	63	355	276	287	42	70	59	164	265	471
peak242	51	61	68	173	143	99	84	114	98	166	270	342
peak243	137	154	116	126	90	96	215	252	209	184	231	316
peak244	200	127	149	654	464	369	239	270	272	488	755	999
peak245	176	99	178	1043	717	729	192	305	290	936	1272	1736
peak246	76	37	34	1376	820	844	41	102	60	645	1014	1268
peak247	51	47	43	154	122	112	86	47	93	57	98	194
peak248	91	58	96	448	221	277	84	101	118	131	317	381
peak249	33	34	48	289	157	146	62	55	66	102	190	273
peak250	114	79	108	570	378	359	74	153	116	269	433	454
peak251	76	56	86	303	279	234	55	80	59	186	287	272
peak252	285	190	248	876	638	540	256	333	326	625	736	1014
peak253	405	305	349	3248	2312	2007	353	436	414	2145	2645	3620
peak254	455	290	351	2428	1407	1300	424	488	417	1489	1951	2566
peak255	96	90	86	149	105	91	147	149	190	94	145	156
peak256	141	121	162	614	490	411	136	221	172	478	550	757
peak257	341	223	219	1768	1241	1083	236	266	302	965	1027	1661
peak258	384	290	273	3925	2729	2193	312	293	341	2065	2612	3534
peak259	62	43	45	465	380	319	42	57	55	255	386	455
peak260	198	97	108	321	193	176	116	236	160	159	201	314
peak261	77	68	79	1054	840	786	81	79	81	522	804	1193
peak262	10	9	11	101	63	76	14	18	29	47	99	71
peak263	29	20	28	518	376	360	27	28	72	216	475	462
peak264	131	94	84	265	188	189	102	76	117	74	160	210
peak265	207	131	151	235	177	132	187	157	169	119	102	188
peak266	34	21	32	239	150	163	45	56	48	155	239	333
peak267	55	50	38	88	41	54	43	77	72	49	89	100
peak268	44	8	32	372	296	216	25	68	57	266	382	530
peak269	77	66	63	101	54	61	107	157	101	113	132	132
peak270	597	395	507	2063	1253	1033	692	849	633	1598	2273	2716
peak271	195	158	130	179	106	102	182	243	199	238	185	296
peak272	367	229	291	2844	1607	1670	378	549	513	2053	2840	3462
peak273	521	313	389	1565	1059	1203	469	498	486	1008	1312	1851
peak274	19	14	28	234	182	202	16	36	27	212	242	419
peak275	4192	3020	3021	1207	769	565	3595	4388	4191	824	797	993
peak276	1604	1112	1083	1237	864	639	1294	1461	1488	1057	1006	1201
peak277	1624	967	991	3400	2769	1954	1145	1331	1427	2741	2937	3679
peak278	2059	1323	1339	16541	11350	9508	1588	1679	1931	9327	12309	16252
peak279	136	102	120	1144	715	652	109	122	114	486	754	1011
peak280	29	28	34	106	55	48	27	10	37	67	59	114
peak281	98	67	94	842	559	476	91	98	105	408	442	690
peak282	42	34	27	130	67	79	24	40	45	84	78	111
peak283	76	62	71	306	196	141	64	81	80	172	166	245
peak284	99	71	93	762	569	551	63	75	70	358	421	566
peak285	37	19	22	315	205	163	36	24	48	130	151	223
peak286	42	47	47	441	274	254	57	41	59	236	222	382
peak287	105	93	91	1265	921	869	223	249	246	1455	1727	2436
peak288	12	6	20	76	52	42	46	35	27	115	112	102
peak289	71	40	43	179	111	87	101	91	74	142	259	306
peak290	40	24	28	261	173	152	48	65	55	249	315	463
peak291	65	32	63	112	86	48	45	57	84	63	104	131
peak292	128	96	125	1308	805	816	108	183	133	628	886	1215
peak293	88	100	116	855	554	551	172	166	176	611	875	1259
peak294	525	408	403	906	639	470	579	495	491	491	640	875
peak295	1263	805	835	2500	1717	1449	1183	1310	1193	1845	1995	2615
peak296	25	23	40	147	120	127	28	54	34	124	130	287
peak297	552	405	441	1361	907	849	585	625	608	852	1191	1601
peak298	147	174	151	277	193	169	175	183	191	110	142	228
peak299	101	41	55	134	76	67	49	52	78	45	112	96
peak300	151	115	164	500	311	366	171	190	195	376	376	535
peak301	349	223	277	1081	760	775	399	342	382	597	782	982
peak302	145	64	80	1836	1141	1314	133	100	112	906	1372	1825
peak303	146	103	173	718	474	492	140	164	114	298	422	625
peak304	96	48	60	536	333	379	84	81	70	262	262	414
peak305	255	153	171	467	363	292	197	222	208	212	264	402
peak306	653	411	463	402	334	243	529	643	598	326	328	407
peak307	1208	800	781	1397	862	716	957	875	1051	601	871	1149
peak308	35	21	19	193	107	131	28	40	35	111	134	261
peak309	246	175	185	752	431	435	167	245	229	292	437	548
peak310	46	26	44	612	315	377	53	39	57	243	350	463
peak311	27	29	38	293	277	225	28	40	28	204	241	401
peak312	123	84	66	655	484	374	89	90	97	360	414	592
peak313	10	0	15	122	84	56	28	32	20	198	247	326
peak314	18	12	14	48	41	28	48	54	36	56	90	100
peak315	64	65	49	254	180	155	177	170	147	392	449	619
peak316	2	2	4	22	22	14	13	15	23	30	47	94
peak317	23	30	49	346	321	266	90	99	77	524	615	826
peak318	151	112	84	628	491	486	138	131	102	367	562	812
peak319	399	261	337	475	399	328	369	448	436	304	350	407
peak320	357	205	258	3561	2372	2456	328	345	372	1908	2757	3728
peak321	168	121	111	642	436	358	142	151	160	324	499	582
peak322	8	6	9	85	60	65	14	6	13	94	123	144
peak323	17	12	8	88	73	67	22	51	25	50	116	139
peak324	378	366	359	191	162	137	351	423	452	180	228	279
peak325	196	149	192	158	105	115	211	305	239	131	136	148
peak326	2	5	7	132	92	88	13	20	29	59	122	157
peak327	20	10	15	158	69	132	19	15	23	63	153	152
peak328	47	26	30	496	248	300	58	81	44	223	434	508
peak329	75	88	70	156	121	123	97	139	115	109	146	206
peak330	112	88	80	163	112	84	109	120	121	79	129	133
peak331	137	106	125	477	359	375	126	167	160	282	366	531
peak332	219	174	167	311	249	260	220	250	262	246	270	366
peak333	71	54	71	197	165	202	61	157	99	146	153	276
peak334	20	22	27	183	119	109	25	50	24	76	117	183
peak335	43	39	59	390	268	242	48	32	46	153	237	302
peak336	17	8	8	364	211	268	10	22	18	187	303	363
peak337	114	97	81	233	146	170	112	125	89	126	190	255
peak338	73	53	66	173	116	148	50	78	61	89	129	221
peak339	628	429	502	336	238	191	590	665	683	182	309	382
peak340	327	233	254	231	152	161	304	380	336	196	189	379
peak341	44	43	57	97	83	84	38	73	52	73	90	174
peak342	339	234	281	386	298	235	309	410	396	420	458	559
peak343	205	137	154	94	110	98	160	225	232	123	152	146
peak344	1004	660	805	7296	4816	4601	1059	1175	1144	4486	6525	8662
peak345	204	159	180	346	266	246	209	273	280	235	385	477
peak346	369	199	230	832	544	512	376	464	467	545	667	827
peak347	196	141	144	485	335	345	166	180	169	273	378	453
peak348	70	55	49	194	132	122	54	57	38	63	128	192
peak349	177	108	140	1693	980	1145	115	109	131	723	1023	1603
peak350	29	34	43	234	165	121	30	55	41	104	126	211
peak351	7	16	11	196	102	87	8	31	18	88	134	185
peak352	88	72	53	467	370	324	109	124	140	346	492	605
peak353	100	57	75	165	139	142	81	98	91	112	122	208
peak354	227	161	154	506	277	265	179	160	204	231	296	426
peak355	117	85	62	323	181	155	58	99	136	174	247	238
peak356	261	163	211	266	139	142	184	176	197	141	187	211
peak357	195	192	144	375	250	194	118	231	198	187	269	314
peak358	114	93	107	219	154	139	106	143	104	111	135	182
peak359	699	454	568	3945	2532	2053	503	622	635	1853	2206	3025
peak360	89	61	90	261	240	221	92	86	109	142	237	348
peak361	257	218	222	2507	1871	1592	302	271	257	1420	1956	2764
peak362	252	142	150	318	222	181	201	158	220	188	213	313
peak363	78	74	75	202	131	124	64	107	74	100	129	215
peak364	99	71	75	121	68	95	77	108	124	99	121	106
peak365	57	34	34	510	271	255	59	59	55	242	330	333
peak366	35	22	12	224	171	151	20	14	26	139	152	190
peak367	39	20	38	550	287	321	40	33	30	279	327	389
peak368	8	8	8	194	110	124	22	7	2	92	132	166
peak369	42	31	42	164	101	106	50	48	60	93	135	155
peak370	76	63	73	203	141	223	108	103	89	132	205	276
peak371	73	60	68	474	296	383	72	88	77	272	382	540
peak372	140	108	94	505	399	419	127	114	101	291	441	573
peak373	44	20	21	121	65	122	45	34	22	56	141	127
peak374	40	59	48	731	504	504	52	65	110	394	501	732
peak375	28	14	26	298	206	169	25	22	19	153	176	259
peak376	24	24	23	259	183	194	34	26	38	154	183	298
peak377	51	59	60	112	85	74	71	73	74	124	123	136
peak378	207	85	188	502	380	340	203	185	227	310	455	570
peak379	85	41	40	169	131	102	70	74	75	80	91	137
peak380	117	57	83	210	165	122	103	123	92	146	125	175
peak381	92	60	63	173	114	131	86	76	60	85	128	159
peak382	53	54	56	524	370	381	87	63	54	321	442	476
peak383	139	99	95	463	339	283	106	93	93	230	300	441
peak384	33	28	30	219	122	163	35	36	52	106	126	231
peak385	145	106	86	436	358	242	139	132	139	191	295	382
peak386	217	169	175	904	636	644	239	242	251	394	654	846
peak387	85	48	58	701	491	466	103	118	80	296	484	596
peak388	29	22	18	289	164	202	41	21	28	118	168	245
peak389	4	5	7	139	73	89	14	10	11	67	104	119
peak390	14	4	12	369	290	232	4	6	15	159	246	329
peak391	33	14	33	196	156	163	13	16	22	110	144	174
peak392	101	62	71	1513	1057	1071	80	80	73	646	866	1146
peak393	27	27	24	106	72	58	23	21	21	45	55	65
peak394	32	16	19	174	124	118	37	38	11	87	90	105
peak395	28	46	41	227	166	169	34	58	50	187	179	219
peak396	139	94	122	809	520	479	117	164	160	290	453	648
peak397	206	160	158	3337	2386	2427	191	189	238	1452	2263	2786
peak398	6	12	11	156	90	114	12	8	22	76	86	132
peak399	568	373	479	2643	1934	1596	468	625	522	1586	2368	2981
peak400	132	130	132	239	214	139	141	201	148	197	262	328
peak401	351	187	222	658	395	382	355	439	408	390	643	962
peak402	122	97	102	166	85	87	116	151	125	95	117	194
peak403	12	2	6	125	53	51	11	21	7	56	94	85
peak404	8	10	13	94	78	102	14	22	18	118	107	176
peak405	239	118	212	2305	1509	1594	249	312	299	1094	1824	2414
peak406	30	14	10	1926	1426	1547	28	36	35	1210	1676	2681
peak407	204	134	139	2962	1982	2027	245	236	262	1335	2654	3434
peak408	728	523	662	5134	3770	3510	790	911	921	2963	4346	5619
peak409	203	154	172	702	432	486	217	240	255	405	565	761
peak410	72	39	61	239	175	160	72	102	130	121	167	272
peak411	83	78	90	342	259	228	125	103	144	188	292	393
peak412	665	428	576	618	462	447	662	908	715	445	496	722
peak413	202	169	204	266	191	157	205	288	271	231	282	292
peak414	335	202	271	479	286	300	339	392	361	296	388	403
peak415	264	200	190	558	287	295	291	278	376	298	476	575
peak416	561	339	463	1683	1155	949	584	622	616	1070	1475	1702
peak417	202	125	146	492	316	296	181	204	203	292	428	432
peak418	348	235	211	3412	2192	2235	321	304	339	1856	2513	3593
peak419	1973	1484	1356	5752	3973	3490	2942	3024	3263	5881	6753	9750
peak420	420	241	238	292	229	172	567	603	643	342	368	575
peak421	991	683	664	758	545	419	1526	1630	1607	955	1066	1518
peak422	1568	1072	1157	10272	6964	6040	2140	2390	2709	9812	12379	18300
peak423	273	254	369	1959	1775	1964	400	734	563	2544	2150	6276
peak424	8	4	6	147	88	91	18	7	7	72	97	121
peak425	77	54	63	1367	907	838	44	51	70	445	825	1059
peak426	26	26	46	492	362	315	30	22	46	184	297	377
peak427	61	58	50	917	623	615	55	78	67	504	657	1102
peak428	120	76	93	275	204	186	125	144	89	182	233	238
peak429	331	166	156	1374	867	807	218	297	274	827	995	1352
peak430	114	61	83	512	438	365	99	131	83	240	352	482
peak431	51	31	24	348	230	330	46	51	53	157	337	456
peak432	29	14	29	147	107	108	45	30	44	42	106	144
peak433	104	61	104	426	247	360	103	134	127	184	293	475
peak434	25	19	25	185	150	143	27	18	13	109	164	226
peak435	372	205	232	587	515	485	351	312	309	434	429	651
peak436	3	2	4	155	113	92	2	7	6	110	126	142
peak437	1586	1150	1352	5841	3779	3593	1459	1628	1585	2886	4473	5501
peak438	1097	661	769	1835	1126	973	943	1102	1037	788	1174	1707
peak439	179	115	169	245	173	176	171	192	161	227	221	359
peak440	150	73	113	575	443	273	142	116	147	351	444	658
peak441	70	57	59	750	534	421	183	170	161	1146	1134	1769
peak442	31	31	23	403	202	181	39	31	43	162	245	292
peak443	20	8	13	278	176	102	10	18	28	122	167	205
peak444	16	16	26	115	84	62	21	37	32	55	97	110
peak445	23	12	23	242	131	139	15	32	21	108	138	196
peak446	62	30	51	1124	605	552	62	57	71	483	636	947
peak447	46	18	39	128	60	53	57	48	62	110	142	155
peak448	2	4	8	90	72	66	11	29	19	125	111	170
peak449	202	181	170	683	565	558	218	254	238	548	593	1029
peak450	251	194	228	4182	2662	2581	184	203	242	1842	2474	3582
peak451	141	87	105	497	390	293	152	152	117	313	344	540
peak452	91	61	65	103	46	43	91	118	120	43	41	83
peak453	136	70	94	1460	949	852	147	191	169	746	1079	1530
peak454	31	41	46	252	232	217	39	78	66	189	238	403
peak455	60	64	58	189	148	145	52	80	87	97	162	183
peak456	76	32	55	812	511	504	77	68	100	481	684	815
peak457	240	201	168	2345	1567	1396	170	236	206	1132	1622	2156
peak458	26	17	27	470	351	432	17	22	31	334	406	510
peak459	300	212	212	196	136	105	218	259	210	105	136	188
peak460	186	135	138	341	242	227	188	177	183	216	252	386
peak461	76	66	100	469	372	382	67	97	65	326	307	685
peak462	156	98	96	773	626	515	106	142	122	534	560	852
peak463	14	13	16	144	103	88	28	32	26	158	204	266
peak464	68	72	74	887	515	577	99	113	100	426	677	841
peak465	12	12	8	284	225	173	19	19	22	185	239	320
peak466	2	2	0	125	81	95	2	2	3	64	73	147
peak467	232	141	144	1896	1212	1035	114	138	207	973	1047	1339
peak468	95	33	64	537	410	301	62	75	82	272	280	519
peak469	1	4	2	198	189	172	2	4	0	132	164	183
peak470	37	16	19	152	103	84	21	24	21	66	69	122
peak471	83	70	123	667	477	523	128	143	128	347	459	747
peak472	298	176	181	631	534	351	224	204	243	343	438	596
peak473	293	252	252	307	210	157	342	345	335	187	238	212
peak474	26	20	29	186	105	107	32	54	63	97	201	221
peak475	22	18	21	115	108	69	17	33	26	79	83	127
peak476	45	49	71	287	216	204	53	64	45	146	215	243
peak477	34	12	38	110	84	142	31	38	23	99	102	271
peak478	545	311	408	2545	1576	1807	455	613	561	1313	1760	2575
peak479	121	108	76	220	153	147	131	181	135	140	232	299
peak480	217	140	93	277	154	136	157	174	120	130	172	198
peak481	211	147	147	921	577	489	158	210	167	469	601	709
peak482	265	168	192	884	584	460	193	213	183	430	653	710
peak483	500	391	314	1601	987	822	456	436	428	783	1086	1262
peak484	77	73	83	256	208	212	79	112	92	147	189	298
peak485	60	40	68	140	138	112	64	94	78	186	142	205
peak486	30	43	51	122	57	72	54	73	64	89	148	170
peak487	137	93	132	1308	940	1122	159	225	236	848	1287	1785
peak488	724	449	498	1146	761	569	523	579	553	608	730	1029
peak489	25	27	15	92	102	52	21	40	26	68	93	120
peak490	47	32	21	107	89	80	45	67	50	63	130	92
peak491	304	183	189	1152	710	702	218	238	283	658	678	933
peak492	112	98	90	183	120	93	114	76	69	131	113	132
peak493	250	183	197	375	285	223	180	207	241	205	197	327
peak494	31	33	29	837	515	552	33	47	61	371	610	850
peak495	28	20	46	194	194	168	64	76	102	220	337	381
peak496	56	33	66	215	162	127	92	143	100	187	265	326
peak497	48	57	68	111	134	83	91	146	119	116	209	265
peak498	68	71	67	186	171	208	120	200	161	294	378	468
peak499	100	100	100	180	144	189	116	191	258	212	297	490
peak500	125	93	145	430	349	335	169	238	302	565	811	1005
peak501	158	121	145	389	290	298	159	162	197	280	372	452
peak502	53	57	59	471	327	282	86	86	86	275	342	499
peak503	107	86	91	223	171	140	98	125	144	118	244	252
peak504	78	84	90	607	333	351	94	88	125	288	478	504
peak505	44	37	42	109	68	69	54	41	33	60	75	96
peak506	34	24	29	264	180	169	30	31	43	118	191	247
peak507	44	21	36	182	111	117	31	54	53	98	118	219
peak508	113	82	79	586	379	360	88	167	79	364	492	613
peak509	82	68	67	140	76	71	111	86	70	77	95	149
peak510	128	101	110	995	645	548	123	116	126	451	532	819
peak511	60	27	45	249	170	139	29	58	35	104	132	209
peak512	121	64	120	125	89	61	126	159	148	64	93	119
peak513	142	91	97	304	149	178	98	154	131	189	212	234
peak514	80	46	65	175	101	103	56	70	124	76	128	169
peak515	341	157	266	3678	2345	2247	292	350	348	2357	3009	3805
peak516	425	225	265	1029	620	601	359	408	385	643	892	999
peak517	142	80	100	337	217	195	146	196	169	193	265	394
peak518	126	60	95	227	141	124	196	172	198	98	162	230
peak519	167	112	133	786	426	466	178	234	231	563	572	796
peak520	194	134	137	498	272	262	216	209	231	223	325	462
peak521	409	211	270	764	471	494	424	469	452	440	613	813
peak522	65	47	52	299	193	181	86	80	65	202	256	355
peak523	37	18	27	111	44	72	23	32	29	76	109	151
peak524	1131	798	972	3229	1719	1799	1149	1212	1274	1743	2365	2733
peak525	58	64	64	176	101	111	101	81	102	108	165	208
peak526	2	6	2	120	90	65	4	0	0	67	76	93
peak527	8	8	4	131	102	116	2	11	8	44	60	122
peak528	13	6	10	244	161	152	0	14	10	139	228	239
peak529	729	484	458	846	510	453	519	596	584	443	482	913
peak530	334	286	283	175	109	104	345	348	351	105	111	218
peak531	41	47	42	298	240	163	45	55	58	196	225	315
peak532	638	433	475	3976	2715	2327	610	593	609	1923	2461	3443
peak533	131	85	156	1721	1128	1052	132	125	110	947	1135	1659
peak534	24	11	39	133	107	130	10	49	18	100	96	198
peak535	172	153	155	262	185	145	157	174	202	134	128	178
peak536	58	44	57	379	294	223	72	79	75	315	307	501
peak537	114	76	100	287	226	165	115	136	141	217	257	296
peak538	118	38	66	383	226	241	77	71	110	132	289	325
peak539	167	86	99	215	142	144	122	174	117	151	171	260
peak540	11	12	14	250	159	148	6	8	13	118	163	250
peak541	22	10	18	134	115	89	10	6	19	92	108	112
peak542	23	33	15	63	71	79	22	38	45	97	175	128
peak543	12	20	0	141	127	78	2	23	0	49	110	126
peak544	127	107	100	861	608	635	148	146	171	479	606	1062
peak545	322	141	248	345	276	259	300	348	349	279	242	323
peak546	918	587	739	981	617	610	763	921	871	646	728	1019
peak547	308	242	236	503	398	346	334	364	342	344	356	440
peak548	117	111	102	207	185	176	134	153	157	188	168	193
peak549	227	223	280	2167	1506	1482	345	417	337	1626	1760	3128
peak550	26	2	12	79	53	89	21	27	16	77	102	135
peak551	237	167	176	246	211	136	261	226	274	109	164	195
peak552	45	21	34	129	153	92	30	42	29	114	110	98
peak553	28	30	24	388	299	322	36	28	40	274	317	720
peak554	50	50	48	209	208	149	81	77	81	119	179	216
peak555	37	12	9	129	92	73	30	19	21	62	94	129
peak556	49	30	67	327	195	157	68	56	63	126	143	234
peak557	38	32	28	267	225	206	50	36	48	124	239	279
peak558	94	59	90	403	273	293	126	147	132	359	495	571
peak559	35	39	38	561	412	348	39	46	60	403	582	771
peak560	42	41	59	265	161	198	71	100	85	207	277	364
peak561	18	14	24	132	86	102	57	39	30	83	155	190
peak562	53	22	48	44	71	58	29	59	43	65	89	86
peak563	661	471	514	2250	1466	1224	571	658	525	1566	1690	2085
peak564	22	8	45	243	154	133	21	47	53	96	165	253
peak565	29	14	18	153	124	114	28	28	28	93	131	186
peak566	81	57	45	628	395	315	53	75	53	185	389	459
peak567	106	32	31	130	72	102	50	37	68	61	63	119
peak568	20	6	9	146	96	121	9	8	12	63	111	149
peak569	38	26	31	392	269	274	30	23	49	223	281	347
peak570	582	461	435	883	698	586	404	535	488	414	543	696
peak571	93	26	34	1086	860	786	33	58	68	586	709	1154
peak572	6	22	17	573	415	345	18	19	40	324	355	448
peak573	2	13	8	129	79	73	9	2	2	53	90	111
peak574	14	4	15	558	382	319	12	8	6	152	210	326
peak575	128	68	100	1975	1389	1292	135	135	135	1344	1794	2387
peak576	37	34	33	204	126	150	47	75	54	187	290	367
peak577	12	26	28	151	97	112	23	31	51	85	164	211
peak578	88	56	70	292	170	188	58	88	44	128	198	323
peak579	66	65	90	222	170	158	69	118	82	120	163	245
peak580	89	84	77	329	275	229	78	96	113	133	215	281
peak581	101	90	117	194	152	154	108	120	100	104	132	178
peak582	349	196	223	468	284	286	227	210	244	271	291	404
peak583	36	19	14	85	72	67	31	37	27	74	92	147
peak584	29	8	24	164	107	118	26	33	28	86	108	192
peak585	39	14	20	246	135	140	34	47	41	175	198	277
peak586	70	32	38	584	415	453	48	51	49	438	545	862
peak587	6	6	11	84	58	53	9	18	15	49	82	104
peak588	312	226	221	321	294	230	298	342	286	217	291	345
peak589	203	104	164	118	144	131	138	172	169	164	72	144
peak590	1003	663	770	603	572	494	915	934	851	444	452	511
peak591	89	59	69	505	464	422	68	70	66	316	451	619
peak592	157	114	127	923	562	584	132	190	169	478	788	924
peak593	387	361	319	1040	909	753	335	399	346	646	814	1191
peak594	213	138	174	1098	810	656	180	165	179	592	679	945
peak595	49	46	39	94	83	68	34	39	42	88	82	146
peak596	944	849	987	3832	2559	2981	794	1279	1044	2390	3330	4896
peak597	576	297	441	940	566	582	536	555	485	617	746	846
peak598	856	636	682	1400	964	809	768	895	828	745	1062	1331
peak599	3048	2052	2376	20370	13075	12642	2707	2858	2821	11110	14308	17971
peak600	26	15	18	187	150	156	24	17	22	78	104	164
peak601	192	122	87	708	556	404	156	193	153	376	489	649
peak602	16	9	17	85	78	40	16	18	16	79	61	89
peak603	61	41	77	262	162	187	43	86	123	149	242	320
peak604	127	157	191	668	440	452	204	216	202	440	642	845
peak605	56	61	74	185	162	109	49	78	104	155	128	258
peak606	52	36	40	154	98	79	60	35	56	63	81	135
peak607	103	59	60	1827	1227	1197	51	71	53	858	1278	1813
peak608	364	280	275	580	514	390	336	376	303	389	552	715
peak609	24	22	28	138	52	97	22	16	50	69	89	130
peak610	1077	808	810	17929	11725	10129	629	754	734	6195	8112	12264
peak611	882	620	628	7986	5073	4522	482	654	610	2599	3547	5370
peak612	70	50	62	210	135	100	39	50	40	62	107	160
peak613	68	37	46	197	135	121	46	50	66	85	82	136
peak614	102	83	64	309	163	133	71	84	106	207	173	232
peak615	63	39	64	160	113	94	41	35	54	63	116	114
peak616	72	67	58	183	159	122	50	84	61	134	141	186
peak617	18	22	11	142	153	89	12	18	34	142	127	220
peak618	33	22	24	113	96	58	23	23	24	90	112	170
peak619	48	45	63	225	205	182	58	72	110	180	181	286
peak620	83	64	119	462	397	410	96	143	145	390	622	695
peak621	31	24	42	424	288	283	29	21	45	181	288	368
peak622	3258	2170	2504	17889	11602	11468	2846	3457	3030	10256	14865	18820
peak623	1286	968	1098	4265	2843	2591	1074	1477	1263	2377	3519	4198
peak624	66	35	75	62	101	46	39	81	65	106	62	78
peak625	52	48	68	188	130	155	32	79	65	110	124	159
peak626	654	560	621	2596	2315	2417	486	668	593	2248	2338	3530
peak627	170	117	167	928	593	541	163	203	186	444	597	758
peak628	67	70	44	980	633	508	23	64	58	437	605	866
peak629	52	32	40	520	355	357	28	57	45	244	296	428
peak630	40	56	23	812	618	530	46	37	34	321	471	624
peak631	31	9	15	222	148	109	18	14	6	103	99	208
peak632	41	28	20	116	85	100	24	37	27	74	85	130
peak633	58	31	47	306	173	148	44	66	63	119	185	230
peak634	113	99	89	484	315	197	104	126	113	211	273	361
peak635	95	70	72	901	538	498	85	92	61	519	562	944
peak636	126	103	105	1140	809	729	128	150	122	706	711	1136
peak637	28	5	17	147	95	66	13	8	30	47	60	80
peak638	29	31	32	683	441	375	33	35	34	281	403	474
peak639	98	40	53	660	347	389	75	88	81	335	563	680
peak640	79	47	64	421	182	266	76	119	97	186	288	421
peak641	23496	15610	16162	2704	2089	1749	17641	21766	26844	1868	2026	3583
peak642	34300	25851	25619	3565	3237	2482	26731	34679	40627	2893	2795	4514
peak643	40	53	51	187	100	105	67	63	62	112	138	166
peak644	278	154	181	680	430	449	231	276	278	362	540	612
peak645	41	34	21	336	187	188	18	32	37	198	350	335
peak646	29	18	32	389	206	242	29	20	40	213	293	435
peak647	12	7	10	260	134	156	9	10	15	126	128	212
peak648	175	132	161	272	162	167	109	191	173	159	225	340
peak649	399	251	292	2236	1396	1430	312	344	391	1019	1536	2197
peak650	1320	959	938	13055	8881	8436	1198	1366	1426	6599	9811	12545
peak651	50	24	65	259	148	226	53	63	66	168	240	380
peak652	8	2	8	68	53	42	18	23	19	82	115	146
peak653	15	20	10	201	129	126	36	31	39	233	353	388
peak654	282	227	230	3014	1791	1816	256	369	344	1468	2102	2955
peak655	137	95	100	211	174	169	123	92	100	95	176	197
peak656	76	62	58	97	79	74	45	66	77	66	78	115
peak657	79	61	94	240	113	124	59	74	77	82	105	171
peak658	212	162	170	2589	1614	1488	106	125	160	1133	1372	2041
peak659	29	25	38	62	91	53	30	27	24	26	56	78
peak660	75	38	32	488	263	325	27	63	67	216	294	435
peak661	158	110	141	833	538	650	184	235	232	465	641	1030
peak662	1234	778	979	3154	2317	2011	1153	1408	1243	2249	2666	3318
peak663	23	9	12	439	270	296	35	35	31	190	384	481
peak664	104	81	79	128	93	108	97	129	69	82	92	130
peak665	213	202	165	1029	678	664	181	203	210	553	687	875
peak666	98	62	45	113	80	48	67	70	58	66	72	79
peak667	226	172	184	595	427	368	198	225	217	384	465	598
peak668	385	250	332	778	545	464	339	389	344	368	564	647
peak669	204	131	138	314	158	155	178	183	192	134	241	277
peak670	303	249	210	260	349	249	316	353	331	239	198	262
peak671	613	381	490	1142	640	815	467	694	644	787	1151	1377
peak672	77	49	79	657	453	455	61	97	96	472	590	1002
peak673	115	80	85	212	123	108	88	91	106	68	98	131
peak674	150	104	131	317	247	235	141	149	159	190	240	372
peak675	108	83	103	300	252	260	84	111	60	159	207	288
peak676	131	111	108	513	354	253	83	108	154	292	338	364
peak677	36	34	39	100	120	60	62	71	97	150	163	276
peak678	134	144	149	580	469	360	160	198	187	435	486	573
peak679	62	26	38	172	169	101	71	78	61	118	167	215
peak680	112	99	79	465	335	299	105	136	80	310	441	508
peak681	16	7	12	36	20	17	11	34	26	77	72	90
peak682	78	22	83	125	126	117	76	108	95	440	176	296
peak683	84	98	134	153	130	127	77	157	135	125	114	254
peak684	183	107	139	154	121	107	141	217	146	115	125	198
peak685	30	12	29	91	57	63	38	31	26	52	85	144
peak686	122	72	93	404	306	277	140	125	138	274	311	415
peak687	317	270	242	2376	1880	1625	278	333	317	1751	1991	2554
peak688	49	48	45	339	243	229	71	74	48	226	224	308
peak689	50	32	37	786	512	511	57	83	50	512	587	941
peak690	273	198	190	915	586	581	229	329	310	585	698	930
peak691	663	430	469	834	611	546	554	626	652	494	655	969
peak692	476	314	398	2193	1479	1336	435	574	545	1309	1649	2162
peak693	23	24	23	325	251	267	51	45	48	121	228	283
peak694	78	47	31	818	516	508	58	84	97	348	649	762
peak695	107	58	59	613	425	421	97	110	99	208	430	567
peak696	39	14	7	181	109	125	26	30	32	60	117	167
peak697	29	17	17	64	36	42	15	32	24	35	70	94
peak698	17	11	27	306	217	214	25	52	30	124	275	281
peak699	196	147	142	541	416	309	179	195	191	331	401	642
peak700	983	529	689	2490	1586	1179	840	896	812	1631	1851	1983
peak701	963	634	664	637	477	411	756	902	739	495	487	622
peak702	233	290	346	410	335	303	276	409	245	269	352	642
peak703	120	62	80	216	153	147	89	99	101	144	185	213
peak704	372	241	219	1694	1099	1111	298	365	394	1025	1493	2066
peak705	3	2	11	100	52	53	3	15	0	41	93	90
peak706	2	2	0	131	65	75	0	0	3	56	52	79
peak707	17	5	25	225	173	182	29	27	27	89	221	221
peak708	38	20	30	175	126	125	36	39	47	111	146	184
peak709	257	156	163	1425	956	850	215	310	240	806	934	1398
peak710	398	228	228	1215	726	706	310	401	371	563	687	1087
peak711	507	299	461	1590	784	711	483	542	549	853	1108	1387
peak712	214	131	215	932	502	397	179	216	246	442	736	873
peak713	284	198	230	381	276	264	248	289	348	282	336	484
peak714	520	394	416	1341	1021	844	510	488	504	758	986	1634
peak715	330	219	255	804	626	441	348	338	369	509	638	920
peak716	140	62	73	1698	1122	1150	94	134	154	746	1414	1953
peak717	18	18	19	81	57	90	26	26	22	86	118	137
peak718	18	8	13	104	87	70	20	16	19	35	82	90
peak719	29	17	29	256	173	184	21	13	46	202	243	318
peak720	99	69	88	697	418	422	148	115	127	394	545	684
peak721	29	17	36	518	286	373	22	37	44	243	386	528
peak722	67	46	63	348	239	209	100	95	106	167	253	280
peak723	6	0	4	6	20	14	0	17	6	66	42	43
peak724	47	21	29	149	128	100	50	73	74	201	215	275
peak725	60	32	55	147	111	67	94	105	100	142	215	215
peak726	137	88	129	294	236	147	156	175	195	253	367	411
peak727	44	30	19	60	46	59	29	70	52	59	69	112
peak728	91	76	61	706	616	488	89	110	108	670	940	979
peak729	174	138	140	964	671	501	114	135	122	430	653	694
peak730	10	5	6	154	73	89	10	15	7	67	100	110
peak731	10	13	18	283	190	207	8	17	26	178	236	284
peak732	294	185	152	1936	1276	1134	220	220	216	923	1186	1586
peak733	41	33	32	183	128	124	27	47	30	73	118	165
peak734	10	11	8	214	76	164	1	15	10	52	66	183
peak735	34	22	38	392	265	291	45	36	34	142	201	372
peak736	8	14	11	481	286	316	19	31	20	189	266	353
peak737	1591	1051	1053	557	387	429	1384	1590	1418	430	471	578
peak738	1110	634	811	713	571	502	971	1016	992	611	564	587
peak739	1643	988	1371	1907	2033	1539	1598	1687	1545	1607	1577	1809
peak740	1018	592	747	904	632	603	1010	1028	1167	487	786	940
peak741	862	566	753	493	366	369	940	1001	1066	321	396	577
peak742	1103	891	1154	917	566	622	1020	1502	1222	644	835	1215
peak743	65	64	67	280	198	209	74	118	84	193	246	359
peak744	57	38	63	273	190	197	46	85	65	94	163	279
peak745	36	19	37	271	154	169	66	29	28	76	121	269
peak746	125	75	89	415	243	201	117	140	92	141	195	315
peak747	119	43	82	526	315	325	53	78	110	192	295	462
peak748	44	24	20	430	230	272	24	24	37	148	222	415
peak749	99	58	73	229	168	148	57	74	76	87	117	198
peak750	47	26	36	117	73	76	24	32	41	70	55	106
peak751	191	140	134	867	542	564	140	163	149	432	565	758
peak752	34	9	29	144	59	111	19	38	46	79	156	185
peak753	100	61	67	232	175	177	67	70	70	121	200	307
peak754	111	70	60	159	138	123	60	67	97	104	155	236
peak755	211	116	182	1617	1099	1016	198	217	178	861	1336	1497
peak756	174	130	122	133	92	108	119	158	179	124	96	139
peak757	177	113	151	413	256	214	174	237	160	243	289	396
peak758	44	12	21	129	82	104	14	26	20	79	115	174
peak759	51	58	35	603	454	436	46	56	66	321	460	688
peak760	85	64	132	732	416	430	112	131	94	375	537	594
peak761	49	22	31	54	36	40	36	56	12	81	80	58
peak762	30	14	4	227	132	126	20	31	8	100	185	225
peak763	64	19	37	160	193	127	38	43	30	109	133	153
peak764	55	36	55	358	280	245	77	59	35	308	298	303
peak765	203	125	157	1314	727	990	228	235	214	644	1005	1187
peak766	158	89	121	712	531	543	171	144	164	330	593	745
peak767	62	31	47	576	304	286	56	77	67	269	488	582
peak768	20	14	24	151	110	67	26	25	17	98	136	208
peak769	47	51	64	130	129	105	122	185	154	201	268	435
peak770	184	128	183	402	259	275	378	448	467	562	648	983
peak771	70	45	57	299	189	185	63	64	67	155	249	303
peak772	87	62	46	304	259	174	63	86	77	171	273	327
peak773	10	4	10	162	72	92	4	18	4	115	114	143
peak774	69	32	57	631	454	390	36	61	66	304	382	597
peak775	71	41	46	179	123	95	58	60	37	132	142	178
peak776	26	44	46	117	77	86	22	49	56	64	68	150
peak777	316	245	281	252	237	206	320	355	272	168	184	318
peak778	847	458	611	1106	598	693	610	718	784	554	725	1005
peak779	1144	733	742	2534	1745	1607	938	1097	988	1232	1608	2488
peak780	490	291	366	319	221	203	455	501	470	230	253	345
peak781	1421	997	1064	4837	3169	3150	1218	1373	1247	2648	3621	4711
peak782	199	156	188	679	386	445	196	231	202	384	488	630
peak783	558	421	462	1803	1353	1361	445	698	553	1188	1774	2391
peak784	68	50	90	69	68	57	45	151	95	75	96	115
peak785	349	306	347	1080	795	650	353	427	372	714	894	1172
peak786	199	239	193	532	399	409	149	232	268	307	512	619
peak787	138	104	107	854	611	601	124	175	140	457	809	955
peak788	93	48	72	206	164	168	78	71	106	87	175	218
peak789	145	92	86	185	128	102	135	120	140	130	188	227
peak790	144	99	97	814	612	507	112	133	105	519	611	782
peak791	69	59	57	167	114	85	67	50	43	75	127	161
peak792	145	113	111	502	347	352	107	152	122	234	377	594
peak793	93	95	92	122	96	73	81	121	127	96	126	155
peak794	69	50	43	160	116	120	210	251	308	346	443	671
peak795	17	2	27	130	73	56	50	50	66	211	316	436
peak796	47	33	32	210	145	120	70	58	68	128	149	245
peak797	117	76	81	1274	880	772	72	90	88	433	805	1048
peak798	202	138	158	817	517	466	154	154	171	421	555	670
peak799	21	12	27	155	80	76	10	25	30	76	97	118
peak800	20	29	25	181	126	127	9	28	20	78	128	198
peak801	44	40	44	96	145	89	41	58	49	83	66	113
peak802	165	96	136	211	185	134	176	173	194	134	187	243
peak803	153	89	108	252	139	170	156	181	207	154	194	265
peak804	55	30	32	371	219	234	39	50	46	139	214	239
peak805	17	11	14	216	150	128	5	21	9	115	200	189
peak806	145	96	132	186	173	147	82	131	167	144	187	328
peak807	78	58	54	186	171	149	72	114	80	124	170	227
peak808	25	32	23	374	225	255	20	24	27	215	304	393
peak809	24	26	24	269	142	189	42	38	27	176	240	281
peak810	46	33	41	448	257	330	43	46	72	262	357	492
peak811	333	273	267	410	386	257	413	427	452	382	310	473
peak812	246	193	210	949	642	624	386	562	403	734	1068	1526
peak813	50	28	34	47	27	27	90	83	119	60	107	99
peak814	207	104	205	316	241	295	341	421	444	411	543	757
peak815	186	146	146	397	265	291	278	356	309	406	500	754
peak816	185	116	153	163	123	96	279	387	399	219	270	341
peak817	259	176	286	1442	1077	1117	438	644	615	2142	3024	4208
peak818	13	8	24	145	101	101	23	38	24	87	105	284
peak819	45	30	37	212	138	132	54	43	84	143	168	245
peak820	197	161	192	1084	874	747	207	219	251	784	1038	1523
peak821	24	17	18	261	150	156	16	29	36	76	113	217
peak822	14	11	16	153	131	118	20	3	8	53	85	127
peak823	42	54	91	95	60	59	41	90	59	73	71	110
peak824	60	23	23	763	521	556	56	54	59	413	553	993
peak825	349	228	225	1134	856	843	373	354	374	649	931	1243
peak826	49	51	100	195	140	182	58	153	98	145	141	364
peak827	29	13	25	205	105	159	61	34	51	120	127	164
peak828	32	8	28	229	103	162	24	64	44	130	203	247
peak829	40	22	35	122	85	105	53	62	44	82	124	149
peak830	157	100	160	397	292	300	209	245	253	268	369	461
peak831	66	62	62	193	114	159	124	122	106	94	189	221
peak832	53	56	73	179	146	179	101	150	133	114	208	261
peak833	110	60	91	618	403	527	141	179	151	443	635	733
peak834	43	24	42	239	151	212	61	67	77	200	234	329
peak835	96	64	85	724	505	580	87	126	106	428	476	707
peak836	371	306	327	280	205	229	352	474	476	175	164	210
peak837	407	300	401	310	187	223	471	421	486	127	229	249
peak838	1168	798	1047	3996	2853	3136	1302	1271	1295	2251	3108	4317
peak839	620	503	516	443	306	274	554	671	659	244	355	410
peak840	1375	1013	1107	5172	3409	3653	1220	1533	1381	2544	3949	5064
peak841	312	178	306	211	116	135	270	411	362	89	199	173
peak842	674	421	555	2599	1867	1958	703	710	711	1277	1900	2801
peak843	1864	1178	1601	10368	6701	7379	1596	1887	1897	5358	7661	10122
peak844	84	63	121	213	134	190	80	151	131	106	150	235
peak845	126	106	150	740	561	513	205	175	203	391	544	654
peak846	243	215	208	2498	1666	1640	235	225	298	1318	1926	2367
peak847	61	60	81	248	172	190	84	44	67	138	180	323
peak848	810	529	671	4978	3201	3377	710	865	904	2461	3393	4365
peak849	61	40	41	288	213	204	55	75	64	160	285	309
peak850	723	521	537	1126	895	868	696	669	706	537	776	910
peak851	434	248	352	412	283	270	340	468	455	203	279	365
peak852	585	543	561	321	281	217	579	660	598	181	187	276
peak853	766	508	639	256	232	228	652	772	639	199	184	235
peak854	727	484	561	311	280	333	609	658	727	220	254	285
peak855	392	237	292	421	267	285	320	381	364	166	257	323
peak856	529	360	493	1069	658	735	579	552	475	550	719	942
peak857	185	172	110	163	109	74	215	193	192	100	117	159
peak858	17	14	16	402	239	187	27	69	40	319	404	574
peak859	31	20	17	234	118	148	52	52	41	204	251	279
peak860	30	19	23	82	104	57	39	41	29	50	60	125
peak861	41	9	25	141	121	110	18	38	27	81	141	273
peak862	7	8	4	221	108	120	13	16	27	139	159	238
peak863	20	10	33	358	238	198	19	53	64	175	309	376
peak864	46	38	40	619	374	343	57	47	52	342	483	679
peak865	58	28	43	129	113	70	54	87	72	109	117	233
peak866	100	105	109	364	272	199	139	131	99	196	255	441
peak867	91	84	62	321	198	138	101	67	63	169	217	244
peak868	74	34	40	302	197	161	54	58	42	111	142	305
peak869	48	53	47	1164	719	670	55	46	59	354	543	963
peak870	60	44	37	1359	935	934	49	49	43	544	862	1257
peak871	24	21	23	725	474	388	29	28	33	405	566	816
peak872	54	91	39	113	78	82	71	78	70	70	92	123
peak873	41	37	22	423	237	238	28	53	17	168	192	279
peak874	37	42	39	185	156	94	96	103	129	237	326	411
peak875	84	52	66	215	144	135	119	112	149	265	321	500
peak876	11	21	20	68	44	54	29	39	45	115	111	206
peak877	17	11	20	136	105	85	35	39	41	74	101	181
peak878	26	3	17	890	522	651	19	15	27	527	703	1144
peak879	33	25	31	431	351	324	29	35	37	171	341	407
peak880	49	20	27	248	171	159	39	57	35	116	163	233
peak881	6	4	3	97	52	71	8	12	1	37	64	83
peak882	36	37	53	122	92	68	36	38	56	74	87	131
peak883	45	38	83	126	94	57	59	81	76	59	89	133
peak884	58	16	42	94	79	113	34	59	57	105	90	208
peak885	158	132	114	247	149	124	152	163	177	121	160	187
peak886	9	7	4	149	129	93	11	16	15	51	104	138
peak887	59	34	41	172	136	151	79	55	63	145	171	226
peak888	144	113	139	406	308	280	144	133	157	160	287	456
peak889	43	25	12	314	234	224	89	110	106	708	814	907
peak890	6	4	4	54	21	38	18	21	17	79	121	77
peak891	26	10	30	145	87	86	71	80	75	272	402	491
peak892	42	10	32	133	79	95	68	75	61	287	324	401
peak893	46	27	29	122	76	96	125	140	115	164	278	302
peak894	30	17	35	81	61	65	64	136	105	147	189	228
peak895	49	44	29	110	64	76	133	127	128	149	206	250
peak896	48	37	30	161	91	137	112	114	108	221	311	352
peak897	76	30	49	81	76	84	119	148	97	196	236	275
peak898	76	44	69	383	252	295	154	203	194	559	794	970
peak899	53	14	33	181	106	103	27	41	50	53	107	128
peak900	100	62	87	322	214	190	124	98	138	165	275	372
peak901	1004	884	971	8817	6375	5630	946	1146	992	5419	7303	8388
peak902	1910	1326	1292	631	563	387	1593	1610	1657	494	467	534
peak903	57	28	36	342	208	181	35	46	40	144	162	236
peak904	322	237	211	1332	877	756	242	234	300	630	775	949
peak905	132	96	96	202	152	131	79	135	85	94	124	232
peak906	39	24	22	370	222	249	26	32	29	154	241	390
peak907	53	40	53	457	350	324	34	69	85	244	348	426
peak908	107	41	72	387	303	308	61	94	89	216	299	352
peak909	20	17	10	105	90	82	18	30	20	33	46	75
peak910	2888	1839	1681	19507	13475	10804	2165	2024	2230	6585	10904	16059
peak911	2078	1482	1386	5256	3408	2659	1629	1540	1766	2622	3114	4233
peak912	1506	1278	1547	14828	10163	8573	1392	1562	1573	8017	8590	14168
peak913	78	87	80	276	238	198	100	87	86	178	208	350
peak914	233	181	184	471	296	264	182	216	207	272	306	480
peak915	59	28	45	280	164	166	39	61	83	124	181	230
peak916	104	66	94	1038	775	801	91	92	91	595	819	1118
peak917	99	45	70	758	462	507	81	95	114	335	490	757
peak918	50	27	33	282	183	218	40	43	95	163	239	356
peak919	166	123	169	205	197	154	149	224	160	187	146	321
peak920	740	575	606	2665	1800	1624	605	782	752	1350	1993	2613
peak921	1099	695	893	2648	1639	1477	1038	1120	963	1729	2108	2428
peak922	378	276	341	615	371	437	364	400	343	308	482	554
peak923	183	138	153	250	123	137	169	195	216	109	118	225
peak924	42	46	42	188	144	145	47	40	40	135	135	232
peak925	156	98	116	160	121	118	106	117	162	78	104	158
peak926	9	15	40	141	105	130	17	22	17	49	122	143
peak927	431	257	296	1914	1333	1296	324	316	323	827	1328	1938
peak928	28	6	16	150	129	113	25	29	18	78	121	175
peak929	41	12	48	1040	687	718	36	45	58	712	914	1377
peak930	130	96	90	690	502	518	82	120	95	468	587	751
peak931	92	66	99	821	565	611	62	92	53	381	539	772
peak932	36	51	52	268	205	198	53	35	47	143	230	230
peak933	77	56	81	369	260	182	82	96	79	278	305	467
peak934	88	78	54	347	266	248	106	133	134	193	312	485
peak935	72	35	84	174	126	92	48	66	54	74	144	162
peak936	125	89	114	3065	1900	1611	139	144	115	1387	2079	2606
peak937	67	60	97	157	115	132	83	103	121	154	163	193
peak938	31	31	36	120	108	96	29	91	74	110	174	174
peak939	27	30	49	125	90	118	29	40	44	123	98	172
peak940	53	27	50	241	241	221	42	55	81	206	229	307
peak941	83	44	65	143	80	84	78	59	77	64	65	89
peak942	602	426	555	4508	2952	3737	505	667	747	2650	3546	5352
peak943	101	47	114	185	169	153	80	99	79	125	128	189
peak944	36	20	63	81	52	81	51	90	55	60	79	143
peak945	139	120	108	264	259	222	147	164	133	215	214	419
peak946	64	57	37	242	179	148	40	58	74	116	193	235
peak947	10	7	16	57	45	32	25	15	47	77	115	183
peak948	11	13	6	231	114	154	20	25	14	93	176	256
peak949	10	4	2	165	122	103	4	14	8	74	116	160
peak950	87	65	54	748	522	367	77	81	82	459	548	738
peak951	90	90	94	631	449	401	94	150	88	382	524	712
peak952	126	64	77	555	412	355	82	91	89	333	500	672
peak953	100	55	61	478	278	223	80	116	96	254	352	452
peak954	60	48	43	155	120	100	42	66	77	100	152	208
peak955	157	119	97	993	619	606	140	187	156	510	744	1033
peak956	117	91	73	222	168	142	110	148	131	155	160	294
peak957	8	2	2	147	104	103	5	8	13	82	138	186
peak958	398	250	284	780	475	503	321	378	316	471	653	761
peak959	653	409	491	846	913	746	556	646	524	728	579	741
peak960	2808	1759	2128	12250	7873	8261	2564	2860	2482	6635	8140	10706
peak961	1892	985	1281	5025	3197	3338	1488	1653	1573	2533	3386	4311
peak962	975	614	675	500	538	434	773	782	904	353	344	467
peak963	1090	681	782	813	704	576	987	1098	920	607	541	678
peak964	55	39	34	163	104	119	42	48	69	96	105	137
peak965	57	46	53	182	163	145	43	74	50	125	198	273
peak966	138	89	102	358	194	207	115	167	129	198	299	340
peak967	63	28	44	120	77	91	62	78	44	71	123	123
peak968	141	93	123	514	309	322	146	170	174	277	449	509
peak969	26	11	20	162	86	99	25	21	17	54	59	79
peak970	46	38	76	175	133	112	61	91	68	110	105	163
peak971	25	22	51	376	274	274	31	85	40	304	386	454
peak972	180	119	124	243	145	176	117	164	198	133	227	259
peak973	301	156	241	909	664	509	198	319	286	445	694	838
peak974	192	136	151	231	135	153	143	195	191	149	252	277
peak975	42	58	70	147	72	115	83	101	87	68	128	171
peak976	60	48	90	17	68	35	113	140	89	120	71	64
peak977	111	80	94	91	98	85	103	142	123	144	132	170
peak978	80	31	68	479	301	284	50	76	59	226	283	423
peak979	29	18	29	147	63	111	35	27	44	62	103	109
peak980	15	32	35	33	40	39	33	63	73	52	59	130
peak981	107	82	134	134	140	161	206	317	264	278	361	320
peak982	101	80	119	140	95	114	199	334	229	174	227	359
peak983	80	57	66	218	172	191	120	177	147	391	676	689
peak984	30	14	20	148	118	68	5	21	25	103	83	153
peak985	22	36	34	91	69	75	14	21	23	41	65	81
peak986	18	9	19	99	71	69	6	16	13	64	88	116
peak987	114	98	91	434	344	281	107	83	102	178	342	383
peak988	100	96	88	212	148	116	105	171	82	140	163	227
peak989	104	64	72	867	504	518	64	103	102	240	430	541
peak990	88	53	61	1367	911	783	45	54	67	477	836	1080
peak991	136	108	104	851	540	563	98	149	121	259	541	740
peak992	2	8	4	59	80	80	4	4	6	95	167	115
peak993	140	91	143	1028	750	790	167	250	217	842	1519	1559
peak994	30	14	21	495	270	267	42	39	36	245	324	457
peak995	57	58	52	128	102	88	46	58	35	77	74	115
peak996	391	265	337	1166	1017	945	358	417	348	702	885	1116
peak997	604	380	513	3703	2056	2380	554	644	614	2040	3040	4013
peak998	111	63	60	199	87	107	130	126	127	109	160	181
peak999	52	30	42	168	110	159	39	60	38	120	173	241
peak1000	34	21	44	905	608	500	46	34	46	466	619	847
peak1001	24	20	24	147	108	107	26	33	28	63	100	168
peak1002	66	52	75	175	111	102	101	68	84	121	130	179
peak1003	73	55	68	340	239	222	98	79	122	178	225	337
peak1004	72	51	63	631	409	388	79	80	70	254	383	572
peak1005	32	20	13	185	107	138	36	34	25	78	164	215
peak1006	153	114	112	175	180	119	83	122	139	91	132	189
peak1007	227	162	199	2266	1588	1357	233	276	315	840	1680	2079
peak1008	180	113	133	248	151	199	134	172	190	128	177	245
peak1009	164	109	135	198	133	149	114	180	153	133	143	221
peak1010	32	20	20	126	58	88	29	21	24	68	84	152
peak1011	38	21	15	172	132	108	48	58	37	97	144	175
peak1012	113	70	101	618	347	430	104	110	98	334	461	696
peak1013	282	162	246	2881	1563	1955	348	287	368	1248	1885	3292
peak1014	260	150	189	549	366	423	244	298	281	298	475	660
peak1015	72	35	82	164	110	210	67	142	86	86	226	308
peak1016	134	72	93	2924	1748	1868	94	106	101	1560	2096	2597
peak1017	48	24	32	403	235	248	38	48	30	155	218	366
peak1018	52	44	70	352	221	242	54	40	58	113	185	311
peak1019	47	28	41	168	135	143	54	52	55	91	232	325
peak1020	26	19	39	353	228	270	34	50	43	224	346	583
peak1021	7	8	8	238	125	194	12	22	14	190	247	336
peak1022	15	10	7	169	95	102	20	30	32	95	145	196
peak1023	21	24	18	205	131	171	17	26	19	148	224	306
peak1024	107	79	82	724	458	465	84	92	95	361	469	579
peak1025	112	83	93	230	139	152	60	104	104	142	119	208
peak1026	59	37	40	152	135	108	55	56	49	98	124	205
peak1027	28	24	18	195	107	126	25	21	36	49	107	156
peak1028	91	49	52	609	378	347	80	63	85	239	401	461
peak1029	22	37	43	185	189	168	37	49	25	130	129	280
peak1030	90	56	53	240	208	146	66	98	87	143	187	266
peak1031	128	99	135	781	522	541	122	101	124	329	529	801
peak1032	81	58	96	336	167	222	81	78	90	120	220	309
peak1033	210	99	121	422	286	319	154	197	160	168	301	347
peak1034	85	69	49	164	105	86	89	81	103	59	90	169
peak1035	511	272	379	312	164	205	322	409	430	188	214	289
peak1036	72	46	58	137	65	85	103	91	86	60	94	148
peak1037	18	19	6	263	177	150	19	8	24	121	189	318
peak1038	52	8	18	149	118	87	67	52	68	160	177	291
peak1039	53	37	24	322	171	176	37	38	49	155	178	291
peak1040	63	45	51	260	203	172	60	52	42	74	169	218
peak1041	112	73	65	399	237	225	62	90	108	162	235	266
peak1042	131	141	138	373	310	272	159	142	119	308	276	371
peak1043	2	6	6	203	185	168	8	22	12	93	141	196
peak1044	15	20	17	258	164	153	18	27	11	108	164	223
peak1045	25	22	27	102	72	38	15	63	46	59	90	167
peak1046	75	59	78	213	105	91	82	78	80	77	94	140
peak1047	163	162	151	487	281	365	238	224	217	399	496	755
peak1048	385	287	274	657	395	407	542	546	572	559	567	831
peak1049	65	45	70	28	31	53	121	181	140	115	83	97
peak1050	129	124	195	524	415	439	189	274	211	587	662	1028
peak1051	13	12	7	162	95	121	25	28	8	63	142	170
peak1052	146	82	97	2070	1436	1299	132	127	161	949	1318	1877
peak1053	30	29	19	343	269	264	17	20	11	191	214	314
peak1054	20	12	9	353	244	226	5	12	8	166	218	305
peak1055	32	18	20	538	389	374	26	25	18	289	366	565
peak1056	30	30	39	250	214	211	49	44	71	182	241	372
peak1057	1660	1190	1192	3091	2180	1831	1315	1493	1452	1416	1898	2466
peak1058	1065	718	788	1819	1173	1088	850	955	956	980	1188	1608
peak1059	1074	741	801	797	504	340	943	992	972	525	516	719
peak1060	2246	1456	1631	8649	5626	4971	1799	2009	1878	4498	5594	7100
peak1061	36	24	54	62	77	61	61	73	61	72	80	102
peak1062	193	127	179	116	173	113	176	257	259	142	175	179
peak1063	463	373	430	1926	1780	1776	387	465	529	1384	1538	2763
peak1064	53	30	47	255	185	163	52	42	60	132	219	319
peak1065	157	94	98	1040	677	743	127	164	167	678	804	1296
peak1066	34	6	39	52	30	56	32	55	51	101	60	90
peak1067	108	40	76	100	54	91	70	111	78	150	108	221
peak1068	123	77	127	167	91	97	149	169	143	109	110	243
peak1069	13	7	12	56	62	54	12	23	22	83	69	111
peak1070	13	0	8	107	91	73	12	4	7	79	86	131
peak1071	132	46	50	348	235	223	136	97	124	218	265	399
peak1072	126	97	159	476	356	335	196	260	266	449	442	877
peak1073	111	55	70	494	261	413	140	124	155	348	464	882
peak1074	64	43	64	377	197	286	127	157	120	310	426	669
peak1075	31	23	46	374	238	319	64	53	86	306	424	706
peak1076	335	234	363	3603	2575	2354	1668	1662	1676	10552	12481	18011
peak1077	327	239	246	714	483	430	1583	1573	1465	2372	2589	3308
peak1078	158	105	108	139	121	95	646	657	643	542	565	706
peak1079	15	11	30	200	141	138	119	132	83	497	458	981
peak1080	89	31	80	1018	463	667	88	98	129	602	706	1264
peak1081	272	140	267	924	417	616	316	298	369	565	676	1109
peak1082	635	301	547	876	397	545	839	703	692	372	540	953
peak1083	647	278	492	399	313	322	764	790	706	349	342	439
peak1084	3638	1470	2664	9838	4244	6444	3628	3832	3807	5638	6935	9158
peak1085	1089	512	950	4769	2341	3159	1321	1336	1307	2488	3272	4848
peak1086	400	211	310	1492	697	947	461	450	464	586	1061	1469
peak1087	50	39	47	151	72	82	37	44	63	66	73	104
peak1088	73	32	26	168	135	101	55	66	57	136	145	216
peak1089	1	0	2	11	7	7	17	45	24	74	116	148
peak1090	6	7	9	94	46	50	45	71	70	475	669	693
peak1091	11	10	31	80	82	53	12	24	19	54	67	109
peak1092	207	82	115	1618	997	1081	150	150	165	610	881	1323
peak1093	65	51	68	317	193	170	100	83	98	98	187	209
peak1094	509	313	352	1374	841	893	404	505	572	673	894	1333
peak1095	50	62	78	238	134	201	70	88	88	86	172	235
peak1096	176	132	229	788	748	791	237	257	264	764	715	885
peak1097	50	23	50	145	79	113	58	74	85	77	113	159
peak1098	181	130	130	176	93	130	175	176	197	87	146	150
peak1099	357	215	256	539	320	359	325	369	376	259	448	470
peak1100	211	93	162	2306	1375	1672	190	220	191	1132	1992	2076
peak1101	28	16	17	242	143	159	10	20	45	105	146	162
peak1102	30	24	32	206	154	172	23	51	26	136	224	238
peak1103	49	16	27	496	408	325	24	79	30	372	568	409
peak1104	374	279	267	979	775	613	317	392	307	546	770	1245
peak1105	135	111	86	421	374	215	124	126	125	197	257	308
peak1106	374	368	506	1808	1366	1517	409	746	463	1426	1852	2540
peak1107	172	155	184	104	68	89	171	238	244	75	141	118
peak1108	33	42	51	326	408	379	59	61	53	396	350	445
peak1109	15	14	10	171	131	145	36	28	22	96	153	169
peak1110	46	27	65	103	95	70	75	95	61	76	68	121
peak1111	489	293	364	3069	1912	1851	336	393	394	1259	1997	2335
peak1112	391	273	284	4237	2559	2598	272	358	316	1715	2407	3222
peak1113	231	224	261	1902	1282	1305	196	337	301	1528	1556	2861
peak1114	143	109	141	196	236	280	126	154	169	174	147	232
peak1115	25	17	23	437	256	428	29	31	23	180	336	504
peak1116	57	31	67	892	619	747	70	55	88	450	674	1145
peak1117	1199	747	927	4892	3136	3014	927	944	1036	2508	3147	4493
peak1118	27	21	19	715	382	502	26	28	16	278	475	724
peak1119	58	42	29	1276	980	962	35	32	34	847	919	1136
peak1120	39	36	28	924	436	493	39	40	58	350	476	740
peak1121	274	114	191	553	339	347	256	199	216	256	375	463
peak1122	1263	1010	993	1248	775	666	1316	1230	1065	669	725	854
peak1123	1222	938	967	1735	1122	1162	1226	1353	1208	1172	1363	1657
peak1124	53	34	57	400	281	289	65	176	74	301	349	562
peak1125	160	116	121	1401	907	873	142	165	177	620	935	1334
peak1126	26	22	26	61	82	62	30	38	50	54	56	67
peak1127	375	301	262	995	613	532	275	299	309	347	577	593
peak1128	17	27	11	108	65	110	25	29	26	66	90	152
peak1129	77	57	96	414	255	426	115	119	139	232	440	554
peak1130	41	19	45	348	204	315	38	53	56	240	370	422
peak1131	59	20	43	112	62	66	53	64	74	63	98	102
peak1132	392	300	343	1631	1335	989	366	431	376	1103	1272	1717
peak1133	67	30	34	227	100	135	32	30	50	59	109	149
peak1134	42	43	51	160	88	76	56	33	55	95	85	179
peak1135	199	191	241	601	396	464	225	343	300	424	660	1024
peak1136	937	519	770	5398	4085	4113	880	1009	1060	3256	4186	6162
peak1137	27	20	44	310	212	196	47	48	36	110	290	324
peak1138	75	80	86	150	170	149	111	135	125	100	115	161
peak1139	13	28	15	175	120	96	13	21	42	86	114	155
peak1140	2	0	2	138	69	104	3	11	6	70	144	190
peak1141	49	40	40	241	217	192	56	64	39	131	175	334
peak1142	77	70	69	434	382	369	113	106	124	211	372	571
peak1143	3	2	6	136	86	95	9	7	2	36	69	89
peak1144	22	19	20	366	248	246	4	14	24	129	258	299
peak1145	16	15	33	297	204	180	26	41	40	113	176	239
peak1146	285	141	227	1769	1112	1287	283	296	305	828	1297	1799
peak1147	268	137	145	1073	702	726	168	183	190	404	687	966
peak1148	75	39	46	155	114	78	59	69	66	109	143	203
peak1149	109	80	137	188	110	153	133	123	114	103	160	237
peak1150	48	31	38	62	42	71	73	70	82	100	94	125
peak1151	75	54	94	86	46	59	102	119	84	78	100	139
peak1152	105	54	77	161	84	89	116	89	120	57	153	149
peak1153	101	53	66	324	162	147	53	101	92	143	211	230
peak1154	483	385	495	1064	688	714	405	560	455	685	798	1149
peak1155	939	601	734	12536	8060	8287	864	743	831	4671	6629	8641
peak1156	615	456	442	529	295	293	480	435	575	177	221	356
peak1157	1368	921	996	18858	12173	12103	1076	949	1114	6527	10209	14114
peak1158	147	94	88	280	170	197	102	105	155	129	91	262
peak1159	4	0	11	79	69	91	10	10	21	129	86	112
peak1160	40	38	57	410	308	257	48	94	61	231	313	458
peak1161	177	140	160	171	149	172	200	197	176	105	136	227
peak1162	8	5	0	139	94	84	8	4	6	70	94	87
peak1163	36	22	51	863	477	719	40	48	68	450	603	1172
peak1164	41	49	63	1125	624	945	76	52	93	619	829	1663
peak1165	108	47	89	811	430	589	165	160	169	367	505	1062
peak1166	62	38	58	311	191	248	82	87	152	194	282	482
peak1167	83	43	59	194	131	143	99	95	121	103	204	278
peak1168	197	119	191	562	339	339	180	289	308	427	592	854
peak1169	66	54	57	110	98	113	85	62	86	62	75	101
peak1170	22	10	14	178	152	146	19	30	20	66	104	150
peak1171	100	55	66	415	283	308	153	251	209	473	424	1184
peak1172	494	235	307	2815	1695	1542	812	706	1031	2729	3232	5801
peak1173	244	114	174	1603	940	1247	238	318	284	1348	1403	1723
peak1174	26	15	14	80	28	50	17	13	19	17	34	29
peak1175	16	6	10	468	216	318	13	14	15	158	283	418
peak1176	15	5	18	76	36	84	30	14	27	32	55	61
peak1177	47	26	39	409	286	226	51	36	37	292	253	445
peak1178	28	32	32	281	196	225	33	55	20	192	229	378
peak1179	112	51	67	806	495	529	59	57	67	265	347	613
peak1180	68	50	73	343	221	296	74	98	82	204	320	508
peak1181	73	46	44	177	133	170	75	92	84	78	138	184
peak1182	102	59	86	1722	1020	1217	88	85	96	856	1228	1808
peak1183	126	98	101	713	533	419	112	166	117	288	415	432
peak1184	488	403	422	1717	1197	968	402	479	539	651	926	1317
peak1185	45	39	29	134	57	71	25	24	35	64	77	168
peak1186	64	35	39	237	164	157	41	46	55	90	139	235
peak1187	19	27	40	424	278	334	33	31	45	197	239	426
peak1188	73	58	75	1286	735	788	74	75	59	580	802	956
peak1189	19	8	26	751	415	441	36	23	28	355	472	636
peak1190	52	28	32	117	90	63	56	43	43	50	61	73
peak1191	38	22	31	136	89	83	35	24	25	57	73	97
peak1192	36	29	29	306	207	181	17	33	22	105	138	195
peak1193	31	24	14	326	272	207	33	28	14	125	142	249
peak1194	117	35	79	700	383	481	133	113	101	783	567	635
peak1195	61	31	36	184	117	156	28	58	49	59	117	186
peak1196	176	93	137	954	514	615	173	171	182	366	489	738
peak1197	99	48	55	269	160	146	49	70	65	150	153	252
peak1198	111	55	47	619	393	471	68	107	68	266	388	541
peak1199	59	28	59	96	74	49	50	105	59	81	99	145
peak1200	978	1047	1011	4671	3217	2615	1281	927	1155	2741	3037	4415
peak1201	72	42	47	1026	662	677	50	63	48	417	662	885
peak1202	23	5	32	63	33	84	24	20	34	37	59	62
peak1203	8	12	16	120	92	71	17	11	20	68	84	145
peak1204	852	614	660	651	601	488	723	789	845	397	386	624
peak1205	638	427	493	753	610	498	472	583	625	405	436	667
peak1206	83	60	89	588	403	486	93	112	117	397	523	820
peak1207	65	22	51	97	70	138	64	97	88	219	143	203
peak1208	269	174	171	1051	672	693	223	282	197	436	615	912
peak1209	107	50	84	224	118	115	41	95	96	139	190	236
peak1210	32	22	21	218	183	180	9	20	11	96	140	262
peak1211	21	26	32	197	173	199	30	45	36	144	248	296
peak1212	78	64	90	179	122	128	91	98	87	179	165	213
peak1213	218	149	153	1131	793	772	201	218	227	455	777	1150
peak1214	271	165	220	271	193	201	276	320	307	310	327	411
peak1215	23	15	18	121	63	84	25	38	45	45	108	176
peak1216	166	90	101	648	328	412	130	166	149	333	483	707
peak1217	77	34	57	619	346	359	90	111	97	422	543	702
peak1218	183	100	139	179	143	151	171	189	160	136	178	203
peak1219	395	227	208	1459	831	932	366	352	417	572	934	1426
peak1220	89	78	94	316	207	193	101	82	121	169	232	316
peak1221	146	40	58	255	115	133	110	104	87	101	155	246
peak1222	66	22	28	415	226	262	58	82	47	237	260	447
peak1223	17	2	5	312	180	184	2	6	7	118	129	214
peak1224	59	22	35	1097	621	631	32	36	57	415	577	882
peak1225	152	93	95	688	432	485	164	162	197	365	552	859
peak1226	42	46	38	138	110	94	86	57	96	115	144	265
peak1227	140	106	120	368	247	205	153	246	178	278	343	575
peak1228	573	415	403	522	405	328	520	552	621	253	347	437
peak1229	509	470	359	426	372	339	477	648	576	313	360	500
peak1230	20	3	11	182	133	104	18	5	7	75	120	144
peak1231	27	18	12	607	355	399	28	46	25	228	302	535
peak1232	130	94	114	272	215	229	140	171	150	204	190	367
peak1233	85	50	57	398	241	196	108	73	90	142	221	316
peak1234	33	15	18	99	78	70	20	26	17	58	99	167
peak1235	20	20	19	122	73	71	18	30	29	58	79	136
peak1236	48	28	30	1474	1023	1074	49	19	26	498	777	1294
peak1237	86	86	72	818	537	508	116	89	78	309	449	579
peak1238	170	114	144	664	497	526	153	149	175	436	531	736
peak1239	219	147	124	729	506	409	158	139	172	411	446	657
peak1240	45	21	42	137	124	93	23	36	30	89	110	158
peak1241	125	70	70	1361	923	856	72	88	54	785	960	1133
peak1242	10	18	22	256	202	247	3	10	6	102	136	189
peak1243	18	7	27	127	92	116	18	16	20	91	115	199
peak1244	525	278	464	3330	1856	2525	646	618	680	2078	2658	3231
peak1245	43	28	39	437	250	283	50	38	41	240	286	431
peak1246	51	40	37	117	58	91	77	42	42	50	72	99
peak1247	7	6	8	200	104	110	2	9	3	55	68	103
peak1248	12	21	14	298	202	174	24	18	10	199	180	290
peak1249	32	34	43	256	149	118	49	44	30	56	131	159
peak1250	3432	2874	2996	2077	2037	1376	3520	4371	4168	1801	2079	2988
peak1251	230	263	185	336	273	212	243	238	274	219	238	315
peak1252	40	16	30	345	249	220	43	36	35	156	273	382
peak1253	506	403	390	1851	1116	1116	430	452	524	903	1150	1766
peak1254	54	75	76	91	61	75	68	117	112	59	76	145
peak1255	132	80	101	173	107	68	82	118	137	88	100	154
peak1256	431	290	365	1342	872	797	398	453	463	897	1095	1255
peak1257	1692	1082	1251	6751	4402	4303	1482	1654	1693	4017	5587	7296
peak1258	281	254	303	464	335	300	311	398	375	321	448	614
peak1259	386	289	255	4620	2935	2743	311	397	400	3096	3404	4765
peak1260	161	143	104	903	588	538	154	141	164	389	563	627
peak1261	32	23	25	169	135	74	30	44	25	95	109	147
peak1262	171	143	138	1141	841	716	148	147	147	902	933	1369
peak1263	105	69	88	560	400	386	115	161	100	615	744	997
peak1264	267	185	237	418	319	264	233	229	222	315	310	428
peak1265	173	94	110	971	651	556	185	133	111	414	572	794
peak1266	38	42	26	268	190	179	50	54	50	156	230	264
peak1267	50	42	53	683	539	456	69	54	72	433	680	888
peak1268	30	34	56	138	124	137	34	45	44	129	136	280
peak1269	161	93	145	1188	844	796	148	204	172	699	1009	1239
peak1270	30	15	28	136	88	67	30	55	29	93	132	164
peak1271	24	24	19	115	69	86	27	48	55	95	139	206
peak1272	26	14	28	108	58	93	30	46	44	96	143	156
peak1273	366	284	350	591	463	354	327	557	349	446	607	626
peak1274	766	580	657	2953	1880	1766	676	868	789	1890	2641	3175
peak1275	684	433	556	7306	4915	4999	652	772	718	3929	6297	7594
peak1276	520	332	407	2646	1680	1683	445	554	565	1444	2048	2524
peak1277	293	137	239	2992	1776	1886	236	304	300	1447	2245	2783
peak1278	60	29	33	358	231	281	49	62	38	188	318	374
peak1279	25	34	26	164	131	144	38	44	43	125	186	196
peak1280	36	13	22	425	313	263	18	38	25	198	249	352
peak1281	39	31	22	421	298	294	61	36	30	337	503	660
peak1282	30	27	10	325	204	230	29	56	31	286	354	451
peak1283	30	32	54	230	183	182	38	34	42	126	184	309
peak1284	83	58	67	297	183	188	88	90	70	139	249	287
peak1285	75	81	75	392	267	225	91	102	89	265	332	585
peak1286	128	114	108	454	355	267	120	132	145	227	344	465
peak1287	13	16	15	196	157	161	16	3	16	70	144	150
peak1288	36	18	43	1826	1312	1318	41	41	29	677	1121	1538
peak1289	33	11	24	160	95	87	18	22	32	80	95	113
peak1290	41	31	39	746	462	434	30	38	36	288	461	593
peak1291	39	19	31	112	82	82	34	16	28	49	63	95
peak1292	46	59	26	201	129	115	13	32	7	54	56	96
peak1293	519	369	450	5472	3994	3548	346	440	468	1792	2690	3837
peak1294	505	404	457	2787	1726	1812	494	539	556	1529	2093	2660
peak1295	24	25	14	931	594	651	35	28	22	566	666	1109
peak1296	64	48	34	890	532	583	61	61	63	445	588	815
peak1297	112	135	139	585	396	437	143	154	126	397	515	796
peak1298	104	97	87	125	126	130	91	111	148	96	135	194
peak1299	111	96	110	294	219	227	113	151	149	187	215	303
peak1300	109	83	67	153	93	112	86	88	128	107	88	181
peak1301	49	46	34	134	59	61	46	53	65	42	76	102
peak1302	50	18	44	135	64	91	51	72	54	45	112	147
peak1303	112	60	71	191	153	132	69	106	115	109	150	211
peak1304	65	31	51	83	70	99	80	68	77	97	66	98
peak1305	187	83	101	120	78	138	110	168	156	153	85	149
peak1306	96	43	84	1458	581	1129	72	99	106	692	1049	1435
peak1307	2926	1852	1998	18944	12622	11664	2354	2357	2228	7701	9895	15336
peak1308	2266	1484	1625	10004	6573	6182	1938	1968	1892	3901	5253	8012
peak1309	880	574	721	7001	4772	4063	751	723	824	4593	4511	8028
peak1310	60	52	66	281	179	186	61	70	61	183	252	305
peak1311	19	13	21	207	138	138	21	36	21	94	175	245
peak1312	72	60	62	187	108	108	79	83	68	56	115	134
peak1313	114	91	96	1385	997	965	108	87	105	615	829	1366
peak1314	8	10	18	448	256	327	7	10	11	226	401	457
peak1315	9	8	18	155	100	133	25	7	18	70	119	156
peak1316	44	22	45	104	92	98	47	72	60	96	116	192
peak1317	82	44	58	256	160	230	67	76	82	141	247	310
peak1318	15	14	28	1022	624	663	27	43	44	520	704	1106
peak1319	41	31	34	447	233	272	43	62	50	201	387	489
peak1320	55	28	31	122	60	91	29	32	46	30	83	120
peak1321	26	11	22	508	332	327	25	30	22	201	327	404
peak1322	12	2	5	181	109	105	11	17	8	62	96	155
peak1323	498	295	416	1920	1245	1194	501	588	553	1068	1543	2136
peak1324	529	359	380	1369	894	867	439	400	461	719	887	1244
peak1325	1555	1054	990	1945	1277	1174	1263	1336	1284	1409	1315	1779
peak1326	3089	1975	2148	11578	7496	6919	2287	2544	2715	6025	6977	9761
peak1327	670	500	540	4634	3103	2941	720	757	872	2505	3607	5062
peak1328	72	57	49	216	191	184	80	75	67	140	224	290
peak1329	26	14	31	146	104	69	21	27	37	89	92	136
peak1330	65	51	51	226	158	160	99	84	84	94	174	268
peak1331	163	50	133	172	168	190	156	202	233	277	210	297
peak1332	87	48	131	45	56	58	146	175	127	156	77	107
peak1333	117	48	108	209	178	257	167	159	127	240	232	325
peak1334	258	177	222	407	347	372	301	414	357	247	489	472
peak1335	500	394	448	1419	962	1060	609	714	755	1123	1533	1971
peak1336	69	74	52	125	116	69	61	93	71	108	154	187
peak1337	31	39	14	40	26	26	46	94	53	57	41	52
peak1338	69	45	50	94	64	71	77	86	83	88	105	146
peak1339	35	10	19	165	149	101	29	72	31	104	178	214
peak1340	20	16	12	122	108	113	26	14	15	103	145	142
peak1341	3	0	4	57	90	65	6	10	6	39	71	98
peak1342	122	69	72	1135	670	734	91	84	121	467	757	991
peak1343	78	40	65	181	132	119	98	121	84	199	194	174
peak1344	73	38	44	516	353	349	49	49	54	163	300	467
peak1345	67	35	54	359	287	270	57	71	77	219	209	371
peak1346	229	171	163	285	159	172	215	224	181	110	156	235
peak1347	257	202	175	633	393	399	267	273	243	349	408	531
peak1348	90	71	63	567	334	403	107	130	124	359	412	630
peak1349	30	15	22	557	349	326	19	22	31	184	307	445
peak1350	68	45	45	135	102	121	33	59	55	80	93	112
peak1351	2	2	0	18	33	19	14	4	9	68	155	169
peak1352	45	30	23	130	88	68	49	58	49	128	149	196
peak1353	17	12	26	243	138	129	14	15	21	110	117	233
peak1354	31	31	27	514	332	324	22	24	36	264	396	588
peak1355	362	284	285	419	265	226	327	329	295	238	223	453
peak1356	22	25	21	296	206	162	33	38	43	98	138	252
peak1357	144	95	94	1046	619	602	128	119	171	478	672	855
peak1358	178	128	138	891	507	393	113	160	117	503	537	672
peak1359	106	83	96	169	107	76	103	110	119	112	100	97
peak1360	135	70	129	319	208	204	144	151	146	202	239	306
peak1361	131	89	93	387	210	187	88	93	82	207	262	298
peak1362	109	83	111	647	414	413	92	125	117	383	472	544
peak1363	58	89	72	80	111	86	81	72	91	138	92	115
peak1364	84	57	66	386	234	259	82	62	82	227	302	383
peak1365	94	79	84	1434	954	753	131	101	110	766	991	1385
peak1366	82	76	40	213	154	144	89	109	71	125	154	245
peak1367	111	80	66	812	527	509	84	110	77	420	566	799
peak1368	35	54	51	316	257	186	47	88	63	174	244	360
peak1369	158	119	135	1002	724	681	205	165	186	538	778	1251
peak1370	132	62	88	131	79	138	119	118	131	98	142	179
peak1371	27	16	31	191	165	154	26	11	33	82	177	203
peak1372	113	75	133	1113	783	748	87	102	113	615	963	1245
peak1373	142	102	94	341	241	237	101	157	126	237	321	450
peak1374	215	167	166	1237	722	817	206	236	224	573	810	1211
peak1375	220	129	129	499	394	349	193	195	179	263	340	507
peak1376	79	24	40	568	308	412	51	70	58	210	335	449
peak1377	44	23	34	254	179	161	31	37	28	104	143	195
peak1378	4	2	6	200	138	143	0	4	6	113	141	151
peak1379	15	10	10	236	164	160	18	34	23	99	177	255
peak1380	28	32	22	258	173	181	28	43	47	115	200	317
peak1381	10	20	14	211	122	141	20	53	25	100	199	188
peak1382	8	2	8	51	49	63	10	10	8	100	69	120
peak1383	2	8	9	58	76	82	8	6	10	176	95	155
peak1384	4	9	5	130	81	101	5	16	6	114	134	123
peak1385	307	178	274	943	575	576	347	413	430	761	961	1250
peak1386	237	145	204	950	617	598	301	327	347	711	840	1201
peak1387	4	4	13	116	76	118	3	11	12	121	101	274
peak1388	277	168	218	1243	830	830	264	251	311	675	842	1494
peak1389	261	129	172	3422	2471	2195	157	164	174	1307	1978	2954
peak1390	454	275	268	3421	2270	2160	346	283	298	1392	2023	2559
peak1391	416	337	272	469	270	299	322	322	308	280	332	451
peak1392	223	205	182	302	188	195	263	259	223	141	200	208
peak1393	230	158	179	306	177	218	176	186	183	137	205	240
peak1394	313	214	176	473	303	317	221	235	227	262	316	386
peak1395	361	293	327	442	314	263	333	295	383	254	259	385
peak1396	113	71	89	165	142	147	69	101	78	102	101	150
peak1397	83	65	56	387	255	261	63	60	76	204	246	462
peak1398	16	12	10	160	76	84	27	34	46	72	126	133
peak1399	35	54	31	286	237	194	29	67	31	187	224	307
peak1400	16	11	26	150	96	73	19	32	28	72	97	139
peak1401	87	58	80	114	65	67	89	99	106	84	108	121
peak1402	68	59	57	442	373	300	50	72	97	326	400	647
peak1403	53	46	42	355	218	196	61	36	36	131	244	261
peak1404	47	25	39	141	98	102	35	29	60	90	134	162
peak1405	8	12	10	107	110	100	22	16	14	58	124	129
peak1406	5755	4719	4248	1545	1170	1236	5557	5697	6307	1071	1237	1892
peak1407	89	68	69	249	190	176	97	92	108	135	230	324
peak1408	19028	16605	18345	14542	12368	11964	21159	26001	30147	9905	14066	19554
peak1409	19	10	24	205	168	140	25	29	24	126	200	264
peak1410	21	21	20	187	151	147	28	9	22	94	170	158
peak1411	42	38	32	135	110	87	36	50	36	72	88	117
peak1412	20	16	20	203	92	112	20	12	17	90	86	194
peak1413	40	28	32	341	297	218	38	45	59	263	301	450
peak1414	30	14	22	147	90	125	21	15	30	71	69	149
peak1415	88	59	77	179	170	174	107	105	118	160	161	200
peak1416	296	182	214	531	358	356	276	304	289	315	444	568
peak1417	441	305	290	1734	1143	1135	403	462	514	958	1280	1747
peak1418	474	344	376	1019	625	611	453	484	459	586	777	979
peak1419	312	229	200	312	206	168	321	278	318	160	234	260
peak1420	942	594	707	4945	3201	3048	870	952	952	3017	3841	5011
peak1421	38	8	8	151	64	71	14	15	15	46	56	130
peak1422	13	5	3	226	122	117	12	16	20	152	139	208
peak1423	24	20	46	148	113	108	36	35	36	100	112	168
peak1424	49	48	33	442	456	343	52	59	66	402	466	578
peak1425	8	0	8	181	113	101	9	4	5	77	87	136
peak1426	470	322	301	533	391	329	317	440	302	245	314	354
peak1427	997	646	659	1339	929	710	795	850	727	634	854	926
peak1428	74	107	59	368	246	250	106	125	67	198	228	331
peak1429	10	5	2	141	66	72	5	7	11	53	53	79
peak1430	264	124	107	164	100	92	181	135	147	99	72	163
peak1431	717	457	554	2336	1514	1379	591	613	642	1267	1493	1931
peak1432	419	278	287	682	513	410	364	422	465	337	446	612
peak1433	74	39	54	139	77	65	90	61	84	58	81	99
peak1434	157	92	110	1044	688	702	120	171	198	605	733	953
peak1435	146	97	110	775	481	524	118	138	97	417	576	740
peak1436	39	14	40	164	96	123	52	45	36	130	153	282
peak1437	26	14	23	204	131	130	27	33	47	116	143	243
peak1438	252	175	195	2930	1900	1623	312	375	349	2779	3308	4429
peak1439	53	23	33	183	109	134	41	29	33	163	110	129
peak1440	139	67	137	607	357	449	165	135	117	546	471	420
peak1441	56	24	48	461	237	246	57	56	40	253	299	424
peak1442	60	20	31	262	220	194	23	47	30	166	183	283
peak1443	146	134	158	214	146	101	97	205	183	124	140	166
peak1444	120	88	99	420	265	280	98	120	121	248	285	391
peak1445	112	79	65	480	331	332	95	133	143	356	425	657
peak1446	223	119	195	341	242	203	188	182	239	129	199	283
peak1447	193	133	145	220	150	162	157	196	166	129	197	268
peak1448	126	68	103	174	121	113	106	166	113	79	133	156
peak1449	55	42	25	135	98	88	37	51	73	56	74	110
peak1450	118	77	105	503	322	279	87	97	79	212	267	387
peak1451	168	101	129	794	442	529	117	117	143	376	494	546
peak1452	200	100	129	798	444	481	116	193	175	373	608	622
peak1453	187	101	114	1048	659	612	123	124	125	565	814	1060
peak1454	182	108	118	1128	739	759	119	160	114	578	799	1161
peak1455	10	9	14	142	66	78	18	28	24	78	110	157
peak1456	325	218	189	292	206	206	249	239	283	145	211	263
peak1457	1151	839	847	7689	5290	5156	1254	1198	1301	3464	5065	7072
peak1458	926	633	640	1824	1233	1157	898	967	1058	1033	1262	1641
peak1459	1722	1329	1474	2356	1542	1337	1836	2092	1837	1820	1991	2848
peak1460	307	227	275	1264	978	973	292	415	309	933	1035	1453
peak1461	278	177	144	301	205	177	197	253	261	224	235	282
peak1462	270	173	162	768	470	421	219	253	257	478	631	838
peak1463	79	29	60	1264	828	708	47	58	64	429	623	911
peak1464	84	49	49	700	477	413	78	69	84	289	426	628
peak1465	229	171	225	2789	1697	1701	166	175	252	1435	2019	2652
peak1466	250	180	202	415	339	276	302	317	289	175	353	466
peak1467	174	106	137	238	158	105	140	227	178	145	167	188
peak1468	128	127	127	126	131	86	113	175	139	140	111	214
peak1469	26	16	19	390	273	237	26	13	28	189	220	316
peak1470	111	70	80	1198	838	776	97	173	155	873	1175	1600
peak1471	67	66	64	235	181	157	89	140	102	232	267	479
peak1472	114	91	60	647	412	411	105	114	135	480	469	712
peak1473	222	139	183	888	479	435	182	206	222	478	559	797
peak1474	84	42	60	242	201	156	62	77	60	137	226	289
peak1475	17	18	15	156	99	102	19	24	23	76	132	181
peak1476	180	83	98	333	293	240	117	115	150	169	269	363
peak1477	93	77	97	218	183	127	84	96	62	158	143	235
peak1478	65	21	35	105	53	71	23	39	40	81	81	137
peak1479	54	24	54	91	105	110	71	83	63	80	104	130
peak1480	66	62	64	94	94	105	104	85	115	114	97	141
peak1481	207	101	93	348	230	209	117	154	189	128	228	324
peak1482	147	112	121	1894	1388	1290	132	154	187	1065	1333	2056
peak1483	128	92	109	661	449	471	115	146	152	375	458	724
peak1484	263	132	207	673	446	452	210	242	270	338	450	652
peak1485	586	512	459	1138	1001	801	457	534	488	684	749	1046
peak1486	57	27	45	380	274	270	64	69	63	185	312	367
peak1487	329	225	232	1250	777	685	274	301	350	603	796	1049
peak1488	266	148	198	1628	1019	910	226	216	265	750	1196	1399
peak1489	594	410	438	1962	1392	1253	358	616	524	983	1633	1986
peak1490	167	111	112	456	305	311	136	175	211	239	295	390
peak1491	306	207	222	1347	937	869	217	347	308	615	1056	1356
peak1492	164	116	95	222	176	105	111	107	171	115	186	214
peak1493	247	166	164	409	287	265	249	237	265	283	317	466
peak1494	295	238	205	1560	1173	856	232	311	285	890	944	1597
peak1495	47	33	86	260	163	164	57	75	42	119	146	250
peak1496	862	511	686	4274	2629	2838	691	924	860	2178	3030	4132
peak1497	158	111	109	621	440	409	141	154	148	404	532	585
peak1498	31	18	19	183	131	112	20	27	32	101	131	219
peak1499	45	23	18	169	81	66	35	21	42	63	82	127
peak1500	26	38	31	184	114	161	50	55	58	129	136	236
peak1501	15	11	14	244	168	148	24	55	24	174	283	391
peak1502	10	8	8	153	101	120	14	10	21	164	182	226
peak1503	117	111	123	373	294	291	112	125	97	222	231	424
peak1504	121	94	105	339	193	152	94	122	137	148	209	263
peak1505	107	93	79	661	453	395	84	107	103	381	414	646
peak1506	35	27	37	200	92	108	34	47	55	102	107	133
peak1507	60	41	65	127	90	83	93	114	105	128	124	197
peak1508	224	148	147	574	407	298	294	274	280	549	429	784
peak1509	75	65	63	393	273	236	99	151	145	310	378	439
peak1510	13	21	20	71	36	36	78	88	87	74	141	144
peak1511	231	200	244	1458	934	793	253	314	285	835	1006	1484
peak1512	325	253	227	2384	1537	1492	285	373	320	1120	1623	2374
peak1513	50	31	59	399	309	281	54	75	74	157	287	393
peak1514	526	279	398	462	327	300	370	474	523	293	294	447
peak1515	145	131	138	904	637	549	140	208	178	471	591	885
peak1516	42	38	25	104	61	75	35	47	22	68	103	120
peak1517	26	29	24	116	74	88	34	29	20	70	84	88
peak1518	33	52	39	162	79	120	41	60	56	117	94	171
peak1519	113	74	94	218	139	128	85	178	123	142	214	238
peak1520	117	120	143	294	190	145	93	161	168	124	211	331
peak1521	62	35	56	103	71	67	51	65	58	53	93	119
peak1522	43	30	58	169	131	130	40	66	52	129	117	228
peak1523	58	75	52	214	144	129	51	60	65	132	120	208
peak1524	274	153	165	1434	871	960	278	336	307	843	1295	1705
peak1525	17	12	24	149	86	136	31	31	24	134	272	300
peak1526	35	14	43	73	37	76	34	45	43	66	132	135
peak1527	67	66	51	282	167	188	92	82	81	154	276	308
peak1528	42	32	25	89	68	52	47	56	64	37	94	132
peak1529	184	114	151	376	272	235	159	226	132	279	273	358
peak1530	49	25	43	312	223	263	70	98	44	219	303	373
peak1531	290	166	212	808	859	600	250	257	294	766	558	721
peak1532	78	50	56	167	76	73	68	84	67	78	96	93
peak1533	462	337	387	479	314	272	406	453	457	239	308	378
peak1534	434	244	287	1146	768	701	309	334	276	712	911	1204
peak1535	170	178	133	562	403	333	133	172	155	251	391	476
peak1536	13	17	13	98	115	102	28	19	22	84	113	224
peak1537	193	152	211	156	110	134	228	245	197	97	169	206
peak1538	537	320	464	471	467	309	570	547	480	344	290	393
peak1539	251	192	267	1648	1348	1310	282	284	304	1406	1498	2051
peak1540	31	3	14	272	145	181	20	25	32	123	171	217
peak1541	32	13	24	390	251	244	42	30	58	254	286	440
peak1542	260	180	154	4847	3380	2969	218	220	234	2062	2896	4357
peak1543	441	327	362	3751	2841	2552	424	411	410	2038	2688	3392
peak1544	1527	1092	1210	10884	7256	7080	1579	1606	1727	5919	8026	10721
peak1545	574	379	441	664	431	463	513	563	583	460	534	716
peak1546	454	371	327	656	457	383	364	518	415	466	553	736
peak1547	70	60	45	125	94	58	78	67	54	67	86	133
peak1548	1053	809	715	1160	745	792	696	810	791	339	641	692
peak1549	378	324	429	1806	2407	1803	360	401	284	1165	1269	1245
peak1550	178	148	135	283	213	184	112	133	106	99	186	152
peak1551	345	281	273	1903	1319	1209	245	309	285	508	889	1047
peak1552	1140	909	1009	5274	3651	3123	773	969	881	1534	2581	2948
peak1553	10	4	24	479	322	283	11	15	25	184	320	433
peak1554	24	32	14	379	196	222	18	20	40	198	242	303
peak1555	142	117	138	304	213	222	106	143	150	165	228	278
peak1556	608	460	462	1606	1138	946	508	490	483	1057	1026	1189
peak1557	47	43	38	558	387	329	32	65	52	243	346	521
peak1558	224	142	174	910	656	606	244	220	241	465	594	745
peak1559	253	222	223	565	395	347	285	261	270	371	391	568
peak1560	701	413	500	1042	667	662	552	596	694	633	772	1047
peak1561	444	296	318	411	309	255	499	506	476	327	363	496
peak1562	137	76	118	498	359	365	89	151	109	364	381	794
peak1563	49	56	44	333	240	230	50	45	33	201	295	387
peak1564	77	37	46	288	161	114	57	55	72	120	163	263
peak1565	111	98	129	786	555	606	138	177	150	445	758	1118
peak1566	68	66	70	287	161	217	56	84	80	189	255	411
peak1567	36	9	9	172	91	113	22	26	37	63	162	222
peak1568	95	74	100	228	126	123	100	154	160	137	177	228
peak1569	290	218	203	1194	809	836	249	317	301	710	1084	1345
peak1570	60	33	52	113	63	101	53	56	82	59	118	146
peak1571	29	12	18	381	268	226	24	30	21	193	203	408
peak1572	24	19	38	44	63	33	16	33	36	101	50	73
peak1573	264	224	249	1334	747	764	266	276	275	766	1117	1344
peak1574	268	208	210	4401	2717	2701	200	229	276	2741	3320	4723
peak1575	55	32	38	298	186	165	48	63	72	167	164	224
peak1576	42	48	54	285	250	209	38	41	60	186	209	338
peak1577	29	30	46	208	124	124	48	36	47	120	145	289
peak1578	72	35	53	195	155	133	48	40	34	132	158	210
peak1579	127	86	131	137	127	140	157	129	160	85	202	232
peak1580	132	71	142	205	174	201	107	155	170	128	199	297
peak1581	127	73	107	144	107	105	122	188	203	109	180	205
peak1582	13	8	18	60	42	63	25	25	26	79	56	137
peak1583	61	50	43	166	139	98	44	26	39	97	117	190
peak1584	72	95	74	280	236	170	97	85	120	216	248	312
peak1585	108	60	101	193	191	126	135	136	107	88	153	194
peak1586	136	118	137	397	418	341	121	191	144	335	375	574
peak1587	21	5	20	89	56	94	37	35	39	68	129	136
peak1588	162	84	111	1068	741	666	150	190	209	622	837	1182
peak1589	516	371	420	736	477	442	420	523	508	427	485	735
peak1590	32	23	22	92	77	92	52	28	40	68	69	131
peak1591	47	34	58	137	88	83	51	80	65	77	90	153
peak1592	104	56	78	193	121	114	120	169	141	129	179	226
peak1593	157	117	98	103	54	65	131	211	173	103	70	107
peak1594	78	42	57	121	54	86	77	90	114	70	107	98
peak1595	305	188	280	1876	985	1245	283	402	372	974	1509	2121
peak1596	14	0	3	164	69	132	26	14	20	104	140	242
peak1597	298	192	230	1853	1048	1292	278	344	372	1196	1679	2451
peak1598	154	72	118	628	389	468	137	143	173	287	580	898
peak1599	361	216	324	5445	3412	4219	349	375	466	2842	4715	6663
peak1600	180	121	154	2196	1346	1683	217	195	271	1164	1915	2938
peak1601	56	28	50	144	95	102	73	83	56	152	142	200
peak1602	44	23	39	475	300	286	43	50	45	252	425	474
peak1603	30	32	16	503	393	330	26	30	30	240	393	453
peak1604	144	69	76	534	296	359	103	131	118	228	363	439
peak1605	109	57	68	129	118	96	77	78	107	66	107	99
peak1606	81	47	39	310	250	244	45	80	93	129	192	267
peak1607	229	179	178	1583	1086	992	240	234	248	803	1096	1672
peak1608	112	75	123	637	529	552	130	137	151	359	594	728
peak1609	10	16	15	355	285	235	6	16	11	138	263	318
peak1610	34	25	40	387	314	283	43	64	57	142	351	363
peak1611	155	105	109	583	406	364	127	155	138	239	342	458
peak1612	28	17	23	169	111	119	41	38	23	137	147	174
peak1613	234	130	158	858	713	620	149	231	214	443	663	903
peak1614	77	58	61	189	118	88	37	63	81	107	159	108
peak1615	70	46	62	200	182	154	59	76	53	91	151	205
peak1616	114	44	56	84	116	67	96	99	68	72	43	85
peak1617	262	128	199	707	457	533	241	277	322	350	546	796
peak1618	68	33	38	444	338	348	58	78	57	211	283	423
peak1619	32	36	38	153	97	100	35	44	61	81	97	167
peak1620	41	18	34	812	644	663	32	58	51	480	631	962
peak1621	55	51	47	306	229	223	57	87	115	124	245	366
peak1622	116	115	96	215	166	153	130	191	132	164	218	282
peak1623	55	69	54	277	229	213	64	106	75	227	294	462
peak1624	192	132	156	1165	906	812	196	208	200	650	880	1329
peak1625	101	80	88	116	85	73	105	151	147	79	101	99
peak1626	95	74	101	92	139	92	72	129	95	133	95	116
peak1627	93	106	111	315	244	282	132	122	124	214	235	472
peak1628	393	244	209	1038	715	609	256	279	316	492	578	808
peak1629	327	275	255	645	481	407	270	308	297	307	418	510
peak1630	218	165	125	438	300	264	197	175	170	189	331	334
peak1631	139	85	113	299	227	159	134	152	168	136	204	262
peak1632	87	51	79	367	274	229	65	87	60	177	230	290
peak1633	31	14	30	217	146	113	23	27	15	77	131	142
peak1634	161	85	104	163	113	140	223	203	197	143	151	250
peak1635	1204	776	964	6805	4084	4237	1370	1721	1588	5363	7018	9339
peak1636	160	93	107	170	94	98	174	220	204	177	240	324
peak1637	112	82	101	115	82	72	107	142	149	88	96	148
peak1638	57	34	65	474	242	248	65	68	54	302	378	553
peak1639	71	46	64	136	104	93	74	92	70	144	157	244
peak1640	96	44	97	240	207	240	124	175	114	477	342	383
peak1641	548	429	480	2510	1789	1476	645	822	672	2062	2346	3367
peak1642	746	620	645	215	286	153	996	1053	1016	280	242	310
peak1643	13	12	9	103	85	88	12	16	15	71	102	136
peak1644	37	39	51	160	93	60	62	63	48	56	113	117
peak1645	105	62	94	531	368	398	110	126	133	308	430	517
peak1646	73	54	44	565	329	378	65	103	83	384	370	753
peak1647	62	47	74	196	130	126	86	134	114	179	186	234
peak1648	205	116	153	884	559	586	170	199	175	630	824	1117
peak1649	124	85	121	521	363	378	149	181	207	365	501	696
peak1650	63	78	40	385	242	250	75	97	87	250	284	463
peak1651	71	79	48	338	212	193	48	88	92	207	211	545
peak1652	128	118	132	104	138	124	104	142	130	166	158	202
peak1653	369	285	298	294	228	172	365	443	503	211	258	357
peak1654	609	453	476	1945	1328	1368	606	662	764	1144	1835	2368
peak1655	209	157	205	264	238	225	230	266	196	201	218	438
peak1656	18	18	19	144	176	128	14	19	14	99	117	175
peak1657	314	202	237	872	608	456	284	288	326	475	652	906
peak1658	124	107	100	315	205	187	109	178	149	165	229	292
peak1659	106	60	91	388	327	269	59	78	88	249	325	412
peak1660	39	25	39	483	336	341	29	31	35	280	342	530
peak1661	79	41	76	370	229	267	70	87	85	238	367	435
peak1662	550	352	464	1838	1365	1281	606	612	509	1368	1484	1633
peak1663	62	48	62	235	212	211	59	88	83	301	300	449
peak1664	99	72	78	1027	630	620	168	138	202	828	997	1582
peak1665	33	14	41	76	50	59	37	47	81	60	63	139
peak1666	11	5	11	24	36	31	12	21	10	90	38	100
peak1667	7112	4846	5393	3157	2947	2277	8139	9578	8725	6042	3687	5006
peak1668	11293	7448	8641	17140	12337	11016	13620	15270	14166	17485	17627	20852
peak1669	1343	897	1145	2828	1760	1784	1661	1693	2066	2045	2516	3340
peak1670	1267	813	1008	2729	1859	1958	2007	1979	1992	1679	2234	3466
peak1671	3066	2108	2297	3490	2409	2362	3957	4518	4147	3595	3899	4841
peak1672	580	434	491	230	199	206	791	976	945	362	416	489
peak1673	195	160	193	208	185	150	302	382	449	263	319	484
peak1674	718	519	675	318	302	213	937	1240	1056	446	390	628
peak1675	1731	1371	1534	1215	718	771	2328	2958	2521	1299	1210	1792
peak1676	408	308	336	885	629	433	366	459	408	497	613	889
peak1677	33	6	26	210	141	172	31	41	28	134	148	231
peak1678	121	84	97	822	639	547	105	105	81	502	760	807
peak1679	351	265	243	3142	2137	1882	367	363	353	1879	2560	3425
peak1680	35	34	40	375	390	242	30	39	28	193	317	458
peak1681	137	121	124	1190	845	687	110	174	141	652	1035	1430
peak1682	355	226	236	260	211	155	346	406	349	225	161	250
peak1683	146	133	181	157	108	163	127	178	147	112	101	154
peak1684	44	34	36	217	190	174	28	38	25	172	160	315
peak1685	40	23	30	256	172	176	54	51	52	92	160	272
peak1686	356	175	231	2273	1578	1346	326	353	293	1218	1642	2057
peak1687	102	58	94	211	140	128	95	110	148	109	141	191
peak1688	30	28	34	175	160	152	51	52	52	256	378	391
peak1689	151	104	125	492	318	358	188	226	250	299	350	688
peak1690	280	177	255	538	390	415	296	337	298	345	479	667
peak1691	107	55	77	116	77	80	105	126	136	88	98	140
peak1692	56	26	53	78	68	50	50	86	71	108	98	160
peak1693	195	137	179	2011	1210	1223	292	300	351	1505	1812	2731
peak1694	267	131	217	2842	1738	1712	355	301	375	2166	2878	3964
peak1695	78	34	76	326	185	193	89	101	114	332	325	485
peak1696	69	45	74	478	280	271	92	108	103	431	480	803
peak1697	34	32	26	451	340	362	34	44	28	504	576	833
peak1698	18	20	25	20	25	32	38	74	72	87	57	53
peak1699	64	50	68	58	55	33	81	155	112	118	86	106
peak1700	45	44	56	171	133	179	101	192	84	350	372	393
peak1701	429	271	260	2666	1799	1524	498	606	550	1937	3216	3660
peak1702	29	21	26	221	147	104	22	17	17	133	110	198
peak1703	109	79	86	1024	752	548	177	181	203	731	1035	1169
peak1704	69	24	40	841	628	487	99	117	124	676	932	1191
peak1705	42	30	24	306	192	196	22	40	43	194	215	358
peak1706	55	18	41	218	152	107	36	45	59	153	203	265
peak1707	92	63	66	606	518	381	70	68	68	280	396	525
peak1708	359	274	227	348	172	161	229	291	289	184	170	219
peak1709	51	43	55	233	210	159	33	58	56	147	198	292
peak1710	291	157	240	242	168	136	179	220	266	133	170	185
peak1711	137	119	157	139	110	109	195	215	247	208	207	287
peak1712	82	77	65	120	118	104	132	190	155	177	139	229
peak1713	50	17	41	70	67	76	70	65	73	72	100	145
peak1714	231	191	249	1627	1231	1213	272	314	342	848	1318	1837
peak1715	272	170	186	856	596	724	199	242	252	380	582	996
peak1716	523	420	446	4124	2962	2676	508	607	588	2276	3381	4763
peak1717	188	140	160	704	554	561	148	223	186	492	617	1110
peak1718	25	16	23	251	202	213	26	27	37	196	219	418
peak1719	141	101	97	1064	769	703	168	160	127	627	779	1108
peak1720	120	79	57	272	170	170	128	106	82	102	133	221
peak1721	4	8	12	164	110	143	3	6	11	118	172	187
peak1722	27	12	22	80	26	27	27	38	22	88	75	76
peak1723	266	182	213	701	502	388	221	333	307	555	608	702
peak1724	145	173	107	1010	713	566	169	182	234	556	762	955
peak1725	210	138	106	615	377	408	162	114	138	292	410	498
peak1726	97	95	88	745	463	475	107	136	156	429	612	766
peak1727	27	26	17	208	188	164	28	32	27	143	156	312
peak1728	0	4	15	152	114	122	6	7	14	99	146	221
peak1729	66	39	45	601	452	453	49	84	82	408	478	752
peak1730	56	50	38	82	72	65	44	56	58	60	87	131
peak1731	59	62	72	427	267	296	69	116	98	171	222	318
peak1732	155	85	108	1037	705	685	117	138	157	506	877	1011
peak1733	72	60	51	113	61	76	64	73	65	67	145	160
peak1734	18	14	21	64	38	73	37	47	24	139	85	80
peak1735	40	16	46	101	75	95	42	53	50	182	132	177
peak1736	164	110	72	301	200	199	161	110	140	128	205	267
peak1737	48	30	41	188	132	130	38	57	65	137	212	242
peak1738	70	61	35	192	136	113	47	95	69	127	206	223
peak1739	81	59	45	132	102	62	42	94	65	100	91	132
peak1740	90	62	67	682	390	392	89	98	106	363	470	514
peak1741	64	54	47	107	53	48	51	72	98	60	73	94
peak1742	115	61	82	463	370	302	119	62	90	316	322	432
peak1743	29	14	17	224	144	134	23	15	25	99	143	186
peak1744	37	18	22	358	268	267	51	39	35	196	278	301
peak1745	76	43	53	82	55	27	45	84	57	72	63	106
peak1746	50	42	27	325	249	222	34	55	26	243	241	372
peak1747	94	62	59	1039	624	705	94	95	80	452	578	816
peak1748	80	40	43	388	254	182	47	77	66	176	243	310
peak1749	27	28	22	312	212	211	27	31	30	156	247	298
peak1750	40	20	35	386	277	255	70	62	55	270	390	597
peak1751	34	8	29	242	142	135	30	39	38	118	172	280
peak1752	130	142	133	349	231	232	151	165	130	205	271	323
peak1753	33	17	28	229	142	134	55	54	47	142	186	234
peak1754	138	131	163	256	269	233	150	319	199	242	283	489
peak1755	353	193	297	1107	799	695	298	385	334	640	1058	990
peak1756	308	192	209	1588	1118	1040	238	295	319	796	1131	1440
peak1757	92	97	106	447	252	249	87	109	68	166	242	300
peak1758	85	66	77	821	675	554	104	99	123	324	520	767
peak1759	14	25	16	120	83	59	22	26	19	63	87	113
peak1760	13	17	9	210	177	145	34	16	26	138	158	211
peak1761	30	26	21	360	303	251	41	53	44	275	364	431
peak1762	18	35	26	76	70	68	32	79	94	92	108	155
peak1763	74	37	61	727	434	585	52	59	76	527	677	1080
peak1764	99	69	82	500	279	343	77	106	95	326	429	512
peak1765	196	108	146	1034	595	773	196	211	205	560	863	1236
peak1766	69	68	76	163	122	152	80	80	57	112	109	185
peak1767	148	114	105	1114	738	773	138	149	149	475	694	888
peak1768	31	40	31	220	163	136	29	43	43	120	123	242
peak1769	62	39	31	685	467	482	46	62	57	329	516	584
peak1770	42	13	28	655	476	393	37	36	55	342	503	551
peak1771	28	11	10	204	131	149	10	19	8	84	120	187
peak1772	54	26	43	288	152	211	73	68	38	134	214	265
peak1773	52	44	62	467	223	279	64	71	45	203	295	361
peak1774	31	13	22	189	62	162	32	44	29	79	215	195
peak1775	12	13	8	110	40	104	21	9	16	52	95	144
peak1776	31	19	19	334	176	248	34	18	68	183	276	493
peak1777	22	26	14	209	136	125	39	34	33	132	195	230
peak1778	66	77	105	99	76	86	53	81	82	77	68	130
peak1779	171	111	108	581	412	304	160	127	142	246	268	511
peak1780	10	4	6	198	118	158	7	9	8	89	128	153
peak1781	12	9	13	276	170	173	6	44	22	151	250	264
peak1782	2	6	4	169	109	107	6	13	7	123	133	185
peak1783	48	27	39	273	160	153	34	38	62	161	220	284
peak1784	242	135	157	136	76	83	172	244	259	112	125	180
peak1785	1926	1049	1418	11664	8778	8673	1873	2049	1667	8344	8650	10520
peak1786	460	198	322	441	249	307	321	402	392	251	369	498
peak1787	1099	730	868	1455	850	1005	1232	1110	1259	798	1260	1411
peak1788	3241	2159	2677	13413	7868	8712	3294	3587	3497	7262	10098	12455
peak1789	928	597	814	1570	1025	1172	982	1001	1103	1044	1283	1622
peak1790	642	465	559	446	224	262	631	648	636	249	328	347
peak1791	1174	687	886	1564	850	960	1117	1088	1107	918	1193	1408
peak1792	471	311	431	395	268	317	515	506	490	251	280	401
peak1793	908	548	664	3461	2176	2259	819	885	848	1862	2547	3360
peak1794	113	72	116	456	400	323	95	146	98	357	390	521
peak1795	259	220	224	638	437	379	253	281	293	395	491	508
peak1796	140	137	125	263	180	199	117	130	113	204	252	268
peak1797	148	150	92	1818	1312	1089	175	164	178	818	1198	1750
peak1798	51	23	34	235	150	139	35	48	41	62	120	152
peak1799	34	44	35	498	355	317	33	50	50	210	324	391
peak1800	78	49	48	313	205	223	70	80	68	133	199	293
peak1801	60	50	72	2320	1426	1537	66	49	70	1042	1275	1861
peak1802	273	210	198	390	255	236	203	240	237	219	241	309
peak1803	34	15	23	196	108	106	25	33	19	130	131	175
peak1804	47	18	35	525	342	340	41	47	37	248	353	499
peak1805	8	8	9	318	186	146	2	14	9	124	154	199
peak1806	58	63	84	802	490	432	97	84	74	275	456	657
peak1807	48	37	34	283	190	219	48	45	45	118	193	313
peak1808	86	77	82	465	353	373	80	102	99	259	458	611
peak1809	112	42	94	541	381	369	62	104	100	285	447	525
peak1810	122	59	85	152	70	85	94	126	81	89	98	138
peak1811	104	50	55	362	206	229	70	92	96	174	261	386
peak1812	26	21	71	288	202	231	31	55	63	185	262	462
peak1813	34	30	24	116	56	63	35	48	18	52	68	89
peak1814	213	125	162	551	332	305	138	145	154	289	336	426
peak1815	130	95	98	426	270	282	112	142	109	113	251	290
peak1816	63	39	39	184	165	117	52	66	67	63	103	135
peak1817	169	117	119	407	354	277	105	157	119	238	292	309
peak1818	164	103	158	443	610	476	137	177	181	364	447	388
peak1819	375	331	341	1013	650	689	377	438	364	359	609	733
peak1820	8	11	24	181	157	121	8	18	30	86	155	200
peak1821	64	24	33	98	56	71	61	76	76	109	146	165
peak1822	56	20	48	57	41	38	34	79	60	30	74	99
peak1823	92	69	64	662	441	518	85	113	114	276	518	803
peak1824	34	23	33	169	114	95	32	49	46	85	136	183
peak1825	134	69	104	1011	607	659	109	153	135	414	807	936
peak1826	44	29	38	216	110	150	59	41	51	96	169	206
peak1827	84	45	58	1845	1250	1273	62	75	78	891	1149	1575
peak1828	59	52	39	197	86	92	62	40	47	105	124	148
peak1829	170	92	109	1110	665	651	143	127	119	469	687	870
peak1830	114	66	88	2066	1218	1229	67	92	98	743	992	1534
peak1831	259	172	173	1984	1202	1199	250	317	327	1065	1737	2203
peak1832	203	111	123	931	587	587	187	214	203	514	737	935
peak1833	59	60	93	177	117	131	118	119	124	138	149	251
peak1834	107	86	77	730	441	405	101	105	96	218	336	548
peak1835	164	75	112	3165	1837	1942	125	126	135	1284	1864	2466
peak1836	250	176	213	4329	2743	2683	239	241	273	1714	2610	3831
peak1837	81	34	46	137	96	123	71	56	54	83	118	186
peak1838	125	74	73	1874	1422	1241	116	101	99	739	1006	1560
peak1839	69	34	55	250	142	208	72	71	41	162	148	248
peak1840	120	106	102	701	405	470	97	92	164	244	407	635
peak1841	224	124	189	574	298	346	227	213	227	217	311	427
peak1842	89	76	91	372	235	261	88	95	88	131	243	340
peak1843	49	26	67	205	113	105	45	48	66	85	129	180
peak1844	26	8	20	228	114	129	26	49	40	79	108	162
peak1845	64	29	48	273	154	135	58	53	60	80	126	215
peak1846	91	56	51	125	78	125	67	77	64	60	92	106
peak1847	56	44	38	576	352	383	51	45	54	200	291	400
peak1848	21	13	19	103	42	62	17	13	17	25	52	57
peak1849	31	24	12	221	133	126	29	9	18	87	114	191
peak1850	1058	746	726	2273	1421	1262	738	937	813	1395	1487	1801
peak1851	191	135	139	380	208	193	119	117	147	213	248	304
peak1852	11	4	14	40	25	27	10	11	14	57	70	106
peak1853	350	251	269	529	366	309	312	440	307	467	494	648
peak1854	100	68	85	302	252	297	77	112	105	226	234	354
peak1855	28	12	14	730	463	460	28	18	14	360	370	695
peak1856	203	113	179	1643	1056	1109	189	219	232	1020	1310	1652
peak1857	56	43	88	118	111	102	102	115	127	107	133	168
peak1858	160	142	112	165	127	109	108	116	113	91	106	125
peak1859	70	71	82	215	112	106	57	69	65	97	96	156
peak1860	114	91	106	595	516	410	52	97	61	340	342	549
peak1861	634	490	591	5515	3892	3289	478	541	533	2269	2901	4025
peak1862	4	0	0	124	78	75	1	2	3	40	46	93
peak1863	3	4	4	88	42	85	15	6	7	50	67	66
peak1864	10	13	16	218	108	118	16	12	10	128	158	168
peak1865	12	8	8	162	99	109	17	9	6	76	102	128
peak1866	1015	890	959	2008	1422	1091	723	853	783	736	1133	1339
peak1867	244	196	208	336	263	263	141	248	217	157	207	313
peak1868	196	150	138	727	496	409	151	185	180	400	457	535
peak1869	46	25	30	196	152	119	83	88	84	186	265	287
peak1870	38	51	26	723	462	382	68	58	41	670	892	1291
peak1871	83	47	50	109	84	67	131	90	62	132	185	250
peak1872	189	129	171	740	526	579	199	227	226	452	698	780
peak1873	172	139	177	298	228	210	117	199	177	231	169	395
peak1874	638	488	491	1045	657	611	624	521	560	713	666	1022
peak1875	331	223	237	390	271	212	328	349	356	183	176	264
peak1876	1019	634	683	7549	4694	4275	749	703	776	3093	4053	5755
peak1877	44	23	48	36	45	47	63	68	47	122	42	70
peak1878	186	127	140	543	417	372	174	221	173	297	340	494
peak1879	91	91	100	170	112	128	115	99	122	64	102	149
peak1880	82	69	101	166	137	107	71	104	125	79	145	157
peak1881	226	138	131	696	537	415	178	177	159	453	551	682
peak1882	24	22	19	640	510	387	25	35	53	482	683	896
peak1883	25	16	24	351	329	201	30	28	38	235	282	558
peak1884	24	7	13	130	60	64	15	12	8	56	77	90
peak1885	29	20	16	555	398	405	7	24	50	198	354	405
peak1886	323	219	240	146	153	109	312	377	360	112	173	208
peak1887	89	120	115	137	112	84	135	186	180	108	180	210
peak1888	29	23	27	96	90	76	25	24	14	64	92	185
peak1889	20	31	12	227	134	105	31	34	29	98	106	184
peak1890	100	62	83	587	639	470	78	84	88	390	332	445
peak1891	201	116	130	226	124	121	160	195	211	78	127	155
peak1892	19	18	14	140	110	80	39	39	36	115	135	159
peak1893	14	11	22	249	210	146	25	19	15	157	228	290
peak1894	72	38	48	111	92	92	47	42	49	108	113	146
peak1895	23	21	31	116	88	71	43	45	29	80	94	142
peak1896	103	56	76	293	225	146	73	89	99	131	197	213
peak1897	82	70	100	151	95	123	82	137	82	105	124	225
peak1898	44	20	44	150	106	154	46	46	54	99	116	209
peak1899	93	48	91	1188	666	822	82	128	118	384	607	1237
peak1900	90	32	62	324	136	155	78	103	100	101	165	285
peak1901	113	51	82	146	103	96	105	93	92	63	126	133
peak1902	84	46	68	311	166	187	78	58	72	79	136	206
peak1903	107	62	96	350	198	214	131	107	139	113	220	279
peak1904	42	12	12	288	224	217	8	18	21	57	173	206
peak1905	4	7	26	367	179	232	12	22	20	135	257	296
peak1906	4	14	6	188	128	109	2	5	17	100	156	308
peak1907	346	209	242	3611	2270	2164	303	306	368	1609	2225	3380
peak1908	152	95	117	128	100	121	139	145	158	77	116	146
peak1909	164	115	151	1294	888	866	214	206	229	608	885	1221
peak1910	722	486	624	6937	4606	4616	701	787	786	3778	4970	7194
peak1911	26	15	21	143	151	128	20	31	37	124	116	250
peak1912	21	10	18	132	41	53	21	17	14	50	71	85
peak1913	33	18	24	155	76	86	55	38	27	65	62	129
peak1914	129	50	71	890	445	589	86	95	96	304	455	688
peak1915	22	8	9	133	58	67	15	38	27	44	59	114
peak1916	210	109	163	1617	1058	1164	146	191	154	990	1354	2035
peak1917	36	37	55	71	45	87	32	63	34	47	55	119
peak1918	111	57	95	105	68	77	100	122	111	146	125	162
peak1919	32	17	26	126	58	64	20	39	41	45	41	81
peak1920	194	127	171	828	563	522	200	203	220	410	560	770
peak1921	103	78	103	670	423	433	104	92	133	269	431	695
peak1922	39	29	36	444	239	281	80	44	33	182	234	419
peak1923	45	25	32	172	130	90	43	73	61	129	104	211
peak1924	69	51	75	97	55	67	44	89	59	36	67	116
peak1925	27	32	26	122	118	100	28	18	40	48	110	105
peak1926	28	19	14	146	70	79	37	27	53	87	94	162
peak1927	28	23	30	126	152	100	31	29	29	201	126	259
peak1928	23	9	8	187	144	142	7	16	12	99	194	206
peak1929	32	40	42	129	74	72	43	60	33	53	87	108
peak1930	17	14	22	104	81	103	20	18	11	91	92	125
peak1931	151	84	112	224	110	107	134	140	133	94	122	152
peak1932	74	56	79	121	45	43	54	116	91	64	75	110
peak1933	143	118	121	622	428	422	148	176	149	275	498	563
peak1934	98	60	89	232	148	128	77	73	96	121	197	200
peak1935	206	132	165	1487	1061	951	117	146	177	756	1033	1201
peak1936	63	51	50	431	281	286	42	62	48	184	225	290
peak1937	42	35	22	140	77	87	35	67	39	49	84	97
peak1938	45	37	29	151	84	90	23	25	35	88	91	102
peak1939	205	188	159	286	264	235	163	230	218	159	253	368
peak1940	366	222	311	4575	2933	2994	267	355	351	1951	3186	4217
peak1941	25	8	16	827	445	533	23	37	33	358	513	712
peak1942	99	68	113	1467	919	953	127	128	147	682	1107	1444
peak1943	25	40	44	245	194	200	49	47	40	135	133	340
peak1944	56	21	35	396	231	253	24	24	42	136	223	396
peak1945	65	50	34	574	387	354	57	46	76	364	495	735
peak1946	6	2	4	81	52	61	2	11	6	114	134	142
peak1947	69	41	58	596	348	437	58	81	50	236	363	442
peak1948	338	183	264	3631	2739	2557	360	352	342	1611	2289	3606
peak1949	501	406	351	1697	1251	1042	466	518	519	828	1035	1455
peak1950	483	354	418	1629	1103	957	559	542	500	727	1083	1310
peak1951	103	90	84	154	117	80	95	111	154	113	98	167
peak1952	16	7	15	163	111	123	6	20	13	68	118	163
peak1953	41	36	53	693	384	424	36	41	45	262	494	528
peak1954	34	30	21	510	373	316	30	14	22	246	371	479
peak1955	53	30	39	88	86	67	44	50	56	44	67	123
peak1956	14	18	16	84	62	51	29	27	22	125	129	196
peak1957	12	22	12	89	76	53	62	40	58	126	133	182
peak1958	43	26	22	230	144	145	91	134	84	443	481	633
peak1959	37	30	10	102	75	70	67	66	60	187	226	291
peak1960	10	10	11	50	17	34	28	47	35	96	92	102
peak1961	58	37	44	201	181	109	99	173	77	297	348	429
peak1962	122	68	89	407	235	186	208	241	154	475	661	852
peak1963	107	76	54	97	98	67	191	195	119	209	212	239
peak1964	33	31	25	149	111	86	42	47	54	128	116	209
peak1965	81	36	64	111	76	60	102	100	135	102	102	198
peak1966	485	341	328	2596	1672	1607	541	650	625	2254	3200	3985
peak1967	272	120	152	1000	629	628	207	307	289	640	921	1150
peak1968	181	156	134	286	205	219	174	208	211	130	206	282
peak1969	238	113	206	1447	1097	1038	257	226	253	837	973	1592
peak1970	55	29	66	334	213	204	85	95	99	142	240	314
peak1971	53	40	46	445	286	333	44	49	68	170	288	536
peak1972	471	358	361	797	686	554	591	550	675	471	725	1021
peak1973	211	114	133	710	474	492	193	230	245	407	488	846
peak1974	198	139	182	1100	744	686	224	225	265	593	833	1222
peak1975	16	17	23	267	210	129	25	33	58	154	198	262
peak1976	54	31	76	201	131	124	66	93	86	108	155	227
peak1977	673	590	628	924	659	669	829	1122	1083	786	996	1480
peak1978	121	85	136	142	214	178	131	141	167	361	233	221
peak1979	853	683	834	8475	6098	6077	1090	1328	1364	6243	9024	11799
peak1980	21	12	12	568	428	414	11	11	25	305	496	576
peak1981	207	145	171	1311	747	805	201	175	213	620	801	1086
peak1982	297	240	224	2308	1388	1413	297	303	315	1105	1367	2349
peak1983	401	252	313	2892	1866	1706	375	439	448	1320	2040	2685
peak1984	343	258	259	735	459	414	321	394	323	485	532	820
peak1985	95	47	68	322	233	232	73	83	73	195	266	408
peak1986	39	22	22	146	88	74	11	10	8	38	69	107
peak1987	174	118	130	893	494	528	116	137	155	350	576	752
peak1988	21	22	23	154	127	85	21	47	32	124	172	242
peak1989	236	157	228	6129	4268	4452	274	326	391	2760	4949	7637
peak1990	34	25	31	624	390	362	49	58	45	588	844	1101
peak1991	43	36	33	400	220	214	83	105	111	383	520	633
peak1992	41	14	22	70	32	35	39	42	32	71	136	122
peak1993	19	12	21	144	92	95	27	45	34	178	246	282
peak1994	47	4	14	117	75	55	67	73	57	133	169	195
peak1995	26	11	20	229	126	102	43	70	49	173	346	381
peak1996	23	15	35	102	40	74	228	277	320	350	579	804
peak1997	15	9	19	18	22	18	165	181	137	178	119	189
peak1998	15	10	14	48	38	38	122	138	138	199	291	386
peak1999	13	8	29	8	14	13	117	180	172	83	82	72
[truncated: 22,621 more rows]
