# Supplementary material for: Limits in the detection of m6A changes using MeRIP/m6A-seq
Source: Sci Rep. 2020 Apr 20;10:6590. doi: 10.1038/s41598-020-63355-3 (PMC7170965; doi:10.1038/s41598-020-63355-3)
Supplement: Supplementary file 3 — Supplementary information 3. [file 41598_2020_63355_MOESM3_ESM.zip › additional_file4_v2/macs2_deq_results/wen_zc3h13_2018_deq_results.txt]

seqnames	start	end	width	strand	annot	main.gene	deseq2.p	deseq2.padj	edger.p	edger.padj	qnb.p	qnb.padj	peak.l2fc	gene.l2fc	gene.p	gene.padj	diff.l2fc
chr1	4781569	4782062	493	-	utr3	Mrpl15	2.54875942814776e-05	0.00153896521661493	8.37401447784323e-05	0.754666184743232	0.00282897851769332	0.0714654839502355	-2.94835476797528	-0.0272534233848723	0.892050142462344	0.955206404059323	-2.92110134459041
chr1	4857796	4857914	118	+	utr5	Tcea1	0.00802072546385564	0.0402240729634642	0.010808357311365	1	0.130590390153727	0.299595183132081	0.448168843449558	-0.649119035372686	0.0128374250771393	0.0732585072504501	1.09728787882224
chr1	4893348	4893449	101	+	exon	Tcea1	0.0390594360437247	0.0982463081888736	0.0746412852934894	1	0.00383659485901814	0.0785608725566131	0.942578034552334	-0.649119035372686	0.0128374250771393	0.0732585072504501	1.59169706992502
chr1	6249262	6250037	775	+	exon	Rb1cc1	0.743038845272483	0.788712364343286	0.778580399441526	1	0.726739474808991	0.805018477853069	-1.24955125159515	-0.632704626920288	0.0615436966572908	0.214063766093216	-0.616846624674866
chr1	6251293	6251467	174	+	intron	Rb1cc1	0.0224510980673079	0.0716819951242536	0.0264463919398997	1	0.108976707118694	0.27640755018982	-1.81948383042979	-0.632704626920288	0.0615436966572908	0.214063766093216	-1.1867792035095
chr1	7169733	7169833	100	+	utr3	Pcmtd1	0.341758694764802	NA	0.308893134184077	1	0.42806736650243	0.565227642214748	-0.718574952553147	-0.19776909581751	0.592037860122314	0.795715021068913	-0.520805856735637
chr1	9545499	9545601	102	+	utr5	Rrs1	0.877868074403604	0.901429549792502	0.803764288527378	1	0.89605990191001	0.930706855907009	0.513452759743649	0.321347028778431	0.0862084653351515	0.265449230287656	0.192105730965218
chr1	9546339	9546631	292	+	utr3	Rrs1	0.530254061009797	0.603862261137215	0.613797798369807	1	0.743607189799672	0.816456116728091	-0.291563596060972	0.321347028778431	0.0862084653351515	0.265449230287656	-0.612910624839403
chr1	9724508	9724839	331	-	exon	Vcpip1	0.00636803439042909	0.035126498989244	0.013196864702216	1	0.019333117486476	0.139609186345428	-1.42461634233968	0.385674268103491	0.190946713888044	0.431611185742019	-1.81029061044317
chr1	9745858	9746180	322	-	exon	Vcpip1	0.362678993927121	0.449239989761922	0.42062739869257	1	0.489137733372896	0.617861710805457	-0.179702329380321	0.385674268103491	0.190946713888044	0.431611185742019	-0.565376597483812
chr1	9746628	9746926	298	-	exon	Vcpip1	0.124145797407852	0.204096702684219	0.151847841668002	1	0.331510787711942	0.481216932492893	-0.61075782964557	0.385674268103491	0.190946713888044	0.431611185742019	-0.99643209774906
chr1	9747414	9748336	922	-	utr5	Vcpip1	0.125478104191611	0.205715488142729	0.139213243777278	1	0.188861228082943	0.355306744489644	0.00507456732193196	0.385674268103491	0.190946713888044	0.431611185742019	-0.380599700781559
chr1	10035120	10035224	104	-	utr3	Cops5	0.397920786879053	0.482440227337587	0.414106805853829	1	0.333572297120676	0.482769196721905	-0.181599634215548	-0.435200103124518	0.0425190401232249	0.165858091260516	0.25360046890897
chr1	10037757	10037885	128	-	utr5	Cops5	0.0500986364335965	0.113293120250854	0.051830301725177	1	0.0758226877239067	0.239228739709695	0.225533492787546	-0.435200103124518	0.0425190401232249	0.165858091260516	0.660733595912064
chr1	12842622	12842749	127	+	exon	Sulf1	0.147991611467021	0.230775394128826	0.118604335969677	1	0.343495476554387	0.491152038543392	1.43306765936964	0.576515569479265	0.00968614178286437	0.0599111761166514	0.856552089890374
chr1	12858782	12859504	722	+	utr3	Sulf1	0.0968034091190333	0.172556011273686	0.138535364245567	1	0.259856356116753	0.419467479241079	-0.520552942332377	0.576515569479265	0.00968614178286437	0.0599111761166514	-1.09706851181164
chr1	13174206	13174742	536	-	exon	Ncoa2	0.141528219569177	0.223648247763844	0.170730520570333	1	0.479789636465829	0.610700178667832	-0.134787835119107	0.704382900077629	0.00468847222446987	0.0356692563543993	-0.839170735196735
chr1	14754028	14754332	304	-	utr3	Msc	0.00331017597932945	0.0247107838456924	0.00405317267722061	1	0.010336370009898	0.110445245820633	-3.3095341162065	-1.51103822856675	7.04632146461854e-08	4.17835497817259e-06	-1.79849588763976
chr1	15805706	15805886	180	+	exon	Terf1	0.142540334878603	0.22472255992584	0.158906253158904	1	0.237739062451082	0.401521624311585	0.438674612388898	-0.368450370928975	0.14917505293838	0.372329994655773	0.807124983317873
chr1	15842873	15843076	203	+	exon	Terf1	0.423723903443286	0.50639199770602	0.47073021630411	1	0.169012452953573	0.336748652217097	-0.103171312269845	-0.368450370928975	0.14917505293838	0.372329994655773	0.26527905865913
chr1	16645785	16645898	113	-	exon	Eloc	0.000123302269059995	0.00384010856202285	0.000103085024859949	0.926837458515801	0.0165912851777258	0.13277341301239	0.388748637835638	-0.678395966558063	0.000687034495776092	0.00839861121769178	1.0671446043937
chr1	17097546	17097730	184	-	utr5	Jph1	0.745212009187557	NA	0.802517716255653	1	0.766599438792497	0.834261821499966	1.02627165925111	1.76067784249004	2.2250272346302e-06	8.13961455534123e-05	-0.734406183238934
chr1	23369616	23370243	627	-	utr3	Ogfrl1	0.0118938138586662	0.0498204303018033	0.0220372806019181	1	0.044163893581575	0.192732130219692	-0.898088850922112	0.606147838189599	0.0700356861150086	0.233230253624845	-1.50423668911171
chr1	23859070	23859172	102	-	exon	Smap1	0.00325100414244475	0.024464335623533	0.00391305246392364	1	0.0147910978624567	0.124614982423683	0.668225059042153	-0.383559745793853	0.0788417127010204	0.250636884345267	1.05178480483601
chr1	23866230	23866360	130	-	exon	Smap1	0.0116186506439815	0.0492724047376875	0.0177921732532682	1	0.00226758520379326	0.066060408066343	0.741576939428876	-0.383559745793853	0.0788417127010204	0.250636884345267	1.12513668522273
chr1	24612272	24612645	373	-	exon	Gm28439	0.00740288064381941	0.03813133451898	0.0106942689476532	1	0.00678884653157724	0.0955894606889336	1.42257576349483	0.288617893747832	0.181593863345496	0.418893571786901	1.133957869747
chr1	28580526	28580674	148	-	exon	Gm7846	0.0122885012585955	0.0507771720730693	0.0241606067750395	1	0.00114281534020851	0.051317377707232	1.4040868729723	-0.927865654511125	0.102291286883478	0.295191457007149	2.33195252748343
chr1	30803707	30804468	761	-	utr3	Phf3	0.725902634134855	0.774691809616565	0.782046782303645	1	0.847299376214141	0.894059613726873	-0.344640551924083	0.338744491722086	0.145463918510587	0.367369463440956	-0.68338504364617
chr1	30804811	30805267	456	-	utr3	Phf3	0.239431832920454	0.328621764187715	0.298769852020522	1	0.486097356543692	0.615536691029891	-0.440980624781168	0.338744491722086	0.145463918510587	0.367369463440956	-0.779725116503254
chr1	30805581	30805735	154	-	utr3	Phf3	0.00108216967573475	0.0134717223587961	0.00289224382587292	1	0.0718573851610602	0.236042599319852	-1.08932669535367	0.338744491722086	0.145463918510587	0.367369463440956	-1.42807118707575
chr1	30813118	30813220	102	-	exon	Phf3	0.0164268098474994	0.0597046627448498	0.0143159374201761	1	0.0511948479055877	0.205379852479628	1.65948992930819	0.338744491722086	0.145463918510587	0.367369463440956	1.3207454375861
chr1	30821225	30821348	123	-	utr3	Phf3	0.213780003768161	0.301623162207312	0.270893612017914	1	0.0821089759259321	0.247398496794774	0.736351429794725	0.338744491722086	0.145463918510587	0.367369463440956	0.397606938072638
chr1	30830121	30830575	454	-	exon	Phf3	0.00820783978818058	0.0406780326526629	0.0160647589220564	1	0.0491634966207789	0.202490216578914	-1.23784904968708	0.338744491722086	0.145463918510587	0.367369463440956	-1.57659354140917
chr1	30830944	30831148	204	-	exon	Phf3	0.00358040749638456	0.0258792320341281	0.00761676603499746	1	0.035125634342675	0.174400621454554	-1.00323562958018	0.338744491722086	0.145463918510587	0.367369463440956	-1.34198012130227
chr1	33668944	33669080	136	-	utr5	Prim2	0.0531572283567882	0.11766173538525	0.042817174721533	1	0.167832410111458	0.33526547855923	0.46043132458002	-0.458887809112773	0.0285627248893185	0.127054879680072	0.919319133692793
chr1	33739428	33739976	548	+	utr3	Rab23	0.00229373547221173	0.0203983169838788	0.00557984690568419	1	0.028150439664065	0.162075629861372	-1.55086365699237	-0.0390805020711013	0.866725578343526	0.943254108818333	-1.51178315492127
chr1	33814399	33814509	110	-	utr5	Zfp451	0.0612112323222376	0.12789804569025	0.0572023161016252	1	0.0395699887888138	0.183168950960074	2.40726772923858	0.61516307434735	0.00531130298340536	0.0391126798567647	1.79210465489123
chr1	34200828	34201178	350	+	exon	Dst	0.798264867192354	0.835345314925647	0.750462742980241	1	0.974790424610451	0.985253751104899	-0.0446396661231642	0.172427621994821	0.429336277602827	0.677007676886233	-0.217067288117985
chr1	34438928	34439173	245	-	exon	Ccdc115	0.0624265990122946	0.12938449602187	0.0410538414260416	1	0.311742054131035	0.46382397404562	0.312250805564112	-0.532016877958735	0.0121765562715464	0.0708901173908796	0.844267683522847
chr1	34443344	34443585	241	+	utr3	Imp4	0.00469991419817349	0.0302512243821522	0.00415659863681911	1	0.106056264216737	0.273889709183883	1.02583709052012	0.0887453784007369	0.647048570008629	0.829309418733388	0.937091712119379
chr1	36068444	36068794	350	+	utr5	Hs6st1	0.165348421882665	0.249676000433684	0.187423680241912	1	0.250834278458984	0.41266752229884	0.152959970802951	0.519279858734795	0.0103642261709661	0.0629559314622994	-0.366319887931843
chr1	36103698	36104431	733	+	utr3	Hs6st1	0.00505495137593933	0.0316192730182082	0.00495351789455599	1	0.00764775688728366	0.09942244304123	-1.11437104555049	0.519279858734795	0.0103642261709661	0.0629559314622994	-1.63365090428529
chr1	36144018	36144268	250	-	utr3	Uggt1	4.51009817145778e-05	0.0021069279668347	0.000110673717575181	0.993960657542705	0.00535713476172889	0.0872542143290411	-2.17442681993343	-0.172429643528979	0.398341062399868	0.649624588227803	-2.00199717640445
chr1	36319208	36319503	295	+	utr3	Arid5a	0.0516470902086867	0.115587385953682	0.054307026328497	1	0.13725509945617	0.306838742066746	-1.92156580879221	-0.547070646444784	0.0840960206491173	0.261683470094354	-1.37449516234742
chr1	36335909	36336194	285	-	utr3	Kansl3	0.000148386868232557	0.00423656159924244	0.00014775315725792	1	0.000605153845632544	0.0390810892616542	-2.74096477470669	0.0404281629573912	0.845396920329119	0.934135330254716	-2.78139293766408
chr1	36367840	36367998	158	-	utr5	Kansl3	0.0269977379135883	0.0795135245262461	0.0156960858555571	1	0.0913320815204658	0.257800205409569	0.648392012974149	0.0404281629573912	0.845396920329119	0.934135330254716	0.607963850016758
chr1	36423965	36424253	288	-	utr3	Lman2l	0.540645625226182	0.613026388542105	0.575935042603919	1	0.666607982181804	0.759359160657328	-1.73902779333694	-0.552937789350966	0.047602899293268	0.179499547950461	-1.18609000398597
chr1	36471834	36472100	266	+	exon	Cnnm4	0.471978590386494	0.551438984898054	0.448609048941031	1	0.535144908504167	0.655706943085575	0.289458112387173	0.397330367531688	0.113026013299943	0.313301502502371	-0.107872255144514
chr1	36472689	36473000	311	+	exon	Cnnm4	0.0364312617093827	0.0943301863863713	0.0358903830159393	1	0.171320441703392	0.33944309786115	-0.993462827931394	0.397330367531688	0.113026013299943	0.313301502502371	-1.39079319546308
chr1	36511953	36512590	637	+	exon	Cnnm3	0.00665563420466612	0.0359735127442016	0.00960772908677221	1	0.0804915321557842	0.245650792947345	-0.601485930465938	0.709969689562045	0.00075322013307374	0.00902759191278111	-1.31145562002798
chr1	36512786	36513063	277	+	exon	Cnnm3	3.90601257055704e-06	0.000568014048529858	1.84709298441125e-06	0.0169895612706147	0.00063476248596347	0.0404278038473976	-1.84585018797668	0.709969689562045	0.00075322013307374	0.00902759191278111	-2.55581987753872
chr1	36525124	36525411	287	+	utr3	Cnnm3	0.00119248666293177	0.0143616168523506	0.00113896167274326	1	0.0526863519872223	0.208301514209308	-0.925383500675382	0.709969689562045	0.00075322013307374	0.00902759191278111	-1.63535319023743
chr1	36682965	36683067	102	-	utr5	Fam178b	0.525089291002864	0.59913774867482	0.451733299072749	1	0.732886433677098	0.809135073134874	-0.0695549772355588	-0.48054138909934	0.0690639506758203	0.231098859168256	0.410986411863781
chr1	36691580	36691680	100	+	utr5	Cox5b	0.0593884879075526	0.125807212092467	0.0377084921282107	1	0.169794802728017	0.337844857921301	0.195677567175149	-0.556173538377155	0.0155836192058222	0.0841927641590087	0.751851105552304
chr1	36804595	36804698	103	-	exon	Tmem131	0.109443562353439	0.18791396372891	0.163336825929482	1	0.427283123253869	0.564514970421958	-1.10823068399477	-0.195919607554847	0.35268957452602	0.610338065777789	-0.912311076439927
chr1	37261309	37261561	252	+	exon	Cnga3	0.4916865993226	0.569071620235676	0.494364829699925	1	0.590581856864566	0.701914323260959	-1.04579664895343	-0.553768080982631	0.258214485608835	0.513218303198205	-0.492028567970797
chr1	37261955	37262072	117	+	exon	Cnga3	0.12094727656303	NA	0.0539688474983662	1	0.20258039951875	0.368603545179189	-0.589370217269521	-0.553768080982631	0.258214485608835	0.513218303198205	-0.0356021362868894
chr1	37430266	37430388	122	+	utr5	Unc50	0.804474496991138	0.840456171762399	0.865914607345252	1	0.789227950017441	0.851761145075501	-0.268699329746753	-0.35686607294959	0.124014240185362	0.331735045949016	0.0881667432028365
chr1	37431251	37431491	240	+	utr5	Unc50	0.607547541993592	0.671555664101509	0.659842043554711	1	0.633653778349313	0.734872867393684	-0.887712324964714	-0.35686607294959	0.124014240185362	0.331735045949016	-0.530846252015124
chr1	37875732	37875874	142	+	exon	Lipt1	0.00155487491953808	0.0164209845497178	0.00264118822217094	1	0.0228264513683963	0.149027896421159	-1.34802381500814	0.697373203046849	0.021916286313265	0.105985171497164	-2.04539701805499
chr1	37882650	37882750	100	-	exon	Mitd1	0.0199590574025492	0.066701715498054	0.028227867975184	1	0.0109590141425616	0.112399241135322	0.996345587829325	-0.417118637512496	0.0929139946937713	0.278514717889646	1.41346422534182
chr1	37998151	37998267	116	+	utr5	Eif5b	0.0822716495494885	0.154687791599904	0.0926799492830112	1	0.0724419459735294	0.236362428137356	0.715536129690993	-0.220220390256271	0.391380160924391	0.643807231158176	0.935756519947264
chr1	38017735	38018043	308	+	exon	Eif5b	0.0954768946524025	0.171042054106307	0.130404713479096	1	0.00882394872396368	0.103863529328441	0.616437543311915	-0.220220390256271	0.391380160924391	0.643807231158176	0.836657933568186
chr1	38018799	38019526	727	+	exon	Eif5b	0.399786037078913	0.484040494490852	0.451268752880478	1	0.0623842548777951	0.223301780541255	0.168048519294286	-0.220220390256271	0.391380160924391	0.643807231158176	0.388268909550557
chr1	38021522	38021771	249	+	exon	Eif5b	0.242492909817225	0.331556677485766	0.299132627435274	1	0.0212097403443621	0.144554946184637	0.480126218968151	-0.220220390256271	0.391380160924391	0.643807231158176	0.700346609224422
chr1	38022098	38022267	169	+	exon	Eif5b	0.524758847838861	0.59891468862257	0.397345125648006	1	0.0192365190890709	0.139442114432943	0.740096150076515	-0.220220390256271	0.391380160924391	0.643807231158176	0.960316540332786
chr1	38032209	38032314	105	+	exon	Eif5b	0.093254180977129	0.16806580920873	0.146360257452253	1	0.00529817905835849	0.0870480230293861	0.830271997998668	-0.220220390256271	0.391380160924391	0.643807231158176	1.05049238825494
chr1	38033955	38034154	199	+	exon	Eif5b	0.184879118411701	0.270566703218838	0.249460883979012	1	0.00874916320345492	0.103863529328441	0.586359018783714	-0.220220390256271	0.391380160924391	0.643807231158176	0.806579409039985
chr1	38035937	38036194	257	+	exon	Eif5b	0.26843564739856	0.358237078079931	0.314256043321021	1	0.0509157074872416	0.205330374954007	0.559268691181985	-0.220220390256271	0.391380160924391	0.643807231158176	0.779489081438256
chr1	38088062	38088698	636	-	exon	Rev1	0.0053471420577584	0.032619404058188	0.0119150628499141	1	0.0452040604029419	0.194900187403904	-1.34012161899716	0.118897547903241	0.643129517403121	0.827531952308189	-1.4590191669004
chr1	38865692	38865802	110	-	utr3	Chst10	0.00105064305593121	0.0132965155522419	0.000583329210151022	1	0.0212619779522267	0.144590844174384	-1.42205856895068	0.61223593518453	0.0166301048837036	0.088321532112584	-2.03429450413521
chr1	38991239	38991344	105	+	utr3	Pdcl3	0.0331959036738545	0.0893139863622711	0.0281803325688515	1	0.0940554772382032	0.260998296963584	0.453723344445836	-0.28854435788958	0.145324670577843	0.36714389374983	0.742267702335416
chr1	38995180	38995300	120	+	exon	Pdcl3	0.100536125595622	0.176985055689556	0.111854271084831	1	0.219540584791903	0.385685880668463	0.179023485822572	-0.28854435788958	0.145324670577843	0.36714389374983	0.467567843712152
chr1	39367958	39368169	211	+	utr5	Rpl31	0.000776924953700014	0.0112312473762888	0.00105552249833886	1	0.010230612585248	0.11039506290741	0.442362711616166	-0.643645595870508	0.00128114347312373	0.0136537284925734	1.08600830748667
chr1	39535917	39536052	135	+	exon	Cnot11	0.242587339452859	0.331610946011025	0.258812702383714	1	0.333737141271012	0.482779213602412	-0.56117317681532	-0.167183187230389	0.38798033967248	0.640363510126093	-0.393989989584931
chr1	39990037	39990236	199	+	exon	Map4k4	0.00472398603252224	0.0302802884506751	0.00679151746820186	1	0.0552701259279335	0.211630257415688	0.247559212599929	-0.553928512498301	0.0032786576168044	0.0272252619495909	0.80148772509823
chr1	39996947	39997220	273	+	exon	Map4k4	0.0171704543321821	0.0613299608259351	0.0125497261435797	1	0.0971762817535161	0.264735828800802	0.309553719018464	-0.553928512498301	0.0032786576168044	0.0272252619495909	0.863482231516765
chr1	39999815	39999972	157	+	exon	Map4k4	0.146877853841815	0.229603351655503	0.107661003070635	1	0.253255311311299	0.414058974136931	0.299923711010497	-0.553928512498301	0.0032786576168044	0.0272252619495909	0.853852223508798
chr1	40000467	40000666	199	+	exon	Map4k4	0.153268783045205	0.236552550566725	0.114959518741269	1	0.196168512100485	0.362831205537349	0.319765696781962	-0.553928512498301	0.0032786576168044	0.0272252619495909	0.873694209280264
chr1	40001394	40001519	125	+	exon	Map4k4	0.247388018710248	0.336626713793065	0.171975599179056	1	0.473777780522348	0.604913286758452	0.0572216491835413	-0.553928512498301	0.0032786576168044	0.0272252619495909	0.611150161681842
chr1	40003690	40003898	208	+	exon	Map4k4	0.14951082070751	0.232246770143483	0.110670615067221	1	0.28692069909003	0.441766031359857	0.122386232675052	-0.553928512498301	0.0032786576168044	0.0272252619495909	0.676314745173354
chr1	40011610	40011759	149	+	exon	Map4k4	0.0599788954409302	0.126604679175671	0.038686632828343	1	0.23568014516452	0.399432215194411	0.200723453808692	-0.553928512498301	0.0032786576168044	0.0272252619495909	0.754651966306993
chr1	43075663	43075905	242	-	exon	Tgfbrap1	0.0290156111542078	0.0828111140208195	0.0309714799569311	1	0.0234835488276419	0.151443853856676	-1.09321299392445	0.302554142530467	0.254853741623052	0.508807918043524	-1.39576713645492
chr1	43554258	43554494	236	+	exon	Nck2	0.000978405637757302	0.0127898798832604	0.000891567325512757	1	0.00411719021205374	0.0794531683618796	-1.14642700678202	1.18896628932692	4.00288163512109e-06	0.000131692119297742	-2.33539329610894
chr1	44142934	44143336	402	+	utr3	Bivm	0.00220694250931778	0.0200827765796594	0.00448859871059323	1	0.0311551216268356	0.167793181046226	-1.13973316417429	0.601934493534771	0.0279964116290286	0.125293739931983	-1.74166765770906
chr1	44166804	44167345	541	+	exon	Ercc5	0.0137107048588472	0.0541594198162562	0.0162797101421761	1	0.117155220364082	0.28561997361729	-0.932398210007633	0.36924884802019	0.141060684409432	0.360395834768087	-1.30164705802782
chr1	44180566	44180700	134	+	exon	Ercc5	0.381550095931945	0.467098899795458	0.423120060131325	1	0.605133573474961	0.711928976771565	-0.927801757622263	0.36924884802019	0.141060684409432	0.360395834768087	-1.29705060564245
chr1	46835260	46835660	400	-	exon	Slc39a10	0.431051860281176	0.513421405240971	0.495832985177098	1	0.832265581801765	0.883140600705424	-0.50858014396135	0.240636301121979	0.375091961886593	0.630123645362604	-0.749216445083329
chr1	51478164	51478322	158	-	utr5	Nabp1	0.303718837043956	0.392688768769432	0.248072913925815	1	0.333592209081823	0.482769196721905	0.906725579938815	-0.446962087123892	0.132847050650185	0.346760512400005	1.35368766706271
chr1	52232657	52233158	501	-	utr5	Gls	0.270203144837298	0.359892424005981	0.311403393379691	1	0.488662255595453	0.617599005121666	0.679903853274704	0.555954308696273	0.398867115399464	0.650231659357557	0.123949544578431
chr1	52649963	52650073	110	+	utr3	Nemp2	0.00312257672680144	0.0239800073236377	0.00255390786155632	1	0.00402309777728964	0.0794531683618796	-2.38680296627325	-0.349676405164318	0.271644729370827	0.528273920937237	-2.03712656110893
chr1	52925432	52925759	327	-	utr5	1700019D03Rik	0.0166915920319357	0.0603607491474899	0.0198725972277074	1	0.0459986007796925	0.195898025462932	-2.1060154131481	-1.16216986503368	3.55593685674736e-06	0.000121896520781647	-0.943845548114414
chr1	53197070	53197310	240	-	exon	Pms1	0.85027590319305	0.878405103241904	0.877928224421268	1	0.968735429433754	0.981704344433306	-0.527522837261789	0.0103774857902464	0.972854970366086	0.987902582115982	-0.537900323052035
chr1	53206732	53207085	353	-	exon	Pms1	0.00231818348880461	0.0205144222123559	0.00417472669291743	1	0.0449620021071597	0.194302334796266	-1.70308837759314	0.0103774857902464	0.972854970366086	0.987902582115982	-1.71346586338338
chr1	54434169	54434284	115	-	exon	Gtf3c3	0.0205780349380865	0.0676722900795041	0.0172817985874589	1	0.0614570995981568	0.221701685464444	0.775441154643144	-0.484258694471334	0.0493942016534	0.184456863767115	1.25969984911448
chr1	55019325	55019443	118	-	exon	Sf3b1	0.0106381050578415	0.0472593620990242	0.0138005503793175	1	0.0226338304357862	0.148559647529841	1.39044995006383	-0.462546902891455	0.0345650808295797	0.144859005386734	1.85299685295528
chr1	55088262	55088442	180	+	utr5	Hspe1	0.00614634888117337	0.034782864533873	0.00883826917061506	1	0.0941215004988666	0.261103051098538	0.334396531230483	-0.712134725966154	0.000261997056556747	0.00391160275504926	1.04653125719664
chr1	55238092	55239104	1012	+	utr3	Mars2	0.231591638324433	0.320747710322757	0.287910461967571	1	0.481434360716377	0.612268605384934	-2.08128089401801	-0.939977304920255	0.000853838892803245	0.00998136308232474	-1.14130358909775
chr1	55444668	55444974	306	+	exon	Gm38056	0.0674343521209758	0.135971674108537	0.0581103047838216	1	0.238165891178337	0.401875023758805	0.2153686326209	-2.06984379664499	0.672654257707831	NA	2.28521242926589
chr1	58015792	58016046	254	-	utr5	Kctd18	0.571059555764181	0.639828908982943	0.604731929419611	1	0.277166918352938	0.433741280808716	-0.112112509611318	0.846240776410765	0.0107708642741252	0.064625185644751	-0.958353286022083
chr1	58016343	58016635	292	-	utr5	Kctd18	0.610843270618814	0.674023479613699	0.668447691099699	1	0.666860155055741	0.759459061775776	-1.24603908587213	0.846240776410765	0.0107708642741252	0.064625185644751	-2.0922798622829
chr1	58017345	58017499	154	-	utr5	Kctd18	0.110704976777352	0.188996151676719	0.150639353016075	1	0.238790494778361	0.40231615885399	-1.36162949942298	0.846240776410765	0.0107708642741252	0.064625185644751	-2.20787027583375
chr1	58421861	58421967	106	-	exon	Clk1	0.0280836255261637	0.081037145699034	0.0260976246804058	1	0.0559425798439523	0.213043185508824	0.532941739385388	-0.656868249705135	0.00927181356330625	0.0582448911841015	1.18980998909052
chr1	58445259	58445381	122	+	utr5	Nif3l1	0.0246816597215052	0.0756942197308611	0.0176312893701232	1	0.163591580931022	0.331964018874531	1.30227987936719	0.266373968235663	0.182630669072241	0.420176254595803	1.03590591113153
chr1	58447627	58447779	152	+	utr5	Nif3l1	0.0895166319911881	0.163639635147911	0.111864880300669	1	0.308798274944592	0.461938284523744	-0.544877693651772	0.266373968235663	0.182630669072241	0.420176254595803	-0.811251661887434
chr1	58752660	58752767	107	+	exon	Cflar	0.79797699391374	NA	0.785563485032863	1	0.830495037097295	0.881497011333425	-0.512939333761726	0.416309578148047	0.15300590739739	0.377787923805576	-0.929248911909772
chr1	58903323	58903499	176	-	utr3	Trak2	0.0629993777599973	0.13022466964816	0.0742659837857167	1	0.201978036154478	0.367902793665997	-0.448084869054704	1.05386479347318	1.6045523114834e-06	6.25903084686338e-05	-1.50194966252789
chr1	59163927	59164074	147	-	utr3	Als2	0.217282995237529	0.305255439336547	0.233969396909848	1	0.204618426236306	0.370665195428067	-0.903072124118167	0.787691159112809	7.05927195899984e-05	0.00139722279177728	-1.69076328323098
chr1	59209032	59209161	129	-	exon	Als2	0.741768814636717	0.787929631248863	0.671778349977082	1	0.660994652267963	0.75433290119225	1.36526149240056	0.787691159112809	7.05927195899984e-05	0.00139722279177728	0.577570333287747
chr1	59211302	59211526	224	-	exon	Als2	0.282411603555231	0.37147086442742	0.301248110665279	1	0.50758817824658	0.633533538450059	0.233164480542972	0.787691159112809	7.05927195899984e-05	0.00139722279177728	-0.554526678569838
chr1	59215723	59216070	347	-	utr5	Als2	0.178133080664716	0.263347785668021	0.224915436470133	1	0.396497044375703	0.538391302630803	0.138890132696626	0.787691159112809	7.05927195899984e-05	0.00139722279177728	-0.648801026416184
chr1	59217990	59218141	151	-	exon	Als2	0.39830970906624	0.482641680161001	0.365391816039014	1	0.46092082890254	0.594913187269735	1.0768846821199	0.787691159112809	7.05927195899984e-05	0.00139722279177728	0.289193523007087
chr1	59482229	59483024	795	+	utr5	Fzd7	0.0143077356711638	0.0554565335446507	0.0145656293648912	1	0.0284891999504629	0.16248502181274	-0.443025242197108	0.571968434874683	0.00574674808137651	0.0412252084315722	-1.01499367707179
chr1	59483487	59484050	563	+	exon	Fzd7	0.00718649240099238	0.0374998862734911	0.0150273235280178	1	0.0849839442892644	0.250329551479953	-0.666666153777609	0.571968434874683	0.00574674808137651	0.0412252084315722	-1.23863458865229
chr1	59484576	59485074	498	+	utr3	Fzd7	0.00324647692496871	0.0244633806161432	0.00466776296083605	1	0.0312693085631353	0.167793181046226	-0.93398439692211	0.571968434874683	0.00574674808137651	0.0412252084315722	-1.50595283179679
chr1	59670637	59670773	136	-	utr5	Sumo1	0.0303466457762382	0.0848902703781564	0.0370503643687987	1	0.0155735632540191	0.127800493913985	0.872912951405896	-0.464624513619093	0.0454921118534095	0.173994017403443	1.33753746502499
chr1	59708938	59709187	249	+	utr3	Nop58	0.301487889563406	0.390429896084738	0.175076426298141	1	0.00052991998555401	0.0369904143188128	0.583943045472375	-0.772187890571703	0.000415135389448267	0.00564231149466379	1.35613093604408
chr1	59710421	59710597	176	+	exon	Nop58	0.381279712429138	0.4668559425467	0.248320532398039	1	0.00107332683411991	0.0505723128219252	0.554020021033479	-0.772187890571703	0.000415135389448267	0.00564231149466379	1.32620791160518
chr1	59711204	59711307	103	+	exon	Nop58	0.0726316902078706	0.142376078243167	0.116632482194758	1	0.00166409689933115	0.0609612011313098	0.518022505623882	-0.772187890571703	0.000415135389448267	0.00564231149466379	1.29021039619559
chr1	60488283	60488538	255	-	utr3	Raph1	0.00893555526110901	0.0424654876028731	0.0131554004911427	1	0.0493150829975461	0.202581014367664	-1.43707714632451	0.416181734879376	0.1055815611509	0.300965775980837	-1.85325888120389
chr1	60489429	60489748	319	-	exon	Raph1	0.913790955365192	0.931420362864199	0.93443370450879	1	0.825576410404632	0.87816150081626	0.354266287267709	0.416181734879376	0.1055815611509	0.300965775980837	-0.0619154476116671
chr1	62703499	62703677	178	+	utr5	Nrp2	0.915261431157501	NA	0.920837000571936	1	0.829436889602859	0.88061515641201	1.02111607187743	0.319085271747271	0.251637509437965	0.504537088098102	0.702030800130155
chr1	62815751	62815876	125	+	utr3	Nrp2	0.010855676162999	0.0476768567207999	0.00664727571381984	1	0.0267779579391041	0.159339202040997	-2.14972000728263	0.319085271747271	0.251637509437965	0.504537088098102	-2.4688052790299
chr1	63058311	63058466	155	-	exon	Ino80d	0.00293012807231289	0.023465550453334	0.00170035048189289	1	0.0662644893090234	0.230490605939296	-1.27427466865472	-0.0632204507366159	0.790795135759347	0.910402083548037	-1.2110542179181
chr1	63058854	63058996	142	-	exon	Ino80d	0.000811165603739756	0.0115568312982248	0.000846671583247529	1	0.0230230895242592	0.14976804597297	-1.12944323386905	-0.0632204507366159	0.790795135759347	0.910402083548037	-1.06622278313243
chr1	63085826	63085976	150	-	exon	Ino80d	0.855442690113564	0.882691155248547	0.907214981560749	1	0.980835245243862	0.988607409721684	-0.982526788678947	-0.0632204507366159	0.790795135759347	0.910402083548037	-0.919306337942331
chr1	63086235	63086368	133	-	utr5	Ino80d	0.00572172125824991	0.0335699853576828	0.00508190210636026	1	0.0222976603740994	0.147852603893392	-2.03396998185702	-0.0632204507366159	0.790795135759347	0.910402083548037	-1.9707495311204
chr1	63308165	63308322	157	+	exon	Zdbf2	0.732951008294846	0.780601512950928	0.758123255212986	1	0.798065290180596	0.858589580011394	-1.13408766876267	-0.664328126112158	0.0166937761928417	0.0885646459794077	-0.46975954265051
chr1	63308999	63309143	144	+	exon	Zdbf2	0.304709252627548	NA	0.251106574698005	1	0.193390945503187	0.359753280234434	0.717312461620503	-0.664328126112158	0.0166937761928417	0.0885646459794077	1.38164058773266
chr1	63309807	63309950	143	+	utr3	Zdbf2	0.00402787343749916	0.0276285970875136	0.00618887719463257	1	0.0578619891352875	0.215341513392296	-1.40578290075277	-0.664328126112158	0.0166937761928417	0.0885646459794077	-0.741454774640616
chr1	63446003	63446180	177	+	utr5	Adam23	0.28815926987873	0.377409130801771	0.226627988201515	1	0.547446675306879	0.665219742955135	0.740950369124566	-0.460363574075377	0.0261674319722836	0.119387486925596	1.20131394319994
chr1	63592580	63592764	184	+	utr3	Adam23	0.0057085731681894	0.0335336171018194	0.00771844119664198	1	0.0561884842906973	0.213188435671565	-2.33244718684734	-0.460363574075377	0.0261674319722836	0.119387486925596	-1.87208361277196
chr1	64035448	64035687	239	-	utr3	Klf7	0.705144345868349	0.75718137115019	0.686166031912873	1	0.609028306680781	0.715175082706925	-0.748461641322404	-0.265765282798074	0.32243759019047	0.580814208885479	-0.48269635852433
chr1	64078775	64079339	564	-	exon	Klf7	0.0178039530644947	0.0627842222488895	0.019528691530552	1	0.0888273476094746	0.254024570844404	-1.28792570773021	-0.265765282798074	0.32243759019047	0.580814208885479	-1.02216042493214
chr1	64121010	64121316	306	-	utr5	Klf7	0.37834573550488	0.46422404594157	0.323002954219147	1	0.607098486394886	0.713805088710875	-0.587355398510938	-0.265765282798074	0.32243759019047	0.580814208885479	-0.321590115712863
chr1	64597223	64597559	336	+	utr3	Creb1	0.394665308573587	0.479712339305173	0.444479604212514	1	0.655400998923943	0.75016066976939	-0.781238940792641	-0.260046902611189	0.371537834745803	0.627469351256047	-0.521192038181451
chr1	64690968	64691332	364	+	utr5	Ccnyl1	0.140808500713332	0.222783645691896	0.127007947871563	1	0.484434475141181	0.614273290941756	2.35963707131926	1.02467426428561	1.19870425474761e-05	0.000323452197620521	1.33496280703365
chr1	64723589	64723982	393	+	utr3	Ccnyl1	0.000248767388087282	0.00582900122708424	0.000842947231193498	1	0.00707397396416471	0.0974797137195932	-0.844784467114907	1.02467426428561	1.19870425474761e-05	0.000323452197620521	-1.86945873140052
chr1	64734701	64735863	1162	-	utr3	Fzd5	0.00263304231245278	0.0221105804780803	0.00411373840936599	1	0.0285382367757597	0.16248502181274	-0.919344560859403	-0.303963346517328	0.13925250534228	0.357016621960176	-0.615381214342074
chr1	64736569	64736675	106	-	utr5	Fzd5	0.00957150783026407	0.0442713410637957	0.00948226560560231	1	0.103357940747142	0.27178028519828	-1.11148319835577	-0.303963346517328	0.13925250534228	0.357016621960176	-0.807519851838437
chr1	64737460	64737664	204	-	utr5	Fzd5	0.155138167559225	0.238442662381936	0.123421723502072	1	0.519607181954614	0.642981686366188	0.869671106507205	-0.303963346517328	0.13925250534228	0.357016621960176	1.17363445302453
chr1	64921984	64922098	114	-	exon	Plekhm3	0.587732763221649	NA	0.605102900948124	1	0.768283200706668	0.835110093988474	-0.982407765640901	-0.242482412901671	0.387645674875349	0.640098506031538	-0.73992535273923
chr1	65109903	65110174	271	-	utr3	D630023F18Rik	0.146533035607351	0.2292258061422	0.107484194008557	1	0.392955929887719	0.535421937634207	0.41398069933659	-0.942684215370604	0.099137236180419	0.289670613007996	1.35666491470719
chr1	71074889	71075380	491	-	exon	Bard1	0.783858306937617	0.82357082532887	0.790350882831383	1	0.53521920357049	0.655710977046096	-0.115738306909079	0.0533389475049921	0.817233861344153	0.921079181861366	-0.169077254414071
chr1	72212094	72212242	148	-	utr5	Mreg	0.00870105733110348	0.0419735631338691	0.00806049974784548	1	0.083594924695581	0.249121547397661	1.29308905786978	-0.197865817944225	0.337242418005583	0.596889156430508	1.49095487581401
chr1	72824557	72824814	257	+	utr5	Igfbp2	0.141119948358845	0.223157074939089	0.112775756901191	1	0.371426224425718	0.516351224231748	0.1190482015509	-0.470467144503504	0.0459131826851596	0.175239881798068	0.589515346054404
chr1	73914101	73914493	392	-	utr3	Tns1	0.260069409967076	0.349912612764846	0.289960470952984	1	0.374627938099086	0.519161015658022	-1.82907171974812	-0.716673805037535	0.000475646745391056	0.00629034265982092	-1.11239791471059
chr1	73953346	73953572	226	-	exon	Tns1	0.0131317962226459	0.0529841091337188	0.0115817350702529	1	0.0613454385339246	0.221643108723636	-2.29306328933878	-0.716673805037535	0.000475646745391056	0.00629034265982092	-1.57638948430124
chr1	74236605	74236714	109	+	utr5	Arpc2	0.0449881605062605	0.106342187124785	0.0310590290499044	1	0.324643227206563	0.47581022111611	0.691415841911073	-0.537559715534298	0.00440651791996962	0.033981254604653	1.22897555744537
chr1	74506153	74506442	289	+	utr5	Cnot9	0.527635825301518	0.601502130153644	0.506997835997197	1	0.754418521499349	0.824045560477957	0.447672253571647	-0.205167611120988	0.279114343728874	0.536275873906039	0.652839864692635
chr1	74569780	74569895	115	-	utr3	Zfp142	0.00560825653606728	0.0333192001433288	0.00504018053154622	1	0.0136869009938063	0.121071389538124	-1.63181538322795	0.511535214478751	0.0172991409024501	0.0908161868202278	-2.1433505977067
chr1	74571890	74572157	267	-	utr3	Zfp142	0.00674234779251601	0.036247776502951	0.00640636793223405	1	0.024637093631805	0.153811551667559	-1.3732594892931	0.511535214478751	0.0172991409024501	0.0908161868202278	-1.88479470377185
chr1	74587658	74587913	255	-	utr5	Zfp142	0.26434765061034	0.354249552447437	0.22768314053851	1	0.387748089528213	0.530575434404067	1.08150612148779	0.511535214478751	0.0172991409024501	0.0908161868202278	0.569970907009035
chr1	74598467	74598843	376	-	utr3	Rnf25	0.149739474741911	0.232426004570942	0.127864802733625	1	0.20444712326723	0.370581410293984	1.46647912875597	0.795444711675422	0.000700931786006084	0.00854718312189509	0.67103441708055
chr1	74678884	74679015	131	+	utr5	Ttll4	0.0382991163171218	0.0970156839128919	0.035072473876271	1	0.106445643329991	0.27409863526888	-0.170051516493784	0.81396407794666	5.1258807681288e-05	0.00106621220051064	-0.984015594440444
chr1	74679779	74679953	174	+	exon	Ttll4	6.85212276574076e-06	0.00074869574997377	1.21730458755498e-05	0.111285985394276	0.00438018200634945	0.079689575779652	-1.40919815651079	0.81396407794666	5.1258807681288e-05	0.00106621220051064	-2.22316223445746
chr1	74856077	74856250	173	+	utr3	Cdk5r2	0.178565815192218	0.263850536981209	0.145649684175012	1	0.304224508962966	0.458546326142157	-0.351929760417946	0.661651767394201	0.0774786285793266	0.248127332728131	-1.01358152781215
chr1	75171205	75171378	173	+	utr3	Zfand2b	0.433427363803209	0.515420857598779	0.464617184782943	1	0.517543032412088	0.641631078577747	-1.49370465844238	-0.594072293275555	0.0363896342848113	0.149880103314621	-0.89963236516682
chr1	75183032	75183166	134	-	utr3	Atg9a	0.313679235072375	0.402169130507353	0.250295629390795	1	0.620140601509597	0.723562660131538	0.668370356362117	0.477917305687186	0.0668916754839873	0.226097404513988	0.19045305067493
chr1	75317398	75317504	106	-	utr5	Dnpep	0.121723984270793	0.201420970243765	0.0837272287416276	1	0.331196284044025	0.481190752740808	-0.390826128205079	-0.741883441366812	0.000261315096772327	0.00390538598895716	0.351057313161733
chr1	75388531	75389092	561	+	exon	Speg	0.327902196844216	0.416255706405786	0.34869822856738	1	0.53907152383159	0.658598742669665	-0.805584857369898	-0.300543319194317	0.269799288887415	0.52621596052763	-0.505041538175581
chr1	75390945	75391048	103	+	utr3	Speg	0.389484054508802	0.474870943381886	0.360048539097838	1	0.531359651258002	0.652714336175532	-1.13275055053397	-0.300543319194317	0.269799288887415	0.52621596052763	-0.832207231339651
chr1	75436047	75436248	201	+	utr5	Gmppa	0.301399041465922	0.390371792215311	0.249873595539935	1	0.46264937936721	0.595937308281476	-0.0829916682063446	-0.65214127368414	0.00376343981939365	0.0302929096792572	0.569149605477795
chr1	75477361	75477708	347	-	utr3	Chpf	8.70688235737625e-07	0.000276008170728827	6.27377030370599e-07	0.00577939720377396	1.38254733647679e-06	0.00319195616309078	-2.19303432574388	0.63919429253257	0.00537395353546499	0.0394161399962834	-2.83222861827645
chr1	75505922	75506363	441	-	utr5	Obsl1	0.741722744638465	0.787929631248863	0.78748634851181	1	0.618175274182551	0.721908024415258	-0.439872798936827	-0.26986240000961	0.255444391455627	0.509442374388354	-0.170010398927216
chr1	78480065	78480168	103	-	utr5	Farsb	0.034974941607985	0.0918529372769191	0.02947999492477	1	0.186535365487582	0.353655122208544	-0.415073158680384	-1.20400127967928	4.59662030047483e-10	4.86315813948078e-08	0.788928120998894
chr1	78665168	78665627	459	+	exon	Utp14b	0.487048198969053	0.564881721422882	0.533899571558472	1	0.60171966220157	0.709872391470554	-0.958173890250927	-0.347764445455701	0.247511524377471	0.499643716883333	-0.610409444795226
chr1	78666102	78666567	465	+	exon	Utp14b	0.0199948989344214	0.066701715498054	0.0279756154725283	1	0.136034769971031	0.305555145351054	-1.08862640618124	-0.347764445455701	0.247511524377471	0.499643716883333	-0.740861960725538
chr1	78669946	78670140	194	+	utr3	Utp14b	0.0794754354664137	NA	0.0768691093439211	1	0.0812453593885609	0.246203485532257	0.0658170441775803	-0.347764445455701	0.247511524377471	0.499643716883333	0.413581489633281
chr1	78783316	78783431	115	-	exon	Gm6159	0.214656152523805	0.302399923297419	0.229098675197461	1	0.516246155596063	0.640782369534156	-0.177284683460783	1.06624094375389	0.00223482270992527	0.0205325044328037	-1.24352562721467
chr1	78783647	78783846	199	-	exon	Gm6159	0.0464528340616033	0.108497179347641	0.0347875830063281	1	0.149884022059119	0.319247941077028	1.69916987767645	1.06624094375389	0.00223482270992527	0.0205325044328037	0.632928933922565
chr1	80267088	80267330	242	-	utr3	Cul3	0.0767252246979597	0.147469271203787	0.0904292593716909	1	0.194954501979115	0.361334200899315	-1.77928915607337	-0.276136500273126	0.251354647520611	0.504314433029404	-1.50315265580024
chr1	80287030	80287168	138	-	utr3	Cul3	0.00627185649748434	0.0350477512346842	0.0108096941280382	1	0.00175401274873475	0.0618256020403259	1.63147705462514	-0.276136500273126	0.251354647520611	0.504314433029404	1.90761355489826
chr1	80340321	80340648	327	-	utr5	Cul3	0.0283451318357075	0.0813989505436918	0.0191135040435759	1	0.128587933568007	0.297100216787727	1.53350687008749	-0.276136500273126	0.251354647520611	0.504314433029404	1.80964337036061
chr1	82839550	82839704	154	+	utr5	Agfg1	0.0029152352561004	0.0234593183437418	0.00284456868025463	1	0.0390596781167288	0.182179862327268	1.22987478040315	-0.355887397075027	0.080112463903236	0.253471147624998	1.58576217747818
chr1	82875244	82875352	108	+	exon	Agfg1	2.77252721874372e-06	0.000455721325806837	7.93939299498175e-06	0.0727883549779927	0.0078289336792508	0.100138784664655	1.37097320608429	-0.355887397075027	0.080112463903236	0.253471147624998	1.72686060315932
chr1	84037497	84037700	203	-	utr3	Pid1	0.0601987705029981	0.126948036822193	0.0657557910926404	1	0.139270636214521	0.30872883471942	-1.25157133262632	0.373485891921189	0.305182851156624	0.562902170965674	-1.62505722454751
chr1	84037896	84038012	116	-	utr3	Pid1	0.272616887886799	NA	0.24664990314338	1	0.392450607075	0.535107242925974	-0.247065850412031	0.373485891921189	0.305182851156624	0.562902170965674	-0.62055174233322
chr1	84743927	84744052	125	-	exon	Trip12	0.00577887140544326	0.0336569964532246	0.0108286313315217	1	0.00631727283060681	0.0928981124054999	1.52364096588927	0.103125852569106	0.650994015490698	0.831034547899845	1.42051511332016
chr1	84793941	84794366	425	-	exon	Trip12	0.119268120937584	0.198690660931305	0.170740741463939	1	0.209642515266426	0.376809775882726	-0.468375000512736	0.103125852569106	0.650994015490698	0.831034547899845	-0.571500853081842
chr1	84814891	84815028	137	-	utr5	Trip12	0.353291642478991	0.440183146629178	0.365716593168564	1	0.366613208987925	0.511894917599559	0.856909558961823	0.103125852569106	0.650994015490698	0.831034547899845	0.753783706392716
chr1	84839252	84839500	248	-	utr5	Trip12	0.403724961045237	0.487667779062367	0.38488195922032	1	0.352362521863363	0.499278040608768	1.03535318038602	0.103125852569106	0.650994015490698	0.831034547899845	0.932227327816909
chr1	85793494	85793766	272	+	utr5	Cab39	0.0758054497262374	0.146303364159618	0.0550053787822912	1	0.212964790971963	0.379578539552339	1.25399265600195	-0.0673441333693302	0.771803817697837	0.900965840517272	1.32133678937128
chr1	85818292	85818437	145	+	utr5	Cab39	0.0140092915351332	0.0547781813505912	0.0161428476575857	1	0.0415717824765488	0.18692730881163	1.26349077080967	-0.0673441333693302	0.771803817697837	0.900965840517272	1.330834904179
chr1	86064671	86064775	104	+	utr5	Psmd1	0.0362435490052595	0.0940202919036991	0.0541130085881725	1	0.0549128980759598	0.211472064041521	1.02984390568677	-0.666205133439757	0.000282509971855669	0.00414629904801343	1.69604903912653
chr1	86133562	86133677	115	+	exon	Gm21972	0.00351647841041381	0.0256048091639319	0.00580660057314492	1	0.00447849375523978	0.079689575779652	0.763289688042445	NA	NA	NA	NA
chr1	86358654	86358951	297	-	utr5	Ncl	0.184496755816254	0.270096190767783	0.210612574653839	1	0.0808859200618457	0.246156213959299	2.49146828577976	-0.0545741759515919	0.821513406429099	0.92300448096321	2.54604246173135
chr1	86526771	86526997	226	+	utr5	Ptma	0.0399216876047069	0.0995599797578512	0.0330702646353339	1	0.103320427588827	0.27178028519828	0.396382255506827	-0.277298535490772	0.125461153353783	0.334023237516169	0.673680790997599
chr1	86547573	86547682	109	-	exon	Pde6d	0.0399702434878477	0.0996281609654973	0.0255456139888849	1	0.167815274194236	0.33526547855923	0.21345593231531	-0.367783634829223	0.0986302195439359	0.288678442689042	0.581239567144533
chr1	86582352	86582491	139	-	utr5	Pde6d	0.0375174554494424	0.0959668399335017	0.0371395912013033	1	0.129596559650332	0.298311123721539	0.357993702916975	-0.367783634829223	0.0986302195439359	0.288678442689042	0.725777337746198
chr1	87214004	87214410	406	+	utr5	Eif4e2	0.0972684501344799	0.173121067454109	0.0645270951432095	1	0.243933371447083	0.406996329776659	-0.376024118834463	-1.00295205244414	3.91966770296539e-07	1.88374618430749e-05	0.626927933609682
chr1	87264470	87264642	172	-	exon	Efhd1os	0.440134720457083	NA	0.387805877545388	1	0.49152873048982	0.61986451264147	0.394417359496589	NA	NA	NA	NA
chr1	87403636	87403765	129	+	exon	Gigyf2	0.400681201268194	0.484793667183273	0.419572311945308	1	0.186661055375228	0.353748172868917	0.745683176675564	-0.361183914883859	0.0734440262063012	0.240228614188137	1.10686709155942
chr1	87407282	87407631	349	+	utr3	Gigyf2	0.010992631379196	0.0478711228097759	0.00753704281401511	1	0.0995661103350838	0.268461120792416	0.720073854621018	-0.361183914883859	0.0734440262063012	0.240228614188137	1.08125776950488
chr1	87424999	87425189	190	+	exon	Gigyf2	0.019429097694865	0.0660485144157877	0.0251023988118557	1	0.0468688888071446	0.196921832636024	0.400274592308502	-0.361183914883859	0.0734440262063012	0.240228614188137	0.761458507192361
chr1	87428495	87428675	180	+	exon	Gigyf2	0.129339717746903	0.209798855029516	0.161153636259339	1	0.0857804789032333	0.251123084050807	0.489781786521438	-0.361183914883859	0.0734440262063012	0.240228614188137	0.850965701405297
chr1	87433606	87433856	250	+	exon	Gigyf2	0.00824193285794575	0.0407550952908783	0.0143531957634842	1	0.0537036840534767	0.209636980554951	0.495546611168314	-0.361183914883859	0.0734440262063012	0.240228614188137	0.856730526052173
chr1	88265272	88265505	233	-	utr3	Hjurp	0.0106875229241308	0.0473716643725342	0.0231190785753594	1	0.109171614059714	0.276673945071751	-1.17773926824222	0.0244095584404783	0.902705621070385	0.959265302640293	-1.2021488266827
chr1	88266052	88266312	260	-	utr3	Hjurp	0.00743949733441742	0.038235656247996	0.0126485614923485	1	0.0866393845824527	0.252034049937497	-1.0183472150299	0.0244095584404783	0.902705621070385	0.959265302640293	-1.04275677347038
chr1	88277290	88277473	183	-	utr5	Hjurp	0.478632975913446	0.55737946657147	0.468533991520873	1	0.140567986238424	0.310485082078453	0.967215918478025	0.0244095584404783	0.902705621070385	0.959265302640293	0.942806360037547
chr1	88614954	88615201	247	+	intergenic	NA	0.827000500919247	0.858834263034894	0.769433621918898	1	0.866510434691308	0.90862085436292	-0.925303155714435	NA	NA	NA	NA
chr1	88700903	88701100	197	-	utr3	Arl4c	0.330456707702948	NA	0.217616885998137	1	0.405892196466932	0.545938600986326	1.10241422847059	1.50742890528956	0.00315201816888243	0.026412295835661	-0.405014676818975
chr1	88701829	88702057	228	-	utr5	Arl4c	0.569119515521016	NA	0.615040045578201	1	0.801432356618821	0.861008354278131	0.921174428147273	1.50742890528956	0.00315201816888243	0.026412295835661	-0.586254477142291
chr1	89930691	89931145	454	-	utr5	Gbx2	0.0111984401682619	0.0483372823494887	0.00975397395403554	1	0.0176829748681224	0.135745862765678	-1.41435099322773	-0.265987512773713	0.18780282033864	0.427196949095135	-1.14836348045402
chr1	91112111	91112234	123	+	exon	Lrrfip1	0.00617585229881666	0.0348707792648198	0.00223339307361996	1	0.0403724598103958	0.184738651768914	1.80914263869698	0.991274055145563	6.89614898562864e-06	0.000204878317136676	0.817868583551414
chr1	91114546	91114842	296	+	exon	Lrrfip1	0.294902709481006	0.384369522665699	0.345707046742697	1	0.741005510073451	0.814893242909658	0.393674529372907	0.991274055145563	6.89614898562864e-06	0.000204878317136676	-0.597599525772657
chr1	91115016	91116124	1108	+	utr3	Lrrfip1	0.176446937115597	0.261634315709662	0.232732045061458	1	0.426514649959478	0.563822329283678	0.23135540950608	0.991274055145563	6.89614898562864e-06	0.000204878317136676	-0.759918645639483
chr1	91300482	91300591	109	+	utr5	Scly	0.0604754688336676	0.127168979238956	0.0432656573370943	1	0.196362755810835	0.362956917850925	0.359578504562602	-0.514051719005245	0.0284814454136314	0.126770017025685	0.873630223567847
chr1	91302699	91302813	114	+	utr3	Scly	0.247470767075791	0.336636096331758	0.208258028835846	1	0.434362131136861	0.571415139750557	0.20195891932626	-0.514051719005245	0.0284814454136314	0.126770017025685	0.716010638331505
chr1	91305226	91305353	127	+	utr3	Scly	0.29989878851627	0.388825832145838	0.241282300160412	1	0.487294642852224	0.616461099553465	0.279619671554463	-0.514051719005245	0.0284814454136314	0.126770017025685	0.793671390559708
chr1	91412397	91412520	123	-	exon	Hes6	0.927566384002377	0.942215521218253	0.996731325422764	1	0.874451061863071	0.915284546787426	1.20874511678875	1.72390624700147	6.85039180049798e-14	1.50360987788244e-11	-0.51516113021272
chr1	91412757	91413179	422	-	utr5	Hes6	0.655356520101472	0.713910710900916	0.572919103450561	1	0.730479577160222	0.807678653175525	2.03191346515063	1.72390624700147	6.85039180049798e-14	1.50360987788244e-11	0.308007218149163
chr1	91494721	91494845	124	+	utr5	Traf3ip1	0.0588576128986317	0.125274921144495	0.0331093332286019	1	0.0675068903334658	0.231757480798061	1.55717737769137	0.147227616188025	0.510090598024202	0.739284446691838	1.40994976150335
chr1	91500765	91501402	637	+	exon	Traf3ip1	0.514396483055351	0.589133314012812	0.519147095522526	1	0.446410425468881	0.582534978671311	0.352831097506198	0.147227616188025	0.510090598024202	0.739284446691838	0.205603481318173
chr1	91525824	91525999	175	+	exon	Traf3ip1	0.858484457952615	0.885212366262478	0.790101931001623	1	0.87593572143175	0.91631351228482	-0.0276386564949815	0.147227616188025	0.510090598024202	0.739284446691838	-0.174866272683007
chr1	91527591	91527790	199	+	utr3	Traf3ip1	0.0159949695313953	0.0588467357149902	0.0150132574676571	1	0.0493565005227119	0.202581014367664	-1.35045734522316	0.147227616188025	0.510090598024202	0.739284446691838	-1.49768496141118
chr1	91544140	91544241	101	+	utr5	Asb1	0.635425537483615	0.695613846904855	0.536745034956617	1	0.593089094597541	0.704279000721138	-0.10032980254593	0.0828263673156569	0.756388458198027	0.893465187680672	-0.183156169861587
chr1	91546903	91547111	208	+	utr5	Asb1	0.224971786912979	0.313477171215008	0.217856888076766	1	0.461150652671167	0.59512664581026	-1.17319763209961	0.0828263673156569	0.756388458198027	0.893465187680672	-1.25602399941527
chr1	91972799	91972941	142	-	exon	Hdac4	0.413256571534563	0.49682586061774	0.339921155920539	1	0.506333621766175	0.632574539638884	1.02244988035065	-0.23956794752587	0.244163985755756	0.495853753238534	1.26201782787652
chr1	92907103	92907348	245	+	exon	Dusp28	0.28082866550342	0.370156702555444	0.255610811135885	1	0.49445434002243	0.622316249500383	0.414030079604072	-0.410378527246	0.263090947884157	0.518704314195525	0.824408606850073
chr1	92919884	92920022	138	+	utr3	Rnpepl1	2.35464365983544e-05	0.00153862946659949	2.10750336201102e-05	0.192098931447304	2.97666868374393e-05	0.0117525351414707	-2.18154032193279	0.613640604410264	0.0116323163199461	0.0683228501934709	-2.79518092634305
chr1	93190222	93190490	268	+	exon	Crocc2	0.034621739008626	0.0914318820114741	0.0372774995726939	1	0.0469253546298301	0.197069417920182	-1.11337401779239	-0.300066757410232	0.39726055904052	0.64910980296031	-0.813307260382161
chr1	93346131	93346247	116	+	exon	Mir6902	0.00980730456976069	0.0448494498316102	0.00692247445389567	1	0.0561732653924012	0.213188435671565	0.711861330449589	-0.900120549199728	0.856214741144475	NA	1.61198187964932
chr1	93366283	93366439	156	+	utr3	Ppp1r7	0.00323569070069164	0.024421760764744	0.00484254754672944	1	0.0401461933230737	0.18454459698287	-2.42153143328994	-0.316533287957554	0.149573166967533	0.372983226855506	-2.10499814533239
chr1	93421191	93421464	273	-	exon	Hdlbp	0.00544555732144951	0.0329255904531239	0.00774398577853998	1	0.0242088434963197	0.15271083995117	0.981918317915243	-0.280321795527743	0.122780690224595	0.329460593155144	1.26224011344299
chr1	93430235	93430353	118	-	exon	Hdlbp	0.337174115895611	0.424717718457102	0.345911640033524	1	0.518376994149554	0.64220475014595	-0.146322882176683	-0.280321795527743	0.122780690224595	0.329460593155144	0.13399891335106
chr1	93629111	93629331	220	-	exon	Stk25	0.21755707741588	0.30549543096715	0.167640190576251	1	0.456677561093241	0.591242862403126	0.370465015571612	-0.141441591075275	0.504806639702787	0.736184692926337	0.511906606646887
chr1	93750313	93750820	507	+	exon	Gm10550	0.0525219256535092	0.116604455252763	0.049582860421772	1	0.0812205335706854	0.246203485532257	-1.25158599130868	-4.9250243079433	0.057942238760796	NA	3.67343831663462
chr1	93801749	93801890	141	-	utr5	Dtymk	0.0792027822369977	0.150625320992652	0.0527414922308604	1	0.24604156507557	0.408745544666268	0.299449799605544	-0.49824789116176	0.00911731140158797	0.0576482852040637	0.797697690767304
chr1	93811714	93811882	168	+	utr3	Ing5	0.0144886382238411	0.0559135447281797	0.0163902018001682	1	0.110918512167382	0.279021553276524	1.27763552069554	0.19760399089202	0.32143150163852	0.579640915155864	1.08003152980352
chr1	94469427	94469536	109	-	exon	Gm7895	0.0560109845275853	0.121434660153114	0.0487819784041046	1	0.2203471134055	0.38626127950058	-0.403755071994131	0.723313048920443	0.107325765720388	0.303817653644663	-1.12706812091457
chr1	97645757	97646310	553	-	exon	D1Ertd622e	0.0031983355252323	0.0242986946360215	0.00279521209179995	1	0.021633252423109	0.145506250396686	-0.113517217955298	1.28594589702306	8.02612042532264e-06	0.000231435543087833	-1.39946311497836
chr1	98458811	98458935	124	+	exon	Gm3555	0.223729771495335	NA	0.141896750527185	1	0.322517225952689	0.47412393850256	0.79814238006356	-0.217307982208959	0.760756210976028	0.895802773529784	1.01545036227252
chr1	105663987	105664197	210	+	utr5	Relch	0.153473272150497	0.236703521043929	0.16724801890144	1	0.272513395854987	0.430211571478976	-1.53478833209559	-0.406438118939961	0.100889957647431	0.293567019620719	-1.12835021315563
chr1	105990833	105991594	761	+	exon	Zcchc2	1.29284998349165e-05	0.00110339773591076	3.51892591539887e-05	0.319659230154833	0.011615966075853	0.114720373395658	-1.18603960902527	0.547461973077807	0.012449968087677	0.0719407586237239	-1.73350158210308
chr1	106030519	106030629	110	+	exon	Zcchc2	0.0779486648560317	0.148981987351881	0.0755479245403535	1	0.222062467300043	0.387591548954054	-0.608282298717306	0.547461973077807	0.012449968087677	0.0719407586237239	-1.15574427179511
chr1	106030808	106031193	385	+	exon	Zcchc2	0.019329563120587	0.0658662070562443	0.023747939654271	1	0.10415289103521	0.272556517061538	-0.500958220565544	0.547461973077807	0.012449968087677	0.0719407586237239	-1.04842019364335
chr1	106172820	106172964	144	+	exon	Phlpp1	0.0104237612572862	0.0465398918107005	0.00760139984376128	1	0.0537879907269442	0.209636980554951	-0.769511320103093	0.365229529454833	0.135499353548611	0.3511902526059	-1.13474084955793
chr1	106392587	106392742	155	+	exon	Phlpp1	0.0645540139014197	0.132511893475717	0.0626019439437752	1	0.289440420768784	0.444238372245259	-0.966465818093364	0.365229529454833	0.135499353548611	0.3511902526059	-1.3316953475482
chr1	106393311	106393439	128	+	utr3	Phlpp1	0.536145820415468	0.609247254129778	0.570584259369971	1	0.633601845260347	0.734872867393684	-1.32178890874971	0.365229529454833	0.135499353548611	0.3511902526059	-1.68701843820454
chr1	113963905	113964024	119	-	exon	9330185C12Rik	0.383132705901414	0.468801474714771	0.319542063813523	1	0.745726816631824	0.817727873379593	0.618740052482897	0.195840510665526	0.743503687221223	0.885572093235826	0.422899541817371
chr1	118332744	118332867	123	+	exon	Nifk	0.420534479548834	0.503937362019097	0.410370350296235	1	0.552073343049345	0.66925667144404	-0.0985696412939698	-0.156429490264484	0.439059871849799	0.685476400077483	0.0578598489705142
chr1	118419449	118419851	402	+	utr5	Clasp1	0.0277306272297249	0.08046323873522	0.0322188783841868	1	0.158127666394136	0.326691051263947	-1.25286467780855	-0.0816314307236864	0.68555623763737	0.852294363910318	-1.17123324708486
chr1	118600371	118600486	115	+	utr3	Clasp1	0.0291356132311273	0.0829934862129287	0.015105714376705	1	0.18954958909432	0.35586307283717	0.696996539176032	-0.0816314307236864	0.68555623763737	0.852294363910318	0.778627969899718
chr1	118608085	118608313	228	+	utr3	Clasp1	0.0999822422496028	0.176289706437718	0.0872499516748518	1	0.212950676455505	0.379578539552339	0.225198220208842	-0.0816314307236864	0.68555623763737	0.852294363910318	0.306829650932528
chr1	118834585	118834751	166	-	utr3	Gli2	0.00599112659407821	0.0342416224398185	0.00642861469373245	1	0.00509747600831513	0.0854359182155902	-2.33422019603979	0.0671395602379955	0.725314246319225	0.876456146784759	-2.40135975627779
chr1	118835932	118836202	270	-	exon	Gli2	0.0476557195039656	0.109982362536973	0.0815907024223881	1	0.221247445433489	0.386753768422917	-1.14218852646195	0.0671395602379955	0.725314246319225	0.876456146784759	-1.20932808669995
chr1	118837061	118837433	372	-	exon	Gli2	0.00497085742082276	0.0312695467521069	0.00557386490409066	1	0.0443512895123371	0.192890360937634	-1.01771269232851	0.0671395602379955	0.725314246319225	0.876456146784759	-1.08485225256651
chr1	118840418	118840623	205	-	exon	Gli2	0.448251608848118	0.529713923596844	0.473837053500845	1	0.476133374603604	0.606830211767083	-0.248552616515356	0.0671395602379955	0.725314246319225	0.876456146784759	-0.315692176753351
chr1	118854557	118854671	114	-	utr3	Gli2	0.363849409420618	0.450036897448431	0.344993276245901	1	0.278291855439471	0.43456633158328	0.930998403061454	0.0671395602379955	0.725314246319225	0.876456146784759	0.863858842823458
chr1	119053385	119053758	373	-	utr5	Gli2	0.194314678456917	0.280947562466785	0.198711012247463	1	0.219500452359266	0.385685880668463	-0.708693253206558	0.0671395602379955	0.725314246319225	0.876456146784759	-0.775832813444554
chr1	119053987	119054163	176	-	utr5*	Gli2	0.0692363365877281	0.138285716370989	0.0702781854697144	1	0.0297154105626441	0.164318920547987	-3.14182331855084	0.0671395602379955	0.725314246319225	0.876456146784759	-3.20896287878884
chr1	119416711	119418125	1414	-	utr3	Inhbb	0.03218605896154	0.0877006496687403	0.0349555217611906	1	0.0209200775481043	0.14385474025074	-2.60433674369764	-1.40936769557277	2.05097339799066e-12	3.20868242455858e-10	-1.19496904812486
chr1	119420743	119420875	132	-	exon	Inhbb	0.00161827507710675	0.0169384546985843	0.00181154382947682	1	0.00048655070715387	0.036236256294887	-3.40035965811759	-1.40936769557277	2.05097339799066e-12	3.20868242455858e-10	-1.99099196254482
chr1	119421662	119422152	490	-	utr5	Inhbb	0.0767981507689909	0.147538603085366	0.0893395059613522	1	0.08274598357468	0.248225842284021	-2.54043317124273	-1.40936769557277	2.05097339799066e-12	3.20868242455858e-10	-1.13106547566996
chr1	119471465	119471838	373	-	utr3	Ralb	0.00169008273813958	0.0174229667639104	0.00186331607908086	1	0.00530354917053977	0.0870480230293861	-2.08471474063901	-0.377997537033787	0.0703025374894642	0.233695550705258	-1.70671720360522
chr1	119526293	119526508	215	+	utr5	Tmem185b	0.112895195944483	0.191524801070955	0.10870568028229	1	0.295149783918462	0.449935334184053	-1.0461780753737	-0.297400534656891	0.317888523823982	0.576509645747885	-0.748777540716805
chr1	119527141	119527776	635	+	utr3	Tmem185b	0.0118561859670278	0.0497802775039445	0.0215112386498187	1	0.0595715027253296	0.21790412660926	-1.71346054187891	-0.297400534656891	0.317888523823982	0.576509645747885	-1.41606000722202
chr1	120243961	120244293	332	-	utr5	Steap3	0.00129484207530199	0.0149648675265371	0.00137681725907756	1	0.0030002776903141	0.0720757210725081	0.168762612800335	1.85999486755979	1.96650683868305e-18	1.31452043498513e-15	-1.69123225475946
chr1	121319844	121319944	100	-	utr5	Insig2	0.942331148001079	NA	0.889800417335714	1	0.825486966888011	0.87816150081626	0.0132296000661002	0.203112580675129	0.514253853302721	0.742452107468075	-0.189882980609029
chr1	121567801	121567930	129	-	utr5	Ddx18	0.0787650374365747	0.150089839477681	0.0795600513214008	1	0.243041214244773	0.406355751798067	0.217740619195821	-0.43750357605055	0.0165718761535745	0.0881396060450151	0.655244195246371
chr1	125435392	125435592	200	-	utr5	Actr3	0.170311918018685	0.255051220572607	0.177378658070034	1	0.381282625227063	0.525152131837722	0.321903776635237	-0.402278341729154	0.0473790510128731	0.179022693780913	0.724182118364392
chr1	127802375	127803089	714	+	exon	Ccnt2	0.0108391261287899	0.0476768567207999	0.0235009781382794	1	0.144177468700557	0.313277637818586	-0.847642621117579	0.048431540657386	0.839996796013679	0.931524139695577	-0.896074161774965
chr1	127803351	127803803	452	+	utr3	Ccnt2	0.343559087410815	0.430528089772469	0.410548315077171	1	0.698514306040332	0.783051665001513	-0.172095098625766	0.048431540657386	0.839996796013679	0.931524139695577	-0.220526639283152
chr1	127930882	127931002	120	+	exon	Rab3gap1	0.542934006557458	0.614914156208242	0.489500502082948	1	0.764600722773891	0.832675433351048	0.331231225504414	-0.275786994947472	0.194683310689938	0.436603177592409	0.607018220451887
chr1	127976239	127976533	294	-	exon	Zranb3	0.467463963136302	0.547316994696981	0.523156115667759	1	0.795293151038537	0.856405346296745	-0.285389617701703	-0.0609603082992973	0.800449490372706	0.91428428779969	-0.224429309402405
chr1	128244329	128244439	110	+	utr5	Ubxn4	0.311107022189818	0.400026934514968	0.262940162814033	1	0.434071951101927	0.571196134002037	0.0375634493212664	-0.534866499251134	0.0076425083827778	0.0509246616570595	0.5724299485724
chr1	128262726	128262910	184	+	exon	Ubxn4	0.377007734897839	0.462902290075144	0.447874129907273	1	0.0467588262129615	0.196766229899179	0.601043638965088	-0.534866499251134	0.0076425083827778	0.0509246616570595	1.13591013821622
chr1	128266226	128266338	112	+	exon	Ubxn4	0.0471548198882454	0.109357851609165	0.0726314278124788	1	0.0402434497818412	0.184738651768914	0.605651050558751	-0.534866499251134	0.0076425083827778	0.0509246616570595	1.14051754980989
chr1	128276932	128277092	160	+	exon	Ubxn4	0.148729911828175	0.231560550322203	0.202909151282423	1	0.416087480019917	0.554517679308647	-1.53866175959951	-0.534866499251134	0.0076425083827778	0.0509246616570595	-1.00379526034837
chr1	128417208	128417310	102	-	utr5	Dars	0.0650431659360915	0.133115780689128	0.0896414986034192	1	0.0198473130606371	0.140966375304397	0.677363505210063	-0.769283489766821	0.000560659106574048	0.00716961114893735	1.44664699497688
chr1	131128912	131129209	297	-	exon	Dyrk3	1.26724283284073e-05	0.00109204343536838	8.23040778710042e-06	0.0754399177765624	0.000143283776150239	0.0257150359643283	-1.73694942455542	0.441503610361531	0.0209380733966857	0.102840946057782	-2.17845303491695
chr1	131179696	131179910	214	+	utr3	Eif2d	0.0311182666357369	0.0858549214162318	0.0249316759527637	1	0.0464436803976807	0.196476128480339	-1.47713785974888	-1.07966166220382	7.37952708549476e-07	3.18250220877671e-05	-0.397476197545054
chr1	131525386	131525596	210	-	utr5	Srgap2	0.79692340349248	0.834433423310045	0.710578781188216	1	0.739885889246935	0.814015509553901	0.402871174754146	0.0497829838132503	0.819726211828118	0.922191988306632	0.353088190940896
chr1	131527969	131528586	617	+	utr5	Fam72a	0.511077223957067	0.585785309897072	0.464955582721868	1	0.57273019497246	0.685945955251336	-0.459605861079114	-0.386108837266948	0.197363251249173	0.439162350260301	-0.0734970238121654
chr1	131828080	131828329	249	+	utr5	Slc41a1	0.747205375561928	0.792045840055004	0.676450348497912	1	0.704753208254373	0.78765196674237	0.320327628543288	-0.113269195782459	0.575645223149788	0.783747664245662	0.433596824325747
chr1	131829961	131830203	242	+	utr5	Slc41a1	0.19951309656864	0.286457173268076	0.206531457076891	1	0.300028523809683	0.454596130825665	-1.13262695926667	-0.113269195782459	0.575645223149788	0.783747664245662	-1.01935776348421
chr1	131830595	131830808	213	+	utr5	Slc41a1	0.000505878626286737	0.00876988024789272	0.000384612777728297	1	0.00766527119061784	0.09942244304123	-2.07218556533233	-0.113269195782459	0.575645223149788	0.783747664245662	-1.95891636954987
chr1	131910534	131910685	151	+	utr5	Nucks1	0.00546888341762264	0.0329991904927387	0.00909750997313313	1	0.0135561460406483	0.120840741974312	0.801263170511292	-0.601048043369439	0.0244788570599423	0.114064027859161	1.40231121388073
chr1	131929555	131929656	101	+	exon	Nucks1	0.0364615759288641	0.0943536291383667	0.0634456372285784	1	0.00688262323607984	0.0957971316602554	0.671119621605166	-0.601048043369439	0.0244788570599423	0.114064027859161	1.27216766497461
chr1	131930976	131931131	155	+	exon	Nucks1	0.159295369782746	0.243189835258283	0.226297330295163	1	0.0110530833567254	0.11266581103682	0.458725426211684	-0.601048043369439	0.0244788570599423	0.114064027859161	1.05977346958112
chr1	132332279	132332491	212	+	utr3	Nuak2	0.00138219817159431	0.0154513740189812	0.00163770893972852	1	0.00616268274171308	0.0919424476893704	-2.41187486378739	-0.141344589162872	0.604703533868995	0.803539366501982	-2.27053027462452
chr1	132332724	132332883	159	+	utr3	Nuak2	0.98234710780784	0.985790042838031	0.933424845571749	1	0.950837337770749	0.970274344122969	-1.91465255734477	-0.141344589162872	0.604703533868995	0.803539366501982	-1.77330796818189
chr1	132358962	132359063	101	-	exon	Tmcc2	0.0112430673396397	0.0483964431167033	0.0102504430727118	1	0.0547902054298303	0.211180111496028	-1.45901330372466	0.167285737242708	0.542378203753017	0.761816032893206	-1.62629904096737
chr1	132360327	132360501	174	-	exon	Tmcc2	0.00195953699310986	0.0187755390503567	0.00152908917902634	1	0.00788484809505568	0.100292458031607	-1.87530527311815	0.167285737242708	0.542378203753017	0.761816032893206	-2.04259101036086
chr1	132503720	132503933	213	+	utr3	Rbbp5	0.148679104544644	0.231560550322203	0.168954021063178	1	0.333678672055522	0.482770254806948	-1.80589076360947	-0.878731227043127	2.65878570765995e-05	0.000618672509760241	-0.927159536566339
chr1	132880457	132880597	140	+	utr5	Lrrn2	0.72411743923594	NA	0.672803306691416	1	0.940174199233441	0.963157925896182	0.574523376941391	0.549941819541286	0.0545065110964789	0.197739281155596	0.0245815574001055
chr1	132936966	132937151	185	+	utr5	Lrrn2	0.790953306529879	0.829454341772118	0.827521324229617	1	0.685832433549331	0.774097106309958	-0.436473825721956	0.549941819541286	0.0545065110964789	0.197739281155596	-0.986415645263242
chr1	132938641	132939080	439	+	exon	Lrrn2	0.0482800383690541	0.110818107205514	0.0509790789971597	1	0.119600441738172	0.287782720023976	-1.01178049670027	0.549941819541286	0.0545065110964789	0.197739281155596	-1.56172231624156
chr1	132939512	132939672	160	+	utr3	Lrrn2	0.147136450681495	0.2297872661711	0.165250326009129	1	0.126449216500497	0.294445452449822	-1.35630818808598	0.549941819541286	0.0545065110964789	0.197739281155596	-1.90625000762727
chr1	132991807	132992186	379	-	utr3	Mdm4	0.133047620886378	0.214014259330825	0.16551924996403	1	0.297877701675788	0.452668311128917	-1.63195404559768	-0.862680865319951	0.000239830784314849	0.0036548720353722	-0.769273180277725
chr1	133066437	133066763	326	+	exon	Pik3c2b	0.22609954334563	0.314702767247266	0.222901731193389	1	0.443877307305807	0.579967025038077	-1.10953211572167	-0.128487164048363	0.580375744131331	0.787533453060815	-0.981044951673304
chr1	133066929	133067125	196	+	exon	Pik3c2b	0.0151471885169011	0.0573088002029045	0.0115666048724622	1	0.0599918912734498	0.218529132829754	-1.64995509038901	-0.128487164048363	0.580375744131331	0.787533453060815	-1.52146792634065
chr1	133132845	133133518	673	+	exon	Ppp1r15b	0.0114454360949813	0.0488891215135018	0.0214946629580634	1	0.0869589006118167	0.252034049937497	-0.86057170711846	0.164925660162162	0.452488652341427	0.696464552081512	-1.02549736728062
chr1	133136649	133136881	232	+	exon	Ppp1r15b	0.169329851548155	0.254052022032019	0.223189754738357	1	0.440177924790519	0.576356605053232	-0.43005508750558	0.164925660162162	0.452488652341427	0.696464552081512	-0.594980747667742
chr1	133383383	133383819	436	-	utr3	Sox13	3.88145412242129e-05	0.00195730569370654	2.84887782205542e-05	0.259162415472381	0.000116397811190469	0.02287093162434	-2.9269626288524	-0.604992701172246	0.01019602966719	0.0623309597094051	-2.32196992768015
chr1	133389391	133389522	131	-	exon	Sox13	0.258257688521169	0.348161488960191	0.225307914192941	1	0.259761012597633	0.419457389369795	0.329961996832453	-0.604992701172246	0.01019602966719	0.0623309597094051	0.934954698004699
chr1	133423968	133424090	122	-	utr5	Sox13	0.135717679639307	0.217285375988183	0.0986036258562167	1	0.446473479050951	0.582534978671311	0.175235277718111	-0.604992701172246	0.01019602966719	0.0623309597094051	0.780227978890357
chr1	133609809	133609949	140	-	utr5	Snrpe	0.930048661143006	0.944196719238856	0.935212445963292	1	0.638235006217918	0.738239013329468	0.222282688884932	-0.779258786905627	6.65292340381887e-05	0.00132861784302104	1.00154147579056
chr1	133624699	133624853	154	-	utr3	Gm38394	0.00275085703502539	0.0228335334978986	0.00460604039695474	1	0.0881515892096978	0.253370658683959	0.975460227437076	0.373068874164816	0.664248916653792	0.839357670416796	0.60239135327226
chr1	133626850	133627270	420	-	utr3	Gm38394	0.964143700220814	0.971152124381133	0.950145251699897	1	0.804328571383713	0.862514439935972	-0.0744876112262334	0.373068874164816	0.664248916653792	0.839357670416796	-0.447556485391049
chr1	134077616	134077747	131	-	exon	Btg2	0.911605875326045	0.929726961897504	0.957190994051909	1	0.826138379786496	0.878354586383639	-0.0966562101639987	-0.293472558607083	0.240883447513786	0.492346348733529	0.196816348443085
chr1	134361608	134361919	311	-	utr5	Tmem183a	0.0468064369429223	0.109014414669478	0.0573870470580988	1	0.152845564670657	0.321462355283164	1.54448401490242	0.320361676759115	0.108217513811722	0.305401412035152	1.22412233814331
chr1	134506032	134506455	423	+	utr3	Rabif	2.29860113175069e-06	0.000428009218689097	1.80855390492368e-06	0.016636887371393	0.000114606790221286	0.02287093162434	-2.31526279501578	-0.463573457985612	0.028190546864354	0.125894376613176	-1.85168933703016
chr1	134967716	134967833	117	+	utr5	Ube2t	0.00257674449145036	0.0219051901713817	0.00287559277492184	1	0.036854860401883	0.178009746763279	0.0788059716484792	-1.11788535765885	5.54741524653116e-07	2.50246284096587e-05	1.19669132930733
chr1	135146872	135146977	105	+	utr5	Arl8a	0.869650020537983	0.894646914962348	0.934818733232481	1	0.844386953063569	0.89190363851562	-0.238146208588309	-0.40402151582058	0.0870004675304485	0.267104149374275	0.165875307232271
chr1	135253890	135254397	507	-	utr3	Elf3	2.84265110191626e-05	0.00161885802942125	1.48515234729297e-05	0.135638963878267	4.31026932627414e-05	0.0142459230958605	-2.24651790996026	0.115001885684523	0.657719903030168	0.835414483845366	-2.36151979564478
chr1	135254990	135255169	179	+	exon	Gm26642	0.877314475371119	0.900965322618773	0.939660754109437	1	0.828420745290397	0.880274488868579	-0.212850862212991	NA	NA	NA	NA
chr1	135283787	135283956	169	-	exon	Rnpep	0.992889077092175	0.994457622237661	0.925866812530876	1	0.829031260541964	0.880421142286012	-0.0213561904314541	-0.243999420087018	0.302623341028918	0.560783062663869	0.222643229655564
chr1	135440923	135441258	335	-	utr3	Nav1	0.189150330722143	0.275545435005702	0.228161389948976	1	0.330142449312807	0.47998512585072	-1.45923398878582	0.0158670060916045	0.93561855809814	0.972213295348593	-1.47510099487743
chr1	135455208	135455346	138	-	exon	Nav1	0.0101388371984255	0.0456916575742024	0.0081069306177094	1	0.10022723250953	0.268991134038218	0.849696711997324	0.0158670060916045	0.93561855809814	0.972213295348593	0.83382970590572
chr1	135469782	135469951	169	-	exon	Nav1	0.928936092223471	0.943363829125208	0.875223371104429	1	0.810321377399628	0.867471492267148	0.363261360841954	0.0158670060916045	0.93561855809814	0.972213295348593	0.347394354750349
chr1	135745195	135745340	145	+	exon	Csrp1	0.239694762945871	0.328760656413952	0.201353008648467	1	0.380633094781658	0.524512018942964	0.299514781134004	-0.515966258126455	0.0282945887805678	0.126172682215331	0.815481039260459
chr1	135746652	135746759	107	+	exon	Csrp1	0.195959707302815	0.282773266463954	0.143791763989741	1	0.40216169606933	0.543374868403952	0.0822238077781677	-0.515966258126455	0.0282945887805678	0.126172682215331	0.598190065904622
chr1	135766133	135766783	650	+	utr5	Phlda3	0.248578304334333	0.337728613083046	0.201297461846353	1	0.494958259164739	0.622805294293427	0.37934573730285	0.15855272125125	0.442212245549796	0.688227296325815	0.220793016051599
chr1	135768505	135768840	335	+	utr3	Phlda3	0.000222180335098776	0.00547797959537983	0.00024945746170421	1	0.00474232254144653	0.0816261655679674	-1.60778189960793	0.15855272125125	0.442212245549796	0.688227296325815	-1.76633462085918
chr1	135827164	135827914	750	+	exon	Lad1	0.610669880334757	0.673931604336789	0.534664725612656	1	0.695852842617919	0.781206054166847	0.181961475612229	0.373344283411851	0.206223276050167	0.451024471646262	-0.191382807799622
chr1	136226862	136226967	105	-	utr3	Inava	0.109320306780431	0.187756780762985	0.0644670097740066	1	0.256769092945722	0.416303425531696	0.732011350323145	0.2829098576714	0.223887905397814	0.472110056894215	0.449101492651746
chr1	136227587	136227724	137	-	utr5	Inava	0.598574871719841	0.663327213568728	0.517095424731558	1	0.603391732372214	0.710846109000816	0.71862287198122	0.2829098576714	0.223887905397814	0.472110056894215	0.43571301430982
chr1	136270877	136270982	105	-	exon	Camsap2	0.0397828737368053	0.0993284915015145	0.070507312180671	1	0.0102140332694903	0.11039506290741	-2.09230913512229	0.358032068013803	0.17612408507996	0.411712095880765	-2.4503412031361
chr1	136276607	136276796	189	-	exon	Camsap2	0.100455057630777	0.176925838639848	0.0854935847263201	1	0.148120764935539	0.317524434582104	1.39684143307066	0.358032068013803	0.17612408507996	0.411712095880765	1.03880936505685
chr1	136280495	136280621	126	-	exon	Camsap2	0.0232733454363453	0.073331279408236	0.0262324166299679	1	0.155098891589364	0.32371678451454	-1.27891057171143	0.358032068013803	0.17612408507996	0.411712095880765	-1.63694263972523
chr1	136281219	136281398	179	-	exon	Camsap2	0.740283410339897	0.78701108518109	0.695397073871298	1	0.74212990659136	0.815512813823324	0.737079956489433	0.358032068013803	0.17612408507996	0.411712095880765	0.37904788847563
chr1	136345884	136345995	111	-	utr5	Camsap2	0.796617711203389	NA	0.826366865224017	1	0.969450631161521	0.982048838908171	0.74015877737821	0.358032068013803	0.17612408507996	0.411712095880765	0.382126709364407
chr1	136416574	136417301	727	+	utr5	Ddx59	0.0314311193872092	0.0863990757760512	0.0354650125691042	1	0.102224140353746	0.271046686084335	-1.1311414285368	-0.051893040609344	0.821268049042194	0.922928970010628	-1.07924838792745
chr1	136468201	136468734	533	+	exon	Kif14	0.0224149465614205	0.0716519860124337	0.0324446163821912	1	0.142829180086112	0.312055468635524	-0.866473511562168	0.18428800551458	0.441620744093156	0.6875370170055	-1.05076151707675
chr1	136468833	136468959	126	+	exon	Kif14	0.13379712167315	0.214986106439333	0.162974818906035	1	0.222004423857919	0.387591548954054	-0.766722553830094	0.18428800551458	0.441620744093156	0.6875370170055	-0.951010559344674
chr1	136527457	136527644	187	+	utr3	Kif14	6.4606019709283e-06	0.000716803788674494	7.03329819812609e-06	0.0645164443714106	0.000791946127047532	0.0454262266042482	-2.4793313846008	0.18428800551458	0.441620744093156	0.6875370170055	-2.66361939011538
chr1	136625283	136626040	757	+	utr5	Zfp281	0.331798022527402	0.41988406021189	0.403080529170855	1	0.658352319547054	0.75218157503613	-0.381081086584906	-0.399068627428521	0.143709368347535	0.365196124229973	0.017987540843615
chr1	136626253	136626840	587	+	exon	Zfp281	0.936563024499831	0.94929230985695	0.963766916138832	1	0.811680375250776	0.867979187753696	-0.414577762768875	-0.399068627428521	0.143709368347535	0.365196124229973	-0.0155091353403546
chr1	136627589	136627964	375	+	exon	Zfp281	0.172501395776048	0.257331493934151	0.225659690896935	1	0.244149149113627	0.407135679318227	-1.55798179931359	-0.399068627428521	0.143709368347535	0.365196124229973	-1.15891317188507
chr1	136845065	136845490	425	-	utr3	Nr5a2	0.0475513563665842	0.109826393878979	0.0821367352117763	1	0.0566899377208346	0.213377481951863	-1.88437946069005	-0.366788090042763	0.113040784188602	0.313301502502371	-1.51759137064729
chr1	136940702	136941082	380	-	exon	Nr5a2	0.00304248800395176	0.0237930603727541	0.00646777948085912	1	0.0453563312791126	0.195216806067204	-1.33757342133039	-0.366788090042763	0.113040784188602	0.313301502502371	-0.97078533128763
chr1	139479920	139480236	316	+	exon	Aspm	0.021375929314372	0.0693721201441922	0.0317118063698714	1	0.104472054759566	0.272696276343864	-2.15991304547169	-0.948985147248692	0.000501572431984128	0.00658411076488538	-1.21092789822299
chr1	143702575	143702773	198	-	utr5	Cdc73	0.00151351820723484	0.0161503722359647	0.00173328470790724	1	0.0483824205764683	0.200453860037543	1.24728731113374	-0.226247899618397	0.361393399835967	0.618198364311705	1.47353521075213
chr1	143766720	143766823	103	-	exon	Trove2	0.211562673250788	0.299208140180688	0.173206708879079	1	0.273076682872961	0.430646032502014	0.842240559045469	-0.329624821299036	0.213398968189576	0.459390852793774	1.17186538034451
chr1	150269057	150269356	299	-	exon	Gm4322	0.00856929007785225	0.0415861228709768	0.00634812087812861	1	0.133212051005136	0.302189459845844	0.522825904214597	-0.226446451228049	0.30045547186981	0.559120994280382	0.749272355442646
chr1	150407264	150407501	237	+	exon	Tpr	0.0140030405485862	0.0547781813505912	0.0242830021267438	1	0.00897645414971435	0.10451646063348	0.975596099643455	-0.446053027536809	0.0362033277344683	0.149342535108862	1.42164912718026
chr1	150408672	150408817	145	+	exon	Tpr	0.0158363891110722	0.0586660224331708	0.030698735536349	1	0.00580171761505882	0.0898018760535848	0.935762456596839	-0.446053027536809	0.0362033277344683	0.149342535108862	1.38181548413365
chr1	150409949	150410077	128	+	exon	Tpr	0.000484729597050609	0.00860491980684241	0.000836861145988916	1	0.0123408117388923	0.116177227861419	0.507923372885831	-0.446053027536809	0.0362033277344683	0.149342535108862	0.95397640042264
chr1	150416043	150416170	127	+	exon	Tpr	0.0149422715456017	0.0568501775040218	0.0235311009434533	1	0.0113964979038565	0.114523023005565	0.72505552088187	-0.446053027536809	0.0362033277344683	0.149342535108862	1.17110854841868
chr1	150417323	150417432	109	+	exon	Tpr	0.0101443389953209	0.0456916575742024	0.018757755678837	1	0.00436809952696867	0.079689575779652	0.67227793255239	-0.446053027536809	0.0362033277344683	0.149342535108862	1.1183309600892
chr1	150419770	150419934	164	+	exon	Tpr	0.0515074108085673	0.115420292435456	0.0820715344312708	1	0.0160544009208338	0.130280287631794	0.403548767554689	-0.446053027536809	0.0362033277344683	0.149342535108862	0.849601795091498
chr1	150421585	150421711	126	+	exon	Tpr	0.00593198377623624	0.0342120129940694	0.010582778266695	1	0.0210423556279965	0.144158868119101	0.512252805702122	-0.446053027536809	0.0362033277344683	0.149342535108862	0.958305833238931
chr1	150422500	150422609	109	+	exon	Tpr	0.0165194356942154	0.0598743396851489	0.0242274766841963	1	0.00411093782746848	0.0794531683618796	0.956558215262188	-0.446053027536809	0.0362033277344683	0.149342535108862	1.402611242799
chr1	150425579	150425679	100	+	exon	Tpr	0.41429744782724	0.497874918347493	0.28397631775619	1	0.0105509638492059	0.110665371859686	1.10698591652679	-0.446053027536809	0.0362033277344683	0.149342535108862	1.5530389440636
chr1	150431132	150431258	126	+	exon	Tpr	0.0121167847444636	0.0504449256059377	0.0181865600822442	1	0.0178841872810537	0.136144830877757	1.04012575485125	-0.446053027536809	0.0362033277344683	0.149342535108862	1.48617878238806
chr1	150439998	150440146	148	+	exon	Tpr	0.106805470509116	0.185015651815326	0.164109602900535	1	0.00262268994067702	0.069428862720946	0.575426741627115	-0.446053027536809	0.0362033277344683	0.149342535108862	1.02147976916392
chr1	150440382	150440490	108	+	exon	Tpr	0.00326674496437885	0.0245015666690328	0.00578432911722394	1	0.0468105476002703	0.196766229899179	0.334902665595302	-0.446053027536809	0.0362033277344683	0.149342535108862	0.780955693132111
chr1	150441997	150442133	136	+	exon	Tpr	0.0115280528625064	0.0490522517773761	0.0080034307185241	1	0.150009374742007	0.319359052666204	0.216834689748252	-0.446053027536809	0.0362033277344683	0.149342535108862	0.662887717285061
chr1	151818412	151818922	510	+	utr3	Edem3	0.18768108268028	0.273719567839331	0.220327950318809	1	0.336451331118661	0.484806996860795	-0.251067842185426	0.255605866579154	0.405146026299628	0.65658574491234	-0.50667370876458
chr1	152766654	152766804	150	+	utr5	Arpc5	0.942409088542757	0.954017229688128	0.8500232329031	1	0.738657222691485	0.81324504668048	0.608565725671143	0.318212722912127	0.181543289338258	0.418854034045878	0.290353002759016
chr1	152771335	152771435	100	+	exon	Arpc5	0.370186896291725	0.456553383002832	0.38335066423028	1	0.513550237116239	0.638551084879256	0.544482958522674	0.318212722912127	0.181543289338258	0.418854034045878	0.226270235610546
chr1	152848659	152848881	222	-	exon	Smg7	0.296425809055588	0.385844769200381	0.278678114337546	1	0.379577325130728	0.523584256547016	0.483787389738925	0.316511784167584	0.136162630176699	0.352375789319972	0.167275605571341
chr1	152902855	152903065	210	-	utr5*	Smg7	0.182883210918777	0.268531245676603	0.116812908342316	1	0.351747787488918	0.49883151373774	1.57054719377951	0.316511784167584	0.136162630176699	0.352375789319972	1.25403540961193
chr1	153097703	153097982	279	+	intron	Nmnat2	0.784128490321452	NA	0.792609860521831	1	0.636182443240666	0.736787667836413	-0.709760691983308	0.157829201639149	0.465342646977732	0.705802277835028	-0.867589893622457
chr1	153123936	153124041	105	-	utr3	Lamc2	0.0146402490376617	0.0562534920768745	0.00965087490055832	1	0.105823621853259	0.273594946196766	-1.26902711783052	1.02992240394378	1.89828101441021e-05	0.000473957904888227	-2.2989495217743
chr1	153126882	153127179	297	-	exon	Lamc2	0.279205513578418	0.368509760375024	0.225853196205679	1	0.621861800678235	0.724746810861118	1.67146566377176	1.02992240394378	1.89828101441021e-05	0.000473957904888227	0.641543259827974
chr1	153221568	153221776	208	-	exon	Lamc1	0.0512044016162363	0.114978328718965	0.0864967992931315	1	0.29270856726867	0.447395501278743	-0.99219463786995	-0.127664859743223	0.497772524618119	0.730758391163438	-0.864529778126728
chr1	153456030	153456286	256	-	utr3	Dhx9	0.300768203770056	0.389725339658834	0.346011850579132	1	0.132639252520983	0.301944758932186	0.168472139204466	0.212620926888301	0.370233708107676	0.626259673502487	-0.0441487876838341
chr1	155098415	155098801	386	-	utr3	Ier5	0.151990286510575	0.234987943401475	0.152830332883078	1	0.355713409340993	0.501911892324533	-0.583935877486226	0.709811752123272	0.0939634637508841	0.28034625642534	-1.2937476296095
chr1	155158769	155158874	105	+	utr5	Stx6	0.516505865619066	0.5912440112503	0.448535014616334	1	0.670731769776937	0.762176435817647	0.64855322430306	0.0670715456026439	0.762063343160341	0.896552281961278	0.581481678700416
chr1	155173942	155174049	107	+	exon	Stx6	0.426582444425181	0.509191201817901	0.366068256357927	1	0.643728201907372	0.741802712141101	0.599017241856082	0.0670715456026439	0.762063343160341	0.896552281961278	0.531945696253438
chr1	155417220	155417337	117	-	utr5	Xpr1	0.677325867585474	NA	0.613238558582199	1	0.940784725667697	0.963529659702915	2.51664344558547	0.474094671551787	0.108843787374308	0.306639221671758	2.04254877403369
chr1	156006947	156007315	368	-	utr3	Tor1aip1	0.000251740526990786	0.00582900122708424	0.000170109184617965	1	0.00266806014284632	0.069428862720946	-1.12906786715903	0.74485413103111	0.00540391829921078	0.0395416838241942	-1.87392199819014
chr1	156007534	156007642	108	-	utr3	Tor1aip1	0.00961776817810837	0.0443343037543437	0.00946077059001535	1	0.0934240715318142	0.260184348792613	-1.00309252247577	0.74485413103111	0.00540391829921078	0.0395416838241942	-1.74794665350688
chr1	156035816	156035984	168	+	utr5	Tor1aip2	0.0111680044976789	0.0482766647521191	0.00677722517224426	1	0.0855198866518579	0.251041371020314	1.32035575247452	0.95503608943156	6.66189310242159e-06	0.000199531160823242	0.365319663042963
chr1	156051251	156051423	172	+	utr5	Tor1aip2	0.000253491941601455	0.00582900122708424	0.000795683322253827	1	0.0241571688840537	0.152489032566121	-1.47669242945253	0.95503608943156	6.66189310242159e-06	0.000199531160823242	-2.43172851888409
chr1	156051607	156051756	149	+	utr5	Tor1aip2	2.13357203086937e-05	0.00143466555651489	0.000127726858766836	1	0.000168541344763907	0.0257150359643283	-2.33331363097443	0.95503608943156	6.66189310242159e-06	0.000199531160823242	-3.28834972040599
chr1	156061848	156062089	241	+	exon	Tor1aip2	0.0327456243911814	0.088439287816555	0.0508544449811038	1	0.180838593014985	0.34810242325396	1.33440510880892	0.95503608943156	6.66189310242159e-06	0.000199531160823242	0.37936901937736
chr1	156065044	156065514	470	+	utr3	Tor1aip2	0.131127833798894	0.211924736489254	0.179223393246956	1	0.320546722506002	0.472235775200138	1.78648772746996	0.95503608943156	6.66189310242159e-06	0.000199531160823242	0.831451638038401
chr1	156558881	156559143	262	+	utr5	Abl2	0.193451364853345	0.280155704754168	0.159191538245132	1	0.0866239793783982	0.252034049937497	1.94924007485507	0.626605383303099	0.0026685762566296	0.0233317969262752	1.32263469155197
chr1	156641536	156641940	404	+	exon	Abl2	0.00285372533302927	0.0231774838887395	0.00526996592166869	1	0.0796063381486369	0.244429138404748	-0.529328330227219	0.626605383303099	0.0026685762566296	0.0233317969262752	-1.15593371353032
chr1	156642444	156642632	188	+	exon	Abl2	4.24850897275226e-06	0.000571360085487106	1.0171259319041e-05	0.0930975365471822	0.00697286873215895	0.0966883524646965	-1.39640155596875	0.626605383303099	0.0026685762566296	0.0233317969262752	-2.02300693927185
chr1	156655133	156655582	449	-	utr3	Tor3a	2.53263359495484e-05	0.00153896521661493	0.000101257177814833	0.910808314444425	0.0035110933593683	0.0759008029876501	-2.3806452799551	-0.425515747580733	0.0764145766855241	0.246167089756258	-1.95512953237437
chr1	156681245	156681439	194	-	utr3	Fam20b	4.63280621171632e-07	0.000195813275881876	1.43251427455819e-06	0.0131819963544845	0.00121573981197551	0.0530854556568483	-1.34812152409332	0.756186131586533	0.00130403620190836	0.0138463222998298	-2.10430765567986
chr1	156705755	156706180	425	-	utr5	Fam20b	0.00116284045486956	0.0141582604628562	0.00156187437404609	1	0.029308862400886	0.163164212422038	-0.734795145964246	0.756186131586533	0.00130403620190836	0.0138463222998298	-1.49098127755078
chr1	156808977	156809170	193	-	utr3	Ralgps2	0.00821004307452257	0.0406780326526629	0.00922882988592868	1	0.0717951437770322	0.236042599319852	-2.00889345430205	-0.451822429933875	0.0545281045214092	0.197739281155596	-1.55707102436817
chr1	157140779	157140924	145	-	exon	Rasal2	0.453388087821994	0.534819050938013	0.480948007939443	1	0.550248862986306	0.667570710677684	-0.71983049591401	-0.216352705298496	0.416275988352749	0.666693115283395	-0.503477790615514
chr1	157412297	157412463	166	-	utr5	Rasal2	0.573528417844261	0.641746225918874	0.473827810990586	1	0.649772266422421	0.746574069546562	0.389101773074895	-0.216352705298496	0.416275988352749	0.666693115283395	0.605454478373392
chr1	160204924	160205109	185	-	exon	Cacybp	0.0381082014207813	0.0968638017785954	0.0631023186439634	1	0.00609681298486605	0.091402707654607	1.32894281144362	0.199624208322299	0.488702798517522	0.723463043591226	1.12931860312132
chr1	160906494	160906623	129	+	utr5	Rc3h1	0.936613009469746	0.94929230985695	0.907312466547941	1	0.767105969138053	0.834518038048053	1.04568557727105	0.370838651197016	0.14839160031083	0.371411291921793	0.674846926074037
chr1	161083112	161083242	130	+	utr3	Cenpl	3.81050551653754e-05	0.00194379580257398	7.45300517013506e-05	0.672261066346182	0.00237585411062245	0.0674520235753823	-2.2765641671215	0.0469415720657195	0.858311426294972	0.939697882741993	-2.32350573918722
chr1	161109465	161109831	366	-	exon	Klhl20	0.616673458997323	0.679021662580355	0.556834845340504	1	0.770467755199896	0.836795215720456	-0.257885161314104	-0.568913789436613	0.0212917423255578	0.103921793109742	0.311028628122509
chr1	161818361	161818599	238	-	utr3	Suco	0.0927265721310111	0.167489022025815	0.125563656888951	1	0.263451794289454	0.422934938336025	-0.835792185244288	0.580714091350641	0.0731689837184763	0.239884774112927	-1.41650627659493
chr1	161834724	161834965	241	-	exon	Suco	0.23159892693314	0.320747710322757	0.25107962497403	1	0.520368199363266	0.643578454683242	-0.518735978347546	0.580714091350641	0.0731689837184763	0.239884774112927	-1.09945006969819
chr1	161881236	161881496	260	+	intergenic	NA	0.341277598006118	0.428758663821982	0.402908766566194	1	0.186232614299735	0.353345956012812	0.00298909735932435	NA	NA	NA	NA
chr1	162697522	162698023	501	-	exon	Prrc2c	0.468247877931379	0.547945703957669	0.489527178347613	1	0.280338805347808	0.436802575904675	0.204086297149355	-0.227157147198201	0.302748793362434	0.560783062663869	0.431243444347556
chr1	162705256	162705586	330	-	exon	Prrc2c	0.0687614618220494	0.137615949297071	0.103533412481408	1	0.18637885712059	0.353430953903214	-1.11526089184018	-0.227157147198201	0.302748793362434	0.560783062663869	-0.888103744641981
chr1	162705921	162706107	186	-	exon	Prrc2c	0.427861710374025	0.510375022346438	0.439421101559353	1	0.325444963870196	0.476100546502387	-0.0430456074439748	-0.227157147198201	0.302748793362434	0.560783062663869	0.184111539754226
chr1	162709615	162709744	129	-	exon	Prrc2c	0.0686194212371716	0.137393634762268	0.102574828338863	1	0.0208322744375966	0.143425695489093	0.749787044405354	-0.227157147198201	0.302748793362434	0.560783062663869	0.976944191603555
chr1	162710325	162710854	529	-	exon	Prrc2c	0.107866664183629	0.185979897298736	0.144696049714148	1	0.012625412126365	0.117535968736876	0.407052193666778	-0.227157147198201	0.302748793362434	0.560783062663869	0.634209340864979
chr1	163397039	163397174	135	-	exon	Gorab	0.199743234939138	0.286675483857912	0.140413696023677	1	0.243359795232367	0.406595067102412	1.49372686814853	0.379689768394268	0.18332510696899	0.421180912839552	1.11403709975427
chr1	163953321	163953491	170	+	utr3	Scyl3	0.00201598186243177	0.0190838031708292	0.00191573024197795	1	0.0288687529286264	0.162647259668989	-1.86067626336098	0.377703231446826	0.110048314417382	0.308790404850606	-2.23837949480781
chr1	163996609	163996807	198	+	exon	Mettl18	0.00177576968228027	0.0178704441042173	0.00234936219613968	1	0.0333099715128015	0.171077491883844	-1.70062950844291	0.290660183873117	0.295301294807802	0.554623351397642	-1.99128969231603
chr1	164249166	164249363	197	+	utr5	Slc19a2	0.480800381680558	0.559135080061217	0.391692980915988	1	0.658475053184758	0.752192728785239	-0.000862068945691875	-0.0764472883030494	0.75526027578293	0.892618951672729	0.0755852193573575
chr1	164280412	164280580	168	+	exon	Ccdc181	0.0318313110592051	0.0871214051685181	0.0312515958693709	1	0.058943570637378	0.216598956292718	-1.71948068085467	-0.17163641393643	0.546203835402565	0.764342335467706	-1.54784426691824
chr1	164286198	164286340	142	+	exon	Ccdc181	0.0958935673251603	0.171594365266957	0.0743653903526628	1	0.277291631507328	0.433741280808716	0.566486268728811	-0.17163641393643	0.546203835402565	0.764342335467706	0.738122682665242
chr1	164287463	164287620	157	+	exon	Ccdc181	0.859301136594965	0.885642927126905	0.784875423294171	1	0.903465466368472	0.936104968238846	-0.115624644774057	-0.17163641393643	0.546203835402565	0.764342335467706	0.0560117691623729
chr1	165321494	165321774	280	+	utr3	Gpr161	0.462927204099975	0.543295235170088	0.467777625162483	1	0.661785926303432	0.754797212475262	-0.630807014589344	1.03606728233244	0.00273595111635583	0.0237234063190618	-1.66687429692179
chr1	165461295	165461423	128	+	utr5	Mpc2	0.00701342386036277	0.0369596561253533	0.00316580270194571	1	0.0855782531524747	0.251123084050807	0.869927275267707	-0.390641676609502	0.167437627595725	0.400540312268114	1.26056895187721
chr1	165608514	165608646	132	-	utr3	Mpzl1	0.00116082846129897	0.0141531777781451	0.000785928586803317	1	0.0474281479685819	0.198279287682143	1.5576155197095	0.188303126960056	0.367912283909263	0.62462688145574	1.36931239274944
chr1	165634345	165634492	147	-	utr5	Mpzl1	0.0212909961763196	0.0692230337219826	0.0161423716937957	1	0.0639310603235761	0.225938732642461	1.61938306952691	0.188303126960056	0.367912283909263	0.62462688145574	1.43107994256685
chr1	165763900	165764052	152	+	exon	Creg1	0.587076140306177	0.653648748288714	0.521042159380522	1	0.72179609541647	0.801368951811866	0.624002261373942	0.181150796178251	0.604315600282225	0.803210760190553	0.442851465195691
chr1	166098352	166098753	401	-	utr3	Dusp27	0.0527639442529558	0.116995445713024	0.055010939936217	1	0.0840506051337579	0.249584353186577	-2.43120450229038	-0.776115547983928	0.000194215746488219	0.00313516659479226	-1.65508895430645
chr1	166099382	166099534	152	-	exon	Dusp27	0.0922351439861033	0.166975145425383	0.0940218140762357	1	0.159484714683674	0.327720019689201	-1.97664331216026	-0.776115547983928	0.000194215746488219	0.00313516659479226	-1.20052776417633
chr1	166099946	166101010	1064	-	exon	Dusp27	0.844777459854418	0.874226971396504	0.78729981534776	1	0.793032740696846	0.854768599478919	-0.857861039341926	-0.776115547983928	0.000194215746488219	0.00313516659479226	-0.081745491357998
chr1	166166104	166166260	156	+	utr3	Gpa33	1.75381260743383e-06	0.000383030379553868	7.60105281300798e-07	0.00699904943021775	7.96246049663583e-08	0.000735333226864318	-4.22791176302224	-1.54890991933646	1.57939812219461e-09	1.47940310732446e-07	-2.67900184368578
chr1	166379122	166379429	307	+	utr5	Tada1	0.544822515989875	0.616502377859018	0.469321527966354	1	0.468503699312306	0.600837614657568	0.819654580006844	0.00570548052257947	0.987538265608514	0.994297758787599	0.813949099484265
chr1	167078886	167079062	176	+	utr3	Fam78b	0.0573362255557356	NA	0.0372550232616113	1	0.152675472647298	0.321394572577569	0.121436357947017	1.70358744750472	0.011546868816469	0.0681413534570597	-1.58215108955771
chr1	167237602	167237710	108	-	utr3	Uck2	0.00267202014735388	0.0223743875735028	0.00343643156829309	1	0.0504439004521752	0.204521764061034	0.907646257378122	-0.493257331259829	0.00842561149248516	0.0546778764206308	1.40090358863795
chr1	167284896	167285093	197	-	utr5	Uck2	0.00554731207384078	0.0331792061775005	0.00367571086948805	1	0.117592418536331	0.285956279232083	0.927091194250641	-0.493257331259829	0.00842561149248516	0.0546778764206308	1.42034852551047
chr1	170166784	170166989	205	-	utr5	Uap1	0.00919154733016527	0.043086388674215	0.0132014358891703	1	0.198508263421516	0.364838098044853	-0.763823436292652	0.114501452045223	0.622503737875862	0.814968393946624	-0.878324888337875
chr1	171222001	171222174	173	-	utr5	Tomm40l	0.00974134690723853	0.0447305717271853	0.00576047549324579	1	0.0874249799197681	0.252425259551649	0.831771059119073	-0.0384453253056266	0.887321739524667	0.953383027796431	0.8702163844247
chr1	171294714	171294814	100	-	utr5	Ufc1	0.010871784362652	0.0476768567207999	0.012198479888853	1	0.0657888836266664	0.229701451906338	0.406077220084042	-0.561503018078961	0.00465618188992751	0.0354786584835617	0.967580238163004
chr1	171338236	171338366	130	-	utr3	Nit1	0.33235437791582	0.420404369157876	0.27365908283369	1	0.642713367148832	0.741577398359137	0.798213430658371	-0.152075780762658	0.515934034753441	0.744001364491479	0.950289211421028
chr1	171345732	171345844	112	+	exon	Pfdn2	0.0477222823113994	0.110007185304775	0.0577879837320803	1	0.0986420333003876	0.266986863285193	0.221416865267854	-0.473390694284322	0.0155777749137671	0.0841921197654755	0.694807559552176
chr1	171356489	171356736	247	+	exon	Pfdn2	0.0232668494818436	0.073331279408236	0.0299033009736331	1	0.089622005856784	0.255157682850428	0.113426104167526	-0.473390694284322	0.0155777749137671	0.0841921197654755	0.586816798451848
chr1	171408261	171408361	100	+	exon	Arhgap30	0.249926373324067	NA	0.171624376493417	1	0.307664860406352	0.461218039864106	0.02133936659016	0.0339450368245959	0.930729146576709	0.97058614919702	-0.0126056702344359
chr1	171415435	171415750	315	+	exon	Usf1	0.00338379307208278	0.0250079494652845	0.00274265236685428	1	0.0578985357610255	0.215341513392296	0.672356271281504	-0.166898512188538	0.425266320375719	0.67391305362934	0.839254783470042
chr1	171418032	171418561	529	+	utr3	Usf1	0.000115492118448722	0.00364807132865073	8.13575198893344e-05	0.73335668428246	8.62584013481357e-05	0.0201881609412294	-2.27149557142068	-0.166898512188538	0.425266320375719	0.67391305362934	-2.10459705923214
chr1	171503770	171504332	562	+	utr3	Alyref2	0.162341759729517	0.246273365127191	0.173916617587721	1	0.203815105639527	0.369790275163268	-1.09488039472487	-0.549843733358789	0.533943155887682	0.756252340410695	-0.545036661366084
chr1	171711095	171711329	234	+	exon	Tma7-ps	0.0327512324304885	0.088439287816555	0.0193476520170337	1	0.0461846930704943	0.196099145060237	0.395015663401016	-0.355342494356148	0.1388283600461	0.356364088468832	0.750358157757164
chr1	172013231	172013399	168	-	utr5	Vangl2	0.0538169957886818	0.118501526822213	0.037480492031199	1	0.266749567347694	0.425978256001375	1.29899947994732	0.317655382313626	0.109934560412854	0.308541357925669	0.98134409763369
chr1	172066355	172066673	318	-	utr3	Ncstn	0.00798514839953123	0.0401623187426462	0.0085688009624607	1	0.0921832466400852	0.25889593452876	-1.92241594642107	-0.12580538191491	0.597792367528765	0.799286448158961	-1.79661056450616
chr1	172129092	172129204	112	+	exon	Pex19	0.0237960669346194	0.0742664873810416	0.0185783075062784	1	0.134796163101482	0.304436920088576	0.910781321591903	-0.0606512928279896	0.762896966197202	0.896770625500119	0.971432614419892
chr1	172172321	172172896	575	+	exon	Dcaf8	0.0311676216990816	0.0858875536172146	0.0320975977895474	1	0.0373673009883217	0.179172909982944	-1.27019048104575	-0.163655367162502	0.394448771536875	0.646536703880296	-1.10653511388325
chr1	172200521	172200639	118	-	utr5	Pea15a	0.345523799632069	0.432440671959143	0.28221044269102	1	0.646166765160224	0.743687696442506	1.73739360881948	0.904093668013271	2.53963729460721e-05	0.000594711879848624	0.833299940806214
chr1	172376634	172376957	323	+	utr5	Pigm	0.002281784598002	0.020395891331184	0.00174331811046312	1	0.0186336366704078	0.137291933478793	-0.997677235269648	-0.174249373874084	0.499137122258289	0.731804066934615	-0.823427861395565
chr1	172484253	172484438	185	+	utr5	Igsf9	0.0269735242143008	0.0795121540651566	0.0233696795966708	1	0.123989447780391	0.291730586051442	1.89582798384913	1.17551335608587	2.27987733537279e-07	1.16821867923318e-05	0.720314627763266
chr1	174502321	174502718	397	+	exon	Fmn2	0.0019944150175429	0.018973663125092	0.000811131720824314	1	0.0200334531248925	0.141532647975416	-1.00415510639378	0.898627018507381	0.0126749155048803	0.0726978578060725	-1.90278212490116
chr1	175612243	175612374	131	-	exon	Fh1	0.000244110489771844	0.00580891342416861	0.000346098647477145	1	0.0170890516107264	0.133756889431705	0.849394580938164	-0.696179762079473	0.000275586835679712	0.00408134945166752	1.54557434301764
chr1	175978451	175978905	454	-	exon	Rbm8a2	0.0052500709630848	0.0322043053685837	0.00730841311415808	1	0.0718205739448123	0.236042599319852	0.664858661840817	-0.314742994562179	0.28218914380823	0.539331736666498	0.979601656402995
chr1	177447230	177447715	485	+	exon	Zbtb18	0.352270268654439	0.439273799462883	0.386946111020581	1	0.59064171153881	0.701914323260959	-0.801795742899785	0.182459399212484	0.585560534485482	0.79140477742452	-0.984255142112269
chr1	177447880	177448597	717	+	utr3	Zbtb18	0.304809312078419	0.393811856478609	0.338524043558474	1	0.463499646224995	0.596490974482696	-0.579403872402858	0.182459399212484	0.585560534485482	0.79140477742452	-0.761863271615343
chr1	179545911	179546116	205	-	exon	Tfb2m	0.161011648255139	0.245093361329551	0.170430284119214	1	0.479526119513405	0.610480247271339	-0.050173199936423	0.498776526743498	0.0916275800175999	0.27634848066834	-0.548949726679921
chr1	179609777	179610552	775	+	exon	Cnst	0.0284101693068567	0.0815024766540594	0.0296971975349234	1	0.0670026151633885	0.231575281075559	-0.965572270457995	0.0999209614940216	0.690785946133909	0.855555729142162	-1.06549323195202
chr1	179625031	179625340	309	+	utr3	Cnst	0.000107900057737157	0.00350813521053116	0.000105486665937144	0.948114153443053	0.0124379026530027	0.116731738821626	-1.72404262527481	0.0999209614940216	0.690785946133909	0.855555729142162	-1.82396358676883
chr1	179752820	179752983	163	-	exon	Ahctf1	0.0610916502479022	0.127708310786712	0.0929455901710654	1	0.233912742334262	0.397801253747612	-0.743430997263678	0.444506736211412	0.0612960507347413	0.213555963540655	-1.18793773347509
chr1	179753398	179753689	291	-	exon	Ahctf1	0.00367311232501625	0.0263135956390994	0.00832454740245448	1	0.0526900202699452	0.208301514209308	-0.729394984134076	0.444506736211412	0.0612960507347413	0.213555963540655	-1.17390172034549
chr1	179762814	179762964	150	-	utr3	Ahctf1	0.394876438993429	0.479797847023364	0.39815081428634	1	0.424208089925449	0.562060503653017	0.745584244003937	0.444506736211412	0.0612960507347413	0.213555963540655	0.301077507792525
chr1	179803408	179803635	227	-	utr5	Ahctf1	0.287814903611811	0.377125049373846	0.261119189293603	1	0.492764134207364	0.620913737127167	1.78069593131013	0.444506736211412	0.0612960507347413	0.213555963540655	1.33618919509871
chr1	180162175	180162296	121	+	utr3	Cdc42bpa	0.0184093289885671	0.064104042409777	0.0166850033497762	1	0.143577408429078	0.312531100970447	-1.7747134112244	-0.0581016463132095	0.815792284507137	0.920230216764743	-1.71661176491119
chr1	180240901	180241009	108	-	exon	Psen2	0.140698897265652	0.222689624131585	0.0974012931721891	1	0.382588226212571	0.526048331962788	0.959706467731184	0.110236054389741	0.671137475574447	0.843424005793695	0.849470413341443
chr1	180333835	180333986	151	+	exon	Itpkb	0.638535019291143	NA	0.570346636471677	1	0.270906456383931	0.428467395907793	0.197676576752283	1.53866041298488	3.64871760214526e-05	0.000803549887322335	-1.3409838362326
chr1	180568965	180569090	125	+	utr5	Parp1	0.0607781384540869	0.127413027141822	0.0580062616075962	1	0.14212918924199	0.311624658748761	-0.0475849113572819	-0.597418138313361	0.000826735634774818	0.00971084204872083	0.549833226956079
chr1	180726074	180726320	246	+	utr5	Acbd3	0.312697757154708	0.401316554728917	0.358012284784693	1	0.596023401321797	0.705964245538907	-0.100540138295716	0.261168025936738	0.250060175880032	0.502787113274781	-0.361708164232453
chr1	180733117	180733217	100	+	exon	Acbd3	0.831884040514323	0.862899955009569	0.895363953254814	1	0.964564091878526	0.978981139520627	0.0465762035572686	0.261168025936738	0.250060175880032	0.502787113274781	-0.214591822379469
chr1	180734338	180734502	164	+	exon	Acbd3	0.0338820332453552	0.0901799474863939	0.0338932135438888	1	0.072819983901992	0.236362428137356	0.86422185955814	0.261168025936738	0.250060175880032	0.502787113274781	0.603053833621403
chr1	180736617	180736810	193	+	exon	Acbd3	0.00621388751817427	0.034929997220592	0.00763064620174827	1	0.0636954984739179	0.225846727442753	1.08444669978925	0.261168025936738	0.250060175880032	0.502787113274781	0.823278673852514
chr1	180738394	180738547	153	+	exon	Acbd3	0.0412672613546956	0.101521123000077	0.0304739499700019	1	0.12012384838562	0.287925342687919	1.161848774135	0.261168025936738	0.250060175880032	0.502787113274781	0.900680748198267
chr1	180746768	180747041	273	+	exon	Acbd3	0.00213134396777936	0.0196745425503259	0.0041683412972577	1	0.0350872920093645	0.174304003069651	-1.26405354091912	0.261168025936738	0.250060175880032	0.502787113274781	-1.52522156685586
chr1	180752097	180752211	114	+	exon	Acbd3	0.00222182527486286	0.0201233889180436	0.00279027860356394	1	0.0357833746641152	0.175604334467751	-1.48169393954479	0.261168025936738	0.250060175880032	0.502787113274781	-1.74286196548152
chr1	180859831	180859936	105	+	exon	Sde2	0.050148086177962	0.113376060345286	0.052825235164951	1	0.195771014985726	0.36216853433357	1.06192583340121	0.429738960674192	0.041024189166835	0.161656411009506	0.632186872727021
chr1	180862354	180862580	226	+	exon	Sde2	0.0227962590142893	0.0723068237166587	0.0369186035124683	1	0.143386139651971	0.312531100970447	-0.438132973822646	0.429738960674192	0.041024189166835	0.161656411009506	-0.867871934496839
chr1	180866016	180866265	249	+	exon	Sde2	0.0108429024293686	0.0476768567207999	0.0144534318309482	1	0.0788760662825732	0.243700392144384	-0.793199380984557	0.429738960674192	0.041024189166835	0.161656411009506	-1.22293834165875
chr1	180894107	180894294	187	+	exon	Lefty2	0.300074109004868	0.388996318318564	0.306719302943724	1	0.300659184228259	0.454904014773426	-0.34635839956553	0.317588169757176	0.162205799079421	0.392464376647247	-0.663946569322706
chr1	180897396	180897567	171	+	exon	Lefty2	0.292413090005019	0.381628964400022	0.324566916020816	1	0.583581245486418	0.694954584405812	-0.0103526556229362	0.317588169757176	0.162205799079421	0.392464376647247	-0.327940825380112
chr1	181091031	181091251	220	-	utr3	Nvl	0.274231637785244	0.363838567560812	0.317220857049772	1	0.130401735702245	0.299343780564313	-4.41459399322907	-0.393232999354556	0.0575861982211029	0.204506793296194	-4.02136099387451
chr1	181134965	181135103	138	-	exon	Nvl	0.00310763278354194	0.0239464226669886	0.00378003776656385	1	0.0151329646707375	0.125903539400235	0.971899581626296	-0.393232999354556	0.0575861982211029	0.204506793296194	1.36513258098085
chr1	181139125	181139359	234	-	exon	Nvl	0.00217091719028358	0.0198855118482529	0.00291708752843357	1	0.00299669972987302	0.0720757210725081	1.10305790631136	-0.393232999354556	0.0575861982211029	0.204506793296194	1.49629090566591
chr1	181177575	181177749	174	-	utr3	Wdr26	0.00665364908029522	0.0359735127442016	0.014679959850046	1	0.0173927294012399	0.134749879211788	-2.41583494811454	-0.362964039403771	0.118641893364266	0.322392366148375	-2.05287090871077
chr1	181211603	181211945	342	-	utr5*	Wdr26	0.665097519111293	0.722292107051736	0.573908075568858	1	0.849969164200655	0.896159976183703	0.971153504424716	-0.362964039403771	0.118641893364266	0.322392366148375	1.33411754382849
chr1	181282136	181282331	195	+	exon	Gm8146	0.198745339092347	0.285539596921928	0.151706134691526	1	0.449359081589584	0.58456558930551	0.538168912420262	0.0140504585150975	0.971396968423067	0.987353413261282	0.524118453905165
chr1	181905743	181905936	193	-	utr3	Enah	0.2106345094817	0.298275671052899	0.266463412601712	1	0.346079188661567	0.493017823986238	-1.19156036755436	-0.394000586774028	0.0784789898378308	0.250024268751114	-0.797559780780331
chr1	181921768	181922014	246	-	exon	Enah	0.0122451289223161	0.0507175755083889	0.00918136497465044	1	0.089788424496925	0.255372990523284	1.42676089746836	-0.394000586774028	0.0784789898378308	0.250024268751114	1.82076148424239
chr1	181922215	181922540	325	-	exon	Enah	0.812156704860858	0.846887090266093	0.784109741144268	1	0.660969682648239	0.75433290119225	0.539720828964099	-0.394000586774028	0.0784789898378308	0.250024268751114	0.933721415738128
chr1	181923528	181923879	351	-	exon	Enah	0.000863627268802671	0.011977430684207	0.0013331078500826	1	0.0168524260704306	0.133475799572738	1.03875466389276	-0.394000586774028	0.0784789898378308	0.250024268751114	1.43275525066679
chr1	181930626	181930821	195	-	exon	Enah	0.00667267577547628	0.036004611522004	0.00713694018425104	1	0.0814964197608828	0.246437274555256	0.770399905911134	-0.394000586774028	0.0784789898378308	0.250024268751114	1.16440049268516
chr1	182019741	182019841	100	-	utr5	Enah	0.28897677643706	0.37831236986067	0.287608690477098	1	0.426273320566714	0.563583982166585	0.885293976020095	-0.394000586774028	0.0784789898378308	0.250024268751114	1.27929456279412
chr1	182316829	182317131	302	-	utr3	Fbxo28	0.00174328703793362	0.0177244166651762	0.00190642733123071	1	0.0146714929188135	0.124189951517179	-1.06468881744139	0.257599837207504	0.206798290050058	0.451749205804539	-1.32228865464889
chr1	182341408	182341570	162	-	exon	Fbxo28	0.0206921061106423	0.0678336353087304	0.0100503986721234	1	0.0699071126982875	0.234079835304092	1.47479768024052	0.257599837207504	0.206798290050058	0.451749205804539	1.21719784303302
chr1	182441623	182441737	114	+	exon	Trp53bp2	0.0214028668313311	0.0694184623043499	0.0126952181506987	1	0.112770937234458	0.281090311838115	1.3627482834203	0.377559649952715	0.0947686580102739	0.281606121110505	0.985188633467582
chr1	182448732	182449022	290	+	exon	Trp53bp2	0.0465519918978947	0.108649876435896	0.0620441380077729	1	0.210510957366657	0.377415781650374	-1.07742623240432	0.377559649952715	0.0947686580102739	0.281606121110505	-1.45498588235704
chr1	182461747	182462064	317	+	utr3	Trp53bp2	0.00475883481881908	0.0303665110457837	0.00874132301338691	1	0.0638811957302653	0.225938732642461	-1.53627052405769	0.377559649952715	0.0947686580102739	0.281606121110505	-1.91383017401041
chr1	182517248	182517477	229	-	utr5	Capn2	0.413223872815634	0.49682586061774	0.340036406126361	1	0.597582941877304	0.706707448871418	0.236948266095145	-0.01869485082577	0.927192401174524	0.96963891867612	0.255643116920915
chr1	182895275	182895533	258	+	utr3	Susd4	0.0031942867967856	0.0242986946360215	0.00265393048966506	1	0.00794123825269917	0.100462103100927	-0.843787905808398	1.42019966806663	4.25275424129183e-05	0.00090639136047011	-2.26398757387503
chr1	183086359	183086707	348	-	exon	Disp1	0.00664783230573871	0.0359735127442016	0.00558969254027292	1	0.0322545813424262	0.169205945109201	-1.52535638886487	0.436005021593994	0.0803100503102098	0.253848807169964	-1.96136141045886
chr1	183353800	183353958	158	+	intergenic	NA	0.400096843621567	0.484284683483571	0.335368661376782	1	0.376406354429761	0.521000102391913	0.82633602179017	NA	NA	NA	NA
chr1	183356694	183357035	341	+	intergenic	NA	0.298089214127294	0.387218690818747	0.328567055265634	1	0.566917181531968	0.681348278428907	-0.763301939966222	NA	NA	NA	NA
chr1	183357251	183357552	301	+	intergenic	NA	0.45004787817197	0.531341442757968	0.505290915872668	1	0.652332886580835	0.748266576521427	-0.60464319168056	NA	NA	NA	NA
chr1	184845634	184845734	100	-	exon	Marc2	0.221760252838055	0.31036644657688	0.180716205986368	1	0.557776640740166	0.673870653746133	0.846916332508925	0.00295051252554557	0.989383617175901	0.995203520806347	0.84396581998338
chr1	184872316	184872527	211	-	utr3	C130074G19Rik	0.489425658963336	0.56697235042529	0.433401816766355	1	0.718345458312462	0.798172462244425	-0.628363557233662	0.106583583464807	0.729870402295653	0.878549509054266	-0.734947140698469
chr1	184873896	184874435	539	-	utr3	C130074G19Rik	0.0542578693597227	0.119147166857224	0.0530706577261568	1	0.0858668333417081	0.251261155231519	-0.827427175295039	0.106583583464807	0.729870402295653	0.878549509054266	-0.934010758759847
chr1	184882770	184882952	182	-	exon	C130074G19Rik	0.746778224608184	0.791841851785661	0.803775204857958	1	0.983338277025887	0.989645594712986	0.075794946666144	0.106583583464807	0.729870402295653	0.878549509054266	-0.0307886367986632
chr1	185407470	185407671	201	+	exon	Eprs	0.741520282677612	0.787929631248863	0.786738468063256	1	0.763551105853395	0.83182664416139	-1.77989575049448	-0.987060604473324	4.4399745051166e-07	2.05975599596986e-05	-0.79283514602116
chr1	186739686	186739915	229	-	exon	Rrp15	0.822882205833445	0.855482227929316	0.913604546178977	1	0.995543221334042	0.996190448479778	-0.174099124181793	0.255470492682859	0.176004069261331	0.411496954301612	-0.429569616864652
chr1	186749182	186749306	124	-	exon	Rrp15	0.0670798877402626	0.1355345486061	0.0709622230304962	1	0.168510462071522	0.336038461937055	0.660613123466064	0.255470492682859	0.176004069261331	0.411496954301612	0.405142630783205
chr1	186967754	186969019	1265	+	utr5	D1Pas1	0.444706149878253	0.526084471054161	0.510468768865631	1	0.767869623797064	0.834857072729678	-0.307728073706032	-0.130138809282938	0.680815806286612	0.84869689304492	-0.177589264423094
chr1	186969595	186970093	498	+	utr3	D1Pas1	0.346243140727785	0.433096690684867	0.396981947672191	1	0.623325021575283	0.726085592109957	-1.36103357132533	-0.130138809282938	0.680815806286612	0.84869689304492	-1.23089476204239
chr1	187225457	187226176	719	+	utr5	Gpatch2	0.41005927846224	0.493918598945697	0.485260437488919	1	0.609780974905987	0.715783866816277	-0.0846176819786274	0.111725195974021	0.645069088700826	0.828360637306527	-0.196342877952648
chr1	187233077	187233248	171	+	utr3	Gpatch2	0.432710260543679	0.514913027562098	0.402722798628028	1	0.577931748426707	0.690187693641123	0.857835576436001	0.111725195974021	0.645069088700826	0.828360637306527	0.746110380461979
chr1	187348346	187348559	213	+	utr3	Gpatch2	0.0766313717701931	0.147347137888741	0.0860759120623074	1	0.30012769597707	0.454668037034015	-0.927924313261311	0.111725195974021	0.645069088700826	0.828360637306527	-1.03964950923533
chr1	188972199	188972722	523	-	utr3	Kctd3	0.0180269749378393	0.0632690508296803	0.017661473075665	1	0.0189049831510006	0.138275844229321	-1.04733203586968	0.563470094381012	0.0054738040377377	0.039830659168219	-1.6108021302507
chr1	189007608	189007754	146	-	utr5	Kctd3	0.0988100093479712	0.17502247914041	0.0683390708309293	1	0.359104500221323	0.505153093609126	1.64777669888438	0.563470094381012	0.0054738040377377	0.039830659168219	1.08430660450337
chr1	189648928	189649130	202	-	exon	Cenpf	0.311940325240497	0.400900286145388	0.364818279997013	1	0.502092035061184	0.628721348310514	-1.68327868073205	-0.712952240409319	0.00324906060432774	0.0270405689005341	-0.970326440322729
chr1	189652363	189652565	202	-	exon	Cenpf	0.519240147768229	0.593436482899798	0.579516182182224	1	0.643273187050486	0.741802712141101	-1.5211632094361	-0.712952240409319	0.00324906060432774	0.0270405689005341	-0.808210969026779
chr1	189652771	189653039	268	-	exon	Cenpf	0.673905458289517	0.729995710004608	0.727030376201685	1	0.730627771372857	0.807678653175525	-1.55521208884128	-0.712952240409319	0.00324906060432774	0.0270405689005341	-0.842259848431961
chr1	189653261	189653446	185	-	exon	Cenpf	0.56282062845678	0.63259413678389	0.621857222404735	1	0.800056805900875	0.860130919964445	-1.02015780102737	-0.712952240409319	0.00324906060432774	0.0270405689005341	-0.307205560618052
chr1	189653794	189654203	409	-	exon	Cenpf	0.38746336932407	0.472861936768933	0.455825591832953	1	0.415977776528901	0.554496935081467	-1.42736787348304	-0.712952240409319	0.00324906060432774	0.0270405689005341	-0.714415633073721
chr1	189657575	189658124	549	-	exon	Cenpf	0.422444007604374	0.505474927405827	0.485233551656414	1	0.595569544255477	0.70571309335108	-0.959631287808746	-0.712952240409319	0.00324906060432774	0.0270405689005341	-0.246679047399427
chr1	189659203	189659785	582	-	exon	Cenpf	0.845147832916686	0.874508296219224	0.820888386753622	1	0.696620456590931	0.781782709517226	-1.46726742605449	-0.712952240409319	0.00324906060432774	0.0270405689005341	-0.754315185645169
chr1	189668598	189668702	104	-	exon	Cenpf	0.0912416547657795	0.165649606811425	0.129510949848882	1	0.0244857434600788	0.153618098406133	0.572775776367179	-0.712952240409319	0.00324906060432774	0.0270405689005341	1.2857280167765
chr1	189679000	189679175	175	-	exon	Cenpf	0.0319595265468837	0.0873376716841562	0.0388050559397609	1	0.0396203132759527	0.183168950960074	0.15437927838567	-0.712952240409319	0.00324906060432774	0.0270405689005341	0.867331518794989
chr1	189683836	189684024	188	-	utr3	Cenpf	0.28156856235224	0.370963640105471	0.299841208038744	1	0.225807823973178	0.391318306322443	-0.261788468195563	-0.712952240409319	0.00324906060432774	0.0270405689005341	0.451163772213756
chr1	189685040	189685189	149	-	utr5	Cenpf	0.187253352033933	0.273140633139391	0.198622295960305	1	0.195717515691209	0.362142107274757	0.146700209279897	-0.712952240409319	0.00324906060432774	0.0270405689005341	0.859652449689216
chr1	189850481	189850773	292	+	exon	Ptpn14	0.00133022536890524	0.0151815564156565	0.00170035965873783	1	0.0120698128680148	0.115192283038873	0.251573100795903	1.78117445323978	1.61399744747129e-16	8.18463671121133e-14	-1.52960135244388
chr1	189856607	189856757	150	+	exon	Ptpn14	0.172794885883567	NA	0.127493992132282	1	0.394812312839699	0.537095143820408	2.33202229881326	1.78117445323978	1.61399744747129e-16	8.18463671121133e-14	0.550847845573475
chr1	190773064	190773478	414	-	utr3	Rps6kc1	0.000180233031509635	0.00476115591571286	0.000284451267965086	1	0.0153434778268958	0.126879119922917	-1.52823634793096	0.478868296345845	0.029768968309525	0.130525476434071	-2.00710464427681
chr1	190799480	190800452	972	-	utr3	Rps6kc1	0.0292751039522889	0.0832803054490527	0.0297772287260078	1	0.0493444706985544	0.202581014367664	-0.554009720805607	0.478868296345845	0.029768968309525	0.130525476434071	-1.03287801715145
chr1	190928599	190928718	119	+	utr5	Angel2	0.777252103036406	0.818470716164568	0.727000046777924	1	0.808989340022155	0.866305259172611	0.849998037719507	-0.393797710878807	0.0605253544322927	0.211703407960123	1.24379574859831
chr1	190949818	190950270	452	-	utr3	Vash2	0.00222886122909662	0.0201460002744008	0.00302120962776307	1	0.0624691554687955	0.223432475117865	-0.420050749310677	0.856760188468682	8.52773201017646e-05	0.00162026908193353	-1.27681093777936
chr1	190960245	190960501	256	-	exon	Vash2	0.00441615339932521	0.0291433290501194	0.00404462401052311	1	0.0281381887153158	0.162075629861372	-0.775001135100228	0.856760188468682	8.52773201017646e-05	0.00162026908193353	-1.63176132356891
chr1	191025770	191026055	285	+	exon	A230020J21Rik	0.0894559274197182	0.163578659204248	0.0758680361708823	1	0.187512540441388	0.354387106700967	-0.324837635435641	-0.649104108605246	0.853553068037214	NA	0.324266473169605
chr1	191063123	191063225	102	+	exon	Nsl1	0.341204985327658	0.428728121428127	0.334248317518014	1	0.293393109234272	0.448206940725016	0.498076063521316	-0.287339279887018	0.208892887830348	0.4541739458689	0.785415343408334
chr1	191108464	191108752	288	+	utr3	Batf3	0.63681934129635	0.696881823862212	0.677248209404552	1	0.491756198231034	0.620048293044108	-0.637769773014514	0.0306117138117143	0.959706529486407	0.982609787377461	-0.668381486826228
chr1	191396743	191396951	208	-	utr5	Ppp2r5a	0.0112020943885645	0.0483372823494887	0.0110022424959273	1	0.0444359105859793	0.192941060755781	-1.16631728315551	-0.731189623619903	0.000133223311639483	0.00234632577361705	-0.435127659535604
chr1	191906867	191906977	110	+	utr5	Slc30a1	0.987621834771277	0.990187665811573	0.966179369132838	1	0.952763727704731	0.971703260668491	0.739917997581761	0.870872383481371	0.00321914172709591	0.0269287248229081	-0.130954385899611
chr1	191909151	191909908	757	+	utr3	Slc30a1	0.0128578273868984	0.0522099282383712	0.021078112702887	1	0.0764332491437951	0.239893570201888	-0.284169885945781	0.870872383481371	0.00321914172709591	0.0269287248229081	-1.15504226942715
chr1	192897261	192897361	100	-	utr3	Syt14	0.129805861785893	NA	0.074091645387168	1	0.266653630206455	0.425898698539712	0.0877466409111344	0.00870516321001669	0.980602321962227	0.991290135363746	0.0790414777011177
chr1	193107392	193107583	191	-	utr3	Diexf	0.00325235647090682	0.024464335623533	0.00694658728979209	1	0.0536569535050379	0.209636980554951	-1.71836390713239	-0.23502097546824	0.238568700253342	0.490135695155859	-1.48334293166415
chr1	193123724	193123857	133	-	utr3	Diexf	0.0691183464518183	0.138174424123049	0.074910348827541	1	0.149401099599577	0.318715443474726	0.518595436814884	-0.23502097546824	0.238568700253342	0.490135695155859	0.753616412283124
chr1	193128324	193128572	248	-	exon	Diexf	0.307948018877029	0.396884944903806	0.308120871402778	1	0.261823296598066	0.421463856385417	0.655801732399595	-0.23502097546824	0.238568700253342	0.490135695155859	0.890822707867836
chr1	193174211	193174984	773	+	utr5	A130010J15Rik	0.00882176607176794	0.0421658565713582	0.0150127488316281	1	0.123385353025511	0.290902153482409	-0.827835243217415	0.226319134494187	0.576912328074085	0.784640100435189	-1.0541543777116
chr10	3973198	3973306	108	+	utr5	Mthfd1l	0.329501092481039	0.417688045824294	0.265365080905151	1	0.42553935843329	0.563183678502794	-0.413742753369833	-0.820279547741236	3.79152986941456e-05	0.000829831643761375	0.406536794371403
chr10	4047768	4047877	109	+	exon	Mthfd1l	0.0171388694809779	0.061241789659082	0.0172040723908451	1	0.0888831256565304	0.254050035728276	0.353602253768682	-0.820279547741236	3.79152986941456e-05	0.000829831643761375	1.17388180150992
chr10	4266393	4266580	187	+	utr5	Akap12	0.00873554230118818	0.0420025316713685	0.00689003906104594	1	0.0837462180862148	0.249121547397661	1.03882675665585	0.262939521237075	0.17105166120953	0.405090108322003	0.775887235418773
chr10	4313671	4313774	103	+	exon	Akap12	0.0640522253450086	0.13169505493683	0.0713558724918938	1	0.101701608970601	0.270902778972352	1.01738579283714	0.262939521237075	0.17105166120953	0.405090108322003	0.754446271600065
chr10	4353385	4353636	251	+	exon	Akap12	0.000369948670495219	0.00729703199847903	0.000721016554246016	1	0.0249929303130904	0.154197087114753	1.22863582538589	0.262939521237075	0.17105166120953	0.405090108322003	0.965696304148812
chr10	4354143	4354984	841	+	exon	Akap12	0.526116711766325	0.600001533295374	0.476977064415085	1	0.41296254380053	0.551831730863536	0.499841797153978	0.262939521237075	0.17105166120953	0.405090108322003	0.236902275916903
chr10	4355240	4355361	121	+	exon	Akap12	0.218610486234643	0.306732006926761	0.275095787437281	1	0.508053757809153	0.633807470378113	-0.141173019634587	0.262939521237075	0.17105166120953	0.405090108322003	-0.404112540871662
chr10	4355974	4356149	175	+	exon	Akap12	0.0182611020500957	0.0637880920097006	0.0223235672742718	1	0.0712205959744272	0.235658260058701	-0.733660641052481	0.262939521237075	0.17105166120953	0.405090108322003	-0.996600162289556
chr10	4356626	4356912	286	+	exon	Akap12	0.749950075889086	0.79452815392594	0.81968580229851	1	0.983751657765589	0.989645594712986	-0.226952182791223	0.262939521237075	0.17105166120953	0.405090108322003	-0.489891704028298
chr10	4368393	4368905	512	-	utr3	Zbtb2	0.0538080678989987	0.118501526822213	0.0614556596594715	1	0.157507718878007	0.325865696920834	-0.443072797207852	0.743032019618349	0.00412922949412098	0.0324382740067004	-1.1861048168262
chr10	4453772	4454031	259	+	utr3	Armt1	6.1726205806933e-07	0.000219152721096935	5.61094866339498e-06	0.0514916758839757	0.000845604592675534	0.0463537438692268	-2.03567316476314	0.254087416599109	0.282126455973909	0.539315177635812	-2.28976058136225
chr10	5805701	5805832	131	-	utr5*	Fbxo5	0.000755731267307193	NA	0.000242559033015599	1	0.0153775196935025	0.126879119922917	-1.10603884992507	0.138093830760265	0.551684565231006	0.768938794075175	-1.24413268068534
chr10	7211710	7212146	436	-	utr5	Cnksr3	0.000752317019098861	0.0110190855800685	0.000730961716407754	1	0.0203920572556605	0.142406307428077	-0.635580126732477	0.724204059729624	0.00836501291943199	0.0544077310894148	-1.3597841864621
chr10	7608497	7608597	100	+	exon	Lrp11	0.344610309158902	0.431479913118129	0.261570886283383	1	0.50166119560449	0.628267038433342	0.900811831828131	0.423444734394654	0.0578886274222913	0.205382425783405	0.477367097433477
chr10	7820896	7821280	384	+	utr3	Ppil4	0.660636873614927	0.718164469100563	0.672801568293264	1	0.403816353423811	0.544104020525151	-0.160573289597993	-0.460478499747383	0.0894291525456735	0.272018431382031	0.29990521014939
chr10	7919182	7919289	107	-	exon	Tab2	0.241972200052258	0.331077738429593	0.286883974532374	1	0.482132382999067	0.612552032968427	-1.04892349272069	-0.209103774779673	0.361596578038238	0.618457035726747	-0.839819717941018
chr10	7919968	7920402	434	-	exon	Tab2	0.101706935419305	0.178550387417276	0.126473414824904	1	0.257720721904967	0.417406325288035	-1.35396127167939	-0.209103774779673	0.361596578038238	0.618457035726747	-1.14485749689972
chr10	7955991	7956104	113	-	utr5	Tab2	0.78640664810093	NA	0.73501570499599	1	0.864726216769396	0.907363541387152	1.16484491707933	-0.209103774779673	0.361596578038238	0.618457035726747	1.373948691859
chr10	8518549	8518713	164	-	utr5	Ust	0.810709142333786	NA	0.684727171758251	1	0.549900498162394	0.667235724678716	2.95952280014652	2.75900177183876	1.04660154952401e-08	7.85271550372451e-07	0.200521028307764
chr10	8729444	8729872	428	-	exon	Sash1	0.0256847966867721	0.0774546796168136	0.0280542271521365	1	0.152716578674286	0.321407840487016	-0.724641768759721	0.417832299083232	0.0881687678475984	0.269565467768562	-1.14247406784295
chr10	8885792	8885944	152	-	utr5	Sash1	0.69092598810656	NA	0.651192215803764	1	0.833154749142105	0.883881000382233	1.254473803527	0.417832299083232	0.0881687678475984	0.269565467768562	0.836641504443771
chr10	11291100	11291471	371	+	exon	Fbxo30	0.0139877377283137	0.0547781813505912	0.0262758608129739	1	0.103405066026668	0.27178028519828	-0.590013569287776	0.890936859597468	0.00154464406862525	0.0157146351588453	-1.48095042888524
chr10	12405988	12406147	159	-	exon	Utrn	0.0753052986219876	0.145806335611114	0.0503675798466266	1	0.308207838309082	0.461462287092149	0.606112854138589	-0.00516447039182377	0.981387139970452	0.991568483710441	0.611277324530413
chr10	12538133	12538247	114	-	exon	Utrn	0.501934088065044	0.578042886413863	0.49351168864069	1	0.314748452823482	0.466566181718424	0.412488521093962	-0.00516447039182377	0.981387139970452	0.991568483710441	0.417652991485786
chr10	13128674	13129020	346	+	exon	Plagl1	0.224340259375647	0.312990276991236	0.172247107095088	1	0.222999423390445	0.388565976417124	1.53136149389736	0.501658894320444	0.252045087121091	0.505106204507902	1.02970259957692
chr10	13178897	13179034	137	-	exon	Ltv1	0.034102709944696	0.0906274411584196	0.0465173631804367	1	0.0587272951105077	0.216237769133311	0.27077983067883	-0.517704724781687	0.00991897143351099	0.0608799640656146	0.788484555460518
chr10	17723277	17723389	112	+	utr5	Cited2	0.608704431923988	0.672499444580199	0.552083056828649	1	0.865389230990288	0.907857497239045	0.789430235158622	0.511027495873214	0.0201204525511576	0.100234205696925	0.278402739285407
chr10	17723896	17724077	181	+	utr5	Cited2	0.440426652257119	0.521995855979995	0.486790530798887	1	0.435376948376479	0.572423991779154	0.285587267345739	0.511027495873214	0.0201204525511576	0.100234205696925	-0.225440228527475
chr10	17724458	17724740	282	+	exon	Cited2	0.00601179655761646	0.0342935130111849	0.00585917467107588	1	0.022524681842517	0.148476588878564	-1.05938178060158	0.511027495873214	0.0201204525511576	0.100234205696925	-1.5704092764748
chr10	17915431	17915909	478	-	exon	Heca	0.066742363793977	0.135212195733799	0.0731377816472784	1	0.213563191138741	0.380157299569443	-0.387536480498884	0.282438389350552	0.405262221189155	0.65658574491234	-0.669974869849436
chr10	18055625	18055977	352	+	utr5	Reps1	0.258042441611195	0.347924154905205	0.20051473341395	1	0.478264136477092	0.609125541355116	0.72656550319446	-0.10062055925453	0.613881443280188	0.809941948766165	0.827186062448989
chr10	18531597	18531951	354	+	exon	Nhsl1	6.82961659229309e-05	0.00262422843606898	6.40455388455263e-05	0.578459306852793	0.00412106850518033	0.0794531683618796	-0.74405490482383	0.971588471487034	0.000431337749677347	0.00582484200803954	-1.71564337631086
chr10	20245228	20245358	130	+	exon	Map7	0.14634995293414	0.229100913975913	0.112569170334086	1	0.256110845403751	0.415777987173397	1.02790172092619	0.134667985596594	0.555619177164872	0.771460674875224	0.893233735329596
chr10	20246536	20246645	109	+	exon	Map7	0.00916205694489062	0.0430505121454998	0.00768598891064625	1	0.128797808102939	0.297436298532293	1.41551946504921	0.134667985596594	0.555619177164872	0.771460674875224	1.28085147945261
chr10	20267115	20267283	168	-	exon	Gm48249	0.178346128958383	0.263569803635465	0.135655128577658	1	0.441854344423974	0.577858653746425	0.664061930477637	3.64663428343091	0.124607124378439	NA	-2.98257235295327
chr10	20269294	20269545	251	+	exon	Map7	0.138614975344741	0.220413206943734	0.110117893396552	1	0.346464173376626	0.49338421605754	0.712455648346891	0.134667985596594	0.555619177164872	0.771460674875224	0.577787662750297
chr10	20273211	20273441	230	+	exon	Map7	0.175582335751467	0.260526381165165	0.174706256086038	1	0.247789943878079	0.41058599018567	0.915666329035286	0.134667985596594	0.555619177164872	0.771460674875224	0.780998343438692
chr10	20273708	20273854	146	+	exon	Map7	0.162428510812674	0.246362860897692	0.177920337068619	1	0.229512690188125	0.394168932783648	0.915029118306671	0.134667985596594	0.555619177164872	0.771460674875224	0.780361132710077
chr10	20276125	20276225	100	-	exon	Gm48249	0.116508384159083	0.195931871503603	0.108144589715913	1	0.151376705860263	0.320388947136333	1.13976377485595	3.64663428343091	0.124607124378439	NA	-2.50687050857495
chr10	20325102	20325655	553	+	exon	Bclaf1	0.725242919193889	0.774080826210313	0.712284032608557	1	0.532582822865089	0.653782050931689	-0.399523213033131	-0.297021258438408	0.232424368528819	0.482141640695277	-0.102501954594723
chr10	20332030	20332184	154	+	utr3	Bclaf1	0.0748886982884946	0.145292259236869	0.0992337306711965	1	0.0360303878003119	0.176333137962841	0.753064890368936	-0.297021258438408	0.232424368528819	0.482141640695277	1.05008614880734
chr10	20333332	20333477	145	+	utr3	Bclaf1	0.00687189467222857	0.0364938595241678	0.010848706172379	1	0.011112436755462	0.112896978478209	0.727245200682101	-0.297021258438408	0.232424368528819	0.482141640695277	1.02426645912051
chr10	20334424	20334535	111	+	exon	Bclaf1	0.0109924368597845	0.0478711228097759	0.0116447084889266	1	0.0455356224859273	0.195228167900436	0.514085846053332	-0.297021258438408	0.232424368528819	0.482141640695277	0.81110710449174
chr10	20339654	20339850	196	+	utr3	Bclaf1	0.0552309973637982	0.12070449800091	0.0743601829697145	1	0.0392726558274823	0.18279109663726	0.34403319214528	-0.297021258438408	0.232424368528819	0.482141640695277	0.641054450583688
chr10	20959739	20959997	258	+	utr5	Ahi1	0.729459781032969	0.778020309594885	0.706183499145375	1	0.52684769676304	0.648638645461495	-0.289877236852912	-0.782663707309	0.00529668705559612	0.0390637311131376	0.492786470456088
chr10	21368349	21368560	211	+	utr3	Hbs1l	2.73274477627538e-05	0.0015787251187287	0.000138628369200628	1	0.00759135200547183	0.09942244304123	-2.34864771466255	-0.251557761324153	0.212077950884841	0.457505991743065	-2.0970899533384
chr10	24595574	24595707	133	+	utr5	Ctgf	0.199898840613307	0.286825429887441	0.208277330161758	1	0.459611245444255	0.593637741493383	1.61409370639311	2.37537166273538	5.91927723867614e-14	1.31892259199956e-11	-0.761277956342274
chr10	25441527	25441992	465	+	utr5	Epb41l2	0.0164212709252645	0.0597046627448498	0.0157110875747333	1	0.0226225879519032	0.148559647529841	1.23004756859556	0.188838693604702	0.368744132068604	0.625135082562611	1.04120887499085
chr10	25443678	25443883	205	+	exon	Epb41l2	0.00348951227608715	0.0254921077881066	0.00342498357201364	1	0.0544765759852932	0.210762613667074	1.16380257614592	0.188838693604702	0.368744132068604	0.625135082562611	0.974963882541216
chr10	25501810	25502295	485	+	exon	Epb41l2	0.589904862896148	0.65589321847253	0.529681232772063	1	0.516904595125654	0.641183873201533	0.415121102021455	0.188838693604702	0.368744132068604	0.625135082562611	0.226282408416752
chr10	26107805	26108023	218	+	exon	Gm4739	0.00621268492714058	0.034929997220592	0.0061497588413476	1	0.104378747438107	0.272632680713739	0.805617497358114	-0.26016402544861	0.345810342422115	0.604267091138106	1.06578152280672
chr10	26108173	26108406	233	+	exon	Gm4739	0.0208722979051397	0.0683121372441077	0.0244948183468981	1	0.031223880206283	0.167793181046226	0.862824084249785	-0.26016402544861	0.345810342422115	0.604267091138106	1.12298810969839
chr10	27936414	27936689	275	+	exon	Gm10145	0.104427693435874	0.181926214329109	0.0898679329051926	1	0.297733401916045	0.452529290107748	1.27651960669232	0.621358908847496	0.0846046164883201	0.262599301409294	0.655160697844824
chr10	29146569	29146735	166	+	utr5	Soga3	0.0197155375710902	0.0663614378009088	0.0215399897514349	1	0.0564019372756077	0.213348926572223	-1.74652545905138	-0.108544842056928	0.651245218822267	0.831138782261586	-1.63798061699445
chr10	29147237	29147484	247	+	exon	Soga3	0.0253050777877314	0.0767627718536923	0.0192007843762494	1	0.11742046443478	0.285956279232083	-0.966184542644433	-0.108544842056928	0.651245218822267	0.831138782261586	-0.857639700587504
chr10	29148171	29148285	114	+	exon	Soga3	0.496371614451351	0.573223321606842	0.429722076244842	1	0.461524113362268	0.595219728608299	0.0990095341586573	-0.108544842056928	0.651245218822267	0.831138782261586	0.207554376215585
chr10	29196241	29196721	480	+	exon	Soga3	0.0359419518160058	0.0934175005326114	0.0418220075315222	1	0.136147720979877	0.305695162472445	-1.6024542468364	-0.108544842056928	0.651245218822267	0.831138782261586	-1.49390940477947
chr10	29197125	29197292	167	+	exon	Soga3	0.00140162303895983	0.0154929092077303	0.0011255762103112	1	0.00163755209706348	0.0607385990551275	-2.45437253848704	-0.108544842056928	0.651245218822267	0.831138782261586	-2.34582769643011
chr10	29346856	29347471	615	+	utr3	Echdc1	0.00221228718129424	0.0200985271455145	0.00227410280562644	1	0.0145436537319969	0.123705472297454	-0.838105150213914	0.575457128761484	0.517294125476228	0.745208967239653	-1.4135622789754
chr10	31325963	31326064	101	+	utr3	Hddc2	0.00233121937659222	0.020555682292561	0.00171745325869674	1	0.07133633246101	0.235716982430794	0.789156850355921	0.0367011865054253	0.879775416636074	0.949924910209259	0.752455663850495
chr10	31608695	31609188	493	-	exon	Rnf217	0.00137653471160075	NA	0.00061812871992634	1	0.00649108231573239	0.0936818730988972	2.2467694843495	5.14717480203137	6.62885854134861e-15	2.19551338491049e-12	-2.90040531768187
chr10	33996788	33996892	104	-	exon	Rwdd1	0.434439123747135	0.516139962840259	0.387069060846542	1	0.649147006840434	0.746256419690812	-0.429545609162192	-0.357168924104324	0.144527023038197	0.366060792318443	-0.0723766850578674
chr10	34001749	34001855	106	-	exon	Rwdd1	0.0368004610887744	0.0948956985801774	0.0547140072628854	1	0.0202048181673461	0.141532647975416	0.865255246587639	-0.357168924104324	0.144527023038197	0.366060792318443	1.22242417069196
chr10	34002505	34002616	111	-	exon	Rwdd1	0.0156624936454888	0.0582650015076944	0.0292542610548018	1	0.00304671944847694	0.0723302162125566	1.23138744162259	-0.357168924104324	0.144527023038197	0.366060792318443	1.58855636572691
chr10	34151634	34151812	178	-	utr3	Dse	0.769037466580221	0.811553507712048	0.703336757580365	1	0.685582428618367	0.773909513297961	-0.882985223311528	0.85341880074285	8.38259989064712e-05	0.0015988912320604	-1.73640402405438
chr10	34152301	34152571	270	-	exon	Dse	0.0216457016266443	0.0699662227378349	0.037201460093814	1	0.153123905642853	0.321751824485039	-0.805464250065986	0.85341880074285	8.38259989064712e-05	0.0015988912320604	-1.65888305080884
chr10	34153638	34154001	363	-	exon	Dse	0.0239437039507739	0.0743612023327745	0.0388521381169736	1	0.130608576858663	0.299595183132081	-0.345877858892671	0.85341880074285	8.38259989064712e-05	0.0015988912320604	-1.19929665963552
chr10	34184032	34184185	153	-	utr5	Dse	0.181071027017403	0.266310925568594	0.199882160625008	1	0.600072490130442	0.708399941076722	0.209105585943125	0.85341880074285	8.38259989064712e-05	0.0015988912320604	-0.644313214799724
chr10	34207202	34207347	145	-	utr5	Dse	0.91910325486164	0.93581081222079	0.95173785365439	1	0.612231465846178	0.717143275886536	1.06691549498179	0.85341880074285	8.38259989064712e-05	0.0015988912320604	0.213496694238938
chr10	34282287	34283897	1610	+	utr3	Tspyl1	0.420960235211108	0.504243326279865	0.484429244437518	1	0.596761589131832	0.706188272121024	-1.38844933022434	-0.961303531201541	0.00014649839319144	0.00252568038719029	-0.427145799022798
chr10	37001461	37001568	107	+	utr3	Hdac2	0.0249183018069309	0.0761621373410187	0.0271427336309059	1	0.0848402298685285	0.250044360532543	0.0286847048982586	-0.375383939884614	0.133793830629896	0.348245775482878	0.404068644782873
chr10	37136154	37136514	360	-	exon	Marcks	0.0677201728668985	0.136393068837438	0.110364238648724	1	0.311192933961279	0.463615299724721	-0.0165491762492048	0.203833881263571	0.397764597377436	0.649361926060832	-0.220383057512776
chr10	39369857	39370151	294	+	utr5	Fyn	0.773911048863637	0.815629834922066	0.849545082829664	1	0.951526442220641	0.970870256757001	-0.0995751735684838	-0.764476175579363	0.00101569728524371	0.0113847898451174	0.664901002010879
chr10	39563754	39563930	176	+	exon	Fyn	0.276634391621878	0.365932467963605	0.2928592508367	1	0.332005067213174	0.481809390607074	-1.70093503955786	-0.764476175579363	0.00101569728524371	0.0113847898451174	-0.936458863978493
chr10	39625828	39626019	191	+	utr5	Traf3ip2	0.708282888480559	0.759816161246487	0.640032956290301	1	0.905163582632047	0.937443723854094	-0.0445706756738075	0.293851073735088	0.357097170255926	0.613943975521207	-0.338421749408896
chr10	39626387	39626590	203	+	exon	Traf3ip2	0.0130278342951936	0.0527051309043473	0.0127721905143914	1	0.0221179843790435	0.14758640588184	-1.71727791147143	0.293851073735088	0.357097170255926	0.613943975521207	-2.01112898520652
chr10	39891687	39891914	227	-	utr3	Mfsd4b4	0.0792873019033961	NA	0.0604975353065729	1	0.250523150228934	0.41262373682258	-0.561833967451814	0.331985398473962	0.464724497533816	0.705360559472835	-0.893819365925776
chr10	40223828	40223970	142	-	exon	Rpf2	0.144538769712145	0.226949977618255	0.175574846208628	1	0.0725727663471196	0.236362428137356	0.222848226139869	-0.16440574313538	0.474419427112283	0.713448419584133	0.387253969275249
chr10	40249695	40249881	186	-	exon	Gtf3c6	0.0546488412526401	0.119768670360107	0.0634543013517379	1	0.239222170068596	0.402774246232175	0.458103062323875	0.241642961070124	0.309026025850146	0.566862509187009	0.216460101253751
chr10	40254305	40254535	230	-	utr5	Gtf3c6	0.0593442137992462	0.125803496938646	0.0796177184529552	1	0.0133462208694437	0.120014663843567	1.5010557972297	0.241642961070124	0.309026025850146	0.566862509187009	1.25941283615958
chr10	40936213	40936629	416	+	exon	Wasf1	0.169598621932425	0.25436927480098	0.179429669124164	1	0.36100373019728	0.507052387585077	0.288972905797013	0.0370917084578224	0.865166635843527	0.942568131589192	0.251881197339191
chr10	41451499	41452007	508	+	exon	Zbtb24	0.00103694429109204	0.0132430468024934	0.00326564519837029	1	0.0633058517335391	0.225377617871717	-0.896651703088287	0.683749353247578	0.0023474974337378	0.0212444906218758	-1.58040105633587
chr10	41486338	41486900	562	+	utr3	Mical1	0.255890959050885	0.345705959290054	0.184683189465545	1	0.344544382285103	0.492003630304638	-0.802014272858722	-1.00137872179354	2.82317523444628e-05	0.00065074631657942	0.199364448934823
chr10	41490056	41490294	238	-	utr5	Smpd2	0.781557127873975	0.821736681711609	0.827145028379251	1	0.618716547538379	0.72226612520755	-0.569811665555768	-0.319087531803136	0.207496660987314	0.452587117805923	-0.250724133752632
chr10	41811069	41811186	117	+	exon	Sesn1	0.10543235599726	0.183134558088391	0.0733019306005264	1	0.164027179652603	0.332228505409847	-0.751752311206813	0.601009078702792	0.0307254058525397	0.133723411107979	-1.3527613899096
chr10	42054234	42054466	232	-	exon	Gm9855	0.0530880613197689	0.117567273521524	0.0470100968785825	1	0.272146920280295	0.429766896167669	0.588429864046953	0.222662138177035	0.323038036960078	0.581468466528141	0.365767725869918
chr10	42183729	42183887	158	-	utr3	Foxo3	0.133116840019014	0.214086804132771	0.101144118443021	1	0.237707551775788	0.401521624311585	0.188065025333605	-0.175982464933011	0.38599750916719	0.639113640333268	0.364047490266617
chr10	42186059	42186361	302	-	utr3	Foxo3	0.0158210443862692	0.0586336492578394	0.0214447329339983	1	0.115136987565943	0.283376813131155	-1.21154090412507	-0.175982464933011	0.38599750916719	0.639113640333268	-1.03555843919206
chr10	42196523	42196783	260	-	exon	Foxo3	0.00142218348017895	0.0156228967451341	0.00236738119720729	1	0.0292770091567941	0.163164212422038	-1.66597061001057	-0.175982464933011	0.38599750916719	0.639113640333268	-1.48998814507756
chr10	42275061	42275320	259	-	exon	Foxo3	0.00826747075774387	0.0408358767088117	0.00824267229347787	1	0.104935062937298	0.273055876648618	-1.26211708116215	-0.175982464933011	0.38599750916719	0.639113640333268	-1.08613461622914
chr10	42502167	42502294	127	+	utr5	Snx3	0.24081295524888	0.329956127012822	0.19676654769205	1	0.580112206871678	0.691536882723627	0.0655770856941501	-0.443637565027116	0.0247458690482645	0.115053035164015	0.509214650721266
chr10	42761628	42761820	192	+	utr5	Sec63	0.117090645049016	0.196538684843999	0.0930496985697055	1	0.217299041539166	0.383847866988179	1.57922978591665	-0.0819502657517799	0.75349977984688	0.891469651040082	1.66118005166843
chr10	42815001	42815176	175	+	exon	Sec63	0.18996114029939	0.276313220226432	0.235780026516232	1	0.066062368496989	0.230047501157501	1.01416776434834	-0.0819502657517799	0.75349977984688	0.891469651040082	1.09611803010012
chr10	42816313	42816431	118	+	exon	Sec63	0.0412463323748017	0.101521123000077	0.0492101675012419	1	0.0613688607478437	0.221643108723636	0.956234876110419	-0.0819502657517799	0.75349977984688	0.891469651040082	1.0381851418622
chr10	42828857	42829125	268	+	utr3	Sec63	0.317707295751165	0.405984733240331	0.352561029180815	1	0.616422396484018	0.720681204143551	-0.811103672304168	-0.0819502657517799	0.75349977984688	0.891469651040082	-0.729153406552389
chr10	43440203	43440332	129	+	utr3	Pdss2	0.00515851161099643	0.0319295321193893	0.00398721221143915	1	0.119781958498373	0.287805262498342	-1.41376631242513	0.407029964194286	0.128126775252692	0.338586227648894	-1.82079627661942
chr10	43511019	43511313	294	+	exon	Bend3	0.120638110661997	0.200214754506766	0.128612828141474	1	0.13174326562268	0.301076233116915	0.584911925307501	0.932712882582164	3.30823789402892e-06	0.000114472815222563	-0.347800957274662
chr10	43511459	43512201	742	+	utr3	Bend3	0.00202031038983496	0.0190838031708292	0.00296796458864838	1	0.0245456080712432	0.15364481890506	-0.0573543245954386	0.932712882582164	3.30823789402892e-06	0.000114472815222563	-0.990067207177602
chr10	43525278	43525464	186	-	exon	1700021F05Rik	0.544956639812515	0.616575543017959	0.526054356563501	1	0.575709048232114	0.688242467368747	0.142378958354745	0.353150838595735	0.185425314871956	0.424159346723971	-0.21077188024099
chr10	43532766	43532875	109	-	exon	1700021F05Rik	0.75541116214813	0.798978726790611	0.812230864922315	1	0.923226956075652	0.950925824153317	-0.143440266493457	0.353150838595735	0.185425314871956	0.424159346723971	-0.496591105089193
chr10	43582996	43583155	159	+	utr3	Cd24a	0.645212338135664	0.704589654686534	0.691922001452346	1	0.862288790750158	0.905839720461575	-0.702664376629551	0.0569209291973724	0.868107239629646	0.943922324332916	-0.759585305826923
chr10	52319473	52319703	230	+	exon	Dcbld1	0.000129277432019679	0.00392646979800089	0.000152042301510639	1	0.0168669472768149	0.133475799572738	-1.34652246752871	0.219342725274195	0.343018843116387	0.601961229936706	-1.5658651928029
chr10	52339662	52339911	249	-	utr3	Gopc	0.0793080364077624	0.150736216521477	0.0907962926774434	1	0.332963800716456	0.48249187189965	-0.558289864597964	0.353892627220265	0.201001309063998	0.44389107280863	-0.91218249181823
chr10	52417637	52417866	229	+	utr5	Nus1	0.999874416923686	0.999874416923686	0.954673884816276	1	0.836497095996889	0.886306870299596	0.742405689836183	0.27177840614641	0.313439212937436	0.572117355345248	0.470627283689772
chr10	53537718	53537856	138	-	exon	Mcm9	0.476075643412613	0.55498389951804	0.404612609718764	1	0.582403609983886	0.693820606063104	-0.617639189747448	-0.0879131825440008	0.75819083420158	0.894357456306122	-0.529726007203447
chr10	53596961	53597157	196	-	utr5	Mcm9	0.437539336972996	0.519128345805683	0.430855651306971	1	0.468854013057807	0.601119923724676	-0.0790186937956909	-0.0879131825440008	0.75819083420158	0.894357456306122	0.00889448874830984
chr10	56115193	56115651	458	+	exon	Msl3l2	0.16416557981742	0.248403287838292	0.165277935633041	1	0.303667103684675	0.45794896398049	-0.0541833374825671	0.934341669122282	0.0302000757788828	0.132022091083309	-0.988525006604849
chr10	56388420	56388861	441	+	utr3	Gja1	0.0679807076252796	0.136750753635901	0.106301115119474	1	0.225379609262351	0.390943029965779	0.623707930654597	1.61167548891069	6.87695460018359e-13	1.18979405118e-10	-0.987967558256088
chr10	56497997	56498110	113	+	exon	Gm9118	0.0016634769004624	0.0172555250467762	0.00417918644372975	1	0.000829567658307637	0.0461509477377773	1.48423254261108	-0.0559893465841843	0.794603647790553	0.911791986564614	1.54022188919527
chr10	58269336	58269493	157	+	utr3	Gcc2	0.629882382688505	0.690823678332284	0.641701554665528	1	0.400901823063596	0.542227348563606	0.553044365006953	0.147034097021808	0.553265733496711	0.769833723757265	0.406010267985145
chr10	58270775	58271044	269	+	exon	Gcc2	0.818978682566812	0.852429807626548	0.830343090034626	1	0.462873199187931	0.595937308281476	-0.0590788052941592	0.147034097021808	0.553265733496711	0.769833723757265	-0.206112902315968
chr10	58285917	58286137	220	+	exon	Gcc2	0.123219492171919	0.203213714700474	0.150909147288515	1	0.0296548626822434	0.164284737174875	1.85044817731603	0.147034097021808	0.553265733496711	0.769833723757265	1.70341408029423
chr10	58480058	58480290	232	+	exon	Ranbp2	0.947352072396922	0.957710363849098	0.960496758999738	1	0.781825012958142	0.846144848783363	-0.308473994258023	0.454856282718798	0.428931178538093	0.676809217980814	-0.763330276976821
chr10	58492403	58492523	120	+	exon	Ranbp2	0.0923439338885946	0.167058874818905	0.124599782822785	1	0.0331607223543251	0.170987867639415	0.885129641036359	0.454856282718798	0.428931178538093	0.676809217980814	0.430273358317561
chr10	59166522	59166750	228	-	exon	Sept10	0.0136738604509551	0.0540860897338135	0.0125078426324812	1	0.0859789884419894	0.251509647849785	0.572680883569261	-0.142334443407132	0.599579310814372	0.800465779849663	0.715015326976393
chr10	59222659	59223261	602	+	exon	Sowahc	0.10335934374968	0.180558459972872	0.113229865203545	1	0.286688269503071	0.441766031359857	-0.931229860280152	-0.173789548177736	0.713111508809049	0.870073614952195	-0.757440312102416
chr10	59732953	59733056	103	+	exon	Micu1	0.0412592354321919	0.101521123000077	0.0161224953993294	1	0.190327239900514	0.356381196366839	0.872052217853125	-0.228485052963438	0.384694126177257	0.637731013365206	1.10053727081656
chr10	59889997	59890114	117	+	exon	Dnajb12	0.00222416654986688	0.0201240594257068	0.000818824505979294	1	0.0533003232266239	0.209458929786328	1.3966887057761	0.204810182908306	0.3318911590967	0.590751801703713	1.1918785228678
chr10	59897449	59897727	278	+	utr3	Dnajb12	0.00064405468715055	0.0100644883858244	0.00209177391332057	1	0.0365604292132903	0.177796505415869	-1.51497317180719	0.204810182908306	0.3318911590967	0.590751801703713	-1.7197833547155
chr10	59996541	59996655	114	-	utr5	Anapc16	0.0114857124458358	0.0489441737224385	0.00884774594834368	1	0.144487113960394	0.313445735829045	1.51041483880434	0.300645105811682	0.223425537498245	0.471473088599396	1.20976973299266
chr10	60133307	60133445	138	+	utr3	Spock2	0.839386885927777	0.8696624255276	0.789482624017091	1	0.791290916669125	0.853189914236938	-1.77755686134122	-0.829076470373444	0.00278502155027663	0.0240456582905466	-0.948480390967775
chr10	60291586	60291686	100	+	exon	Psap	0.0134112672758841	0.0534712277812767	0.0142567608647104	1	0.13571931764754	0.305252776053345	1.39460055401528	0.011952468681132	0.95417462869403	0.979741601312006	1.38264808533415
chr10	60293282	60293392	110	+	exon	Psap	0.00872923424032473	0.0420025316713685	0.00789555383375757	1	0.102203431658412	0.271046686084335	0.832323377634028	0.011952468681132	0.95417462869403	0.979741601312006	0.820370908952896
chr10	60831167	60831501	334	-	utr5	Unc5b	0.79217662695525	0.830246751783539	0.851848620821117	1	0.942961890345505	0.964903385854929	0.860146712733599	0.474715614705488	0.0368569469730379	0.150895952724247	0.38543109802811
chr10	61355900	61356034	134	-	utr5	Pald1	0.270975464904499	0.360758696039048	0.21558212731443	1	0.366913468214829	0.512236716396666	0.987351287697469	0.0644770589596494	0.743921040714768	0.885572093235826	0.922874228737819
chr10	61422948	61423210	262	+	exon	Nodal	1.08607290417259e-05	0.000973735666407669	5.61237491537907e-05	0.507302568601114	0.00921081501088536	0.105535827078817	-1.22299337117854	0.408539035009177	0.0436727789254355	0.169013654441435	-1.63153240618772
chr10	61423445	61423628	183	+	exon	Nodal	0.000175779686870286	0.00469589146719714	0.000122671077735344	1	0.000956974913873344	0.0483552145013319	-1.62174691665172	0.408539035009177	0.0436727789254355	0.169013654441435	-2.0302859516609
chr10	61424438	61424829	391	+	utr3	Nodal	0.000997799841189436	0.0129821306965363	0.000806046742668968	1	0.00649213524442327	0.0936818730988972	-1.48003965345721	0.408539035009177	0.0436727789254355	0.169013654441435	-1.88857868846638
chr10	61452519	61452724	205	-	utr5	Eif4ebp2	0.257099450129471	0.346916193272908	0.250502010611235	1	0.468717655732859	0.60102854077936	1.03084562448656	-0.0161037396888172	0.930317832597344	0.97054229465269	1.04694936417538
chr10	61580840	61581034	194	+	utr3	Lrrc20	0.012284138523734	0.0507771720730693	0.00876624052853575	1	0.115851580467238	0.284242652926393	-0.858031179732258	0.51319094607448	0.100989057890775	0.293608458650072	-1.37122212580674
chr10	61648624	61648730	106	+	utr5	Ppa1	0.0272071099220168	0.079673476630756	0.0308606900467278	1	0.133445217118838	0.302569747137851	0.839150941534586	-0.331299082480087	0.0747845179526887	0.24280725983868	1.17045002401467
chr10	61691428	61691588	160	+	utr3	Sar1a	0.0109172316908864	0.0477817300238205	0.020631024736181	1	0.0680977892057304	0.231776575666819	-1.68590280370986	0.182650796506617	0.355317799694124	0.612877580888443	-1.86855360021648
chr10	61695632	61695873	241	+	exon	Tysnd1	0.00818189959441835	0.0406780326526629	0.00889340524548312	1	0.00405263056054994	0.0794531683618796	-1.21913466370851	0.485731734267271	0.036180800796743	0.149291486115854	-1.70486639797578
chr10	61757891	61758012	121	-	utr5	H2afy2	0.0258558262637015	0.07772905243004	0.0211300089018746	1	0.140557865757046	0.310485082078453	0.132809234076181	-0.566959186436295	0.00590352128205663	0.0420218702681146	0.699768420512476
chr10	62292373	62292522	149	-	exon	Hk1	0.00728073316747818	0.0376815088014789	0.00608076050323416	1	0.127672303303056	0.296021521718233	0.490623870220444	-0.307990708467201	0.125897176593654	0.334678936910028	0.798614578687645
chr10	62295862	62296138	276	-	exon	Hk1	0.275612351739621	0.365179166150302	0.244003799404994	1	0.505988353795303	0.63222871699359	0.0487346766708984	-0.307990708467201	0.125897176593654	0.334678936910028	0.356725385138099
chr10	62559747	62559902	155	-	utr3	Kif1bp	0.993158950918324	0.994615688632635	0.921195300830988	1	0.880953207255067	0.919796819559135	-0.204388990547984	0.254570471948049	0.252961216982566	0.506404527218297	-0.458959462496033
chr10	62578079	62578314	235	+	exon	4933428P19Rik	0.754972823086123	0.798610270255324	0.829142409565518	1	0.97578751145342	0.985855205752147	1.10644202182494	NA	NA	NA	NA
chr10	62598525	62598669	144	-	exon	Ddx21	0.444069918248078	0.525471882998258	0.437835429333506	1	0.271823963376315	0.429330306444376	-0.0362586433284611	0.0959883115452677	0.628468497430257	0.818023899711289	-0.132246954873729
chr10	62646978	62647259	281	-	exon	Ddx50	0.930162029435264	0.944203816704872	0.895728725293049	1	0.672970796779323	0.763405639142249	-0.617746219591615	-0.730567258601737	0.00417137979850291	0.0325779667109845	0.112821039010122
chr10	62745365	62745531	166	-	exon	Ccar1	0.785328590967151	0.824822692394324	0.717378740447142	1	0.285113400424894	0.440980335195733	-0.416655319788187	-0.0989466300852222	0.678136799487556	0.847440497388171	-0.317708689702965
chr10	62746954	62747125	171	-	exon	Ccar1	0.104963924276179	0.182568542631112	0.139136973466401	1	0.0449930886859622	0.194308196391415	0.302667065210656	-0.0989466300852222	0.678136799487556	0.847440497388171	0.401613695295879
chr10	62750661	62750767	106	-	exon	Ccar1	0.0401179986178825	0.0998975654693038	0.0655146456035853	1	0.00851345290252746	0.10317813327407	0.871650553125972	-0.0989466300852222	0.678136799487556	0.847440497388171	0.970597183211194
chr10	62750985	62751088	103	-	exon	Ccar1	0.508206243345683	0.583516115689113	0.387070404613508	1	0.0145127063032635	0.123687520407624	0.970199648676902	-0.0989466300852222	0.678136799487556	0.847440497388171	1.06914627876212
chr10	62751770	62751928	158	-	exon	Ccar1	0.551212861271371	0.622226294880413	0.432682753165405	1	0.0097882667751245	0.108257058285359	0.92460937802752	-0.0989466300852222	0.678136799487556	0.847440497388171	1.02355600811274
chr10	62753220	62753457	237	-	exon	Ccar1	0.637859292871352	0.697847785470987	0.529001316002384	1	0.0498331758442232	0.203392913552916	0.303897230578788	-0.0989466300852222	0.678136799487556	0.847440497388171	0.402843860664011
chr10	62756636	62756744	108	-	exon	Ccar1	0.368427003438789	0.454693837948094	0.435774781447162	1	0.0576419096493603	0.215330560092201	0.734377407776112	-0.0989466300852222	0.678136799487556	0.847440497388171	0.833324037861334
chr10	62760164	62760319	155	-	exon	Ccar1	0.248165730949505	0.337322975177306	0.312164669481859	1	0.0320791840385703	0.168950414597781	0.612384041251204	-0.0989466300852222	0.678136799487556	0.847440497388171	0.711330671336426
chr10	62838997	62839104	107	-	exon	Tet1	0.346207041389451	0.433096690684867	0.390203553457495	1	0.111387474727796	0.279528078562825	0.825361097472857	-0.125189686038115	0.619340362011173	0.81271465407789	0.950550783510972
chr10	62840238	62840417	179	-	exon	Tet1	0.991453451230163	0.993356003286932	0.958329960893212	1	0.820736365764634	0.875332063498833	-0.285585589333508	-0.125189686038115	0.619340362011173	0.81271465407789	-0.160395903295393
chr10	63015605	63015949	344	-	utr3	Hnrnph3	0.101440587368538	0.178247307149804	0.109240318443086	1	0.206821111941082	0.373295233993703	-0.158011765721085	-0.475073514015141	0.069453343123781	0.232079269252062	0.317061748294056
chr10	63018111	63018267	156	-	utr3	Hnrnph3	0.00048380712118271	0.00860491980684241	0.000661591160737234	1	0.00326037678363579	0.0740309088917485	0.820635002758133	-0.475073514015141	0.069453343123781	0.232079269252062	1.29570851677327
chr10	63019467	63019595	128	-	utr5	Hnrnph3	0.00512008830128395	0.0318471645145034	0.00584479064685449	1	0.0267004860480687	0.15928875236041	0.84317557621859	-0.475073514015141	0.069453343123781	0.232079269252062	1.31824909023373
chr10	63023657	63023850	193	-	utr5	Hnrnph3	0.00226987657661248	0.0203099037238028	0.00318971819429713	1	0.00926088895475136	0.105713128795729	1.04719253212613	-0.475073514015141	0.069453343123781	0.232079269252062	1.52226604614127
chr10	63245799	63245970	171	+	utr5	Herc4	0.0304027181078706	0.0850203295291302	0.0431849490055479	1	0.0786032299157916	0.243508866709555	-1.55672960254673	-0.676242027468589	0.0027011756080331	0.0235219574606895	-0.880487575078146
chr10	63338620	63338978	358	-	utr5	Sirt1	0.29131411743585	0.380418435539297	0.304243862491072	1	0.277846179945245	0.434237514265415	1.46702083311174	0.120918585840537	0.670045869112925	0.842576534757672	1.3461022472712
chr10	67096445	67096687	242	+	utr5	Jmjd1c	0.989969023612218	0.991980701465573	0.955348138587151	1	0.76196496565201	0.830588580948574	1.20010324956089	0.122707767194628	0.632494940076934	0.820669718437567	1.07739548236627
chr10	67157852	67158002	150	+	utr5	Jmjd1c	0.252976328376003	NA	0.244981052089715	1	0.0632917810153999	0.225377617871717	1.56605420516793	0.122707767194628	0.632494940076934	0.820669718437567	1.44334643797331
chr10	67218942	67219288	346	+	exon	Jmjd1c	0.0496117440772574	0.112765644474188	0.0750061068226317	1	0.158526668362936	0.327076358876612	-0.395657702656829	0.122707767194628	0.632494940076934	0.820669718437567	-0.518365469851457
chr10	67226634	67226868	234	+	exon	Jmjd1c	0.842673546461136	0.872456596102769	0.826429655756013	1	0.690729521786691	0.777397904415924	0.27537045106947	0.122707767194628	0.632494940076934	0.820669718437567	0.152662683874842
chr10	67229800	67229937	137	+	exon	Jmjd1c	0.65400938327455	0.712705621356035	0.653874090243556	1	0.431515862311408	0.56892035939813	0.656179394116914	0.122707767194628	0.632494940076934	0.820669718437567	0.533471626922287
chr10	67267273	67267518	245	-	utr3	Nrbf2	0.00761925383939571	0.0388644194611659	0.0122813351102554	1	0.081482103666764	0.246437274555256	-1.23162967268793	0.231259694324939	0.339724307227815	0.599326494972678	-1.46288936701287
chr10	67547748	67548073	325	-	utr3	Ado	2.41033347537956e-05	0.00153862946659949	1.16144392076073e-05	0.106214046553569	0.000184266242988648	0.0257150359643283	-1.06145054205829	0.612842422563599	0.00212723309036363	0.019874898238175	-1.67429296462189
chr10	67548251	67548868	617	-	utr5	Ado	0.0693737553252785	0.138466708402782	0.0687357746086079	1	0.0342008047135178	0.172970663488137	-0.212656804731954	0.612842422563599	0.00212723309036363	0.019874898238175	-0.825499227295553
chr10	67909264	67909656	392	-	exon	Zfp365	0.204869638863064	0.292351826594459	0.213569665274141	1	0.343353932001941	0.491117203856531	-0.741010858869492	-0.057090637319121	0.823529383970671	0.923926084885009	-0.683920221550371
chr10	67987309	67987447	138	+	exon	Rtkn2	0.00788416336796056	0.039793143258954	0.00440056799409493	1	0.0959596639370185	0.263727777355533	1.4241098487205	0.0435409710272598	0.850543515395553	0.936795456666192	1.38056887769324
chr10	68096986	68097304	318	-	utr3	Arid5b	0.000251272516027448	0.00582900122708424	0.00032667240589197	1	0.00445633776814044	0.079689575779652	-1.48228473813539	-0.0617712772375033	0.766612525974641	0.898812389937262	-1.42051346089789
chr10	68098268	68098713	445	-	utr3	Arid5b	0.913167809420353	0.930999020952798	0.866942176559058	1	0.807613161025144	0.86532612865356	-0.267583190156799	-0.0617712772375033	0.766612525974641	0.898812389937262	-0.205811912919296
chr10	68101963	68102128	165	-	utr3	Arid5b	0.0221480088068329	0.0712206725382924	0.0373451267421121	1	0.00855765386659269	0.103358594123475	0.871383813852372	-0.0617712772375033	0.766612525974641	0.898812389937262	0.933155091089876
chr10	68128888	68129058	170	-	utr3	Arid5b	0.0186419542425486	0.0645594950670549	0.037036253975104	1	0.00127480327910229	0.054311616933447	1.42020773916745	-0.0617712772375033	0.766612525974641	0.898812389937262	1.48197901640495
chr10	70169041	70169167	126	+	exon	Ccdc6	0.0901896538154629	0.164513638977815	0.0644518270059863	1	0.21848806306576	0.384990891511599	1.47401392201619	0.645486881121419	0.00140072180445259	0.0146403801395023	0.82852704089477
chr10	70174946	70175094	148	+	exon	Ccdc6	0.0856747366335445	0.158913502105035	0.0616628838197622	1	0.14639168835181	0.31601852312505	1.66052935903309	0.645486881121419	0.00140072180445259	0.0146403801395023	1.01504247791167
chr10	70189241	70189361	120	+	utr3	Ccdc6	0.949545997616294	0.959709664637011	0.98974595656192	1	0.986252551837937	0.991348263784067	0.458006835254701	0.645486881121419	0.00140072180445259	0.0146403801395023	-0.187480045866719
chr10	71228300	71228529	229	-	utr3	Tfam	0.00492355065485465	0.031082102142596	0.00914431229608447	1	0.0127515451925889	0.118149372596317	-2.08660314460922	-0.174753332652945	0.446184281721564	0.69184591936497	-1.91184981195628
chr10	71347868	71348027	159	+	utr5	Ipmk	0.174957324333047	0.25985964035812	0.1338875784879	1	0.162556730863579	0.330736155436253	1.61817309946404	0.0314536600579449	0.884532386052035	0.951877456075758	1.58671943940609
chr10	71381545	71381722	177	+	utr3	Ipmk	0.0210770730680425	0.068779448732333	0.0333495729309387	1	0.0981086686714251	0.266089149832778	-1.29784645824824	0.0314536600579449	0.884532386052035	0.951877456075758	-1.32930011830618
chr10	72297234	72297339	105	+	intergenic	NA	0.0523211135351944	0.116358034123868	0.0918394220704015	1	0.0121895159361008	0.115220245312069	0.367921191468674	NA	NA	NA	NA
chr10	74717087	74717415	328	+	intergenic	NA	0.641865479456741	0.701625368923404	0.673517878468271	1	0.381362271162897	0.525183503458	-1.06809456509881	NA	NA	NA	NA
chr10	74990979	74991607	628	+	utr5	Gnaz	0.00835576037606485	0.0409755409380948	0.00653912798012207	1	0.0139513102754736	0.121442304308122	-0.54688450953712	0.957572574821225	0.0021076602957154	0.0197799950917617	-1.50445708435835
chr10	74991800	74991901	101	+	exon	Gnaz	0.362588772853877	0.449237569493441	0.35961451627036	1	0.361132768774221	0.507156496294089	-1.04079911518167	0.957572574821225	0.0021076602957154	0.0197799950917617	-1.99837169000289
chr10	75061015	75061307	292	+	utr5	Bcr	0.000472636066134278	0.00852106167425204	0.000300247324978992	1	0.00307461356713158	0.0728052725447696	-0.583063373678467	1.02695189197859	2.08355513816523e-06	7.74218397657873e-05	-1.61001526565706
chr10	75061747	75062107	360	+	exon	Bcr	0.0886186596722389	0.162617164203182	0.089761269586209	1	0.0682653543467739	0.231849637891095	-0.174151753308965	1.02695189197859	2.08355513816523e-06	7.74218397657873e-05	-1.20110364528756
chr10	75230638	75230740	102	+	utr5	Specc1l	0.0399316048019111	NA	0.0155026456818044	1	0.255511817491282	0.415583003410534	1.55826668771091	0.298116912307345	0.159564310105285	0.388630795695317	1.26014977540357
chr10	75309856	75310065	209	+	utr3	Specc1l	1.05064847276049e-08	1.55425930737035e-05	6.27482205735379e-09	5.79291572334902e-05	0.000247122584741633	0.0275386356000356	-1.85715774695392	0.298116912307345	0.159564310105285	0.388630795695317	-2.15527465926127
chr10	75518081	75518187	106	+	utr5	Snrpd3	0.0484649987347571	0.111099000198787	0.0298430383285947	1	0.0675893907969021	0.231776575666819	0.443907833714588	-0.229987963273664	0.217752311039856	0.464500360625488	0.673895796988252
chr10	75519254	75519355	101	+	utr5	Snrpd3	0.0563130665564357	0.121792100086482	0.0353961277136356	1	0.0791617676669322	0.244166572341645	0.429995892253451	-0.229987963273664	0.217752311039856	0.464500360625488	0.659983855527115
chr10	75895444	75895586	142	+	utr3	Derl3	0.0183361594562371	0.0639433074165577	0.0130938825402152	1	0.0773923766535175	0.241377439512068	-1.5686425451072	0.15965350605141	0.716916559381956	0.871824602850496	-1.72829605115861
chr10	75921451	75921553	102	-	utr5	Smarcb1	0.433037573234916	0.515164388156161	0.364252436249645	1	0.447721207275745	0.583338790800156	-0.205168534801349	-0.65046300264946	0.000794405226973717	0.00940621841213807	0.445294467848111
chr10	76039033	76039415	382	+	exon	Zfp280b	0.196123063644576	0.282871029072027	0.255276612781166	1	0.534488392887131	0.655076351468169	-0.176512730566936	0.313257317065647	0.155513050550099	0.382056341348342	-0.489770047632583
chr10	76039607	76039819	212	+	exon	Zfp280b	0.000103562355189576	0.00345340821814747	0.000269417191214514	1	0.0180920681127893	0.136144830877757	-1.15168390418595	0.313257317065647	0.155513050550099	0.382056341348342	-1.4649412212516
chr10	76380001	76380104	103	-	exon	Pcnt	0.0748836753461823	0.145292259236869	0.0496450760462908	1	0.265341809943844	0.424684855256742	0.218464160832014	-0.520575207196689	0.00563685129337882	0.0406949116938777	0.739039368028703
chr10	76380314	76380436	122	-	exon	Pcnt	0.223904557821537	0.312431513162075	0.16816309474732	1	0.336107728451988	0.48447442808757	0.300218285483235	-0.520575207196689	0.00563685129337882	0.0406949116938777	0.820793492679923
chr10	76392482	76392821	339	-	exon	Pcnt	0.000243024248967561	0.00580712441213529	0.000301247408131841	1	5.8792051610733e-05	0.0175143418266167	-2.83948697466037	-0.520575207196689	0.00563685129337882	0.0406949116938777	-2.31891176746368
chr10	76399932	76400066	134	-	exon	Pcnt	0.0353077965694893	0.0923923773672993	0.0377109170002159	1	0.137084744174262	0.306754933959124	-0.367584842827781	-0.520575207196689	0.00563685129337882	0.0406949116938777	0.152990364368907
chr10	76404519	76404700	181	-	exon	Pcnt	0.00433653187408804	0.0288971898756797	0.00335144630052079	1	0.107536702003659	0.274928250021316	0.406552513823957	-0.520575207196689	0.00563685129337882	0.0406949116938777	0.927127721020646
chr10	76408756	76408949	193	-	exon	Pcnt	0.0347919800045104	0.0916847879639572	0.0223469550364368	1	0.156242594884205	0.324864980644144	0.246430812166422	-0.520575207196689	0.00563685129337882	0.0406949116938777	0.767006019363111
chr10	76409539	76409646	107	-	exon	Pcnt	0.0198056444800785	0.066445390456868	0.0110880212408371	1	0.0812780629667887	0.246203485532257	-0.00891376599542948	-0.520575207196689	0.00563685129337882	0.0406949116938777	0.511661441201259
chr10	76412110	76412210	100	-	exon	Pcnt	0.0349706109552655	0.0918529372769191	0.0288863607475473	1	0.181878177955733	0.349343796468634	0.592658299917567	-0.520575207196689	0.00563685129337882	0.0406949116938777	1.11323350711426
chr10	76412564	76412675	111	-	exon	Pcnt	0.0201251425412278	0.0668278208739011	0.0127341168731031	1	0.125179449274836	0.293111616139227	0.624844816295626	-0.520575207196689	0.00563685129337882	0.0406949116938777	1.14542002349231
chr10	76418435	76418614	179	-	exon	Pcnt	0.280379349065069	0.369765220439395	0.219591298365436	1	0.537628213596502	0.657789686349191	0.0223194129806253	-0.520575207196689	0.00563685129337882	0.0406949116938777	0.542894620177314
chr10	76420066	76420570	504	-	exon	Pcnt	0.0236172669645451	0.0738642923105365	0.0256589786141153	1	0.050387780176393	0.204521764061034	-1.86341066991422	-0.520575207196689	0.00563685129337882	0.0406949116938777	-1.34283546271753
chr10	76422848	76423252	404	-	exon	Pcnt	0.110041942965443	0.188521962123388	0.122975612576059	1	0.226765295650766	0.392021247722731	-1.44525242630108	-0.520575207196689	0.00563685129337882	0.0406949116938777	-0.924677219104395
chr10	76440216	76440406	190	-	exon	Pcnt	0.0968373379393376	0.172561375536953	0.0697222847754206	1	0.282559162105341	0.439029641804592	0.34733440981526	-0.520575207196689	0.00563685129337882	0.0406949116938777	0.867909617011948
chr10	76442594	76442695	101	-	utr5	Pcnt	0.0670591682906033	0.1355345486061	0.0500004865538553	1	0.154761067131675	0.323279451472748	0.400177637108622	-0.520575207196689	0.00563685129337882	0.0406949116938777	0.920752844305311
chr10	76471052	76471168	116	+	exon	Mcm3ap	0.21465684456375	0.302399923297419	0.247476832275854	1	0.515448409001845	0.640409801847443	-0.949321856562774	0.00165017286067123	0.993202399953535	0.997407436063691	-0.950972029423445
chr10	76471384	76471555	171	+	exon	Mcm3ap	0.267650385286229	0.357457842281157	0.22738264325476	1	0.26993945721292	0.427743803596657	0.253445540774614	0.00165017286067123	0.993202399953535	0.997407436063691	0.251795367913943
chr10	76482584	76482714	130	+	exon	Mcm3ap	0.379160195901405	0.46496627505124	0.306710199971377	1	0.466756983434127	0.599429946045635	0.814211009893821	0.00165017286067123	0.993202399953535	0.997407436063691	0.81256083703315
chr10	76510995	76511173	178	+	exon	Mcm3ap	0.0413850861705951	0.101573557855308	0.0283637154408587	1	0.136052274789771	0.305555145351054	0.578243158507096	0.00165017286067123	0.993202399953535	0.997407436063691	0.576592985646424
chr10	76512357	76512459	102	+	exon	Mcm3ap	0.0643536062072641	0.132192226034639	0.0491690726731965	1	0.105949417932673	0.273763527092247	0.519122645292398	0.00165017286067123	0.993202399953535	0.997407436063691	0.517472472431727
chr10	76533453	76533583	130	+	exon	Lss	0.103443710618655	0.180657196839273	0.062198314715506	1	0.291677281592955	0.446854627656094	0.793897182860113	0.520585750796408	0.0108416537806601	0.0649672394095024	0.273311432063705
chr10	76550527	76550633	106	+	exon	Lss	0.062906721030378	0.130108933893356	0.0409688277782353	1	0.111219905431579	0.27933528057129	1.21659591160104	0.520585750796408	0.0108416537806601	0.0649672394095024	0.696010160804629
chr10	77038305	77038522	217	+	utr5	Slc19a1	0.936869075102375	0.949383481060473	0.856902389248756	1	0.901376994223879	0.934885056340692	0.766182944998776	0.720514231204624	0.00102457606581273	0.0114755640699482	0.0456687137941523
chr10	77294570	77294713	143	-	utr3	Adarb1	0.000524104115441771	0.00896785553886655	0.000190822974396166	1	0.0261151699560339	0.157424017326353	-1.68853762274795	1.10228591606739	1.41114025368408e-05	0.000368600862711866	-2.79082353881535
chr10	77359672	77359772	100	-	utr5	Adarb1	0.374527373661465	NA	0.287854080387815	1	0.2992318507326	0.454241342923939	1.68734842576879	1.10228591606739	1.41114025368408e-05	0.000368600862711866	0.585062509701398
chr10	77488167	77488520	353	-	utr3	Fam207a	6.34243189180326e-05	0.00251308696317491	4.2199068369442e-05	0.382450156632253	0.00133264924217798	0.0562340042691633	-1.70561975418874	0.203991678816635	0.386990159454128	0.639805043717836	-1.90961143300538
chr10	77515657	77515758	101	-	utr5	Fam207a	0.0233356346923175	0.0734493239464574	0.0174582334244846	1	0.197122743376255	0.363431530261472	1.47053769919806	0.203991678816635	0.386990159454128	0.639805043717836	1.26654602038142
chr10	77606237	77606343	106	+	utr5	Gm49325	0.237481848102062	0.32669137906166	0.181640326304407	1	0.279464234061921	0.435881135207202	0.674965557321174	NA	NA	NA	NA
chr10	77609741	77609849	108	+	exon	Gm49325	0.227010732554974	0.315772960689226	0.179950957962584	1	0.231964340641669	0.396463255197824	0.65271520908115	NA	NA	NA	NA
chr10	78037971	78038188	217	-	utr3	Aire	0.550091870475545	0.621118870670517	0.469038153898735	1	0.765353132612839	0.833298299891484	0.428738813364822	0.547024557923969	0.0682836470565223	0.22910776034981	-0.118285744559147
chr10	78049975	78050105	130	+	utr5	Dnmt3l	0.00447441868576656	0.029348627829605	0.00667117959522818	1	0.0812858069721551	0.246203485532257	0.958425451959745	0.215128291969828	0.257396631015633	0.512146510041387	0.743297159989917
chr10	78051776	78051995	219	+	exon	Dnmt3l	0.0500627306037099	0.113245421383061	0.0497807945677307	1	0.137854379079065	0.307191135352637	0.828801713780618	0.215128291969828	0.257396631015633	0.512146510041387	0.613673421810789
chr10	78078414	78078879	465	+	utr3	Icosl	0.0905112926021343	0.164891941510101	0.0949459705424389	1	0.160528811546926	0.328564622038091	-1.33565633416278	0.437798147096078	0.17918869955461	0.415704214489681	-1.77345448125886
chr10	78171784	78171958	174	-	utr3	Pwp2	6.20301049393201e-05	0.00246896507372827	7.08956826961571e-05	0.639904432015514	0.00431867589103322	0.079689575779652	-1.70374531150063	0.191804077883466	0.321543323694933	0.579700394539376	-1.8955493893841
chr10	78393378	78393525	147	+	exon	Gm10146	0.0729892203503343	0.142738959509868	0.0679347590579587	1	0.222950209288192	0.388565976417124	1.10308369919628	0.428443368873506	0.311992810328685	0.571093635635255	0.674640330322771
chr10	78400823	78400997	174	-	utr3	Rrp1	0.033270544661472	0.0893469734221758	0.0243640546889063	1	0.122086017307799	0.290110862142434	0.578852768110057	0.036304092252173	0.854580292678959	0.938136400794761	0.542548675857884
chr10	78405062	78405274	212	-	utr3	Rrp1	0.251389315426116	0.340661307438504	0.207697988308961	1	0.345578000157631	0.493017823986238	0.275164062948558	0.036304092252173	0.854580292678959	0.938136400794761	0.238859970696385
chr10	78585390	78585587	197	-	utr3	Syde1	0.202690088318993	0.290080171544564	0.205719979411069	1	0.456519319549616	0.591193695825486	-1.00641563221939	0.246299240254404	0.389525992777537	0.64171740929002	-1.2527148724738
chr10	79669472	79669694	222	+	exon	Tpgs1	0.821143106313316	0.854129053997471	0.884036894206396	1	0.447389284807816	0.583317809572241	1.0810928680838	1.31338160055104	6.32764538826115e-08	3.79813686039872e-06	-0.232288732467237
chr10	79682209	79682319	110	+	utr5	Cdc34	0.0155792673870999	0.0581306988913333	0.0178046385259875	1	0.0846422624577921	0.249735237635051	1.85590940316835	0.749719390084636	0.000376780105710992	0.00520326368999874	1.10619001308371
chr10	79724532	79724687	155	+	exon	Hcn2	0.0128395979148915	0.0522099282383712	0.0150521870909605	1	0.013574436646231	0.12088709973765	-1.94409454338704	0.226844559664657	0.351407759262899	0.609472751734612	-2.1709391030517
chr10	79807522	79807639	117	+	exon	Palm	0.0467832643970043	0.108989043251394	0.0295914512673027	1	0.139158991965007	0.308629512679355	0.962710926173485	0.00757732324139055	0.972105826621021	0.987706663285333	0.955133602932095
chr10	79819025	79819438	413	+	exon	Palm	0.00397920354239756	0.0275272663053718	0.00354365635224157	1	0.0102331552445689	0.11039506290741	-1.57892604611673	0.00757732324139055	0.972105826621021	0.987706663285333	-1.58650336935812
chr10	79907556	79907666	110	-	utr5	Med16	0.0434957581001868	0.104427467919193	0.028393828687814	1	0.274450984566546	0.4316324396148	0.743695955363069	-0.229947616376607	0.301424446733653	0.559461899013051	0.973643571739676
chr10	79910188	79910330	142	-	utr3	R3hdm4	0.549014526414353	0.620060177688485	0.534668613782914	1	0.39262790183986	0.535134181830603	-0.104567719782344	0.126447132660688	0.569185564679029	0.779951818316232	-0.231014852443032
chr10	79931073	79931209	136	+	exon	Arid3a	0.15191912188809	0.234918837261096	0.15222204551269	1	0.343830374917763	0.491246426181816	-1.29683790788149	0.282320294491955	0.244401407349571	0.496157799072721	-1.57915820237344
chr10	79931730	79932002	272	+	exon	Arid3a	0.680593928662091	0.736318496508855	0.598737228131882	1	0.739811333899241	0.814015509553901	0.197262201296399	0.282320294491955	0.244401407349571	0.496157799072721	-0.0850580931955568
chr10	79951998	79952154	156	+	utr3	Arid3a	0.804526140477391	NA	0.839118995653435	1	0.96275239623158	0.978002241689433	-0.0221848767262781	0.282320294491955	0.244401407349571	0.496157799072721	-0.304505171218234
chr10	79960173	79960302	129	+	exon	Wdr18	0.00948200570288734	0.0439760527740036	0.00412297229560942	1	0.077608740309914	0.241562762643093	1.3849896456673	0.286129295099871	0.202104695840473	0.445066136123091	1.09886035056743
chr10	80030723	80030899	176	+	exon	Arhgap45	0.596698238040172	0.661788524408918	0.647511967136471	1	0.765600478065553	0.83346934043798	-1.3810439327169	-0.83628902007703	0.000586170312361883	0.00743122466689125	-0.544754912639873
chr10	80031085	80031230	145	+	utr3	Arhgap45	0.0127716905477835	0.0520926265265398	0.0122683010926065	1	0.0173559953126433	0.134700773622996	-2.6262628000902	-0.83628902007703	0.000586170312361883	0.00743122466689125	-1.78997378001318
chr10	80037285	80037432	147	-	exon	Polr2e	0.00593865153977262	0.0342151875699772	0.00466484407971573	1	0.119937642876545	0.2879189321458	0.710684866500676	-0.0392877413271816	0.851999213333706	0.937205507613544	0.749972607827857
chr10	80086320	80086445	125	-	utr5	Sbno2	0.062895271864952	0.130108933893356	0.0371287539566214	1	0.282317966483159	0.438923639810097	1.02015432112841	-0.204025501584934	0.333220980254179	0.592330064227651	1.22417982271334
chr10	80116576	80116832	256	+	utr5	Stk11	8.62393437952691e-05	0.00304420599990032	8.88125937265148e-05	0.799846219100993	0.0019286200253846	0.0636100211943814	-1.84814021592498	0.0263730193780371	0.906530197827555	0.960408694564658	-1.87451323530302
chr10	80131097	80132118	1021	-	utr3	Cbarp	0.120711052993452	0.200230107712554	0.134433349612085	1	0.165879337731328	0.333995142239204	-2.08038067241096	-0.787927250319278	0.00795784945769766	0.0523381637410115	-1.29245342209168
chr10	80189268	80189375	107	+	utr3	Efna2	0.0224780335239536	0.0717254934423354	0.024033916945245	1	0.104187360301221	0.272569482261127	-1.32856404955724	0.376484527645456	0.149578143884412	0.372983226855506	-1.7050485772027
chr10	80189704	80189834	130	+	utr3	Efna2	0.107738110995818	0.185866564275779	0.120056310790205	1	0.22797403048603	0.393007312215511	-1.57546662479861	0.376484527645456	0.149578143884412	0.372983226855506	-1.95195115244406
chr10	80232605	80232908	303	+	exon	Mum1	0.00132882422765279	0.0151815564156565	0.00128791370850102	1	0.00739105205841547	0.09942244304123	-1.17947294855592	0.496386502338995	0.0138313364275155	0.0774248337055833	-1.67585945089492
chr10	80265035	80265145	110	+	utr5	Dazap1	0.081070068591478	0.153199473880766	0.0768450485692284	1	0.207015518540654	0.373323240328635	0.517535478377692	-0.324850725540835	0.109149924463402	0.307055013539425	0.842386203918527
chr10	80274416	80274525	109	+	exon	Dazap1	0.0735894373588013	0.143545005725377	0.0504214149307285	1	0.275409968994148	0.432258848344826	0.395170675687892	-0.324850725540835	0.109149924463402	0.307055013539425	0.720021401228727
chr10	80319273	80319599	326	-	utr3	2310011J03Rik	0.870700656166858	0.895349697951464	0.799911659070986	1	0.859240316868336	0.903150959057488	-0.240537248050081	-0.0607804341622464	0.804761808511767	0.915583100415755	-0.179756813887835
chr10	80320265	80320488	223	-	utr5	2310011J03Rik	0.195604888206627	0.282444930489998	0.174605389471524	1	0.372115491186345	0.516725643674997	0.35183767658113	-0.0607804341622464	0.804761808511767	0.915583100415755	0.412618110743376
chr10	80335201	80335793	592	+	utr3	Reep6	0.00260195505450286	0.0219742655221383	0.00208563140937188	1	0.00907164331511953	0.104811003796197	-2.0170715557385	-0.388566338654419	0.0973085754818512	0.286001900580717	-1.62850521708408
chr10	80381073	80381346	273	-	utr3	Mex3d	4.80304631371191e-05	0.00217509383063811	3.90629190808213e-05	0.354417864820292	0.000194727009555772	0.0260623758441675	-2.59876185256152	0.264440430624978	0.195725484411123	0.437836777266501	-2.8632022831865
chr10	80381480	80382288	808	-	exon	Mex3d	0.00551829766659435	0.0331480286024823	0.00534820535780101	1	0.0166197236060756	0.132787211997646	-1.27307568492279	0.264440430624978	0.195725484411123	0.437836777266501	-1.53751611554776
chr10	80387041	80387571	530	-	utr5	Mex3d	0.000229215390161551	0.00559720684638719	0.000238313373932422	1	0.00584350298705037	0.0898018760535848	-1.30327110483052	0.264440430624978	0.195725484411123	0.437836777266501	-1.5677115354555
chr10	80399286	80399452	166	-	utr5	Mbd3	0.0165398172932327	0.0598969474886715	0.00935028012860495	1	0.175909910421029	0.343161812999198	1.56934663390549	0.544582415815955	0.00765789691348673	0.0509810013624879	1.02476421808953
chr10	80406598	80406763	165	-	utr5	Uqcr11	0.0735615599947848	0.143545005725377	0.0469712398610832	1	0.226654139765885	0.392021247722731	0.539291014620428	-0.155789391023895	0.488204734421811	0.723194701273192	0.695080405644322
chr10	80412915	80413122	207	-	exon	Tcf3	0.0717722542206793	0.141260629737428	0.0501207638028625	1	0.193469281315392	0.359753280234434	0.129663227703531	-0.105047874375402	0.629950634674519	0.819175350033025	0.234711102078933
chr10	80549417	80550136	719	-	exon	Rexo1	0.0549610801057952	0.120245143460448	0.059172860522026	1	0.0350258188878109	0.174304003069651	-1.01444981592252	0.264365716661618	0.216960319775232	0.46361791087105	-1.27881553258414
chr10	80586945	80587062	117	-	utr5	Abhd17a	0.00160304991015259	0.0167989031906899	0.00173618771456174	1	0.000106071537525472	0.0222629692965394	-1.87777346499818	0.393886147294655	0.0741325882598927	0.241567436948811	-2.27165961229284
chr10	80590175	80590280	105	-	utr5	Abhd17a	0.00125199252523552	0.0146219548078822	0.00118279206880179	1	0.000726754511845441	0.0427489039292525	-1.73774689757397	0.393886147294655	0.0741325882598927	0.241567436948811	-2.13163304486862
chr10	80634200	80634381	181	+	utr5	Csnk1g2	0.000406716770607465	0.00776844885100861	0.000724925691090425	1	0.0373083618180057	0.179076258518338	-1.04379563711351	0.356448533226855	0.079228653076836	0.251269478574067	-1.40024417034037
chr10	80656258	80656416	158	-	exon	Btbd2	0.304505322561002	0.393476378374066	0.292649336786978	1	0.631762572066149	0.733416386301809	0.264297026696058	-0.44206589543544	0.0590856318788232	0.208331279980263	0.706362922131498
chr10	80656615	80656721	106	-	utr5	Btbd2	0.804131980312153	NA	0.776844658760862	1	0.773627742593546	0.838944598737835	0.616815061533321	-0.44206589543544	0.0590856318788232	0.208331279980263	1.05888095696876
chr10	80691325	80691505	180	-	utr5	Mob3a	0.00013995941291836	0.00409993316522563	7.58012418999699e-05	0.683651400695828	0.00593557138120045	0.0900311075586059	-1.6990712520639	0.412735345559817	0.212199675121935	0.457701440648749	-2.11180659762372
chr10	80709903	80710021	118	-	utr3	Ap3d1	0.116993911521976	0.196450616471634	0.0804192003993842	1	0.286505126434429	0.441726528801609	0.201337877615808	-0.224185076627436	0.233658397374317	0.483995030070717	0.425522954243244
chr10	80710739	80710898	159	-	exon	Ap3d1	0.00938360161701732	0.0436524360338814	0.00899313699802992	1	0.0674249488167982	0.231757480798061	0.493013907087883	-0.224185076627436	0.233658397374317	0.483995030070717	0.717198983715319
chr10	80712167	80712272	105	-	exon	Ap3d1	0.0228573388463783	0.072431895608873	0.0186580277082362	1	0.164045694062686	0.332228505409847	0.341413977533007	-0.224185076627436	0.233658397374317	0.483995030070717	0.565599054160443
chr10	80712644	80712974	330	-	exon	Ap3d1	0.023385245847388	0.0734898371725026	0.0308286578908272	1	0.045495430308959	0.195216806067204	0.543683160755333	-0.224185076627436	0.233658397374317	0.483995030070717	0.767868237382769
chr10	80783430	80783577	147	+	utr3	Dot1l	0.00820194322492071	0.0406780326526629	0.00725723627135157	1	0.0977978786414713	0.26555819148897	1.30473367509539	0.0799551869668519	0.683627220184938	0.850759236696259	1.22477848812854
chr10	80791099	80791328	229	+	exon	Dot1l	0.00238955645438084	0.0208346788694345	0.00212600967938743	1	0.0160822444938002	0.130280287631794	-1.626949115769	0.0799551869668519	0.683627220184938	0.850759236696259	-1.70690430273585
chr10	80792434	80792629	195	+	utr3	Dot1l	0.0917639330900985	0.166393599613425	0.0696490920631173	1	0.254997970431466	0.415145323746024	0.5786796522936	0.0799551869668519	0.683627220184938	0.850759236696259	0.498724465326748
chr10	80797836	80798472	636	+	utr5	Sf3a2	0.412157185639207	0.496243513257407	0.326257483064105	1	0.643711644654219	0.741802712141101	0.465101620727179	-0.113815554930505	0.614461764519157	0.81018369318037	0.578917175657684
chr10	80808557	80808923	366	-	utr3	Jsrp1	0.108173378271155	0.186219337768574	0.083079970872748	1	0.310489214756297	0.463001436827774	0.147093707828479	-0.720751189494528	0.28339967101784	0.540717526533444	0.867844897323007
chr10	80826720	80826837	117	+	utr5	Oaz1	0.00533740233097126	0.0325823817673321	0.00491268323911561	1	0.0964554478910061	0.264174222879614	0.84237115780276	0.0351277166739126	0.861492972257986	0.940752628649733	0.807243441128847
chr10	80834617	80834767	150	-	exon	Lingo3	0.000919976617404174	0.0123876869439189	0.000524837985162397	1	0.00969986541508565	0.107407982144264	-0.569777211806106	1.43192225355093	2.11399940811972e-08	1.43264863114325e-06	-2.00169946535704
chr10	80835116	80835713	597	-	exon	Lingo3	0.000250590938492358	0.00582900122708424	0.000145136189776615	1	0.00148747797042259	0.0584909422452398	-0.37833323130535	1.43192225355093	2.11399940811972e-08	1.43264863114325e-06	-1.81025548485628
chr10	80854594	80854714	120	-	exon	Lsm7	0.00953143196296552	0.0441550052731117	0.00555572451361982	1	0.0825749694245868	0.248154846285733	0.89404862814531	0.101227268540013	0.614487201375732	0.81018369318037	0.792821359605297
chr10	80854922	80855113	191	-	exon	Lsm7	0.190866013062517	0.277316538212949	0.132633487785795	1	0.483501714483443	0.613419719898182	0.505407566184685	0.101227268540013	0.614487201375732	0.81018369318037	0.404180297644672
chr10	80904207	80904413	206	-	exon	Lmnb2	0.109785182463005	0.188227405744955	0.0708740102482588	1	0.240112484017075	0.403024134841455	0.0568013094428957	-0.501953604436286	0.0127987419873036	0.0731178268427928	0.558754913879182
chr10	80904639	80904794	155	-	exon	Lmnb2	0.0964901139887124	0.17218461032646	0.0687114166314009	1	0.153829654484848	0.322427793728454	0.0764631730896927	-0.501953604436286	0.0127987419873036	0.0731178268427928	0.578416777525979
chr10	80904976	80905306	330	-	exon	Lmnb2	0.0519305595391693	0.115929488548709	0.0303153047071418	1	0.166901622770418	0.334695511171071	0.173398153364482	-0.501953604436286	0.0127987419873036	0.0731178268427928	0.675351757800768
chr10	80907215	80907606	391	-	exon	Lmnb2	0.00437942009166475	0.0290304202640899	0.00213468639302523	1	0.0518495434386895	0.206658378060357	0.399362986982211	-0.501953604436286	0.0127987419873036	0.0731178268427928	0.901316591418498
chr10	80909988	80910101	113	-	exon	Lmnb2	0.00597784331625816	0.0342318305000693	0.00418817485021456	1	0.0747504966642845	0.238121236582284	0.505636553460835	-0.501953604436286	0.0127987419873036	0.0731178268427928	1.00759015789712
chr10	81019963	81020178	215	-	utr3	Diras1	0.465341639585621	0.545551762377754	0.420568230643569	1	0.503349123293008	0.630124597209019	-0.130796387150587	-0.205771230153255	0.556296123214076	0.771740929918548	0.0749748430026685
chr10	81020694	81021144	450	-	utr3	Diras1	0.0620971400408708	0.129038960057954	0.0675465686767964	1	0.171498302022188	0.339625694664504	-1.06702759132128	-0.205771230153255	0.556296123214076	0.771740929918548	-0.861256361168027
chr10	81079845	81080032	187	+	exon	Thop1	0.0670205835751848	0.1355345486061	0.0446542790146258	1	0.317900521968524	0.469804980057501	0.104309126781225	-0.178902205919582	0.411456873534886	0.66177346743653	0.283211332700806
chr10	81143930	81144256	326	+	utr5	Zbtb7a	0.200050897310927	0.286950834604361	0.203659376561577	1	0.27702354123835	0.433724547895906	-1.31356235306088	-0.404178660056654	0.0679597341488075	0.228321080819863	-0.909383693004229
chr10	81144612	81145108	496	+	exon	Zbtb7a	0.0105013157235055	0.0468390343526809	0.011457339960161	1	0.0426316182267294	0.189007678504007	-1.38089676106924	-0.404178660056654	0.0679597341488075	0.228321080819863	-0.97671810101259
chr10	81147943	81148595	652	+	utr3	Zbtb7a	0.000207186511959317	0.00519487988743192	0.000250633364893455	1	0.00561543450242147	0.0888088709146434	-2.1095527174262	-0.404178660056654	0.0679597341488075	0.228321080819863	-1.70537405736955
chr10	81153671	81153874	203	-	utr3	Pias4	0.000258537395357802	0.00588404595178422	0.000179541023906008	1	0.00113463295954976	0.051317377707232	-2.61882740627435	0.0675484517655923	0.771699978026401	0.900965840517272	-2.68637585803994
chr10	81164031	81164147	116	-	exon	Pias4	0.0754899179506791	0.14594827090617	0.0878435730459361	1	0.0269347570395734	0.159730732689257	-1.15746550546545	0.0675484517655923	0.771699978026401	0.900965840517272	-1.22501395723104
chr10	81265763	81265866	103	-	exon	Mrpl54	0.0576096403351169	0.123497211263639	0.035086182265738	1	0.214818119424438	0.381655508442611	0.783888970629604	0.0301359843363707	0.894038383158771	0.955942492474513	0.753752986293233
chr10	81268756	81268916	160	+	utr5	Apba3	0.624845395911951	0.686656894158039	0.676127601519501	1	0.550620176674934	0.667933446945096	-0.421864321323566	0.125954756947365	0.614454220096244	0.81018369318037	-0.54781907827093
chr10	81318733	81319084	351	+	utr3	Pip5k1c	0.00518584008034401	0.0319427595788574	0.00447190918113748	1	0.0132853632624368	0.119697882662053	-1.89031513655485	-0.00438753451655524	0.985361146330273	0.993299835756821	-1.88592760203829
chr10	81321272	81321397	125	+	exon	Cactin	0.709939744269086	0.761225558121818	0.636973880291281	1	0.995242286813979	0.996176708046789	0.823741109773271	0.590965679188531	0.00332356736201854	0.0274899637510771	0.232775430584739
chr10	81322389	81322915	526	+	exon	Cactin	0.534997705711574	0.608254084270006	0.582355003871581	1	0.483426715987177	0.61341655978862	0.173514797638549	0.590965679188531	0.00332356736201854	0.0274899637510771	-0.417450881549982
chr10	81325056	81325176	120	+	exon	Cactin	0.212460383712356	0.300190761832358	0.162804986651907	1	0.579672626948104	0.69136984500397	0.901877521209842	0.590965679188531	0.00332356736201854	0.0274899637510771	0.310911842021311
chr10	81346902	81347102	200	-	exon	Hmg20b	0.588501173204061	0.654742593802864	0.644991544303189	1	0.531561547852838	0.652875501319452	-0.637498296647151	-0.210772507149758	0.34550901266892	0.604264351328277	-0.426725789497392
chr10	81348956	81349147	191	-	utr5	Hmg20b	0.0184690202715707	0.0641608704228811	0.0106062507023479	1	0.15747343937269	0.325865696920834	0.310077138507368	-0.210772507149758	0.34550901266892	0.604264351328277	0.520849645657127
chr10	81363817	81364223	406	+	utr3	Mfsd12	0.00933404939105077	0.0435131420141632	0.00833987217128907	1	0.0794374063309619	0.244429138404748	-1.34888661972516	-0.145952120398434	0.693184884279208	0.856724958655528	-1.20293449932672
chr10	81400391	81400955	564	-	utr3	Nfic	0.000504301588141029	0.00875964950360033	0.000458514791650877	1	0.00099485660509349	0.0488696848299914	-2.70416778852384	-0.825655202059087	0.000473311298546497	0.00626509086986929	-1.87851258646475
chr10	81559486	81559649	163	+	utr5	Aes	0.0533241320328436	0.117972331984925	0.0374203169178312	1	0.074576502048986	0.238121236582284	0.239337020436103	-0.633055157534576	0.0116772852660451	0.0685260004479087	0.872392177970679
chr10	81564599	81564831	232	+	utr3	Aes	0.153463473245135	0.236703521043929	0.137363106675819	1	0.217341842995583	0.38385005164739	-0.0583279773032705	-0.633055157534576	0.0116772852660451	0.0685260004479087	0.574727180231306
chr10	81626554	81626666	112	-	utr5	Sirt6	0.177957930703859	0.263259098821243	0.134697422705405	1	0.495273043151216	0.623043163372711	0.43251299174236	-0.316502811756996	0.179688454533041	0.416272591739588	0.749015803499355
chr10	81642862	81643801	939	+	utr3	Ankrd24	0.255505518244379	0.345237780474517	0.26296435327286	1	0.379293103566606	0.523348544963037	-0.825223332594851	0.143140956767124	0.628178303182518	0.817898536826344	-0.968364289361975
chr10	82622856	82623071	215	-	utr5	1190007I07Rik	0.0875665425720407	0.161286705098451	0.0580762600637929	1	0.343304252630513	0.491117203856531	1.0390277419767	0.0494226474867426	0.861411909304621	0.940733962441242	0.989605094489961
chr10	82860450	82860575	125	+	utr5	Txnrd1	0.0571651692880453	0.122856668910579	0.0438844735699444	1	0.0911496810156812	0.257499940097833	1.07558233736634	0.187163495452357	0.336541736785692	0.596265876204607	0.888418841913987
chr10	82874541	82874651	110	+	utr5	Txnrd1	0.0357502150665382	0.0931373375199862	0.0371690743337592	1	0.153697998313818	0.322224974898549	1.10140167076602	0.187163495452357	0.336541736785692	0.596265876204607	0.914238175313664
chr10	83365862	83366008	146	+	utr3	D10Wsu102e	0.0636676613151851	0.131299758790331	0.0875482296654656	1	0.213975272607417	0.380817429664577	-1.76205461231556	-0.627590701881858	0.00579648819112876	0.0415212641688941	-1.1344639104337
chr10	83594177	83594462	285	+	utr3	Washc4	0.0335878328793293	0.0897968688665442	0.0502665964121516	1	0.0425828435607132	0.188972878559917	-2.16523676647693	-0.40551393895081	0.175931064167155	0.411489644408067	-1.75972282752612
chr10	84373896	84374428	532	-	utr3	Nuak1	0.281349824620104	0.370733527809983	0.314498185056193	1	0.449880525018782	0.585161499795557	0.128991566151615	0.476868806599705	0.0838258065128013	0.26116499163071	-0.34787724044809
chr10	84527618	84527792	174	-	exon	Ckap4	0.0374792441181854	0.0958967341576863	0.0379515644175686	1	0.0719470441288168	0.236042599319852	-0.748939609031102	0.426658330842454	0.0234750987488279	0.110933419730161	-1.17559793987356
chr10	84548025	84548129	104	-	exon	Platr7	0.0841165643069218	0.156865324253166	0.0892446575005143	1	0.0442080210154337	0.192732130219692	-3.18845527578701	-1.01471779866806	0.00815291773757607	0.0532401457587894	-2.17373747711895
chr10	84549530	84549659	129	-	exon	Platr7	0.354425916676207	0.441341812067622	0.372054685840409	1	0.53428298115361	0.654911511939686	-1.43917380889764	-1.01471779866806	0.00815291773757607	0.0532401457587894	-0.424456010229578
chr10	84725900	84726035	135	+	utr3	Polr3b	0.244709145074246	0.333588145930809	0.282315217374529	1	0.526327499057221	0.648363637807642	-1.15504698867265	-0.489538522907245	0.0142158736094033	0.079128931604801	-0.665508465765402
chr10	84917434	84917779	345	+	utr5	Ric8b	0.224590942123921	0.313238078775049	0.201784847225452	1	0.408893461996357	0.548617045116426	0.588938624605089	-0.114263137147352	0.607720731780619	0.805935901722446	0.703201761752441
chr10	84947666	84947801	135	+	exon	Ric8b	0.000332770385049682	0.00682140863210388	0.000351688639249013	1	0.000897749617912517	0.0468402131153791	-2.37140932988044	-0.114263137147352	0.607720731780619	0.805935901722446	-2.25714619273309
chr10	85114487	85114815	328	+	utr3	Tmem263	0.0133407158819926	0.0533388262020569	0.0241660355207437	1	0.0418145265409639	0.187315075249121	-1.24046540416164	-0.177462693822601	0.641917065618004	0.826425425134191	-1.06300271033904
chr10	85386924	85387163	239	+	utr5	Btbd11	0.555661450387124	0.626212675677516	0.587723708295337	1	0.963556593544826	0.978496276818393	1.25329590022031	0.944090213574284	4.58614713953335e-05	0.000970415537179532	0.309205686646025
chr10	85387283	85387685	402	+	utr5	Btbd11	0.0113559822644972	0.0487171090283601	0.0118762429773054	1	0.108183885839115	0.2756077753722	-0.0719011036503511	0.944090213574284	4.58614713953335e-05	0.000970415537179532	-1.01599131722464
chr10	85658588	85658756	168	+	utr3	Btbd11	0.00145831917389867	0.0159457090783455	0.00174287153148067	1	0.0400050937705188	0.1840792431344	-1.23645412893281	0.944090213574284	4.58614713953335e-05	0.000970415537179532	-2.1805443425071
chr10	85874218	85874510	292	+	utr5	Pwp1	0.00338061658086892	0.0250052939764938	0.00375857371232753	1	0.0340693786824258	0.172725854957261	1.44810165581938	0.0773524542806054	0.694757644710586	0.857841743043944	1.37074920153878
chr10	85876241	85876478	237	+	utr3	Pwp1	0.00769708307213927	0.0391290431548157	0.00589795432758246	1	0.0745036632155066	0.238121236582284	1.06812568986694	0.0773524542806054	0.694757644710586	0.857841743043944	0.990773235586332
chr10	85892999	85893344	345	-	utr3	Prdm4	0.000610871208923475	0.00969962942827329	0.00238913801730419	1	0.0317511787028375	0.168618638830704	-0.921082353537638	0.679926473508439	0.000804861561664754	0.00950706355489307	-1.60100882704608
chr10	85907729	85908054	325	-	utr3	Prdm4	0.0622683470461017	0.129134076724579	0.0891174500961207	1	0.261517742477797	0.421118805890576	-0.356943321242989	0.679926473508439	0.000804861561664754	0.00950706355489307	-1.03686979475143
chr10	86691050	86691172	122	-	utr3	Hsp90b1	0.0202491042586389	0.0670304741508059	0.0174987483181372	1	0.112640543379966	0.281055654535771	-0.000542578887186501	-0.392177201769051	0.0710583333388339	0.23556894726801	0.391634622881865
chr10	86692277	86692506	229	+	exon	1810014B01Rik	0.013193822252902	0.0530457872631544	0.0198705828361102	1	0.0235764386900742	0.151515943843309	0.645540855229176	0.035945717930038	0.9221911532523	0.967521088658651	0.609595137299138
chr10	88245702	88245871	169	+	utr3	Washc3	0.0818573168283441	0.154129279350762	0.067134160578411	1	0.316908342205528	0.468863912250568	0.0565520522179766	-0.382540450873554	0.14441515919331	0.366060792318443	0.43909250309153
chr10	88433762	88433922	160	+	utr3	Gnptab	0.00396896057267062	0.0275272663053718	0.00395866119500036	1	0.0514001780413605	0.205544354647071	-1.02450182896872	0.618261085491871	0.00548802635867146	0.0399143994216728	-1.64276291446059
chr10	88746810	88746968	158	-	utr3	Utp20	0.0746110388736688	0.145065699447793	0.105562645096585	1	0.170411894272133	0.338629060900236	-1.61634691967264	-0.0337876858684883	0.866517795361199	0.943254108818333	-1.58255923380415
chr10	88749393	88749547	154	-	exon	Utp20	0.0247137943676588	0.0756942197308611	0.017238258952246	1	0.133871064894715	0.303014530466347	0.39983682010457	-0.0337876858684883	0.866517795361199	0.943254108818333	0.433624505973058
chr10	88768741	88768843	102	-	exon	Utp20	0.0113556680189686	0.0487171090283601	0.0107461112359234	1	0.0726450428415577	0.236362428137356	1.09060357394213	-0.0337876858684883	0.866517795361199	0.943254108818333	1.12439125981062
chr10	89413235	89413420	185	-	exon	Gas2l3	0.0155301388132863	0.0581203503292702	0.0181207058774857	1	0.0721589395079703	0.236307732750392	-1.43597721427528	0.355878215128964	0.322236713673635	0.580665740875441	-1.79185542940424
chr10	89640386	89640612	226	-	utr3	Scyl2	0.00736262687105941	0.0380166818542893	0.00802365161836538	1	0.0374789268767116	0.179521727026158	-1.20497719887564	0.74498721467959	0.00811548263307402	0.0530365897249847	-1.94996441355523
chr10	89642056	89642158	102	-	exon	Scyl2	0.54836332767063	0.619403524612435	0.492870592458478	1	0.63856785265669	0.738254146129761	0.765466801758781	0.74498721467959	0.00811548263307402	0.0530365897249847	0.0204795870791904
chr10	89805841	89806129	288	+	utr3	Uhrf1bp1l	0.109638642192482	0.18815788633033	0.134961706804035	1	0.354002648518588	0.500492109471702	-0.454935385498987	0.161032023231526	0.508489901881202	0.738466793433092	-0.615967408730513
chr10	91153165	91153441	276	-	exon	Tmpo	3.46067107082872e-05	0.00178586723399277	7.79931298741811e-05	0.703264052075491	0.00254506932957103	0.0693529854338328	1.54656676873607	0.0600271767842268	0.795806759278313	0.912240564498158	1.48653959195184
chr10	93778662	93778762	100	+	exon	Gm3571	0.406765451245195	0.490757261402369	0.295219411096985	1	0.343133806928535	0.490988643784478	1.18918623779361	0.418110143809242	0.178342067381367	0.414393813068477	0.771076093984365
chr10	93846305	93846647	342	+	exon	Usp44	0.123675986102322	0.203777251279787	0.144069345288704	1	0.323501117004974	0.474663618611524	-1.09322820696146	-0.485482734582411	0.0669481964678228	0.226123145901654	-0.607745472379052
chr10	93889633	93889766	133	-	utr5	Metap2	0.00518072306867686	0.0319365829924274	0.00247617187944998	1	0.103879611647287	0.272072664084712	0.652384173890614	-0.552760610215733	0.0074912953519417	0.0501671172339046	1.20514478410635
chr10	93970335	93970546	211	-	exon	Vezt	0.123108331263973	0.203213714700474	0.12297656072675	1	0.174009630719541	0.341344799997052	-1.81138871133597	-0.30140626775112	0.3651575818839	0.622753960244073	-1.50998244358485
chr10	94768798	94768902	104	+	exon	Cep83	0.211104518698215	NA	0.237955946228348	1	0.080996849274739	0.246203485532257	0.997813775167304	0.243071240884716	0.44036456425209	0.686512112850087	0.754742534282588
chr10	95515069	95515238	169	+	utr5	Ube2n	0.135176496800558	0.216614296010427	0.140871924301605	1	0.324264594556331	0.475481665723676	0.935193513718374	0.0643804580374483	0.741277752615465	0.884265949867216	0.870813055680926
chr10	95563958	95564058	100	-	utr5	Nudt4	0.803534777142963	0.839968753023311	0.875578449715834	1	0.800442838756111	0.860445770680093	0.112046254887809	-0.185967351436025	0.379185838573928	0.632850591703728	0.298013606323834
chr10	95673056	95673212	156	-	exon	Anapc15-ps	0.813405118433107	0.847890056513478	0.79453519872353	1	0.713711760551101	0.794111820324026	1.46118321387149	1.48070160414091	0.0221094526459337	0.106743798624787	-0.0195183902694156
chr10	95896857	95897057	200	+	exon	Gm47725	0.067795119569711	0.136513040222494	0.0657670937634294	1	0.124067532252127	0.291765637980238	-2.49475510598675	-0.944740988025851	0.0589173085906468	0.20797838217332	-1.5500141179609
chr10	96618280	96618537	257	+	utr5	Btg1	2.56696926141871e-06	0.000438161907006778	1.20490943333532e-05	0.110164869489849	0.00265628903324264	0.069428862720946	-2.0693973972032	-0.360976467572222	0.195943894440759	0.437992234632285	-1.70842092963098
chr10	98994588	98994736	148	+	exon	Atp2b1	0.253250844549309	0.342755551411328	0.259112130810712	1	0.229704952546305	0.394371674431144	0.76545219930315	0.102239398212423	0.681601692878585	0.849460550463769	0.663212801090727
chr10	99023075	99023423	348	+	utr3	Atp2b1	0.0273781583388135	0.0800128776633234	0.0413759812528656	1	0.067893085098929	0.231776575666819	-1.59062703528959	0.102239398212423	0.681601692878585	0.849460550463769	-1.69286643350201
chr10	99196646	99196808	162	+	utr3	Poc1b	0.476030129857756	0.55498389951804	0.496593833540866	1	0.462713690158025	0.595937308281476	-0.960420705710626	-0.0107118460576678	0.967211730831823	0.985698760065956	-0.949708859652958
chr10	99263318	99263470	152	+	utr5	Dusp6	0.0850813370313245	0.158153287432468	0.103999257810787	1	0.278638738529058	0.434887400763199	-0.994671007322743	0.217526670167318	0.347972569760829	0.606241512960876	-1.21219767749006
chr10	99264530	99264863	333	+	exon	Dusp6	4.49045290582409e-05	0.0021069279668347	0.000155746827468928	1	0.00588009979243738	0.0899051681840384	-1.62875060652755	0.217526670167318	0.347972569760829	0.606241512960876	-1.84627727669487
chr10	100447040	100447160	120	-	exon	Tmtc3	0.951225539597469	NA	0.985791232967602	1	0.862993400914132	0.90593859086384	-0.182682157239864	0.644493793006508	0.128113655644077	0.338586227648894	-0.827175950246373
chr10	103367915	103368037	122	+	utr5	Slc6a15	0.47123406982063	NA	0.444436176352611	1	0.824238560820256	0.877287632326125	1.59675458859642	-0.294535280451008	0.404522022513539	0.656322655588337	1.89128986904742
chr10	105842501	105842754	253	+	exon	Ccdc59	0.368263838717797	0.454618891858021	0.342597400706282	1	0.619467014102991	0.722959418076724	0.712314345549162	0.635672846194836	0.00491194864365875	0.036967818195315	0.0766414993543256
chr10	105846960	105847199	239	+	utr3	Ccdc59	0.0865014155142558	0.159988865202029	0.130359974023801	1	0.0839659560128953	0.249530279640269	-0.971463299505077	0.635672846194836	0.00491194864365875	0.036967818195315	-1.60713614569991
chr10	108230397	108230507	110	+	exon	Ppp1r12a	0.00436682527591662	0.0290260218895546	0.00441007961264402	1	0.0251458418652799	0.154608421854767	1.12497236117495	-0.338588785929206	0.126923239189735	0.336372888002207	1.46356114710415
chr10	108260782	108260975	193	+	exon	Ppp1r12a	0.0663962097143243	0.134827901492643	0.0964286220829258	1	0.0074241764047289	0.09942244304123	0.743870776118856	-0.338588785929206	0.126923239189735	0.336372888002207	1.08245956204806
chr10	108277156	108277403	247	+	utr3	Ppp1r12a	0.0618220426918649	0.128810434491313	0.101623644154148	1	0.221761028289546	0.387413859899411	-1.36805375828286	-0.338588785929206	0.126923239189735	0.336372888002207	-1.02946497235365
chr10	108332662	108333198	536	+	utr5	Pawr	0.0265249900797137	0.0789388125695314	0.0498950810242456	1	0.219149423198513	0.385420857596319	-0.4270792592594	0.409138787697283	0.0994750890465381	0.290426972308594	-0.836218046956683
chr10	110745538	110745655	117	+	utr5	E2f7	0.119169411090686	0.198638064383273	0.0770412275859515	1	0.216041783775312	0.38294546509885	1.13839357265283	0.312087226533916	0.184225329886763	0.422183240854514	0.826306346118916
chr10	110754074	110754265	191	+	exon	E2f7	0.104419999048594	0.181926214329109	0.0948673619281917	1	0.116109136570068	0.284333609368293	1.19820681341509	0.312087226533916	0.184225329886763	0.422183240854514	0.886119586881173
chr10	111507098	111507596	498	-	exon	Gm28592	0.129286606420635	0.209751036115802	0.131872893971267	1	0.143513783104936	0.312531100970447	-1.25290984077251	NA	NA	NA	NA
chr10	111975443	111975552	109	+	exon	Krr1	0.0963826756303243	0.172062073389935	0.0795626905758532	1	0.0991554485872262	0.268062227079342	1.25293678258834	-0.0188368807520786	0.938523731056475	0.973127230904515	1.27177366334042
chr10	111982766	111982975	209	+	exon	Krr1	0.00360399386556422	0.02599940971103	0.00651928501387171	1	0.00348262851779112	0.0759008029876501	1.59710914106746	-0.0188368807520786	0.938523731056475	0.973127230904515	1.61594602181953
chr10	112927269	112927520	251	-	utr3	Atxn7l3b	0.0570185551785971	0.122631911906946	0.0917365972922298	1	0.213034423256978	0.379578539552339	-1.89604619182882	-0.993107391233447	2.32090129613245e-05	0.000553179488831828	-0.902938800595376
chr10	112927999	112928940	941	-	utr3	Atxn7l3b	0.905380446645821	0.924121072266364	0.836655399876728	1	0.886242161035083	0.923555355798907	-0.996515498572926	-0.993107391233447	2.32090129613245e-05	0.000553179488831828	-0.00340810733947816
chr10	115233211	115233321	110	-	exon	Tbc1d15	0.198519659312982	0.285307722807971	0.188045471140892	1	0.224779324163696	0.390192448345715	0.541352179602604	-0.447567758325038	0.111301213569622	0.311000502898511	0.988919937927642
chr10	115315249	115315530	281	-	utr5	Rab21	0.865638381230476	0.891139674298504	0.799813086694231	1	0.688743859946172	0.776150036193154	0.437001325409666	0.0806794280314785	0.772669929444594	0.901050028127531	0.356321897378187
chr10	115385040	115385740	700	+	utr5	Zfc3h1	0.71267522640085	0.76369736925437	0.760533035254625	1	0.808199168975627	0.865659861457889	-0.407778982218072	-0.216932130549901	0.429030134333911	0.676820119664718	-0.190846851668171
chr10	115390898	115390999	101	+	exon	Zfc3h1	0.166506782132141	0.250961826830512	0.195506076506798	1	0.274190317778894	0.431597395071823	-1.53330034089951	-0.216932130549901	0.429030134333911	0.676820119664718	-1.3163682103496
chr10	115401570	115401756	186	+	exon	Zfc3h1	0.21742057591198	0.305353042334871	0.235150797064206	1	0.173317356465252	0.340622640339775	0.818311427253297	-0.216932130549901	0.429030134333911	0.676820119664718	1.0352435578032
chr10	117071333	117071460	127	-	utr3	Frs2	0.322657513684807	0.410478442233961	0.295059972038535	1	0.355143245025628	0.501502730520594	0.357960952966614	0.687740348586639	0.0185742147404131	0.0952577698086455	-0.329779395620025
chr10	117073886	117074280	394	-	utr3	Frs2	0.0108102747609368	0.0476768567207999	0.0166125623271564	1	0.087457902618282	0.252425259551649	-0.439137195951854	0.687740348586639	0.0185742147404131	0.0952577698086455	-1.12687754453849
chr10	117074456	117074709	253	-	exon	Frs2	0.37172681032431	0.457557504983855	0.427206816177499	1	0.8604863661959	0.904254846588432	0.185139593221751	0.687740348586639	0.0185742147404131	0.0952577698086455	-0.502600755364888
chr10	117215566	117215759	193	-	utr3	Yeats4	0.00036051738595437	0.00715873001729529	0.000907622379034534	1	0.000934017158540345	0.048187980218548	-1.96134931836575	0.127479633745138	0.562419773990511	0.775763867799657	-2.08882895211089
chr10	117367894	117368013	119	-	exon	Cpsf6	0.00988134786851047	0.0450240470641165	0.0136837278346793	1	0.0641881633782615	0.226328026139493	1.22589645963653	0.329976138752582	0.120994487101925	0.326237629725017	0.895920320883946
chr10	117690173	117690396	223	-	utr3	Mdm2	0.00360897729418853	0.0260010409604037	0.00731893155027706	1	0.0321875208651876	0.169094439892187	-1.31144605863844	0.38710646229897	0.0810442481116861	0.255594405475114	-1.69855252093741
chr10	118158390	118158504	114	+	exon	Mdm1	0.125961749654141	0.206355941293863	0.0809500787028675	1	0.277497016846287	0.433838657622391	0.691548775021202	-0.247530880553423	0.357497144866352	0.613943975521207	0.939079655574626
chr10	118164189	118164346	157	-	exon	Gm47958	0.0894472871428329	0.163578659204248	0.0628114672628379	1	0.308353578848524	0.461605657426831	0.662736448550111	-2.47244496524612	0.611795789109414	NA	3.13518141379624
chr10	118859487	118860223	736	-	utr3	Dyrk2	0.140276784605709	0.222324920746284	0.173026409078167	1	0.368013424737057	0.513178569186666	-0.246014309689701	0.561009124784312	0.0340753716133958	0.143470899650424	-0.807023434474013
chr10	118860950	118861059	109	+	exon	4932442E05Rik	0.604631179896956	0.66908195396651	0.608497113173579	1	0.907444628728066	0.939384726634199	1.41679082893677	-1.12987874998844	0.697262186351074	NA	2.54666957892521
chr10	118868237	118868355	118	-	exon	Dyrk2	0.64128712266482	NA	0.581763145346594	1	0.967714336579128	0.981245008199212	1.2494723604485	0.561009124784312	0.0340753716133958	0.143470899650424	0.688463235664185
chr10	118868755	118869072	317	-	utr5	Dyrk2	0.471571125745538	0.551324365991382	0.396868556414958	1	0.678871086082604	0.768117431998633	1.29304004999459	0.561009124784312	0.0340753716133958	0.143470899650424	0.732030925210282
chr10	119239767	119239994	227	-	utr5	Cand1	0.00428651604701277	0.0287364927743847	0.00284372059825292	1	0.0633881563723815	0.225409943819385	2.1045628788779	0.290674308597404	0.137038496345919	0.353931880446626	1.8138885702805
chr10	120084494	120084813	319	-	utr3	Helb	0.527884596055977	0.601553944613282	0.582646136957985	1	0.579480458859009	0.691229919602551	-1.07201510717481	-0.309120587038684	0.13609524210813	0.352362082824323	-0.762894520136123
chr10	120105349	120105799	450	-	exon	Helb	0.0685014216932883	0.13731224456857	0.0989071476032282	1	0.271720731439309	0.429314106901971	-1.13146185696703	-0.309120587038684	0.13609524210813	0.352362082824323	-0.82234126992835
chr10	120111134	120111280	146	-	exon	Helb	0.0761084371949075	0.146728603071677	0.0521588508658662	1	0.211366166078586	0.378214792430874	0.27800828850381	-0.309120587038684	0.13609524210813	0.352362082824323	0.587128875542494
chr10	120112740	120112871	131	-	utr5	Helb	0.0421022359883933	0.102862495632529	0.0281648452836315	1	0.150920761643174	0.32003518571176	0.528283917960909	-0.309120587038684	0.13609524210813	0.352362082824323	0.837404504999594
chr10	120142259	120142362	103	-	utr3	Irak3	0.544706592248634	0.616449791253204	0.496143181023775	1	0.71896355478869	0.798704249786305	-0.715218486486859	-0.473475994915312	0.0717059627861175	0.237181261523312	-0.241742491571547
chr10	120227955	120228112	157	+	utr5	Llph	0.183014650477768	0.268631063260224	0.208779097525618	1	0.195207757611884	0.361706188111106	0.650543541115159	0.12449749747065	0.624647570674865	0.816189967303711	0.526046043644509
chr10	120364192	120364332	140	-	utr3	Hmga2	0.0656485712144976	NA	0.0282365872555009	1	0.0538495812751816	0.209636980554951	1.98445289296172	0.64299114817224	0.078921863987046	0.250783260975259	1.34146174478948
chr10	120978074	120979194	1120	-	exon	Lemd3	0.0663274637374575	0.134780807722911	0.0902233161864781	1	0.341041589274153	0.489131709418668	-0.118002865004948	0.504209821638232	0.125428788684101	0.334023237516169	-0.622212686643181
chr10	121412680	121412860	180	-	utr3	Rassf3	0.00564753687326971	0.0333960941286755	0.00535376475951379	1	0.0194458121214169	0.140067029238875	-1.69952294407864	-0.133736564793338	0.530975052722756	0.754803240221059	-1.5657863792853
chr10	121750615	121751211	596	+	utr3	BC048403	0.0515888130568064	0.115544361517086	0.0733971061254462	1	0.221002112073295	0.386687707853343	-0.49390961166719	0.450069226626457	0.0569322041952113	0.203214804586111	-0.943978838293647
chr10	126978966	126979209	243	+	utr5	Ctdsp2	0.151608933335929	0.234561773102615	0.10982988917036	1	0.482245836446045	0.612552032968427	0.555183204058331	-0.264344661185276	0.160040137700859	0.389542706119219	0.819527865243607
chr10	127056441	127056748	307	-	utr3	March9	0.00191660054878442	0.0186328000777771	0.00196662771589983	1	0.00105167583731815	0.0501183317762099	-2.17003240908842	-0.0964594717398395	0.711819596600761	0.869429496646805	-2.07357293734858
chr10	127095889	127096374	485	-	utr3	Os9	0.484449258703045	0.56238184936545	0.510553208555493	1	0.539646166984958	0.659036280363143	-0.763360250108903	0.0155243379875974	0.954225415176925	0.979741601312006	-0.7788845880965
chr10	127098005	127098175	170	-	utr3	Os9	0.185030438670911	0.270674988617702	0.126389614700493	1	0.439524181624555	0.575908884407316	0.407745285657995	0.0155243379875974	0.954225415176925	0.979741601312006	0.392220947670397
chr10	127098373	127098687	314	-	utr3	Os9	0.0196233361153885	0.0662812182493324	0.0105821260463945	1	0.0804120240634633	0.245570450471589	0.585228945176497	0.0155243379875974	0.954225415176925	0.979741601312006	0.5697046071889
chr10	127188527	127188716	189	-	utr5	Arhgef25	0.206205033315516	0.293394854544878	0.137845177569302	1	0.541613115133161	0.660564859780077	1.34771152305501	-0.0584124468726349	0.806408880953946	0.9161047882428	1.40612396992764
chr10	127286198	127286309	111	-	exon	Mbd6	0.370889703958917	0.456792491847331	0.336087457853975	1	0.345533201780286	0.493017823986238	-0.306620928705449	-1.16380341946746	1.45346229164253e-07	7.88731234719376e-06	0.857182490762011
chr10	127330177	127330340	163	-	exon	Gli1	0.00481644337803169	0.0306406683606756	0.00399292780319047	1	0.0129745978136016	0.118149372596317	-1.29079246052667	0.417419560145522	0.0462671213019872	0.176270540380058	-1.70821202067219
chr10	127331112	127331260	148	-	exon	Gli1	0.000896074866240747	0.0121428404774853	0.00111924833532994	1	0.0180237320939972	0.136144830877757	-1.38891239233164	0.417419560145522	0.0462671213019872	0.176270540380058	-1.80633195247716
chr10	127341739	127341874	135	-	utr5	Gli1	0.00494242640111573	0.031179087943357	0.00146651066993206	1	0.0510102110060983	0.205379852479628	1.54334225335323	0.417419560145522	0.0462671213019872	0.176270540380058	1.12592269320771
chr10	127471713	127471861	148	+	utr3	R3hdm2	0.0470671789456792	0.109220465443621	0.028451626733331	1	0.260898744782268	0.420782380032177	0.542587643598535	-0.499162998383015	0.0117468914465447	0.0688070928172371	1.04175064198155
chr10	127483952	127484162	210	+	utr3	R3hdm2	0.0382332107418376	0.0969785134234136	0.0353052955787895	1	0.176770936907843	0.343916110251223	0.21485013999996	-0.499162998383015	0.0117468914465447	0.0688070928172371	0.714013138382975
chr10	127498372	127498555	183	+	utr3	R3hdm2	2.69786322117611e-05	0.0015787251187287	1.94743609393875e-05	0.177645120489093	0.000309383400158181	0.0304909096726017	-2.78554152617477	-0.499162998383015	0.0117468914465447	0.0688070928172371	-2.28637852779175
chr10	127659367	127659626	259	+	exon	Stat6	0.209921984796164	0.297503997613085	0.173934565734563	1	0.35061939825872	0.497842887902719	0.0264517217496469	-0.406137935966903	0.0832831424442548	0.260089592861587	0.43258965771655
chr10	127661360	127661569	209	-	utr3	Nab2	0.000656364575808698	0.010207891446687	0.000464597015578008	1	0.0029141086621682	0.0714904474321925	-2.20301228270313	0.114400487766591	0.697109745128595	0.859439654782038	-2.31741277046972
chr10	127665034	127665170	136	-	utr5	Nab2	0.225778446136074	0.314354429475105	0.170431939154739	1	0.328097462717936	0.477951147038173	0.389228090576813	0.114400487766591	0.697109745128595	0.859439654782038	0.274827602810222
chr10	127666419	127666642	223	-	utr5	Nab2	0.457666777435049	0.538617119665009	0.378100579262924	1	0.55903629612792	0.67495099944324	1.01731368694382	0.114400487766591	0.697109745128595	0.859439654782038	0.902913199177234
chr10	127742447	127742738	291	+	exon	Zbtb39	0.000916125005670507	0.0123579415658532	0.000924583471623113	1	0.0416207057038696	0.18692730881163	-0.692443408830439	0.749783609841369	0.000989762412414889	0.0111566141233014	-1.44222701867181
chr10	127742944	127743402	458	+	exon	Zbtb39	0.0389844860991113	0.0981798734421818	0.0437850944520415	1	0.162417043634547	0.330595738986969	-0.0384042165023399	0.749783609841369	0.000989762412414889	0.0111566141233014	-0.788187826343709
chr10	127743621	127743883	262	+	utr3	Zbtb39	0.00895435794244666	0.0425248159963385	0.0111979475231645	1	0.0697814706433398	0.233743881534727	-0.559777496361983	0.749783609841369	0.000989762412414889	0.0111566141233014	-1.30956110620335
chr10	128011837	128012141	304	+	exon	Gm10120	0.0124967510345575	0.0513999824757797	0.0113866132589779	1	0.0758204676603964	0.239228739709695	0.779743717652779	-0.526087075477984	0.265696792502768	0.521887817356016	1.30583079313076
chr10	128036456	128036608	152	+	utr5	Naca	0.0142918651782932	0.0554192203243907	0.00750142803493196	1	0.0574418793349775	0.214941554156612	0.288531608814055	-0.686852822284262	0.000212765229794936	0.00335956658073962	0.975384431098318
chr10	128059022	128059198	176	+	utr5	Ptges3	0.035305090282536	0.0923923773672993	0.0342691720087627	1	0.0567729306507866	0.213389505315431	0.975584587207818	-0.31616541747949	0.251539256599562	0.504450607875789	1.29175000468731
chr10	128119218	128119646	428	+	exon	Baz2a	0.049383474027638	0.112459814141599	0.0596532763971579	1	0.0333458074355462	0.171082517592927	0.597591774501699	-0.0255177271826974	0.88998729945909	0.954052941932698	0.623109501684396
chr10	128131425	128131630	205	-	utr3	Rbms2	0.00275257783266691	0.0228335334978986	0.00347876956932058	1	0.0196916585865358	0.140752683472646	-2.28404838522205	0.452487214201627	0.0256719955200484	0.117831574943143	-2.73653559942367
chr10	128176390	128176572	182	-	utr5	Rbms2	0.326287928009164	0.414502883785507	0.370562309878922	1	0.13025615309288	0.299343780564313	0.855409761076912	0.452487214201627	0.0256719955200484	0.117831574943143	0.402922546875285
chr10	128210892	128211403	511	-	exon	Spryd4	0.0342117060137864	0.0906972125534617	0.0343782701188072	1	0.0455097489830796	0.195216806067204	-1.35642495096686	-0.0209231879741355	0.928947904362144	0.970111339408443	-1.33550176299273
chr10	128239799	128239937	138	+	utr5	Timeless	0.0646359777577918	0.132587979818985	0.0423523649857939	1	0.177992949552213	0.34529257141068	0.777446681125141	0.0116645105872856	0.951203747430743	0.978552102813327	0.765782170537856
chr10	128250510	128250725	215	+	exon	Timeless	0.081551452448819	0.153781748870983	0.0598835915136786	1	0.409514172197032	0.548891637190071	0.791941042828409	0.0116645105872856	0.951203747430743	0.978552102813327	0.780276532241123
chr10	128251659	128251763	104	+	exon	Timeless	0.0721099498557351	0.141665986367195	0.0498702160472424	1	0.206838301282705	0.373295233993703	0.751312060386033	0.0116645105872856	0.951203747430743	0.978552102813327	0.739647549798747
chr10	128252176	128252345	169	+	utr3	Timeless	0.221228462054845	0.309817581129506	0.23929304215929	1	0.362359657022885	0.508388374276769	-0.0921396712188862	0.0116645105872856	0.951203747430743	0.978552102813327	-0.103804181806172
chr10	128291240	128291544	304	+	utr3	Stat2	0.0280068406208148	0.0809208064291512	0.0354432153775581	1	0.140080396089605	0.310001730095322	-1.72010646549142	-0.423310744571126	0.0823273024350234	0.258205958367767	-1.29679572092029
chr10	128304079	128304243	164	+	utr5	Pan2	0.00585225453314683	0.0339502840879397	0.00694401581266864	1	0.0964981028824302	0.264174222879614	-1.31354084883363	-0.0858746239361693	0.672897363517367	0.844623329938758	-1.22766622489746
chr10	128322585	128322709	124	+	utr5	Cnpy2	0.0120163503500197	0.0501387510359462	0.00979938420130999	1	0.0748063644775217	0.238121236582284	0.493015218954289	-0.50250609823076	0.0198365858777103	0.0993247640168905	0.995521317185049
chr10	128401605	128401939	334	-	utr3	Nabp2	0.0728492527281153	0.142582131690133	0.0711219651979465	1	0.331440647339933	0.481190752740808	0.538801505532855	0.0310745165946977	0.888622884325633	0.954030912818342	0.507726988938158
chr10	128474620	128474729	109	+	exon	Smarcc2	0.00921036971688156	0.0430950140258517	0.00339107629460972	1	0.0735066667123343	0.23685766472031	1.65331093719443	0.616892508958021	0.00569870890124369	0.0410080389470795	1.03641842823641
chr10	128484009	128484420	411	+	exon	Smarcc2	0.0638185522207488	0.131458219891243	0.0649877628036429	1	0.093870846129719	0.260768237274157	1.13324455388475	0.616892508958021	0.00569870890124369	0.0410080389470795	0.516352044926728
chr10	128488874	128488976	102	+	utr3	Smarcc2	0.148970337385485	0.231703391310966	0.112111814211458	1	0.401549683055753	0.542865074369766	1.08664836398155	0.616892508958021	0.00569870890124369	0.0410080389470795	0.469755855023525
chr10	128496337	128496440	103	-	exon	Myl6b	0.0134185639418351	0.0534712277812767	0.00614125038674578	1	0.0899642533300175	0.255558252692314	0.177452219000867	-0.934196971155482	0.000433765565456567	0.00584688946434855	1.11164919015635
chr10	128525564	128525773	209	+	exon	Gm29585	0.848283703634642	0.877037408673393	0.764296608056865	1	0.751204225355638	0.821860643452029	-0.888382979915603	-4.16538370034182	0.184194219179419	NA	3.27700072042622
chr10	128543676	128543929	253	-	utr3	Zc3h10	0.0196506365225732	0.0662812182493324	0.0229137431565128	1	0.124429947938261	0.292468966457073	-1.55586516754589	-0.0673920809202104	0.785808860466178	0.907571279511162	-1.48847308662568
chr10	128544398	128544707	309	-	exon	Zc3h10	0.00796813744141869	0.040139153195251	0.0071434921119966	1	0.021248528037312	0.144590844174384	-1.72666655943365	-0.0673920809202104	0.785808860466178	0.907571279511162	-1.65927447851344
chr10	128545220	128545576	356	-	utr5	Zc3h10	0.000880386952283833	0.0120777659790901	0.00195779468884065	1	0.0332855157743146	0.171077491883844	-1.54312767488867	-0.0673920809202104	0.785808860466178	0.907571279511162	-1.47573559396846
chr10	128565837	128566044	207	-	utr5	Pa2g4	0.449409833158057	0.530799957300189	0.427983980827246	1	0.60263391404511	0.710290536638279	0.0295807969031756	-0.399149622889472	0.0290212107532614	0.128196078722701	0.428730419792647
chr10	128765607	128765875	268	+	utr3	Pym1	0.436355966171449	0.518139873677295	0.479182987208737	1	0.510395022053033	0.63567067143085	-0.785857240657226	-0.19772800716918	0.341680609187795	0.600848506321045	-0.588129233488046
chr10	128806151	128806625	474	+	utr5	Dnajc14	0.00598993001042284	0.0342416224398185	0.00887512530231909	1	0.0360689256597721	0.176334848315508	-0.574335737949063	0.664406751639945	0.00181277733062571	0.0176314176085858	-1.23874248958901
chr10	128806785	128807557	772	+	exon	Dnajc14	0.106338273161474	0.184383378117062	0.132791482345318	1	0.274998141800947	0.432167332591806	-0.291768561526711	0.664406751639945	0.00181277733062571	0.0176314176085858	-0.956175313166656
chr10	128820366	128820498	132	-	utr5	Ormdl2	0.144137243828054	0.226515966044229	0.111046159304557	1	0.462663754866399	0.595937308281476	0.151004776883355	-0.200928342168757	0.423534013561836	0.672768546493882	0.351933119052113
chr10	128923348	128923469	121	-	utr5	Bloc1s1	0.287663956313742	0.376982913958478	0.242861029673164	1	0.395403097788469	0.537545651122701	0.378848562951212	-0.358147621605656	0.726079624303593	NA	0.736996184556868
chr11	3202718	3202929	211	+	utr5	Eif4enif1	0.0717136639865456	0.141200195551149	0.0724635296108731	1	0.0781968789680739	0.242657317631103	1.6900179562236	0.144526146749866	0.467605757273235	0.707615791979852	1.54549180947373
chr11	3221031	3221220	189	+	exon	Eif4enif1	0.522522819165308	0.596669566822498	0.473634873969691	1	0.435132857067657	0.572266011822816	0.236503838853773	0.144526146749866	0.467605757273235	0.707615791979852	0.0919776921039066
chr11	3290404	3290813	409	+	utr5	Patz1	0.01443768894541	0.0558139926304264	0.0133256870013175	1	0.0335520116382141	0.171473617863258	-1.15406249808619	0.0354571986694301	0.859383006691194	0.939844314449371	-1.18951969675562
chr11	3291105	3291583	478	+	exon	Patz1	0.000366640286714021	0.00724788237165624	0.000448893536494257	1	0.00742464332022392	0.09942244304123	-1.51297895266534	0.0354571986694301	0.859383006691194	0.939844314449371	-1.54843615133477
chr11	3345242	3345463	221	-	utr3	Limk2	2.09960806397102e-05	0.00142260466990892	5.66165738424123e-05	0.511700594387722	0.0014883997214544	0.0584909422452398	-2.58191674238572	0.0887010746489482	0.686552210392576	0.852741516988254	-2.67061781703467
chr11	3649375	3650126	751	+	utr5	Morc2a	0.000577458268462965	0.00944406651803594	0.00196041868983697	1	0.0336550594969516	0.171607890036727	-0.564167239277801	0.400137954423961	0.0367741475769737	0.15070913192761	-0.964305193701761
chr11	3684589	3684838	249	+	exon	Morc2a	0.432223989655269	0.514524665655606	0.43374312096553	1	0.201085214570724	0.366896856298281	1.26640003436552	0.400137954423961	0.0367741475769737	0.15070913192761	0.866262079941555
chr11	3913598	3913824	226	-	utr5	Slc35e4	0.0110770217981835	0.0480514186357305	0.00875466627875989	1	0.0667717038907706	0.231209855804749	-1.34014653004341	-0.0682292685607174	0.842618832287215	0.93275918312467	-1.27191726148269
chr11	3977790	3977950	160	+	exon	Pes1	0.0162094252165523	0.0593298384421106	0.0186097931402274	1	0.0314839532190621	0.168256097307894	0.635261488782863	-0.200521512128203	0.294075088026629	0.553178489014952	0.835783000911066
chr11	4148481	4148594	113	-	exon	Ccdc157	0.0739531794773841	NA	0.0435495043078302	1	0.179324010288439	0.346600509630334	-0.323739992301131	0.734690192299418	0.0400555354291843	0.158903885627619	-1.05843018460055
chr11	4167582	4167795	213	+	exon	Sf3a1	0.0180218818473869	0.0632690508296803	0.0156490252972209	1	0.170881105174486	0.33908186641306	0.506626883392017	-0.380049830248922	0.0566996151637146	0.202630508043156	0.886676713640939
chr11	4173969	4174118	149	+	exon	Sf3a1	0.000120406473424579	0.00376312626097383	0.000255212994291886	1	0.0192169881669037	0.13940996521709	0.676576262693082	-0.380049830248922	0.0566996151637146	0.202630508043156	1.056626092942
chr11	4487344	4487639	295	-	exon	Mtmr3	0.00835275927497459	0.0409755409380948	0.0104171388121199	1	0.0349799114547317	0.174304003069651	-1.37982995416472	-0.058448938144617	0.781119852618543	0.905070008872384	-1.3213810160201
chr11	4488238	4488497	259	-	exon	Mtmr3	0.0179750415995103	0.0631617059529904	0.0163221563789038	1	0.0789064470639469	0.243712721951689	-1.34331805409881	-0.058448938144617	0.781119852618543	0.905070008872384	-1.28486911595419
chr11	4746843	4747038	195	-	utr5*	Cabp7	0.561343369387518	NA	0.468560207826034	1	0.79767458278834	0.858269226616605	1.28152390718117	0.208260834947065	0.617615319638728	0.811478883677594	1.07326307223411
chr11	4782287	4782418	131	-	exon	Nf2	0.029610307809734	0.0838077462114793	0.0215592097335611	1	0.248347242308762	0.411019136688426	0.606193659227205	-0.192552634941712	0.306063110296876	0.563720771076396	0.798746294168918
chr11	4787512	4787614	102	-	utr3	Nf2	0.0189230064623464	0.0652647445181993	0.0128549574187769	1	0.0585980706788743	0.216237769133311	0.790981251361046	-0.192552634941712	0.306063110296876	0.563720771076396	0.983533886302759
chr11	4789786	4789901	115	-	exon	Nf2	0.000764638040792989	0.01110790057296	0.00116919112993511	1	0.0518010396441976	0.206555527251367	0.934778424252258	-0.192552634941712	0.306063110296876	0.563720771076396	1.12733105919397
chr11	4849098	4849349	251	-	utr5	Nf2	0.244204112333581	0.333111372533097	0.286480410397874	1	0.530750290685163	0.652201233207937	-0.066638689999721	-0.192552634941712	0.306063110296876	0.563720771076396	0.125913944941991
chr11	4901092	4901231	139	+	exon	Thoc5	0.014780164851266	0.0565712562396881	0.0112919115830417	1	0.0874946676583464	0.252425259551649	0.216014020327738	-0.688752992738148	0.000613454566393825	0.00769093167381721	0.904767013065886
chr11	4902027	4902338	311	+	utr5	Thoc5	0.0411323680014481	0.101357828534385	0.0255622843194359	1	0.100085911017136	0.268798535935341	0.0417710231530784	-0.688752992738148	0.000613454566393825	0.00769093167381721	0.730524015891227
chr11	4939304	4940028	724	-	utr3	Nefh	0.43339106570158	0.515420857598779	0.421468189699181	1	0.305607666853661	0.459431353311665	0.437643177629688	0.426083833165135	0.0312517515271183	0.135419646354632	0.0115593444645528
chr11	4940928	4941421	493	-	exon	Nefh	0.0355350093304544	0.0927945698196862	0.0349536668117017	1	0.172833224821401	0.340487718538739	0.897304193727589	0.426083833165135	0.0312517515271183	0.135419646354632	0.471220360562454
chr11	4945189	4945326	137	-	exon	Nefh	0.0708643074803923	0.140180876575877	0.0459283776141763	1	0.136494797781522	0.306102345194841	1.10440034760647	0.426083833165135	0.0312517515271183	0.135419646354632	0.678316514441337
chr11	4947696	4947900	204	-	exon	Nefh	0.574435126327028	0.642637532301323	0.628530069601166	1	0.716125028975294	0.796221363181656	0.433153412175353	0.426083833165135	0.0312517515271183	0.135419646354632	0.00706957901021793
chr11	5016569	5016698	129	+	exon	Ap1b1	0.713678337605326	0.764495404849731	0.629453156460527	1	0.912259339997905	0.942994739744868	-0.00402494619243378	-0.101909224687181	0.646993925206602	0.829309418733388	0.0978842784947477
chr11	5192442	5192774	332	-	utr3	Kremen1	0.00985203144556765	0.0449366038596395	0.0112510972448823	1	0.0180658950909603	0.136144830877757	-1.88875342299541	-0.00521343907122475	0.983335997849742	0.992683587381489	-1.88353998392418
chr11	5281006	5281217	211	-	exon	Znrf3	0.0023738861824968	0.0207387930667732	0.00202069266407446	1	0.0154601472408164	0.127023540719697	-0.990262046369607	1.10109684633712	2.10623223252004e-06	7.74356280285992e-05	-2.09135889270673
chr11	5281573	5281843	270	-	exon	Znrf3	0.00152457791163296	0.0162256037693695	0.00180466631585373	1	0.00595428497650568	0.0900311075586059	-1.09150954803777	1.10109684633712	2.10623223252004e-06	7.74356280285992e-05	-2.19260639437489
chr11	5282224	5282466	242	-	exon	Znrf3	0.0389757186222637	0.0981798734421818	0.0370714026433542	1	0.117082788764263	0.28559417703063	0.328475321252857	1.10109684633712	2.10623223252004e-06	7.74356280285992e-05	-0.772621525084265
chr11	5444624	5444735	111	-	utr5	Znrf3	0.237843792741802	NA	0.17393630958294	1	0.17826186992732	0.345316871028568	2.54879310696305	1.10109684633712	2.10623223252004e-06	7.74356280285992e-05	1.44769626062593
chr11	5531315	5531515	200	-	exon	Ccdc117	0.000239624503023834	0.0057483975374042	0.000334443328726541	1	0.0131276882183137	0.118749497258893	-1.65548247648191	0.151661345048434	0.507111314552143	0.737429821693292	-1.80714382153034
chr11	5541967	5542115	148	-	utr5	Ccdc117	0.28364116938546	0.372646391276694	0.218813457184716	1	0.540049954126928	0.65944219573743	1.20316759909406	0.151661345048434	0.507111314552143	0.737429821693292	1.05150625404563
chr11	5716511	5717099	588	-	exon	Urgcp	0.126256571786694	0.20664822629148	0.127502311728973	1	0.266874294304018	0.42602966044113	-0.546419987079408	0.732403843052335	0.0361168022291431	0.149194857747691	-1.27882383013174
chr11	5717992	5718258	266	-	exon	Urgcp	0.0198209965037808	0.0664643615291116	0.0142197067566694	1	0.113006891601769	0.281406662267784	-0.292509536426006	0.732403843052335	0.0361168022291431	0.149194857747691	-1.02491337947834
chr11	5780190	5780398	208	+	exon	Ube2d-ps	0.00155556770115808	0.0164209845497178	0.00106559565853136	1	0.0099000790666827	0.108712521023561	-1.99367989372169	-0.517731873351437	0.120852428518962	0.326042159933932	-1.47594802037025
chr11	5793573	5793685	112	+	exon	Dbnl	0.0234563674330069	0.0735424646186399	0.0139860673023977	1	0.115640733030157	0.283951653691439	0.524270831255677	-0.377558081116869	0.0665355888426106	0.225558406989265	0.901828912372545
chr11	5795373	5795527	154	+	exon	Dbnl	0.00682736547671789	0.0364243119816976	0.0054521265424318	1	0.0880812442841892	0.253326157260818	0.393416614241239	-0.377558081116869	0.0665355888426106	0.225558406989265	0.770974695358107
chr11	5796964	5797284	320	+	exon	Dbnl	0.0161290402954879	0.0591636016690234	0.00830302111156107	1	0.064635534582388	0.227047988538742	0.661735647952505	-0.377558081116869	0.0665355888426106	0.225558406989265	1.03929372906937
chr11	5797967	5798241	274	+	exon	Dbnl	0.0109874770227004	0.0478711228097759	0.00795085396561352	1	0.165557044377841	0.333705025064763	0.747749849189909	-0.377558081116869	0.0665355888426106	0.225558406989265	1.12530793030678
chr11	5828677	5828948	271	-	utr3	Polm	0.0520143490306006	0.116033521082242	0.0504145719956787	1	0.0811459874218142	0.246203485532257	-2.18795184194291	-0.244335959778624	0.385779069233796	0.638953372243744	-1.94361588216429
chr11	5874188	5874435	247	-	exon	Pold2	0.0146464421123994	0.0562534920768745	0.00718833677909243	1	0.10758968008414	0.274928250021316	0.276136364336387	-0.51419085339941	0.0225402780843609	0.107855448278566	0.790327217735798
chr11	5965964	5966211	247	+	utr3	Ykt6	0.396194789571283	0.4809875066559	0.36199701158612	1	0.467619473544043	0.60012032214831	0.0875227275581719	-0.262187502473481	0.175440456744531	0.410832381669598	0.349710230031653
chr11	6193303	6193507	204	-	exon	Nudcd3	0.282293138430826	0.371370075101825	0.216781343213902	1	0.519191028313811	0.642725086659256	0.55850711206585	0.375604246616992	0.0505191199264463	0.187231395574173	0.182902865448859
chr11	6296926	6297134	208	+	utr5	Ogdh	0.0238267859785648	0.0742823432431274	0.0283489120364085	1	0.0619808098539161	0.22272092568129	-1.5041680247597	0.145466098214782	0.466255199208158	0.706474750107523	-1.64963412297448
chr11	6313722	6313825	103	+	exon	Ogdh	0.0133268942793021	0.0533075771172086	0.0139725013922366	1	0.0275028151951607	0.16085402047328	-1.8970343623808	0.145466098214782	0.466255199208158	0.706474750107523	-2.04250046059558
chr11	6395086	6395212	126	+	utr5	Zmiz2	0.276517953736513	0.365887501097985	0.210157732942627	1	0.554171224118437	0.671095799523129	0.747793221713859	-0.0563734863529775	0.7925589499499	0.911145396963979	0.804166708066837
chr11	6473764	6473965	201	-	utr3	Purb	0.187148554325236	0.273132687174939	0.251929033278561	1	0.167614254629842	0.33504710855121	-1.09172979997801	-0.589406298559317	0.0221866481748434	0.106922878946019	-0.502323501418693
chr11	6474732	6475972	1240	-	utr3	Purb	0.0446005775470219	0.105905491253977	0.0486686913968824	1	0.10007346340829	0.268798535935341	-1.05924409050924	-0.589406298559317	0.0221866481748434	0.106922878946019	-0.469837791949922
chr11	6569916	6570046	130	+	exon	Ccm2	0.000865400614597576	0.0119833008660969	0.000768183909558483	1	0.026571886173838	0.158932233688726	2.5394759440012	1.4230876056836	1.75681546665802e-11	2.43733285402574e-09	1.1163883383176
chr11	7169407	7169677	270	+	exon	Adcy1	0.0102717817183557	0.0460430225181462	0.00916968222043382	1	0.0608329827437495	0.220570316308805	-1.2758685901445	0.569180307299816	0.010595962756995	0.0639410046386414	-1.84504889744432
chr11	7172343	7172781	438	+	utr3	Adcy1	0.0125158153561753	0.0514300138803415	0.0166412252367096	1	0.150077544637588	0.31942063257159	-0.835124632406367	0.569180307299816	0.010595962756995	0.0639410046386414	-1.40430493970618
chr11	8433895	8434313	418	-	utr3	Tns3	0.0764844309943829	0.147165794386764	0.106482393272093	1	0.221239186413086	0.386753768422917	-0.773684298173655	0.19012694427727	0.337890970375521	0.597525806919482	-0.963811242450925
chr11	8492388	8492558	170	-	exon	Tns3	0.0242535771673263	0.0748521387125134	0.0452974010476068	1	0.171881130692521	0.339798190919857	-0.881461574443244	0.19012694427727	0.337890970375521	0.597525806919482	-1.07158851872051
chr11	8492871	8493198	327	-	exon	Tns3	0.00211810643268915	0.019604198709391	0.00245121089560107	1	0.00796956047992478	0.1006824774721	-1.47580509611584	0.19012694427727	0.337890970375521	0.597525806919482	-1.66593204039311
chr11	11801222	11801380	158	-	exon	Fignl1	0.016966171091077	0.0608478628387335	0.0313105467378647	1	0.119818214353263	0.287805262498342	-1.44440708438712	0.124104629093122	0.639970999863312	0.825562589823672	-1.56851171348024
chr11	11801646	11802280	634	-	exon	Fignl1	0.198675631285745	0.28548565700053	0.251596593966984	1	0.348166959741371	0.495045707961749	-0.677859142395117	0.124104629093122	0.639970999863312	0.825562589823672	-0.801963771488238
chr11	11933184	11933308	124	-	utr3	Grb10	0.00616520697810551	0.0348358296579621	0.0103558395718053	1	0.06623474277518	0.230490605939296	-1.98495102561137	-0.680285604318581	0.0018733870911249	0.018030124713405	-1.30466542129279
chr11	17211380	17211515	135	-	utr5	Pno1	0.0144783340607376	0.0559135447281797	0.0153412665564907	1	0.0407034793313717	0.1854407646531	0.88351826814044	-0.394703357577759	0.114988724093993	0.316434164769135	1.2782216257182
chr11	17947362	17947603	241	-	exon	Etaa1	0.582224883844642	0.649398428917981	0.591286935719065	1	0.371557177695347	0.516455529201765	0.175315585033623	-0.105427990637411	0.680282074470541	0.848463080923058	0.280743575671034
chr11	17953572	17953842	270	-	utr5	Etaa1	0.287922645800566	0.377210539354365	0.240902618389625	1	0.636564651832382	0.737070764717747	0.360033883246553	-0.105427990637411	0.680282074470541	0.848463080923058	0.465461873883964
chr11	19998099	19998229	130	+	exon	Spred2	0.00645634773635872	0.0352725849167032	0.0038697715382056	1	0.0394833987315162	0.183046780765839	1.24431942681071	-0.0309382584521006	0.87602013391989	0.948227787181849	1.27525768526281
chr11	20021063	20021259	196	+	exon	Spred2	4.08505569639094e-06	0.000568014048529858	7.25927028713813e-06	0.066582027073631	1.64436694818621e-05	0.0116813298203843	-2.51526743706445	-0.0309382584521006	0.87602013391989	0.948227787181849	-2.48432917861235
chr11	20239281	20239584	303	-	exon	Cep68	0.0082999843942876	0.040882720024249	0.00933755379167359	1	0.0290063368305533	0.162730193324689	-1.52944136550973	-0.0178666158411489	0.931435967009322	0.97058614919702	-1.51157474966859
chr11	20543338	20543495	157	+	utr5	Sertad2	0.541223432787103	NA	0.428516033500912	1	0.594393099481107	0.705135804950873	1.9569343003832	0.680883974129516	0.0168983893027914	0.0894234304018893	1.27605032625368
chr11	20725762	20726017	255	-	exon	Aftph	0.000743297542351054	0.0109884197580173	0.00103931047687931	1	0.010853672590631	0.112118195049751	-1.498258195536	0.30035113912318	0.222911781131186	0.470997220303912	-1.79860933465918
chr11	20726410	20726592	182	-	exon	Aftph	0.31708128689894	0.405418251586717	0.361486600377333	1	0.533225764055006	0.654110696972923	-1.01491909019371	0.30035113912318	0.222911781131186	0.470997220303912	-1.31527022931689
chr11	21091401	21091621	220	+	utr5	Peli1	0.0591568603650078	0.125706557960213	0.0532106664291072	1	0.202721971409323	0.368603545179189	1.73779369418803	0.403662461370801	0.116791470126912	0.319417831484123	1.33413123281723
chr11	21239099	21239253	154	+	utr5*	Vps54	0.272710077659192	0.362469998398171	0.256665147697232	1	0.654889554582754	0.75016066976939	0.783439538089234	0.0767301396442455	0.797179884066935	0.912783193761737	0.706709398444989
chr11	21319876	21320056	180	+	utr3	Vps54	0.051639432803723	0.115587385953682	0.0767219174351555	1	0.121219784270443	0.289192639560202	-1.84314789499243	0.0767301396442455	0.797179884066935	0.912783193761737	-1.91987803463667
chr11	22095684	22095832	148	-	exon	Ehbp1	0.0289560902381661	NA	0.0169316684785125	1	0.147484745019573	0.317044138793239	-0.716167384390538	0.841494243539757	0.00614936340781057	0.0432071372552614	-1.55766162793029
chr11	22836212	22837255	1043	-	utr3	Gm28048	0.027884551985693	0.0807514790946203	0.0484874830047592	1	0.187490381844813	0.354387106700967	-0.515104856715434	NA	NA	NA	NA
chr11	22899902	22900072	170	-	utr3	Commd1	0.833893978999684	0.864677915607616	0.783278993062186	1	0.767438468200457	0.834683106092477	-0.689688962232164	-0.28431066592946	0.307838069052567	0.56578618921372	-0.405378296302704
chr11	22956570	22956753	183	-	exon	Gm28048	0.00835024011150585	0.0409755409380948	0.00552597776454294	1	0.125411464785209	0.2933668575866	0.387749223886705	NA	NA	NA	NA
chr11	22972249	22972925	676	+	utr5	Zrsr1	0.0168276228570624	0.060592250943899	0.0165823476383244	1	0.127773598207257	0.296182022952815	-1.84477119111894	-0.613471744072017	0.0862087259522538	0.265449230287656	-1.23129944704692
chr11	22973401	22973706	305	+	exon	Zrsr1	0.46015574803409	0.540900863402276	0.481299244268088	1	0.368536342018291	0.513338328588072	-0.664107744548333	-0.613471744072017	0.0862087259522538	0.265449230287656	-0.0506360004763162
chr11	23256044	23256395	351	+	utr5	Xpo1	0.464968799749422	0.545330743469327	0.446505571770289	1	0.380647487921575	0.524512018942964	0.783095834717509	-0.427697287602518	0.11249787180627	0.312739830393764	1.21079312232003
chr11	23363898	23364450	552	+	exon	Usp34	0.552902205542791	0.623578141854868	0.609687965928863	1	0.540569320796545	0.659727458379291	-1.2579819081439	0.144392667425297	0.577821911397476	0.785346490666477	-1.4023745755692
chr11	23488581	23488693	112	-	utr3	Ahsa2	0.0726867746311659	0.142395438718395	0.0960833189552539	1	0.203660733736375	0.369655439476301	-1.28367831312816	0.558444508671905	0.0648407712329374	0.221807020644703	-1.84212282180007
chr11	23496782	23496953	171	-	utr5	Ahsa2	0.00133218628761231	0.0151815564156565	0.00167447489593295	1	0.00320471281529355	0.0735376127192737	2.12831952546817	0.558444508671905	0.0648407712329374	0.221807020644703	1.56987501679626
chr11	23895050	23895161	111	-	utr5	Papolg	0.435987436604471	NA	0.39120477220063	1	0.367956329149503	0.513178569186666	0.755812749037246	-0.263576009049161	0.429547477277526	0.677127795138096	1.01938875808641
chr11	24164044	24164455	411	+	exon	Bcl11a	0.542414054924218	NA	0.538234937973037	1	0.166930971787109	0.334695511171071	1.82471948046277	3.37252587979499	1.60428241380687e-13	3.1042864707163e-11	-1.54780639933221
chr11	28576503	28576741	238	-	exon	Ccdc85a	0.927337366441415	NA	0.992484125791254	1	0.921579933706602	0.949865032118356	0.335974723813364	1.34867352409992	0.00787072175121079	0.0519743305223645	-1.01269880028656
chr11	28576920	28577211	291	-	exon	Ccdc85a	0.0421459871719013	0.102884428530747	0.0348113344965741	1	0.170408002513251	0.338629060900236	0.0976381122690306	1.34867352409992	0.00787072175121079	0.0519743305223645	-1.25103541183089
chr11	29173000	29173355	355	+	utr5	Ppp4r3b	0.381198393104627	0.466838442409808	0.344952223579372	1	0.487237461549177	0.616461099553465	1.48331902321167	-0.101340831390963	0.709393116293086	0.867698175846803	1.58465985460263
chr11	29221768	29222045	277	-	utr3	Cfap36	0.826867898872009	0.858797036085649	0.858761373971997	1	0.894278238354702	0.92950585607267	-0.16637090849038	-0.0498663410865396	0.845578281677549	0.934265530454548	-0.11650456740384
chr11	29373822	29373967	145	+	utr5	Ccdc88a	0.268499297911963	0.358261946391716	0.188701289943033	1	0.572170467377587	0.685520792194087	1.22206185711223	-0.285156076662454	0.410338570602594	0.661091040675038	1.50721793377468
chr11	29463243	29464066	823	+	exon	Ccdc88a	0.850343720132015	0.878405103241904	0.797707137911228	1	0.470098607278594	0.602258900892118	-0.673479940782519	-0.285156076662454	0.410338570602594	0.661091040675038	-0.388323864120065
chr11	29477293	29477408	115	+	exon	Ccdc88a	0.057310972957665	0.123050845663337	0.0705232698659578	1	0.00717926255575357	0.0982164466421056	1.58247553560858	-0.285156076662454	0.410338570602594	0.661091040675038	1.86763161227103
chr11	29513185	29513295	110	-	utr3	Prorsd1	0.000564895374286444	0.0093719838171336	0.00113595119589089	1	0.00133429124760487	0.0562340042691633	-2.88551661882306	-0.332065786597594	0.27480458575331	0.532026887584016	-2.55345083222547
chr11	29513516	29513724	208	-	utr3	Prorsd1	0.777887782569463	0.818751566238177	0.807054257977261	1	0.904848352645632	0.93722235718735	-0.826280371548923	-0.332065786597594	0.27480458575331	0.532026887584016	-0.49421458495133
chr11	29547757	29548028	271	-	utr5	Rps27a	0.0348155484663792	0.0916847879639572	0.0495979032189278	1	0.0909556973210931	0.257030558372183	0.673121585185506	-0.346859111720904	0.128356688156618	0.338767669783062	1.01998069690641
chr11	29706992	29707175	183	+	exon	Rtn4	0.297745060037005	0.386988124713291	0.359704440491369	1	0.336035352371829	0.48447442808757	-1.24750311669645	-0.171981389835818	0.387448425230165	0.639866280496569	-1.07552172686064
chr11	30771809	30772139	330	+	utr5	Psme4	0.0249028043347096	0.0761409890716094	0.0211320565144941	1	0.0333704336973862	0.17111380077477	2.13979065731276	0.0988584850464724	0.661994877868144	0.837857012974306	2.04093217226629
chr11	31369822	31369946	124	-	utr5	Stc2	0.159857263787871	0.243712310783433	0.121326043634793	1	0.30476323749747	0.458759331424473	-1.12119818347182	-1.48001571003338	5.75364360824433e-08	3.49640838441492e-06	0.358817526561558
chr11	32205483	32205603	120	+	utr5	Snrnp25	0.0457304406383017	0.107325063750811	0.0306302561817741	1	0.116790658672161	0.285258326590163	0.723294351269963	-0.113370228412221	0.626356815918569	0.816705626412017	0.836664579682184
chr11	32206888	32206994	106	+	exon	Snrnp25	0.0139108085017593	0.054706396216932	0.0114979534481095	1	0.13807203062192	0.307456860764632	0.715785118163187	-0.113370228412221	0.626356815918569	0.816705626412017	0.829155346575407
chr11	32216009	32216304	295	-	utr5	Rhbdf1	0.0258109038435797	0.0776873014103123	0.014741177048358	1	0.189213310054054	0.355673597203277	1.79453021806171	0.795845622968261	0.0051603257386977	0.0382306046918329	0.998684595093446
chr11	32423205	32423579	374	+	utr3	Sh3pxd2b	0.732278587602055	0.78027667989866	0.654154529893982	1	0.704920791026063	0.78765196674237	0.462885812819537	0.452828772219436	0.0565932576949406	0.20244720205833	0.0100570406001005
chr11	32455184	32455491	307	+	utr5	Ubtd2	0.699938082636101	0.752592419318962	0.68453120347145	1	0.821515833512395	0.875657747286122	1.67380026270676	1.4006453520275	5.33987302632531e-06	0.000168154545449979	0.273154910679253
chr11	32499166	32499267	101	+	exon	Ubtd2	0.469782865323997	0.549597036063767	0.496187092114795	1	0.702020332772205	0.785742064374174	1.04415630929186	1.4006453520275	5.33987302632531e-06	0.000168154545449979	-0.356489042735639
chr11	32516070	32516421	351	+	exon	Ubtd2	0.0021795570243745	0.0199440702560289	0.00438109972638344	1	0.0614293458428495	0.221688162899068	-0.355886956629359	1.4006453520275	5.33987302632531e-06	0.000168154545449979	-1.75653230865686
chr11	32612615	32612741	126	+	exon	Stk10	0.74659591247876	0.791825226330681	0.646536234282241	1	0.756847567672212	0.82627819924966	0.966519336443608	-0.106944099685193	0.666744563472938	0.84092157379357	1.0734634361288
chr11	32622402	32622562	160	+	utr3	Stk10	0.330241957925098	0.41832847417485	0.339249807548533	1	0.414114245645478	0.552373336731743	-1.0434857104194	-0.106944099685193	0.666744563472938	0.84092157379357	-0.93654161073421
chr11	32744731	32744893	162	+	utr3	Fbxw11	0.00121399930673405	0.0144737114541301	0.00160011010458453	1	0.00640258059535567	0.0933283224656663	-1.67684030260449	0.31626613530221	0.118544835630968	0.322261072942007	-1.9931064379067
chr11	33117394	33117662	268	-	utr3	Fgf18	0.00403654157060364	0.0276382653659848	0.00370550129671959	1	0.0519892361629307	0.206681272477256	-0.588398774545225	0.956925703536846	0.0145598935844226	0.0804340865039843	-1.54532447808207
chr11	33159883	33160037	154	-	exon	Npm1	0.0206087842454391	0.0676803459538816	0.0383352439521643	1	0.000322990852142317	0.0310710470784823	1.00886942446467	-0.498389713826455	0.0411127000494394	0.161821295456116	1.50725913829113
chr11	33513155	33513316	161	-	intron	Ranbp17	0.109690532174176	0.188184425365558	0.108716817132994	1	0.0967902380008905	0.264454984597108	-2.10024172224862	-0.522948801293217	0.0182541839468931	0.0941772880851667	-1.57729292095541
chr11	34825391	34825614	223	-	exon	Spdl1	0.0829278033931702	0.155386781278822	0.0772776395689512	1	0.138828489736152	0.308266675333822	0.627829659641626	-0.336764239035231	0.148038574659049	0.371067884597916	0.964593898676857
chr11	34830789	34830940	151	-	utr5	Spdl1	0.16771475786875	0.252197785905181	0.133441633837661	1	0.206503900864823	0.372910348941463	0.305746975688211	-0.336764239035231	0.148038574659049	0.371067884597916	0.642511214723442
chr11	35875682	35875832	150	-	exon	Wwc1	0.714441526580744	0.765128256507081	0.655449597645306	1	0.606902973188863	0.713708004253043	0.470398331955409	0.362662707986305	0.0689816571629587	0.230922888740831	0.107735623969103
chr11	35980046	35980406	360	-	utr5	Wwc1	0.582490868898762	0.649602833565198	0.63713583596607	1	0.851835568138669	0.897820300360718	-0.103914956203491	0.362662707986305	0.0689816571629587	0.230922888740831	-0.466577664189796
chr11	43437314	43437456	142	+	utr5	Slu7	0.0345441985451156	0.0913358076516073	0.0301949206269585	1	0.157140234835739	0.325471581583257	0.822174216688804	-0.443761050424685	0.0340775093484925	0.143470899650424	1.26593526711349
chr11	43438079	43438199	120	+	exon	Slu7	0.0333554668736541	0.0893910398461816	0.0257169026187022	1	0.0930026194316046	0.259401748852573	0.718886916925701	-0.443761050424685	0.0340775093484925	0.143470899650424	1.16264796735039
chr11	43439118	43439231	113	+	exon	Slu7	0.0241273604456352	0.0746275093650095	0.0132277106375523	1	0.116065974099769	0.284333609368293	0.726301118270253	-0.443761050424685	0.0340775093484925	0.143470899650424	1.17006216869494
chr11	43445964	43446147	183	+	exon	Slu7	0.981472257727514	0.98506642567491	0.952495268569211	1	0.940213178338287	0.963157925896182	-0.707821976699676	-0.443761050424685	0.0340775093484925	0.143470899650424	-0.264060926274991
chr11	43682078	43682487	409	+	utr5	Pwwp2a	0.313583269723305	0.402104175392091	0.253961557531257	1	0.363039595931476	0.508982946474447	0.97659737974013	-0.397094157185611	0.169411573815831	0.403067903315912	1.37369153692574
chr11	43704921	43705692	771	+	exon	Pwwp2a	0.0768387304287874	0.147542107074117	0.121003507714944	1	0.108554898503827	0.275999432834472	-1.53616398393199	-0.397094157185611	0.169411573815831	0.403067903315912	-1.13906982674637
chr11	43720174	43720378	204	+	utr3	Pwwp2a	0.0940004666009918	0.169102931174694	0.121732566914203	1	0.217939724619937	0.384464824616068	-1.64969155679792	-0.397094157185611	0.169411573815831	0.403067903315912	-1.25259739961231
chr11	43739784	43739893	109	-	exon	Ttc1	0.0347796518241707	0.0916847879639572	0.0421865789378826	1	0.112539114301124	0.280967483257875	0.0950775246461592	-0.350948801245781	0.0885253849679605	0.270318586241451	0.44602632589194
chr11	43745306	43745459	153	-	utr5	Ttc1	0.349124482866539	0.43596354951089	0.307460211543067	1	0.495007131577017	0.622805294293427	0.162961110841304	-0.350948801245781	0.0885253849679605	0.270318586241451	0.513909912087085
chr11	44564114	44564389	275	+	utr3	Rnf145	0.000253192565021885	0.00582900122708424	0.000377094706298079	1	0.0095915252399238	0.106642569965472	-1.00280985477129	0.614027348557867	0.00155356163890848	0.0157672032172451	-1.61683720332916
chr11	45851997	45852131	134	+	utr5	Clint1	0.113649924324789	0.192421988819602	0.114207337385114	1	0.0249522303068285	0.154194200330515	1.8767497981339	0.461111647478196	0.0323058203576828	0.138631279305539	1.41563815065571
chr11	45890582	45890708	126	+	exon	Clint1	0.000362336147669043	0.00717878492569291	0.000492473180981884	1	0.0136627947071387	0.121071389538124	1.70957526829577	0.461111647478196	0.0323058203576828	0.138631279305539	1.24846362081758
chr11	45893811	45894041	230	+	exon	Clint1	0.0068626779937926	0.0364938595241678	0.0041753622071426	1	0.0461821637496615	0.196099145060237	1.49634583720124	0.461111647478196	0.0323058203576828	0.138631279305539	1.03523418972304
chr11	45948182	45948370	188	-	exon	Thg1l	0.0135797835597416	0.0538739492472456	0.0185958683248615	1	0.192310360322245	0.358410812098584	-0.962213420154551	0.424071844835573	0.0367051432373752	0.150525888580268	-1.38628526499012
chr11	48809126	48809310	184	-	exon	Trim41	0.144085846836429	0.226515966044229	0.112171281695946	1	0.390717756714269	0.533611133282501	0.620853096045682	-0.0813561587124016	0.690927713876377	0.855572832625968	0.702209254758083
chr11	48816010	48816873	863	-	utr5	Trim41	0.37902558299544	0.464865424162986	0.464871027096728	1	0.656553630614907	0.750683766092444	-0.455068541927907	-0.0813561587124016	0.690927713876377	0.855572832625968	-0.373712383215505
chr11	48826024	48826193	169	+	utr5	Trim7	0.183380149745113	0.268949472759026	0.14720423437307	1	0.489567297835606	0.618319747745052	0.430423922291692	-0.451528058613414	0.619521762338009	0.812772957704462	0.881951980905106
chr11	49215230	49215785	555	+	exon	Zfp62	0.507143086879445	0.582479559930378	0.557438961607632	1	0.636605007451131	0.737070764717747	-0.386890062077826	0.135172946888753	0.857221226265659	0.939366270749834	-0.522063008966579
chr11	49217922	49218121	199	+	utr3	Zfp62	0.782896899129656	0.822852916124906	0.808800348910776	1	0.937420201276323	0.961266287297473	-1.15484932119289	0.135172946888753	0.857221226265659	0.939366270749834	-1.29002226808164
chr11	49260510	49261697	1187	+	utr5	Mgat1	0.0110577637583913	0.0480123510624234	0.0115387862437267	1	0.0321632852148084	0.169094439892187	-0.505670072683158	0.758978969306138	0.00218657809392292	0.020267076830058	-1.2646490419893
chr11	49261911	49262069	158	+	utr3	Mgat1	0.0047224116213926	0.0302802884506751	0.00369445775419851	1	0.0109193136119645	0.112399241135322	-0.794118975900071	0.758978969306138	0.00218657809392292	0.020267076830058	-1.55309794520621
chr11	49702617	49702723	106	-	utr5	Cnot6	0.60997373524395	0.673647422521867	0.595665195445741	1	0.507290383419722	0.633341448003397	0.519744286815062	-0.0117864428793406	0.963193882288159	0.983935067583334	0.531530729694403
chr11	49712378	49712648	270	-	utr5	Cnot6	0.571048591660143	0.639828908982943	0.54298329515897	1	0.530706245020947	0.652201233207937	0.812274383344332	-0.0117864428793406	0.963193882288159	0.983935067583334	0.824060826223673
chr11	49883125	49883226	101	+	utr3	Mapk9	0.584332745375231	0.651329580302719	0.544750793117182	1	0.795244985817212	0.856405346296745	-0.205368237451218	0.121275868410874	0.58835074584106	0.792842121170954	-0.326644105862092
chr11	50171145	50171446	301	+	utr3	Tbc1d9b	0.0323443250132528	0.0878714029822706	0.0373189112824385	1	0.0230940086367091	0.150086678226607	-2.35529896389421	-0.0665030766416947	0.76645894463857	0.898703973836295	-2.28879588725251
chr11	50196903	50197020	117	+	utr3	Mrnip	0.0241338764805759	0.0746275093650095	0.0117012800254804	1	0.143659396168873	0.312531100970447	0.71218588468346	-0.544586812149795	0.14706092336228	0.369499049883083	1.25677269683325
chr11	50225412	50225611	199	+	utr5	Mgat4b	0.496072791981139	0.573027342741358	0.467699442533933	1	0.956401787443486	0.974063942304272	1.21860179071382	0.547742263143238	0.0181531453196617	0.0938348523975202	0.670859527570579
chr11	50266447	50266681	234	-	exon	Maml1	0.0605622034458858	0.127200690436744	0.0669604510102233	1	0.198321933342074	0.364709693817982	-0.690870640531854	0.650880726081866	0.00173483664132826	0.0171339876745288	-1.34175136661372
chr11	50291852	50292270	418	-	utr5	Maml1	0.272500303996112	0.362245424332708	0.205806594271623	1	0.39475832141511	0.537095143820408	0.969974865454905	0.650880726081866	0.00173483664132826	0.0171339876745288	0.319094139373039
chr11	50297132	50297435	303	-	exon	Canx	0.0707088930025744	0.140029481100145	0.0740281962468792	1	0.0857400534381872	0.251123084050807	0.93646175275194	0.379366052934829	0.102628722254634	0.295527313388808	0.557095699817111
chr11	50404512	50404663	151	-	exon	Rufy1	0.0558076102198473	0.12128403362382	0.0346590488431721	1	0.228547963460585	0.393702749964279	0.469479829119463	-0.381965952087769	0.106948925786465	0.303045085592127	0.851445781207232
chr11	51606589	51606801	212	-	utr5	Hnrnpab	0.15267518510166	0.235718809063312	0.11379972726894	1	0.1099433860808	0.277500927005012	0.96307217616265	0.154083286260186	0.39355686478835	0.645798622358567	0.808988889902465
chr11	51619801	51620070	269	+	utr5	Nhp2	0.0206393251487822	0.0676994272064268	0.0111837872998492	1	0.136288993880945	0.305863635113129	1.08860360258095	0.212303351211878	0.348446479943804	0.606779625109956	0.876300251369076
chr11	51629587	51629728	141	-	utr5	Rmnd5b	0.0727334781827937	0.142395438718395	0.0471359494403452	1	0.368808298386091	0.513639667560782	0.380335667847378	-0.47712908837394	0.0221808539168748	0.106922878946019	0.857464756221318
chr11	51635648	51635835	187	-	utr5	Rmnd5b	0.0606081589725398	0.127261363795909	0.0490125289468335	1	0.308449374431037	0.461674225748886	0.518417248556572	-0.47712908837394	0.0221808539168748	0.106922878946019	0.995546336930513
chr11	51643527	51644144	617	-	utr3	N4bp3	0.0469603000543177	0.109143656266594	0.0499317533729536	1	0.0770218747250161	0.240546842436768	-1.29025391496259	-0.161133864316923	0.427700018112216	0.675518898760417	-1.12912005064567
chr11	51644355	51644553	198	-	exon	N4bp3	0.185455352331346	0.271052479383012	0.195768504371624	1	0.245752103320002	0.408554576806521	-0.86741497168918	-0.161133864316923	0.427700018112216	0.675518898760417	-0.706281107372257
chr11	51657159	51657426	267	+	utr3	D930048N14Rik	0.00454456607615247	0.0295946944181433	0.00600669086310063	1	0.000525614341914856	0.0369904143188128	-3.46350603365554	-1.17189144023911	8.79104028501278e-05	0.00165957687331705	-2.29161459341643
chr11	51814966	51815531	565	-	utr3	Jade2	0.0320098327560458	0.0874029654224917	0.0511480013370154	1	0.158597624535046	0.327149667764386	-1.48774066539675	0.20029182962186	0.318261755384609	0.577038265896444	-1.68803249501861
chr11	51816867	51817722	855	-	utr3	Jade2	0.000247646248919553	0.00582900122708424	0.000279795926300959	1	0.00806903274035832	0.101109250145467	-1.15726030737458	0.20029182962186	0.318261755384609	0.577038265896444	-1.35755213699644
chr11	52098842	52099005	163	+	utr5	Ppp2ca	0.0233974054886884	0.0734898371725026	0.025811100201114	1	0.0459582885614933	0.195898025462932	1.24527569473773	0.0310428073444972	0.87881932314386	0.949589784434504	1.21423288739324
chr11	53327264	53327371	107	+	exon	Zcchc10	0.137248130907449	0.21881895581177	0.149750053465474	1	0.242065214356432	0.405344017149891	0.3681902026637	-0.025206363769236	0.903792333623716	0.959471988104588	0.393396566432936
chr11	53332274	53332401	127	+	utr3	Zcchc10	0.818833812535235	0.852429807626548	0.878039508507987	1	0.773617103969443	0.838944598737835	-0.372163712750977	-0.025206363769236	0.903792333623716	0.959471988104588	-0.346957348981741
chr11	53350859	53351077	218	+	utr5	Aff4	0.317649859576667	0.405984733240331	0.30302549508618	1	0.309372597747244	0.462306786439449	1.21198559408877	0.0945453584285315	0.725937029382242	0.876704439032213	1.11744023566024
chr11	53372385	53372641	256	+	exon	Aff4	0.0452271068823943	0.106515008755007	0.0681293156163681	1	0.235976763193584	0.399716219015189	-0.8085962061784	0.0945453584285315	0.725937029382242	0.876704439032213	-0.903141564606932
chr11	53399576	53399918	342	+	exon	Aff4	0.0304791188060559	0.0851173294091021	0.0449756305730673	1	0.116633171183261	0.285024433944805	-0.896983560342736	0.0945453584285315	0.725937029382242	0.876704439032213	-0.991528918771267
chr11	53402408	53402519	111	+	exon	Aff4	0.0379377395544985	0.0965687915932689	0.0487971072206865	1	0.00634523951235897	0.0931491901725324	1.30092424791287	0.0945453584285315	0.725937029382242	0.876704439032213	1.20637888948434
chr11	53404287	53404534	247	+	exon	Aff4	0.0235664064566734	0.073757201590068	0.0289069445567893	1	0.0226602686467179	0.148588756395204	1.21422178584449	0.0945453584285315	0.725937029382242	0.876704439032213	1.11967642741596
chr11	53537695	53537874	179	+	exon	Sept8	0.626614011153873	0.688089318693774	0.683357160254797	1	0.92916131820696	0.955972011323671	-0.0924623841485946	0.241158448697965	0.288540233888782	0.547149224323875	-0.33362083284656
chr11	53570516	53570638	122	+	exon	Kif3a	0.0129648412867329	0.0524981438234675	0.00359143695164634	1	0.0975744761027255	0.265263552195664	1.15466715702669	-0.120303875875568	0.639180865339951	0.825137170334995	1.27497103290225
chr11	53593341	53593459	118	+	exon	Kif3a	0.392125021968656	0.477369591961842	0.437781712212305	1	0.165930667308442	0.333995142239204	0.770391184075297	-0.120303875875568	0.639180865339951	0.825137170334995	0.890695059950865
chr11	53593880	53594014	134	+	exon	Kif3a	0.174735632462744	0.259573803136287	0.180050551870353	1	0.191722798737675	0.357658481455824	0.696105808052845	-0.120303875875568	0.639180865339951	0.825137170334995	0.816409683928413
chr11	53668099	53668304	205	-	exon	Rad50	0.0804618860777206	0.152380296309712	0.122041451563214	1	0.0141277897703503	0.122162109031088	0.701023482306736	-0.615821150632231	0.0085366531899039	0.0551616611472303	1.31684463293897
chr11	53669681	53669820	139	-	exon	Rad50	0.358998070899956	0.44559738180786	0.226799266288768	1	0.00424718302415026	0.079689575779652	0.899836975212123	-0.615821150632231	0.0085366531899039	0.0551616611472303	1.51565812584435
chr11	53674760	53675006	246	-	utr3	Rad50	0.307111132410748	0.396039723902673	0.177282009789659	1	0.0014750091390054	0.0584622720974889	1.04910295457688	-0.615821150632231	0.0085366531899039	0.0551616611472303	1.66492410520911
chr11	53678958	53679100	142	-	utr3	Rad50	0.0123665882028647	0.0510064297809604	0.0158519748661372	1	0.0299424473791703	0.164857826747743	0.674677219488702	-0.615821150632231	0.0085366531899039	0.0551616611472303	1.29049837012093
chr11	53679461	53679573	112	-	utr3	Rad50	0.00972324868058569	0.0446937106622882	0.0117164610275868	1	0.0308358354749636	0.166975679288271	0.407429742684149	-0.615821150632231	0.0085366531899039	0.0551616611472303	1.02325089331638
chr11	53680114	53680226	112	-	utr3	Rad50	0.0604185611676573	0.12710953992039	0.079238357786524	1	0.0175018902615208	0.135142104151458	0.713194993021006	-0.615821150632231	0.0085366531899039	0.0551616611472303	1.32901614365324
chr11	53684215	53684347	132	-	utr3	Rad50	0.0336879561313862	0.0898750521858083	0.0490198106555156	1	0.0117074252732597	0.114720373395658	0.791780352153706	-0.615821150632231	0.0085366531899039	0.0551616611472303	1.40760150278594
chr11	53686187	53686364	177	-	exon	Rad50	0.00418484438036132	0.028260907328592	0.0098174030766973	1	0.000300454898638099	0.0304909096726017	1.18928929039349	-0.615821150632231	0.0085366531899039	0.0551616611472303	1.80511044102572
chr11	53694987	53695094	107	-	exon	Rad50	0.191090353186133	0.277597049898546	0.218223926613765	1	0.130813322043774	0.299836037029101	0.452273131176435	-0.615821150632231	0.0085366531899039	0.0551616611472303	1.06809428180867
chr11	53773621	53773753	132	+	utr3	Irf1	0.0657411447275799	0.134049712980014	0.0453348826291861	1	0.368384450369866	0.513205533967426	1.15842111210378	0.196129516222247	0.435364516243859	0.682420654005776	0.962291595881532
chr11	54756501	54756614	113	-	utr5	Cdc42se2	0.408257875586341	0.492082686543232	0.34633163861152	1	0.506820345714726	0.632975208744458	0.968774420514919	-0.00627451011062531	0.975768217941613	0.989085153918484	0.975048930625544
chr11	54916929	54917049	120	-	exon	Tnip1	0.115761410612347	0.194919222966405	0.0943755421344523	1	0.218113618174123	0.384624644612952	0.158504218825624	-0.588706916526771	0.00912756214611491	0.0576589041755867	0.747211135352394
chr11	55213903	55214020	117	+	utr5	Slc36a1	0.239912447729799	0.328925376282004	0.162379143393337	1	0.118772886342737	0.287288529432996	1.98310869839292	0.496264048964324	0.0952831276242151	0.282734801219069	1.4868446494286
chr11	55485565	55485667	102	+	utr5	G3bp1	0.087402448264356	0.161118199541936	0.0788604726705607	1	0.323051405573957	0.474531530217193	0.978548331321735	0.311280843616302	0.0875919506600134	0.268359838834616	0.667267487705433
chr11	57529761	57530281	520	+	utr3	Mfap3	0.104429254394638	0.181926214329109	0.105253611964279	1	0.180973407648417	0.348183264249137	-1.96039372913095	-0.530883294205022	0.0271903738034639	0.122769922368358	-1.42951043492593
chr11	57531199	57531399	200	+	utr3	Mfap3	0.00374754125281711	0.0265343857549596	0.00419243121920998	1	0.0245667146502263	0.15364481890506	-2.19428258961818	-0.530883294205022	0.0271903738034639	0.122769922368358	-1.66339929541315
chr11	57784723	57785048	325	+	utr3	Galnt10	0.161813286052047	0.245807757487245	0.1723290464817	1	0.255568241286102	0.415583003410534	-1.35122409055375	0.0706657407010972	0.781590021806161	0.905186868851899	-1.42188983125484
chr11	57801695	57802096	401	+	utr5	Sap30l	0.352109622192413	0.43913517023744	0.386701836228479	1	0.309699024289721	0.462364893774082	-0.60538820758206	0.147162912866876	0.547922584124835	0.765800182678181	-0.752551120448936
chr11	57809888	57810105	217	+	utr3	Sap30l	0.30712558987775	0.396039723902673	0.348335188596409	1	0.487608554994013	0.616689263950933	-0.648414285725206	0.147162912866876	0.547922584124835	0.765800182678181	-0.795577198592083
chr11	57948823	57949070	247	-	exon	Gm12245	0.046036848493076	0.107844567755224	0.051101582106104	1	0.339017406510036	0.487212223641485	0.107050252479742	-0.391668836136363	0.113670997572855	0.314076860983672	0.498719088616105
chr11	58041432	58041573	141	+	exon	Larp1	0.0148456447992254	0.0566996313416199	0.0106430183817776	1	0.0567419584909652	0.213377481951863	1.38197558254652	-0.148002080120841	0.435193273363846	0.682351331735571	1.52997766266736
chr11	58042182	58042461	279	+	exon	Larp1	0.0029602146331831	0.0234806658481976	0.00144792928291978	1	0.0276873153210131	0.161334489456005	1.36987494574805	-0.148002080120841	0.435193273363846	0.682351331735571	1.51787702586889
chr11	58058528	58058675	147	+	exon	Larp1	0.0118208840084447	0.0497000354622946	0.0106808490542732	1	0.0327411983541127	0.1702505443695	-1.53413177264139	-0.148002080120841	0.435193273363846	0.682351331735571	-1.38612969252054
chr11	58109507	58109652	145	+	utr5	Cnot8	0.00687420552636612	0.0364938595241678	0.00418342083850963	1	0.0808970340407657	0.246156213959299	1.58827397167823	0.214669551938925	0.297262481941586	0.556317391121527	1.3736044197393
chr11	58331506	58331754	248	+	utr5	Sh3bp5l	0.000124742162040684	0.00385155020066599	0.00013482824016095	1	0.000199032630815998	0.0261133925048486	-2.2081827847564	-0.0435934171516929	0.838121935116647	0.930935461884061	-2.1645893676047
chr11	58337901	58338016	115	+	exon	Sh3bp5l	0.542783065787928	0.614821655427979	0.472606462500196	1	0.749584228668797	0.820871617663506	0.0513530630392444	-0.0435934171516929	0.838121935116647	0.930935461884061	0.0949464801909373
chr11	58345260	58345405	145	+	exon	Sh3bp5l	0.1969789636342	0.283736657127094	0.209886151315377	1	0.351646237081313	0.4987640914523	-0.637722866295429	-0.0435934171516929	0.838121935116647	0.930935461884061	-0.594129449143736
chr11	58345899	58346296	397	+	exon	Sh3bp5l	0.000239138855982745	0.0057483975374042	0.000200749793199818	1	0.00293099651582574	0.0714904474321925	-1.89812240957508	-0.0435934171516929	0.838121935116647	0.930935461884061	-1.85452899242339
chr11	58978322	58978512	190	+	exon	Trim11	0.866978908919504	0.892209251660234	0.79989913672645	1	0.897740126325734	0.932055094616993	0.515706528504049	-0.135309247081325	0.618128259507317	0.811764098862866	0.651015775585374
chr11	58990340	58990640	300	+	utr3	Trim11	0.0212306455524685	0.0691281034202899	0.0208842024677435	1	0.0243014831858606	0.153190578308138	-1.97877394072221	-0.135309247081325	0.618128259507317	0.811764098862866	-1.84346469364088
chr11	59158215	59158486	271	-	utr3	Iba57	0.000998962963692463	0.0129821306965363	0.000886434629005445	1	0.00255988742862653	0.0693529854338328	-1.57986952028277	0.569305596957074	0.0673703533592575	0.22728800562084	-2.14917511723984
chr11	59208447	59208585	138	-	exon	Gm10434	0.0468944939613925	0.109076396331583	0.0306991047038015	1	0.257129428869842	0.41674101011109	1.27427194064579	-0.900120549199728	0.856214741144475	NA	2.17439248984552
chr11	59208927	59209311	384	+	exon	2310033P09Rik	0.0181913657404592	0.0636196069000455	0.015088742998548	1	0.16475298526434	0.332857978323383	1.43206980816902	0.490731487261811	0.0385579674764819	0.15526655797074	0.941338320907208
chr11	59209927	59210038	111	+	exon	2310033P09Rik	0.0971517229029307	0.172954273340313	0.0839778692574098	1	0.204721150701945	0.370733841651171	0.995096606989329	0.490731487261811	0.0385579674764819	0.15526655797074	0.504365119727517
chr11	59210189	59210317	128	+	exon	2310033P09Rik	0.295826621881349	0.385234315701122	0.341728057079037	1	0.493589380943683	0.621529579085753	-0.0373821262172762	0.490731487261811	0.0385579674764819	0.15526655797074	-0.528113613479087
chr11	59428680	59428829	149	-	exon	Snap47	0.561808014706964	0.631837663143387	0.634071446427791	1	0.767653384159976	0.834720240517765	-0.569478528340912	0.0568005476455586	0.794508839445546	0.911791986564614	-0.62627907598647
chr11	59455390	59455533	143	+	utr3	Jmjd4	3.31496513826023e-05	0.00175140658138082	2.85852414154636e-05	0.260011355915057	0.00260390342871577	0.069428862720946	-1.59618303605581	0.407893851601219	0.07018045951558	0.233448051942122	-2.00407688765703
chr11	59487726	59487833	107	-	exon	Zkscan17	0.849558475727163	0.877984124765782	0.922758038767746	1	0.671958030410897	0.762911416726653	0.636428414508322	0.966166640552436	1.92684096676972e-06	7.24709034713951e-05	-0.329738226044115
chr11	59741080	59741186	106	+	exon	Mprip	0.179279003058477	0.264508050390134	0.122577163285546	1	0.419716456360472	0.55738876538524	0.647932806012187	0.328834132119408	0.0865573552576267	0.266188303307959	0.319098673892778
chr11	59784533	59784741	208	-	utr3	Pld6	0.000658981725884596	0.010207891446687	0.000539797283270788	1	0.00284867898884158	0.0714904474321925	-2.74927348974684	-0.436114966018341	0.209097817236444	0.454275742396092	-2.3131585237285
chr11	59792292	59792495	203	-	utr3	Flcn	5.11309372916176e-06	0.000632688267008178	1.82918672496472e-05	0.166894996785781	0.000377737935141197	0.0330186203014934	-2.59660552615178	0.0260042454015615	0.903416291334341	0.959265302640293	-2.62260977155334
chr11	59839500	59839700	200	+	exon	Nt5m	0.0032905917035998	0.0246267217210387	0.00196299684998394	1	0.0290192056091145	0.162730193324689	1.01895862277236	0.780487767197889	0.0321442191693142	0.138179738995596	0.238470855574466
chr11	60186918	60187778	860	+	exon	Rai1	0.00164607801402576	0.0171289236798841	0.00174218555235804	1	0.0380922866450341	0.180586379449122	-1.12008551347088	0.147658689345253	0.520897582957652	0.746983896145805	-1.26774420281613
chr11	60187977	60188370	393	+	exon	Rai1	0.0157985902123768	0.0585993676243447	0.0140677510969439	1	0.083708926065568	0.249121547397661	-1.75993120703884	0.147658689345253	0.520897582957652	0.746983896145805	-1.9075898963841
chr11	60188710	60189656	946	+	exon	Rai1	0.0939859637513371	0.169102931174694	0.0973897804231274	1	0.125816951224591	0.293815084202351	-1.45653428568757	0.147658689345253	0.520897582957652	0.746983896145805	-1.60419297503282
chr11	60190192	60190641	449	+	utr3	Rai1	0.00249051359174026	0.0214203475196575	0.00200395208799703	1	0.00426063790768778	0.079689575779652	-2.15246586172898	0.147658689345253	0.520897582957652	0.746983896145805	-2.30012455107423
chr11	60456480	60456580	100	+	exon	Drg2	0.0023320833786175	0.020555682292561	0.00212287153428388	1	0.0549590779065283	0.211472064041521	0.485135905475528	-0.448675592589634	0.0430300095332015	0.167362951651749	0.933811498065162
chr11	60538137	60538399	262	+	utr5	Alkbh5	0.223474167923731	0.312027169182167	0.255044596301363	1	0.096568203066465	0.264174222879614	0.0329106275591901	0.745623282666356	9.1363858316562e-05	0.00170723875527746	-0.712712655107166
chr11	60730915	60731488	573	+	exon	Mief2	0.1816260104084	0.267082913914009	0.214695209464137	1	0.364027889168594	0.509981425435675	-0.322027285533705	0.631213173486251	0.00941662282047922	0.058902958399816	-0.953240459019956
chr11	60731716	60731977	261	+	utr3	Mief2	0.00101687058490285	0.0131379087505061	0.00123259875037263	1	0.00187574072301228	0.0634190399124111	-1.68147546375108	0.631213173486251	0.00941662282047922	0.058902958399816	-2.31268863723733
chr11	60740179	60740752	573	-	utr3	Top3a	0.000441992943616814	0.00819316192926862	0.000437787380158946	1	0.00174020070245297	0.0618105903352046	-1.70413521710092	0.438873133186408	0.0425171623001733	0.165858091260516	-2.14300835028733
chr11	60742424	60742725	301	-	exon	Top3a	0.0124631115914389	0.0512853864096485	0.0138665904075353	1	0.00436835764687751	0.079689575779652	-1.30987553538663	0.438873133186408	0.0425171623001733	0.165858091260516	-1.74874866857304
chr11	60777683	60777880	197	+	utr5	Smcr8	0.687758972627085	0.741653339939012	0.621759314984847	1	0.738943961782623	0.813463760527181	0.493841141943644	0.401825885886866	0.0742901254467958	0.241866412402165	0.0920152560567782
chr11	60779446	60779547	101	+	exon	Smcr8	0.0301811172369259	0.0845871792216464	0.0326954672898461	1	0.223044408613313	0.388571045754376	-0.460630538124672	0.401825885886866	0.0742901254467958	0.241866412402165	-0.862456424011538
chr11	60779723	60780069	346	+	exon	Smcr8	0.00504623541462215	0.0315870137801031	0.00775996247890405	1	0.109354221398464	0.276908756406584	-0.825783164544222	0.401825885886866	0.0742901254467958	0.241866412402165	-1.22760905043109
chr11	60783871	60784709	838	+	utr3	Smcr8	0.00366907193182378	0.0263135956390994	0.00834384704020105	1	0.0719501805181791	0.236042599319852	-0.736560832630158	0.401825885886866	0.0742901254467958	0.241866412402165	-1.13838671851702
chr11	60789137	60789348	211	-	utr3	Shmt1	0.110723297512273	0.188996151676719	0.12155510463677	1	0.217058417312258	0.383789868634636	-1.2083273851544	-0.22793613923893	0.239613737684152	0.491098781912572	-0.980391245915472
chr11	60905310	60905816	506	-	utr3	Natd1	0.0363187996441044	0.0941428091944582	0.0383596682452364	1	0.0519482636319371	0.206658378060357	-2.05492121282814	-0.93970133754784	1.59413040312197e-05	0.000409243063067866	-1.1152198752803
chr11	60921281	60921394	113	-	exon	Map2k3os	0.280238277206152	0.369652986845268	0.283158168991184	1	0.297180028188657	0.452060214185841	-2.59072981697701	-1.27028222460768	0.00310459731100475	0.0261490309596998	-1.32044759236933
chr11	61069664	61069961	297	+	exon	Kcnj12	0.0216648050754175	0.070002479013253	0.018518343298059	1	0.0416073708161645	0.18692730881163	0.0442634575743011	1.21083521349914	0.00222845840860856	0.0205270875303261	-1.16657175592484
chr11	61070165	61070754	589	+	utr3	Kcnj12	0.134021404932229	0.215190663925192	0.138604126092996	1	0.283162887534454	0.439719062784713	-0.598994063467428	1.21083521349914	0.00222845840860856	0.0205270875303261	-1.80982927696657
chr11	61490269	61490495	226	-	exon	Mapk7	0.00295161875097714	0.023465550453334	0.00282592310440776	1	0.00126173914260013	0.0541960975902894	-1.78039841228545	0.227547023754162	0.323160483253911	0.581532916258918	-2.00794543603961
chr11	61490740	61490964	224	-	exon	Mapk7	0.00358531635309201	0.0258936272986531	0.00443557968143844	1	0.00272725639878847	0.0700634346636615	-1.68846394200667	0.227547023754162	0.323160483253911	0.581532916258918	-1.91601096576083
chr11	61546228	61546875	647	-	utr5	Epn2	0.0150528542502156	0.0570557658927414	0.0303704360621658	1	0.134588320680726	0.304186588202113	-0.787759985673586	0.296482142225801	0.150005921311768	0.373509292348623	-1.08424212789939
chr11	61703373	61703544	171	+	exon	Fam83g	0.00334650231572122	0.0248773488729829	0.00427885104436687	1	0.000873363652395919	0.0468402131153791	-0.996315617817553	1.65875628943627	1.93017631787522e-08	1.3452688592736e-06	-2.65507190725383
chr11	61707344	61707955	611	+	utr3	Fam83g	0.0597335860206853	0.126267042038486	0.060861414056044	1	0.027097496206744	0.160003438279591	-0.158372907992067	1.65875628943627	1.93017631787522e-08	1.3452688592736e-06	-1.81712919742834
chr11	61916168	61916275	107	-	utr5	Akap10	0.224572750598492	NA	0.170576430191323	1	0.530800700464629	0.652201233207937	0.629400076379288	0.355458566930333	0.158689380569008	0.3872695039243	0.273941509448954
chr11	62281574	62281834	260	+	exon	Ttc19	0.323267100353109	0.411195010423359	0.261341214110759	1	0.3851901211495	0.528426229377651	1.11872998693537	-0.299651511401542	0.277113210646574	0.534245788642962	1.41838149833691
chr11	62317643	62317827	184	-	utr3	Ncor1	0.00788828187310955	0.039793143258954	0.0159217117793879	1	0.0256511434264393	0.156155014150022	-2.0743149176399	-0.233203891879234	0.245057775734625	0.496760815103935	-1.84111102576066
chr11	62344721	62344946	225	-	exon	Ncor1	0.012504747659088	0.0514090505891917	0.0181758257513971	1	0.0162149305027687	0.131010396494374	1.31444053492583	-0.233203891879234	0.245057775734625	0.496760815103935	1.54764442680507
chr11	62369389	62369494	105	-	exon	Ncor1	0.592975710726616	0.658812418126104	0.645968720081133	1	0.742063650831428	0.815512813823324	-0.476645711333354	-0.233203891879234	0.245057775734625	0.496760815103935	-0.24344181945412
chr11	62383230	62383443	213	-	exon	Ncor1	0.107268860610566	0.185381309731188	0.155278287692476	1	0.0125907225022163	0.117449820513099	0.46987112291366	-0.233203891879234	0.245057775734625	0.496760815103935	0.703075014792894
chr11	62384676	62384898	222	-	exon	Ncor1	0.616908996009051	0.679196756211404	0.512108194028973	1	0.0377219813931431	0.179968136682054	0.490392858923652	-0.233203891879234	0.245057775734625	0.496760815103935	0.723596750802886
chr11	62398339	62398460	121	-	exon	Ncor1	0.0310870727127849	0.0857987740667533	0.0511111920908772	1	0.00723200358710491	0.0985916285035928	0.812269662486692	-0.233203891879234	0.245057775734625	0.496760815103935	1.04547355436593
chr11	62458184	62458610	426	-	utr5	Ncor1	0.00449117952134227	0.0293547197580515	0.00544970162442031	1	0.0466675558871185	0.19670236358628	-1.90627463699362	-0.233203891879234	0.245057775734625	0.496760815103935	-1.67307074511439
chr11	62538937	62539201	264	-	exon	Cenpv	0.386187082435474	0.471628583337544	0.358892687696204	1	0.622673761268565	0.725509990577239	0.132660047028039	-0.169368931457066	0.423060226645725	0.672269327758621	0.302028978485105
chr11	62551529	62551649	120	+	utr5	Ubb	0.173646339807623	0.25869166031092	0.147918832153286	1	0.111501785047518	0.279662950818531	0.0814606774405165	-0.477021563144415	0.046279936063879	0.176273695870346	0.558482240584931
chr11	62605742	62606008	266	+	exon	Lrrc75aos2	0.0343044207736554	0.0908642312106729	0.0360689212293584	1	0.132158159959204	0.301502126290329	-0.438237804758471	3.83457095542537	0.318661683059733	NA	-4.27280876018384
chr11	62648205	62648471	266	-	utr5	Lrrc75a	0.299824349791305	0.388786110846986	0.211823277692647	1	0.291930585775056	0.446916647540561	1.82147591233352	1.11814261686885	0.000972676462884959	0.0110304332541029	0.703333295464674
chr11	62664686	62665039	353	+	utr5	Mmgt2	0.0378013049059686	0.0963596732755248	0.037244598365042	1	0.0847601712752283	0.25000325190889	-0.937195947020251	0.121022201563766	0.722510443818927	0.874577215145374	-1.05821814858402
chr11	64073625	64073727	102	-	exon	Cox10	0.0337790745974812	0.0900369567949678	0.0192849083738509	1	0.119222727463196	0.287775208720018	0.986286746888705	-0.12568950413226	0.562037451983717	0.775431350865236	1.11197625102097
chr11	65001780	65001974	194	+	utr3	Elac2	0.774872663754251	0.816449402122831	0.806613229645844	1	0.804181539289195	0.862514439935972	-0.939435269345595	0.0788972624452637	0.712386005598575	0.869623026341217	-1.01833253179086
chr11	65828140	65828631	491	+	exon	Zkscan6	0.00370257641268121	0.0264423004241009	0.00401179201183304	1	0.0693370422165382	0.232997582445607	-1.18571665995031	0.343644273392736	0.229972713289841	0.479101674690523	-1.52936093334304
chr11	67041563	67041788	225	-	exon	Adprm	0.00712662736901726	0.0373479051823729	0.00765070479221134	1	0.0404056237690247	0.184738651768914	-1.54528989604913	0.361427919522285	0.199557748080475	0.442105490098141	-1.90671781557141
chr11	67064021	67064221	200	+	utr3	Sco1	0.00725010232192362	0.0376326948592948	0.0116341513641361	1	0.100412090520487	0.269330716223264	-1.73926655704937	-0.329336854580259	0.182339861645717	0.419769881866298	-1.40992970246911
chr11	67973164	67973264	100	+	exon	Stx8	0.256916096994853	0.346774220943783	0.224495550870902	1	0.306904977584051	0.460781575026615	0.0156793252662708	-0.323789735687691	0.225531324790413	0.473673759264183	0.339469060953962
chr11	68385844	68386172	328	-	utr5	Ntn1	0.00976951855551876	0.0448109479245652	0.00998039403825068	1	0.0970313057038159	0.264722040819716	-0.458788787884113	0.381859980749668	0.0426796514257353	0.16617605344635	-0.840648768633781
chr11	68386670	68386832	162	-	utr5	Ntn1	0.186701767662831	0.272694568006465	0.181513830938278	1	0.402345147159108	0.543463132077573	0.897111135575703	0.381859980749668	0.0426796514257353	0.16617605344635	0.515251154826035
chr11	68400564	68400670	106	-	utr5	Ntn1	0.422713276341174	0.505592647999496	0.328393666821296	1	0.676530177527335	0.766501802167212	0.559880944601581	0.381859980749668	0.0426796514257353	0.16617605344635	0.178020963851913
chr11	68699213	68699396	183	+	utr5	Myh10	0.370899446681356	0.456792491847331	0.407088675752382	1	0.689595460422067	0.776730586290741	-0.255455496608962	0.402148908859453	0.0401283744786466	0.159021254401233	-0.657604405468415
chr11	68790032	68790138	106	+	exon	Myh10	0.157327630931687	0.241060753429512	0.154041056737702	1	0.0412182558402652	0.186311288810709	1.45630891649264	0.402148908859453	0.0401283744786466	0.159021254401233	1.05416000763319
chr11	68791813	68791965	152	+	exon	Myh10	0.0109924494398977	0.0478711228097759	0.0129546094302629	1	0.033326302966869	0.171077491883844	1.19317084779215	0.402148908859453	0.0401283744786466	0.159021254401233	0.791021938932696
chr11	68792981	68793195	214	+	exon	Myh10	0.0438880691380327	0.104795075661546	0.0483031238730081	1	0.0972053588217427	0.264735828800802	0.749689713390122	0.402148908859453	0.0401283744786466	0.159021254401233	0.347540804530668
chr11	68797270	68797408	138	+	exon	Myh10	0.0667063787887096	0.135179410531641	0.0492278330538054	1	0.189707556060886	0.355959812702155	0.996154473205185	0.402148908859453	0.0401283744786466	0.159021254401233	0.594005564345732
chr11	68798182	68798368	186	+	exon	Myh10	0.00322689274440468	0.0243760851058178	0.00395666061923016	1	0.042470133344043	0.188744793759498	1.41135686079125	0.402148908859453	0.0401283744786466	0.159021254401233	1.0092079519318
chr11	68801516	68801636	120	+	exon	Myh10	0.00274162834490073	0.0228066477875716	0.00208953412276973	1	0.0681156800933106	0.231776575666819	1.46744185695514	0.402148908859453	0.0401283744786466	0.159021254401233	1.06529294809568
chr11	68802073	68802262	189	+	exon	Myh10	0.0104878940039153	0.0468026883754412	0.011018276754858	1	0.147427649719228	0.317015107321038	1.27878450763098	0.402148908859453	0.0401283744786466	0.159021254401233	0.876635598771523
chr11	68802794	68802964	170	+	exon	Myh10	0.12290443922308	0.203071445000755	0.0904386340370903	1	0.187942064362266	0.354575069333101	0.83175659120953	0.402148908859453	0.0401283744786466	0.159021254401233	0.429607682350077
chr11	68804575	68804733	158	+	exon	Myh10	0.0680667121529727	0.136842613152839	0.0547647506131816	1	0.194819129219647	0.361276035811936	0.862579104871792	0.402148908859453	0.0401283744786466	0.159021254401233	0.460430196012339
chr11	68807058	68807194	136	+	exon	Myh10	0.309038441097531	0.397943595412982	0.298805888342996	1	0.325160412084738	0.475967096247911	0.980116577757399	0.402148908859453	0.0401283744786466	0.159021254401233	0.577967668897946
chr11	68808727	68808896	169	+	exon	Myh10	0.0140628149925586	0.0548435847112155	0.0111313154053406	1	0.0251039307127076	0.154453564378318	1.2463733951476	0.402148908859453	0.0401283744786466	0.159021254401233	0.84422448628815
chr11	68811554	68811870	316	+	exon	Myh10	0.0114861101694276	0.0489441737224385	0.0110633848148939	1	0.0964832205127473	0.264174222879614	1.44034094241442	0.402148908859453	0.0401283744786466	0.159021254401233	1.03819203355497
chr11	68814314	68814432	118	+	exon	Myh10	0.0391426580849927	0.098338588497706	0.0265744848647667	1	0.198329407943033	0.364709693817982	0.986493242278864	0.402148908859453	0.0401283744786466	0.159021254401233	0.584344333419411
chr11	68954938	68955092	154	-	utr5	Arhgef15	0.240282895408479	0.329280682359991	0.197409111875808	1	0.65192229231643	0.747969169517331	0.950757466650362	0.307118477093254	0.180077013427899	0.416713227296725	0.643638989557108
chr11	68973557	68973762	205	+	utr3	Slc25a35	0.0155351560892029	0.0581203503292702	0.00843718755984021	1	0.0998574961735088	0.268576539720294	0.603475215400903	-0.371749725077351	0.437893821127866	0.684511328088706	0.975224940478254
chr11	69050231	69050388	157	+	exon	Aurkb	0.0263905071132578	0.0786311316338625	0.0279251361369951	1	0.0297278199708099	0.164318920547987	-1.67151805543798	0.0345421847937498	0.870489868241229	0.944667709146439	-1.70606024023173
chr11	69059900	69060325	425	-	exon	9330160F10Rik	0.121126063542855	0.200693473960497	0.127235160592435	1	0.210239386993894	0.377090850335295	-1.6274833981623	2.85989567830733	0.558685004291004	NA	-4.48737907646962
chr11	69060657	69060867	210	+	exon	Borcs6	0.0430739325992713	0.103938488795251	0.037000306434522	1	0.103103803029832	0.27178028519828	-2.18863534319345	-0.643879333440683	0.160641976476378	0.390254640231162	-1.54475600975277
chr11	69311399	69311506	107	-	utr3	Cntrob	0.0335185184529298	0.0897196531327518	0.0187104761939236	1	0.226751952490204	0.392021247722731	0.556668863455024	-0.447480987959128	0.0386989626881489	0.155536197128155	1.00414985141415
chr11	69314771	69314927	156	-	utr3	Cntrob	0.0182960095819535	0.0638597644708687	0.0080147500699059	1	0.127829815715504	0.29623797945613	0.542264100442538	-0.447480987959128	0.0386989626881489	0.155536197128155	0.989745088401666
chr11	69315236	69315479	243	-	utr3	Cntrob	0.00367906957561141	0.026335017381554	0.00176813527459796	1	0.0673094800215791	0.231697484430388	0.703955944621326	-0.447480987959128	0.0386989626881489	0.155536197128155	1.15143693258045
chr11	69341119	69341413	294	+	utr3	Rnf227	0.0429221757857167	0.103751969573535	0.0407250723490925	1	0.106463649670761	0.27409863526888	-1.87360916245335	-0.274063093733854	0.459020441742063	0.701548147744565	-1.59954606871949
chr11	69348772	69349077	305	-	exon	Chd3	0.126998993444607	0.207233554415149	0.0763616878038395	1	0.18222672838578	0.349867741505754	1.04616997189455	0.206972179040256	0.327014818512393	0.5856261054364	0.839197792854297
chr11	69360618	69360791	173	-	exon	Chd3	0.0308800969966991	0.0855763850890636	0.0114680932389661	1	0.196463756705362	0.362956917850925	1.32907200900696	0.206972179040256	0.327014818512393	0.5856261054364	1.1220998299667
chr11	69361117	69361264	147	-	exon	Chd3	0.0165500161175407	0.0599094384417989	0.00848163596671656	1	0.0877264865882797	0.252845924152044	1.12044044003643	0.206972179040256	0.327014818512393	0.5856261054364	0.913468260996177
chr11	69361447	69361557	110	-	exon	Chd3	0.002545584970147	0.0217047187272092	0.000694273768301841	1	0.0552292481870482	0.211630257415688	1.11622564238117	0.206972179040256	0.327014818512393	0.5856261054364	0.909253463340917
chr11	69363687	69363789	102	-	exon	Chd3	0.635174724221953	NA	0.548182623444511	1	0.440626656951302	0.576780606228954	0.537959562568428	0.206972179040256	0.327014818512393	0.5856261054364	0.330987383528172
chr11	69364031	69364161	130	-	exon	Chd3	0.0441005347809747	0.105114902002353	0.028240239161821	1	0.0840991840597992	0.249632985059621	0.710043275001432	0.206972179040256	0.327014818512393	0.5856261054364	0.503071095961176
chr11	69369173	69369334	161	-	exon	Chd3	0.362799212291696	0.449310144872485	0.314742561459341	1	0.582538879703577	0.69389224223688	1.00571918902607	0.206972179040256	0.327014818512393	0.5856261054364	0.798747009985812
chr11	69401652	69402017	365	+	exon	Kdm6bos	0.149004389094524	0.231703391310966	0.106509176606516	1	0.234034368194097	0.397801253747612	0.853081121418369	-0.945200546032576	0.604924129837538	NA	1.79828166745095
chr11	69404283	69405215	932	-	exon	Kdm6b	0.0236920068294815	0.0739937553196614	0.0388219642455562	1	0.157000398795065	0.325454249803015	-0.751921181225673	0.276193090516857	0.148858457599579	0.372044948582497	-1.02811427174253
chr11	69405469	69405695	226	-	exon	Kdm6b	0.0811499368446248	0.153317760628542	0.105528120037623	1	0.408340476415915	0.54803434089536	-0.269125351950457	0.276193090516857	0.148858457599579	0.372044948582497	-0.545318442467313
chr11	69580431	69580548	117	+	utr5	Trp53	0.174146540904008	0.259088953580955	0.124421169268046	1	0.159224376931128	0.327710523948956	-0.379738343921119	-0.893417963380878	3.41517360557489e-06	0.000117895640947381	0.513679619459759
chr11	69632967	69633323	356	+	utr5	Fxr2	0.268233695134694	0.358021395190307	0.291100654382573	1	0.236722687915894	0.400464191775651	0.561742716081728	-0.389501686784328	0.0492919325317398	0.184168485724534	0.951244402866056
chr11	69681739	69681876	137	-	utr5	Senp3	0.88117281009089	0.904404470671455	0.807755484256415	1	0.790919737814252	0.852988879915288	0.185719933949331	0.0957899650807904	0.599614513179919	0.800465779849663	0.0899299688685405
chr11	69734424	69735464	1040	-	exon	Polr2a	0.32198009044487	0.410028017616738	0.368182817646995	1	0.0529595118084931	0.208830525854583	0.474092362052595	0.143491391140326	0.474913133498582	0.713607085034244	0.330600970912269
chr11	69758435	69758584	149	-	utr5	Polr2a	0.0700267496490244	0.139300185989408	0.0485864358555919	1	0.0884900414000156	0.253869379412595	1.5121481010113	0.143491391140326	0.474913133498582	0.713607085034244	1.36865670987098
chr11	69825376	69825854	478	-	exon	Nlgn2	0.0281325821935734	0.0810729868669342	0.0284866859694858	1	0.044386779018193	0.192899719639065	-0.799378064792134	0.403504705481884	0.0645781096402171	0.221320363637621	-1.20288277027402
chr11	69879403	69879698	295	-	utr3	Kctd11	0.669718563509906	0.72599193572471	0.690084035939592	1	0.749846291492891	0.821061240447812	-1.44071351186752	-0.285448027550848	0.598547216090707	0.799621671496178	-1.15526548431667
chr11	69914717	69914962	245	+	exon	Gps2	0.00587044984312763	0.0339896365346385	0.00509841567875872	1	0.0537964453943483	0.209636980554951	0.590713658938179	-0.176655755633134	0.457517312436345	0.700854252853322	0.767369414571313
chr11	69921215	69921371	156	-	utr5	Eif5a	0.00616573776393178	0.0348358296579621	0.00511867099459204	1	0.119774527256565	0.287805262498342	0.626495861142544	-0.361146372662325	0.0574920030749044	0.204270934336686	0.987642233804868
chr11	69935997	69936158	161	+	exon	Ybx2	0.874473551024314	0.898665936685518	0.888914220984908	1	0.74252930420715	0.815854625146107	-0.37577465542243	-0.951571555716893	0.00798529399327211	0.0524248810111873	0.575796900294464
chr11	69979908	69980121	213	-	exon	Elp5	0.189611763953854	0.275900658500722	0.165156877923589	1	0.471526217273603	0.603038999656795	0.552851585985495	-0.114441417277661	0.595932080528868	0.798268761385844	0.667293003263156
chr11	69980844	69980949	105	-	intron	Elp5	0.0933739551267703	0.16824750826334	0.0735536222759584	1	0.347832485979772	0.494798676528527	1.15299700393497	-0.114441417277661	0.595932080528868	0.798268761385844	1.26743842121263
chr11	69995830	69995980	150	+	utr5	Phf23	0.151531575767285	0.234523847691442	0.157551196003194	1	0.235600033249737	0.399371499728242	0.907395883881597	0.300541630355392	0.120098418246616	0.324722805430176	0.606854253526205
chr11	69998756	69998864	108	+	exon	Phf23	0.00696163773085233	0.0367526875311332	0.00680756979932484	1	0.00753452674525377	0.09942244304123	-1.30281217777631	0.300541630355392	0.120098418246616	0.324722805430176	-1.6033538081317
chr11	70014694	70014921	227	-	exon	Acadvl	0.0847261386462024	0.157625069508215	0.0512132164255692	1	0.197044875517618	0.363360508267812	1.29500894533433	0.584648340558485	0.0318742235265941	0.137420794834973	0.710360604775843
chr11	70217054	70217207	153	-	utr3	Slc16a13	0.00604135878558994	0.0344063889394418	0.00504948184896534	1	0.0184072693729922	0.136758755156543	-2.28440071200382	0.178188105995933	0.576196207257045	0.784121142601035	-2.46258881799975
chr11	70239557	70239761	204	-	utr3	Rnasek	0.0308586876634079	0.0855763850890636	0.0376548300620752	1	0.187001176980708	0.354174744297797	0.712331463179489	0.475333720046897	0.793427630923445	NA	0.236997743132591
chr11	70394050	70394385	335	-	exon	Pelp1	0.731360127353416	0.779672410567971	0.790696685046767	1	0.912245740668162	0.942994739744868	-0.0288651824223386	0.488956070500787	0.00784436540012598	0.0518934941854488	-0.517821252923126
chr11	70436514	70436630	116	+	utr3	Arrb2	0.214306289626971	0.302083369334953	0.173941759766775	1	0.527688922316999	0.649414605223546	0.800539533937937	-0.0130930166346897	0.955308920338181	0.980443365377437	0.813632550572626
chr11	70451963	70452243	280	+	utr5	Med11	0.49532326275548	0.572385012396517	0.432151104021824	1	0.834581901744333	0.884683638958783	0.584779531742713	0.515937448087674	0.0369493060524226	0.151105810569223	0.0688420836550394
chr11	70453061	70453218	157	+	exon	Med11	0.00655730549281715	0.0356197328973348	0.00583715312457043	1	0.018118245495264	0.136144830877757	-0.825427099830469	0.515937448087674	0.0369493060524226	0.151105810569223	-1.34136454791814
chr11	70604950	70605140	190	+	exon	Mink1	0.287610056147736	0.376967935376153	0.277163051186565	1	0.180947069507381	0.348183264249137	0.549146555912011	-0.215406145437935	0.33016617530964	0.588893119964046	0.764552701349946
chr11	70605981	70606126	145	+	utr3	Mink1	0.184929652477782	0.270596042761753	0.14427350957756	1	0.207007647323419	0.373323240328635	0.722632028093805	-0.215406145437935	0.33016617530964	0.588893119964046	0.93803817353174
chr11	70606864	70607053	189	+	utr3	Mink1	0.0328160977234113	0.0885566884614837	0.0214495044024773	1	0.120158556656117	0.287925342687919	0.821784112924257	-0.215406145437935	0.33016617530964	0.588893119964046	1.03719025836219
chr11	70607323	70607424	101	+	exon	Mink1	0.212300959061549	0.300013264230268	0.17536157893664	1	0.337441625424281	0.48585491281466	0.395280190892859	-0.215406145437935	0.33016617530964	0.588893119964046	0.610686336330794
chr11	70607713	70607818	105	+	exon	Mink1	0.026875962746951	0.0794640390879203	0.0127911238413895	1	0.102309910576663	0.271046686084335	0.606605049982088	-0.215406145437935	0.33016617530964	0.588893119964046	0.822011195420023
chr11	70654459	70654609	150	-	utr5	Pfn1	0.164729342187313	0.249044054037573	0.119331118266318	1	0.242363590900291	0.405623008692314	-0.0010862702829621	-0.440459026442961	0.0211917821642953	0.103674766636103	0.439372756159999
chr11	70665047	70665147	100	-	exon	Spag7	0.0155342099748143	0.0581203503292702	0.0236789281285356	1	0.00556613416384817	0.0886671795771319	0.955714746665726	0.0507419005552653	0.794425147580931	0.911791986564614	0.90497284611046
chr11	70725887	70726424	537	+	exon	Kif1c	0.535135470473512	0.608254889988846	0.583372652603091	1	0.511921759964713	0.637056657225997	-0.0526713009074962	0.724890163019069	0.000530469517796091	0.00689141760486689	-0.777561463926565
chr11	70728691	70729091	400	+	utr3	Kif1c	0.154123386481654	0.237293873098207	0.12588647156161	1	0.244608714014915	0.407460583320299	1.2115328109698	0.724890163019069	0.000530469517796091	0.00689141760486689	0.486642647950728
chr11	70917261	70917442	181	+	exon	Rabep1	0.245996355214307	0.335021701598896	0.294095241701898	1	0.42555407576783	0.563183678502794	-0.804516138398641	-0.2369344533366	0.356502307771949	0.613614576087814	-0.567581685062041
chr11	70940377	70940735	358	+	utr3	Rabep1	0.00190625016253761	0.018552496099434	0.00384748506977058	1	0.0237641705310282	0.151666976402243	-2.27355285290416	-0.2369344533366	0.356502307771949	0.613614576087814	-2.03661839956756
chr11	70986640	70987093	453	-	utr3	Dhx33	1.98393266298384e-06	0.000419271102777252	1.79329244795006e-05	0.163637935875443	0.0038287365344592	0.0785608725566131	-1.40536488151119	0.504239023458707	0.018246694096313	0.0941772880851667	-1.9096039049699
chr11	71019656	71020103	447	-	utr5	Derl2	0.557563295387533	0.627877671892888	0.621092256311258	1	0.995497192774846	0.996190448479778	0.459300693241007	0.292530259385739	0.281927331827281	0.539144777874121	0.166770433855269
chr11	71024504	71024633	129	+	utr5	Mis12	0.361741466525816	0.44837554208674	0.400527942642933	1	0.669401697932302	0.761414543712872	0.101956952809887	0.699409214329448	0.00771862386197103	0.0512229614233511	-0.59745226151956
chr11	71025564	71025849	285	+	utr3	Mis12	0.0116670606961448	0.0494304681331654	0.0261872558356306	1	0.0292116394284342	0.163164212422038	-0.837456580643325	0.699409214329448	0.00771862386197103	0.0512229614233511	-1.53686579497277
chr11	71026159	71026353	194	+	utr3	Mis12	0.334261937341038	0.421975388399809	0.29491418532333	1	0.141288818039125	0.310867498876259	0.887801947538896	0.699409214329448	0.00771862386197103	0.0512229614233511	0.188392733209448
chr11	71759736	71759886	150	+	utr5	Wscd1	0.235262828872727	0.324455075990417	0.233308197339441	1	0.259424693257349	0.419136991293145	-1.57414634551756	-0.0693873440919228	0.847316603912212	0.934851675079375	-1.50475900142564
chr11	72043016	72043240	224	+	utr5	Pimreg	0.773152218009837	0.815023644543386	0.842620947038598	1	0.708498399828957	0.790296071250013	-0.0770729767919445	-0.108367609866307	0.648599110289928	0.830240421011057	0.0312946330743622
chr11	72411327	72411644	317	-	utr5	Smtnl2	0.314552925929591	0.40311460735649	0.370290293014996	1	0.495331121329988	0.623043163372711	-0.779599010416235	-0.50372200267406	0.0133127223461556	0.0752262431604307	-0.275877007742176
chr11	72441389	72441692	303	+	exon	Mybbp1a	0.0300911748842688	0.0844897598257892	0.0184332623478873	1	0.142880702405122	0.312086870083089	0.64056849796694	-0.017060580067639	0.927708067672541	0.96971023409047	0.657629078034579
chr11	72451188	72451307	119	+	exon	Mybbp1a	0.0919523373165511	0.166565091024838	0.0716059885764258	1	0.334696953989069	0.483713046962294	0.271247102171311	-0.017060580067639	0.927708067672541	0.96971023409047	0.28830768223895
chr11	72607306	72607483	177	+	utr5	Ube2g1	0.938699671697409	0.95091283793497	0.867894730489336	1	0.88635312598221	0.923555355798907	0.10910130869396	-0.503599415067231	0.0342190748805695	0.14386098204507	0.612700723761191
chr11	72712198	72712305	107	+	exon	Ankfy1	0.038151816570256	0.0968645704544375	0.0317178150461673	1	0.090395410420708	0.25630998318552	0.999156984180625	-0.0431012473630126	0.835017436447663	0.929651481595831	1.04225823154364
chr11	72767821	72768038	217	+	utr3	Ankfy1	3.32751847034722e-06	0.000527411677550035	8.94872121425651e-06	0.0819523888801611	0.00218039665836765	0.0658287791843676	-2.14362539917804	-0.0431012473630126	0.835017436447663	0.929651481595831	-2.10052415181502
chr11	72913050	72913205	155	+	exon	Zzef1	0.138833092531096	0.22064145556061	0.119960082393063	1	0.337385947825266	0.485850495581839	-0.598081411319968	-0.323025198006915	0.162514404665687	0.392887857145091	-0.275056213313053
chr11	72961284	72961421	137	+	utr5	Atp2a3	0.546921077213369	0.618404010362531	0.485883767173714	1	0.631454650185324	0.733197322069976	-0.125774160103583	-0.91710931412445	5.81162680544706e-05	0.00118209936100836	0.791335154020866
chr11	73040971	73041270	299	+	utr3	Camkk1	0.0438957407989998	0.104795075661546	0.0505246392682123	1	0.0493068441661915	0.202581014367664	-1.91643137631486	-0.242661882632578	0.460374840830621	0.702247445581841	-1.67376949368228
chr11	73135920	73136489	569	-	utr3	Haspin	0.00236167703769631	0.0206932333530034	0.00432319643305332	1	0.0285055557167694	0.16248502181274	-1.90461896441508	-0.355857927111679	0.104042423209624	0.298022570261148	-1.5487610373034
chr11	73137337	73137576	239	-	exon	Haspin	0.0450743710246736	0.106413103950556	0.0687062380367665	1	0.232449359469715	0.396870000869444	-1.30687017932931	-0.355857927111679	0.104042423209624	0.298022570261148	-0.951012252217634
chr11	73184325	73184482	157	-	utr3	Ctns	0.000627947198444368	0.00986488377591541	0.0003939409092837	1	0.00686890532193133	0.0957971316602554	-1.82928442410759	-0.201133937742939	0.55781323297458	0.772284071184728	-1.62815048636465
chr11	74638117	74638418	301	+	exon	Ccdc92b	0.0457905235007766	0.107437664973009	0.0461285703369665	1	0.0277881949126957	0.161450225088922	-0.680558761693483	0.666765043103207	0.0103319976928376	0.0628120537705126	-1.34732380479669
chr11	74669393	74669725	332	+	utr3	Cluh	0.0296746318691783	0.0839362754846484	0.031660366624885	1	0.0746925854196107	0.238121236582284	-1.1740850242419	0.105300575658728	0.575824782671848	0.783808134392202	-1.27938559990063
chr11	74724178	74724330	152	-	utr5	Pafah1b1	0.243559413919984	0.332436315232012	0.195823554368205	1	0.463171883593682	0.596154332954387	1.05144673921054	-0.370084588288055	0.0854663971205625	0.264048074801469	1.4215313274986
chr11	74836461	74836770	309	+	exon	Mnt	0.00313537448431633	0.0239910206230964	0.00444274552330924	1	0.072148677017981	0.236307732750392	-1.63831073305456	-0.660319777483619	0.00177604241972515	0.017392082530558	-0.977990955570943
chr11	74842124	74842271	147	+	exon	Mnt	0.0162426993770572	0.0593781711988302	0.00656272166067416	1	0.155110641199441	0.32371678451454	0.711040433441082	-0.660319777483619	0.00177604241972515	0.017392082530558	1.3713602109247
chr11	74857679	74857812	133	-	exon	Sgsm2	0.00308215282913277	0.0239345481289436	0.00128986300289884	1	0.0909099643724974	0.257009396734086	1.48227156419699	0.00678431718926596	0.978274318521829	0.990409383730667	1.47548724700772
chr11	74898173	74898418	245	+	exon	Tsr1	0.0089370809871752	0.0424654876028731	0.0125184490835241	1	0.0434652513208062	0.191325832196209	1.95404076941497	0.84636661242919	0.000221626729440784	0.00345258758808917	1.10767415698578
chr11	74899116	74899218	102	+	exon	Tsr1	0.0418075960524485	0.102339829719121	0.0424928937364325	1	0.0826807206856445	0.248225842284021	1.89052380900671	0.84636661242919	0.000221626729440784	0.00345258758808917	1.04415719657753
chr11	74903760	74903930	170	+	utr3	Tsr1	0.0818836007783456	0.154129279350762	0.112097744508393	1	0.00500598820993942	0.0843618633554573	1.99148906571173	0.84636661242919	0.000221626729440784	0.00345258758808917	1.14512245328254
chr11	74928931	74929741	810	+	exon	Smg6	0.978869688909405	0.983078451998176	0.99433473819704	1	0.772377541547538	0.837785599740605	-0.416770127788801	-0.00806437927331243	0.969243434748547	0.986619640853612	-0.408705748515488
chr11	74930221	74930593	372	+	exon	Smg6	0.0289644449802826	0.0827449030077207	0.0401946992896822	1	0.152285930850853	0.321060579669063	-1.22357148443684	-0.00806437927331243	0.969243434748547	0.986619640853612	-1.21550710516353
chr11	75142710	75142829	119	+	utr3	Smg6	0.00134202921381369	0.0152066141322867	0.000442014403571778	1	0.0340287967039508	0.172725854957261	0.788919590785058	-0.00806437927331243	0.969243434748547	0.986619640853612	0.79698397005837
chr11	75165456	75165563	107	-	exon	Hic1	0.921684566455184	NA	0.898967842425428	1	0.948212485653051	0.96845192490665	-0.87804731184347	1.01616664192767	0.0229224453748972	0.109057742375684	-1.89421395377114
chr11	75166370	75166600	230	-	exon	Hic1	0.13600127477361	NA	0.0924089478838955	1	0.173087426917132	0.340605665369639	0.648226045610131	1.01616664192767	0.0229224453748972	0.109057742375684	-0.367940596317538
chr11	75450834	75451355	521	-	exon	Wdr81	0.0435840898020048	0.10453067601633	0.0533771879399976	1	0.185387401180378	0.352578960797043	-0.395052322893211	0.677511439651977	0.00311295880494904	0.0261662453797442	-1.07256376254519
chr11	75452181	75452588	407	-	exon	Wdr81	0.080955761695471	0.153081240053047	0.0912305288645501	1	0.289643024085125	0.444401616119975	-0.219995125734948	0.677511439651977	0.00311295880494904	0.0261662453797442	-0.897506565386924
chr11	75452990	75453461	471	-	exon	Wdr81	0.00367169407187719	0.0263135956390994	0.00320379101807077	1	0.0463166296525178	0.196298336319872	-0.517972684294831	0.677511439651977	0.00311295880494904	0.0261662453797442	-1.19548412394681
chr11	75453948	75454588	640	-	utr5	Wdr81	0.0275055256352056	0.0801200910816047	0.0272746064140455	1	0.0337990746996578	0.171880206415936	-0.470240778121073	0.677511439651977	0.00311295880494904	0.0261662453797442	-1.14775221777305
chr11	75486906	75487028	122	+	utr5	Prpf8	0.240180524451461	0.329191219121551	0.253615139407167	1	0.362923642691448	0.508897637451491	0.862997232863471	-0.476714092971322	0.00804503015822442	0.0526994269518255	1.33971132583479
chr11	75588132	75588272	140	+	utr5	Pitpna	0.0358142303907594	0.0932208135561964	0.0395067449306927	1	0.0825575177391806	0.248154846285733	0.73005218518436	-0.409591230854479	0.0384169411802282	0.154910758704808	1.13964341603884
chr11	75598113	75598252	139	+	exon	Pitpna	0.00605592969007054	0.0344346136637195	0.00408283008727581	1	0.142314542369844	0.31172554230849	0.458436860966556	-0.409591230854479	0.0384169411802282	0.154910758704808	0.868028091821035
chr11	75657487	75657759	272	+	utr5	Myo1c	0.0385305135526958	0.0974627638340632	0.0257360615592515	1	0.201180610577905	0.366896856298281	1.38715578766008	0.302506926522023	0.132201017841315	0.345622846053355	1.08464886113806
chr11	75660896	75661067	171	+	exon	Myo1c	0.0275066677694027	0.0801200910816047	0.0245629455139723	1	0.0961283976152408	0.263739082583704	1.30506243283359	0.302506926522023	0.132201017841315	0.345622846053355	1.00255550631157
chr11	75679348	75679590	242	+	utr5	Crk	0.0440789881968874	0.105114902002353	0.0591344740121531	1	0.165789386315409	0.333995142239204	-0.211374776186148	-0.00359578141151053	0.987569315374189	0.994297758787599	-0.207778994774638
chr11	75692168	75692618	450	+	exon	Crk	0.00620685197426619	0.034929997220592	0.0130539279219246	1	0.0657821043922441	0.229701451906338	-1.03919627584391	-0.00359578141151053	0.987569315374189	0.994297758787599	-1.0356004944324
chr11	75705579	75705679	100	+	utr3	Crk	0.00785497236527789	0.0396816930644317	0.015101450728962	1	0.037981760759515	0.180349549052964	-2.15168923190273	-0.00359578141151053	0.987569315374189	0.994297758787599	-2.14809345049121
chr11	75732928	75733057	129	+	utr5	Ywhae	0.0883937564135043	0.162372305862224	0.106315758912495	1	0.027532427617593	0.160854292872983	0.729089271088548	-0.370956074997879	0.0516389880107142	0.189993234347151	1.10004534608643
chr11	76212778	76213021	243	-	utr3	Glod4	0.000933359260848671	0.0124725405288259	0.00274333500329403	1	0.0418324792499401	0.187315075249121	-1.01065561672472	-0.367091447014982	0.0821070857023666	0.257675373951985	-0.643564169709733
chr11	76243826	76243947	121	+	exon	Mrm3	0.23514445991282	0.324352362759065	0.187837761662871	1	0.626486207019844	0.729049359155984	1.2779714287627	0.764020531896126	0.00175877510607072	0.0173007001403853	0.513950896866577
chr11	76250132	76250457	325	+	utr3	Mrm3	5.5412584628433e-06	0.000660209606556035	7.40207978181209e-06	0.0678770715992168	0.00155355143703613	0.0592853203348293	-1.45641608922401	0.764020531896126	0.00175877510607072	0.0173007001403853	-2.22043662112013
chr11	76418919	76419225	306	-	utr3	Abr	9.79662122104061e-06	0.000920866390548366	5.98813454764001e-05	0.541027956379275	0.0072869618523004	0.0990282479183206	-1.28611997404551	0.411659983411091	0.0329965727346446	0.140947911881862	-1.6977799574566
chr11	76494573	76494812	239	-	utr5	Abr	0.0721257990528791	0.141665986367195	0.0650543441182632	1	0.275528227023612	0.432297515556075	0.10257552438107	0.411659983411091	0.0329965727346446	0.140947911881862	-0.309084459030021
chr11	76622241	76623346	1105	-	utr5	Abr	0.322623740290215	0.410478442233961	0.351207814241348	1	0.422102242477939	0.559993421819246	-0.985140164251498	0.411659983411091	0.0329965727346446	0.140947911881862	-1.39680014766259
chr11	77045712	77046532	820	-	utr3	Nsrp1	0.804726680771372	0.840620691835554	0.845931736778446	1	0.876628584530632	0.916524960731392	-0.294136904043279	0.113147693357711	0.6564805269619	0.834820361784468	-0.40728459740099
chr11	77048407	77048510	103	-	exon	Nsrp1	0.0566281517890975	0.12213081838695	0.0609295926993025	1	0.0828942607042686	0.248225842284021	1.08407465562486	0.113147693357711	0.6564805269619	0.834820361784468	0.970926962267149
chr11	77049323	77049538	215	-	exon	Nsrp1	0.0959558835557664	0.171594365266957	0.132753059204609	1	0.00880930933329941	0.103863529328441	1.4073120022829	0.113147693357711	0.6564805269619	0.834820361784468	1.29416430892519
chr11	77294010	77294464	454	+	exon	Gm12346	0.0132135835952665	0.0530457872631544	0.0184100052584625	1	0.0247085537075422	0.153837033730312	0.656858465404096	-0.247993888930105	0.183771325601665	0.421613278361636	0.904852354334201
chr11	77454051	77454481	430	+	exon	Ssh2	0.17065840042836	0.255397734311605	0.180055331135336	1	0.317827517275748	0.469772266651973	-0.000911937802290821	0.562697642548839	0.0125870737286866	0.0724625154142578	-0.56360958035113
chr11	77454961	77455414	453	+	exon	Ssh2	0.0131985891187291	0.0530457872631544	0.0152569274773155	1	0.106112808271887	0.273917468250541	-0.491211387678828	0.562697642548839	0.0125870737286866	0.0724625154142578	-1.05390903022767
chr11	77493395	77493557	162	+	utr5*	Git1	0.0298770685048541	0.0842001779721594	0.0151190895261571	1	0.15839766214372	0.326956282945295	0.918072794293917	-0.292677309211535	0.163897512768007	0.394850797230822	1.21075010350545
chr11	77549342	77549512	170	-	exon	Taok1	0.302553704937789	0.391525671759936	0.345993177447196	1	0.0782313924156398	0.24268287166894	0.965542846550503	-0.105595721154027	0.700300800009535	0.861665291577997	1.07113856770453
chr11	77607611	77607751	140	-	utr5	Taok1	0.0950377689907924	0.1705185440797	0.0678731284346154	1	0.444915132119778	0.581076402931149	1.71062294493627	-0.105595721154027	0.700300800009535	0.861665291577997	1.8162186660903
chr11	77686189	77686458	269	+	utr5	Nufip2	0.368174337865921	0.454571626498528	0.418279909668173	1	0.0781287718257792	0.242527464810444	1.8767399517316	0.970911578927016	0.0788375679604213	0.250636884345267	0.905828372804584
chr11	77692905	77693136	231	+	exon	Nufip2	0.00321613234116863	0.0243600317130249	0.00726654499834694	1	0.0319598277443484	0.168946198751607	-0.420305017229204	0.970911578927016	0.0788375679604213	0.250636884345267	-1.39121659615622
chr11	77777284	77777807	523	+	utr5	Myo18a	0.0737510433388484	0.14371333933603	0.08882929339155	1	0.308618051720543	0.461851840486017	-0.725611583331119	0.398294203134769	0.0394142663040749	0.157721276142024	-1.12390578646589
chr11	77842098	77842200	102	+	exon	Myo18a	0.0354929862454952	0.0927121088625707	0.0247729914190133	1	0.0266540184995635	0.15928875236041	1.55822163998218	0.398294203134769	0.0394142663040749	0.157721276142024	1.15992743684741
chr11	77842389	77842496	107	+	exon	Myo18a	0.124638488436276	0.204679227263716	0.0913822426638184	1	0.0592081308431783	0.217323961978041	1.40825271194121	0.398294203134769	0.0394142663040749	0.157721276142024	1.00995850880645
chr11	77843049	77843194	145	+	exon	Myo18a	0.0168699957629855	0.0606718324117746	0.013342228598428	1	0.0285205242881556	0.16248502181274	1.54136902714024	0.398294203134769	0.0394142663040749	0.157721276142024	1.14307482400547
chr11	77843466	77843620	154	+	exon	Myo18a	0.00127914551497828	0.014841432145029	0.000882597815336451	1	0.0485531897000262	0.200801033085419	1.50301799466605	0.398294203134769	0.0394142663040749	0.157721276142024	1.10472379153128
chr11	77847238	77847357	119	+	exon	Myo18a	0.308016600214397	0.396915700276276	0.281286944331622	1	0.406141624554195	0.546115012049795	1.04550718258663	0.398294203134769	0.0394142663040749	0.157721276142024	0.64721297945186
chr11	77853147	77853365	218	+	exon	Myo18a	0.0182836987125474	0.0638418999892094	0.00998108218447663	1	0.0406503753658288	0.185385785927619	0.891381311984987	0.398294203134769	0.0394142663040749	0.157721276142024	0.493087108850219
chr11	77853679	77853828	149	+	exon	Myo18a	0.0337014290316764	0.0898839795928966	0.0224564748927123	1	0.0535761164894061	0.209636980554951	0.609675348175784	0.398294203134769	0.0394142663040749	0.157721276142024	0.211381145041015
chr11	77857657	77857760	103	+	exon	Myo18a	0.969473653696045	0.975278639828482	0.954626826151448	1	0.921937267801012	0.950021275177677	0.21315742142446	0.398294203134769	0.0394142663040749	0.157721276142024	-0.185136781710309
chr11	77906945	77907071	126	+	intergenic	NA	0.493393464001867	NA	0.474284700310723	1	0.553720162490423	0.670900774153642	-0.288204397024627	NA	NA	NA	NA
chr11	77982808	77983144	336	+	utr5	Phf12	0.791295374599382	0.829715031889441	0.733929691693638	1	0.97044236166767	0.982248488601593	0.211294778129776	0.00844256901003988	0.966120733616512	0.985028672967073	0.202852209119736
chr11	77983987	77984088	101	+	exon	Phf12	0.541244424055483	0.613470247467305	0.480854937596472	1	0.617704808140382	0.721490486496778	0.177539614851228	0.00844256901003988	0.966120733616512	0.985028672967073	0.169097045841188
chr11	78009390	78009490	100	+	exon	Phf12	0.000825144187075329	0.0116069410530596	0.000709591356966385	1	0.00556639836930659	0.0886671795771319	-1.85251974605352	0.00844256901003988	0.966120733616512	0.985028672967073	-1.86096231506356
chr11	78023256	78023363	107	+	exon	Phf12	0.0381287771611609	0.0968645704544375	0.0536981352796582	1	0.149233296621352	0.318578246485942	-1.46912504792077	0.00844256901003988	0.966120733616512	0.985028672967073	-1.47756761693081
chr11	78057850	78058054	204	+	utr3	Flot2	0.0332838529245429	0.0893469734221758	0.0201085979783094	1	0.0577389496879241	0.215341513392296	0.198403769787314	-0.758050201117395	0.000201600477125189	0.00322956058453489	0.956453970904709
chr11	78058442	78058544	102	+	utr3	Flot2	0.0441983722170623	0.105250148383493	0.0333511621957514	1	0.207890377174663	0.374608318674734	-0.0878608628927899	-0.758050201117395	0.000201600477125189	0.00322956058453489	0.670189338224605
chr11	78153638	78154131	493	+	utr5	Fam222b	0.105550987145221	0.18323304555075	0.128333572220039	1	0.282454280495188	0.438987761759182	-0.35085116309981	0.344296899578262	0.106809813521426	0.302998672385435	-0.695148062678071
chr11	78154823	78155235	412	+	exon	Fam222b	0.000174638483625626	0.00469589146719714	0.000230514185916534	1	0.00426368801293617	0.079689575779652	-1.46585163626951	0.344296899578262	0.106809813521426	0.302998672385435	-1.81014853584777
chr11	78172999	78173127	128	-	utr5	Nek8	0.573297387039691	0.64160731400382	0.513621119117721	1	0.977379319048356	0.986782334252931	0.963636548081155	0.391088832203176	0.203884734888389	0.447779108612402	0.572547715877979
chr11	78178757	78178938	181	+	utr5	Tlcd1	0.708176244224161	0.759793586816591	0.762414895155199	1	0.580457422099671	0.691859098230571	0.917210268046637	0.988932871040137	0.000278012581643557	0.00409701531995161	-0.0717226029935003
chr11	78194670	78194871	201	+	utr5	Proca1	0.437070679240888	NA	0.428073305832042	1	0.691912704108538	0.777917436382074	-0.0882255065757366	0.479469638253901	0.438428546781186	0.684887423939252	-0.567695144829637
chr11	78225377	78225504	127	-	exon	Supt6	0.0290028446084678	0.0828013022659249	0.0193922927629509	1	0.133065087280204	0.302152958208185	1.06120476461978	0.043483872921823	0.813429084055184	0.919229062731111	1.01772089169796
chr11	78230990	78231267	277	-	exon	Supt6	0.402186735246603	0.486217578595593	0.407353990150258	1	0.183832187781571	0.351270485032653	0.958227005779982	0.043483872921823	0.813429084055184	0.919229062731111	0.914743132858159
chr11	78232097	78232233	136	-	exon	Supt6	0.0668992987431659	0.135354040493353	0.0787343106314207	1	0.031738807499014	0.168618638830704	1.05267509869544	0.043483872921823	0.813429084055184	0.919229062731111	1.00919122577362
chr11	78232583	78232886	303	-	exon	Supt6	0.0887107195377694	0.162725753675341	0.091606309860169	1	0.0937487774818983	0.260538657852943	0.86380390072066	0.043483872921823	0.813429084055184	0.919229062731111	0.820320027798837
chr11	78245650	78245871	221	+	utr5	Sdf2	0.0227180572797676	0.0721967334103893	0.0305612883693579	1	0.161506601389555	0.329657489247162	-1.19341882296985	-0.40214573018577	0.110080204815805	0.308820963758343	-0.79127309278408
chr11	78250974	78251096	122	+	exon	Sdf2	0.0736565793907072	0.143623857353233	0.0573153479733811	1	0.35244687050255	0.499286217071798	0.0424963247895471	-0.40214573018577	0.110080204815805	0.308820963758343	0.444642054975318
chr11	78254835	78255190	355	+	utr3	Sdf2	0.0175756976103694	0.0623758064732662	0.0196667542067131	1	0.0170189843640381	0.133684654508696	-2.00012665149937	-0.40214573018577	0.110080204815805	0.308820963758343	-1.5979809213136
chr11	78271863	78272129	266	+	exon	2610507B11Rik	0.0622538913820174	0.129134076724579	0.0788536151945758	1	0.120869097304476	0.288764328272769	-0.511850354115545	0.42401432515296	0.0279172974962395	0.125018033611361	-0.935864679268506
chr11	78324375	78324641	266	+	utr5	Aldoc	0.0268354417016693	0.0794236013817994	0.0166929948756225	1	0.127161724166068	0.295059930320009	0.905488854544369	-0.127824257418452	0.630878527662704	0.819946940150925	1.03331311196282
chr11	78343574	78343705	131	+	exon	Unc119	0.0229468423383127	0.0725859488933941	0.0194262420114531	1	0.167371291661241	0.335004106095917	1.42247417010601	0.377642163756287	0.102545932203049	0.295394844155746	1.04483200634973
chr11	78530213	78530369	156	-	utr5	Tnfaip1	0.0916416371972904	0.166273747294184	0.083556557430986	1	0.223645556357398	0.389193850092577	1.20561654576586	0.147224186458778	0.475137095776285	0.713651938564605	1.05839235930709
chr11	78750622	78750965	343	-	utr3	Fam58b	0.0133522634156243	0.0533609590621709	0.0253319313001513	1	0.161562511784803	0.329657489247162	-2.2154163831718	-0.804196764564997	0.00388303986222866	0.0310179164660156	-1.4112196186068
chr11	79686496	79686634	138	+	exon	Rab11fip4	0.00682853257520783	0.0364243119816976	0.00371941019851631	1	0.0139610770222932	0.121442304308122	2.02058223257206	0.711432012382006	0.000558016436064688	0.00716072400415995	1.30915022019006
chr11	79689553	79689657	104	+	exon	Rab11fip4	0.132764876136984	0.213830709597509	0.0946896424828569	1	0.214802817837999	0.381655508442611	1.66753034861295	0.711432012382006	0.000558016436064688	0.00716072400415995	0.956098336230944
chr11	79690397	79690674	277	+	exon	Rab11fip4	0.809713840671642	0.844935345615035	0.739956173342591	1	0.539344496764471	0.658754983153008	1.27162359193173	0.711432012382006	0.000558016436064688	0.00716072400415995	0.56019157954972
chr11	79934920	79935134	214	-	utr3	Utp6	0.0837236683834044	0.156448196460054	0.0974006602297479	1	0.0728133512656199	0.236362428137356	-1.88470566357137	0.225457170620736	0.264624237901981	0.52047131771921	-2.1101628341921
chr11	79935491	79935601	110	-	utr3	Utp6	0.00591526191187318	0.0341549162051379	0.0124927157563509	1	0.0341234620170467	0.172725854957261	-1.91882900376562	0.225457170620736	0.264624237901981	0.52047131771921	-2.14428617438636
chr11	79993174	79993276	102	+	utr5	Suz12	0.0916630735407529	0.166278651287088	0.0734049022808197	1	0.225603910754935	0.391111716880388	1.1598822950171	-0.290516644036257	0.303931275793572	0.561297669448734	1.45039893905336
chr11	80031840	80032287	447	+	utr3	Suz12	0.0561256172176224	0.121623774029203	0.0948686729986032	1	0.0567992779724295	0.213401681072167	-1.8160284932247	-0.290516644036257	0.303931275793572	0.561297669448734	-1.52551184918845
chr11	80064290	80064466	176	-	utr3	Crlf3	0.0870675254051308	0.160711580922859	0.0979361501712298	1	0.123126795123722	0.290761198406804	0.98259287878731	-0.0760648919176152	0.717572299290574	0.872217248733994	1.05865777070493
chr11	80080805	80080911	106	-	exon	Crlf3	0.196311059815539	0.282963132437375	0.21349389828178	1	0.0690846753137725	0.232845611869595	1.06906646072127	-0.0760648919176152	0.717572299290574	0.872217248733994	1.14513135263889
chr11	80133052	80133245	193	+	exon	Atad5	0.857135192042305	0.884074083646563	0.919917559896115	1	0.971708243228025	0.982792946817631	-1.02520612467432	-0.162240644957535	0.536920219229943	0.75767970113675	-0.862965479716782
chr11	80140099	80140348	249	-	exon	Tefm	0.433896342463653	0.515702187427341	0.484793792839782	1	0.65860204707145	0.752192728785239	-0.390756241935919	0.368721267258274	0.176640366758813	0.412330519034395	-0.759477509194193
chr11	82764426	82765522	1096	+	utr3	Zfp830	0.0968148869020905	0.172556011273686	0.12500109927373	1	0.229141287231377	0.394122121221299	-0.727133283203288	0.160212405426614	0.489150581135419	0.723698209754335	-0.887345688629901
chr11	82783371	82783839	468	+	exon	Lig3	0.00228562453225031	0.0203983169838788	0.00348287950265384	1	0.0764705633092795	0.239893570201888	-1.02078891168047	0.518279324960301	0.0122046654540566	0.070997551490252	-1.53906823664078
chr11	82890392	82890542	150	-	utr5	Rad51d	0.0582451702202586	0.124484500571879	0.0327697665902322	1	0.255580024274428	0.415583003410534	0.765613403253122	0.159634447665192	0.492307093420341	0.726092479775302	0.605978955587929
chr11	83484773	83484987	214	+	exon	Taf15	0.0209921738052683	0.0686032896522684	0.0281679920203345	1	0.0564124635743134	0.213348926572223	0.510848515733023	-0.350864062632116	0.15794779202668	0.386293069939192	0.861712578365139
chr11	83504610	83505022	412	+	exon	Taf15	0.135325323075134	0.216813640363699	0.157999791381724	1	0.0753132071980242	0.238768823191821	0.18380805855554	-0.350864062632116	0.15794779202668	0.386293069939192	0.534672121187656
chr11	83506365	83506471	106	+	utr3	Taf15	0.460032498552068	0.540827610218299	0.493009553538391	1	0.456133344058752	0.590964005665344	-0.411801387904441	-0.350864062632116	0.15794779202668	0.386293069939192	-0.0609373252723253
chr11	83765829	83766101	272	+	exon	Heatr6	0.0325727203276984	0.0881978861973903	0.0244392499335084	1	0.0830009569053844	0.248454943209261	0.829451804408543	0.0166908648531425	0.935184777399688	0.971931260525782	0.812760939555401
chr11	83781535	83781671	136	+	exon	Heatr6	1.45078402096979e-06	0.000357698860281329	8.61225556539273e-07	0.00792930369905708	0.000852754364644034	0.0463537438692268	-2.10049486670585	0.0166908648531425	0.935184777399688	0.971931260525782	-2.11718573155899
chr11	83944496	83944616	120	+	exon	Ddx52	0.000522236715879666	0.00896590539680448	0.000414337768230825	1	0.00165664832142648	0.0609527778819663	1.82556521401363	0.0454111043475992	0.843634687349549	0.933233531761198	1.78015410966603
chr11	83961713	83961842	129	+	utr3	Ddx52	0.48956333040939	0.567057826009884	0.540672296724399	1	0.187241153939141	0.354387106700967	0.451426541521858	0.0454111043475992	0.843634687349549	0.933233531761198	0.406015437174259
chr11	84040983	84041099	116	+	utr3	Synrg	0.0213454050426974	0.0693237523450355	0.0155496849808609	1	0.0696724182436572	0.23371768342905	-1.737244482229	0.00915647127740947	0.96777241084214	0.986009496594465	-1.74640095350641
chr11	84049238	84049342	104	-	utr5	Dusp14	0.930000815882988	0.944196719238856	0.86823203276378	1	0.910006807261822	0.941403927978372	0.516478734917484	0.817855773931408	0.011245315860737	0.0667367292364805	-0.301377039013924
chr11	84400107	84400298	191	+	utr3	Acaca	0.00229564285292161	0.0203983169838788	0.00287909070265671	1	0.056885909371285	0.213565087063628	-1.35915419635926	0.447928177250736	0.0256092492869392	0.117772877745327	-1.80708237360999
chr11	84510316	84510464	148	-	exon	Aatf	0.0173996871754176	0.0620377455239975	0.0148919159128337	1	0.0924240554708961	0.25889593452876	0.509866391078461	-0.311338723650446	0.11122470769266	0.310845790826351	0.821205114728907
chr11	84513351	84513464	113	-	utr5	Aatf	0.0131422902270656	0.0529841091337188	0.00905770608261622	1	0.123118943728717	0.290761198406804	0.877185797683289	-0.311338723650446	0.11122470769266	0.310845790826351	1.18852452133373
chr11	84825474	84825616	142	-	utr3	Dhrs11	0.258222796144006	NA	0.163149404762128	1	0.397729142483204	0.53927890630339	0.947077483718183	0.174459693899841	0.597690735114007	0.799286448158961	0.772617789818342
chr11	84828827	84828931	104	-	utr5	Dhrs11	0.209566625081983	0.297142709940524	0.160148265611864	1	0.333488762542622	0.482769196721905	1.28764580496621	0.174459693899841	0.597690735114007	0.799286448158961	1.11318611106637
chr11	84834504	84834604	100	-	exon	Ggnbp2	0.085025846932258	0.158083246202497	0.116230510331981	1	0.0288469332738608	0.162638234910931	0.640893084859978	-0.287286155797986	0.198720894059374	0.440782725194142	0.928179240657963
chr11	84869972	84870138	166	-	utr5	Ggnbp2	0.0480856184207316	0.110478368974462	0.0403160783104279	1	0.195335097454864	0.361796389381041	0.902698299481615	-0.287286155797986	0.198720894059374	0.440782725194142	1.1899844552796
chr11	85234777	85235048	271	-	utr5	Appbp2	0.0620635190793928	0.129038960057954	0.0649049926785236	1	0.143645167741076	0.312531100970447	1.82881480758803	0.241303337884166	0.368993305155319	0.625135082562611	1.58751146970386
chr11	85311427	85311767	340	+	utr5	Ppm1d	0.000406977097309487	0.00776844885100861	0.000436566491244205	1	0.0239477538904517	0.151893892292804	-1.04002669873929	0.41203709009705	0.0509245349319633	0.188219466698105	-1.45206378883635
chr11	85345715	85346083	368	+	exon	Ppm1d	0.00252689811344257	0.0216076567003047	0.00670275594292876	1	0.0407365445773675	0.1854407646531	-1.07914347384662	0.41203709009705	0.0509245349319633	0.188219466698105	-1.49118056394367
chr11	86061316	86061568	252	-	utr3	Brip1	0.0892203913922298	0.163320725564383	0.0974699050866634	1	0.203405848495266	0.369337988764015	-1.86336686204449	-0.189866933713515	0.505887787541101	0.736920127358635	-1.67349992833097
chr11	86319713	86320037	324	-	exon	Med13	0.0845179692141256	0.157448494910529	0.0918652588677102	1	0.141080021528089	0.310723187705343	-0.111555899727007	0.254517893454103	0.426234829205299	0.67474565789404	-0.36607379318111
chr11	86358043	86358226	183	-	utr5*	Med13	0.161265005348689	0.245228684131346	0.181972048126438	1	0.176628902246116	0.343916110251223	0.00170172069489327	0.254517893454103	0.426234829205299	0.67474565789404	-0.25281617275921
chr11	86502234	86502639	405	-	utr3	Rps6kb1	0.207831079976348	0.295200618638192	0.271918238266299	1	0.2489151635192	0.411416527420632	-2.24900447520962	-0.153152381290117	0.570840260842837	0.781418307358724	-2.0958520939195
chr11	86689581	86689957	376	+	exon	Ptrh2	3.84862465779916e-05	0.00195202242643573	0.000170114894722016	1	0.00764166921822204	0.09942244304123	-1.57955727493461	-0.000121587906024352	0.999596827895663	0.999857760436299	-1.57943568702859
chr11	86770011	86770280	269	-	utr3	Dhx40	0.148866460430239	0.231651245227701	0.204126024450878	1	0.138097569946042	0.307456860764632	-1.7341847361406	-0.355104436068924	0.144284892514904	0.366060792318443	-1.37908030007167
chr11	87080349	87080541	192	-	exon	Smg8	2.84522141268268e-05	0.00161885802942125	2.64779204322185e-05	0.240949075933189	0.00189763451175352	0.0634951257827671	-1.51183247373734	0.703318207709527	0.000626544566405461	0.00780844440132094	-2.21515068144687
chr11	87085095	87085374	279	-	exon	Smg8	0.0167147535094177	0.0603826423075259	0.0307635204955352	1	0.17776518079404	0.34517692275714	-0.887595392034045	0.703318207709527	0.000626544566405461	0.00780844440132094	-1.59091359974357
chr11	87117614	87117768	154	+	exon	Ska2	0.144841089226629	0.227314046900689	0.180760356242283	1	0.0605370120642225	0.219794270819531	1.1031685776461	-0.094251514314965	0.772491944955296	0.901050028127531	1.19742009196106
chr11	87121894	87122167	273	+	utr3	Ska2	0.753499261824065	0.797241560132364	0.793456021404563	1	0.976599240719351	0.986403056394483	-0.357031244884949	-0.094251514314965	0.772491944955296	0.901050028127531	-0.262779730569984
chr11	87127241	87127417	176	+	utr5	Trim37	0.317684123729792	0.405984733240331	0.257962756878705	1	0.311180895890184	0.463615299724721	1.15770152575791	-0.193416763377678	0.377266369403695	0.631376772079421	1.35111828913558
chr11	87402761	87402891	130	-	exon	Rad51c	0.0496047151624354	0.112765644474188	0.055293939475747	1	0.151935879598741	0.320861616303309	0.335176038254917	-0.663995787139762	0.0187534649041972	0.0958624628799494	0.999171825394679
chr11	87987324	87987478	154	-	utr5	Dynll2	0.192593926784937	0.279254669647057	0.134579564319534	1	0.351817477150056	0.498841576726574	1.80774355642092	0.701529803859648	0.00060956570976971	0.00766832620006275	1.10621375256127
chr11	88047741	88047929	188	+	utr5	Srsf1	0.155135739017558	0.238442662381936	0.137267852348736	1	0.286063285198107	0.441708733064388	1.2528903542892	0.0550011741055884	0.829524051645473	0.926622157500822	1.19788918018361
chr11	88081603	88081797	194	+	exon	Vezf1	0.0047501576111044	0.0303650348464136	0.00631423534031134	1	0.0150337803121711	0.125383925189332	0.648225005962894	-0.537561292954308	0.0517895719842085	0.190404361399943	1.1857862989172
chr11	88169590	88169704	114	+	utr5	Cuedc1	0.192873197564116	0.27954645682219	0.203432674509223	1	0.394475243562283	0.536837440951618	-0.308733004028457	0.585274143993574	0.0192434948430991	0.0975642996096787	-0.894007148022032
chr11	88193579	88193843	264	+	utr3	Cuedc1	0.00181379234592151	0.0180484538816136	0.00171335380930103	1	0.0566206724439525	0.213377481951863	-1.24395499505874	0.585274143993574	0.0192434948430991	0.0975642996096787	-1.82922913905232
chr11	88205137	88205273	136	+	utr5	Mrps23	0.00146721074954221	0.0159595130060498	0.00166058363614705	1	0.0730072271883288	0.236444318488983	1.47382449261379	0.241929475746578	0.240363258776031	0.491915257048345	1.23189501686721
chr11	88844706	88845332	626	-	exon	Akap1	0.00485713558102372	0.0308162511916845	0.00509248567693824	1	0.00945063494332778	0.10617014407743	-1.25608029005188	0.17871305786858	0.355659938461021	0.612953832767815	-1.43479334792046
chr11	88981226	88982048	822	+	exon	Coil	0.00802479868436598	0.0402240729634642	0.0124079058062425	1	0.0629303573784164	0.224473484121157	-0.630672636995345	0.477237921158201	0.0188324966696701	0.0961300576272715	-1.10791055815355
chr11	89009076	89009226	150	+	exon	Trim25	0.055478898509644	0.120956567757243	0.0423169495327372	1	0.105646230802651	0.273493137673168	1.1024905565832	0.268167712396556	0.199897291569553	0.442524397082922	0.834322844186643
chr11	89010741	89010918	177	+	exon	Trim25	9.06732881873367e-05	0.00311087218198691	0.000101957713651467	0.917007676581297	0.00667021518866324	0.0948311964900841	1.335449737339	0.268167712396556	0.199897291569553	0.442524397082922	1.06728202494244
chr11	89016602	89016923	321	+	utr3	Trim25	0.00627592144848448	0.0350477512346842	0.0138595435535472	1	0.0288837580787377	0.162647259668989	-1.21315309283382	0.268167712396556	0.199897291569553	0.442524397082922	-1.48132080523037
chr11	89040268	89040511	243	-	utr3	Dgke	0.0341605741458762	0.0906726244374392	0.0344313848428591	1	0.151184158422284	0.320373038786092	-1.1284037529621	0.354085519297176	0.276271552686324	0.533742702812018	-1.48248927225927
chr11	90638220	90638475	255	+	exon	Cox11	0.707000648139352	0.758807467096117	0.652226144729689	1	0.798331508063272	0.858675923242991	-0.14398454543097	0.00429331422621271	0.987141569933175	0.994036149509536	-0.148277859657183
chr11	93885456	93885674	218	-	utr5	Utp18	0.034603702697869	0.0914318820114741	0.0327167063309778	1	0.146182220719495	0.315799476305703	0.354718211136262	-0.647068145800124	0.00610536258519937	0.0430625717879818	1.00178635693639
chr11	93943828	93943977	149	+	utr3	Mbtd1	0.00208767780181611	0.0194441009117732	0.00372823115430761	1	0.0443280182969486	0.192890360937634	-1.56088027935232	-0.313870621392772	0.265672442904975	0.521887817356016	-1.24700965795954
chr11	93965880	93965987	107	-	utr5	Gm20390	0.0131447741154909	0.0529841091337188	0.0106527721200548	1	0.0776980669567381	0.241606845262169	0.954574334937517	NA	NA	NA	NA
chr11	93968158	93968264	106	-	utr5	Gm20390	0.0239908798275516	0.0744295873293771	0.0194040726816196	1	0.0943720057899821	0.261562266947925	0.925580237126815	NA	NA	NA	NA
chr11	94211499	94211601	102	+	utr5	Tob1	0.0705611492388336	0.139892955247685	0.0506737153306212	1	0.454386984852334	0.589362893976306	1.21289880944213	0.278463768926866	0.20149151312674	0.444124338928845	0.934435040515269
chr11	94213759	94214063	304	+	exon	Tob1	0.143687146400281	0.226069539960421	0.155203984295839	1	0.137878425125791	0.307191135352637	-0.797966911107157	0.278463768926866	0.20149151312674	0.444124338928845	-1.07643068003402
chr11	94293178	94293342	164	-	utr3	Luc7l3	0.258424782387219	0.34817522290057	0.141816179890409	1	0.00238108930000808	0.0674520235753823	0.452820800536883	-0.601455609576214	0.29719255865303	0.556284114108754	1.0542764101131
chr11	94295976	94296154	178	-	utr3	Luc7l3	0.071553398337481	0.140947173467262	0.102658888459146	1	0.00946485113268632	0.10617014407743	0.244667370754561	-0.601455609576214	0.29719255865303	0.556284114108754	0.846122980330775
chr11	94296914	94297203	289	-	utr3	Luc7l3	0.194672401278771	0.281281496622232	0.272349358599512	1	0.00729812409230407	0.0990282479183206	0.336844920685562	-0.601455609576214	0.29719255865303	0.556284114108754	0.938300530261776
chr11	94328040	94328293	253	+	utr5	Ankrd40	0.562062914456308	0.631982572677247	0.508873385204187	1	0.495844366569808	0.623264288181867	1.39260126731125	0.583207797590932	0.00353738671149612	0.0288523621626522	0.809393469720322
chr11	94333836	94333966	130	+	utr5	Ankrd40	0.155955139095853	0.239490971386642	0.135171522756216	1	0.224211768609262	0.389661609133852	1.31032341883808	0.583207797590932	0.00353738671149612	0.0288523621626522	0.72711562124715
chr11	94339550	94339774	224	+	utr3	Ankrd40	1.66248209513566e-06	0.000383030379553868	9.54766575105823e-06	0.0874088799509381	0.00170218937564784	0.0612542811257022	-1.48241655656365	0.583207797590932	0.00353738671149612	0.0288523621626522	-2.06562435415458
chr11	94629821	94629944	123	+	utr5	Lrrc59	0.0292832169115022	0.0832803054490527	0.0154964617733679	1	0.228894531442578	0.393920489494623	0.96660534140331	-0.127146936866909	0.494625955431448	0.727688005259592	1.09375227827022
chr11	94638473	94638661	188	+	exon	Lrrc59	0.00760802519508857	0.0388644194611659	0.00352992302987893	1	0.0921348861564259	0.25889593452876	0.974635684207842	-0.127146936866909	0.494625955431448	0.727688005259592	1.10178262107475
chr11	94641166	94641300	134	+	exon	Lrrc59	0.0108577756076133	0.0476768567207999	0.00480074296358323	1	0.0336711961826258	0.171607890036727	1.0298939347308	-0.127146936866909	0.494625955431448	0.727688005259592	1.1570408715977
chr11	94643256	94643413	157	+	exon	Lrrc59	0.0412874004819883	0.101542523324502	0.0247232168307137	1	0.183287945871667	0.350738537116628	0.796100958409294	-0.127146936866909	0.494625955431448	0.727688005259592	0.923247895276202
chr11	94648049	94648255	206	-	exon	Eme1	0.481170496004345	0.559315294607707	0.458966553365651	1	0.776295395137195	0.841244775180943	0.608720854699912	0.265793052074716	0.193757790587704	0.435755018868752	0.342927802625196
chr11	94650070	94650987	917	-	exon	Eme1	0.297627809293621	0.386988124713291	0.361793344099952	1	0.46718598260644	0.599730685205793	-0.397566230991475	0.265793052074716	0.193757790587704	0.435755018868752	-0.663359283066191
chr11	94663982	94664280	298	-	utr3	Xylt2	0.00293959124238747	0.023465550453334	0.00324587131142272	1	0.0283812635119613	0.16248502181274	-1.34256173749236	0.579127735136471	0.00724633041418254	0.0490525874141278	-1.92168947262883
chr11	94664464	94664824	360	-	utr3	Xylt2	5.15960025011898e-05	0.00227843839900776	4.5467998188849e-05	0.411803659596405	0.00324872058476103	0.0740309088917485	-1.71288757273325	0.579127735136471	0.00724633041418254	0.0490525874141278	-2.29201530786972
chr11	94670543	94670857	314	-	exon	Xylt2	0.00736132200089682	0.0380166818542893	0.00585496528344615	1	0.0412537667988628	0.186311288810709	-0.282333204651472	0.579127735136471	0.00724633041418254	0.0490525874141278	-0.861460939787943
chr11	94990918	94991328	410	+	utr5	Ppp1r9b	0.265545012271636	0.355341101903066	0.292753429095769	1	0.481750896404293	0.612468272066857	1.46283000977624	1.287351577383	3.35064454757462e-10	3.62313078798767e-08	0.175478432393237
chr11	94992459	94992885	426	+	exon	Ppp1r9b	0.152105484622296	0.235070897922676	0.163637397203555	1	0.287962785729136	0.442853676304508	0.311186161218998	1.287351577383	3.35064454757462e-10	3.62313078798767e-08	-0.976165416164002
chr11	94996465	94996599	134	+	exon	Ppp1r9b	0.405209848168836	0.489206013648883	0.439849599143837	1	0.486254958694133	0.615620636022098	0.582025592612626	1.287351577383	3.35064454757462e-10	3.62313078798767e-08	-0.705325984770374
chr11	94997925	94998028	103	+	exon	Ppp1r9b	0.867167494370949	0.892299870164218	0.916203558807584	1	0.988918022984795	0.99204366476257	1.00386709016792	1.287351577383	3.35064454757462e-10	3.62313078798767e-08	-0.283484487215077
chr11	95001167	95001276	109	+	exon	Ppp1r9b	0.306229664686363	0.395301702116952	0.240700452154829	1	0.600088006393416	0.708399941076722	1.46874747251403	1.287351577383	3.35064454757462e-10	3.62313078798767e-08	0.181395895131025
chr11	95001783	95002060	277	+	exon	Ppp1r9b	0.28420072387595	0.373215804870977	0.23576927781078	1	0.370204159819618	0.515117585646251	1.49765710161217	1.287351577383	3.35064454757462e-10	3.62313078798767e-08	0.210305524229167
chr11	95004497	95004730	233	+	exon	Ppp1r9b	0.655327146861762	0.713910710900916	0.565460065707848	1	0.651989952013504	0.747969169517331	1.53376249817764	1.287351577383	3.35064454757462e-10	3.62313078798767e-08	0.246410920794637
chr11	95005278	95005387	109	+	utr3	Ppp1r9b	0.369920430242173	0.456346593305008	0.407866737609036	1	0.309870345388547	0.462384144396158	0.454597327460446	1.287351577383	3.35064454757462e-10	3.62313078798767e-08	-0.832754249922554
chr11	95044765	95045066	301	-	utr3	Itga3	0.00257959113745419	0.0219051901713817	0.00201551909822849	1	0.0112134228664953	0.113316716773718	-1.51081226121921	0.638552332266878	0.00290094323421061	0.0248598336985397	-2.14936459348609
chr11	95076434	95076603	169	-	utr5	Itga3	0.00321705647221895	0.0243600317130249	0.00197077631972908	1	0.0710967095354862	0.235501475093334	-0.512149458044803	0.638552332266878	0.00290094323421061	0.0248598336985397	-1.15070179031168
chr11	95306133	95306266	133	-	exon	Kat7	0.256569643412805	0.346359263107537	0.223191845610345	1	0.22435883889454	0.389758065686808	0.446470270049759	-0.473857215573301	0.0138412816409614	0.0774248337055833	0.92032748562306
chr11	95310069	95310174	105	-	utr5	Kat7	0.237910236392979	0.327089724012405	0.193086070518125	1	0.272584224851596	0.430236765767303	0.545943417521056	-0.473857215573301	0.0138412816409614	0.0774248337055833	1.01980063309436
chr11	95491887	95492181	294	+	utr3	Spop	0.000934456900818974	0.0124725405288259	0.00210704415589826	1	0.0226769886348071	0.148588756395204	-1.56068797984548	0.282100916109683	0.23417511008265	0.484425259371986	-1.84278889595516
chr11	95492681	95492892	211	+	utr3	Spop	0.496008282875034	0.573027342741358	0.559658511537504	1	0.185395065904758	0.352578960797043	0.543833639699085	0.282100916109683	0.23417511008265	0.484425259371986	0.261732723589403
chr11	95569588	95569831	243	-	utr3	Ngfr	0.987298904567142	0.990087569420173	0.957079561152626	1	0.936899484931828	0.960935888865552	-0.347477769143103	0.265349082574341	0.260785380591712	0.51644355063045	-0.612826851717444
chr11	95570275	95570380	105	-	utr3	Ngfr	0.00471783715012497	0.0302802884506751	0.00546376283796932	1	0.0077450970078004	0.0996373291190242	-1.67166597554639	0.265349082574341	0.260785380591712	0.51644355063045	-1.93701505812073
chr11	95570775	95571123	348	-	utr3	Ngfr	0.00436258317445516	0.0290260218895546	0.00473384806799682	1	0.00756031191597549	0.09942244304123	-1.55272756916125	0.265349082574341	0.260785380591712	0.51644355063045	-1.81807665173559
chr11	95574306	95574478	172	-	exon	Ngfr	0.702480349885613	0.754777337560186	0.635207083753491	1	0.988876058354513	0.99204366476257	0.293699223641869	0.265349082574341	0.260785380591712	0.51644355063045	0.0283501410675282
chr11	95578125	95578387	262	-	exon	Ngfr	0.296524154174114	0.385916186576164	0.314362819009457	1	0.358311686170057	0.504268275187515	-0.557971943619845	0.265349082574341	0.260785380591712	0.51644355063045	-0.823321026194186
chr11	95581009	95581149	140	-	exon	Ngfr	0.161386219244048	0.245368976020927	0.124394967312388	1	0.377946265800425	0.522150732262175	0.74617071599318	0.265349082574341	0.260785380591712	0.51644355063045	0.480821633418839
chr11	95587518	95587647	129	-	utr5	Ngfr	0.136328383351626	0.217909369823345	0.0981822739657296	1	0.196766177482129	0.363209204286919	1.01329221975424	0.265349082574341	0.260785380591712	0.51644355063045	0.747943137179897
chr11	95748968	95749073	105	+	utr5	Zfp652	0.0435864305682401	0.10453067601633	0.0294483127397174	1	0.187453218666731	0.354387106700967	-0.307711340106079	0.630859753478966	0.00604982058460534	0.0427939689837451	-0.938571093585045
chr11	95749655	95750116	461	+	exon	Zfp652	0.798891373587676	0.835769006108863	0.86487216116313	1	0.990091767576058	0.99272338991043	0.333317597650112	0.630859753478966	0.00604982058460534	0.0427939689837451	-0.297542155828854
chr11	95763952	95764072	120	+	utr3	Zfp652	0.00135756189509156	0.0152376547698965	0.00156690280913109	1	0.0132645682241702	0.119627233935754	-1.0561822657158	0.630859753478966	0.00604982058460534	0.0427939689837451	-1.68704201919477
chr11	95830822	95831292	470	+	utr3	Zfp652	0.0222516957395599	0.0714307599943342	0.0238210487726386	1	0.0263828023114191	0.158211155419451	-1.32341717579833	0.630859753478966	0.00604982058460534	0.0427939689837451	-1.9542769292773
chr11	96039215	96039325	110	+	exon	Snf8	0.015228858956378	0.0574708129663314	0.00930051644855213	1	0.119350053330204	0.287775208720018	0.693509054373723	-0.282868881529635	0.173265664415482	0.408209686141313	0.976377935903358
chr11	96065042	96065275	233	-	utr5	Ube2z	0.398463306201275	0.482641680161001	0.397960173854135	1	0.646507183915356	0.74391006087922	0.857248554224867	0.214626473996437	0.255329719729066	0.509343306882209	0.64262208022843
chr11	96818745	96819318	573	-	utr3	Nfe2l1	0.0320982377787327	0.0875549964732734	0.0382654483777757	1	0.068713260023756	0.232278724369605	-1.3091749765181	0.0569294871894608	0.772099197709689	0.901050028127531	-1.36610446370756
chr11	96827847	96828272	425	-	utr5	Nfe2l1	0.203806258720511	0.29130182808426	0.254771971611623	1	0.398526567460668	0.540042971459907	-0.722273232808016	0.0569294871894608	0.772099197709689	0.901050028127531	-0.779202719997477
chr11	97030835	97030994	159	+	exon	Scrn2	0.0321276974502261	0.0876084308965307	0.0168147537291802	1	0.194378737104216	0.360749123222958	0.193667903500291	-0.600341577461406	0.015491055372656	0.0839798551220024	0.794009480961698
chr11	97032041	97032183	142	+	exon	Scrn2	0.140899629911386	0.222888097503736	0.0965611963372898	1	0.343044519340364	0.490936949652605	0.0333992055722043	-0.600341577461406	0.015491055372656	0.0839798551220024	0.63374078303361
chr11	97147437	97147560	123	-	utr3	Tbkbp1	0.0773721743615574	0.148341684764126	0.0635736988446473	1	0.178190798751882	0.345316871028568	1.63608505673257	0.430796197770073	0.0927129991426009	0.277997037295857	1.2052888589625
chr11	97149497	97149598	101	-	utr5	Tbkbp1	0.136444988185465	NA	0.0677207418062081	1	0.455891499188115	0.590733547776378	1.38693941802574	0.430796197770073	0.0927129991426009	0.277997037295857	0.956143220255667
chr11	97187782	97187887	105	-	utr5	Kpnb1	0.0139604605934516	0.054770230196927	0.0145428538883872	1	0.170697964068755	0.338998020132764	1.46160116306186	0.0961311581580629	0.643761722354787	0.827781518529409	1.3654700049038
chr11	97280277	97280466	189	-	utr5	Npepps	0.289346652668127	0.37857324426331	0.266814411128755	1	0.553147128973276	0.670470368298753	0.392863469071485	-0.773141046408539	5.28561468556809e-05	0.0010932524552175	1.16600451548002
chr11	97362666	97363222	556	+	exon	Socs7	4.09718519475722e-05	0.00199168751030633	2.44197176086472e-05	0.222414787979559	0.00158250057942332	0.0596505830652016	-1.43054539404057	0.253340501601434	0.226993531871053	0.475223519796978	-1.683885895642
chr11	97629471	97629679	208	-	utr5	Epop	0.5727848109302	0.641225256741625	0.487978554172211	1	0.755916330772803	0.825554318198537	0.11125756299973	0.0136046294806293	0.949850372587724	0.977981945623202	0.0976529335191005
chr11	97663023	97663123	100	+	utr5*	Mllt6	0.93657816556653	NA	0.983344050499188	1	0.95007869522331	0.969821681263101	0.111744468539124	0.124918835727093	0.512325941498714	0.740898627359446	-0.0131743671879694
chr11	97669371	97669586	215	+	exon	Mllt6	0.0299574613156103	0.0843331514866341	0.0194466982284851	1	0.18870625320864	0.355218558577617	1.35571835844007	0.124918835727093	0.512325941498714	0.740898627359446	1.23079952271297
chr11	97703760	97703879	119	+	exon	Psmb3	0.075578504014826	0.146000626611841	0.0504385197607918	1	0.127340577213565	0.295400711019158	0.259409728546293	-0.402235073289107	0.0776395794436226	0.248264330353971	0.661644801835399
chr11	97717014	97717121	107	-	utr3	Pip4k2b	1.13342609417647e-05	0.000996068318010928	4.57810633353959e-05	0.414547528502009	0.00939662970049585	0.10617014407743	-1.25691173378997	0.83061841608914	1.73478112145554e-05	0.000438345209143045	-2.08753014987911
chr11	97718514	97718748	234	-	utr3	Pip4k2b	0.00218976381863216	0.0200168317756736	0.00453631333215805	1	0.0571929533990856	0.214183667737452	-0.641407065394678	0.83061841608914	1.73478112145554e-05	0.000438345209143045	-1.47202548148382
chr11	97720398	97720504	106	-	exon	Pip4k2b	0.18077539258904	0.266052459728124	0.168195411565697	1	0.433819496727304	0.571079826228641	1.40960555998788	0.83061841608914	1.73478112145554e-05	0.000438345209143045	0.578987143898739
chr11	97746926	97747044	118	-	utr3	Cwc25	4.07078314829583e-05	0.00199168751030633	6.11340411250397e-05	0.552284927523609	0.00110394124928422	0.0509223281542916	-2.75139298034338	-0.283249131867155	0.173379134263439	0.40826691147293	-2.46814384847623
chr11	97748056	97748174	118	-	exon	Cwc25	0.709156885277456	0.76060456046629	0.646096579709235	1	0.803916896242223	0.862373392588794	-0.34789460368947	-0.283249131867155	0.173379134263439	0.40826691147293	-0.0646454718223154
chr11	97752665	97752828	163	-	exon	Cwc25	0.087488655618748	0.161210153056261	0.0552119159979728	1	0.338338267103798	0.486539068312608	0.401975570891384	-0.283249131867155	0.173379134263439	0.40826691147293	0.685224702758539
chr11	97753965	97754069	104	-	exon	Cwc25	0.0276453507641073	0.0803208292576814	0.0170878681010953	1	0.100793621280347	0.269727352223704	0.50650600209474	-0.283249131867155	0.173379134263439	0.40826691147293	0.789755133961895
chr11	97757710	97757835	125	-	exon	Cwc25	0.0616488723852489	0.128509955681416	0.0472389827820059	1	0.214458749620564	0.38123706501365	0.523895121165175	-0.283249131867155	0.173379134263439	0.40826691147293	0.80714425303233
chr11	97781928	97782213	285	-	utr5	Rpl23	0.0413089688219675	0.101567425834843	0.0205255927840695	1	0.134390156815059	0.303891551955698	1.34728506561654	-0.727493850476239	0.000200309488426859	0.00321940036809332	2.07477891609278
chr11	98002893	98003135	242	-	utr3	Cacnb1	0.225741619501701	0.314352465437261	0.262375276251731	1	0.162100971982339	0.330357599268538	-1.71581036450277	-0.645466434923233	0.0157230020538913	0.0846658616640518	-1.07034392957954
chr11	98027102	98027335	233	+	intron	Rpl19	0.00192614999039093	0.0186643092955348	0.000448304503070601	1	0.0317417681573551	0.168618638830704	1.78341889732686	-0.554206961993374	0.00258784281315495	0.0228295239413657	2.33762585932024
chr11	98155345	98155783	438	-	exon	Med1	0.621594621339003	0.683422997523225	0.680550751132172	1	0.780490395047028	0.844898464219822	-1.80371722147976	-0.00637551722206672	0.976846170685388	0.989588301149637	-1.7973417042577
chr11	98193109	98193217	108	-	utr5	Med1	0.0430287652742288	0.103938488795251	0.0328117906027561	1	0.0198796378090139	0.140966375304397	2.01960816534578	-0.00637551722206672	0.976846170685388	0.989588301149637	2.02598368256785
chr11	98202831	98203187	356	+	utr5	Cdk12	0.0688305231656623	0.137692072034802	0.0936254251347813	1	0.141199038444989	0.31079672385987	-0.110794155112307	0.717148224707029	0.000686052431579102	0.0083935832435959	-0.827942379819336
chr11	98203447	98203629	182	+	exon	Cdk12	0.0211457976275639	0.0689117309375423	0.0314062547544878	1	0.0560589982413599	0.21313497272909	-0.743154238781573	0.717148224707029	0.000686052431579102	0.0083935832435959	-1.4603024634886
chr11	98203777	98204080	303	+	exon	Cdk12	0.0254367713412222	0.0769690931048012	0.048522313233399	1	0.178179608891813	0.345316871028568	-0.552899845934464	0.717148224707029	0.000686052431579102	0.0083935832435959	-1.27004807064149
chr11	98210633	98211165	532	+	exon	Cdk12	0.394338108326964	0.479406252501045	0.475421776651063	1	0.708742399730869	0.790391989073129	-0.118230112804132	0.717148224707029	0.000686052431579102	0.0083935832435959	-0.835378337511161
chr11	98249838	98250064	226	+	exon	Cdk12	0.00303849658805811	0.023782800454677	0.0067182129936391	1	0.046423781855394	0.196476128480339	-0.566535077348682	0.717148224707029	0.000686052431579102	0.0083935832435959	-1.28368330205571
chr11	98412528	98412664	136	+	utr5	Erbb2	0.0238358595755344	NA	0.00561779125445057	1	0.0670340814446772	0.231597359574109	1.22466442127512	0.38206612246304	0.101219244636947	0.293672085987343	0.842598298812085
chr11	98436309	98436560	251	+	exon	Erbb2	7.01992537510086e-06	0.000750709128065003	4.2877391376458e-06	0.0393700207618637	0.00299365473674211	0.0720757210725081	-1.9013545870464	0.38206612246304	0.101219244636947	0.293672085987343	-2.28342070950944
chr11	98436726	98437055	329	+	utr3	Erbb2	0.00842245083309906	0.0411614708004617	0.00742290005086949	1	0.0526567133611673	0.208301514209308	-1.63564709738831	0.38206612246304	0.101219244636947	0.293672085987343	-2.01771321985135
chr11	98438099	98438359	260	+	exon	Gm12352	0.000285724816054238	0.00626195917851213	0.000237051403518522	1	0.0234160620436103	0.151299937203551	1.43295701261489	0.904239469473465	0.835077591093497	NA	0.528717543141426
chr11	98682609	98682782	173	+	utr5	Psmd3	0.246019766901938	0.335021701598896	0.189476593226227	1	0.298575077804698	0.453474058048275	0.144288491803393	-0.243093760055742	0.225351951636658	0.473673759264183	0.387382251859135
chr11	98795573	98795674	101	+	utr5	Msl1	0.387885310613444	0.473246737732636	0.38831344845642	1	0.314749032171714	0.466566181718424	0.796152833626591	0.639405806320729	0.00185243462916032	0.0179313985068266	0.156747027305862
chr11	98799104	98799282	178	-	exon	Gm12359	0.0806934338966324	0.152715334598403	0.101316110147763	1	0.255868847962156	0.415646228835623	-0.379044102034217	-1.93304301477871	0.348100968134814	NA	1.5539989127445
chr11	98799948	98800183	235	+	exon	Msl1	0.0158968151556044	0.058718323479461	0.0301143692249492	1	0.0703180542115177	0.234182196409436	-0.961249978109131	0.639405806320729	0.00185243462916032	0.0179313985068266	-1.60065578442986
chr11	98809877	98810005	128	-	exon	Gm12359	0.837845930768258	0.868369976821468	0.818348934807151	1	0.516401401360386	0.640817917436598	1.48283560445684	-1.93304301477871	0.348100968134814	NA	3.41587861923555
chr11	98821422	98821739	317	+	exon	Casc3	0.182491532701158	0.268133561373197	0.161041059460072	1	0.0702682152245862	0.234182196409436	1.18722216890769	0.352124202637511	0.0786620768508707	0.250426259350809	0.835097966270181
chr11	98829171	98829375	204	+	exon	Casc3	0.0313353459425361	0.0862693953430368	0.0353866101339181	1	0.13560441161617	0.305252776053345	1.00609821456896	0.352124202637511	0.0786620768508707	0.250426259350809	0.653974011931448
chr11	98863772	98863872	100	+	utr5	Wipf2	0.0328576932779005	0.0886189260208583	0.0186093374138227	1	0.105043895703163	0.273098393016914	1.54547433795205	0.238951781821787	0.295798264329993	0.555172449180775	1.30652255613026
chr11	98884915	98885048	133	+	utr5	Wipf2	0.0758816909835568	0.146418671558707	0.0472435245719367	1	0.203526906651808	0.36948515489079	1.51849592858192	0.238951781821787	0.295798264329993	0.555172449180775	1.27954414676014
chr11	98892418	98892655	237	+	exon	Wipf2	0.387950215923821	0.473260873631093	0.419778834009923	1	0.744285764106725	0.816715664392301	-0.0847713592038866	0.238951781821787	0.295798264329993	0.555172449180775	-0.323723141025674
chr11	98899757	98900113	356	+	utr3	Wipf2	0.00309068216492326	0.0239379536613079	0.00385932664945431	1	0.0578749572357195	0.215341513392296	-0.64723005211276	0.238951781821787	0.295798264329993	0.555172449180775	-0.886181833934548
chr11	98960526	98960870	344	+	utr5	Rara	0.0190265305099747	0.0654318034895527	0.0189364260852022	1	0.0342401566041421	0.172980222231538	-1.62904099795771	-0.0904639513076071	0.666879912123386	0.841020151589616	-1.5385770466501
chr11	98973521	98973770	249	+	utr3	Rara	0.0008855506572834	0.0120925348216115	0.000897216554380382	1	4.52942615967691e-05	0.0144238795119366	-2.3328654201892	-0.0904639513076071	0.666879912123386	0.841020151589616	-2.24240146888159
chr11	98974674	98974798	124	+	utr3	Rara	0.073517017532611	0.143540925565212	0.0664607080523377	1	0.0999401829756357	0.268689254666665	0.460678560529207	-0.0904639513076071	0.666879912123386	0.841020151589616	0.551142511836814
chr11	98999255	98999396	141	-	exon	Top2a	0.0158804235533979	0.058718323479461	0.0235965758890566	1	0.0255684981792965	0.155801633731659	0.501926903819872	-0.587655982904706	0.00707068232447827	0.0481841771379877	1.08958288672458
chr11	99209661	99209815	154	-	utr3	Smarce1	0.945898614709451	0.956458886325027	0.98161476952988	1	0.932030404695964	0.9579633597515	0.0714896826949502	0.151166295712621	0.430507094082806	0.677708797457138	-0.0796766130176703
chr11	99210164	99210341	177	-	exon	Smarce1	0.199762040069985	0.286675483857912	0.203819524865404	1	0.185164524777367	0.352503480997523	0.420311187321652	0.151166295712621	0.430507094082806	0.677708797457138	0.269144891609031
chr11	99213174	99213384	210	-	exon	Smarce1	0.0151614946609193	0.0573140658476661	0.0196592981235173	1	0.045832923921807	0.195819793851264	0.711294890868098	0.151166295712621	0.430507094082806	0.677708797457138	0.560128595155477
chr11	99932056	99932172	116	+	exon	Gm11560	0.537380503355025	0.610103523635099	0.46740911419909	1	0.708171236432092	0.790136688226456	0.995195584157935	0.148738411155424	0.588069296143119	0.792826097275459	0.84645717300251
chr11	100141058	100141161	103	-	exon	Krt19	0.698908456281616	NA	0.652223231863934	1	0.835035536783757	0.884969057505438	1.32394959141776	1.03901693318613	0.01368532405709	0.0767568175375919	0.284932658231628
chr11	100264568	100264771	203	-	exon	Krt42	0.0656340021171892	0.133954334971757	0.0500729760780356	1	0.106613167682092	0.274144848143953	-0.591988063335068	-1.31801459713758	1.92331485075471e-05	0.000476969109531178	0.726026533802514
chr11	100265016	100265119	103	-	exon	Krt42	0.126427766474992	0.206801372741305	0.0965526769961826	1	0.21142409833031	0.378245166230223	-0.589895904496974	-1.31801459713758	1.92331485075471e-05	0.000476969109531178	0.728118692640607
chr11	100349158	100349650	492	-	utr3	Hap1	0.0607266982948922	0.127395455936058	0.0595016102575967	1	0.100490307147077	0.269384030915314	-1.3911837768433	-0.424274884167403	0.0425657024487601	0.165957358409708	-0.9669088926759
chr11	100353605	100353800	195	-	exon	Hap1	0.213341953146719	0.301100838945822	0.17185485977442	1	0.306389401629667	0.460082296593492	0.264891468738023	-0.424274884167403	0.0425657024487601	0.165957358409708	0.689166352905425
chr11	100414475	100414610	135	-	exon	P3h4	0.0959258144650097	0.171594365266957	0.0894111657572254	1	0.0743861998358667	0.238113190809091	-0.0105010291278392	0.762365498452666	0.00174892963159528	0.0172268983002279	-0.772866527580505
chr11	100440096	100440304	208	-	utr5	Nt5c3b	0.0270629064436446	0.0795135245262461	0.0147631362010688	1	0.172854364892968	0.340487718538739	0.898654522954938	-0.0581688104064867	0.795158154085685	0.912017590177702	0.956823333361425
chr11	100463243	100464162	919	-	exon	Klhl11	0.0482662527855536	0.110815121501442	0.0735506875668663	1	0.241120887065949	0.404232571918077	-0.61296213334941	0.683995359162846	0.0304981442448375	0.132969377190803	-1.29695749251226
chr11	100472490	100472671	181	-	exon	Klhl11	0.20535535595654	0.292761667116969	0.150911561437558	1	0.537930824465523	0.657923974354904	1.3848683139166	0.683995359162846	0.0304981442448375	0.132969377190803	0.700872954753756
chr11	100576664	100576784	120	+	exon	Cnp	0.0193203025240456	0.0658662070562443	0.0208909246862514	1	0.0313241916615899	0.167892576897727	-1.51323388865789	-0.222968108439307	0.289319497201195	0.547866665701877	-1.29026578021858
chr11	100712168	100712401	233	-	exon	Kat2a	0.0321950605545186	0.0877006496687403	0.026121003608263	1	0.227195366061348	0.392124872489658	0.917583260724289	-0.147709402269161	0.475481876310855	0.713800244022631	1.06529266299345
chr11	100719988	100720201	213	-	utr5	Rab5c	0.0112718354165496	0.048426336474973	0.00805291153465325	1	0.196292949914738	0.362915994487009	0.655760497936944	-0.242329895631159	0.227178951742287	0.47523123429245	0.898090393568102
chr11	100959052	100959352	300	-	exon	Cavin1	0.35933035161956	0.445885111278515	0.279299430669583	1	0.520121960182655	0.643360072634184	0.537777845795531	0.253775895528833	0.17840843765518	0.4144170722093	0.284001950266698
chr11	100970081	100970556	475	-	utr5	Cavin1	0.0465901523389939	0.108705259956064	0.0497284780214715	1	0.169818714723409	0.337844857921301	1.27825253163366	0.253775895528833	0.17840843765518	0.4144170722093	1.02447663610483
chr11	101092443	101093022	579	-	utr3	Psmc3ip	0.000624468115563213	0.00982762232932461	0.000740771671522004	1	0.00838195786731058	0.102255456941365	1.39168564706365	0.134166919973145	0.591698158912673	0.795603284718823	1.2575187270905
chr11	101095015	101095334	319	-	exon	Psmc3ip	0.00225802890513389	0.0202651815591187	0.00219401408797274	1	0.0525337524337203	0.208218542371419	1.35914914972171	0.134166919973145	0.591698158912673	0.795603284718823	1.22498222974856
chr11	101098054	101098284	230	-	utr3	Retreg3	0.000333901610469823	0.00682882648509251	0.000474134001890493	1	0.00595359118518025	0.0900311075586059	-1.89801664935686	-0.065907281172424	0.755343286207459	0.892645320392711	-1.83210936818444
chr11	101294090	101294209	119	-	utr3	Becn1	0.0224336265354386	0.0716519860124337	0.012866022002981	1	0.107458961724541	0.274928250021316	0.944402578611987	-0.104926404938759	0.62680952170993	0.817015287081148	1.04932898355075
chr11	101295048	101295181	133	-	utr3	Becn1	0.00751521660060663	0.0385355647296271	0.00385490157511431	1	0.0642430882598362	0.226328026139493	0.920226376794088	-0.104926404938759	0.62680952170993	0.817015287081148	1.02515278173285
chr11	101316112	101316415	303	+	utr5	Psme3	0.00202319274264874	0.0190838031708292	0.00247819362461496	1	0.0183940210570481	0.136758755156543	1.32323228264965	0.0352107203524084	0.854859688543843	0.938176610427295	1.28802156229724
chr11	101317111	101317308	197	+	exon	Psme3	0.00183300904782178	0.0181785344228672	0.00185690314153064	1	0.0619474950527483	0.22272092568129	1.15268805512551	0.0352107203524084	0.854859688543843	0.938176610427295	1.1174773347731
chr11	101425193	101425491	298	-	utr5	Ptges3l	0.87651508700697	0.900248543424423	0.843394135649533	1	0.987586792253228	0.9918645857481	0.29518273943045	0.344808602005763	0.716561562203041	NA	-0.0496258625753122
chr11	101433466	101434028	562	+	exon	Rundc1	0.349938256083864	0.436795381943521	0.390325760927873	1	0.418264515807962	0.556086687835834	-0.570241004197972	0.0949635129386004	0.716174415497343	0.871309169062726	-0.665204517136572
chr11	101435355	101435515	160	+	utr3	Rundc1	0.000805032596120367	0.0115063918247413	0.000530548106250304	1	0.00320905879002353	0.0735376127192737	-2.33395600819773	0.0949635129386004	0.716174415497343	0.871309169062726	-2.42891952113633
chr11	101465943	101466089	146	-	exon	Vat1	0.130798399638219	0.211561531339243	0.104544154172585	1	0.443104419170834	0.57908761755292	0.338922482069637	-0.583701555655492	0.00381664415896694	0.0306206050200588	0.922624037725129
chr11	101666668	101667373	705	+	utr3	Arl4d	0.0859400053855356	0.159249162380379	0.100849970405678	1	0.267156858581301	0.426117720064575	-1.88011976028968	-0.905896592613307	0.00867725490065718	0.0557726007731925	-0.974223167676372
chr11	101738104	101738442	338	+	exon	Dhx8	0.34826554095785	0.435206544138194	0.421415149960215	1	0.669585235673848	0.761458450514439	-0.355006433738597	-0.120216316042495	0.536011552835111	0.757067412216015	-0.234790117696102
chr11	101766928	101767210	282	+	utr3	Dhx8	9.52898235145646e-07	0.000291652577074233	4.58784508839081e-07	0.00422769924895213	5.34443169506997e-06	0.00637275438586142	-2.96731625678321	-0.120216316042495	0.536011552835111	0.757067412216015	-2.84709994074071
chr11	101973424	101973662	238	-	utr3	Dusp3	0.00896859738730916	0.0425696633207252	0.00911511918792773	1	0.063512515602466	0.225591569841836	-1.76554557305758	-0.247591021731699	0.364259577749932	0.621683126939002	-1.51795455132588
chr11	102164111	102164211	100	-	exon	Lsm12	0.00294413717224458	0.023465550453334	0.00461745963334434	1	0.0283885505722079	0.16248502181274	0.849435946955893	-0.518470895113493	0.0142922085348148	0.0794035582595342	1.36790684206939
chr11	102201351	102201457	106	-	utr3	Hdac5	0.0265303238175594	0.0789388125695314	0.0198062448695595	1	0.0927403130090647	0.259004391093365	-0.180366924445044	-1.09113910725224	1.03537322818896e-05	0.000285669769113448	0.910772182807198
chr11	102255179	102255539	360	+	exon	BC030867	0.0425320512498486	0.103371984362995	0.042910149546952	1	0.0814696727371396	0.246437274555256	-1.40957770920879	-0.0328649373644658	0.876579636351148	0.948493865953938	-1.37671277184432
chr11	102291314	102291671	357	-	utr3	Atxn7l3	8.38493398223891e-06	0.000831637376173341	8.48175302434193e-06	0.0777098212090208	0.000251159188212953	0.0275386356000356	-2.13313811073551	-0.20686568079722	0.27934529114918	0.536379846520055	-1.92627242993829
chr11	102296446	102296979	533	-	utr5	Atxn7l3	0.739384423795556	0.786337903859257	0.744171849398789	1	0.743516483873613	0.81645359436062	0.863623546767867	-0.20686568079722	0.27934529114918	0.536379846520055	1.07048922756509
chr11	102306658	102306777	119	-	exon	Ubtf	0.342127225424237	0.429522100829636	0.276715588235657	1	0.56124982624213	0.676726056841933	0.0504844414634313	0.0854966631080809	0.643688579721377	0.827781518529409	-0.0350122216446496
chr11	102308131	102308342	211	-	exon	Ubtf	0.00186088036357509	0.0183117229568653	0.00101854142240225	1	0.071852388970433	0.236042599319852	0.985964866550238	0.0854966631080809	0.643688579721377	0.827781518529409	0.900468203442157
chr11	102316447	102316659	212	-	utr5	Ubtf	0.0453201802768834	0.106606867351768	0.043460621813347	1	0.328304250292849	0.477951147038173	1.1231307360619	0.0854966631080809	0.643688579721377	0.827781518529409	1.03763407295382
chr11	102401992	102402178	186	+	utr3	Rundc3a	0.456255413832161	0.537098548166348	0.486157778125662	1	0.410169395580239	0.549371191904787	-1.4640852236762	-0.527647404508132	0.0645181570579411	0.221166437690928	-0.93643781916807
chr11	102432990	102433259	269	+	exon	Grn	0.0836788595289312	0.156426220367133	0.0526328621552521	1	0.228205773434343	0.393259995832461	1.12915136386386	0.34602109536744	0.093319431961929	0.279161018395469	0.783130268496418
chr11	102437372	102438251	879	-	utr3	Fam171a2	0.00181219696316878	0.0180484538816136	0.00139367740400214	1	0.0252360551875491	0.154755847574757	-1.21479638922156	0.378699975248387	0.242491451901706	0.494259084084059	-1.59349636446994
chr11	102478153	102478516	363	-	utr3	Gpatch8	0.964769764614031	0.971556209520551	0.967556325145862	1	0.970389877130519	0.982248488601593	-0.257487826975552	0.00552279342165707	0.978840200034005	0.990695091701285	-0.263010620397209
chr11	102479380	102479578	198	-	exon	Gpatch8	0.120458256878599	0.200109954717283	0.142284921977199	1	0.377802677852355	0.522150214002768	-1.0509243752337	0.00552279342165707	0.978840200034005	0.990695091701285	-1.05644716865536
chr11	102480537	102480767	230	-	exon	Gpatch8	0.211524261157228	0.29920148876997	0.238373813531348	1	0.169913076426963	0.337959780487401	0.412870712667972	0.00552279342165707	0.978840200034005	0.990695091701285	0.407347919246315
chr11	102481129	102481329	200	-	exon	Gpatch8	0.0132667045387185	0.0531866619176449	0.0162466394600093	1	0.0950952794520017	0.262743330850003	-1.49632330425435	0.00552279342165707	0.978840200034005	0.990695091701285	-1.50184609767601
chr11	102481588	102482132	544	-	exon	Gpatch8	0.303382254222638	0.392367898656584	0.356866108009274	1	0.639728186708741	0.739132966877921	-0.485186716331443	0.00552279342165707	0.978840200034005	0.990695091701285	-0.4907095097531
chr11	102604477	102604660	183	+	utr5	Fzd2	0.822093475358239	0.854838529437644	0.878480795756096	1	0.842529441479169	0.890654692314574	2.16507928662809	2.05466527745615	1.6212151095662e-14	4.67482145123148e-12	0.110414009171939
chr11	102686375	102686508	133	-	exon	Ccdc43	0.204027335698578	0.291570863252388	0.231215160123846	1	0.518898058303163	0.642558611855953	-0.38106832742408	0.167293417127305	0.471573064198632	0.711277280215906	-0.548361744551385
chr11	102799790	102799953	163	-	utr3	Gjc1	0.00387810110996572	0.0271039570488628	0.00944371759123816	1	0.0198099109933915	0.140966375304397	-2.01820421038842	0.143048647997691	0.502402095325365	0.734134063379851	-2.16125285838611
chr11	102800161	102800800	639	-	exon	Gjc1	0.0149173014438573	0.0568265955432091	0.0261875863605418	1	0.0836692971904582	0.249121547397661	-1.07889670041511	0.143048647997691	0.502402095325365	0.734134063379851	-1.2219453484128
chr11	102819043	102819161	118	-	utr5	Gjc1	0.206989214030445	0.294287404090057	0.188487573797395	1	0.484951887678443	0.614723265561298	1.3458265535199	0.143048647997691	0.502402095325365	0.734134063379851	1.2027779055222
chr11	102871088	102871246	158	-	exon	Eftud2	0.0454505022239185	0.106781010518661	0.0315280288425556	1	0.0304609104265626	0.165902237782982	0.833908300735645	-0.135002739648443	0.483922412719524	0.720372811160373	0.968911040384088
chr11	102916446	102916559	113	-	utr5	Kif18b	0.0335668643480066	0.0897678481328433	0.0248164787312017	1	0.103628766192911	0.271936496408348	0.600781849085023	-0.19243028110492	0.344063199018279	0.603074303309037	0.793212130189943
chr11	102939536	102939709	173	-	utr3	C1ql1	0.0150610251787622	0.0570557658927414	0.00998993553358158	1	0.0680929425271867	0.231776575666819	-0.12595211052139	1.32847036938358	4.00768532957754e-05	0.000865407537050668	-1.45442247990497
chr11	103046313	103046422	109	+	exon	Nmt1	0.000706096341295202	0.0106225612293834	0.000313877642471619	1	0.0494487878163121	0.202779553944779	0.645694163046921	-0.375501281569946	0.0722342654615605	0.237980276942714	1.02119544461687
chr11	103105207	103105414	207	+	utr3	Acbd4	0.00962680004038208	0.0443343037543437	0.00527019777821572	1	0.142495101516935	0.311759247370267	0.196081325233423	-0.528336007020121	0.03400951451302	0.143470899650424	0.724417332253544
chr11	103116342	103116707	365	+	utr5	Hexim1	0.817808519219302	0.851580058257922	0.881708203854091	1	0.99598901380383	0.996312667079546	-0.132580723430022	0.0357516254793476	0.854209158401207	0.938136400794761	-0.168332348909369
chr11	103116919	103117304	385	+	utr5	Hexim1	0.1229950082738	0.203183266971571	0.130341606328752	1	0.138196666963401	0.307482773596911	-0.977575431442564	0.0357516254793476	0.854209158401207	0.938136400794761	-1.01332705692191
chr11	103117592	103118117	525	+	utr3	Hexim1	0.0434443631451558	0.104369333420106	0.0526970431557694	1	0.142411484894371	0.31172554230849	-1.08201588410456	0.0357516254793476	0.854209158401207	0.938136400794761	-1.11776750958391
chr11	103138138	103138246	108	+	exon	Hexim2	0.22117115579158	0.309786204640376	0.233713166623932	1	0.614721064029883	0.719329577586919	-0.12210118596567	0.387325801364391	0.187507984885076	0.426592268830433	-0.509426987330061
chr11	103138445	103139104	659	+	utr3	Hexim2	0.0332886932297358	0.0893469734221758	0.0374758884673391	1	0.0321892826562495	0.169094439892187	-0.932704227509213	0.387325801364391	0.187507984885076	0.426592268830433	-1.3200300288736
chr11	103199036	103199167	131	-	exon	1700023F06Rik	0.00799206375331602	0.0401623187426462	0.00321062954945116	1	0.110315665312299	0.278168638601803	0.862979871538395	-0.603566199572013	0.299893275380185	0.558660412826044	1.46654607111041
chr11	103376691	103376905	214	-	utr3	Plekhm1	0.000238862963668431	0.0057483975374042	0.000199807352332904	1	0.00416545130204319	0.079689575779652	-1.28305536238645	0.596375441274936	0.00697452180780532	0.0476835507696815	-1.87943080366139
chr11	103377168	103377486	318	-	utr3	Plekhm1	0.295711446015824	0.385140835632642	0.359404008382081	1	0.631475403002344	0.733197322069976	0.166219053506769	0.596375441274936	0.00697452180780532	0.0476835507696815	-0.430156387768167
chr11	103928797	103928905	108	-	utr5	Nsf	0.0657619624132224	0.134061363890621	0.0421373202891162	1	0.247479647701249	0.410244937447681	0.759061912519882	-0.361972342950728	0.0626325647903191	0.216825446752927	1.12103425547061
chr11	104310283	104310401	118	+	exon	Mapt	0.63262394797873	0.693316478856552	0.532304268641575	1	0.741783706005219	0.81542346446354	-0.322634943498235	-0.617953446831469	0.0222414702028632	0.107064831686843	0.295318503333234
chr11	104423989	104424649	660	-	exon	Kansl1	0.0322769638575034	0.0877996724484217	0.0504944829856624	1	0.124928317195213	0.292894899542471	-1.08086148767618	-0.0190415773867663	0.927344227113887	0.969676066832823	-1.06181991028941
chr11	105181689	105181987	298	+	utr5	Tlk2	0.00647499650554439	0.0353456758814342	0.00620769377335228	1	0.0551229981615268	0.21151430618572	1.87288173815536	0.0828097149724782	0.72123480203936	0.874388257240881	1.79007202318288
chr11	105921833	105922100	267	+	utr3	Tanc2	0.13445516796832	NA	0.0987549541324668	1	0.186130898976161	0.353250894378309	1.09583201865059	1.29873330890139	0.000119003702091555	0.00214206663764798	-0.202901290250797
chr11	106036984	106037100	116	+	utr5	Dcaf7	0.636332457401386	0.696434881861246	0.54716361039295	1	0.876996408306659	0.916701961597284	0.693464931416697	0.43902295471009	0.0287483178604605	0.127467814687137	0.254441976706606
chr11	106154240	106154495	255	+	utr3	Map3k3	8.89864528917863e-08	5.64174111333925e-05	6.22107570531626e-07	0.00573147704730787	0.00114470815459554	0.051317377707232	-1.66548282383255	0.667482269105512	0.00106939229233192	0.0118540501845014	-2.33296509293806
chr11	106200885	106201077	192	-	utr3	Ccdc47	0.107996686545349	0.186039553301669	0.139352834353413	1	0.0640699465767193	0.226179647032111	1.37168808978544	0.264975009477921	0.327020371130404	0.5856261054364	1.10671308030752
chr11	106202071	106202178	107	-	exon	Strada	0.0114456505751529	0.0488891215135018	0.0139396032000619	1	0.0287306350094468	0.162638234910931	1.380483323897	-0.217856604905284	0.326497049138709	0.585116451941731	1.59833992880229
chr11	106216993	106217103	110	+	utr5	Ddx42	0.0134345723295794	0.0534712277812767	0.0127069461113401	1	0.103959854048894	0.272205628619659	1.8523371550734	0.452186046460621	0.0252210660138077	0.116722788419053	1.40015110861278
chr11	106224011	106224171	160	+	utr5	Ddx42	0.033299968070632	0.0893502166248277	0.0328676767683816	1	0.161392279607125	0.329657489247162	1.68001323407416	0.452186046460621	0.0252210660138077	0.116722788419053	1.22782718761354
chr11	106247866	106248098	232	+	exon	Ddx42	0.0163520710512199	0.0595797735715014	0.0291497490212535	1	0.109048920841777	0.27645207872128	-0.825518482754972	0.452186046460621	0.0252210660138077	0.116722788419053	-1.27770452921559
chr11	106249431	106249617	186	-	exon	Ftsj3	0.357281531437179	0.443901298017414	0.421907472881982	1	0.499311037677622	0.626334118780607	-0.646641707231037	0.23148092588653	0.208977746286822	0.454227406308333	-0.878122633117566
chr11	106272640	106272863	223	-	utr5	Smarcd2	0.519205631959655	0.593436482899798	0.569665830756845	1	0.679445203188331	0.768484562332423	-0.625910742713485	-0.456136227474735	0.0218024155378866	0.105608143247747	-0.16977451523875
chr11	106567151	106567273	122	-	exon	Tex2	0.00164805101651882	0.0171289236798841	0.00125529339237226	1	0.02923436775974	0.163164212422038	-1.62800957226852	0.162617122499195	0.478446221927401	0.715584580280956	-1.79062669476771
chr11	106568201	106568648	447	-	utr5	Tex2	0.396209260097613	0.4809875066559	0.326235205141302	1	0.655346959965695	0.75016066976939	-0.00697592435482805	0.162617122499195	0.478446221927401	0.715584580280956	-0.169593046854023
chr11	106788367	106788468	101	-	utr5	Ddx5	0.0473998891701436	0.109648531736824	0.0589266220247198	1	0.066622341494845	0.231089000215823	1.2251860713691	-0.0775888639482178	0.750890539711576	0.889957791505354	1.30277493531732
chr11	106920324	106920589	265	-	utr5	Smurf2	0.943053925509727	0.954537356352183	0.988105270268016	1	0.959884240897226	0.976162423156688	0.955630677263529	0.123308849975195	0.623666991154443	0.815581051494487	0.832321827288334
chr11	107047222	107047402	180	-	exon	Bptf	0.092870255450528	0.167612116181148	0.0639264940724049	1	0.195577528129185	0.362028156398682	0.758061877803805	0.0908124996206025	0.658867870714251	0.836203245863321	0.667249378183203
chr11	107052825	107053035	210	-	exon	Bptf	0.00668236517801189	0.0360344309356219	0.00570258281969626	1	0.0459967436958147	0.195898025462932	0.899201499476202	0.0908124996206025	0.658867870714251	0.836203245863321	0.8083889998556
chr11	107072903	107073030	127	-	exon	Bptf	0.108686372667293	0.186884975551123	0.149388768084322	1	0.39871451738743	0.540059924915358	-0.805855833673946	0.0908124996206025	0.658867870714251	0.836203245863321	-0.896668333294549
chr11	107074656	107075003	347	-	exon	Bptf	0.74098180360891	0.787470604505829	0.733871396977418	1	0.649806428913402	0.746574069546562	-0.37727370422933	0.0908124996206025	0.658867870714251	0.836203245863321	-0.468086203849932
chr11	107076602	107076747	145	-	exon	Bptf	0.111245612829879	0.189596017564902	0.14713198650868	1	0.0299595105583078	0.164857826747743	0.73076883216062	0.0908124996206025	0.658867870714251	0.836203245863321	0.639956332540018
chr11	107077738	107077854	116	-	exon	Bptf	0.0420399258545904	0.102741222030504	0.0549978329883495	1	0.0210128575990444	0.144063652507182	0.582012776747251	0.0908124996206025	0.658867870714251	0.836203245863321	0.491200277126648
chr11	107081398	107081606	208	-	exon	Bptf	0.045634276151738	0.10712770037631	0.053707622946997	1	0.154226976134611	0.322601613726645	0.448456500898649	0.0908124996206025	0.658867870714251	0.836203245863321	0.357644001278047
chr11	107082626	107082731	105	-	exon	Bptf	0.861352362656548	0.887241913768077	0.945903738777334	1	0.961311007752287	0.976895394593897	-0.0265078340003801	0.0908124996206025	0.658867870714251	0.836203245863321	-0.117320333620983
chr11	107095801	107095974	173	-	exon	Bptf	0.363074722838446	0.449463213377133	0.440855440258939	1	0.735585562338138	0.810829872068836	-0.423020984544447	0.0908124996206025	0.658867870714251	0.836203245863321	-0.51383348416505
chr11	107099646	107099839	193	-	exon	Bptf	0.201952867711803	0.289211625332359	0.256721437708612	1	0.468382854322087	0.600766063842288	-0.66602775779089	0.0908124996206025	0.658867870714251	0.836203245863321	-0.756840257411492
chr11	107111052	107111675	623	-	exon	Bptf	0.0136868335668669	0.0541132894162631	0.0271792429794159	1	0.11538192453501	0.283542329185955	-0.903943346334857	0.0908124996206025	0.658867870714251	0.836203245863321	-0.99475584595546
chr11	107131358	107132114	756	-	utr5	Bptf	0.926729039084539	0.941868584214327	0.890205642806475	1	0.810811023748953	0.867471492267148	0.804698432008803	0.0908124996206025	0.658867870714251	0.836203245863321	0.713885932388201
chr11	107211872	107212155	283	-	utr3	Pitpnc1	0.142893431818075	0.225085868077433	0.178967095776731	1	0.20085250751221	0.366865685695266	-1.87527350302006	-0.711982205572813	0.00107910406819751	0.0119160904858166	-1.16329129744725
chr11	107470236	107470671	435	-	utr5	Pitpnc1	0.256032925180845	0.345845113971265	0.275863940956963	1	0.358132504172004	0.504218737275571	-1.24904983662303	-0.711982205572813	0.00107910406819751	0.0119160904858166	-0.537067631050222
chr11	107485487	107485718	231	+	exon	Psmd12	0.00439396530311135	0.0290833974872605	0.00718823622998384	1	0.123034154998181	0.290761198406804	0.645078807663715	-0.31821730005007	0.0992470433189108	0.289933853605066	0.963296107713785
chr11	107670028	107670354	326	+	exon	Helz	0.0612790654320389	0.127979525829359	0.0790918818593039	1	0.0577090564405195	0.215330560092201	0.725661033149879	-0.217194848906344	0.268039950595041	0.524370220246096	0.942855882056223
chr11	108923128	108923307	179	+	utr5	Axin2	0.37313820926627	0.459040158759171	0.291305858423896	1	0.593401239805261	0.704559070403907	-0.0634203041688712	-0.0200672061908164	0.930273234587969	0.97054229465269	-0.0433530979780547
chr11	108923668	108923926	258	+	exon	Axin2	0.00243427836046232	0.021079663148745	0.00369455768299837	1	0.0616810545432083	0.222075843550304	-1.67681652078984	-0.0200672061908164	0.930273234587969	0.97054229465269	-1.65674931459903
chr11	108949410	108949715	305	+	utr3	Axin2	0.00403177992408115	0.0276340375337021	0.00649063923879764	1	0.0392900402203567	0.18279109663726	-2.14361578688097	-0.0200672061908164	0.930273234587969	0.97054229465269	-2.12354858069015
chr11	109396117	109396384	267	+	exon	Gna13	0.0172248989391683	0.0614996793982532	0.0318154930238788	1	0.102823017132703	0.271616293827379	-0.492174501938284	0.291156627950091	0.210515386211309	0.456163960364745	-0.783331129888376
chr11	109436730	109436840	110	+	utr3	Amz2	0.0436986542121825	0.104643316527096	0.0481956929441433	1	0.205893589951223	0.372172108670883	-1.62072467250215	-0.029955146185375	0.899909965115475	0.957774722585992	-1.59076952631677
chr11	109455263	109455513	250	-	exon	Slc16a6	0.00395937360039309	0.0274987481041385	0.00400548784831177	1	0.0636587885708287	0.225846727442753	-0.502937853946192	0.700413154357103	0.0110400485579902	0.0658640787398798	-1.2033510083033
chr11	113656297	113656587	290	+	exon	Cog1	0.116791766838593	0.196296860908795	0.132231676790491	1	0.0810855697163775	0.246203485532257	-1.62673974281744	-0.137159564245277	0.542307902866576	0.761790048672832	-1.48958017857216
chr11	113683925	113684045	120	-	exon	Fam104a	0.175276865218444	0.260290690259145	0.124654601285062	1	0.475297562093567	0.606266987007472	0.618161802620214	0.11926873351694	0.585470273923411	0.79140477742452	0.498893069103274
chr11	113687768	113688096	328	+	utr5	D11Wsu47e	0.311363587493018	0.400240869310359	0.335107276489262	1	0.413569157451792	0.552210701132236	-0.82593066885592	0.00340951788473397	0.986919849055879	0.993991783494472	-0.829340186740654
chr11	113688636	113688975	339	+	exon	D11Wsu47e	0.00283813497725983	0.0231112716129893	0.0024809186163092	1	0.0100676243922107	0.109755733588701	-1.83500656496214	0.00340951788473397	0.986919849055879	0.993991783494472	-1.83841608284687
chr11	113728286	113728420	134	-	utr3	Cdc42ep4	0.00908127938067786	0.0429208923231612	0.012121102512151	1	0.00167823290528424	0.0609612011313098	-2.34390680729548	-0.408819710062681	0.0444205030928723	0.170739131856712	-1.9350870972328
chr11	113728666	113728988	322	-	exon	Cdc42ep4	0.0293037734918836	0.0833120735150412	0.0291809146782671	1	0.0395752440109017	0.183168950960074	-1.65114784791696	-0.408819710062681	0.0444205030928723	0.170739131856712	-1.24232813785427
chr11	113729501	113729693	192	-	utr5	Cdc42ep4	0.102189299340076	0.179076655930242	0.113143289652698	1	0.124619393201867	0.292690767095433	-1.35475688990012	-0.408819710062681	0.0444205030928723	0.170739131856712	-0.945937179837439
chr11	114668647	114668900	253	+	utr5	Rpl38	0.00223125069287544	0.0201470815360757	0.00238589490212391	1	0.0164983560794296	0.132178059297397	0.840007586686154	-0.265962345653321	0.199358267395336	0.44179995448523	1.10596993233948
chr11	114863512	114863855	343	+	exon	Gprc5c	0.000208498502160062	0.00521304987372595	0.000100734136876518	0.906204295341154	0.0043626185036284	0.079689575779652	-0.178873678680265	1.93877958503195	3.47432796630886e-09	3.00549806309048e-07	-2.11765326371221
chr11	115163438	115163708	270	+	utr5	Slc9a3r1	0.0390514648388691	0.0982463081888736	0.023949808986451	1	0.29991897916652	0.454579316035256	1.04545023223977	0.290670723284293	0.162778431302425	0.393138382449247	0.754779508955478
chr11	115381983	115382333	350	+	utr5	Cdr2l	0.31226187472883	0.401105123023602	0.246844074532097	1	0.412730122063069	0.551680804349753	1.09642165732099	0.14044721925865	0.509203379538324	0.738568389337272	0.955974438062336
chr11	115390466	115390581	115	+	exon	Cdr2l	0.0712679277126709	0.140603273255761	0.0502333446852758	1	0.154896097939351	0.323488345651268	1.13504431114285	0.14044721925865	0.509203379538324	0.738568389337272	0.994597091884195
chr11	115390789	115390950	161	+	exon	Cdr2l	0.0300625171334398	0.0844859343028672	0.0206789827395599	1	0.111310877194535	0.279487751737773	1.07146125998767	0.14044721925865	0.509203379538324	0.738568389337272	0.931014040729022
chr11	115392594	115392723	129	+	exon	Cdr2l	0.810025098873216	0.845160782602405	0.744203784519893	1	0.963908848517011	0.97870288300838	0.519140063002054	0.14044721925865	0.509203379538324	0.738568389337272	0.378692843743404
chr11	115393319	115394488	1169	+	utr3	Cdr2l	0.0631078710282928	0.130357333778712	0.0653368456238923	1	0.0735788988019057	0.236925080347141	-0.89867252682178	0.14044721925865	0.509203379538324	0.738568389337272	-1.03911974608043
chr11	115410025	115410244	219	+	utr3	Mrpl58	0.108610132347411	0.186826266417756	0.110173980610757	1	0.374714151375409	0.519202578837494	0.276563614506575	-0.116051545655991	0.646648909408842	0.829124975772645	0.392615160162566
chr11	115410606	115410763	157	+	utr3	Mrpl58	0.00757440227989682	0.0387718538848697	0.00633097034845049	1	0.011065303357068	0.112666015989551	-1.8258435070528	-0.116051545655991	0.646648909408842	0.829124975772645	-1.70979196139681
chr11	115475841	115475951	110	+	utr5	Armc7	0.530872104193472	0.604415186867785	0.444313839308055	1	0.766501816758543	0.834253892488526	0.428950032957491	-0.155366388154591	0.684611431684438	0.851551697060927	0.584316421112082
chr11	115489037	115489385	348	+	utr3	Armc7	0.22311945284612	0.311728043989006	0.223063649067362	1	0.326414117070174	0.476892006192542	-1.22634309067518	-0.155366388154591	0.684611431684438	0.851551697060927	-1.07097670252059
chr11	115566538	115566639	101	+	exon	Nup85	0.00408674845654599	0.0278601991553781	0.00448755642721262	1	0.0529519585259824	0.208830525854583	0.619082603849043	-0.589973974261708	0.00747812515322237	0.0501474274980794	1.20905657811075
chr11	115609431	115609702	271	-	exon	Mif4gd	0.195046299109774	0.281730016419586	0.172714493097311	1	0.562090003767583	0.677309653548229	0.829992057814715	0.436064927905104	0.0576418417963606	0.204654979588913	0.393927129909611
chr11	115800888	115801137	249	-	exon	Caskin2	0.00881075201768709	0.0421586172016122	0.00781288121322277	1	0.0178499566191979	0.136122501551026	-1.52656568539158	0.616429362996004	0.00857739659600114	0.0552757205700231	-2.14299504838758
chr11	115811978	115812136	158	-	utr5	Caskin2	0.00105758320860855	0.0133520533731843	0.00108356984684313	1	0.0223638265210929	0.147852603893392	-1.52083195081841	0.616429362996004	0.00857739659600114	0.0552757205700231	-2.13726131381441
chr11	115814893	115815334	441	+	exon	Tsen54	0.0731193662187608	0.142877019516574	0.0532069267591611	1	0.371366836701517	0.516346392191886	1.05994585526313	0.633568104461926	0.00569974375138247	0.0410080389470795	0.426377750801204
chr11	115894394	115894594	200	-	utr3	Recql5	0.841297959773604	0.871235642393013	0.90411799656333	1	0.828762813404486	0.880334090383072	-0.596968164297977	-0.146155610647281	0.511788844677713	0.740898627359446	-0.450812553650696
chr11	115935296	115935401	105	+	exon	Sap30bp	0.0272758245889457	0.0798482357688583	0.0277075808657499	1	0.0804075071654648	0.245570450471589	1.29260799410026	0.436266119855473	0.0258686726901359	0.118438574278063	0.856341874244784
chr11	116082367	116082476	109	-	exon	Wbp2	0.0546042032815318	0.11972262614231	0.0430405560091315	1	0.252771588104056	0.413840702930904	0.514616695601053	-0.0729860082837556	0.716284922912454	0.871344699838741	0.587602703884809
chr11	116135109	116135372	263	-	exon	Mrpl38	0.299118853183495	0.387984647209806	0.244477533097498	1	0.645444430323101	0.742948936063049	0.182504419760743	-0.033965071563677	0.876103605442535	0.948227787181849	0.21646949132442
chr11	116142534	116142697	163	-	utr3	Fbf1	0.828872737682607	0.860275306322593	0.754677809017474	1	0.937688868937512	0.961318461882541	0.0990260198124323	0.498691823621386	0.0327668270828882	0.140159673961883	-0.399665803808954
chr11	116145510	116146060	550	-	exon	Fbf1	0.00926007884973464	0.0432591894053919	0.00580491909514388	1	0.145034760504206	0.314073796325468	1.37849704540766	0.498691823621386	0.0327668270828882	0.140159673961883	0.879805221786275
chr11	116146507	116146830	323	-	exon	Fbf1	0.00288013543826244	0.0232667057333536	0.00183156177064022	1	0.0886605108623573	0.254024570844404	1.53978855440696	0.498691823621386	0.0327668270828882	0.140159673961883	1.04109673078557
chr11	116148900	116149038	138	-	exon	Fbf1	0.0827680459661002	0.15512018074221	0.0539268894172862	1	0.255021052692062	0.415145323746024	1.7389944498424	0.498691823621386	0.0327668270828882	0.140159673961883	1.24030262622102
chr11	116167606	116168070	464	-	utr5	Fbf1	0.116859884719205	0.196336993520285	0.130823111479692	1	0.299253311353464	0.454241342923939	-0.528864423579369	0.498691823621386	0.0327668270828882	0.140159673961883	-1.02755624720076
chr11	116221816	116222125	309	-	exon	Evpl	0.102387632080578	0.179319775522338	0.100674589893437	1	0.175792402303193	0.343161812999198	-0.597667452772472	0.45953091011115	0.117820453593732	0.321372624865923	-1.05719836288362
chr11	116222351	116223542	1191	-	exon	Evpl	0.65308633694453	0.711874533552701	0.717021142226295	1	0.90843124893958	0.940195291264936	0.325537460909893	0.45953091011115	0.117820453593732	0.321372624865923	-0.133993449201257
chr11	116265442	116265613	171	-	exon	Srp68	0.0238346229784167	0.0742823432431274	0.0336254798429989	1	0.194944313565635	0.361334200899315	0.329697335035238	-0.221749106716928	0.263219622262498	0.518818893578916	0.551446441752166
chr11	116268350	116268454	104	-	exon	Srp68	0.0204111812253392	0.0673493102439074	0.0206232892891321	1	0.187793315114526	0.354511705863174	0.355673947036271	-0.221749106716928	0.263219622262498	0.518818893578916	0.577423053753199
chr11	116273971	116274101	130	-	exon	Srp68	0.0860932762963259	0.15949987902446	0.0883998590802031	1	0.14166865919219	0.310953476285902	0.476448037713954	-0.221749106716928	0.263219622262498	0.518818893578916	0.698197144430882
chr11	116304954	116305114	160	-	exon	Exoc7	0.0413406723008656	0.101573557855308	0.0280862462830547	1	0.185874304074926	0.353054133716978	0.348718251254663	-0.178495308052245	0.446981491683221	0.692437566279727	0.527213559306908
chr11	116539162	116539543	381	-	exon	Ube2o	0.0091144933522252	0.0429795844666374	0.00868470644932685	1	0.0109990784436541	0.112399241135322	-0.756917705598456	0.987499441896384	5.83721067711938e-07	2.62513823295773e-05	-1.74441714749484
chr11	116541757	116541956	199	-	exon	Ube2o	0.00147118102141494	0.015976387754131	0.00212038808393721	1	0.0398987457744694	0.183873948817831	-0.382088444028975	0.987499441896384	5.83721067711938e-07	2.62513823295773e-05	-1.36958788592536
chr11	116607311	116607463	152	-	utr5	Rhbdf2	0.366956468011964	0.453194046204841	0.310079158740334	1	0.676400293342715	0.766448675953371	0.27208344612855	-0.261297047595875	0.268271009782488	0.524415019051302	0.533380493724426
chr11	116843133	116843362	229	+	utr5	Mettl23	0.491110068231412	0.568626789149754	0.460109834953359	1	0.647289371608551	0.744423081793894	0.959003664486989	-0.19112949771965	0.585562041558289	0.79140477742452	1.15013316220664
chr11	116919120	116919250	130	+	utr5	Mgat5b	0.446623933792636	NA	0.312134556002491	1	0.654400523707739	0.750079289616603	2.21376803873327	0.87786979811771	0.00076360742254898	0.00910017079092811	1.33589824061556
chr11	117076929	117077044	115	+	exon	Snhg20	0.0154000910125183	0.0578219999268666	0.00440725657374493	1	0.0673137046398203	0.231697484430388	1.23532111823895	-0.334001620678272	0.37110588701834	0.626936608212717	1.56932273891722
chr11	117290381	117290578	197	+	exon	Sept9	0.593302897529808	0.659010952130468	0.628475378047227	1	0.50456079425153	0.631128123379776	-0.370981300940463	-0.0677290966586596	0.733366331820282	0.880111414701246	-0.303252204281804
chr11	117654860	117655297	437	+	utr5	Tnrc6c	0.49597396445351	0.573027342741358	0.543461022675437	1	0.453660398395711	0.588503129538474	-1.07340417707461	-0.574724942874682	0.00363503928068631	0.029501593632325	-0.498679234199931
chr11	117714072	117714182	110	+	exon	Tnrc6c	0.0233493083490544	0.0734663101404492	0.0143357219101686	1	0.123136659119547	0.290761198406804	-0.355868256568694	-0.574724942874682	0.00363503928068631	0.029501593632325	0.218856686305987
chr11	117721044	117723452	2408	+	exon	Tnrc6c	0.00178725613708162	0.0179656687120458	0.00420420180977642	1	0.0143984494532395	0.123234180445475	-1.64128154693261	-0.574724942874682	0.00363503928068631	0.029501593632325	-1.06655660405793
chr11	117825656	117825815	159	-	utr5	Tk1	0.0542909026833399	0.119190218208589	0.0366419894025877	1	0.063812665942326	0.225938732642461	1.56105181534669	0.663427618741112	0.00159177808092239	0.0160333482589347	0.897624196605583
chr11	118263724	118263901	177	-	exon	Usp36	0.264506534904776	0.354325385423301	0.223888994929701	1	0.50545469786352	0.6318183723294	0.366480233257656	0.273556415899589	0.150028518285279	0.373509292348623	0.0929238173580668
chr11	118264796	118265255	459	-	exon	Usp36	0.00167450751217434	0.017313106359662	0.00163941816553509	1	0.0141666268687531	0.122162109031088	-1.17479048063212	0.273556415899589	0.150028518285279	0.373509292348623	-1.44834689653171
chr11	118355049	118355233	184	-	utr5	Timp2	0.270818239862745	0.360603464899749	0.26619955698857	1	0.281940716176272	0.438632498970328	0.911130431737638	1.01352125897491	0.00413378606249286	0.032452717336597	-0.102390827237277
chr11	118407730	118407894	164	-	exon	Cant1	5.09847268349836e-06	0.000632688267008178	3.17506241752258e-06	0.02918199867945	0.00339023913400537	0.0752616788522585	-1.4670196400258	0.158845550166414	0.463730080757124	0.704250948352778	-1.62586519019221
chr11	118408758	118408920	162	-	exon	Cant1	0.0146046293852439	0.0561901562303533	0.0165546963823284	1	0.0945703779443589	0.261954841126621	-0.846531331777295	0.158845550166414	0.463730080757124	0.704250948352778	-1.00537688194371
chr11	118410940	118411059	119	-	exon	Cant1	0.000107245259912861	0.0034996651727447	0.000102872493538034	0.925029461894	0.0100604513221512	0.109755733588701	-1.79239629156671	0.158845550166414	0.463730080757124	0.704250948352778	-1.95124184173312
chr11	118478836	118479214	378	+	utr3	Engase	0.0122254465998921	0.0507070392619825	0.00488323942637645	1	0.0774696724987956	0.241381139392254	0.852431896275288	-0.177580205694416	0.490519425603921	0.724892337772795	1.0300121019697
chr11	119028131	119029055	924	+	exon	Cbx2	0.00134108038774078	0.0152066141322867	0.00127552867020345	1	0.0169126130031872	0.133684654508696	-0.69540636159768	0.699792000960784	0.000781852592300556	0.00927251953417095	-1.39519836255846
chr11	119081406	119081682	276	+	exon	Gm26508	0.0472354098126353	NA	0.0266470087201759	1	0.11329450719245	0.281711032289249	2.07167155947217	NA	NA	NA	NA
chr11	119208813	119209070	257	-	exon	Tbc1d16	0.000323075578412222	0.00665852595481843	0.000243223627830934	1	0.00828409689094199	0.102040229745416	-1.21481577494498	0.332414272949692	0.135636735737371	0.351484376344278	-1.54723004789467
chr11	119253172	119253273	101	+	exon	Ccdc40	0.709061660323089	NA	0.639680345385774	1	0.861763543900325	0.905443059945315	0.0962093454733251	0.125298471901724	0.604992114037936	0.803750570193612	-0.0290891264283988
chr11	119507188	119507724	536	+	utr3	Endov	0.0191271484057203	0.0656265691236069	0.0170498742632631	1	0.0140175442837276	0.121551193859366	-0.296769754474794	0.78954864254694	0.00728086515209661	0.0492060675214764	-1.08631839702173
chr11	119603134	119603291	157	+	utr5	Rptor	0.498704387385112	0.575130237708195	0.541523761649533	1	0.672501766352314	0.763145924961631	0.435033551527405	0.19714735166689	0.305030078756322	0.562690960636034	0.237886199860515
chr11	119915354	119915657	303	+	utr5	Chmp6	0.114053775274983	0.192900401932307	0.0863019651160236	1	0.273368536980858	0.430959105329161	0.702892119688961	-0.133615883020692	0.576162206188072	0.784121142601035	0.836508002709653
chr11	119915956	119916056	100	+	exon	Chmp6	0.0672943740534888	0.135781443707392	0.0421627943133386	1	0.24843018824483	0.411019812297962	0.502373884988758	-0.133615883020692	0.576162206188072	0.784121142601035	0.63598976800945
chr11	120064677	120064909	232	-	exon	Cep131	0.908210550282288	0.926690061421496	0.976243811539103	1	0.854702618440291	0.899405045726537	-0.461469391623721	-0.0978060361854484	0.655302709994223	0.834209068918766	-0.363663355438272
chr11	120065440	120066107	667	-	exon	Cep131	0.22032103177838	0.308790380240786	0.164925383098329	1	0.328329407342736	0.477951147038173	0.360272090464456	-0.0978060361854484	0.655302709994223	0.834209068918766	0.458078126649904
chr11	120066744	120067301	557	-	exon	Cep131	0.122678664596096	0.202799848736416	0.0910778559446918	1	0.305815655057468	0.459594397795885	0.485902469944689	-0.0978060361854484	0.655302709994223	0.834209068918766	0.583708506130137
chr11	120068010	120068205	195	-	exon	Gm25948	0.437097227547681	0.518866913389261	0.371427213169036	1	0.7099175349189	0.791129291055392	0.284327612896131	NA	NA	NA	NA
chr11	120070364	120070649	285	-	exon	Cep131	0.026283842875414	0.0784449863356338	0.0169945077612101	1	0.180022050634897	0.347169451195558	0.329953287023555	-0.0978060361854484	0.655302709994223	0.834209068918766	0.427759323209003
chr11	120105773	120106061	288	-	exon	Slc38a10	0.00319765626963308	0.0242986946360215	0.00249859335404872	1	0.00550824786717085	0.0885224162270515	-1.22792229825372	0.345916136641505	0.102142781673185	0.294994451548676	-1.57383843489522
chr11	120106505	120106671	166	-	exon	Slc38a10	0.440353608850986	0.521978983995906	0.507839564645915	1	0.631945893879024	0.733536994717545	-0.221963713016186	0.345916136641505	0.102142781673185	0.294994451548676	-0.567879849657691
chr11	120109499	120109604	105	-	exon	Slc38a10	0.126973081157311	0.207233554415149	0.143410608134193	1	0.230223413590713	0.394960682363952	-0.665631166127616	0.345916136641505	0.102142781673185	0.294994451548676	-1.01154730276912
chr11	120110121	120110553	432	-	exon	Slc38a10	0.139244549827765	0.220899843480116	0.146282872282392	1	0.212643665183961	0.379544694235384	-0.460050746556113	0.345916136641505	0.102142781673185	0.294994451548676	-0.805966883197617
chr11	120110924	120111051	127	-	exon	Slc38a10	0.229377115372867	0.318615223168946	0.191273009748153	1	0.660283080870772	0.753827945585558	0.705232719395045	0.345916136641505	0.102142781673185	0.294994451548676	0.35931658275354
chr11	120271643	120272642	999	+	exon	Bahcc1	5.31930398862092e-05	0.00231633954203483	4.55031069405808e-05	0.4120761364539	0.0016832816771504	0.0609612011313098	-1.48645691842132	0.248588561446564	0.208896543577944	0.4541739458689	-1.73504547986788
chr11	120276156	120276316	160	+	exon	Bahcc1	0.0522047423941251	0.116336754579526	0.0508612639553719	1	0.276429532729693	0.433267453915777	-0.80992398569673	0.248588561446564	0.208896543577944	0.4541739458689	-1.05851254714329
chr11	120276498	120276687	189	+	exon	Bahcc1	1.6925847453817e-05	0.00125441886567661	7.31536620625296e-06	0.0670892234775459	0.000960311961290589	0.0483552145013319	-1.93446234297201	0.248588561446564	0.208896543577944	0.4541739458689	-2.18305090441857
chr11	120284914	120285361	447	+	exon	Bahcc1	0.275554897760312	0.365177207751908	0.237195193162231	1	0.643230216181529	0.741802712141101	0.892563465850586	0.248588561446564	0.208896543577944	0.4541739458689	0.643974904404022
chr11	120287376	120287585	209	+	exon	Bahcc1	5.45078208531195e-05	0.00231633954203483	3.44096785353695e-05	0.312611929493831	0.000345827032679903	0.0316209172950387	-1.97680643631553	0.248588561446564	0.208896543577944	0.4541739458689	-2.22539499776209
chr11	120458561	120458667	106	+	exon	Ccdc137	0.648674115121825	0.707847485348085	0.653065615533057	1	0.110632451286742	0.278617585937569	1.51413791200073	0.612510843083867	0.016479942631732	0.0878094334573371	0.901627068916862
chr11	120459988	120460212	224	+	exon	Ccdc137	0.0140157053797452	0.0547791285559748	0.0146708529806473	1	0.0447236670789299	0.193550655139135	1.40728470416429	0.612510843083867	0.016479942631732	0.0878094334573371	0.794773861080419
chr11	120477070	120477531	461	+	exon	Hgs	0.0120452479090862	0.0501941880004927	0.00609511354273031	1	0.0914559434650416	0.257813076281947	0.987256224303246	NA	NA	NA	NA
chr11	120598180	120598299	119	-	exon	Alyref	0.144202669644989	0.226578668041941	0.0992601378210323	1	0.292695054213509	0.447395501278743	0.56964535618601	-0.0398329348991498	0.833597081439825	0.928759917826826	0.609478291085159
chr11	120624560	120624817	257	-	exon	Sirt7	0.126026048728689	0.206385093822111	0.084722430221341	1	0.314971590427672	0.466807434787677	0.0723672354067907	-0.761414718671904	0.0148655840685	0.0816330393246309	0.833781954078695
chr11	120660080	120660435	355	-	utr5	Notum	0.00334413684326548	0.0248773488729829	0.00288298928659656	1	0.0447461449617816	0.193550655139135	-1.46117782096926	-0.306124998583209	0.240945637343927	0.492367960818041	-1.15505282238605
chr11	120711199	120711518	319	-	utr3	Cenpx	0.123844807822916	0.203790603306675	0.0922649309697364	1	0.332504191235715	0.482052779601543	0.410324546795061	-0.18610644647744	0.490948518454831	0.725034034183244	0.596430993272502
chr11	120714257	120714462	205	+	utr5	Lrrc45	0.740582800122152	0.787235081902302	0.657245014886527	1	0.965005983671328	0.979214400527932	1.09207853290947	0.665876561652207	0.00646066079086733	0.0450073318761226	0.426201971257267
chr11	120718040	120718226	186	+	exon	Lrrc45	0.0669973259510407	0.135521482484375	0.0369936862623674	1	0.21661111113529	0.383446909459168	1.81596622274514	0.665876561652207	0.00646066079086733	0.0450073318761226	1.15008966109293
chr11	120726499	120726606	107	-	exon	Dcxr	0.377087755630674	0.46293650331644	0.284335003408169	1	0.578243921038788	0.690200673490139	0.641927676139151	0.26811010738838	0.429818077393676	0.677233071272017	0.373817568750771
chr11	120762965	120763124	159	+	exon	Hmga1b	0.0033049070524517	0.0246922180114152	0.00227134841282857	1	0.0628481584810226	0.224266902462227	1.20698702313863	-0.0748526669871988	0.704258997202646	0.864140405668785	1.28183969012583
chr11	120822182	120822289	107	-	exon	Fasn	0.00724878379810837	0.0376326948592948	0.00398970124682896	1	0.0957846232746507	0.263578961841895	1.2022791370912	0.439145717535927	0.0244482844797292	0.113971328797039	0.763133419555277
chr11	120822781	120822888	107	-	utr5	Fasn	0.00645763299793181	0.0352725849167032	0.0066539679110712	1	0.01154415137584	0.114720373395658	1.4250744551013	0.439145717535927	0.0244482844797292	0.113971328797039	0.985928737565372
chr11	120956550	120956716	166	+	exon	Slc16a3	0.00309944017422956	0.0239464226669886	0.00304933318729753	1	0.0185822100202185	0.137291933478793	-0.575569536043405	0.824974084072009	6.87216089801874e-05	0.00136940376919056	-1.40054362011541
chr11	120983309	120983412	103	-	exon	Csnk1d	0.0020804071922782	0.0193967376456527	0.00189245352238865	1	0.0617061036083248	0.222079449268464	0.934331301724556	3.84165084129647e-06	0.999983734000558	0.999983734000558	0.934327460073715
chr11	120990997	120991277	280	-	utr5	Csnk1d	0.0712075390514733	0.140577872913896	0.0673071330986325	1	0.164291741476238	0.332508050083949	0.663545795197803	3.84165084129647e-06	0.999983734000558	0.999983734000558	0.663541953546962
chr11	121306875	121307268	393	+	utr3	Foxk2	2.44141446979505e-05	0.00153862946659949	0.000107695874686625	0.96764743405933	0.00314553150810366	0.0730436905790534	-0.736535888602548	0.870874053615754	1.13074261638622e-05	0.000307938905862515	-1.6074099422183
chr11	121617307	121617524	217	-	utr3	B3gntl1	0.0682028199282347	0.137038190537141	0.0670100266127753	1	0.129794843486388	0.298693092349063	-1.71086702096664	-0.325257119983692	0.292170866152234	0.55127851650433	-1.38560990098295
chr11	121906195	121906351	156	+	intergenic	NA	0.556372463363	0.626775223354486	0.60881216149722	1	0.753537276992245	0.823442995269599	-0.802153107272046	NA	NA	NA	NA
chr11	121941387	121941791	404	+	intergenic	NA	0.00632947144814514	0.0350477512346842	0.00906589079126043	1	0.0996809077636379	0.268461120792416	-1.32136152105589	NA	NA	NA	NA
chr11	121942542	121942661	119	+	intergenic	NA	0.904695535671281	0.923828282332485	0.895315653882048	1	0.729804037729655	0.807154525560882	-0.751077743516906	NA	NA	NA	NA
chr12	3365511	3365612	101	+	utr5	Kif3c	0.670269754061206	NA	0.695268410106658	1	0.885864423714799	0.923462913760714	-0.775966852593416	-0.0947518345121381	0.754837754641844	0.892305934716108	-0.681215018081278
[truncated: 7,487 more rows]
