# Supplementary material for: Limits in the detection of m6A changes using MeRIP/m6A-seq
Source: Sci Rep. 2020 Apr 20;10:6590. doi: 10.1038/s41598-020-63355-3 (PMC7170965; doi:10.1038/s41598-020-63355-3)
Supplement: Supplementary file 3 — Supplementary information 3. [file 41598_2020_63355_MOESM3_ESM.zip › additional_file4_v2/macs2_deq_results/engel_neuron_2018_deq_results.counts.txt]

control_input	control_input.1	control_input.2	control_input.3	control_input.4	control_input.5	control_input.6	control_IP	control_IP.1	control_IP.2	control_IP.3	control_IP.4	control_IP.5	control_IP.6	treatment_input	treatment_input.1	treatment_input.2	treatment_input.3	treatment_input.4	treatment_input.5	treatment_IP	treatment_IP.1	treatment_IP.2	treatment_IP.3	treatment_IP.4	treatment_IP.5
peak1	18	20	10	26	22	17	8	115	70	122	113	70	54	76	12	22	8	12	22	10	113	97	78	100	60	67
peak2	42	54	62	87	48	38	34	537	392	452	636	470	376	324	54	50	50	62	56	45	798	619	482	532	338	500
peak3	40	80	59	116	74	49	42	374	192	282	437	228	196	188	62	62	57	96	76	60	358	270	328	266	204	185
peak4	14	12	19	54	24	19	20	175	152	136	305	129	166	110	28	40	28	28	30	38	237	184	194	181	115	153
peak5	40	46	37	104	36	26	20	272	196	233	412	203	164	148	80	62	34	35	44	44	375	297	256	238	138	243
peak6	30	25	13	52	8	22	20	178	100	96	206	107	102	76	9	24	15	25	17	16	129	154	119	167	52	156
peak7	599	736	672	908	558	679	595	4314	2897	3389	6495	3332	3149	3475	639	617	636	664	764	639	5162	4461	4314	3865	2619	3187
peak8	54	53	78	84	85	56	59	173	122	140	346	124	164	132	40	60	26	28	69	50	356	263	247	187	162	200
peak9	138	172	220	185	185	190	152	1892	1373	1813	2551	1596	1485	1434	172	169	134	232	211	148	2366	1939	1869	1611	1233	1200
peak10	71	116	118	129	78	102	91	363	192	392	597	297	258	242	97	84	85	107	116	99	478	351	411	351	240	240
peak11	141	113	144	158	131	133	94	451	308	417	619	376	436	281	148	136	96	142	122	113	536	450	539	379	265	259
peak12	77	94	86	79	84	101	49	279	164	258	391	242	211	203	81	61	84	55	105	75	404	259	259	241	188	173
peak13	48	86	65	71	99	75	38	324	253	365	537	329	267	260	67	68	53	72	51	66	525	389	408	356	240	310
peak14	272	282	276	369	334	305	243	860	491	736	1176	555	645	508	279	242	331	339	340	296	1049	874	724	580	388	538
peak15	8	12	10	10	6	6	4	144	88	96	204	119	92	108	10	14	8	12	4	10	165	150	148	146	102	98
peak16	126	152	156	227	125	150	137	658	358	432	746	495	501	428	192	224	174	180	194	148	731	542	605	440	317	327
peak17	76	87	78	108	90	70	60	358	200	274	428	234	206	172	106	86	60	78	84	90	376	285	296	296	206	249
peak18	38	74	68	62	60	46	40	514	344	411	678	434	372	306	65	48	55	77	45	59	565	494	423	394	278	383
peak19	84	79	70	142	82	70	48	298	123	232	388	141	193	206	106	78	74	84	90	91	323	278	222	250	138	230
peak20	95	60	98	148	94	80	64	214	176	170	358	162	267	186	70	58	76	92	99	120	291	276	284	221	135	134
peak21	106	122	146	147	124	67	84	733	408	471	1052	439	474	446	146	98	100	121	82	104	823	730	547	622	416	491
peak22	154	189	180	216	208	130	148	420	262	312	664	294	280	248	174	166	125	197	164	214	521	451	357	412	236	318
peak23	43	24	24	50	40	32	24	288	159	223	359	138	136	96	27	20	34	28	30	40	291	184	228	161	104	175
peak24	103	81	63	114	82	54	68	189	121	198	311	160	152	131	70	72	68	42	98	77	225	211	176	178	111	190
peak25	18	24	28	22	58	34	28	301	218	222	426	274	264	184	16	32	18	28	28	18	312	272	361	274	166	243
peak26	394	389	459	479	423	407	335	792	464	587	908	600	497	540	332	345	360	332	388	374	1038	667	644	773	460	432
peak27	84	113	116	159	92	95	107	430	253	299	515	276	261	230	121	95	88	85	112	67	527	438	306	298	231	315
peak28	264	320	332	422	298	274	324	4335	2784	3180	5897	2955	2441	2960	395	350	328	415	316	334	4954	4334	3986	3918	2508	3480
peak29	605	579	555	875	597	598	443	3590	2262	2806	4542	2272	2349	1909	572	571	512	797	636	602	4041	3447	2974	3046	1911	2412
peak30	713	701	690	1053	674	665	654	2526	1570	2000	3867	1687	1635	1577	736	644	634	864	687	653	3270	2775	2363	2170	1342	1702
peak31	164	164	146	193	119	188	154	3495	1999	2671	4304	2411	2289	1841	202	178	190	234	178	184	3759	2866	2982	2765	1656	2405
peak32	217	256	164	225	206	184	172	1600	899	1229	1972	1102	964	1016	198	186	161	197	184	222	1951	1556	1135	1309	943	1182
peak33	72	93	68	131	96	68	124	796	533	520	1144	451	505	527	110	82	94	131	74	93	855	781	688	751	481	611
peak34	176	149	173	220	202	140	146	432	269	299	571	300	362	292	184	152	142	157	132	195	441	467	381	351	235	291
peak35	315	433	447	469	476	320	282	1567	1071	1176	2563	1120	1095	1047	418	365	320	419	457	463	2074	1891	1342	1425	1000	1348
peak36	236	252	242	348	214	251	210	1382	1015	1000	1620	887	892	1003	220	203	236	286	294	215	1610	1526	1239	1202	847	939
peak37	64	104	97	93	122	83	55	370	237	281	464	269	242	212	100	92	93	76	103	86	454	364	383	318	228	234
peak38	80	118	77	122	70	73	57	368	202	239	447	204	179	204	115	98	91	97	83	56	337	303	210	194	131	191
peak39	197	252	299	320	289	373	332	419	335	450	586	438	500	316	263	332	283	336	441	264	545	519	493	387	296	284
peak40	113	140	103	183	141	122	138	363	256	235	495	256	282	208	116	185	86	143	174	160	436	359	375	308	202	196
peak41	49	62	87	132	68	102	66	220	147	150	232	164	171	131	98	100	66	89	82	62	187	235	173	140	92	90
peak42	106	86	144	150	72	110	78	408	242	336	396	306	286	218	100	84	88	82	133	116	362	438	378	366	245	250
peak43	25	30	7	28	10	12	14	115	73	92	178	114	62	70	14	12	22	8	28	9	136	82	71	94	70	76
peak44	74	89	91	96	90	88	74	1200	713	885	1427	829	700	680	64	68	80	81	94	54	1192	1161	1018	1002	638	896
peak45	20	6	16	22	18	11	17	103	84	71	80	77	84	52	17	6	20	16	24	14	66	119	101	61	59	67
peak46	4	6	8	4	12	8	4	124	79	136	192	130	87	103	6	12	8	22	6	18	211	167	98	94	58	93
peak47	122	157	179	205	203	125	165	191	152	141	185	129	127	161	161	173	154	174	166	151	183	204	146	140	96	141
peak48	897	922	1036	1200	1028	984	890	16536	10650	12241	21425	11637	10553	10877	1151	1001	1022	1201	1090	961	18979	15231	14010	13604	9278	11584
peak49	375	423	435	579	443	367	420	633	432	454	784	506	464	435	408	439	328	425	435	464	647	671	490	521	487	485
peak50	19	43	46	63	24	46	44	323	166	262	284	234	240	232	28	37	42	44	39	36	342	238	260	253	200	211
peak51	10	23	16	26	40	48	8	71	57	66	110	65	62	38	30	28	34	11	39	19	77	68	67	51	33	90
peak52	55	80	112	121	50	87	75	693	387	598	815	484	465	530	72	98	86	50	98	50	741	547	557	550	449	478
peak53	2	12	8	5	8	10	6	140	96	111	180	74	48	60	6	6	2	16	13	10	125	100	128	106	114	96
peak54	106	128	124	113	86	92	81	445	312	340	732	374	330	306	108	90	118	114	112	100	580	376	502	376	238	368
peak55	20	24	26	30	16	24	32	310	221	303	442	247	228	187	22	34	16	26	8	36	326	338	280	305	199	236
peak56	18	12	6	12	8	12	16	232	102	162	236	94	90	86	8	12	20	21	28	11	202	189	223	150	137	104
peak57	10	10	8	8	10	6	8	171	134	228	198	123	137	100	16	2	22	16	14	20	156	153	182	165	129	112
peak58	53	86	86	88	70	48	54	222	152	189	332	134	186	162	58	46	64	63	42	50	264	218	223	174	208	138
peak59	20	48	17	30	20	31	21	182	111	113	323	120	152	84	18	22	16	26	20	40	224	170	192	172	106	108
peak60	17	12	32	56	33	19	34	224	138	153	364	119	124	172	49	31	45	26	25	20	256	257	239	206	115	122
peak61	147	176	167	159	172	108	137	1264	658	867	1476	799	932	607	152	162	144	168	149	128	1201	1216	984	852	626	752
peak62	24	50	42	46	28	26	36	456	252	293	466	258	314	248	32	34	48	54	36	26	496	403	300	359	266	344
peak63	19	28	26	29	10	20	18	100	79	49	254	57	76	105	31	20	44	6	28	17	126	74	126	79	60	62
peak64	208	320	325	311	288	264	266	4706	3186	3920	6162	3682	3637	3402	296	216	270	314	263	228	6074	4548	4361	3636	2892	3184
peak65	90	76	50	141	72	48	76	230	128	162	352	138	178	148	96	71	62	84	80	68	244	211	156	206	98	130
peak66	86	152	148	154	152	126	120	2867	1808	2090	3324	1565	1654	1356	152	126	124	146	140	114	2863	2456	2290	2016	1358	1858
peak67	206	267	295	322	233	280	291	2369	1638	2080	2888	1652	1587	1832	260	266	254	271	325	340	2813	2454	2455	1995	1464	1691
peak68	85	75	85	81	87	71	71	1169	730	773	1458	726	531	616	83	70	64	82	87	64	929	1168	986	1005	580	838
peak69	233	232	242	327	183	243	160	522	299	438	811	356	416	366	232	215	190	218	176	226	658	573	363	486	337	352
peak70	138	150	175	231	156	139	106	630	378	449	819	376	362	396	114	155	122	152	152	125	661	663	394	449	340	378
peak71	198	291	285	315	249	170	213	425	350	312	647	391	343	316	175	203	159	209	236	158	561	590	404	446	316	337
peak72	188	185	184	190	130	156	141	1186	686	973	1442	890	856	900	116	162	163	179	184	126	1551	1000	1207	1027	768	865
peak73	49	76	81	106	85	64	61	275	206	307	384	220	204	184	57	58	68	52	69	92	373	218	276	232	140	251
peak74	162	156	119	207	184	140	147	403	244	334	573	376	333	244	163	159	140	171	167	162	548	461	297	382	251	256
peak75	301	319	265	416	356	284	265	917	485	606	1104	579	595	528	258	320	249	299	274	287	1094	883	689	694	492	549
peak76	132	177	202	214	159	189	121	380	247	339	465	259	323	265	204	154	159	139	185	175	455	482	301	280	227	221
peak77	305	384	364	489	411	380	392	1955	1222	1631	2665	1404	1526	1293	443	437	291	432	430	359	2410	2149	1642	1564	1123	1227
peak78	117	162	161	235	158	129	130	1403	845	1137	1925	981	985	820	186	152	168	224	166	171	1505	1416	1044	1328	750	843
peak79	606	723	783	1018	738	672	607	8573	5503	6786	12172	5939	5983	5449	910	679	683	883	744	613	10095	8866	7283	6829	4774	5802
peak80	60	47	56	101	68	62	65	309	154	220	467	230	175	188	50	65	80	72	50	85	433	256	281	279	177	274
peak81	113	95	97	167	123	126	60	321	163	200	366	222	157	214	112	110	108	97	110	102	318	300	242	219	158	234
peak82	71	126	112	109	94	79	106	1551	868	989	1754	877	807	981	102	76	122	136	116	118	1296	1254	1130	1044	679	946
peak83	44	58	28	60	50	41	32	482	362	538	690	398	390	344	43	49	61	36	66	78	616	446	561	480	344	366
peak84	108	109	146	204	116	103	108	828	438	574	875	514	471	408	154	118	93	86	106	121	774	677	627	592	387	569
peak85	32	26	32	42	19	16	18	112	36	64	75	39	24	56	30	20	23	26	28	37	126	64	86	58	54	54
peak86	81	119	113	129	114	66	71	2024	1295	1488	2830	1311	1257	1253	135	111	102	89	74	101	2366	1900	1825	1871	1122	1346
peak87	663	787	613	871	787	590	639	2228	1455	1980	2828	1593	1573	1286	698	669	663	836	753	690	2588	2153	1827	1951	1327	1529
peak88	237	258	267	345	223	263	252	665	423	497	987	556	489	475	256	229	244	296	350	230	790	575	701	518	433	423
peak89	384	478	384	570	437	367	354	1168	688	920	1361	766	713	742	373	341	347	407	440	365	1095	1077	1006	891	696	722
peak90	840	902	832	1255	829	715	770	4715	2884	3157	6845	3403	2882	3591	906	818	898	905	913	902	5367	4684	4068	4014	2976	3416
peak91	1092	1338	1573	1748	1466	1285	1259	7779	5195	6351	10333	5898	6123	5576	1423	1384	1494	1473	1518	1427	8422	7285	7817	6417	4339	5041
peak92	1202	1420	1526	1837	1294	1404	1302	27736	17142	21574	36086	19329	17595	16339	1742	1570	1468	1676	1446	1337	30518	26153	21933	22511	14845	19115
peak93	235	314	273	401	288	289	221	978	562	684	969	632	698	721	215	322	211	322	277	308	820	653	763	589	536	495
peak94	52	37	68	35	67	66	60	170	95	88	213	90	74	101	62	41	54	71	52	37	148	142	95	103	118	90
peak95	574	608	801	780	757	730	529	3336	2235	3384	4354	2768	3102	2519	558	701	632	674	808	653	4007	3080	3379	2849	2131	2226
peak96	18	8	18	14	18	6	8	132	102	90	176	89	73	70	15	6	4	2	14	14	173	185	101	88	62	64
peak97	46	50	46	69	46	59	35	243	113	125	203	138	159	142	51	54	74	44	42	30	211	179	162	129	105	82
peak98	34	42	66	26	42	59	38	718	417	496	902	393	473	392	48	36	34	70	58	44	868	703	554	530	321	457
peak99	14	24	8	24	14	18	4	104	76	75	137	57	70	68	35	12	16	18	28	17	150	97	79	82	62	52
peak100	16	8	10	8	10	12	16	165	108	122	212	109	87	108	12	6	14	2	13	6	206	146	114	129	81	82
peak101	35	41	35	76	44	34	44	332	143	166	371	183	173	149	66	35	24	27	33	54	270	269	200	211	157	162
peak102	22	42	30	33	46	44	33	420	258	316	575	246	237	250	48	32	31	25	61	20	457	421	387	261	170	247
peak103	111	170	196	217	184	124	163	606	393	499	702	409	526	366	203	154	189	192	202	200	665	574	607	476	378	366
peak104	106	141	126	169	94	74	80	425	335	382	483	291	269	214	135	90	155	128	98	130	455	392	429	404	201	332
peak105	74	84	60	127	118	90	71	635	430	551	903	405	452	388	78	117	71	78	95	114	725	663	508	648	454	538
peak106	576	661	569	737	530	520	518	9293	5870	6584	13453	5808	5170	5493	677	678	523	746	592	613	10331	8504	7606	8416	5515	7218
peak107	56	65	64	70	49	44	45	109	55	82	141	100	77	86	81	68	74	58	54	86	184	93	151	67	74	74
peak108	28	32	46	70	28	38	26	86	42	132	66	32	77	70	26	14	28	46	30	44	70	92	103	75	50	60
peak109	24	31	16	28	18	10	10	276	202	226	284	189	142	119	20	20	30	22	8	43	262	280	206	214	176	178
peak110	329	316	406	465	335	378	328	2672	1708	2393	3175	1884	2093	1638	361	334	308	334	420	336	2886	2411	2414	1967	1406	1532
peak111	930	1156	1022	1463	1148	1025	884	8407	5312	6126	10991	5616	5358	5136	1260	1029	1052	1212	1222	979	9419	8273	7175	7045	4935	6095
peak112	215	210	263	291	235	204	216	929	671	931	1233	690	692	564	234	287	270	316	270	256	1177	1065	845	827	543	596
peak113	251	304	367	424	322	281	338	5117	3360	3813	7665	3321	2907	3390	406	354	331	370	355	336	5506	4501	4188	4494	2885	3932
peak114	330	284	283	496	333	268	323	470	314	458	772	357	370	303	315	332	240	296	332	282	740	526	536	461	334	338
peak115	50	90	62	98	104	56	60	289	208	206	529	256	253	225	90	84	62	66	94	57	439	293	280	286	158	218
peak116	95	82	48	135	100	47	54	183	130	162	270	146	110	122	64	58	76	108	48	46	167	210	134	212	123	179
peak117	74	96	84	127	68	74	48	268	184	216	548	248	146	170	87	92	84	106	75	73	376	352	229	270	156	232
peak118	218	182	210	264	204	203	188	401	194	358	493	276	286	309	185	192	200	168	197	203	456	365	336	316	221	183
peak119	38	44	50	60	36	42	27	210	82	106	200	112	90	124	44	26	46	38	43	29	146	140	148	146	96	125
peak120	32	28	68	84	26	26	45	191	164	164	307	146	131	213	64	67	35	60	34	46	276	190	186	174	133	142
peak121	67	98	112	110	55	58	72	755	408	478	966	465	472	425	96	74	53	123	68	90	906	759	602	554	422	550
peak122	58	32	12	52	21	29	32	103	91	181	200	98	102	110	20	24	30	30	34	22	205	131	110	146	91	81
peak123	34	26	12	22	21	20	24	330	238	278	418	214	172	222	18	20	20	18	12	26	366	312	283	342	174	258
peak124	18	30	26	42	22	14	8	276	135	178	438	188	138	126	24	14	22	42	18	14	314	290	214	234	142	194
peak125	60	70	76	107	80	84	70	2007	1307	1544	2853	1537	1279	1169	111	82	78	155	52	58	2378	1937	1666	1816	1168	1449
peak126	23	32	20	52	48	16	28	310	184	181	374	185	191	147	42	32	38	53	32	31	338	291	227	202	145	195
peak127	27	41	51	60	44	31	17	219	148	212	249	174	127	184	36	38	51	41	20	37	247	205	183	137	153	104
peak128	106	106	94	105	112	52	67	774	468	554	918	524	506	646	92	100	103	83	90	78	695	635	583	580	454	373
peak129	231	256	230	278	238	215	195	1697	885	1119	2043	962	966	738	252	249	225	252	243	224	1540	1517	1289	1285	769	1003
peak130	438	601	608	679	525	564	445	2103	1364	1712	2672	1580	1728	1552	599	605	518	482	585	551	2421	2038	2203	1890	1173	1420
peak131	186	230	257	303	176	248	248	3454	2076	3175	4308	3201	3324	2652	262	270	246	217	312	216	4099	3354	3469	2797	2214	2082
peak132	24	35	22	26	8	4	28	106	64	85	182	56	106	53	26	6	18	22	16	3	138	156	102	117	70	56
peak133	68	50	46	81	34	34	32	354	224	256	507	222	239	236	52	48	34	40	42	61	476	347	276	290	188	201
peak134	40	58	50	77	44	36	43	357	184	228	338	198	155	156	59	42	46	64	44	54	342	218	199	206	186	196
peak135	513	496	517	724	530	474	396	2350	1365	1557	3223	1550	1345	1493	551	510	469	536	539	506	2472	2378	2079	1875	1245	1902
peak136	279	221	273	327	270	197	206	624	425	494	962	435	344	370	240	278	223	274	266	237	848	619	586	523	398	448
peak137	728	743	728	1009	684	638	653	2066	1305	1600	2376	1352	1339	1163	739	606	702	777	701	713	2075	2017	1561	1525	1083	1270
peak138	2	6	6	11	4	8	14	204	124	112	256	82	122	144	6	6	10	8	8	6	200	214	190	166	116	110
peak139	12	11	24	10	10	20	22	116	52	44	188	49	54	90	6	18	12	8	18	10	124	61	48	35	33	50
peak140	17	50	21	34	37	33	19	154	91	132	283	104	110	106	38	26	31	39	18	29	238	152	164	131	82	113
peak141	51	30	52	67	54	32	18	242	191	209	348	209	163	196	51	14	32	31	44	57	287	284	235	193	130	192
peak142	122	166	152	199	202	160	146	1277	648	885	1639	835	700	694	141	165	130	202	179	146	1176	999	851	955	736	824
peak143	483	507	491	645	464	424	378	4063	2449	2863	4712	2463	2393	2387	538	432	460	543	503	504	4198	3465	3152	3168	2178	2628
peak144	104	124	109	158	108	100	85	417	261	384	597	372	294	238	109	114	95	113	96	133	520	483	378	366	245	331
peak145	226	313	292	300	235	210	218	4326	2873	3386	5521	2779	2361	2760	280	280	196	334	246	200	4536	4032	3658	3647	2418	3039
peak146	152	135	179	211	168	145	154	1434	937	967	1780	901	876	738	201	161	146	190	178	188	1529	1141	1136	1082	722	942
peak147	56	28	41	71	33	14	28	230	131	180	215	174	159	110	35	32	56	47	26	30	236	239	180	180	132	184
peak148	20	22	20	28	21	19	9	164	138	134	151	111	79	138	16	18	24	26	12	20	179	163	162	82	72	75
peak149	46	64	51	46	32	37	57	337	164	232	354	190	233	161	38	34	33	47	40	38	294	272	243	222	155	248
peak150	21	34	34	34	28	34	29	185	156	162	218	177	160	121	24	38	26	26	56	26	222	226	161	174	110	168
peak151	25	72	50	86	58	44	33	162	112	132	212	120	130	97	41	68	54	77	42	54	231	273	143	170	83	146
peak152	50	31	43	59	34	47	35	93	61	83	181	76	84	73	36	38	66	25	50	38	120	95	87	150	76	93
peak153	84	114	137	196	159	100	103	302	176	224	317	213	195	173	101	124	97	156	124	104	296	245	314	206	146	174
peak154	387	477	576	592	419	481	431	2354	1653	2217	3314	2000	2076	1860	448	421	501	476	466	473	2806	2288	2529	2192	1552	1473
peak155	1115	1281	1250	1800	1283	1116	1118	6080	3992	4799	7920	4100	3850	3943	1184	1204	1058	1269	1359	1339	6964	6176	5171	4804	3555	3986
peak156	86	138	120	177	122	110	89	333	239	303	580	265	191	219	128	89	79	123	112	115	428	409	293	306	206	263
peak157	323	340	384	523	391	351	278	555	358	468	914	387	458	434	379	354	375	428	371	331	784	741	537	648	377	444
peak158	409	496	542	594	470	387	486	1915	1321	1609	2559	1281	1191	1230	493	450	442	477	511	464	2169	1938	1930	1612	1142	1296
peak159	594	634	649	800	685	578	509	2482	1716	1973	3064	1766	1823	1851	553	560	582	604	756	572	2319	2216	2431	1890	1451	1727
peak160	184	207	223	309	237	187	187	1663	1076	1284	1838	1228	1147	909	230	190	179	227	236	225	1552	1410	1565	1223	838	1102
peak161	301	456	418	600	384	343	335	1336	945	1094	2219	1165	1015	1062	342	418	402	366	391	462	1771	1387	1508	1110	813	1009
peak162	1741	1868	1951	2302	1921	1703	1672	25973	17086	20270	32897	18478	17398	17189	1942	1991	1868	1996	1908	1658	29024	25125	23014	20314	15189	16652
peak163	194	274	261	384	278	271	209	2824	1830	2141	3495	1847	1729	1723	304	281	230	272	304	229	3236	2700	2292	2270	1542	1985
peak164	125	122	87	175	107	102	114	1265	767	995	1579	848	721	680	118	112	81	116	98	90	1351	1182	1031	923	716	890
peak165	40	44	38	36	26	56	36	276	187	257	461	198	237	176	33	54	34	29	50	6	393	270	271	314	156	176
peak166	33	39	29	50	51	48	37	401	259	322	603	349	323	298	37	44	38	39	55	22	534	347	399	370	232	284
peak167	38	30	45	68	62	23	32	769	415	554	924	441	469	557	42	34	28	68	38	44	810	698	726	646	429	609
peak168	73	110	95	125	88	78	110	701	446	516	991	597	638	418	69	53	80	112	94	58	922	808	653	693	416	506
peak169	84	92	76	102	81	86	75	1312	754	917	1379	863	800	733	86	94	78	112	78	63	1515	1216	1030	972	632	826
peak170	176	204	214	287	201	199	148	794	497	679	1019	500	478	429	187	188	169	206	219	184	778	624	664	590	452	466
peak171	52	71	102	78	60	49	57	766	479	602	959	485	473	408	61	50	53	72	96	87	813	579	662	624	493	430
peak172	14	47	30	60	32	12	40	156	124	104	226	76	134	119	58	36	32	38	24	24	160	150	116	130	68	120
peak173	122	110	153	185	134	122	118	646	436	526	778	406	435	404	129	126	134	148	142	124	748	753	516	467	337	466
peak174	46	56	43	57	19	44	41	141	73	84	259	78	81	85	32	36	36	24	28	43	182	139	166	129	68	110
peak175	47	53	44	59	40	37	36	633	353	470	838	460	493	390	41	66	32	43	52	32	665	515	662	461	343	455
peak176	30	24	26	42	19	20	22	132	102	116	181	126	112	90	29	14	16	28	30	31	211	147	93	98	115	101
peak177	58	84	84	89	77	40	38	444	224	279	461	263	266	250	54	69	51	82	67	94	405	391	363	415	263	304
peak178	142	136	161	234	155	188	149	2548	1514	2067	3105	1935	1811	1790	154	166	170	144	197	142	2883	2436	2208	1976	1506	1633
peak179	78	126	93	116	80	109	87	256	130	149	478	224	196	238	91	92	96	106	98	117	313	265	285	205	133	180
peak180	551	692	725	757	641	624	606	8744	6176	7360	11259	6425	6499	5717	673	699	561	632	635	611	9822	8771	8100	7073	5539	5624
peak181	11	28	14	28	17	16	10	91	74	80	112	65	62	49	6	23	16	23	12	8	116	76	53	78	86	42
peak182	73	97	79	114	84	58	95	726	372	429	701	391	341	307	84	96	107	93	74	65	711	605	524	458	304	417
peak183	155	98	143	219	118	123	94	609	440	564	1032	452	474	370	148	112	110	174	141	120	660	611	590	530	413	412
peak184	24	16	18	28	6	10	26	145	66	103	202	75	71	92	16	14	20	45	18	12	132	120	168	68	78	72
peak185	140	246	192	227	148	180	129	4590	2700	3322	5906	2994	2905	2770	231	210	197	222	160	175	4636	3977	3850	3555	2311	3308
peak186	12	39	24	49	26	27	25	106	97	69	117	82	68	74	24	9	16	43	21	19	136	121	100	88	62	81
peak187	34	66	50	89	42	58	39	431	249	330	590	344	269	256	48	46	48	61	41	45	452	465	491	360	292	333
peak188	79	148	68	119	98	50	84	261	147	205	306	185	217	229	67	59	97	92	64	66	289	184	299	264	204	148
peak189	940	1008	940	1421	1050	952	1000	4393	2617	3704	4798	2843	3111	2366	953	940	985	1143	1105	1000	3548	3878	3867	3248	2154	3007
peak190	418	499	411	613	394	442	354	4148	2387	3205	5038	3065	2730	2474	507	420	391	542	478	434	4298	3482	3642	2862	2079	2324
peak191	8	10	12	10	14	2	6	78	78	92	134	84	81	78	16	6	2	22	16	8	192	145	130	108	82	56
peak192	82	92	101	87	56	67	53	439	288	426	592	350	348	309	48	54	56	95	78	62	575	466	379	322	228	325
peak193	1207	1318	1445	1827	1271	1285	1282	2690	1739	2141	3690	2109	2084	1771	1280	1140	1088	1453	1427	1251	3526	2865	2301	2324	1707	1927
peak194	235	263	260	390	280	285	295	620	399	619	789	580	496	561	251	235	238	271	323	310	841	630	622	573	400	415
peak195	337	336	417	536	364	398	364	1422	828	1244	2148	1046	812	1106	353	359	386	402	335	305	1820	1364	1372	1189	914	862
peak196	106	65	94	168	134	85	90	164	113	122	331	92	114	76	78	94	77	111	97	83	189	212	173	170	97	108
peak197	121	132	174	166	104	103	102	406	254	344	542	308	348	311	127	115	132	106	145	180	525	362	421	406	240	272
peak198	107	131	160	169	129	77	86	426	300	532	636	289	338	321	113	122	122	147	133	123	695	491	566	453	356	361
peak199	40	22	24	21	26	26	20	248	170	172	354	208	159	130	24	12	30	38	8	32	248	201	168	180	166	184
peak200	48	78	62	36	48	49	50	377	195	264	320	232	173	188	48	28	34	66	48	74	332	292	243	280	190	196
peak201	229	207	160	335	180	137	165	848	527	692	1166	502	408	576	251	163	172	209	233	192	1006	969	716	708	469	544
peak202	1643	1933	1823	2686	1902	1719	1641	14700	9216	11144	18964	10714	10265	9532	2044	1769	1845	2011	1799	1724	17165	13746	12383	11517	8076	8786
peak203	1291	1251	1278	1850	1230	1045	986	1453	1075	1137	2045	1006	935	991	1210	1160	1137	1499	1217	1235	1918	1607	1195	1245	829	1001
peak204	731	702	745	1108	815	678	566	3198	1895	2371	4101	2059	2153	1862	698	593	619	789	751	755	3549	3013	2492	2399	1672	2215
peak205	979	1338	1178	1570	1174	1195	1102	5485	3652	4272	6439	4157	4479	4035	1080	1147	1009	1063	1344	1083	5733	5375	4929	4337	2978	3727
peak206	21	18	24	31	41	17	3	170	111	129	237	93	119	112	16	31	17	16	27	23	151	188	148	137	147	125
peak207	248	282	250	413	335	312	229	1758	1154	1433	2657	1365	1212	1381	311	265	222	379	342	296	2172	1695	1772	1600	1073	1377
peak208	360	367	444	473	284	312	307	637	396	609	1209	514	400	533	409	416	341	435	346	385	1012	725	566	732	470	551
peak209	130	128	144	188	142	136	120	2131	1352	1571	2632	1352	1296	1143	148	120	114	124	157	158	2263	1924	1738	1690	1172	1566
peak210	62	52	40	96	75	50	53	263	130	202	290	159	188	162	63	48	44	62	55	43	394	198	235	227	155	153
peak211	93	65	92	127	76	98	47	231	153	260	373	204	176	189	95	56	65	81	82	70	337	318	270	250	148	171
peak212	58	110	68	83	78	61	69	441	245	327	618	290	247	250	80	88	52	56	39	71	601	390	376	321	213	297
peak213	228	253	242	364	269	250	214	1048	656	758	1720	783	802	716	283	247	233	261	239	262	1425	1095	947	960	546	680
peak214	350	331	272	420	200	249	287	770	438	549	1024	501	503	566	290	264	253	339	339	318	847	737	668	509	424	481
peak215	149	204	255	320	174	231	188	1139	786	834	1464	966	866	944	203	261	234	241	279	302	1146	1006	1319	1002	495	883
peak216	500	667	559	578	536	442	520	12188	7460	8994	13959	8516	7749	7285	681	540	558	735	551	512	12628	10566	9935	8969	6470	7705
peak217	294	471	472	574	345	428	403	1760	995	1508	2217	1198	1274	1230	362	446	413	405	398	440	1964	1649	1630	1199	943	1068
peak218	52	64	46	69	32	40	29	334	185	234	467	188	180	170	56	42	40	71	71	44	346	368	280	254	152	198
peak219	219	150	159	246	174	120	174	1107	744	858	1684	746	725	700	151	162	182	200	132	140	1096	1105	987	908	614	747
peak220	385	356	367	462	337	284	256	952	598	738	1318	625	606	582	303	336	321	403	342	312	1137	966	814	844	540	645
peak221	430	374	455	547	428	296	364	4053	2324	3046	4732	2462	2457	2500	435	386	395	423	413	404	3901	3523	3329	3448	2103	2791
peak222	85	85	76	114	102	64	82	300	150	241	418	277	230	231	98	85	96	68	76	84	365	250	239	224	142	207
peak223	147	180	192	193	176	128	143	960	598	739	1229	825	696	700	177	136	187	153	140	183	1170	833	908	727	578	580
peak224	28	39	29	57	20	11	15	211	118	168	314	152	116	124	30	16	21	31	22	22	265	210	164	150	123	123
peak225	86	68	75	66	55	104	76	270	170	224	377	199	168	187	62	55	48	62	80	102	324	272	276	209	198	190
peak226	33	36	24	44	20	44	32	264	124	162	169	150	152	108	31	28	32	16	38	36	268	200	221	87	147	125
peak227	90	94	78	144	79	95	60	255	152	216	268	123	180	141	83	70	82	124	98	90	323	224	219	219	124	162
peak228	539	544	525	591	480	463	406	1757	1162	1484	2372	1279	1270	1241	489	514	494	612	586	544	1984	1717	1621	1498	1068	1233
peak229	68	92	124	152	110	74	105	1390	806	1034	1554	987	874	809	105	67	94	111	99	111	1318	1267	1157	1005	694	824
peak230	22	50	28	73	28	42	38	568	372	556	645	416	396	353	31	32	30	26	38	38	602	488	522	457	385	316
peak231	29	61	36	50	54	46	46	188	93	128	257	106	133	79	43	56	54	50	23	33	200	122	144	130	102	143
peak232	42	68	71	46	62	69	63	140	142	139	158	114	146	109	52	57	45	68	59	60	195	182	165	141	124	117
peak233	97	109	91	129	39	76	81	358	238	307	511	216	198	174	86	93	86	92	104	103	387	315	277	317	224	252
peak234	131	127	96	195	97	85	84	335	215	188	344	186	192	144	122	102	106	136	102	94	263	300	202	215	126	190
peak235	297	306	306	426	272	253	264	1748	1114	1308	2298	1162	1095	1031	293	282	240	336	314	274	2345	1734	1638	1512	952	1186
peak236	451	518	527	632	496	471	419	2446	1683	2125	3477	1670	1723	1796	485	452	469	518	513	496	3048	2477	2405	2207	1463	1697
peak237	86	97	78	90	86	72	56	591	330	435	694	352	350	392	76	119	92	90	106	83	749	572	459	482	342	325
peak238	203	276	328	384	301	287	252	494	336	374	508	302	398	361	199	319	286	298	303	312	466	457	513	393	278	309
peak239	134	235	194	217	177	162	166	224	196	236	362	150	137	134	185	163	194	184	195	170	403	336	282	233	156	179
peak240	215	184	186	327	197	210	131	933	596	649	1241	601	462	543	179	171	176	233	205	195	1060	948	755	793	532	585
peak241	33	28	22	15	14	18	24	495	356	361	655	372	316	315	26	28	27	34	27	26	637	444	438	458	308	399
peak242	18	6	6	8	12	8	16	134	71	118	138	106	106	118	4	0	8	14	14	6	130	118	162	104	86	100
peak243	28	32	22	36	26	30	30	440	320	387	713	292	323	317	26	28	18	30	38	28	583	489	418	333	255	358
peak244	44	34	37	45	62	56	66	137	108	127	149	112	129	70	51	51	35	53	55	58	185	162	110	139	82	106
peak245	32	32	24	24	28	26	14	308	156	229	383	150	128	138	31	20	40	35	34	49	273	202	216	184	123	192
peak246	12	32	36	18	26	24	8	106	86	139	171	139	140	145	14	6	12	18	26	26	144	146	110	122	96	130
peak247	6	6	8	18	2	12	4	208	85	125	203	104	105	126	15	18	4	28	4	12	160	136	113	154	73	141
peak248	122	173	138	158	117	112	123	943	548	782	1034	629	546	518	152	125	126	149	159	153	817	874	766	770	483	513
peak249	382	499	553	792	518	488	442	2773	1770	2295	4040	1982	1780	1858	533	467	485	574	497	526	3265	2680	2524	2562	1705	2034
peak250	5448	6545	6472	8604	6618	6396	5717	32706	21692	26695	44698	24303	23831	23008	6179	6353	5770	6499	6803	5861	37230	33912	29768	27131	19324	21242
peak251	2236	2763	2776	3428	2706	2398	2398	15025	9643	11702	19653	10671	10355	10847	2470	2632	2261	2436	2795	2464	18108	15493	13321	12798	8774	10372
peak252	616	718	659	914	642	602	590	4570	2855	3743	6388	3315	3068	2849	613	570	598	748	611	691	5372	4664	4192	3569	2330	3004
peak253	26	40	24	44	18	26	45	172	127	168	180	154	228	122	31	36	30	30	42	28	225	169	151	153	94	112
peak254	27	20	34	25	31	25	18	127	52	71	85	28	59	46	32	20	30	16	28	24	92	94	68	59	46	70
peak255	66	80	82	94	44	50	59	831	465	662	1108	556	565	489	78	61	97	86	77	87	817	829	744	705	492	492
peak256	234	277	240	295	247	197	249	1074	698	749	1161	657	588	599	217	213	217	267	274	229	1124	1004	791	776	509	604
peak257	168	144	158	234	186	174	120	350	232	252	510	204	240	200	146	147	127	150	190	176	480	392	319	346	222	237
peak258	92	120	101	156	83	105	73	669	403	564	1008	500	414	401	94	72	76	110	99	81	790	640	639	578	368	477
peak259	203	288	228	273	187	184	188	1891	1237	1503	2490	1233	1133	1072	226	217	235	250	281	282	2020	1589	1701	1525	1057	1303
peak260	86	134	92	123	79	67	86	618	424	426	853	405	348	390	67	61	81	93	94	130	594	504	657	472	314	426
peak261	8	12	18	19	6	12	30	112	116	106	146	78	124	108	10	8	20	22	14	14	164	104	118	144	98	66
peak262	28	43	25	61	15	37	32	203	134	178	333	180	166	137	34	42	38	53	32	36	266	183	172	226	100	137
peak263	226	261	243	282	244	217	228	1531	1034	1358	1866	1127	1110	998	227	176	217	231	266	225	1820	1524	1529	1286	1029	1138
peak264	90	83	100	87	102	98	64	355	214	218	354	246	178	253	94	95	63	137	129	104	351	243	270	252	172	314
peak265	239	278	277	380	268	255	186	1231	881	975	1633	901	866	863	216	243	227	251	278	279	1400	1300	1033	1116	832	892
peak266	77	84	65	93	75	82	58	889	528	712	1300	565	564	610	80	96	95	85	68	62	905	720	767	763	501	582
peak267	80	90	79	68	62	82	70	320	243	278	494	266	252	283	57	114	59	102	102	97	388	370	382	324	246	226
peak268	30	34	45	40	35	26	25	194	74	191	256	108	154	149	36	40	60	31	60	24	185	158	232	174	75	98
peak269	22	38	18	48	34	28	26	268	170	202	348	185	194	196	34	32	36	34	30	14	375	292	258	204	178	151
peak270	10	13	10	26	13	12	12	158	104	130	198	80	116	52	8	11	14	19	11	10	162	122	108	148	70	82
peak271	36	66	54	67	32	32	45	952	506	708	1140	635	648	523	46	34	53	56	54	36	1022	799	661	718	459	679
peak272	31	43	52	62	45	27	42	187	140	177	336	161	156	138	70	50	29	28	37	31	249	180	208	176	134	146
peak273	105	71	92	94	54	67	54	560	320	431	698	361	378	311	58	74	50	72	75	88	474	508	421	386	286	348
peak274	70	58	72	126	92	82	60	277	206	234	360	200	148	146	106	67	58	102	87	84	322	277	210	280	128	190
peak275	478	421	499	641	489	406	382	1108	658	892	1681	911	796	726	473	529	421	490	519	421	1351	1347	994	920	665	840
peak276	799	999	910	1366	969	772	833	2674	1709	2100	3816	1993	1960	1697	1023	936	782	881	943	947	3435	2949	2331	2234	1545	1869
peak277	73	63	96	149	86	91	75	789	512	621	1199	536	542	448	123	91	66	91	77	68	888	853	687	654	418	542
peak278	64	66	63	120	78	77	74	426	217	289	418	231	222	241	66	87	64	83	113	92	383	327	278	344	150	260
peak279	330	426	430	528	502	490	443	4345	2588	3297	5248	3173	3472	2950	550	489	475	454	555	369	4528	3890	3952	3097	2392	2563
peak280	22	30	54	22	20	44	35	177	125	113	212	119	165	87	28	38	26	24	40	35	135	176	188	148	116	82
peak281	30	38	17	30	38	26	16	320	164	230	332	202	210	125	40	30	12	27	14	20	298	266	227	210	143	208
peak282	24	16	28	32	13	24	7	225	144	198	407	145	174	159	32	18	16	24	8	14	316	219	205	233	146	192
peak283	856	903	1056	1136	1038	971	782	7646	5134	6498	8718	5803	5653	4858	902	1005	814	938	1003	899	7772	7083	6811	5806	4348	4465
peak284	200	240	220	306	125	164	135	525	260	341	809	243	254	236	221	198	188	208	170	173	512	523	379	372	245	348
peak285	72	110	107	94	90	68	66	2010	1216	1584	2360	1570	1385	1278	74	88	106	50	110	43	2160	1914	1556	1516	1208	1486
peak286	30	27	22	33	24	24	20	264	116	170	302	211	178	183	22	19	34	31	31	27	258	210	171	208	152	153
peak287	23	22	30	17	15	24	12	327	144	238	416	272	220	222	28	28	36	24	20	29	346	337	259	294	180	202
peak288	70	92	149	82	72	92	76	1530	835	1169	1955	1086	929	952	114	129	98	113	85	66	1278	1146	1396	1014	818	724
peak289	48	54	30	34	32	26	16	371	186	264	413	170	204	208	44	28	39	28	31	34	344	336	283	252	168	242
peak290	207	221	233	320	146	154	133	1115	637	978	1481	858	889	764	202	161	140	201	189	179	1332	966	1030	997	593	741
peak291	1636	1936	1991	2236	1909	1792	1759	17930	11381	14425	22803	13890	13513	13483	1905	1897	1742	1960	2202	1830	20423	17004	17191	14533	11005	11969
peak292	48	76	79	124	62	90	66	646	375	570	930	362	388	400	68	74	54	90	51	74	732	508	452	498	301	454
peak293	75	66	66	91	57	42	40	132	80	109	304	81	82	101	50	49	59	76	52	55	238	176	125	172	85	120
peak294	88	117	107	148	99	123	89	369	281	287	553	309	321	323	90	104	133	54	114	96	444	304	393	365	214	216
peak295	8	4	18	12	10	10	8	148	89	95	174	83	76	80	20	4	6	12	10	12	151	101	88	94	80	73
peak296	292	310	248	455	277	221	227	1197	647	828	1475	752	892	795	293	270	308	280	227	253	1409	1034	943	826	658	725
peak297	564	470	568	730	511	518	446	2154	1265	1672	2564	1462	1565	1282	501	490	459	607	570	492	2425	1989	1682	1656	1228	1309
peak298	193	256	234	350	237	184	220	1138	682	989	1471	932	845	876	204	209	195	288	226	222	1181	1294	1094	941	646	660
peak299	190	256	223	363	200	184	205	2747	1674	2269	3675	1799	1802	1813	299	196	274	277	248	216	2887	2606	2403	2146	1494	1991
peak300	57	75	78	120	64	60	52	273	179	241	390	156	278	176	70	95	77	111	104	71	351	264	235	269	172	176
peak301	9	12	8	20	16	12	12	149	76	118	184	67	98	97	16	13	12	13	14	20	111	138	100	130	70	102
peak302	26	28	42	66	45	20	24	134	103	124	283	109	104	140	50	31	15	24	32	20	252	181	162	169	110	109
peak303	66	92	84	115	80	64	56	959	540	742	1223	669	615	563	109	70	90	72	114	69	1139	902	808	835	532	722
peak304	217	229	241	401	218	197	212	1232	750	853	1841	806	786	832	220	219	220	262	238	220	1630	1208	1101	1262	724	888
peak305	124	167	114	188	130	124	139	781	471	583	1077	528	611	461	148	150	132	168	118	172	848	710	623	598	406	517
peak306	63	58	78	86	95	56	66	63	69	63	106	69	82	55	49	68	63	68	66	58	107	99	76	88	43	42
peak307	50	48	34	42	50	31	40	134	96	94	161	108	84	118	26	42	35	56	39	41	152	93	155	88	76	83
peak308	57	76	74	112	74	54	42	370	225	244	487	270	254	243	40	53	62	51	58	68	498	320	358	299	231	154
peak309	10	14	10	22	21	16	9	172	86	141	241	126	127	102	12	21	17	20	12	12	219	178	168	131	110	82
peak310	124	156	182	201	175	164	154	2518	1650	2049	3720	1995	1940	1607	197	148	218	227	178	143	3127	2382	2343	2166	1330	1935
peak311	110	152	182	191	163	154	145	2663	1713	2154	3885	2052	1986	1667	200	155	211	220	177	150	3235	2493	2473	2237	1399	2011
peak312	188	214	245	238	250	224	210	3298	1970	2621	3751	2247	2330	1812	189	193	158	236	194	166	3066	2983	2552	2342	1656	1730
peak313	377	386	453	436	444	414	382	4760	2874	3989	5780	3355	3414	2648	353	337	307	409	402	319	4444	4570	4036	3538	2520	2567
peak314	63	80	80	74	64	76	80	1310	801	990	1612	941	831	675	90	38	68	85	76	86	1421	1145	1224	935	700	947
peak315	12	22	18	21	8	24	14	162	103	100	187	110	84	92	13	17	10	33	17	20	208	170	148	170	106	142
peak316	48	60	38	83	80	43	42	228	114	125	286	135	50	92	34	34	31	60	38	50	208	151	122	154	70	154
peak317	47	47	20	56	43	53	56	260	134	173	382	197	144	173	59	45	52	40	32	34	282	262	222	222	127	186
peak318	38	42	44	46	43	32	64	422	230	352	412	274	368	304	61	78	62	48	84	54	525	400	391	416	256	265
peak319	15	24	46	25	4	19	18	118	60	82	132	67	93	72	16	16	24	19	13	17	146	97	104	65	70	56
peak320	58	86	84	92	109	95	91	2655	1516	1847	3158	1748	1487	1499	129	98	107	84	96	86	2493	2142	2291	1956	1408	1622
peak321	94	134	194	190	207	184	188	454	355	524	679	446	480	460	196	204	140	169	171	154	617	592	499	478	308	241
peak322	10	30	29	59	30	34	16	245	98	104	298	106	156	131	24	30	22	37	22	30	252	149	161	173	81	115
peak323	96	120	84	136	73	70	87	255	177	236	383	249	184	138	96	73	77	100	66	86	349	266	260	219	160	170
peak324	52	74	81	82	70	62	62	663	412	572	907	418	370	366	62	74	56	80	68	70	740	663	449	578	360	530
peak325	107	148	132	201	165	134	112	1051	648	920	1659	710	649	702	185	116	114	176	163	158	1246	1166	969	958	708	906
peak326	219	305	342	469	266	243	247	650	421	632	1000	506	475	470	313	256	213	271	282	261	782	758	594	653	375	463
peak327	46	64	44	94	72	76	40	272	103	221	286	182	164	140	61	77	65	63	67	49	250	216	202	172	124	174
peak328	188	263	245	343	313	243	237	1409	865	1187	1923	971	1035	1022	244	251	223	269	294	202	1841	1461	1539	1176	852	994
peak329	514	807	849	917	727	700	576	6261	4351	5468	8401	4763	4503	4077	745	667	717	774	718	629	7679	6543	5945	5326	3709	4076
peak330	9	27	30	34	24	15	16	113	87	94	174	101	97	67	9	24	34	26	11	15	144	119	149	83	84	88
peak331	40	72	95	72	57	83	63	397	260	337	468	281	291	260	63	56	81	71	49	50	502	357	408	341	227	206
peak332	35	58	58	78	48	68	52	477	345	396	612	322	404	276	73	59	35	67	44	52	597	472	455	403	267	342
peak333	27	28	26	30	21	19	26	212	139	167	334	188	162	136	26	23	16	19	34	15	259	177	233	160	129	157
peak334	55	51	63	80	62	42	68	211	190	174	276	196	229	179	61	44	68	68	44	51	285	216	210	158	132	174
peak335	24	32	38	72	37	67	43	399	286	258	408	218	256	239	55	44	60	64	42	51	463	333	297	310	223	221
peak336	42	30	46	76	32	56	36	700	436	454	920	416	397	451	56	52	42	44	40	45	660	633	624	548	350	450
peak337	145	151	160	284	144	144	115	724	442	616	1154	537	454	463	123	134	126	170	179	162	896	766	691	628	433	579
peak338	12	20	35	42	19	13	36	156	114	115	173	129	100	149	10	27	14	29	10	20	172	152	143	112	97	86
peak339	14	24	24	54	37	27	20	456	420	371	605	344	327	342	34	24	30	20	24	22	594	520	416	328	320	318
peak340	220	254	242	345	184	216	220	1048	770	943	1533	660	646	732	262	231	190	256	248	232	1414	1163	917	938	588	805
peak341	615	700	727	939	670	616	592	8647	5238	6448	12996	5519	4943	5692	857	734	707	912	667	591	10066	8637	7782	7634	4864	6946
peak342	140	156	147	226	150	145	118	1588	991	1187	2348	1065	904	989	151	134	147	216	146	134	1740	1609	1338	1282	988	1134
peak343	1004	1252	1224	1625	1229	1150	1094	4117	2662	3533	5321	2928	3137	2762	1154	1226	965	1296	1324	1187	5121	4204	3546	3414	2423	2704
peak344	205	199	178	258	171	182	124	382	240	276	393	280	271	210	160	196	173	149	149	178	381	343	278	233	189	204
peak345	148	196	185	228	166	217	202	1865	1123	1341	2512	1334	1116	1204	186	215	164	152	198	159	1943	1759	1591	1409	1008	1028
peak346	52	62	66	120	65	71	70	310	166	300	382	166	152	176	75	64	72	60	88	51	278	290	303	157	158	178
peak347	21	18	40	48	45	55	44	200	138	200	306	163	168	126	26	38	28	50	34	18	312	245	180	158	120	134
peak348	40	42	42	36	42	40	36	290	140	194	346	124	137	148	38	25	28	42	29	30	224	224	206	238	138	172
peak349	50	53	41	90	52	28	14	184	104	122	311	114	100	132	36	37	42	57	39	30	250	172	134	117	70	127
peak350	76	71	52	85	48	52	54	297	169	252	284	196	218	188	40	74	58	59	67	67	327	274	184	215	129	162
peak351	76	114	96	126	74	102	71	227	136	109	311	140	114	126	66	96	88	86	68	78	183	300	166	154	108	123
peak352	43	66	64	102	60	43	61	376	216	319	590	278	340	260	77	78	46	72	52	83	593	318	440	384	266	264
peak353	22	28	26	12	28	24	30	172	115	162	232	133	136	124	19	27	14	23	31	30	219	148	177	146	88	104
peak354	42	51	48	61	70	35	60	157	72	111	215	84	123	67	34	74	32	47	53	42	141	124	108	102	93	87
peak355	36	40	33	37	49	45	25	256	197	168	414	218	185	185	42	31	52	32	38	40	316	296	218	233	160	210
peak356	8	14	4	20	13	12	20	121	99	122	219	86	67	90	16	12	18	14	12	10	214	94	150	150	78	112
peak357	21	22	26	14	12	20	18	326	142	303	475	200	222	193	34	20	16	30	15	16	344	335	229	306	186	203
peak358	18	32	20	12	14	30	12	566	401	558	745	376	414	372	26	18	26	22	36	28	607	524	561	464	320	439
peak359	64	58	77	148	74	66	58	596	353	491	924	492	391	407	78	97	78	70	83	87	731	534	634	504	438	402
peak360	138	139	176	182	173	190	180	734	528	601	995	509	467	509	172	152	166	164	184	167	969	787	633	622	378	481
peak361	244	320	311	429	328	283	287	586	428	478	748	433	495	369	282	349	290	307	412	329	722	580	532	454	409	368
peak362	162	193	243	311	194	160	142	1268	678	924	1650	798	862	725	193	221	174	190	139	172	1354	1258	1057	976	653	895
peak363	144	206	162	146	165	164	153	1585	1065	1483	1651	1260	1403	1080	134	148	157	156	164	168	1672	1680	1507	1262	922	851
peak364	422	518	575	718	513	495	465	1354	842	965	1468	1033	977	923	441	483	415	433	615	565	1306	1308	1227	919	674	789
peak365	186	203	194	313	251	175	193	1037	572	785	1442	653	723	628	164	201	190	294	200	183	1181	1153	931	815	595	697
peak366	27	38	33	66	44	16	20	142	110	102	217	131	121	110	45	11	30	27	59	35	200	113	110	132	74	110
peak367	75	61	91	97	62	80	60	194	100	118	243	120	128	120	84	60	52	45	45	58	217	203	156	158	89	93
peak368	38	72	80	79	66	67	52	313	186	196	352	232	204	164	54	54	88	73	54	49	240	227	296	242	153	202
peak369	32	16	12	50	32	36	17	90	74	126	164	105	102	80	8	20	10	18	28	36	140	144	110	94	66	102
peak370	534	672	530	944	550	653	535	1351	843	1148	1727	1057	1003	984	546	634	629	590	655	617	1636	1362	1202	1192	913	782
peak371	24	44	46	64	53	40	44	290	214	265	350	226	279	272	34	36	49	50	58	38	367	308	332	271	176	190
peak372	660	531	681	890	721	693	624	629	354	460	777	452	539	414	673	607	588	645	643	662	702	601	482	402	364	358
peak373	284	284	326	426	296	255	280	3672	2136	2830	4922	2312	2366	1987	322	310	313	411	332	319	3365	3037	3049	2890	1986	2467
peak374	268	436	428	440	356	342	307	2880	1802	2039	3225	1987	2006	1680	404	402	356	408	423	326	3196	2755	2445	2532	1540	1866
peak375	352	422	367	513	393	357	329	711	492	653	948	552	620	451	401	381	296	315	414	336	1008	750	625	678	452	560
peak376	176	169	192	184	146	145	135	1797	1018	1388	2170	1195	1075	913	168	158	153	211	121	166	1819	1500	1329	1217	872	1107
peak377	76	72	82	84	70	75	56	441	336	318	528	306	316	326	69	62	69	84	92	58	556	421	390	325	251	255
peak378	10	20	6	18	8	8	8	116	88	72	163	93	80	37	16	6	5	13	10	22	111	112	110	94	59	80
peak379	74	120	150	126	141	122	110	1425	833	1104	1468	898	963	825	84	106	132	152	162	122	1500	1350	1148	996	752	768
peak380	56	70	94	84	38	72	56	461	298	348	646	321	316	252	94	60	52	68	58	58	624	502	383	426	260	334
peak381	90	96	86	117	106	80	90	2489	1429	1740	3691	1580	1450	1706	95	80	118	128	90	82	2990	2147	1820	2080	1366	1824
peak382	338	410	408	536	373	434	393	1925	1274	1809	2751	1477	1775	1365	425	368	369	476	418	396	2306	2235	1912	1705	1187	1320
peak383	30	58	33	79	46	26	34	188	134	114	222	117	124	159	40	76	33	28	38	58	200	214	150	173	90	134
peak384	115	86	130	168	93	113	116	248	177	187	300	154	171	201	121	117	96	113	92	100	427	257	206	242	124	193
peak385	75	83	96	85	64	54	60	263	135	222	313	181	199	176	68	66	61	70	109	73	291	265	213	172	154	138
peak386	19	15	21	35	48	24	21	132	71	113	164	81	71	74	33	29	16	29	39	24	100	136	72	92	63	88
peak387	50	56	45	66	40	36	28	174	136	168	241	134	157	127	57	41	46	64	44	44	196	138	128	120	98	82
peak388	58	80	52	60	66	78	53	242	118	172	285	168	155	157	71	85	92	65	58	58	270	215	250	155	111	161
peak389	4	16	11	8	2	11	15	95	60	60	108	84	48	56	2	0	8	10	14	11	112	67	78	76	40	36
peak390	40	36	41	67	36	50	22	159	96	104	160	103	98	76	29	42	42	43	46	38	150	162	135	146	92	110
peak391	102	88	142	148	92	94	109	1005	583	612	1129	510	558	495	109	108	104	157	122	138	1088	827	703	809	529	643
peak392	146	159	146	193	181	139	103	379	229	292	408	280	318	219	103	115	108	180	178	132	363	354	363	235	212	208
peak393	10	25	19	33	20	12	11	80	86	76	130	47	90	50	10	30	32	13	20	9	150	119	98	70	66	67
peak394	61	117	116	143	75	76	93	93	91	108	192	84	94	81	67	128	93	62	119	116	151	129	128	73	58	63
peak395	519	664	693	845	665	643	544	2949	1848	2430	3724	2118	2085	2084	633	661	658	633	769	692	3240	2668	2928	2254	1749	1992
peak396	502	537	488	768	433	463	484	1569	944	1370	2160	1231	1031	936	492	450	467	542	502	504	1758	1493	1388	1265	765	1114
peak397	99	114	123	158	79	72	104	579	352	381	770	396	360	324	112	77	112	101	135	124	628	547	460	438	312	473
peak398	374	343	396	521	342	298	351	676	419	668	873	465	506	378	308	324	330	422	384	418	785	764	639	478	389	447
peak399	62	46	46	65	37	39	26	243	184	206	459	198	122	205	72	40	32	50	29	20	277	297	270	252	150	214
peak400	102	110	105	128	116	124	70	362	224	330	477	223	238	239	133	83	81	88	77	103	442	390	354	344	200	253
peak401	35	46	68	88	46	56	48	256	184	172	366	164	135	144	60	39	41	61	65	51	270	256	254	176	123	190
peak402	20	20	18	30	16	19	12	186	155	164	264	211	191	168	32	15	18	12	44	24	316	221	185	243	140	125
peak403	155	169	203	261	135	151	156	350	227	242	459	294	262	178	208	182	164	203	164	192	402	351	259	306	221	268
peak404	356	408	355	507	362	372	316	1956	1269	1589	3131	1458	1421	1477	371	370	310	376	366	315	2502	2291	1870	1733	1124	1287
peak405	50	78	64	60	68	64	62	360	245	320	460	269	291	221	36	78	54	54	98	60	476	442	364	338	226	256
peak406	111	134	130	152	151	122	128	886	518	829	1307	724	630	717	163	82	96	170	174	103	1237	1029	900	780	555	728
peak407	46	34	39	65	47	38	39	607	320	414	715	342	364	324	58	48	40	55	40	68	614	537	442	452	288	371
peak408	30	41	50	42	53	85	46	279	194	259	436	254	202	231	52	40	56	54	50	66	284	200	354	254	167	170
peak409	61	87	113	110	84	53	76	243	160	186	261	164	145	140	62	62	64	48	69	57	272	249	204	160	98	135
peak410	14	28	20	17	20	10	18	424	302	409	588	362	411	392	26	18	14	16	6	20	577	456	454	427	268	248
peak411	12	6	2	18	7	10	17	220	140	175	294	184	102	162	14	8	14	4	9	4	264	210	176	152	94	108
peak412	13	12	8	8	7	6	16	232	110	145	252	154	154	156	12	16	12	12	9	12	257	160	166	150	134	122
peak413	98	146	146	196	158	148	150	1265	765	1070	1803	779	797	785	134	156	138	182	173	134	1450	1200	1171	1054	596	922
peak414	91	114	131	127	128	91	90	1236	746	868	1637	813	772	764	128	112	104	126	103	119	1312	1152	1037	906	658	747
peak415	150	134	114	156	80	78	104	660	397	435	871	388	421	353	115	118	95	156	97	112	858	604	559	582	330	502
peak416	30	65	32	94	34	44	48	255	174	186	354	175	177	203	37	62	50	53	47	54	365	242	253	198	210	165
peak417	46	62	70	90	54	60	78	661	403	461	871	410	423	482	57	85	63	65	80	57	811	647	623	469	544	329
peak418	36	50	56	82	62	28	30	320	178	266	397	214	192	212	44	62	46	52	46	36	310	319	254	236	188	207
peak419	15	16	11	45	28	22	38	98	50	85	136	85	78	76	40	33	17	30	22	17	134	123	84	108	82	66
peak420	56	73	77	39	86	45	66	541	358	456	648	414	419	409	67	80	50	52	74	48	550	397	455	502	257	313
peak421	162	150	168	200	169	135	140	1283	806	1045	1918	972	899	783	145	96	173	153	137	192	1560	1229	1153	928	691	820
peak422	1167	1256	1247	1877	1116	1163	1124	14244	8621	9503	19277	8478	7563	8347	1388	1120	1169	1512	1142	1244	14601	13394	10658	11437	7298	9382
peak423	362	384	338	539	392	395	271	1300	820	1121	1903	898	931	939	365	376	369	386	409	294	1446	1355	1222	1188	821	863
peak424	174	181	196	286	219	141	158	686	496	566	1044	552	506	458	175	210	169	220	201	177	804	743	656	588	457	546
peak425	46	40	68	84	63	52	68	328	230	372	676	300	309	307	48	60	67	70	37	46	457	377	404	332	249	285
peak426	36	56	45	78	54	47	27	180	145	146	271	140	135	153	31	26	70	38	42	47	238	148	237	146	126	135
peak427	152	226	278	221	214	270	194	4088	2457	3959	4546	3526	3746	2758	248	230	246	259	271	181	4176	3895	4101	3155	2430	2280
peak428	43	64	63	105	68	66	62	140	98	124	144	96	69	84	54	68	55	80	106	71	178	140	122	111	72	74
peak429	316	390	398	493	347	335	290	968	661	858	1219	635	767	616	380	342	369	404	382	368	933	892	820	777	563	509
peak430	263	276	296	400	298	353	263	1945	1302	1587	2513	1384	1461	1245	290	275	280	290	282	305	2360	2055	1563	1635	1120	1402
peak431	150	232	219	190	204	166	159	566	352	460	617	444	439	444	180	200	179	194	193	190	646	555	475	517	307	241
peak432	8	0	6	4	4	10	4	101	78	135	127	95	80	128	4	8	12	15	4	2	156	184	140	101	42	77
peak433	18	28	24	16	16	22	22	332	160	280	391	198	204	148	16	18	16	32	20	9	292	288	246	238	116	179
peak434	10	14	12	6	10	12	8	172	110	162	284	146	124	119	10	22	16	12	14	14	167	166	147	150	110	124
peak435	52	40	76	36	33	36	42	280	198	271	403	201	215	180	66	39	37	46	55	44	346	353	268	253	182	171
peak436	18	24	20	36	16	18	14	192	129	222	223	187	212	151	26	18	18	18	18	14	222	224	164	160	114	150
peak437	52	71	48	124	60	61	58	689	401	555	915	457	525	358	83	53	61	90	70	68	764	704	632	595	368	435
peak438	150	186	181	167	121	150	144	2498	1470	2008	2922	1716	1625	1489	214	138	170	226	171	152	2768	2267	1958	1876	1273	1547
peak439	102	172	112	208	122	150	118	1096	532	811	1240	762	693	662	98	128	125	134	116	111	1101	1004	729	793	562	664
peak440	99	178	116	160	95	118	102	720	516	465	735	547	524	413	90	84	114	164	182	113	726	667	508	589	382	448
peak441	67	48	39	68	64	55	46	227	168	206	330	235	161	178	61	39	46	61	61	27	350	227	198	177	146	159
peak442	38	24	23	45	26	26	34	99	48	114	97	84	80	68	29	16	34	24	34	23	136	90	75	80	49	38
peak443	172	129	182	237	136	127	165	1063	665	826	1651	822	709	674	149	151	169	98	133	130	1192	1114	904	787	535	691
peak444	208	242	265	291	214	219	177	2694	1623	1960	3115	1577	1648	1430	213	200	233	261	204	234	2438	2197	2094	1882	1304	1438
peak445	359	425	478	607	473	395	450	1226	843	1184	1539	840	918	618	485	409	364	528	488	569	1390	1205	1136	998	686	877
peak446	869	981	915	1174	895	787	742	8064	5026	5902	10489	5235	4912	4748	927	814	979	1004	988	904	9366	7653	6926	6958	4689	5623
peak447	332	390	341	542	298	271	242	1164	774	869	1482	642	644	642	267	298	293	404	360	380	1270	1120	992	1171	742	1046
peak448	86	143	107	203	110	112	125	534	380	381	650	398	276	373	129	116	114	114	128	147	641	580	452	492	290	347
peak449	245	363	331	357	328	306	288	1813	1081	1382	1956	1215	1276	984	286	300	250	329	296	335	2079	1624	1469	1354	975	1246
peak450	95	149	81	171	140	102	112	1022	572	652	1360	607	672	588	122	110	131	156	113	102	1118	922	867	787	586	689
peak451	52	36	54	55	53	53	36	383	291	402	456	280	334	272	42	48	46	39	49	42	372	408	428	316	265	227
peak452	1080	1174	1361	1747	1376	1456	1275	5102	3620	4619	7042	4297	4353	4205	1193	1447	1298	1193	1589	1285	6397	5747	5091	4461	3367	3093
peak453	221	248	231	307	264	238	194	1292	818	1007	1665	869	841	816	280	246	271	198	211	263	1456	1124	1213	1023	741	768
peak454	48	102	75	143	89	80	81	380	244	223	466	252	179	249	80	88	102	87	116	113	370	290	304	292	145	232
peak455	107	137	123	195	113	125	111	397	250	255	477	223	198	261	115	129	156	116	154	144	416	291	301	319	158	229
peak456	131	152	120	188	104	131	148	1090	686	890	1243	678	757	648	141	97	136	167	150	203	1074	893	891	787	571	733
peak457	70	108	54	101	75	89	89	1107	695	910	1310	717	750	661	95	61	82	92	94	123	1162	947	898	817	566	761
peak458	36	33	37	38	47	34	24	293	138	277	254	182	161	170	23	44	22	50	18	42	261	241	207	216	126	147
peak459	155	173	192	198	169	128	146	1007	790	943	1371	714	608	669	172	126	153	188	156	163	1177	1085	934	973	618	734
peak460	6	14	18	18	10	14	10	140	78	83	192	91	102	77	10	10	8	8	12	8	110	105	148	108	69	97
peak461	12	20	16	14	16	4	18	189	138	150	234	162	120	101	23	12	15	10	26	20	254	176	178	173	88	142
peak462	86	88	90	146	85	83	88	344	218	236	499	270	270	266	75	92	95	122	114	78	387	255	310	276	145	172
peak463	28	29	61	64	44	36	32	184	127	142	316	84	112	77	35	36	60	40	49	42	201	180	182	172	84	130
peak464	226	251	234	311	237	206	164	1355	940	1200	1979	972	1079	922	218	215	196	236	248	212	1546	1318	1293	1161	809	1059
peak465	50	62	91	68	65	52	60	532	334	406	616	319	324	309	74	68	71	71	84	90	515	532	451	402	325	321
peak466	176	194	226	241	201	178	147	486	416	423	838	370	343	382	159	148	178	219	168	186	819	634	522	596	319	416
peak467	89	87	82	162	94	92	64	534	373	457	786	422	370	374	98	100	104	92	114	80	696	516	563	442	331	374
peak468	12	12	12	49	18	14	14	126	83	96	186	83	68	99	15	24	14	16	25	22	175	156	117	149	60	122
peak469	86	140	136	151	106	120	123	801	501	582	1160	470	466	425	106	95	128	125	140	125	906	784	569	598	448	492
peak470	63	56	50	80	57	98	46	127	68	111	122	78	109	74	36	61	43	69	99	61	101	93	110	98	54	42
peak471	80	88	104	93	78	66	56	651	349	603	918	535	498	408	81	66	76	104	70	81	735	669	573	510	316	543
peak472	70	62	37	94	34	50	30	670	471	660	785	562	540	432	42	56	54	80	48	42	712	633	594	526	428	452
peak473	3	8	10	0	8	8	2	94	73	87	116	118	64	76	4	10	4	4	16	10	126	146	113	116	60	80
peak474	10	8	15	6	16	18	8	167	106	130	150	62	129	93	10	13	18	8	10	4	173	160	134	121	95	48
peak475	32	43	42	46	58	54	19	295	169	183	416	169	182	177	36	30	52	56	36	41	378	266	216	223	154	207
peak476	60	64	56	72	56	41	42	544	356	555	771	357	394	310	73	82	62	110	58	60	698	530	488	480	290	518
peak477	2438	2899	2910	3408	2528	2437	2300	16008	10050	13374	19414	13020	11909	9833	2659	2454	2543	2735	2844	2658	18674	14432	15224	11947	8945	9839
peak478	2733	3239	3496	3864	3039	3108	2861	3236	2203	2863	4174	2843	2867	2427	2507	3067	2844	2824	3431	3065	3885	3531	3277	2554	2196	1903
peak479	3755	4086	4323	5186	3939	3879	3599	7575	4903	6754	10002	5870	6497	5193	3705	3895	3733	3974	4119	3645	9347	7816	6963	6133	4632	4501
peak480	7125	8272	8632	9202	8451	8152	7960	110826	74265	95651	137873	81929	81057	74262	8301	8165	7734	8878	9103	7337	130669	117342	103261	96255	69834	70454
peak481	17	29	22	29	43	36	20	107	74	102	139	68	114	91	27	21	28	12	12	18	120	112	71	62	65	58
peak482	76	54	65	66	36	46	72	321	233	330	471	298	274	247	60	54	50	102	52	66	406	431	308	317	207	275
peak483	355	512	505	613	419	463	397	567	451	597	733	506	426	449	361	417	426	485	577	440	733	611	633	498	382	475
peak484	1232	1290	1283	1576	1232	1048	1039	4342	2592	3515	5465	2773	2891	2627	1198	1067	1174	1337	1274	1114	5202	4220	3641	3489	2397	2780
peak485	29	53	46	94	39	44	30	354	195	243	259	208	186	244	54	35	58	62	67	38	335	214	280	241	157	158
peak486	329	372	360	553	369	356	317	1763	1154	1432	2392	1173	1298	1079	354	340	336	339	375	347	2061	1798	1513	1514	973	1360
peak487	198	250	260	291	222	205	181	1695	873	1220	2102	1137	967	1043	157	196	186	207	226	170	1689	1387	1370	1310	936	1016
peak488	126	163	172	305	142	138	127	295	144	245	393	133	186	177	168	186	130	182	151	189	348	255	198	174	148	105
peak489	40	61	58	75	43	50	61	156	95	135	172	139	81	77	39	49	57	40	69	54	107	111	74	71	62	70
peak490	26	44	48	24	36	50	38	146	82	137	202	110	90	97	39	40	40	52	49	38	128	142	116	80	80	100
peak491	46	63	74	71	45	54	45	106	99	113	168	66	67	48	44	60	41	48	74	65	132	118	82	90	50	54
peak492	147	97	132	191	90	92	107	142	86	84	207	106	75	110	103	105	106	96	91	91	178	140	114	133	64	115
peak493	208	211	254	311	312	208	202	330	231	276	631	191	242	243	244	271	236	215	207	215	457	334	259	284	198	215
peak494	541	589	559	839	559	525	446	5918	3418	4379	7577	3746	3648	3615	626	509	483	582	645	574	6325	5374	5332	5134	3137	4353
peak495	2183	2424	2301	3312	2221	1861	1940	10570	6478	7614	13750	6262	6280	6300	2306	2160	2130	2825	2382	2277	12190	10057	9109	9439	5783	7496
peak496	5645	6366	6224	7951	6187	5572	5343	40377	24986	32987	49658	27502	28073	23590	6022	5705	5606	6835	6338	6022	46037	39272	34227	32357	23288	27392
peak497	461	530	493	668	512	488	461	2953	1825	2315	3886	1982	1764	1593	520	434	464	514	492	502	2955	2525	2798	2333	1531	1890
peak498	200	230	226	290	247	215	200	4551	2608	3510	5802	2986	2615	2142	294	201	207	282	240	206	4236	3678	4097	3258	2165	2662
peak499	260	280	243	339	229	212	214	1398	837	1105	2124	1024	1033	1008	221	264	280	230	259	297	1706	1318	1345	1159	899	880
peak500	763	849	823	1117	775	691	676	1798	1060	1260	2856	1152	1183	1181	736	843	690	964	786	866	2147	1849	1687	1332	1024	1226
peak501	178	270	206	370	249	184	178	439	205	213	633	279	163	232	259	220	179	255	220	182	506	397	338	375	210	307
peak502	709	629	720	1025	566	604	582	3519	2165	2746	4439	2619	2502	2502	692	744	659	736	683	649	3895	3097	3342	2774	2010	2234
peak503	70	89	73	165	107	104	103	620	316	462	935	433	371	351	114	93	86	118	117	113	672	603	526	530	335	413
peak504	23	42	60	58	68	32	28	427	194	323	444	318	310	236	33	45	54	50	44	26	427	323	350	241	212	266
peak505	42	49	58	71	65	68	52	140	94	172	154	79	97	112	42	58	54	30	88	36	126	73	115	106	87	67
peak506	298	283	281	472	298	267	195	579	378	419	750	434	386	458	325	313	241	359	304	290	687	663	575	495	346	360
peak507	77	110	108	128	131	81	86	530	281	349	632	343	354	366	84	86	86	93	97	94	555	480	458	359	255	291
peak508	704	716	788	989	794	732	686	1658	1084	1430	2318	1333	1365	1047	723	763	626	731	869	718	2121	1828	1526	1331	904	1053
peak509	1654	1728	1833	2590	1808	1695	1504	8484	5625	6862	11582	6115	6127	5836	1733	1942	1672	1795	1830	1615	10984	8819	7609	7042	5351	5624
peak510	204	251	252	296	247	194	236	2540	1724	2190	3810	1894	1888	1782	223	278	216	253	276	192	3773	2713	2472	2345	1461	1857
peak511	1120	1292	1175	1582	1209	1249	1115	4615	3011	3966	5854	3570	3991	3035	1188	1362	1030	1294	1311	1197	5971	4716	4086	3901	2654	2945
peak512	157	195	226	286	230	208	162	844	631	753	1381	698	617	623	203	198	194	224	213	159	1098	1022	830	706	522	592
peak513	184	291	258	423	238	254	243	1155	909	1051	1787	877	993	880	324	247	201	321	241	198	1727	1376	1114	1114	819	873
peak514	138	163	140	232	158	116	106	442	271	337	557	293	251	300	177	158	132	226	124	168	453	434	337	362	296	289
peak515	29	26	47	38	42	54	36	704	331	445	842	443	375	459	38	22	25	73	36	50	629	620	556	490	332	430
peak516	94	103	131	145	144	97	91	193	123	196	245	176	216	157	107	119	95	142	142	139	278	213	195	188	130	134
peak517	115	172	144	236	148	141	120	965	674	860	1245	746	722	693	196	118	170	199	162	132	1080	818	929	941	541	656
peak518	178	175	138	210	148	208	149	462	343	438	570	431	401	350	145	191	180	224	168	147	538	575	448	449	354	352
peak519	696	894	826	991	821	750	688	5694	3795	4561	7087	3758	4033	3358	824	722	734	862	812	658	6289	5198	4917	4553	3352	3414
peak520	1307	1648	1609	2073	1443	1352	1414	6605	4244	5632	8626	4552	4900	4217	1477	1312	1351	1809	1540	1485	7818	6845	6280	5714	3956	4250
peak521	1214	1333	1425	1478	1190	1278	1170	12434	8270	10447	15023	8564	8464	8042	1428	1291	1314	1466	1369	1155	14246	12081	11886	10322	7297	7953
peak522	515	563	556	736	622	527	530	2176	1302	1735	2597	1583	1615	1456	528	521	573	559	554	515	2292	1972	1853	1781	1185	1132
peak523	522	540	587	735	615	594	494	1040	624	778	1239	739	602	624	510	564	516	593	613	513	1069	1043	729	767	610	601
peak524	359	331	298	444	303	364	322	940	637	844	1299	696	694	630	389	363	287	310	377	376	1247	1017	893	913	554	604
peak525	66	54	43	40	56	32	63	207	136	172	323	171	146	146	51	35	58	40	34	38	315	328	131	147	138	119
peak526	12	20	21	36	21	8	21	122	68	76	194	70	75	79	20	24	20	17	12	22	99	136	112	102	72	61
peak527	974	1124	1308	1616	1141	1265	1049	10061	6349	8411	13132	7372	7511	6679	1151	1213	1130	1241	1236	1053	11801	10092	9289	8437	5893	6056
peak528	318	321	251	420	277	251	259	1599	1012	1207	2523	969	950	1155	272	258	282	264	263	273	1923	1668	1323	1440	1022	1175
peak529	186	201	200	257	216	180	200	229	122	176	319	170	188	167	185	208	242	179	195	213	315	259	179	177	121	129
peak530	76	93	118	174	113	108	105	158	100	135	177	125	115	104	92	90	64	63	88	99	247	192	125	140	83	80
peak531	214	199	248	324	237	196	195	1901	1227	1704	2578	1482	1567	1376	192	207	186	215	240	200	2117	1777	1738	1583	1190	1124
peak532	262	262	274	327	302	254	242	1579	1059	1481	2133	1231	1275	1205	225	236	235	174	299	278	1733	1495	1457	1289	1000	1012
peak533	24	17	23	70	33	27	23	212	153	174	233	104	108	89	44	46	29	51	54	40	173	211	147	150	103	149
peak534	472	594	588	503	534	478	498	11356	6856	9003	13018	7416	7264	6506	698	485	516	650	484	490	11285	9475	9965	8703	5867	7315
peak535	161	184	191	197	151	200	171	1688	949	1379	1971	1030	1016	1040	211	167	180	224	180	177	1895	1585	1330	1440	923	1055
peak536	566	569	619	802	643	569	556	3940	2530	3085	5376	2745	2823	2476	571	679	639	639	638	627	4174	4123	3476	3485	2207	2831
peak537	512	631	581	749	518	409	468	2229	1570	1835	3541	1677	1474	1525	594	563	596	507	449	511	2961	2495	2090	2137	1420	1794
peak538	27	27	29	42	26	39	38	260	150	244	287	218	221	169	30	38	26	21	42	30	315	284	231	247	150	202
peak539	8	4	8	10	6	10	6	173	144	217	312	147	116	136	12	12	13	12	10	6	206	230	176	176	72	138
peak540	24	26	24	15	40	28	29	168	86	162	270	115	108	102	28	28	22	28	34	19	181	169	112	147	108	126
peak541	52	110	119	111	98	100	86	870	452	716	981	582	524	499	82	86	122	122	114	76	896	783	625	643	374	565
peak542	4	20	8	28	14	19	22	254	82	167	277	141	109	137	14	31	10	21	17	10	226	246	181	198	118	143
peak543	56	26	31	49	41	29	33	261	104	200	395	150	169	123	25	37	18	40	64	32	256	264	179	167	142	126
peak544	422	600	487	699	478	540	438	4738	3121	3934	6838	3596	3628	3712	571	557	543	651	525	388	5548	4534	4849	3993	2864	3029
peak545	37	76	46	52	39	68	64	416	286	384	500	292	243	238	84	44	78	63	80	76	385	396	330	394	243	287
peak546	26	34	44	90	32	40	27	533	357	466	838	360	385	320	42	23	29	42	38	28	680	448	516	521	266	440
peak547	22	28	34	28	38	20	26	258	157	190	312	154	176	180	46	48	32	14	41	46	300	280	174	187	122	124
peak548	4	2	2	6	0	2	6	120	55	72	121	58	68	49	5	8	4	2	2	2	99	71	68	78	36	68
peak549	1062	1099	1008	1749	1154	1020	906	6049	3402	4033	8915	3736	3780	3909	1329	1079	939	1264	1064	1062	7492	5976	4396	4804	3271	4369
peak550	1203	1244	1117	1778	1037	905	882	2955	1779	2048	4426	1733	1731	1698	1257	1002	1026	1217	1048	1126	3485	3114	2356	2583	1765	2295
peak551	107	120	117	198	76	84	66	594	341	402	816	374	320	366	101	112	122	120	100	94	584	416	441	474	281	378
peak552	136	138	136	245	90	109	111	1255	747	915	1796	914	750	745	149	130	196	175	117	118	1259	1060	1018	1037	609	706
peak553	89	136	133	145	107	95	78	451	249	331	653	318	288	357	80	104	113	106	105	111	384	427	390	362	251	323
peak554	50	68	65	62	62	60	46	232	162	197	350	188	194	106	62	44	58	66	56	35	194	191	250	221	132	124
peak555	51	85	82	108	84	84	76	244	120	221	276	123	126	159	64	75	67	86	119	75	258	204	188	184	109	125
peak556	304	402	465	434	401	394	417	8857	5431	7432	10028	5993	6598	4319	424	361	456	438	451	306	7473	8004	8154	5787	4316	4301
peak557	10	20	10	10	12	5	8	88	72	133	137	110	112	66	9	20	18	32	31	10	198	131	150	96	74	60
peak558	80	67	97	122	62	76	72	332	164	257	433	180	184	183	100	96	56	105	70	80	301	303	184	256	179	211
peak559	960	1348	1449	1588	1315	1162	1145	4067	2548	3148	5395	3283	3145	3053	1104	1183	1204	1159	1385	1388	4180	3794	4275	3217	2058	2691
peak560	79	111	95	100	112	84	77	659	461	507	854	498	394	556	110	68	96	80	113	63	926	711	688	582	356	482
peak561	62	51	80	96	81	64	48	570	278	396	592	288	352	257	76	81	56	105	91	86	585	490	343	384	240	291
peak562	125	116	143	135	150	119	94	799	458	575	817	520	547	409	146	172	118	133	179	156	824	756	590	529	398	456
peak563	37	46	31	58	39	38	30	373	198	332	554	275	285	247	39	13	33	32	49	28	413	424	348	338	211	293
peak564	186	228	272	252	186	178	198	1929	1139	1487	2070	1200	1169	1125	235	253	162	194	242	196	2182	1828	1569	1409	1033	1243
peak565	84	67	74	82	106	74	94	216	157	213	304	157	187	138	75	66	97	87	93	90	277	220	187	171	164	172
peak566	244	209	259	252	209	203	254	616	433	505	682	454	476	385	240	198	188	210	230	256	716	621	495	540	305	465
peak567	72	132	113	101	110	75	72	1005	592	852	1228	664	641	599	95	88	88	105	122	100	1144	922	954	780	557	573
peak568	9	20	24	34	32	12	10	129	100	110	163	80	77	61	30	24	12	31	12	18	128	164	67	82	74	78
peak569	257	272	315	349	250	273	222	1721	1065	1448	2314	1291	1490	1312	253	331	320	302	328	225	2271	1563	1753	1521	1189	1142
peak570	72	119	76	113	115	59	93	675	420	550	861	588	628	404	70	90	80	87	100	66	866	657	733	576	462	382
peak571	155	224	234	327	191	190	159	1969	1158	1459	2882	1283	1332	1226	213	161	157	254	226	167	2394	1788	1682	1544	976	1426
peak572	115	117	120	141	98	87	63	335	245	318	505	281	257	263	95	99	84	142	85	107	481	337	325	294	187	219
peak573	458	493	399	581	459	413	372	1380	770	962	1813	791	905	731	497	453	376	484	428	402	1572	1278	1189	1050	674	917
peak574	28	54	58	55	70	52	50	160	89	169	283	102	141	136	45	42	17	31	58	23	280	206	132	181	84	135
peak575	113	200	127	183	166	128	150	1128	663	840	1553	767	759	741	164	150	143	155	134	143	1199	937	995	957	584	660
peak576	28	32	6	26	20	22	16	190	107	96	207	76	104	74	23	20	14	38	18	16	138	163	135	120	72	124
peak577	56	105	92	152	111	62	88	1175	754	862	1762	797	703	783	105	98	94	133	97	72	1273	1269	929	967	643	772
peak578	68	51	44	62	81	35	40	228	130	178	288	147	166	210	44	58	32	63	52	58	339	244	206	221	93	150
peak579	119	132	108	265	152	127	150	364	248	282	585	279	284	358	121	108	103	142	115	141	732	473	314	425	240	318
peak580	128	182	174	181	128	174	157	674	468	523	961	554	544	515	122	135	154	146	168	149	787	620	595	638	431	405
peak581	1246	1445	1506	1662	1333	1535	1291	11355	7983	10809	13243	9244	10203	7782	1287	1376	1380	1467	1546	1186	12362	11073	11382	9080	7312	6722
peak582	34	28	16	27	24	14	18	284	174	241	236	179	165	150	22	38	25	18	44	34	267	187	151	173	115	125
peak583	96	107	113	115	54	84	70	1567	821	1182	1870	862	888	661	135	64	90	89	84	78	1413	1089	1247	1235	793	1053
peak584	316	426	325	511	422	297	308	1130	563	851	1411	655	699	656	403	396	356	455	318	339	1272	1100	927	799	568	825
peak585	170	211	209	246	161	188	134	1054	591	695	1256	772	629	687	192	152	185	228	201	180	951	901	995	872	567	780
peak586	22	20	14	39	23	18	18	352	172	223	395	243	236	223	25	20	20	22	30	4	327	316	276	244	157	146
peak587	24	20	36	38	30	32	26	208	137	127	286	142	124	104	19	24	14	50	24	24	197	182	142	100	86	137
peak588	449	554	516	728	552	481	391	2469	1709	1950	3709	1925	1967	1790	545	469	457	499	600	515	2894	2460	2422	1938	1397	1619
peak589	275	319	283	398	337	267	268	3390	2120	2531	4776	2406	2137	2087	376	306	289	334	326	295	3803	3252	2631	2695	1794	2515
peak590	2849	3506	3297	3912	3189	3078	2970	27555	17905	22112	34322	20937	20539	19109	3181	3314	3078	3422	3349	2994	31690	26005	26630	22394	16800	17982
peak591	20	18	22	22	32	26	36	150	89	176	258	122	127	145	18	30	19	40	28	16	159	208	158	161	96	112
peak592	43	68	73	98	43	75	60	1269	745	949	1476	880	940	702	100	72	81	80	58	57	1392	975	972	1026	611	869
peak593	150	131	132	179	107	82	121	1122	704	921	1481	792	815	741	114	110	124	142	140	123	1267	1102	1256	993	643	784
peak594	356	406	361	673	404	275	297	428	241	232	527	284	288	219	317	333	400	363	427	522	410	408	284	267	210	231
peak595	151	153	181	256	228	165	190	800	516	613	1154	415	424	496	217	200	158	227	198	172	882	669	700	694	416	556
peak596	24	34	26	28	18	14	20	132	102	96	266	146	78	176	24	24	17	14	28	38	185	163	162	148	127	172
peak597	370	402	380	419	285	309	308	1946	1265	1648	2320	1549	1328	1465	298	337	377	353	366	239	1950	2134	1716	1566	1204	1153
peak598	28	28	20	33	8	18	10	178	144	156	277	164	142	128	16	16	26	18	20	6	230	233	217	156	130	115
peak599	12	24	8	26	18	19	12	296	177	186	426	195	183	218	16	26	17	16	11	16	347	292	283	352	162	230
peak600	683	856	737	1041	718	812	706	1448	1058	1463	1810	1287	1366	1149	821	810	738	726	880	778	1821	1512	1466	1395	1021	1004
peak601	42	34	32	70	46	40	22	96	77	82	180	79	70	91	22	27	42	18	33	24	157	125	120	118	73	81
peak602	190	250	246	266	235	174	181	678	458	613	932	479	508	444	162	202	212	223	180	210	889	730	652	644	477	501
peak603	90	114	115	144	107	101	68	486	288	411	777	399	394	377	87	70	104	80	89	106	532	481	440	401	275	305
peak604	72	56	84	125	56	120	56	247	177	211	418	172	152	202	88	108	56	68	106	94	343	292	280	258	191	191
peak605	48	62	62	58	36	54	42	458	314	452	604	346	368	214	60	38	44	58	38	48	498	452	418	310	246	292
peak606	47	81	82	102	42	70	53	407	270	311	505	317	248	208	74	58	65	46	54	56	446	386	363	298	230	200
peak607	63	72	57	93	59	53	63	103	79	133	210	84	88	93	61	39	78	85	69	64	181	126	157	131	70	42
peak608	76	42	57	66	71	77	52	316	166	265	422	298	254	205	61	59	74	56	49	65	313	306	337	276	182	208
peak609	35	68	68	88	73	114	80	618	387	457	792	482	411	380	72	66	65	80	105	68	767	569	574	566	349	461
peak610	79	123	112	123	94	99	141	1898	1039	1540	2030	1373	1388	1035	118	106	105	126	96	100	1837	1542	1497	1289	961	1034
peak611	151	199	152	244	168	145	176	1297	723	960	1351	992	914	716	194	158	147	213	140	117	1157	1039	1004	866	677	793
peak612	48	37	64	68	48	40	40	331	184	237	328	275	238	158	44	66	48	60	68	58	322	326	321	265	127	247
peak613	200	260	200	290	244	174	178	1434	844	1190	1590	980	1018	849	196	190	158	226	224	208	1537	1312	1262	1038	660	750
peak614	1	19	15	7	8	5	2	221	110	172	286	131	102	127	14	5	3	20	14	15	213	215	148	177	104	129
peak615	16	16	28	28	14	16	15	106	54	82	152	80	60	62	11	11	18	24	18	4	125	73	65	82	20	72
peak616	88	82	61	73	80	58	45	622	438	570	1010	480	537	412	58	60	101	77	69	62	718	634	517	618	398	434
peak617	2223	2174	2167	2979	2190	2049	1956	1759	1141	1376	2054	1228	1181	1038	1964	2160	1895	1927	2397	2093	1936	1610	1548	1267	938	1024
peak618	1146	1578	1561	1839	1257	1364	1174	9042	5949	7697	10302	7042	7478	5780	1299	1474	1312	1277	1597	1211	9944	8497	8524	6728	5142	4849
peak619	20	42	29	33	40	39	22	166	113	85	193	131	106	121	35	40	40	60	29	43	165	178	128	182	70	86
peak620	49	12	20	66	26	38	24	138	64	108	124	60	110	81	22	28	18	8	28	26	172	156	108	104	104	65
peak621	79	98	43	98	65	68	61	161	97	95	284	112	135	117	94	78	84	78	90	76	184	100	139	150	87	83
peak622	149	208	202	286	131	136	132	340	184	262	398	237	246	191	168	181	124	187	187	221	382	356	346	281	204	214
peak623	94	88	110	110	72	90	78	183	122	163	179	112	156	138	81	71	74	75	82	78	217	162	209	172	80	147
peak624	160	132	135	242	158	150	142	336	196	214	362	232	206	223	212	194	147	159	195	215	301	288	312	265	154	242
peak625	281	270	271	358	230	282	249	3157	1942	2491	3931	2281	1993	1867	297	293	297	350	263	260	3646	3012	2663	2609	1655	2095
peak626	275	399	353	528	465	336	298	2541	1538	1906	3651	1604	1541	1647	381	360	339	399	407	417	2844	2303	2112	2030	1387	1624
peak627	127	85	102	116	86	87	60	388	313	260	467	279	316	284	87	121	93	59	94	102	394	398	410	314	273	234
peak628	463	641	604	719	574	474	553	5971	3739	4524	7198	4087	3949	3549	533	546	551	652	588	507	6269	5543	5077	4750	3145	4062
peak629	322	354	330	478	256	282	335	2138	1368	1613	2645	1499	1481	1414	294	350	297	362	414	298	2553	2133	2106	1630	1219	1282
peak630	39	56	61	64	73	56	42	183	126	157	277	154	146	158	45	50	67	52	81	60	251	214	205	198	124	145
peak631	90	115	136	206	108	90	81	496	283	342	579	320	346	241	100	85	108	102	135	115	514	402	439	366	291	318
peak632	69	57	52	76	56	66	61	101	118	113	185	100	88	73	39	46	40	73	72	47	141	143	126	108	73	82
peak633	120	79	81	120	76	78	80	184	170	201	329	176	178	177	78	99	89	124	86	88	293	206	194	240	119	154
peak634	96	85	56	119	98	78	78	724	469	621	914	429	526	376	90	104	93	126	85	102	648	667	649	554	403	418
peak635	132	113	126	173	156	100	89	3420	2125	2669	4083	2132	2182	1927	188	129	144	130	144	106	3515	3242	2559	2572	1800	2110
peak636	322	288	421	444	320	366	270	1728	1282	1615	2717	1455	1453	1322	322	332	316	316	430	336	2017	1811	1716	1366	1152	1213
peak637	150	179	159	230	212	184	170	530	347	556	744	493	438	407	168	214	169	150	207	225	564	547	414	529	311	377
peak638	82	113	196	146	101	123	72	763	502	690	1203	573	693	672	153	101	96	140	118	102	973	784	726	707	556	471
peak639	115	182	149	240	159	143	111	603	440	515	966	506	392	447	178	196	128	184	140	111	769	667	627	548	415	435
peak640	441	494	517	696	504	486	454	2956	1895	2416	4635	2154	2043	1911	576	570	455	566	518	466	3885	3239	2745	2610	1855	2055
peak641	194	225	223	287	234	188	183	2336	1218	1483	3247	1628	1516	1356	246	210	202	235	211	195	2443	2352	2013	1797	1222	1570
peak642	24	68	58	63	52	32	24	210	154	197	316	116	160	177	65	42	33	76	40	25	299	232	207	174	150	146
peak643	8	4	10	18	18	2	4	142	106	133	193	88	104	71	8	4	10	10	4	8	152	70	120	104	62	98
peak644	60	85	54	76	78	58	78	252	162	132	337	140	160	176	27	79	59	66	61	72	269	248	191	180	126	176
peak645	29	58	46	50	34	22	37	276	170	172	321	159	162	144	68	32	50	38	41	48	315	254	268	242	171	164
peak646	109	113	112	139	121	100	105	792	467	677	1216	660	587	530	105	110	109	120	128	112	986	848	861	697	556	501
peak647	123	148	178	200	179	134	175	517	407	396	840	322	367	315	157	120	118	207	163	145	692	592	448	388	270	359
peak648	161	152	173	221	127	189	117	624	411	478	911	410	431	407	158	178	163	157	145	143	675	719	637	521	334	457
peak649	126	190	123	168	189	162	112	984	601	793	1366	780	791	679	194	144	102	191	171	150	1206	987	1042	756	560	563
peak650	183	245	253	319	192	183	198	470	284	371	629	262	270	272	245	211	196	215	170	198	537	428	411	331	247	291
peak651	105	95	118	173	120	136	106	1142	641	905	1427	796	788	821	97	145	107	144	193	98	1153	924	900	888	545	539
peak652	104	84	77	164	142	105	71	296	224	295	462	288	306	304	82	90	67	102	135	86	396	309	273	332	199	174
peak653	100	136	127	130	97	146	116	1418	960	1106	1761	996	975	752	150	130	96	174	86	108	1638	1402	1306	1108	790	1054
peak654	30	43	26	42	52	26	46	372	191	213	365	204	261	268	40	42	34	30	42	50	355	244	202	296	225	228
peak655	12	10	4	4	6	6	6	113	50	80	124	56	64	46	10	4	12	6	8	8	116	90	68	66	51	50
peak656	85	89	99	145	89	99	84	385	260	340	455	301	295	326	78	93	103	121	99	96	595	374	377	306	243	289
peak657	100	86	86	72	76	86	68	1018	597	610	1150	636	559	548	94	108	97	80	90	92	1014	716	890	806	548	676
peak658	64	32	60	70	36	25	45	334	191	274	546	232	232	202	44	31	42	46	61	58	471	466	292	302	176	308
peak659	394	421	424	516	419	432	365	525	339	542	684	399	443	403	475	400	340	469	474	392	707	558	460	474	351	339
peak660	182	151	178	231	207	209	192	680	383	479	821	419	413	331	202	146	150	209	220	156	745	693	543	487	387	407
peak661	61	54	75	58	60	52	67	375	273	222	412	254	199	262	53	47	74	55	65	40	421	346	333	269	189	188
peak662	102	132	162	132	142	132	128	1632	1094	1302	2018	1267	1202	1152	123	142	135	136	140	114	1533	1536	1510	1179	920	1099
peak663	84	91	102	96	78	58	58	556	472	416	727	534	387	455	91	107	72	66	88	106	539	610	498	356	311	372
peak664	688	967	790	1063	779	741	698	4175	2784	3213	6394	3098	2899	3057	882	780	683	949	830	860	5230	4307	3821	3982	2668	3291
peak665	45	27	40	44	24	30	19	292	148	176	326	152	164	144	16	14	27	32	14	41	282	247	176	222	120	130
peak666	54	76	76	127	102	59	68	582	417	515	1025	504	438	422	101	79	84	81	80	81	848	625	514	473	348	350
peak667	89	58	41	119	86	54	46	212	128	129	200	130	100	94	78	69	30	60	39	65	192	158	185	150	90	184
peak668	51	47	52	66	58	37	46	325	254	337	508	247	202	246	62	36	37	78	50	40	435	448	280	309	234	307
peak669	1	4	6	2	12	10	6	130	70	96	155	68	84	72	4	6	10	2	2	8	96	85	94	68	62	66
peak670	18	15	18	41	8	8	10	291	165	284	376	177	192	219	20	15	28	16	20	12	324	234	220	254	165	213
peak671	60	73	58	59	82	56	69	376	220	260	400	266	234	188	83	91	74	114	70	55	447	326	282	278	190	217
peak672	34	35	54	72	60	35	35	244	160	162	270	162	130	108	36	42	42	64	36	54	281	229	176	180	153	162
peak673	184	193	184	241	183	137	178	508	340	388	776	322	364	425	218	161	220	234	229	173	601	589	470	493	329	358
peak674	60	117	129	136	73	115	116	466	256	339	544	319	271	406	75	92	84	110	126	132	381	353	548	317	192	326
peak675	78	85	80	91	79	67	84	246	112	143	267	101	135	147	88	69	106	113	109	97	256	160	185	177	105	110
peak676	73	73	84	86	65	74	79	587	347	421	803	313	402	374	98	62	111	106	75	78	567	467	522	418	288	268
peak677	175	195	208	298	214	169	229	1932	1058	1327	2271	1351	1222	990	242	205	177	229	207	173	2236	1661	1530	1306	932	1047
peak678	45	69	80	62	60	46	67	304	178	282	257	223	297	210	78	86	51	76	72	86	300	315	252	265	177	196
peak679	188	197	171	271	229	165	140	393	286	278	569	200	358	316	211	216	153	176	234	154	529	407	415	303	228	259
peak680	476	607	645	938	679	620	610	1969	1228	1612	2668	1399	1559	1124	577	629	537	712	714	646	2281	1921	1441	1585	1044	1166
peak681	125	133	134	164	113	131	115	280	185	203	436	210	186	236	112	117	140	151	129	127	288	253	241	182	150	183
peak682	394	473	456	534	471	480	504	1449	976	1148	1845	1048	1184	996	415	480	419	435	516	444	1611	1298	1388	1040	903	906
peak683	460	511	464	575	497	424	407	5289	3437	4262	6944	3601	3684	3300	504	423	353	495	488	473	5665	5204	4487	4304	3030	3552
peak684	100	111	86	90	69	73	70	329	197	282	340	242	234	176	103	88	79	109	114	64	455	376	336	261	211	243
peak685	952	1120	1014	1231	1095	916	970	7453	4638	5740	8456	5368	5544	4836	969	960	949	1119	978	1051	8350	6754	5527	5931	4195	4487
peak686	1031	1271	1098	1351	1183	1049	1059	11390	6824	8911	12864	7886	7741	6626	1075	1069	1082	1231	1142	1167	11623	10166	8635	8391	5944	6503
peak687	64	38	72	90	39	32	42	655	376	525	690	370	414	339	80	44	39	60	48	48	525	554	532	354	285	406
peak688	22	9	14	14	4	26	18	194	93	158	216	87	74	58	10	28	10	10	33	18	180	100	149	152	100	91
peak689	244	286	178	317	274	183	238	3800	2035	2451	4803	2411	1941	2171	249	281	282	327	238	201	3694	3100	3532	2984	1829	2380
peak690	408	460	391	459	393	322	388	3623	2034	2442	4512	2342	1887	2151	409	441	411	531	408	319	3563	2928	3392	2948	1803	2327
peak691	322	393	402	577	370	328	326	1631	1038	1270	2409	1070	1216	1023	416	368	358	424	395	415	1897	1687	1450	1355	934	1183
peak692	78	106	96	124	104	74	71	421	391	472	628	414	367	286	106	66	74	105	103	119	612	504	454	474	301	348
peak693	13	10	6	16	6	10	10	114	90	83	172	72	98	83	12	10	12	9	13	4	122	102	122	90	65	74
peak694	12	23	34	12	7	22	8	206	98	146	262	132	144	151	21	25	22	18	22	24	233	194	136	167	110	143
peak695	200	282	285	461	305	262	237	1344	814	984	1709	931	894	859	283	258	291	239	261	252	1318	1239	1000	931	623	915
peak696	581	741	791	996	697	656	656	2330	1575	1956	3014	1691	1716	1867	714	828	778	745	745	709	2744	2309	2225	1876	1524	1406
peak697	457	605	632	758	553	570	536	3668	2572	3145	5002	2742	2623	2797	568	621	598	565	618	572	4603	3878	3683	3051	2264	2343
peak698	66	74	102	128	87	66	90	277	274	306	519	216	234	247	85	72	64	93	95	67	369	289	292	306	208	191
peak699	75	84	89	119	73	85	83	311	174	229	367	182	166	177	66	70	110	58	78	101	308	290	254	246	171	188
peak700	48	35	44	35	39	39	42	237	108	218	284	132	116	102	25	52	40	54	54	47	200	204	215	123	120	127
peak701	12	32	17	24	16	42	19	318	210	286	250	167	174	163	23	24	16	22	40	27	326	264	250	202	139	183
peak702	308	328	281	364	283	224	261	1618	936	1248	2044	1008	906	1043	267	301	293	334	326	280	1966	1569	1340	1184	815	1065
peak703	55	115	68	97	114	110	84	514	272	343	686	350	320	394	91	75	91	116	131	100	538	464	415	362	300	263
peak704	10	28	28	12	10	29	24	106	88	136	226	110	134	100	4	16	14	20	12	8	172	154	154	118	94	94
peak705	47	52	53	43	76	52	42	1050	611	862	1385	675	714	700	84	65	52	62	76	53	1229	947	886	840	685	664
peak706	129	160	194	220	126	194	138	608	463	585	878	591	552	448	110	158	162	187	158	176	768	742	696	600	386	480
peak707	12	11	8	16	14	14	6	394	224	291	478	209	270	194	18	6	12	38	16	14	373	337	278	296	169	234
peak708	14	34	24	42	21	28	28	178	118	156	221	121	143	118	18	33	12	20	22	24	196	188	164	120	104	92
peak709	687	706	630	900	711	602	592	6080	4057	4704	8472	4170	3839	4053	634	653	657	868	699	682	7418	6067	5484	5395	3479	4271
peak710	421	533	567	467	406	471	438	3878	2417	3084	5094	2672	3017	2754	381	486	458	491	469	418	4384	3614	3541	3092	2240	2444
peak711	91	87	90	109	78	104	66	729	440	745	949	578	534	437	62	62	68	94	79	67	815	659	705	489	436	387
peak712	10	12	11	26	18	17	33	196	108	141	314	121	126	96	12	27	20	27	19	17	173	156	174	109	97	106
peak713	700	765	799	889	735	775	678	1696	990	1470	1965	1280	1259	1186	692	786	730	712	886	775	2227	1530	1605	1337	1044	996
peak714	44	86	92	93	79	79	76	441	200	397	594	384	345	298	85	115	62	69	118	75	472	463	432	349	245	278
peak715	4	2	4	22	10	10	10	77	78	84	140	62	56	93	18	6	2	12	10	8	112	168	132	115	58	108
peak716	24	43	42	36	28	22	28	614	322	398	734	378	328	304	40	21	32	41	39	34	587	575	434	390	300	336
peak717	154	195	184	260	170	170	165	1909	1232	1422	2566	1133	1190	1182	205	194	192	252	208	160	2272	1910	1628	1522	988	1118
peak718	12	12	18	22	10	12	9	164	106	108	216	84	98	92	30	15	4	18	10	18	148	153	168	124	96	86
peak719	54	59	86	68	38	54	46	344	276	299	372	294	284	213	51	46	58	51	67	47	463	464	285	351	251	282
peak720	48	68	52	59	30	38	46	249	173	172	440	206	188	148	44	51	41	26	50	17	286	242	177	194	140	175
peak721	177	221	183	295	177	154	149	1041	638	720	1270	714	750	618	187	193	206	208	194	162	1150	916	947	786	623	584
peak722	36	57	42	50	42	28	50	1227	680	860	1518	852	724	681	63	44	52	42	40	39	1267	1078	950	919	648	770
peak723	26	52	29	52	25	46	33	381	248	293	522	290	220	256	24	46	26	24	34	30	483	413	326	239	252	216
peak724	15	16	32	68	37	24	22	249	189	233	322	174	157	147	29	28	18	23	14	22	344	223	298	200	157	185
peak725	91	124	125	174	103	74	100	443	235	357	565	314	363	321	118	113	130	116	94	98	348	369	360	326	202	255
peak726	221	236	209	280	268	234	230	1712	1078	1296	2325	1214	1114	1241	220	273	216	304	243	241	2062	1651	1481	1211	987	974
peak727	36	56	84	97	92	60	40	168	138	103	248	104	132	74	71	59	40	75	58	56	160	147	126	134	96	64
peak728	481	436	526	654	467	532	453	3636	2540	2861	4482	2749	2516	2137	469	484	433	501	554	460	4073	3729	3060	3085	1978	2330
peak729	515	658	629	718	729	642	545	3202	2281	2974	4258	2779	2730	2494	638	569	631	586	759	667	3945	3351	3426	2882	2021	2340
peak730	1092	1369	1414	1699	1320	1328	1179	5379	3428	4471	7078	3847	4311	3927	1320	1440	1221	1412	1406	1227	6573	4999	4900	4360	3191	3215
peak731	176	223	211	315	235	202	208	1226	701	912	1760	738	782	698	225	216	179	266	240	239	1405	1204	989	1018	686	800
peak732	377	425	445	503	379	330	294	1879	1210	1452	2537	1193	1191	1214	407	381	360	481	470	371	2271	1869	1359	1588	1173	1213
peak733	1122	1458	1350	1739	1345	1447	1305	17499	11016	14280	21208	12474	12391	10691	1358	1395	1331	1485	1595	1296	19274	16970	14768	14194	10146	11568
peak734	38	30	23	32	28	30	12	224	144	167	322	165	168	168	31	28	18	46	24	27	294	210	192	217	158	146
peak735	40	38	19	41	42	24	30	770	440	604	883	527	472	462	50	22	44	62	32	25	685	678	586	535	360	458
peak736	11	24	16	32	24	26	17	196	130	193	374	186	141	176	11	13	22	26	16	16	258	266	204	199	177	183
peak737	21	58	44	53	32	42	24	191	126	150	226	170	149	120	31	48	18	42	36	28	226	178	164	161	89	122
peak738	103	126	108	172	120	107	96	1608	858	1178	1705	991	961	785	134	121	107	136	119	103	1481	1268	1257	1176	792	1091
peak739	94	130	128	160	132	149	130	1704	894	1383	1974	1124	1222	986	152	142	146	136	149	146	1626	1422	1381	1135	822	851
peak740	60	107	140	97	54	93	98	230	156	162	245	146	164	158	133	78	55	123	134	70	260	194	173	173	126	115
peak741	18	8	8	8	2	18	8	126	94	122	254	126	90	105	12	14	16	8	8	2	172	189	134	102	54	84
peak742	38	24	48	62	16	34	14	110	64	86	177	144	92	73	38	49	22	32	18	36	102	100	100	133	82	58
peak743	27	14	8	25	42	14	14	142	64	92	130	93	62	72	24	22	16	8	20	20	140	110	133	143	76	72
peak744	18	31	30	63	36	33	21	130	67	106	164	74	87	90	28	31	16	31	28	24	148	129	88	117	72	121
peak745	52	76	51	61	69	76	54	276	153	189	428	142	202	173	64	50	68	69	60	56	333	242	310	192	136	172
peak746	38	36	56	51	46	38	24	182	83	82	202	84	68	106	64	34	39	30	36	21	134	134	102	74	72	100
peak747	49	34	38	89	36	44	54	222	132	134	236	125	147	149	40	48	56	51	42	40	207	170	175	200	106	146
peak748	52	83	51	84	70	68	71	722	536	579	1092	522	401	471	50	64	71	83	70	86	809	621	650	602	384	548
peak749	536	602	650	786	620	548	588	13482	8161	11033	15633	9403	8973	7403	731	694	575	772	575	641	14565	12186	11246	10914	6865	8676
peak750	68	89	93	101	78	84	80	784	534	812	1098	644	617	401	77	96	78	138	75	98	847	684	695	678	425	603
peak751	2	6	4	2	2	10	3	102	70	96	207	93	81	95	6	6	1	8	2	4	184	132	134	142	55	133
peak752	18	24	22	34	24	23	18	257	172	183	257	170	186	129	20	9	18	17	22	34	290	282	183	209	145	196
peak753	34	34	29	36	24	32	35	183	80	137	212	100	137	155	39	26	42	28	28	30	196	157	161	152	107	83
peak754	16	13	22	14	12	22	19	134	86	151	204	133	120	98	8	18	18	28	24	19	233	134	192	78	68	65
peak755	162	138	148	246	146	135	96	1623	1052	1262	2100	918	1030	1063	196	172	170	170	157	196	1645	1566	1300	1226	840	1074
peak756	34	58	97	62	41	40	40	110	120	124	189	106	87	81	30	50	61	46	98	42	143	117	107	96	109	64
peak757	14	8	26	29	22	24	24	56	40	90	104	50	64	61	28	20	16	41	10	19	114	88	67	41	43	51
peak758	128	154	165	197	138	102	135	668	434	405	634	378	341	339	120	125	107	207	122	131	621	548	490	415	304	415
peak759	27	37	40	49	45	24	36	302	234	267	297	229	178	240	24	38	31	40	36	47	283	266	336	243	175	197
peak760	24	30	39	53	26	40	38	200	114	208	300	170	158	131	24	52	57	42	40	38	210	240	188	174	130	100
peak761	26	64	42	46	42	27	62	80	139	89	182	62	114	94	44	54	66	76	62	56	171	150	121	109	72	96
peak762	34	24	36	66	26	36	32	135	64	81	124	74	65	72	33	30	36	54	22	45	133	122	86	142	62	56
peak763	30	38	48	50	34	23	24	172	124	139	235	114	103	96	37	31	12	54	20	24	150	126	112	114	72	104
peak764	46	68	53	86	48	44	53	558	327	432	721	360	330	368	53	72	56	50	76	40	580	475	435	488	322	344
peak765	40	66	44	80	46	72	35	530	343	384	770	354	299	371	70	49	54	44	56	44	611	433	450	412	243	330
peak766	116	193	173	245	170	188	134	632	355	522	801	384	458	407	190	159	211	160	169	154	684	595	490	450	330	317
peak767	16	37	18	50	40	18	23	186	117	114	248	136	105	115	29	24	10	20	32	26	208	162	171	182	98	113
peak768	92	79	68	130	98	98	84	594	394	536	790	471	444	428	114	94	63	121	82	107	787	624	594	476	328	358
peak769	178	170	180	234	167	170	150	1993	1191	1714	2247	1340	1361	1105	172	176	170	179	155	188	2095	1666	1793	1551	1159	1175
peak770	140	131	133	225	84	78	92	906	569	705	1054	658	559	542	131	149	105	184	103	120	1139	798	709	764	485	640
peak771	42	40	60	72	22	40	46	240	120	199	176	132	158	113	54	47	40	58	31	30	218	203	151	158	108	106
peak772	12	23	14	32	23	25	28	190	134	183	245	123	187	153	17	16	18	8	42	19	272	198	167	198	142	143
peak773	24	60	58	64	48	54	52	764	444	650	1072	549	529	490	54	54	62	47	78	44	851	673	659	563	430	473
peak774	14	20	8	16	26	6	20	105	90	90	163	84	58	83	12	16	4	4	16	4	182	148	100	71	65	84
peak775	23	45	34	59	30	22	40	160	77	182	266	102	118	132	36	24	36	48	26	35	229	169	186	139	95	98
peak776	58	38	54	109	42	42	39	221	161	154	258	201	155	168	46	36	43	51	24	46	262	216	207	201	108	117
peak777	118	220	213	223	205	165	166	2536	1574	1878	3337	1620	1856	1515	223	181	180	241	158	214	2628	2288	2116	2273	1318	1995
peak778	138	160	138	186	134	157	110	682	501	530	918	633	530	482	128	170	128	194	164	165	853	614	570	572	356	426
peak779	114	111	143	193	114	104	115	407	190	306	551	331	212	179	103	128	73	173	118	164	358	328	301	298	162	237
peak780	48	78	75	143	60	88	83	232	199	185	344	178	166	180	81	56	82	76	73	68	315	239	198	214	148	183
peak781	733	773	633	1117	701	747	674	2599	1610	2058	3825	1962	1847	1831	688	688	669	768	819	671	3087	2451	2357	2152	1573	1679
peak782	10	44	35	46	38	26	22	120	60	102	199	72	54	67	12	22	21	36	41	14	161	153	127	96	63	91
peak783	663	768	667	863	700	624	529	3127	1913	2170	4768	2012	2078	1953	670	584	653	764	666	717	3716	3293	2942	2758	1889	2456
peak784	241	226	275	290	187	200	166	819	584	702	933	517	662	545	271	223	221	255	258	251	1174	919	696	692	489	584
peak785	16	25	20	36	16	6	22	181	91	122	157	107	66	78	15	29	18	26	22	22	139	167	157	160	90	104
peak786	86	74	71	128	83	88	86	513	394	560	898	512	394	291	90	88	109	90	93	101	644	518	526	436	317	342
peak787	90	100	89	107	73	79	98	201	105	155	304	156	182	83	112	110	59	112	124	104	229	203	206	203	156	128
peak788	83	96	86	146	92	72	81	140	76	77	152	79	90	71	78	88	106	135	106	110	120	139	137	102	85	86
peak789	342	405	411	441	421	369	396	8689	5113	6418	11320	5765	5596	5210	429	428	372	485	408	388	9660	8131	7205	6893	4772	6014
peak790	9	19	16	18	6	26	13	154	89	85	217	106	77	64	18	8	16	19	10	18	101	84	146	103	67	94
peak791	45	52	47	72	37	51	56	153	104	119	276	110	96	151	42	72	64	48	42	34	192	195	154	96	96	111
peak792	519	626	597	724	621	511	514	4184	2888	3365	6125	3100	2800	2798	588	535	473	674	564	516	5033	4339	3641	3690	2259	3118
peak793	308	379	334	532	325	321	336	7152	4421	4925	9602	4263	4273	4203	528	421	370	411	383	308	7619	6787	5753	5859	3757	5080
peak794	265	273	362	530	291	312	397	751	557	777	1075	490	528	705	273	389	278	387	365	366	1121	862	798	724	620	704
peak795	121	181	178	272	182	152	162	254	177	239	418	203	166	229	165	134	177	179	170	160	380	249	237	242	154	161
peak796	161	194	217	235	211	158	160	1478	916	1297	1651	1174	1353	944	164	170	156	194	184	152	1410	1509	1267	1125	807	783
peak797	462	438	501	629	458	400	375	1326	718	1106	1764	906	878	785	470	429	402	597	519	538	1659	1328	1091	1058	605	875
peak798	173	153	198	232	168	168	158	685	436	547	1137	539	461	552	223	172	151	167	228	172	792	672	676	510	446	459
peak799	22	6	11	10	16	15	4	132	143	116	224	125	136	99	15	10	5	34	15	16	203	181	140	139	66	89
peak800	150	151	153	214	186	132	139	1126	782	822	1543	775	719	657	142	162	124	186	141	159	1067	941	1011	798	572	771
peak801	14	18	16	16	26	30	28	206	116	136	194	134	134	136	6	24	16	16	16	24	236	164	130	154	106	119
peak802	12	12	28	24	14	26	22	256	230	214	463	152	182	217	46	14	38	10	20	38	354	338	348	300	172	220
peak803	20	31	12	28	25	36	33	422	262	384	618	332	348	298	20	18	24	44	28	20	521	415	360	410	221	338
peak804	91	52	88	111	86	68	66	379	223	258	485	237	282	232	112	56	83	60	76	66	450	400	303	272	216	268
peak805	22	26	21	26	21	26	26	170	92	111	241	101	86	81	18	28	10	43	31	15	205	84	92	96	72	100
peak806	24	34	38	66	40	24	40	223	129	174	294	158	172	141	32	39	42	46	52	28	233	203	219	204	100	153
peak807	25	47	54	47	39	30	33	98	61	87	104	49	74	33	32	44	28	49	29	34	97	59	60	59	49	70
peak808	35	33	13	32	20	21	22	199	102	122	412	144	164	162	46	20	13	34	18	32	302	248	226	194	135	169
peak809	22	54	32	50	44	42	40	292	238	279	642	268	284	199	40	30	23	34	32	38	427	398	354	349	274	272
peak810	219	223	254	336	244	252	209	493	383	474	652	377	448	335	236	253	215	241	272	217	535	549	546	446	346	323
peak811	60	106	78	98	101	96	85	2149	1249	1480	2491	1435	1341	1329	113	98	102	101	94	64	2229	1841	1659	1562	1020	1370
peak812	26	30	42	26	18	51	34	356	262	334	475	248	279	258	18	40	28	28	44	24	397	359	339	344	216	204
peak813	35	31	22	30	12	10	12	95	49	96	107	59	56	58	15	23	24	28	14	21	67	86	92	100	40	44
peak814	52	37	34	88	58	42	23	495	346	317	592	374	387	281	45	40	38	44	36	32	582	440	349	364	211	330
peak815	129	171	148	243	154	186	136	330	261	317	432	319	295	247	133	145	173	169	168	153	400	304	328	254	208	240
peak816	228	312	290	277	282	202	215	903	563	705	1199	636	601	557	297	254	224	309	212	220	1030	875	690	766	504	530
peak817	55	54	60	66	60	51	36	146	105	138	254	129	78	124	32	41	46	62	60	68	213	148	123	118	92	134
peak818	339	496	398	561	424	425	398	1634	1162	1350	1914	1280	1308	1109	355	451	367	426	436	390	1832	1559	1435	1338	991	1047
peak819	10	8	16	14	22	8	2	128	60	107	198	80	59	72	14	4	8	12	6	6	170	120	104	95	86	87
peak820	124	170	176	211	193	132	138	1500	902	1202	1898	1075	1014	871	164	136	162	150	192	120	1608	1314	1244	1079	812	986
peak821	177	141	123	248	217	178	133	378	199	264	392	192	173	202	156	173	108	140	188	177	415	326	320	230	166	227
peak822	112	160	141	226	179	164	141	545	337	454	864	404	410	330	194	151	168	215	213	157	690	560	488	532	376	375
peak823	264	294	362	380	310	314	279	2812	1743	2437	3775	2116	1854	1718	274	270	326	383	370	276	3106	2529	2627	2246	1483	1688
peak824	6	10	8	24	14	12	14	227	146	150	243	206	166	148	16	2	10	12	12	15	236	226	214	178	129	150
peak825	26	27	35	56	27	36	24	188	201	180	396	125	204	228	24	20	21	22	40	20	215	226	226	202	186	179
peak826	211	279	303	262	249	240	244	3265	2106	2481	3806	2226	2142	1868	301	274	274	304	315	256	3437	2907	2473	2549	1748	2237
peak827	50	74	56	70	70	54	60	424	264	288	678	272	221	207	90	45	66	66	59	86	448	363	326	246	184	286
peak828	121	153	177	256	154	121	182	694	447	495	998	453	479	466	164	143	128	148	155	170	852	750	517	724	381	512
peak829	144	174	167	254	165	157	172	343	249	314	427	261	366	310	134	157	168	207	197	165	467	271	398	381	248	228
peak830	7	32	18	16	20	16	8	173	91	92	143	82	101	78	14	29	4	18	19	24	173	139	140	123	87	85
peak831	14	14	18	16	24	8	16	272	191	249	280	184	197	174	20	28	20	13	14	32	345	244	235	272	180	152
peak832	178	313	229	324	208	287	178	792	606	691	1279	712	512	598	253	236	234	271	277	257	1054	905	848	737	485	540
peak833	22	38	38	63	35	33	53	112	48	71	150	102	73	56	25	52	41	39	37	44	169	98	95	88	69	100
peak834	250	236	262	335	297	206	215	1293	765	926	2140	971	795	867	268	266	209	256	218	271	1813	1244	1260	1075	685	915
peak835	709	719	604	901	675	512	490	1020	682	811	1538	687	730	703	594	663	457	709	610	669	1331	1082	731	881	676	780
peak836	2679	3143	3143	3793	3013	2652	2782	22998	14465	16890	30986	16006	15539	14881	3023	2928	2742	3224	3070	2956	26170	22322	19201	18674	13013	15315
peak837	1089	1130	1125	1462	997	910	891	6745	4105	4966	8182	4269	4248	4109	1034	1092	925	1021	1082	1010	6910	6063	5444	5019	3512	4148
peak838	1233	1404	1485	1768	1371	1384	1141	5444	3310	4716	6617	3897	4020	3691	1263	1374	1281	1309	1426	1286	6254	5215	4769	4027	3134	3052
peak839	125	164	176	200	126	139	121	495	308	269	650	274	345	327	148	161	108	196	174	172	534	463	472	338	240	306
peak840	154	143	149	173	122	162	165	439	328	359	652	389	289	316	123	137	126	180	159	155	424	446	385	354	279	280
peak841	66	73	81	91	60	65	58	215	141	195	289	138	166	142	67	67	53	67	70	81	275	211	179	176	146	160
peak842	112	108	141	218	128	148	130	2568	1371	1828	3230	1841	1696	1587	194	115	127	136	165	136	2744	2130	2058	2142	1358	1599
peak843	71	89	104	139	100	86	53	415	236	338	462	278	273	212	91	106	80	124	115	116	460	409	300	346	216	268
peak844	26	38	38	71	28	30	29	328	188	240	412	220	160	202	47	34	44	86	68	35	320	313	321	296	162	192
peak845	54	49	43	66	68	56	41	253	240	215	337	213	194	150	54	57	56	71	59	59	260	263	262	204	134	174
peak846	78	50	57	126	60	78	74	192	130	186	356	137	151	144	66	75	62	83	78	73	290	232	156	209	111	165
peak847	148	182	186	254	201	211	180	173	117	167	200	112	173	82	167	198	147	193	189	169	256	167	204	138	84	132
peak848	434	499	546	605	534	529	451	2503	1819	2196	3304	1612	1899	1579	521	541	543	526	520	538	2932	2719	2185	2114	1463	1734
peak849	99	130	126	190	111	80	98	1839	1118	1354	2189	1140	1062	955	130	103	107	137	100	116	1777	1340	1577	1478	875	1255
peak850	314	442	526	495	419	438	382	5107	3322	4373	6553	4047	4452	3893	380	450	455	451	485	328	5880	5133	4883	4047	3263	3177
peak851	50	42	52	79	44	48	76	668	469	527	1028	449	528	460	42	65	68	62	62	44	874	682	588	606	416	554
peak852	762	904	894	1131	863	794	775	5920	3528	4727	7470	4241	3844	3599	921	859	769	925	887	770	6308	5832	5002	4830	3378	3753
peak853	639	689	652	1064	638	570	554	2250	1322	1786	3083	1397	1474	1257	615	626	591	741	653	694	2760	2316	1646	1919	1240	1527
peak854	120	119	137	190	116	67	105	333	274	263	548	316	270	243	127	112	128	113	98	82	388	304	213	225	200	258
peak855	78	77	80	107	94	89	77	360	212	292	432	188	212	233	92	105	84	100	83	107	439	374	326	319	179	222
peak856	28	16	14	40	23	18	40	170	116	129	256	156	108	124	45	32	22	42	32	22	257	192	148	118	124	131
peak857	111	160	157	137	144	168	144	199	146	205	276	163	288	222	167	140	145	101	161	127	294	269	233	219	160	126
peak858	110	103	84	99	108	83	113	404	322	362	512	313	324	279	76	103	64	105	95	103	463	391	398	317	282	269
peak859	165	141	159	203	137	139	150	1020	700	910	1304	809	700	648	143	146	103	141	187	165	1149	1016	1021	826	564	642
peak860	409	414	443	527	420	434	369	2729	1785	2149	3297	1962	1897	1929	406	422	409	450	464	430	2936	2586	2797	2319	1519	1810
peak861	1995	2124	2131	2759	2236	1888	1649	7942	5278	6526	10491	5469	5242	4598	2084	2067	1933	2310	2191	2080	8892	7507	6714	6704	4246	5069
peak862	1851	2045	1951	2838	1950	1870	1681	6524	4374	5190	8754	4433	4772	4393	1888	1897	1844	2075	2045	1923	7775	6658	5940	5562	3890	4746
peak863	1797	2221	2344	2528	2145	2240	1951	47531	28643	35990	56780	32630	33256	27905	2559	2062	2051	2657	2133	1940	52682	41988	38507	36578	25040	29625
peak864	646	708	644	823	675	662	542	5916	3585	4567	7358	3745	4113	3645	804	649	570	696	675	572	6387	5617	4611	4694	3034	3540
peak865	92	120	98	162	85	104	96	354	275	333	501	303	182	191	79	88	84	90	106	117	384	281	296	350	240	269
peak866	38	36	34	53	32	36	20	296	212	240	331	165	177	163	42	53	36	42	42	36	288	264	180	194	159	205
peak867	109	113	82	97	98	95	88	254	146	216	216	240	150	151	85	66	93	97	108	84	255	232	240	190	163	136
peak868	246	322	293	348	261	303	281	3447	2095	2600	4213	2407	2238	2028	304	281	262	329	283	282	3843	3290	2798	2563	1812	2260
peak869	48	59	45	78	40	72	48	322	246	316	448	260	312	284	73	40	50	42	48	30	378	323	306	258	140	200
peak870	86	147	106	123	118	118	96	146	105	162	258	142	174	145	110	94	89	112	147	145	221	215	154	172	95	134
peak871	77	125	132	140	134	97	77	1097	707	781	1535	813	722	792	127	99	83	92	120	93	1192	967	860	926	581	683
peak872	206	166	138	239	118	120	139	227	134	155	340	136	161	169	151	126	159	153	146	162	208	266	181	159	139	156
peak873	165	157	184	246	135	148	152	1726	1117	1313	2413	1134	1222	1114	158	188	127	224	180	133	2013	1627	1465	1328	922	1094
peak874	35	60	50	56	52	28	38	214	112	186	326	142	104	128	52	42	42	42	28	28	213	272	207	176	140	106
peak875	213	215	228	269	196	234	189	458	317	455	631	382	367	348	147	220	220	214	188	162	521	500	468	484	272	278
peak876	261	303	257	427	255	241	232	957	580	628	1247	630	549	606	221	301	224	266	283	307	1032	899	726	654	634	549
peak877	280	317	276	354	306	218	229	1230	866	961	1726	930	847	892	249	242	272	370	279	261	1639	1306	1175	1149	741	869
peak878	216	268	254	393	243	213	200	608	381	416	846	378	374	339	323	230	209	308	282	306	590	584	464	504	323	422
peak879	489	411	455	663	503	480	392	1909	1365	1688	2716	1287	1420	1206	498	483	454	531	440	470	2361	2057	1695	1726	1090	1295
peak880	22	23	32	76	40	18	11	345	217	232	380	230	200	161	59	34	34	29	30	28	336	287	252	308	148	193
peak881	16	24	46	54	34	20	16	252	140	159	283	167	130	128	33	32	36	46	26	48	238	207	252	214	110	139
peak882	60	64	101	102	92	58	68	862	587	669	1204	677	614	514	99	62	75	125	76	83	949	907	706	767	436	630
peak883	142	134	139	261	114	154	142	1435	801	1027	1648	845	868	780	156	120	158	171	158	136	1357	1284	1088	1069	684	997
peak884	250	302	278	347	252	257	224	2073	1225	1564	3172	1233	1295	1410	331	307	281	342	301	251	2528	2038	1586	1607	1113	1690
peak885	22	14	30	36	26	14	16	118	80	106	153	98	92	59	23	24	17	40	12	14	180	143	104	127	70	100
peak886	18	29	22	14	22	20	30	354	178	232	476	261	222	218	26	16	20	20	12	20	380	358	232	302	170	253
peak887	102	88	95	135	102	45	56	347	220	268	614	234	216	290	97	92	77	90	70	58	446	456	378	314	185	329
peak888	52	61	66	67	39	43	51	216	132	224	372	161	158	124	55	42	64	58	40	59	298	310	293	186	108	188
peak889	1735	1780	1912	2350	1699	1618	1502	5389	3734	4490	7476	4113	4050	3718	1777	1645	1556	1742	1773	1763	6871	5944	5079	4781	3174	3759
peak890	624	712	749	909	636	639	569	2812	1642	2186	3647	1840	1946	1701	628	635	643	805	649	664	3051	2724	2211	2196	1483	2008
peak891	219	254	279	394	234	224	193	962	566	658	1127	620	558	549	199	247	204	274	227	239	997	910	776	876	501	622
peak892	82	70	87	136	111	64	62	340	154	301	372	252	244	152	92	97	94	120	72	106	369	259	256	257	212	258
peak893	136	135	146	181	94	108	103	379	295	350	493	298	288	286	119	126	106	92	119	107	568	506	399	365	266	365
peak894	86	106	106	160	126	105	104	528	368	483	583	352	376	364	101	76	140	139	168	134	585	527	388	488	286	302
peak895	7	2	14	8	10	15	9	208	112	136	231	120	92	66	24	18	12	4	10	9	166	156	190	159	97	116
peak896	213	225	204	325	262	185	194	1974	1240	1670	2521	1404	1461	1107	204	205	221	316	233	242	2267	1972	1667	1702	1128	1353
peak897	20	20	2	20	10	18	6	126	68	98	176	98	84	68	15	14	20	16	22	14	142	146	76	98	58	72
peak898	54	54	62	96	40	62	46	370	218	260	596	300	285	266	36	68	67	73	52	48	600	496	326	324	220	284
peak899	18	35	45	30	44	26	38	410	284	329	472	385	308	378	41	19	42	29	18	27	566	416	363	353	253	268
peak900	837	919	887	1438	879	850	843	5740	3623	4462	8474	4114	3714	3610	1016	947	820	1155	916	890	7072	6021	4822	5002	3083	4096
peak901	118	141	138	154	171	139	132	1023	677	720	1540	634	669	739	178	120	109	149	118	139	1214	1042	898	976	618	705
peak902	710	968	884	1271	956	820	896	3365	2205	3080	4295	2589	2897	1982	993	870	817	972	936	896	4519	3856	3238	2880	2137	2491
peak903	278	385	409	486	422	354	331	556	363	462	770	400	393	395	396	350	326	372	425	400	782	592	493	465	312	322
peak904	725	807	818	1126	784	835	759	3007	1935	2596	4320	2133	2198	2140	882	850	736	879	802	804	3468	2862	3144	2553	1895	1745
peak905	45	65	48	89	36	51	38	164	176	158	243	141	134	149	49	49	40	37	37	31	249	201	214	132	91	111
peak906	68	73	93	116	86	93	91	446	278	393	520	227	304	247	74	104	104	88	120	100	519	378	377	353	240	268
peak907	113	205	152	159	184	140	112	175	126	156	215	89	133	105	178	138	140	190	201	151	241	169	154	151	96	99
peak908	226	168	158	216	105	151	141	271	187	264	439	232	198	172	102	104	142	152	144	150	264	314	239	221	151	175
peak909	93	105	106	125	67	110	81	691	461	651	926	470	549	422	82	96	107	78	102	71	686	667	649	495	428	426
peak910	109	81	79	128	86	88	76	425	256	376	448	331	278	328	68	89	60	114	102	74	550	399	350	346	203	266
peak911	46	80	95	88	44	69	34	166	122	132	196	161	72	139	53	64	37	86	57	43	139	173	181	153	118	111
peak912	42	54	38	52	42	38	24	128	89	74	163	65	66	79	42	56	53	66	51	57	168	139	126	93	63	104
peak913	141	209	242	214	152	194	166	2757	1564	1952	3170	1659	1765	1549	262	182	155	228	235	188	2910	2331	2172	2060	1505	1902
peak914	120	168	137	169	127	160	141	961	617	847	1283	743	704	740	150	157	135	121	162	134	1178	928	895	717	614	482
peak915	273	319	392	422	348	288	264	2845	1708	1988	3097	1813	1749	1450	332	322	320	326	329	305	2782	2426	2218	2226	1360	1806
peak916	54	58	44	59	61	56	67	536	313	446	661	442	447	324	67	55	42	77	81	55	659	495	455	379	335	322
peak917	26	48	29	47	45	48	45	517	349	495	589	381	345	306	45	57	33	30	75	47	702	439	490	466	282	254
peak918	78	108	72	156	114	103	98	429	245	311	407	297	280	175	125	116	92	117	106	65	392	322	313	359	192	209
peak919	61	85	80	115	62	50	61	184	126	139	201	121	88	110	48	56	43	70	60	80	188	178	196	106	96	100
peak920	210	238	222	246	230	182	178	2030	1191	1407	2680	1231	1306	1227	212	204	152	252	285	182	2174	1806	1708	1623	1103	1373
peak921	44	43	39	50	41	62	47	351	209	198	470	208	203	191	42	28	37	89	35	23	315	352	296	296	145	226
peak922	194	206	218	284	245	224	209	536	343	474	575	312	364	309	192	186	181	269	301	233	564	504	464	400	256	370
peak923	211	240	272	368	264	261	170	750	597	675	1309	672	565	591	234	182	242	286	286	264	901	929	671	708	449	598
peak924	84	62	85	43	50	54	58	105	84	89	135	91	104	70	38	51	49	59	61	40	109	124	102	94	104	55
peak925	2	2	13	15	18	6	8	232	137	137	267	140	158	123	14	16	2	8	8	11	222	198	199	178	153	132
peak926	37	42	57	60	62	44	69	376	244	250	404	240	186	266	45	44	33	71	49	76	396	294	252	285	235	208
peak927	10	16	9	5	5	10	10	137	104	133	200	95	97	130	8	12	12	10	18	24	146	138	135	107	72	99
peak928	815	935	893	1145	820	861	776	5634	3759	4409	6674	4169	3891	3706	899	742	738	939	984	955	6152	4705	5461	4360	3131	3779
peak929	230	308	300	341	300	289	277	1750	1037	1587	1932	1167	1301	959	290	274	304	376	320	290	1847	1595	1466	1282	946	1253
peak930	1268	1531	1412	1505	1258	1186	1225	4917	3309	4002	5888	3385	3382	2933	1244	1286	1236	1567	1476	1378	5442	4679	4410	3773	2844	2952
peak931	744	807	846	945	798	711	706	4805	2977	3465	5950	3130	3166	2782	710	676	767	956	793	767	5504	4578	3948	3806	2740	2789
peak932	959	1030	955	1421	1088	825	815	4379	2972	3506	5626	3058	2998	2611	912	862	828	952	1104	957	4848	4060	3951	3516	2464	3086
peak933	102	125	122	160	121	82	76	929	602	659	1068	738	719	540	97	86	68	96	102	74	1005	915	845	570	626	498
peak934	29	38	55	62	44	46	38	366	252	244	327	249	174	231	70	40	50	64	29	44	275	305	255	294	171	205
peak935	503	588	574	764	554	460	522	3622	2234	2923	5080	2420	2447	2495	530	537	544	591	606	570	4390	3609	3254	3087	2012	2450
peak936	1418	1714	1766	2183	1374	1495	1390	1281	869	1215	1573	1011	998	917	1459	1511	1499	1657	1675	1726	1548	1385	1170	1114	804	808
peak937	273	339	420	377	302	337	379	3674	2484	3737	4207	2967	3448	2535	315	379	413	349	399	296	4234	3426	3624	3080	2201	2316
peak938	34	65	63	68	39	51	38	398	304	326	464	243	284	286	48	39	40	68	57	50	432	377	334	314	242	336
peak939	238	279	297	410	292	279	240	1672	1032	1315	1932	1141	1164	890	264	284	208	271	285	243	1881	1827	1399	1331	785	1156
peak940	132	169	176	207	178	125	159	796	428	690	1071	563	583	554	168	184	173	176	154	168	845	790	795	701	462	503
peak941	66	93	83	94	70	66	78	1074	520	782	1201	693	584	486	121	114	88	104	88	102	960	887	823	801	503	686
peak942	39	41	53	57	38	42	28	164	104	164	227	111	121	74	38	50	34	40	36	45	206	206	135	140	99	106
peak943	18	24	22	30	12	10	11	154	96	86	235	96	101	94	25	18	10	18	14	2	184	180	123	119	86	92
peak944	222	257	229	281	224	185	229	1694	1032	1293	1955	1157	1031	856	263	209	193	287	220	278	2056	1472	1371	1463	878	1093
peak945	653	753	687	960	629	602	552	3817	2198	2891	4579	2563	2791	2115	729	619	639	732	653	645	4294	3458	2897	2854	1853	2407
peak946	82	88	80	98	91	81	65	522	264	346	626	351	279	272	108	86	56	108	94	118	572	405	424	335	185	300
peak947	419	375	470	586	400	404	309	1654	1207	1486	2531	1262	1265	1112	455	405	365	386	459	446	1944	1764	1650	1486	930	1248
peak948	20	33	28	28	19	25	36	338	178	269	402	230	242	201	28	18	30	23	26	23	378	239	291	288	172	212
peak949	169	172	228	236	214	224	158	3227	1824	2581	4306	2339	2175	2078	238	179	242	230	203	168	3525	2952	3111	2661	1781	2001
peak950	244	225	313	336	272	271	205	3566	2067	2680	4644	2576	2374	2345	290	248	271	308	274	243	3890	3150	3331	2901	1854	2161
peak951	643	684	618	939	597	519	525	1091	679	638	1297	833	640	765	721	564	518	670	601	658	1303	971	843	698	593	707
peak952	972	1041	1092	1456	1059	979	904	4600	3190	4247	6104	3250	3307	2979	1043	1039	970	1138	1190	1024	5862	4908	4175	3936	2954	3009
peak953	236	303	319	349	297	294	271	2307	1536	1727	2706	1770	1522	1716	298	282	294	300	303	290	2494	2257	2183	1861	1195	1633
peak954	192	238	215	255	193	197	178	3106	1918	2284	4035	2170	1837	1714	279	166	215	326	218	232	3448	2631	2630	2474	1618	2002
peak955	6	8	18	22	24	20	20	206	140	158	224	144	149	122	20	10	14	10	20	32	152	204	137	186	104	100
peak956	45	65	42	75	48	24	23	126	90	94	312	117	106	84	49	37	53	52	48	48	168	152	79	102	76	79
peak957	40	40	52	76	30	45	48	458	228	305	412	290	306	252	43	26	30	44	32	31	378	336	386	330	226	282
peak958	8	18	12	4	2	10	1	138	94	130	145	129	120	102	6	6	4	14	15	8	174	138	123	137	95	112
peak959	207	206	220	220	268	157	177	319	208	386	440	307	281	207	139	205	162	232	282	189	436	339	307	293	180	232
peak960	86	118	138	187	123	96	97	479	247	315	443	310	278	227	131	114	101	147	152	120	475	423	304	345	240	254
peak961	191	202	225	224	192	220	200	689	408	596	833	394	400	381	251	208	211	224	259	211	762	598	537	531	357	467
peak962	102	131	102	144	96	86	95	1596	1048	1046	1703	986	936	755	133	104	100	154	112	87	1487	1316	1118	1208	852	958
peak963	50	52	50	95	79	44	50	140	83	81	145	136	78	96	54	67	58	63	73	45	143	188	119	98	75	111
peak964	84	102	122	146	97	87	88	410	273	271	607	263	286	285	83	84	68	126	101	100	534	427	392	294	227	272
peak965	130	182	177	224	113	122	102	774	379	538	1010	469	480	476	174	120	114	196	165	160	886	629	614	622	468	549
peak966	146	138	162	257	190	132	118	1590	971	1109	1984	1049	916	872	165	130	144	218	142	136	1595	1500	1038	1272	816	1130
peak967	454	465	575	561	585	537	492	6592	4215	5047	8871	4627	4435	3966	549	515	473	624	608	519	7905	6462	5557	5344	3672	4183
peak968	282	312	275	402	331	233	214	573	335	394	820	442	377	261	296	276	245	299	269	289	697	444	465	440	277	395
peak969	513	558	511	870	591	587	498	1318	797	995	1727	847	1097	794	560	609	525	527	600	508	1631	1258	1073	1054	699	767
peak970	136	150	118	170	130	100	103	1265	837	939	1548	957	888	847	159	144	105	152	136	157	1366	1165	1265	1009	744	953
peak971	20	29	18	24	22	22	18	229	128	151	285	125	106	100	40	20	16	28	22	32	238	186	178	114	97	108
peak972	31	56	41	33	41	43	33	259	163	199	222	164	176	162	20	22	27	46	40	37	269	284	227	158	128	161
peak973	515	644	614	745	612	573	553	1985	1285	1638	2751	1435	1719	1446	547	577	520	590	565	612	2698	2242	1831	1594	1185	1313
peak974	127	200	182	240	156	112	162	1439	895	1063	1831	1024	957	896	212	134	173	152	157	152	1663	1536	1174	1352	754	1157
peak975	72	45	76	93	74	72	37	202	125	164	279	114	166	140	68	54	62	58	72	79	240	236	138	134	119	120
peak976	70	94	86	109	67	70	76	1129	591	716	1480	679	695	644	127	78	79	125	76	92	1065	1110	844	839	544	677
peak977	137	134	97	142	160	153	97	718	466	472	675	503	422	482	132	198	139	144	136	106	667	548	560	566	409	416
peak978	62	62	62	57	48	54	54	440	304	422	712	390	356	256	54	58	48	60	76	58	588	487	344	348	235	358
peak979	54	60	48	54	54	85	80	352	227	290	363	263	271	173	50	58	62	65	59	44	319	314	281	252	195	204
peak980	12	32	34	78	56	37	40	496	380	449	768	453	397	326	28	29	23	58	30	22	563	574	592	452	292	374
peak981	30	94	33	36	50	34	34	889	484	452	1113	439	414	470	52	42	68	50	41	43	892	610	666	612	382	502
peak982	168	192	244	304	168	190	129	2122	1384	1706	2832	1520	1320	1196	192	152	156	284	221	203	2756	2007	1704	1624	1148	1452
peak983	112	188	152	201	214	142	174	586	462	489	1057	510	415	518	156	160	151	144	198	222	814	552	762	536	305	508
peak984	142	187	179	258	179	147	95	458	236	406	589	353	377	357	175	168	196	193	198	153	469	380	569	353	251	279
peak985	44	32	43	76	40	36	30	138	74	110	144	67	86	59	24	43	32	35	57	37	126	137	86	104	56	74
peak986	73	98	71	122	56	69	106	406	229	293	566	337	274	267	93	57	43	92	64	48	448	370	420	399	222	306
peak987	74	76	89	159	91	111	97	329	195	263	393	219	282	274	57	82	94	88	110	76	422	333	317	258	201	187
peak988	42	54	64	63	68	44	40	564	290	420	748	334	337	352	55	58	50	44	54	46	558	514	486	434	390	344
peak989	266	337	311	503	366	318	249	5042	3049	4000	5714	3638	3553	2886	344	349	279	450	355	278	5810	4601	4036	3935	2583	3029
peak990	189	210	228	276	190	202	203	2810	1800	1912	3618	2310	1928	2087	267	168	203	258	211	178	3157	2602	2350	2208	1602	1942
peak991	147	175	143	188	156	104	98	966	590	617	1061	654	680	554	168	151	127	171	146	145	888	742	760	735	474	641
peak992	160	168	184	166	149	166	159	3815	2594	3276	4922	2569	2459	2241	153	148	150	215	162	163	4364	3581	3578	3341	2165	2891
peak993	19	16	36	36	40	24	20	198	118	163	291	212	256	113	28	28	26	16	24	41	242	202	175	144	142	128
peak994	44	42	58	79	54	41	58	432	248	419	564	434	316	284	70	74	49	68	63	59	519	394	390	374	270	262
peak995	57	67	45	86	70	43	60	181	116	136	263	112	158	89	44	57	50	65	74	44	222	188	190	140	130	118
peak996	32	32	74	52	44	50	29	106	100	131	140	105	92	97	54	40	38	50	32	40	179	150	138	92	74	105
peak997	555	662	739	773	680	689	626	5384	3454	4559	6454	4230	4623	4149	662	652	552	713	677	493	5760	5278	5243	4238	3243	2951
peak998	50	32	52	75	56	48	53	250	152	230	233	157	146	131	51	46	45	61	64	51	242	220	198	139	105	137
peak999	24	42	42	82	37	30	42	370	136	236	356	224	281	169	58	44	38	40	63	38	310	229	365	221	145	182
peak1000	114	103	156	112	164	111	112	398	244	310	398	330	297	218	89	126	103	164	111	90	360	415	324	328	178	180
peak1001	187	192	216	242	188	142	167	2009	1158	1411	2339	1152	1318	1104	209	153	178	224	179	230	2025	1587	1364	1417	1059	1273
peak1002	60	42	68	84	52	50	46	163	140	166	268	179	161	118	56	30	44	72	54	41	207	237	134	176	176	172
peak1003	25	36	60	94	89	45	37	195	164	188	289	129	144	113	74	24	64	33	55	40	280	186	164	170	71	104
peak1004	120	136	123	206	181	138	90	619	403	517	942	509	473	391	98	126	106	136	127	136	804	448	429	514	330	446
peak1005	87	90	128	188	132	111	108	636	454	565	935	415	381	527	118	97	156	115	134	127	778	631	748	580	463	491
peak1006	10	12	6	14	6	10	18	61	61	45	82	80	67	42	2	19	8	9	6	14	96	64	69	66	36	62
peak1007	50	81	76	72	74	50	56	952	593	864	1132	684	612	519	28	76	40	78	60	82	1027	982	784	756	509	610
peak1008	168	245	178	219	240	234	206	1200	746	1174	1520	891	778	749	202	229	204	265	198	183	1489	1206	959	1037	734	841
peak1009	526	629	659	821	737	703	675	14583	8916	10853	19243	10765	10663	9219	878	713	660	886	650	555	15130	13816	11049	11250	7601	9289
peak1010	197	230	184	294	192	173	181	656	466	619	916	482	456	513	268	212	219	230	211	198	824	774	627	597	364	447
peak1011	343	531	495	640	524	423	422	3202	2017	2351	4430	2524	2478	2325	461	535	430	473	564	449	3799	2995	3055	2500	1682	2108
peak1012	334	445	452	599	398	355	295	1546	1012	1223	2341	1343	1483	1120	369	458	364	452	406	354	2008	1491	1475	1133	910	999
peak1013	14	14	10	18	10	2	6	140	89	125	188	100	102	49	10	8	8	10	18	16	144	123	111	67	68	101
peak1014	151	164	165	246	131	147	139	310	212	192	355	247	209	224	126	138	110	194	162	160	415	310	224	280	162	189
peak1015	86	97	134	140	88	85	120	335	202	304	406	143	162	190	110	116	94	124	110	148	442	266	268	286	148	255
peak1016	79	117	133	194	174	143	151	492	345	468	737	436	416	414	104	108	123	132	185	100	572	549	510	510	292	305
peak1017	334	316	335	485	347	428	319	1759	992	1346	2161	1217	1204	1042	421	315	324	434	346	358	1940	1423	1417	1394	886	1105
peak1018	958	1021	1088	1334	1016	988	910	2168	1482	2017	2883	1573	1790	1313	1031	914	889	1055	975	1014	2745	2447	2138	1892	1367	1448
peak1019	30	15	26	21	3	13	19	86	67	107	100	80	80	45	8	22	6	18	24	21	112	101	97	87	72	84
peak1020	70	62	57	76	36	50	57	404	328	406	466	276	292	250	58	55	52	63	50	62	486	404	394	368	224	269
peak1021	107	132	116	183	128	144	136	720	452	568	1028	472	473	484	157	134	104	138	159	147	937	643	684	651	466	535
peak1022	84	129	164	131	159	110	120	262	149	217	392	172	167	211	89	124	137	175	109	146	384	299	310	210	167	120
peak1023	24	40	26	28	28	44	26	80	100	125	218	114	128	92	28	20	25	33	30	16	132	159	180	80	116	98
peak1024	101	80	136	162	129	96	133	610	430	558	816	482	469	365	98	99	95	146	103	94	691	664	638	559	358	342
peak1025	126	132	121	155	114	99	93	467	314	327	632	289	218	280	140	122	112	124	121	113	490	390	376	337	238	326
peak1026	137	196	153	192	149	131	134	914	608	811	1424	682	726	654	161	172	140	147	107	166	1223	901	870	865	492	734
peak1027	106	108	148	165	90	144	101	1210	761	1096	1420	845	746	689	109	111	144	163	150	129	1236	1054	939	973	561	706
peak1028	52	58	54	54	45	32	38	252	165	186	379	169	169	188	76	48	40	74	56	34	277	245	171	240	139	111
peak1029	88	94	95	117	71	62	85	1335	917	981	1818	775	906	822	108	90	75	83	116	87	1408	1266	1201	1156	695	889
peak1030	3823	5172	5231	5920	5003	5194	4653	65650	42127	57293	76161	49774	52124	38537	5064	4994	4482	5398	4996	4357	72739	65431	55958	48123	36579	40163
peak1031	2216	2721	2592	3366	2618	2577	2412	17521	12328	16079	23085	14424	14810	12530	2749	2546	2312	2850	2532	2366	23312	19966	15941	14544	11703	12323
peak1032	3940	4611	4551	6450	4324	4492	4039	14095	9432	12778	19543	10031	10522	8901	4693	4321	3837	4891	4563	4536	17142	15633	12748	12503	8129	9453
peak1033	4	8	6	14	6	14	14	258	160	207	407	215	236	196	8	16	4	18	16	2	360	208	208	226	151	204
peak1034	979	1140	1197	1554	1240	1151	1092	10379	6464	8233	15202	7331	6917	6654	1235	1162	1140	1309	1197	1029	12542	10953	8742	9203	6080	7168
peak1035	774	863	955	1354	883	855	779	6978	4419	5046	11449	5300	4913	5638	1105	902	792	1092	913	820	9870	7791	6077	6456	4319	4841
peak1036	297	378	355	493	373	303	283	1586	1037	1233	2259	1112	1086	1055	317	301	344	281	337	319	1882	1525	1372	1283	842	997
peak1037	88	76	86	105	98	78	64	460	348	307	446	388	313	219	102	87	100	98	98	62	425	392	414	284	247	230
peak1038	6	8	28	12	10	28	8	203	186	164	222	132	166	116	10	4	12	35	17	18	197	170	160	140	86	92
peak1039	2236	2650	2593	3555	2635	2430	2245	16320	10939	12993	22987	11832	11899	11571	2412	2547	2483	2961	2817	2496	20607	16343	14886	13872	9832	10929
peak1040	176	232	233	269	178	201	228	1922	1468	1547	2307	1579	1345	1423	216	242	251	172	250	190	2227	1966	2138	1572	1221	1314
peak1041	599	618	644	790	682	560	558	15597	9094	11985	19057	10089	9681	7599	765	636	715	778	637	588	15606	13645	12340	11846	7672	9453
peak1042	143	162	177	208	108	116	121	791	551	649	1292	622	552	484	156	150	132	193	125	166	1002	831	743	702	544	548
peak1043	20	20	28	36	10	12	24	225	110	160	303	162	146	168	25	45	30	70	18	32	252	182	163	156	139	169
peak1044	38	44	48	57	62	61	30	357	208	200	339	191	166	189	51	42	34	60	52	50	278	298	250	256	166	242
peak1045	261	272	307	368	293	225	207	1521	845	1064	1831	956	946	1050	294	254	231	308	279	240	1670	1327	1467	1133	907	757
peak1046	452	574	545	652	464	439	475	1447	882	1130	1484	1121	1017	948	507	538	390	441	578	505	1479	1325	1376	1079	811	810
peak1047	214	240	251	335	222	189	231	375	239	291	471	281	325	244	205	210	227	246	278	237	519	454	280	302	201	304
peak1048	216	292	265	332	241	224	259	1163	686	821	1524	780	816	664	208	253	232	316	254	258	1297	1121	830	856	679	778
peak1049	40	32	35	68	35	37	51	76	58	86	96	104	41	52	18	30	23	47	49	34	102	118	66	54	40	58
peak1050	28	30	48	50	42	56	22	384	290	352	565	232	264	242	44	26	35	66	40	40	470	390	298	350	240	288
peak1051	44	52	54	67	50	38	42	1086	672	840	1411	722	601	629	52	40	41	58	66	42	1195	995	896	864	594	666
peak1052	40	54	62	52	50	35	40	266	124	226	248	168	146	186	46	42	34	48	52	60	249	234	188	199	108	154
peak1053	62	30	28	92	36	43	22	180	114	179	210	124	118	77	80	24	18	19	54	27	174	157	125	124	72	146
peak1054	20	27	22	34	26	22	17	249	121	132	284	203	155	94	54	26	20	30	26	14	237	180	202	185	110	136
peak1055	24	36	14	50	28	10	14	215	110	119	256	176	122	164	11	22	22	26	22	20	262	210	206	123	116	112
peak1056	28	64	43	62	26	55	26	180	136	193	277	176	148	136	34	52	34	58	44	22	266	230	166	149	114	142
peak1057	52	64	76	75	32	44	58	492	294	302	560	298	292	281	54	76	42	46	56	78	512	485	386	426	235	340
peak1058	184	236	225	270	193	162	172	2340	1357	1621	2728	1610	1507	1435	264	246	200	220	233	178	2439	2132	1852	1858	1189	1597
peak1059	141	135	124	193	126	112	89	311	182	252	377	172	176	171	104	140	118	138	116	130	301	276	217	237	139	187
peak1060	129	176	143	226	232	155	124	1277	866	1129	1822	955	971	1002	146	133	170	194	185	118	1470	1343	1260	1067	834	858
peak1061	79	94	138	128	92	79	93	1512	859	1166	1993	1047	1047	754	134	94	94	131	86	87	1432	1206	1324	1017	739	978
peak1062	153	133	185	190	116	138	134	1672	959	1255	2038	1167	1029	1029	144	139	158	185	119	96	1998	1399	1287	1357	851	1079
peak1063	62	60	65	109	85	67	77	998	613	702	1286	609	578	624	105	100	106	89	112	110	1182	934	755	760	568	674
peak1064	6	6	16	32	12	12	10	158	120	176	328	130	117	56	14	12	12	12	22	14	224	132	182	144	88	108
peak1065	28	29	41	28	18	22	36	255	204	258	492	168	203	216	36	27	30	34	27	34	426	279	333	240	197	229
peak1066	31	35	46	60	54	67	32	420	230	341	453	286	284	248	33	49	45	74	61	57	401	370	363	268	273	222
peak1067	290	309	349	486	265	255	291	1133	667	918	1543	803	757	879	323	249	285	355	322	298	1438	1083	1103	919	754	760
peak1068	46	50	44	71	58	30	34	231	150	159	324	186	134	132	64	50	65	47	62	46	237	206	206	210	93	149
peak1069	138	160	159	184	177	128	139	2294	1223	1674	2828	1465	1437	1240	172	117	121	166	154	148	2540	1916	1649	1560	1097	1403
peak1070	475	654	533	723	513	519	591	7506	4531	5473	8718	5236	5285	4733	619	533	538	655	572	512	8932	7232	6130	5858	4047	5400
peak1071	18	14	8	16	23	12	9	112	60	136	161	81	75	74	10	15	4	31	8	16	130	130	103	72	63	72
peak1072	294	354	408	396	372	278	288	2196	1654	1936	3027	1538	1661	1511	339	312	294	404	398	328	2619	2386	1889	1885	1327	1601
peak1073	182	226	193	200	178	210	181	2490	1414	1895	2811	1591	1589	1330	206	237	186	233	226	182	2561	2129	1941	1968	1260	1604
peak1074	80	89	102	93	134	92	96	447	358	359	670	397	339	379	115	55	106	127	108	92	527	482	434	427	269	401
peak1075	84	79	121	168	96	94	85	436	244	328	526	274	184	242	76	104	60	115	85	105	367	450	320	348	244	278
peak1076	60	66	40	69	46	25	34	266	149	215	401	207	167	160	36	43	52	54	42	54	302	277	248	200	100	211
peak1077	264	277	286	320	244	228	253	479	332	447	683	377	420	330	254	205	183	274	220	215	685	626	458	483	353	340
peak1078	244	260	293	352	264	213	242	1210	822	1005	1761	962	857	734	369	307	209	320	297	306	1726	1480	949	1118	702	764
peak1079	117	124	129	189	132	109	140	774	457	523	1216	477	519	532	221	126	90	215	140	122	1046	786	655	726	421	667
peak1080	90	145	78	197	130	102	101	227	160	211	502	290	196	197	92	101	105	125	94	113	363	328	200	175	139	181
peak1081	63	70	56	108	78	58	40	182	104	110	238	135	116	120	67	58	76	60	65	73	177	181	140	145	84	111
peak1082	136	144	151	183	176	193	141	272	146	301	430	249	202	179	153	177	151	106	188	160	339	262	245	197	164	151
peak1083	100	139	156	211	106	191	98	1354	764	973	1829	977	972	932	133	128	125	132	122	159	1506	1156	1365	1105	693	944
peak1084	850	1030	1060	1130	970	896	958	23435	13737	16448	28794	15334	15171	13187	1240	1006	1035	1192	1069	848	23698	19967	17653	17157	12193	15051
peak1085	520	586	560	784	457	554	479	7694	4723	5814	9338	4710	4827	4111	643	512	619	601	568	582	7838	6704	6569	6058	3910	5242
peak1086	78	149	124	132	125	120	112	502	357	410	616	345	248	305	119	116	145	143	114	91	494	478	471	479	252	416
peak1087	89	94	117	233	88	95	75	300	205	227	414	232	159	248	128	130	83	142	129	89	401	335	298	307	156	228
peak1088	197	255	234	284	191	179	143	665	497	505	964	447	380	482	250	217	198	256	197	195	881	640	544	630	367	558
peak1089	204	194	176	274	155	172	130	736	430	570	933	472	502	467	152	168	155	199	176	186	775	709	659	547	344	427
peak1090	66	104	60	79	60	69	62	323	202	242	378	172	233	144	76	58	66	79	84	48	354	334	269	264	132	136
peak1091	361	418	414	512	331	332	313	838	514	658	1110	590	644	574	380	381	327	382	384	340	994	700	731	589	527	482
peak1092	380	436	463	569	472	449	391	6860	3870	5027	8442	3830	4136	3833	512	421	489	542	470	449	6927	5600	5689	5832	3379	4971
peak1093	236	209	196	266	204	224	185	1098	676	936	1292	763	822	603	193	211	230	284	192	188	1191	998	886	848	565	744
peak1094	430	441	352	564	359	350	363	3232	1890	2491	3898	2032	2144	1785	452	290	360	538	440	430	2936	2601	2538	2584	1723	2346
peak1095	2	14	0	6	6	4	8	217	113	124	315	178	190	118	6	8	6	13	6	0	186	185	156	161	104	110
peak1096	46	72	70	110	80	66	58	394	212	325	426	286	302	253	72	62	64	86	56	76	434	304	361	294	157	171
peak1097	34	63	60	56	48	50	62	536	364	438	826	424	452	355	52	59	72	86	64	44	664	488	518	416	238	356
peak1098	253	316	259	425	372	292	269	3246	2206	2590	5274	2564	2502	2655	313	321	295	339	291	284	4588	3604	3261	2928	2105	2494
peak1099	232	269	256	374	294	256	283	779	462	649	1091	565	709	518	242	326	197	251	214	207	900	832	602	567	456	531
peak1100	176	165	195	280	168	203	152	583	301	357	626	386	373	347	185	164	130	186	206	167	582	511	413	452	292	326
peak1101	34	31	49	55	42	62	53	323	168	207	319	164	194	148	51	48	41	90	56	38	330	196	191	209	110	160
peak1102	63	59	79	101	66	66	74	322	195	255	377	208	233	185	85	53	41	70	94	78	262	278	227	215	145	142
peak1103	313	313	344	484	283	321	280	1066	614	811	1413	701	740	645	332	305	313	322	351	290	1009	1089	835	830	599	728
peak1104	152	168	145	210	153	135	106	443	319	339	698	260	272	266	126	132	126	125	157	124	485	407	340	347	254	362
peak1105	44	24	44	29	38	40	46	463	291	383	598	336	377	270	40	25	44	45	30	19	445	414	437	332	199	278
peak1106	11	17	9	12	10	10	6	156	67	76	136	73	46	68	4	6	14	10	12	16	112	106	94	93	73	64
peak1107	59	48	62	99	48	40	53	278	152	245	348	193	185	164	38	41	48	62	46	44	306	283	224	234	140	205
peak1108	42	44	26	52	18	36	34	344	262	300	494	280	210	282	36	26	32	54	46	32	350	354	302	317	177	300
peak1109	32	33	16	48	30	41	35	247	178	262	270	232	229	196	14	41	22	43	69	26	270	234	280	202	139	143
peak1110	84	126	119	156	148	136	155	706	384	509	874	423	563	515	122	137	154	112	157	144	818	610	696	497	331	531
peak1111	10	26	12	8	14	16	24	178	100	160	236	142	120	135	16	10	13	10	16	20	205	188	125	174	93	114
peak1112	9	16	16	22	12	12	19	139	84	129	196	80	126	82	37	19	4	22	31	6	180	140	108	121	111	115
peak1113	9	6	8	8	12	2	6	86	68	62	154	76	52	76	17	2	8	3	10	4	108	112	64	74	54	46
peak1114	26	39	40	43	34	32	28	298	192	202	410	191	209	169	30	20	36	50	17	33	320	258	253	235	158	212
peak1115	26	10	14	43	44	16	12	217	169	152	286	160	114	88	26	12	21	12	26	10	178	134	237	160	107	140
peak1116	16	24	39	43	21	14	21	284	157	202	494	215	222	199	30	38	22	14	14	12	231	273	271	180	173	208
peak1117	49	52	37	75	60	40	53	165	107	127	178	131	119	123	51	58	48	49	42	60	180	165	174	171	126	133
peak1118	64	62	76	96	71	85	51	68	79	61	121	48	63	52	72	67	53	96	135	66	88	83	38	52	42	71
peak1119	215	283	284	413	237	272	206	1640	1046	1317	1944	1166	1191	1074	306	231	271	229	294	270	1748	1583	1408	1283	946	1014
peak1120	30	30	22	30	22	42	25	304	196	174	385	196	158	168	30	36	26	34	20	28	306	269	312	260	171	245
peak1121	34	40	48	36	42	40	37	364	220	316	415	272	276	206	60	34	30	24	34	33	414	339	298	284	144	252
peak1122	75	84	87	96	44	81	67	329	187	298	379	237	330	245	69	77	87	50	71	51	410	350	356	263	192	203
peak1123	10	14	6	10	0	9	6	134	60	72	104	46	58	30	10	14	6	10	7	14	101	79	80	61	41	54
peak1124	10	10	16	16	18	14	4	220	154	217	426	141	182	90	18	10	10	20	12	8	330	250	222	264	168	218
peak1125	245	213	203	287	199	210	236	2092	1257	1766	2731	1458	1255	1443	230	273	222	270	237	219	2338	1772	1854	1750	1048	1422
peak1126	27	36	29	32	32	33	24	590	362	409	716	359	332	319	40	18	22	31	26	23	559	426	413	342	225	356
peak1127	22	26	38	52	16	20	16	232	132	232	303	149	160	162	24	40	18	39	35	34	311	220	257	184	128	116
peak1128	12	11	29	14	25	12	12	205	79	174	316	70	72	90	29	35	10	14	14	10	244	185	192	183	118	159
peak1129	53	82	63	89	72	63	66	322	227	310	420	264	230	200	60	48	56	67	52	45	270	327	271	260	194	173
peak1130	78	78	91	126	89	87	70	1056	697	830	1125	676	762	562	75	90	91	133	104	104	978	914	950	889	550	664
peak1131	37	50	68	59	26	73	37	223	175	228	424	168	173	116	54	42	61	54	66	49	284	194	237	221	157	153
peak1132	170	169	153	210	120	107	112	1055	694	715	1402	634	526	584	165	168	174	186	192	172	1310	1052	854	990	632	692
peak1133	452	474	527	677	516	416	426	1807	1121	1278	2286	1056	1122	899	515	466	402	516	419	466	1977	1702	1518	1460	970	1196
peak1134	1815	2109	2065	2622	1996	2042	1974	2809	1835	2267	3721	2275	2249	1983	1916	1840	1802	1994	2073	1955	3439	2901	2567	2334	1641	1885
peak1135	220	214	204	318	223	224	228	1183	801	806	1893	884	727	862	264	213	250	247	212	223	1590	1405	967	1126	664	949
peak1136	944	1105	928	1649	901	857	849	2044	1427	1595	2889	1509	1551	1357	1031	932	894	956	1047	975	2612	2281	1893	1985	1403	1595
peak1137	126	159	140	201	156	133	115	324	193	232	389	276	240	245	165	130	154	118	142	143	284	233	299	244	142	186
peak1138	12	15	9	38	23	23	3	119	103	106	212	118	89	77	8	9	24	24	16	17	140	122	114	109	69	80
peak1139	42	52	74	86	14	30	58	982	611	752	1210	671	599	663	50	50	58	70	44	20	1092	928	806	822	550	748
peak1140	453	480	482	735	537	619	497	4470	2762	3693	5414	3399	3320	2893	483	464	524	566	553	445	4154	4332	4020	3277	2430	2644
peak1141	82	77	70	100	102	73	63	475	321	341	600	307	298	303	93	96	86	118	133	91	493	555	401	348	306	329
peak1142	14	6	10	27	11	6	34	174	116	139	311	156	152	196	14	16	8	10	10	6	220	228	200	164	160	136
peak1143	18	14	6	16	30	17	14	144	88	135	229	150	97	126	8	17	30	6	20	14	201	147	172	117	115	98
peak1144	40	42	16	61	52	30	23	117	71	77	133	50	84	84	22	24	23	29	34	30	155	129	102	88	55	75
peak1145	12	23	23	70	20	24	26	104	84	86	177	98	104	62	20	9	14	32	12	35	118	96	122	103	74	74
peak1146	42	26	30	28	18	26	26	260	168	132	424	168	214	166	34	13	10	24	16	18	282	216	236	203	126	116
peak1147	26	43	26	41	42	28	38	244	148	187	306	158	198	128	24	26	34	35	52	28	247	312	234	200	124	228
peak1148	194	191	178	223	190	191	217	729	471	508	962	491	492	549	226	189	153	258	173	218	951	783	618	840	523	655
peak1149	2792	2890	2653	3748	2671	2393	2211	3057	1889	2380	4140	2044	1860	1742	2627	2526	2443	2834	2711	2794	3349	3113	2491	2593	1735	1938
peak1150	5123	6233	6020	7302	6298	5752	5176	37090	23095	29367	42692	28432	27236	22219	5167	5835	5609	5955	6469	5931	36843	34867	32027	26347	19464	22810
peak1151	2708	3343	3597	4096	3139	3310	3039	17919	11558	16693	21469	14015	13966	10602	2881	3251	2958	3126	3788	3010	18180	16960	17902	13596	9933	9657
peak1152	42	116	109	104	58	59	56	516	328	410	587	311	340	362	65	74	82	102	100	70	603	384	412	366	281	268
peak1153	20	27	30	72	40	28	30	289	274	206	402	186	231	225	35	12	42	70	48	14	402	300	384	265	205	216
peak1154	39	78	88	99	47	77	88	233	179	232	273	201	202	194	81	46	63	113	57	71	255	279	265	166	129	201
peak1155	46	62	48	64	58	34	48	214	124	138	266	118	125	82	48	37	38	44	51	40	185	191	184	156	98	120
peak1156	50	53	53	87	69	48	49	548	290	346	616	363	434	370	61	59	61	58	70	60	528	480	538	309	280	293
peak1157	38	54	62	58	43	28	23	137	103	97	130	98	77	102	64	47	46	41	70	48	171	125	108	104	94	85
peak1158	66	61	48	71	60	52	49	794	516	594	881	464	544	390	74	48	47	52	46	55	866	692	686	621	412	446
peak1159	79	189	140	140	132	132	107	2420	1504	1804	3231	1681	1560	1574	208	122	139	164	130	102	2866	2098	2068	2010	1160	1770
peak1160	320	412	445	648	410	385	309	1344	904	1094	1713	886	980	806	444	356	307	433	381	381	1654	1307	1015	1087	786	1151
peak1161	332	338	326	310	290	296	254	1189	720	991	1331	879	1005	851	257	310	314	296	280	283	1240	1140	931	926	561	604
peak1162	1104	1236	1228	1463	1267	1166	990	7156	4681	5813	9059	5261	5232	4621	1146	1157	1066	1211	1123	1233	7098	6507	5753	5296	3905	4281
peak1163	36	42	20	37	56	46	35	478	309	388	451	270	360	250	47	38	27	40	42	36	485	450	436	331	238	286
peak1164	116	159	129	168	107	82	125	277	172	245	433	188	202	148	132	138	100	111	129	131	285	283	251	246	141	171
peak1165	45	30	54	57	42	35	53	576	312	400	617	444	476	336	45	56	38	46	34	28	656	520	462	386	296	353
peak1166	26	46	12	18	36	32	24	304	179	198	371	136	160	212	58	35	21	42	41	42	243	259	214	266	152	264
peak1167	62	75	76	88	36	66	38	285	242	244	454	218	238	204	54	94	84	100	75	74	360	270	372	244	170	164
peak1168	68	45	56	64	52	60	40	162	127	122	239	160	122	98	70	39	35	31	56	16	257	169	151	147	84	100
peak1169	106	108	90	148	141	86	84	629	354	367	720	394	454	334	114	98	89	94	128	106	558	526	565	358	241	354
peak1170	523	635	657	762	578	507	469	1126	682	823	1533	737	797	683	588	534	451	489	543	623	1355	994	981	809	713	639
peak1171	270	258	264	290	263	227	223	870	588	763	972	538	667	499	296	283	317	249	217	300	979	959	617	763	439	504
peak1172	70	100	96	149	90	78	52	669	368	566	852	447	413	323	118	87	84	108	88	71	707	707	593	582	410	425
peak1173	302	347	369	467	291	378	313	2777	1727	2349	3609	1796	1835	1627	410	363	371	460	342	347	3279	2876	2312	2266	1525	1930
peak1174	20	13	38	29	24	37	15	212	155	207	265	127	114	190	22	26	24	29	25	24	284	186	204	176	124	118
peak1175	78	112	81	124	45	74	83	346	171	227	396	212	182	206	102	48	102	82	104	92	300	266	289	279	153	198
peak1176	12	14	12	10	12	4	6	134	110	106	116	81	60	56	12	10	18	20	18	15	176	116	120	101	82	74
peak1177	79	102	109	132	100	80	98	1030	574	640	1218	580	562	441	108	62	86	102	75	72	895	874	760	793	463	677
peak1178	43	71	60	154	106	66	66	922	634	795	1508	740	681	606	93	74	68	132	82	77	1248	942	752	782	569	602
peak1179	264	224	191	292	216	217	236	1646	1160	1194	2647	1145	1000	1107	304	250	222	234	229	220	1577	1641	1430	1431	990	1115
peak1180	126	194	134	208	192	143	160	801	475	524	981	522	443	401	160	182	142	137	151	152	797	726	716	580	348	424
peak1181	4	14	20	20	15	28	34	76	58	105	110	32	47	50	16	12	18	4	16	12	132	80	100	57	71	58
peak1182	192	204	193	232	204	196	189	1150	772	968	1340	915	876	730	176	236	180	203	246	197	1116	1025	958	761	650	672
peak1183	30	42	52	109	57	65	49	205	139	144	224	122	144	138	43	47	51	51	72	31	136	237	205	119	131	104
peak1184	106	81	68	144	130	98	98	445	294	354	673	252	283	297	90	69	77	126	110	100	586	462	366	318	231	393
peak1185	325	434	411	426	450	374	377	6400	3867	4516	8198	4080	3991	3852	442	353	415	446	351	311	6676	5725	5079	4812	3371	4024
peak1186	72	44	64	40	22	39	49	69	50	83	98	45	96	58	31	60	33	23	46	41	103	100	71	47	56	64
peak1187	128	111	136	172	122	132	118	1033	537	760	1165	702	750	498	131	160	126	108	104	128	1058	990	876	720	442	555
peak1188	183	247	235	313	211	188	159	983	487	769	1251	608	562	561	241	183	196	239	201	206	834	860	762	739	508	627
peak1189	117	154	134	152	180	162	120	840	415	556	901	537	444	503	100	153	136	134	155	182	662	567	656	570	457	422
peak1190	56	39	51	86	62	53	49	463	236	302	538	286	278	266	52	74	42	126	56	34	422	410	407	296	222	216
peak1191	121	119	100	127	104	111	114	335	238	380	431	290	237	270	121	118	99	140	120	89	342	258	391	340	209	214
peak1192	175	159	132	211	134	113	126	255	240	228	363	178	167	168	140	145	112	98	183	157	269	219	220	274	169	214
peak1193	99	123	120	152	85	76	108	1162	542	822	1327	665	620	683	122	92	114	130	137	112	1186	955	893	854	641	729
peak1194	179	186	163	215	128	171	162	545	354	403	626	313	262	321	183	195	204	225	186	175	537	496	426	412	283	294
peak1195	46	52	34	68	76	48	52	290	234	296	520	227	174	190	46	44	44	36	30	40	401	310	352	252	174	232
peak1196	77	107	102	94	118	79	100	1949	1218	1291	2496	1438	1072	1056	89	102	93	125	94	91	1930	1595	1602	1470	998	1322
peak1197	518	595	522	658	464	417	410	1796	1150	1379	2500	1157	1145	1104	500	432	432	603	529	447	2002	1805	1581	1528	984	1323
peak1198	358	489	433	584	483	497	451	12585	7102	10084	15461	8644	8271	6207	633	435	406	576	543	376	11607	10371	10284	9058	5814	7368
peak1199	82	124	84	154	94	104	67	460	278	392	577	351	312	304	110	106	75	96	89	104	513	470	425	383	243	317
peak1200	34	21	8	33	4	17	16	264	178	217	315	170	219	168	12	6	11	21	6	20	297	281	242	255	166	194
peak1201	80	104	84	100	80	50	50	245	265	251	387	164	152	145	76	54	60	82	86	82	340	328	207	278	147	165
peak1202	68	78	53	133	88	77	102	1143	639	978	1460	794	789	809	88	87	102	103	115	96	1106	948	1119	902	689	674
peak1203	154	274	279	363	253	266	198	824	557	819	1083	550	580	500	269	222	199	225	278	212	806	832	834	599	501	421
peak1204	30	30	34	39	36	28	26	299	256	203	400	228	212	194	18	50	25	36	28	18	426	329	266	283	188	244
peak1205	372	396	466	600	446	364	310	1366	929	1224	2286	1150	1084	958	436	404	358	408	358	394	1960	1623	1248	1320	902	947
peak1206	448	545	530	702	472	448	460	4884	3204	3927	6484	3700	3718	3166	601	509	450	538	492	401	5751	4711	4165	3715	2700	3003
peak1207	874	1108	1268	1547	1203	1225	1069	3435	2167	3114	4011	2781	3065	2543	1148	1209	1116	1122	1256	1055	3762	3717	3304	2520	1945	1936
peak1208	22	40	48	17	28	28	28	204	134	178	302	150	174	101	28	44	28	33	34	37	226	224	200	142	116	97
peak1209	50	70	54	67	46	34	46	170	96	102	190	79	90	80	58	52	68	56	47	40	94	115	90	79	87	70
peak1210	60	76	76	100	65	54	48	1098	632	824	1112	659	743	524	76	60	72	116	58	79	1085	937	802	809	473	718
peak1211	180	233	217	250	150	178	178	1828	1080	1286	2452	1274	1210	1264	192	180	169	165	174	219	1966	1672	1545	1469	1034	1178
peak1212	47	62	27	33	29	44	48	220	77	150	154	112	93	100	34	48	31	56	46	47	152	150	183	155	95	115
peak1213	8	12	20	26	24	10	6	562	288	349	676	407	374	310	26	22	18	8	26	14	520	402	412	416	244	376
peak1214	53	64	68	66	48	40	53	439	219	263	602	267	254	333	51	38	74	41	48	84	387	334	340	277	233	282
peak1215	67	86	109	98	74	77	70	1501	933	1121	2219	1106	978	911	95	94	99	104	89	96	1541	1417	1474	1103	789	980
peak1216	894	1118	1043	1401	981	1061	977	6927	4698	6210	9232	5349	5631	4525	1102	1053	1013	1012	1152	951	8420	6639	6671	5636	3953	4116
peak1217	31	50	48	46	54	38	41	236	117	186	262	148	148	138	22	47	51	44	44	48	260	247	180	200	138	178
peak1218	52	61	60	67	85	76	51	205	180	219	367	158	226	188	43	40	48	56	57	55	373	306	194	239	125	156
peak1219	70	69	46	98	87	73	65	170	106	99	231	119	164	113	88	68	62	69	55	71	175	168	127	168	102	113
peak1220	113	103	153	194	161	109	104	647	438	522	1005	495	417	455	114	168	146	178	107	139	715	563	549	509	376	518
peak1221	83	80	105	126	101	74	70	823	528	629	1200	593	457	592	97	91	114	120	102	91	899	748	719	598	492	662
peak1222	16	24	31	26	24	28	16	364	194	242	394	213	232	176	14	22	8	36	18	10	384	306	333	234	194	170
peak1223	241	295	311	341	349	249	254	795	553	702	1126	626	654	644	297	245	193	313	291	242	1083	678	716	650	423	437
peak1224	179	269	295	346	308	262	228	1370	1054	1375	2103	1170	1237	1154	303	232	200	290	313	213	1888	1438	1496	1270	888	846
peak1225	14	6	16	10	14	2	2	194	94	174	226	146	130	99	4	4	6	12	6	4	174	152	172	158	99	178
peak1226	64	88	88	150	108	150	112	484	275	415	507	344	386	298	145	81	88	152	114	123	494	498	470	512	288	396
peak1227	124	98	126	176	142	116	94	582	369	470	868	438	375	349	87	112	140	86	135	102	596	545	388	437	303	385
peak1228	49	14	32	28	12	11	10	146	119	147	236	104	77	112	23	16	49	37	21	8	188	122	133	101	115	110
peak1229	24	59	36	44	31	21	28	381	221	272	452	248	227	216	41	42	24	30	43	18	357	345	357	318	151	179
peak1230	253	404	488	526	364	320	340	1214	755	1075	1583	806	860	686	331	355	364	374	337	399	1481	1123	989	958	652	862
peak1231	46	47	65	63	34	33	24	373	242	298	410	268	222	224	29	29	26	44	44	49	365	376	376	305	189	262
peak1232	107	114	138	164	147	138	87	319	180	182	326	161	177	148	92	95	110	149	122	148	303	238	209	232	123	200
peak1233	58	44	48	84	33	36	24	216	170	163	230	101	117	175	54	62	70	51	44	29	233	196	145	180	113	145
peak1234	123	182	174	244	124	144	152	892	570	642	1068	581	525	591	142	150	122	193	191	121	867	785	867	680	521	533
peak1235	20	38	41	69	44	28	23	150	91	126	212	119	108	145	28	31	41	54	41	55	162	199	183	138	64	112
peak1236	42	40	50	20	56	29	22	140	61	74	169	70	55	90	21	49	42	47	50	69	112	104	120	98	72	84
peak1237	32	42	45	34	32	24	34	56	66	62	102	100	72	91	23	38	35	48	36	47	84	131	111	93	69	94
peak1238	258	326	289	432	327	237	233	3474	1922	2337	4512	1980	2044	1836	326	305	277	359	311	252	3801	3182	2639	2750	1671	2291
peak1239	18	48	48	51	31	24	30	300	251	310	680	248	227	216	50	40	52	29	42	35	408	360	324	265	154	228
peak1240	88	69	97	99	89	80	74	249	169	221	275	198	248	170	70	80	47	61	73	71	356	213	191	217	125	150
peak1241	363	495	472	575	511	410	396	5358	3895	4215	7490	3980	3280	3718	444	396	412	496	486	462	6276	5029	5266	4440	3123	3361
peak1242	179	265	269	286	290	244	213	1968	1332	1555	2513	1425	1273	1578	276	226	204	265	254	215	2179	1633	1834	1716	1236	1292
peak1243	167	159	188	237	158	185	144	1788	1010	1223	2325	1159	1052	1074	177	187	122	166	159	154	1809	1634	1458	1286	935	1148
peak1244	118	154	123	186	126	116	109	557	371	421	892	457	370	397	114	131	106	102	124	119	625	592	438	463	317	369
peak1245	344	475	502	634	436	485	415	5484	3446	4682	7294	3887	3860	3423	532	495	519	540	589	480	6189	5420	4967	4741	3179	3664
peak1246	4	24	8	18	11	8	28	171	113	110	160	85	95	108	38	20	26	18	11	24	167	196	143	120	56	109
peak1247	38	28	20	46	30	26	38	148	70	98	227	154	141	78	44	18	20	52	32	44	121	150	130	130	122	106
peak1248	14	6	0	27	16	2	8	119	71	62	151	74	87	69	15	13	12	16	14	12	127	91	98	108	88	73
peak1249	254	316	379	402	377	320	316	1704	1231	1553	2123	1287	1194	1017	348	319	242	277	309	291	2174	1782	1440	1419	933	1228
peak1250	235	302	351	355	260	201	245	2559	1664	2081	3453	2138	2009	1788	312	290	236	317	315	248	3245	2484	2604	2186	1509	1762
peak1251	154	140	156	180	150	142	124	1056	760	801	1254	793	734	603	160	118	117	110	120	117	1182	994	831	783	550	638
peak1252	244	299	301	318	274	287	236	2171	1377	1603	2662	1598	1565	1517	270	292	312	268	318	244	2238	1928	1973	1687	1286	1268
peak1253	76	97	85	140	62	73	79	401	294	380	571	364	330	288	80	85	64	62	104	77	558	435	445	321	269	247
peak1254	925	970	946	1543	1046	813	823	4465	2742	3117	6829	2724	2722	2997	1110	1073	943	1097	984	939	5335	4565	3678	3966	2784	3197
peak1255	128	153	162	185	208	128	103	896	610	656	1144	570	525	505	171	138	157	201	174	186	1020	826	624	738	452	580
peak1256	1050	1284	1155	1500	1166	1108	1035	4669	3227	3923	6330	3482	3044	3156	1112	1087	1121	1345	1106	1109	5445	4633	4362	3833	2726	2775
peak1257	20	22	16	23	16	12	11	170	128	136	174	142	128	114	6	11	17	24	20	22	178	146	166	202	112	92
peak1258	711	956	896	1073	844	868	750	5632	3810	5219	6445	4134	4245	3563	726	848	804	805	978	728	6242	5490	5345	4235	3264	2973
peak1259	624	665	601	781	611	497	424	1594	927	1130	2060	1033	906	1058	606	564	581	684	700	563	1741	1425	1223	1278	826	1084
peak1260	1522	1499	1401	1980	1411	1335	1244	2964	1846	2135	3855	1735	1991	2006	1233	1471	1239	1685	1554	1485	3402	2927	2486	2270	1593	1809
peak1261	1041	1111	1101	1270	1100	1039	956	5398	3299	3979	7193	3718	3800	3236	982	1034	1041	1159	1127	1167	6038	5054	4349	4173	2918	3752
peak1262	456	527	476	691	500	408	431	1478	944	1101	2184	1023	1000	889	516	412	452	621	482	442	1755	1451	1243	1207	854	1094
peak1263	976	1052	942	1281	1011	856	817	2846	1876	2234	4311	1881	1908	1939	973	910	917	1042	1033	882	3615	3285	2822	2595	1688	2163
peak1264	189	246	315	344	284	226	213	596	417	444	1160	458	441	490	255	228	220	336	246	228	801	662	658	493	375	559
peak1265	802	815	792	886	747	767	767	1049	684	852	1337	664	720	622	697	806	737	835	890	736	1159	1162	1061	808	696	673
peak1266	413	484	434	656	491	391	360	712	537	561	962	559	430	469	423	454	446	453	443	523	909	700	666	571	395	450
peak1267	187	135	186	222	191	134	143	1116	654	768	1194	722	657	644	180	158	159	172	213	206	1044	862	730	727	629	663
peak1268	181	205	277	301	269	251	235	2063	1346	1862	2482	1514	1635	1338	279	240	230	249	270	232	2102	1859	1944	1619	1054	1114
peak1269	293	325	329	449	311	290	268	1409	933	1183	2062	984	965	890	253	291	293	309	362	355	1741	1501	1241	1238	713	1013
peak1270	284	307	333	457	353	294	319	931	594	756	1046	620	671	524	324	276	302	320	343	313	1024	955	744	782	502	680
peak1271	333	449	405	488	447	402	363	9119	5856	6933	10854	6316	5991	4898	540	509	429	525	418	377	10500	9101	7716	7189	5003	5799
peak1272	99	190	184	210	171	162	125	1163	706	921	1259	754	716	644	189	129	140	168	140	128	1376	915	957	920	627	843
peak1273	169	175	154	183	176	194	141	3040	1777	2063	3818	1999	1778	1624	221	154	164	270	201	149	2903	2525	2470	2098	1547	2120
peak1274	16	4	20	16	12	19	12	148	160	182	216	90	130	130	12	20	14	18	6	6	140	162	212	164	116	126
peak1275	59	81	68	124	93	63	66	175	156	161	244	157	153	128	70	86	85	56	71	95	253	189	164	143	124	135
peak1276	24	24	24	22	18	12	26	348	226	273	348	262	249	182	16	22	16	26	12	18	353	246	302	248	186	214
peak1277	26	31	27	21	23	18	30	346	208	262	288	216	254	185	32	21	14	32	24	16	463	438	254	232	162	175
peak1278	10	6	12	6	4	0	8	185	116	129	139	88	79	91	2	2	6	6	8	7	163	111	148	132	81	101
peak1279	2	12	6	16	4	10	8	186	110	193	274	163	135	136	4	10	14	6	8	11	208	213	168	174	99	138
peak1280	16	11	44	40	22	18	20	135	81	96	229	138	132	85	24	18	22	32	26	22	184	152	147	148	62	126
peak1281	12	8	20	18	22	12	20	255	124	164	204	153	104	130	26	17	24	23	24	10	227	176	204	232	122	130
peak1282	51	35	53	68	40	48	35	302	223	249	412	175	159	190	41	38	42	36	52	46	366	284	228	270	195	202
peak1283	1914	2065	1956	2857	2059	1989	1839	3124	2307	2927	4383	2574	2461	2294	1947	1932	1987	2095	2248	1921	3896	3589	3040	2884	1931	2260
peak1284	465	479	511	661	523	465	446	757	554	747	928	619	593	569	507	445	491	486	555	443	767	803	758	642	527	459
peak1285	417	530	520	625	503	408	387	4053	2713	3375	5305	2944	2837	2672	548	438	458	567	484	456	4420	3737	3648	2962	2295	2585
peak1286	642	578	575	684	605	492	471	5625	3293	4413	6409	4037	3888	3333	554	560	597	645	543	545	5824	5156	4318	4014	2962	3225
peak1287	457	512	581	723	469	518	459	1493	1021	1205	1976	1087	1076	992	470	483	533	531	463	413	1931	1455	1537	1300	859	941
peak1288	192	194	237	281	258	187	177	1399	888	870	1708	978	809	802	206	164	206	258	203	192	1489	1436	1184	1179	782	914
peak1289	1027	1110	1127	1414	1150	1026	930	2127	1523	1933	2787	1574	1547	1491	918	963	1027	1150	1111	943	2692	2281	1935	1947	1244	1451
peak1290	154	232	174	191	200	234	167	5284	3074	4096	5888	3347	3407	2794	230	202	208	214	184	162	5195	4609	4030	3814	2490	3008
peak1291	120	143	191	199	172	138	135	1309	725	855	1727	803	711	638	168	176	120	210	195	107	1269	1246	1013	957	634	833
peak1292	53	63	110	64	49	78	76	417	310	374	463	310	302	294	41	71	89	98	86	87	526	465	397	400	277	308
peak1293	24	32	29	52	26	30	45	486	289	365	454	313	376	314	38	34	28	55	12	46	591	420	444	359	248	270
peak1294	200	203	221	265	202	239	214	1323	908	990	1590	910	855	758	215	226	191	214	241	213	1376	1137	1053	988	727	883
peak1295	178	285	339	319	300	286	271	2416	1788	2257	3223	1910	2266	1794	256	250	296	321	294	224	2744	2638	2332	1956	1478	1408
peak1296	21	29	30	46	10	32	20	564	389	448	719	352	419	348	50	27	18	22	36	33	582	538	476	444	334	404
peak1297	18	48	76	94	62	52	57	219	194	198	250	148	143	156	66	72	62	62	62	48	237	261	230	178	144	173
peak1298	142	134	151	146	136	124	86	599	359	435	767	378	334	366	145	123	89	163	149	112	723	583	466	517	344	437
peak1299	78	85	73	89	93	76	43	268	236	222	433	176	218	157	97	79	80	104	94	97	365	291	259	193	173	221
peak1300	67	59	44	107	63	43	41	201	133	200	265	125	151	98	79	52	58	72	47	66	261	199	189	157	126	178
peak1301	58	64	64	110	64	57	49	282	128	148	325	167	122	172	76	84	47	75	38	40	242	302	185	156	114	180
peak1302	128	160	130	244	86	93	101	400	268	376	582	286	266	231	152	134	118	153	117	131	490	428	337	417	216	258
peak1303	124	207	154	194	182	177	146	688	483	604	1019	622	499	443	158	159	120	162	190	173	755	717	743	598	417	470
peak1304	8	22	14	12	10	12	10	237	90	192	265	122	178	128	10	10	12	13	10	8	308	185	194	208	106	186
peak1305	419	443	361	660	400	381	390	548	376	436	696	492	503	382	363	451	412	396	472	455	777	480	575	436	346	398
peak1306	171	155	207	286	195	195	214	714	489	641	1030	615	629	613	177	200	155	190	224	164	811	774	754	555	407	423
peak1307	34	45	28	46	16	38	26	227	120	162	354	168	223	189	32	38	14	26	67	22	350	262	208	160	123	117
peak1308	683	800	814	939	691	658	668	1492	880	1097	1937	1025	955	1127	632	664	773	803	726	833	1689	1528	1303	1222	914	999
peak1309	1669	1722	1833	2365	1730	1457	1560	13474	8410	10068	17643	8858	8112	8293	1830	1543	1545	2018	1628	1671	14795	12956	10935	10865	7479	9000
peak1310	1166	1287	1392	1821	1301	1128	1037	5058	2809	3441	5739	3332	3201	2851	1242	1194	1126	1387	1317	1217	5130	4615	3831	3532	2612	3123
peak1311	5006	5722	5670	7288	5434	4848	4989	63882	39940	48049	86723	42341	40245	39651	5900	5256	5180	6354	5912	5390	72470	60664	53762	54000	36473	47121
peak1312	204	218	241	297	234	261	256	915	533	719	1211	636	550	600	256	213	235	277	286	244	1010	1042	712	746	542	571
peak1313	173	177	162	226	148	143	122	272	222	298	397	200	200	198	156	124	111	145	157	117	334	274	279	255	186	167
peak1314	8	20	6	18	4	13	9	189	125	144	252	114	89	97	8	11	8	18	13	14	157	215	153	120	97	98
peak1315	45	37	60	60	58	61	45	121	93	73	110	57	104	68	72	32	37	37	51	46	99	117	88	68	49	66
peak1316	3568	3941	3748	4995	3801	3527	3503	8025	4858	5943	11352	5603	5065	5830	3380	3820	3422	4041	4167	3853	9883	8302	6838	6536	5054	5179
peak1317	1389	1728	1708	2389	1780	1877	1624	7689	4860	6275	9678	5898	5951	5368	1774	1623	1641	1784	1807	1709	8794	7331	7235	6152	4673	4843
peak1318	29	24	34	33	37	20	34	377	226	202	463	210	218	246	58	27	32	52	38	31	422	310	313	322	197	292
peak1319	28	49	45	53	60	37	30	81	38	124	118	86	61	67	45	31	24	41	29	24	77	122	78	103	64	62
peak1320	32	16	18	8	25	16	17	161	78	73	196	129	104	113	14	20	18	18	12	8	238	166	127	103	98	100
peak1321	32	32	48	46	58	35	23	952	530	653	1109	518	543	498	62	38	44	38	32	30	907	712	694	622	460	609
peak1322	30	31	14	33	16	40	27	338	228	230	496	161	130	194	19	30	25	20	28	24	256	272	304	278	131	188
peak1323	56	82	94	96	69	78	82	424	219	302	523	295	276	297	55	72	46	62	74	87	470	404	415	301	207	203
peak1324	477	426	497	582	494	416	398	4796	2909	3325	6903	3029	2941	3146	546	510	385	601	494	433	5556	4503	3914	4060	2808	3251
peak1325	349	441	413	581	436	385	433	4821	3122	3612	7098	3495	3235	3113	454	381	388	474	460	439	5793	4642	3899	4122	2774	3528
peak1326	52	76	82	104	92	80	61	340	220	291	497	157	200	210	68	80	41	60	73	69	397	286	291	258	174	254
peak1327	100	101	113	158	91	102	85	415	274	320	469	256	315	253	82	75	51	134	98	88	410	323	341	308	140	183
peak1328	66	74	92	106	76	74	78	670	404	487	937	474	432	386	72	66	97	78	112	75	640	660	535	530	360	368
peak1329	119	144	161	161	131	95	79	682	402	612	1030	492	456	461	143	63	87	102	83	128	846	757	667	682	431	615
peak1330	108	119	112	156	155	128	96	881	499	670	1107	590	582	498	117	132	130	175	134	137	1019	821	621	761	510	551
peak1331	56	32	31	56	48	23	44	272	209	231	591	214	167	178	26	23	44	34	53	45	319	303	266	223	172	235
peak1332	76	124	78	107	76	72	54	304	247	296	660	300	316	285	69	88	80	70	74	76	585	328	370	347	259	260
peak1333	43	88	92	70	65	36	73	202	140	212	238	162	123	198	54	68	70	62	83	54	268	233	172	181	162	172
peak1334	760	1056	1154	1367	1063	1019	925	3571	2246	2801	4668	2677	2393	2527	948	1069	956	902	1043	1030	3747	3328	3347	2600	1974	2089
peak1335	198	205	212	284	202	146	163	821	589	623	1138	522	497	509	202	165	191	222	195	195	1056	817	730	671	466	572
peak1336	1596	1847	1672	2269	1865	1659	1657	10205	6858	8728	14153	7924	8135	6696	1788	1804	1567	1887	1808	1676	11724	11010	9094	8589	5995	6728
peak1337	209	204	210	396	185	179	152	351	206	254	520	219	190	170	227	228	192	206	222	185	376	334	187	255	165	162
peak1338	72	91	60	66	81	74	71	241	166	210	312	150	199	166	76	51	50	84	52	74	325	273	243	292	136	204
peak1339	69	84	60	75	69	68	34	383	318	343	565	335	306	305	80	42	44	45	64	51	541	415	353	391	272	239
peak1340	98	107	98	99	75	90	52	1043	672	865	1465	803	720	698	100	80	54	97	77	81	1185	1029	969	844	668	636
peak1341	55	53	68	92	79	56	51	209	146	176	234	114	106	84	40	48	57	52	79	76	217	148	120	155	110	107
peak1342	66	78	70	71	82	113	46	475	332	369	599	399	355	338	65	61	77	76	59	62	529	507	419	348	272	376
peak1343	68	82	120	138	98	74	88	897	547	591	1003	595	652	517	87	89	64	86	108	102	973	808	808	715	483	560
peak1344	14	10	14	8	8	6	7	156	69	106	131	106	85	76	6	0	8	15	10	11	195	166	82	122	51	126
peak1345	136	268	298	274	224	225	240	1298	792	893	1581	780	910	899	162	214	179	254	226	270	1449	1084	1084	994	728	876
peak1346	457	474	451	533	382	378	346	4084	2623	2998	5354	2629	2488	2502	472	444	348	490	462	430	4555	3851	3248	3176	2115	2661
peak1347	131	83	118	153	144	138	114	179	136	193	277	125	190	172	108	152	122	124	131	154	215	198	184	213	134	120
peak1348	141	165	164	250	191	159	158	1848	1144	1462	2342	1216	1133	931	212	201	177	222	271	185	2154	1878	1624	1401	1128	1174
peak1349	917	1065	1050	1351	1005	929	893	14532	9056	10732	20749	9381	8785	9730	1266	1155	1008	1256	1106	1108	17379	13714	13063	12789	8398	10975
peak1350	657	694	738	1007	654	615	535	1599	1158	1480	2343	1357	1064	1253	639	635	643	715	641	676	1971	1730	1692	1375	967	965
peak1351	123	110	169	147	135	102	100	855	524	737	1110	568	667	647	171	122	129	151	158	93	1166	812	866	769	604	609
peak1352	137	123	133	150	121	108	109	561	370	384	688	414	344	354	146	110	118	176	122	113	632	547	519	474	350	326
peak1353	255	298	260	283	262	240	230	418	356	312	557	270	325	227	312	211	271	231	258	302	496	411	354	481	284	421
peak1354	52	62	65	121	74	68	79	263	148	206	412	226	130	170	64	43	61	86	64	65	255	284	253	251	139	149
peak1355	64	86	79	154	56	69	63	340	210	266	532	227	179	222	60	56	57	110	64	72	358	384	295	360	180	225
peak1356	779	851	829	1193	812	732	742	3203	2278	2387	4185	2083	1763	2380	785	782	680	920	812	771	3912	3217	2873	2699	1922	2075
peak1357	762	879	859	1212	832	784	772	4589	3165	3742	6416	3031	2623	3254	821	802	703	956	815	804	5598	4690	4576	3835	2678	2957
peak1358	19	50	42	58	60	37	44	438	314	374	429	385	295	300	49	48	56	63	63	29	473	396	382	336	231	256
peak1359	190	156	178	275	160	132	166	1852	1022	1149	2337	1213	988	1090	219	206	174	233	158	161	2294	1691	1411	1374	1051	1293
peak1360	105	126	108	166	94	114	110	2189	1390	1572	2794	1492	1356	1475	150	98	152	116	128	108	2376	2054	1911	1866	1132	1640
peak1361	22	13	18	20	14	20	17	378	215	230	393	180	151	128	26	13	30	28	40	15	305	264	269	235	196	184
peak1362	91	74	116	166	106	106	74	1122	746	793	1815	888	719	840	112	112	120	148	100	72	1527	1281	906	952	660	706
peak1363	26	28	42	40	48	43	41	148	159	168	324	144	132	176	48	35	30	44	41	24	275	232	195	192	140	136
peak1364	99	140	131	152	140	129	95	1959	1420	1602	2565	1465	1262	1251	141	139	100	161	152	122	2160	2092	1657	1929	1131	1423
peak1365	289	328	377	434	331	343	310	326	258	376	430	294	323	302	262	335	312	267	412	245	390	384	365	324	202	220
peak1366	560	625	678	762	634	657	631	6098	3956	5057	7135	4624	4842	4345	655	685	645	644	811	544	6628	5728	5564	4621	3358	3904
peak1367	8	15	26	14	14	10	6	106	80	62	136	76	72	70	18	8	10	8	18	20	128	156	108	54	58	74
peak1368	258	200	253	328	218	224	229	1418	1059	1181	1688	1091	1131	842	213	237	250	235	290	246	1525	1407	1348	957	836	839
peak1369	492	679	623	854	565	566	449	7448	4763	6117	9338	5338	5161	4570	660	621	538	679	647	572	8738	7154	6251	6190	4437	4938
peak1370	228	206	243	333	223	242	175	842	512	615	1268	472	528	506	206	213	198	225	217	227	880	815	745	677	423	593
peak1371	1510	1735	1712	2315	1828	1876	1778	4539	3103	4046	5840	3770	4023	3422	1604	1646	1577	1675	1808	1616	5378	5000	4238	4075	2980	2892
peak1372	334	524	525	721	506	440	463	562	382	467	1104	503	408	512	504	443	474	433	488	444	824	633	540	568	434	444
peak1373	229	343	263	427	423	261	255	654	394	513	790	419	500	472	316	260	287	257	343	294	697	586	567	458	412	381
peak1374	38	96	70	87	77	99	50	371	217	298	391	278	252	289	48	80	70	77	92	54	367	354	336	246	172	236
peak1375	74	127	103	110	97	103	96	354	222	320	448	268	294	193	79	84	73	93	128	78	406	304	350	226	192	248
peak1376	163	184	125	165	138	152	112	1501	872	1122	1592	846	880	730	121	137	146	202	160	162	1420	1207	1171	1030	665	890
peak1377	85	86	67	105	106	97	62	233	152	146	261	122	134	132	81	73	72	70	72	93	301	237	145	156	105	150
peak1378	141	221	211	254	208	157	162	1248	748	1010	1773	1011	704	790	213	156	174	200	158	159	1235	1141	1249	975	753	768
peak1379	252	255	219	406	254	260	186	2354	1561	1812	3159	1538	1479	1463	299	286	270	311	300	264	2623	2292	1998	1930	1416	1732
peak1380	170	174	205	244	196	176	178	1562	935	1393	2010	1122	1200	1110	166	176	169	223	178	164	1512	1457	1474	1094	944	1100
peak1381	62	44	58	41	34	62	53	211	132	188	282	231	164	158	52	46	40	38	62	52	236	224	239	216	163	162
peak1382	48	82	64	55	88	62	64	246	199	280	421	190	196	178	49	57	62	57	54	56	336	300	313	276	183	245
peak1383	38	66	56	114	54	46	38	398	210	304	573	228	272	220	64	74	42	92	88	47	458	318	319	288	213	257
peak1384	40	8	20	62	41	22	26	132	77	122	189	92	164	106	44	50	54	22	16	10	197	142	96	114	89	86
peak1385	164	187	172	242	226	188	162	1381	827	1102	1977	1089	1074	911	160	172	174	184	168	148	1731	1438	1140	1071	791	868
peak1386	100	91	123	198	156	105	94	709	373	446	914	487	459	433	91	91	94	98	118	131	914	720	516	515	392	440
peak1387	82	151	126	148	75	70	95	208	117	174	408	148	161	183	91	101	126	103	122	148	290	212	180	187	161	172
peak1388	52	44	60	86	70	22	30	353	236	261	706	288	218	311	77	47	24	42	45	40	526	482	308	339	243	306
peak1389	8	40	22	28	36	34	18	122	66	96	218	88	70	126	24	26	22	19	20	18	233	162	108	164	66	90
peak1390	292	379	373	388	375	355	322	2580	1705	2206	3073	1841	1915	1805	318	317	353	387	422	288	2467	2460	2329	1894	1411	1601
peak1391	253	216	243	245	204	181	192	778	470	557	881	562	475	456	194	221	199	182	231	206	654	597	756	605	400	418
peak1392	250	268	239	345	296	225	206	767	469	575	1114	477	367	438	267	262	237	288	279	202	741	650	734	593	468	478
peak1393	549	583	557	849	573	582	496	5811	3552	4485	7403	3738	3688	3287	726	655	559	697	609	629	6329	5493	4826	4935	3003	3868
peak1394	28	24	26	18	16	13	22	314	256	252	496	220	274	261	22	22	26	22	12	22	349	354	236	280	218	204
peak1395	86	58	65	90	80	42	60	328	201	236	416	190	160	187	108	78	62	108	93	44	270	232	222	222	160	224
peak1396	28	45	34	58	51	29	21	167	112	153	208	134	145	109	23	39	28	55	30	38	239	146	170	166	141	113
peak1397	140	132	161	223	119	130	104	256	191	237	364	168	177	172	112	130	118	187	136	122	296	375	200	226	142	202
peak1398	72	56	56	125	62	58	37	342	202	286	486	245	253	212	49	56	82	100	64	73	418	260	313	239	204	208
peak1399	246	289	261	346	226	239	200	899	534	726	1117	548	638	562	213	267	217	307	250	238	948	927	746	740	557	637
peak1400	74	115	133	114	115	101	97	921	671	778	1050	670	666	651	126	94	130	117	142	115	1075	834	855	656	519	502
peak1401	66	99	68	107	57	60	68	508	412	484	926	534	405	402	86	64	70	76	70	74	741	607	559	548	341	459
peak1402	83	69	85	181	70	55	84	294	176	226	408	236	193	228	83	93	75	110	79	100	364	308	263	246	199	224
peak1403	50	59	52	100	42	40	28	281	169	191	384	256	176	133	116	68	53	76	53	57	389	313	271	206	152	159
peak1404	99	163	92	170	159	96	81	695	448	535	1004	438	458	400	126	112	83	133	136	134	869	681	572	608	286	506
peak1405	64	116	83	108	72	101	65	522	325	426	633	500	419	426	61	87	96	97	98	90	636	472	473	401	261	358
peak1406	43	40	37	58	60	45	42	270	137	212	297	145	122	160	54	54	64	63	72	54	286	233	184	198	158	165
peak1407	18	0	4	10	10	12	6	38	34	34	112	42	18	48	6	14	2	18	10	6	74	58	52	94	50	38
peak1408	10	14	10	16	4	18	6	345	150	170	418	211	290	246	22	8	14	10	12	10	454	360	244	238	236	228
peak1409	111	146	132	181	104	126	104	603	308	485	613	390	359	287	109	120	138	151	116	101	575	531	529	427	327	300
peak1410	6	14	16	28	18	28	21	454	246	306	567	278	313	296	32	17	23	32	24	12	488	341	346	396	220	275
peak1411	100	104	131	162	115	104	137	440	255	362	561	276	333	266	94	125	108	148	134	106	529	463	425	438	267	330
peak1412	298	359	306	383	305	303	265	5508	3449	3949	6781	3453	3653	3221	333	321	313	387	343	313	5866	4917	4621	4414	2836	3821
peak1413	313	333	314	322	293	255	230	1717	1118	1202	2422	1223	1189	1255	330	314	301	321	289	276	1929	1385	1457	1511	1014	1034
peak1414	181	255	241	291	254	233	180	455	295	319	503	323	292	252	208	217	161	256	236	214	424	333	318	390	242	263
peak1415	366	360	464	603	396	336	308	1720	1040	1187	2709	1150	1083	1071	393	328	332	518	350	370	2125	1630	1419	1480	914	1108
peak1416	522	648	771	649	637	636	579	785	481	702	1100	624	648	610	574	583	576	620	687	707	800	768	785	694	452	535
peak1417	90	76	64	103	98	99	58	211	174	199	313	182	154	143	59	75	105	61	106	79	321	263	236	219	136	140
peak1418	59	72	48	89	50	51	35	853	448	621	1021	568	601	373	66	62	62	82	75	55	872	656	659	568	404	391
peak1419	46	42	42	69	36	48	28	138	58	92	186	93	88	82	39	44	50	51	55	33	139	86	82	130	75	78
peak1420	96	80	102	112	101	70	65	886	533	700	978	602	577	562	95	108	75	76	74	101	1038	876	822	642	439	465
peak1421	113	100	138	162	69	77	73	403	301	328	576	278	272	306	84	131	116	97	106	97	471	443	289	368	311	326
peak1422	112	131	66	207	118	90	57	398	258	316	680	282	222	252	129	83	101	141	96	92	524	460	380	420	236	372
peak1423	11	2	4	2	2	8	6	188	46	84	146	58	62	72	0	4	4	4	4	14	142	70	94	118	66	90
peak1424	54	90	73	78	45	78	58	184	130	156	302	162	152	168	66	56	62	70	123	46	248	228	200	198	114	101
peak1425	31	25	10	10	20	30	20	520	269	372	512	330	306	337	22	18	22	24	28	20	516	474	340	440	252	336
peak1426	18	12	12	39	10	17	6	201	115	179	344	128	158	114	15	9	16	18	18	23	237	187	188	181	85	165
peak1427	22	12	22	24	12	18	25	424	206	276	432	262	257	255	22	28	10	20	16	18	325	372	253	360	237	303
peak1428	14	20	38	22	10	19	16	190	74	114	214	108	100	87	28	14	21	34	34	20	169	112	147	88	74	64
peak1429	38	26	22	37	14	14	18	166	170	129	316	150	103	116	34	26	31	38	22	22	212	152	172	152	110	131
peak1430	17	22	12	30	18	16	12	195	133	121	222	132	135	116	21	14	20	22	12	12	224	158	205	181	103	132
peak1431	142	123	90	175	119	102	150	864	520	557	1011	507	501	466	140	142	109	139	129	126	891	830	625	708	329	540
peak1432	87	78	104	150	96	88	64	670	376	578	888	462	507	473	80	74	87	82	84	96	848	687	558	626	361	496
peak1433	60	59	65	76	57	66	64	224	178	220	336	224	220	169	69	42	69	58	67	63	312	256	258	235	174	270
peak1434	54	67	62	44	78	37	44	314	195	251	307	192	222	165	48	45	37	39	83	66	370	332	280	214	159	184
peak1435	42	30	50	30	36	17	33	259	204	245	379	170	143	159	28	34	34	34	30	28	264	294	245	252	200	186
peak1436	64	102	50	95	52	48	56	350	230	264	426	236	246	198	78	58	70	82	68	72	338	350	274	269	158	212
peak1437	150	226	196	296	217	158	112	627	382	371	845	378	420	317	158	124	147	228	184	168	645	551	489	428	356	452
peak1438	537	512	473	734	438	381	379	2048	1267	1596	2965	1388	1383	1294	406	430	411	479	467	443	2513	2076	1716	1628	1155	1387
peak1439	181	228	250	310	228	200	218	2149	1407	1837	2691	1825	1668	1578	254	181	219	282	279	197	3132	2204	2189	1708	1319	1400
peak1440	50	39	42	40	58	42	40	186	108	116	170	142	76	98	63	34	48	30	42	36	183	177	209	122	98	139
peak1441	169	172	223	240	150	141	114	563	330	449	830	285	341	273	170	209	159	202	195	178	593	551	516	377	350	317
peak1442	86	99	106	157	103	96	64	205	152	142	298	140	139	76	82	90	97	119	105	94	274	164	184	179	103	155
peak1443	395	465	548	526	415	490	404	2575	1676	2238	3081	1867	1895	1676	465	445	313	480	525	497	2777	2472	2527	1857	1385	1607
peak1444	16	28	22	22	8	22	22	202	146	148	216	133	121	132	22	12	18	26	28	10	269	169	151	140	125	116
peak1445	126	109	128	174	142	130	107	642	401	441	791	450	467	386	112	87	119	118	141	111	691	572	509	502	337	366
peak1446	290	327	266	394	289	204	224	1424	912	1106	1909	983	1028	806	300	264	242	284	247	234	1644	1405	1246	1097	814	972
peak1447	119	137	126	149	124	106	122	1391	881	1324	1778	1126	1294	912	97	118	132	140	128	118	1699	1310	1422	1209	841	882
peak1448	89	99	103	162	85	83	50	357	256	297	697	223	256	201	69	68	62	100	133	76	481	369	315	334	226	270
peak1449	44	30	59	52	51	37	46	303	174	229	310	178	190	192	48	32	42	44	52	33	356	290	185	242	136	164
peak1450	110	84	102	119	94	54	106	730	389	668	1120	581	666	524	118	86	60	96	120	105	653	726	666	529	457	418
peak1451	124	175	176	222	157	169	154	2303	1541	1591	3413	1503	1551	1438	175	176	166	206	184	201	2442	2168	1970	2011	1123	1522
peak1452	143	229	215	261	225	204	252	1324	966	1148	1711	985	883	953	234	204	235	235	212	210	1654	1438	1292	1166	812	1000
peak1453	165	178	161	245	180	133	134	1350	818	1014	2120	892	829	902	173	170	156	207	249	173	1637	1334	1089	1070	809	1022
peak1454	161	176	214	200	143	161	181	906	568	804	1240	640	570	536	205	166	180	192	205	175	1116	871	772	605	523	517
peak1455	78	74	93	104	86	76	103	688	449	492	810	552	456	469	92	81	85	89	108	88	1018	672	669	617	420	486
peak1456	29	34	24	44	30	2	17	122	92	87	186	92	98	95	12	16	18	24	40	26	194	76	123	104	64	60
peak1457	155	173	156	268	194	185	178	272	186	293	480	238	243	283	176	167	173	194	216	190	460	377	306	334	200	254
peak1458	6	4	8	6	12	10	16	228	196	156	282	134	118	138	4	6	8	14	10	6	279	208	226	174	130	151
peak1459	10	8	12	14	6	6	10	136	100	108	137	91	98	70	4	6	14	20	6	12	164	146	128	96	60	110
peak1460	14	22	20	32	6	18	14	154	118	128	226	128	133	96	20	36	16	28	36	18	249	202	146	174	158	98
peak1461	82	108	104	150	170	130	112	750	581	747	1081	651	559	578	105	110	64	102	162	112	898	769	653	578	438	536
peak1462	12	36	26	60	50	26	32	156	90	112	236	116	74	108	48	40	30	42	26	34	134	142	96	96	47	66
peak1463	32	11	22	36	17	26	8	250	110	152	299	178	136	146	20	20	14	12	20	16	160	174	189	140	142	162
peak1464	79	154	123	149	115	72	77	676	377	452	944	331	342	380	86	90	104	104	150	109	644	620	507	572	252	464
peak1465	510	546	483	688	610	519	525	814	614	669	1147	587	718	602	507	606	452	526	689	538	911	760	825	672	466	586
peak1466	410	626	544	729	565	602	476	2132	1320	1839	2804	1452	1735	1478	532	603	488	544	699	537	2826	1961	2073	1886	1246	1273
peak1467	27	18	10	24	14	10	10	150	88	134	194	137	94	74	6	18	5	19	15	18	149	153	112	84	68	72
peak1468	196	213	194	323	138	167	167	1512	775	1045	1867	946	855	799	231	195	177	234	230	220	1681	1188	994	974	710	953
peak1469	277	361	310	402	284	285	301	1741	1213	1540	2098	1379	1368	1264	249	339	346	296	356	298	2004	1817	1718	1468	1139	1059
peak1470	316	447	410	429	407	306	325	1157	746	829	1475	916	907	795	278	346	364	308	381	380	1177	1143	1310	898	477	740
peak1471	327	365	381	613	383	282	270	1124	741	795	1349	730	717	780	348	352	340	425	435	393	1454	1144	1013	960	622	727
peak1472	240	306	260	270	221	176	163	733	440	641	778	396	471	360	255	213	241	270	237	239	645	642	567	662	366	522
peak1473	258	207	268	316	206	222	186	342	256	241	552	276	242	302	210	274	179	270	264	177	505	388	317	300	205	247
peak1474	159	161	209	210	176	154	147	1078	672	831	1399	807	826	765	178	140	157	167	224	154	1091	996	1027	761	638	622
peak1475	119	149	125	131	103	128	100	189	142	208	265	127	167	150	145	156	120	103	163	154	221	190	154	218	121	172
peak1476	392	438	437	500	420	412	342	3477	2230	2582	4334	2331	2444	2133	506	372	418	510	358	368	3953	3129	2823	2612	2021	2446
peak1477	22	8	18	20	10	6	7	190	109	120	168	78	88	92	10	11	18	24	12	16	148	110	121	132	84	78
peak1478	276	190	251	348	266	211	213	678	438	625	1075	502	542	496	254	176	246	226	268	232	929	819	742	629	434	503
peak1479	22	36	30	46	32	30	28	118	92	118	177	94	98	108	28	26	34	36	52	30	131	162	136	104	94	86
peak1480	10	38	25	12	29	20	21	222	112	188	349	182	90	142	9	36	16	10	24	6	236	230	186	148	83	147
peak1481	132	146	136	183	143	147	150	998	588	755	1062	730	648	750	147	131	140	110	177	162	1028	788	920	786	484	568
peak1482	57	44	52	88	64	47	47	332	184	269	386	239	225	170	50	48	46	60	68	54	318	300	282	222	156	186
peak1483	75	131	124	156	96	125	93	662	413	423	769	385	404	410	107	100	105	134	111	113	677	640	481	485	328	382
peak1484	618	647	710	797	715	512	637	2479	1470	1711	2813	1514	1417	1367	616	601	580	683	630	552	2314	2178	1920	1894	1222	1393
peak1485	190	201	228	300	192	150	171	555	291	379	839	393	339	329	151	190	141	240	235	187	653	510	455	524	282	333
peak1486	235	323	286	361	205	189	230	1287	930	1291	1642	868	1045	917	222	209	254	273	244	238	1604	1517	1167	1172	827	1035
peak1487	318	323	308	426	314	307	296	3048	1857	2508	4175	1997	1880	1851	392	309	374	360	368	387	3498	3083	2701	2524	1647	2099
peak1488	108	121	142	142	133	107	114	1203	895	1161	1524	885	1029	699	143	92	132	179	138	98	1582	1231	1089	1128	733	814
peak1489	138	144	128	120	150	150	154	555	361	454	699	370	340	290	152	132	106	210	140	162	687	528	504	413	294	393
peak1490	92	91	99	91	68	85	77	517	374	365	686	388	299	327	51	124	58	118	121	72	644	510	531	456	296	340
peak1491	54	44	54	44	62	46	30	416	250	303	559	242	212	208	46	48	42	58	42	48	475	306	298	340	198	290
peak1492	40	24	53	38	24	12	10	288	114	182	352	117	160	128	44	26	18	24	26	24	300	202	206	154	134	148
peak1493	32	25	24	22	40	12	14	98	94	104	129	136	152	108	22	24	24	24	24	16	126	150	140	110	80	91
peak1494	48	56	32	48	37	39	32	362	250	270	479	221	262	164	42	38	37	42	32	38	326	286	252	232	193	226
peak1495	0	8	18	13	22	14	16	169	140	120	227	97	111	109	18	8	20	4	14	6	129	179	179	138	85	114
peak1496	8	16	7	17	18	14	18	194	162	198	367	202	154	161	10	28	18	16	12	8	273	264	201	216	120	135
peak1497	18	35	31	39	77	22	37	336	197	210	346	262	197	233	30	48	34	28	39	38	284	302	254	205	163	222
peak1498	26	36	19	39	38	12	16	318	160	228	392	229	165	141	22	26	26	36	24	28	255	263	228	206	162	149
peak1499	4	18	6	20	12	16	18	466	324	302	748	420	366	316	40	18	12	32	16	16	609	418	383	462	270	378
peak1500	620	640	659	802	643	633	560	5493	3560	4259	7915	3978	3747	3851	710	713	568	660	666	672	6459	5641	4587	4491	3189	3955
peak1501	372	396	360	523	366	322	325	2058	1113	1558	3009	1333	1337	1202	367	369	333	440	334	335	2156	1941	1783	1649	1146	1278
peak1502	111	194	140	227	174	111	112	932	592	669	1345	640	580	548	170	154	174	220	139	189	1031	910	697	735	530	654
peak1503	83	74	72	91	74	57	46	164	111	150	239	157	116	153	64	62	58	57	48	82	231	228	206	167	120	165
peak1504	66	49	90	126	66	73	74	260	159	170	336	191	152	187	82	74	87	100	67	87	247	264	256	165	110	171
peak1505	21	29	24	44	19	46	15	149	77	94	207	85	64	84	34	30	22	45	27	40	121	99	108	87	89	64
peak1506	70	94	71	111	77	75	104	729	477	554	860	486	484	469	72	82	84	65	83	118	765	650	615	602	407	422
peak1507	74	83	75	151	98	74	73	436	283	306	517	249	264	265	74	58	83	60	97	137	422	277	260	313	218	218
peak1508	106	114	131	204	136	106	88	516	286	364	709	312	286	292	137	114	84	128	114	126	585	501	426	404	266	316
peak1509	40	55	50	70	64	60	32	241	168	209	370	199	208	173	38	69	33	32	46	29	313	328	256	163	144	152
peak1510	72	50	76	90	38	57	31	201	155	201	352	141	152	202	34	42	57	89	77	51	307	247	196	232	141	180
peak1511	4	2	2	12	4	4	6	197	96	106	232	78	67	85	6	4	12	8	4	0	182	143	116	116	94	112
peak1512	178	146	108	169	101	127	98	255	119	218	323	231	196	160	140	89	132	146	133	100	297	258	158	227	146	120
peak1513	10	20	12	18	14	14	6	144	91	130	217	90	87	100	8	24	10	4	16	11	131	93	117	71	70	69
peak1514	38	80	52	82	56	67	76	941	640	730	1221	564	598	638	81	64	58	108	72	46	926	868	755	815	574	663
peak1515	74	61	90	88	95	76	82	543	298	400	736	293	352	246	62	66	83	93	105	91	570	471	429	424	300	364
peak1516	98	127	148	139	136	119	130	2955	1896	2369	2958	1987	2131	1780	175	114	122	168	162	112	3002	2578	2309	2139	1595	1985
peak1517	45	31	44	48	34	58	39	526	324	403	763	368	364	340	65	56	30	54	42	40	586	514	442	410	284	390
peak1518	18	22	23	28	28	44	26	454	253	282	597	224	272	194	38	46	42	30	31	12	383	400	376	365	244	248
peak1519	25	16	22	41	24	29	24	256	139	150	294	174	168	150	22	34	26	20	28	25	252	177	187	178	131	145
peak1520	28	43	26	31	30	21	31	367	257	331	435	218	311	193	38	23	40	28	40	39	386	272	342	272	186	223
peak1521	56	69	74	132	44	48	100	174	147	136	304	121	88	182	86	86	102	77	64	78	213	139	164	182	95	122
peak1522	105	157	144	210	130	157	121	409	277	428	776	356	312	321	144	140	126	117	137	167	623	522	379	371	247	370
peak1523	75	79	37	92	63	72	58	289	183	223	251	190	156	143	62	103	69	47	67	67	302	281	251	176	158	192
peak1524	89	96	113	155	91	103	96	323	139	230	336	185	228	144	117	115	86	143	96	118	309	326	256	202	158	231
peak1525	184	243	167	263	243	156	180	916	578	670	1090	579	514	517	218	183	162	263	172	197	991	899	661	662	537	668
peak1526	94	72	104	97	75	107	88	1910	1226	1536	2685	1312	1364	1166	118	92	106	174	76	92	2195	1690	1677	1724	1120	1355
peak1527	30	32	57	47	64	46	64	270	158	246	279	184	235	165	56	52	68	54	70	60	285	344	244	270	156	186
peak1528	170	196	222	232	165	190	203	1648	1038	1710	2356	1552	1532	1391	172	218	176	232	207	168	2162	1840	1562	1445	1190	1084
peak1529	102	119	79	108	108	98	92	326	224	208	361	256	300	233	112	85	113	110	94	111	304	364	261	250	144	182
peak1530	883	1027	1091	1214	945	824	901	17231	9740	12270	22195	11576	11300	9900	1150	1008	900	1097	875	889	18463	15497	13534	13583	8841	12509
peak1531	407	502	533	729	455	459	426	1025	633	864	1233	724	657	618	517	410	443	575	482	436	1202	916	898	797	553	705
peak1532	162	181	230	276	208	201	168	754	514	679	898	606	554	491	159	200	221	179	166	178	1012	810	675	685	407	547
peak1533	83	135	91	169	119	101	101	667	478	630	1268	563	523	454	104	81	82	94	75	90	818	759	568	641	388	676
peak1534	148	218	164	229	205	146	156	1820	905	1102	2472	1108	880	1030	204	182	143	168	177	186	1920	1720	1352	1304	923	1106
peak1535	95	108	91	155	94	85	102	1192	633	828	1602	692	806	804	122	94	107	103	134	100	1258	1009	968	920	553	757
peak1536	60	57	55	111	72	58	61	262	151	184	299	209	171	177	66	51	66	75	69	70	258	236	223	164	120	131
peak1537	86	90	80	120	98	80	54	739	502	600	1032	585	484	502	124	84	82	84	82	92	859	757	672	573	400	430
peak1538	98	178	174	214	133	129	163	3620	2063	2401	4248	2424	2440	1947	201	132	130	120	191	99	3329	2912	2679	2542	1608	1964
peak1539	12	26	10	20	10	14	8	322	136	206	450	212	190	169	18	16	6	14	12	6	310	332	204	242	146	164
peak1540	196	158	142	279	194	130	137	330	179	212	360	181	173	153	170	129	148	220	157	180	277	351	291	210	164	187
peak1541	24	14	16	18	36	16	22	168	86	100	189	118	86	136	24	24	28	20	28	30	238	192	192	192	99	155
peak1542	260	258	228	298	214	200	187	1178	752	886	1713	779	818	791	258	235	225	276	255	257	1324	1244	959	982	725	835
peak1543	29	26	24	27	30	22	15	175	196	132	294	114	135	125	24	14	32	24	28	30	222	182	182	191	111	139
peak1544	38	44	46	58	31	57	24	438	322	322	624	297	282	282	60	59	69	70	55	53	451	381	367	394	285	259
peak1545	10	21	44	24	40	15	24	142	133	140	233	120	174	168	20	16	28	40	36	28	240	201	210	173	148	134
peak1546	344	462	381	546	401	371	309	1666	1091	1510	2366	1370	1266	1245	382	382	331	413	473	398	2029	1680	1657	1572	1008	1160
peak1547	244	327	275	461	336	333	287	561	398	491	933	470	435	390	260	292	296	349	308	304	702	620	586	593	350	401
peak1548	474	489	501	705	377	409	322	878	521	665	1289	537	460	474	449	410	417	580	452	450	1147	817	765	626	504	600
peak1549	407	592	652	730	555	546	517	4350	2961	3535	5925	3090	3022	2992	579	558	556	590	655	598	4950	4253	3981	3259	2645	2806
peak1550	8	18	16	20	12	11	8	123	80	88	146	120	81	76	10	10	8	22	20	6	166	99	86	110	69	74
peak1551	112	90	118	167	84	78	103	510	330	396	600	384	436	381	108	138	99	104	114	130	686	473	468	392	296	353
peak1552	136	145	161	203	109	150	156	304	161	275	352	142	218	155	135	181	123	152	140	159	340	291	214	165	144	212
peak1553	62	58	54	115	72	68	58	164	138	165	268	138	156	122	73	61	66	84	44	66	233	222	188	182	130	146
peak1554	193	188	151	215	167	174	144	527	373	484	825	457	400	390	172	184	156	180	190	208	696	567	521	550	399	382
peak1555	44	46	26	64	36	34	30	492	298	352	670	302	312	328	38	30	40	60	36	34	534	458	398	440	242	354
peak1556	38	39	41	28	10	52	31	298	170	256	493	221	206	160	28	29	41	42	42	44	347	283	193	210	184	235
peak1557	70	69	80	128	72	65	80	284	186	190	305	178	190	136	58	61	76	67	44	73	358	238	273	213	145	135
peak1558	157	138	145	157	150	123	94	264	142	184	288	162	152	123	115	133	136	151	170	114	245	245	182	195	125	133
peak1559	298	350	341	471	306	277	270	1021	696	907	1542	785	795	682	324	284	297	345	318	292	1358	1034	885	938	608	694
peak1560	699	668	731	960	718	595	632	5294	3473	4497	7430	3711	3678	3239	596	629	535	802	733	681	6354	4899	4424	4319	3030	3440
peak1561	252	283	297	349	315	321	232	879	524	747	1080	650	655	563	290	289	221	328	299	324	965	811	791	618	453	577
peak1562	113	96	116	142	98	130	102	870	575	742	1393	702	648	614	154	130	136	118	172	110	1115	905	809	840	589	626
peak1563	67	83	45	88	63	65	54	306	214	230	429	274	185	208	70	64	72	104	72	76	329	334	257	289	180	173
peak1564	310	317	304	385	313	230	292	1634	1034	1283	2244	1033	1118	1035	314	320	306	301	381	281	1856	1626	1431	1421	921	1070
peak1565	637	787	740	1039	713	677	596	4989	2980	3825	6061	3222	3031	2904	787	659	735	821	658	698	5203	4706	4172	3790	2712	3111
peak1566	181	145	171	165	166	123	127	1451	897	1084	1814	860	913	877	154	100	140	136	126	151	1825	1406	1042	1196	800	1033
peak1567	86	118	97	134	86	85	59	294	209	221	526	282	205	238	99	108	114	114	126	87	334	265	358	237	178	196
peak1568	25	18	22	46	13	21	16	154	150	134	350	123	104	148	30	36	30	26	12	22	228	221	219	184	106	162
peak1569	27	47	25	34	48	33	24	145	92	142	150	115	128	132	42	35	34	48	46	44	156	140	152	114	76	90
peak1570	12	10	16	18	16	10	10	103	89	73	124	82	110	82	8	8	8	6	8	10	150	130	124	107	58	115
peak1571	283	322	335	417	290	294	336	4507	2972	3858	6466	3152	2962	2678	360	338	332	420	288	303	5218	4589	3844	3816	2505	3307
peak1572	440	599	536	616	500	423	391	2506	1589	1998	3257	1789	1862	1869	495	531	468	510	546	543	3080	2453	2420	2126	1481	1717
peak1573	106	68	100	124	64	92	72	1216	646	952	1437	732	686	645	92	74	105	133	62	112	1209	939	834	948	644	684
peak1574	64	62	64	63	50	67	62	854	504	634	1212	530	507	555	46	68	76	67	90	57	986	844	885	844	518	661
peak1575	173	162	167	231	124	124	132	1172	751	872	1643	737	675	705	185	121	138	124	181	199	1167	1127	1002	1123	691	1112
peak1576	334	397	381	634	436	386	391	1011	734	1037	1364	705	809	657	360	369	324	391	386	384	1380	1200	1006	988	708	760
peak1577	70	64	86	123	96	76	28	246	151	217	246	110	149	70	107	76	70	107	68	60	315	196	143	145	99	150
peak1578	114	139	147	134	146	94	91	219	159	204	282	160	132	117	126	112	122	146	129	159	311	302	207	200	119	182
peak1579	209	222	204	261	226	189	174	1909	1140	1372	2396	1209	1077	998	185	227	220	268	259	186	1927	1712	1518	1436	1093	1335
peak1580	98	80	105	147	127	125	80	383	282	308	459	206	264	236	130	91	91	104	109	114	505	354	353	302	204	265
peak1581	135	95	104	116	108	120	92	486	263	369	540	290	341	257	113	79	75	137	105	72	501	385	379	338	259	233
peak1582	31	34	41	49	49	49	34	356	293	355	693	233	269	258	35	28	39	35	30	32	364	362	397	292	237	240
peak1583	28	13	34	47	24	14	17	276	162	144	427	160	173	156	21	38	18	46	30	26	344	282	234	206	164	236
peak1584	128	122	118	134	118	92	92	2017	1196	1548	2671	1482	1369	1231	138	108	113	122	100	78	2208	1792	1690	1702	906	1496
peak1585	80	65	60	67	53	62	43	191	123	169	264	176	109	142	24	54	46	63	87	71	278	224	241	174	122	149
peak1586	89	72	66	68	38	42	48	226	161	153	379	133	105	118	37	61	55	80	60	83	323	277	183	217	110	199
peak1587	423	442	481	660	459	394	423	1184	793	1167	1471	1004	936	850	419	454	404	474	426	486	1422	1186	1255	1026	749	721
peak1588	201	261	259	348	249	241	189	1266	892	1087	2058	866	852	720	292	225	235	270	258	220	1639	1374	1262	974	718	893
peak1589	39	69	85	40	64	63	70	673	434	608	848	420	490	404	80	50	56	76	52	72	769	640	456	520	344	394
peak1590	274	257	208	364	242	231	239	1134	623	776	1572	612	570	784	292	287	249	240	259	260	1241	1252	915	844	701	850
peak1591	70	76	110	80	104	66	64	665	446	486	864	485	418	474	128	82	64	65	98	60	694	667	493	508	321	504
peak1592	195	244	256	309	297	266	264	1598	1040	1325	2261	1268	1356	1192	249	289	208	297	257	272	2022	1752	1282	1296	995	1063
peak1593	35	39	54	60	36	43	57	292	256	222	498	266	242	254	38	46	50	40	49	38	458	291	331	270	179	208
peak1594	78	66	62	74	42	57	45	489	287	392	678	342	416	326	48	70	66	30	35	56	507	477	438	393	230	293
peak1595	67	68	64	66	93	90	56	1059	742	866	1442	796	834	672	84	56	56	88	69	52	1234	1130	961	906	574	710
peak1596	126	117	96	168	130	134	118	839	564	736	1108	618	623	446	129	114	122	110	134	116	912	700	744	655	464	518
peak1597	166	217	282	284	287	237	246	1567	1018	1518	2014	1439	1434	1143	217	211	250	262	247	270	1873	1494	1602	1220	924	1034
peak1598	220	319	241	371	240	271	254	1276	820	1192	1662	1002	1078	918	234	304	270	248	282	238	1578	1236	1226	1075	742	848
peak1599	207	128	147	219	95	114	126	1144	608	921	1302	804	694	649	135	152	155	152	133	154	1169	1038	968	921	580	665
peak1600	52	72	92	82	87	70	64	415	219	286	524	237	244	206	90	55	52	94	62	93	468	287	338	292	211	268
peak1601	348	407	373	526	395	333	341	2208	1397	1793	3379	1452	1370	1478	427	433	399	464	391	350	2604	2149	1934	2034	1277	1756
peak1602	550	535	580	835	595	441	492	3402	2190	2700	5138	2357	2298	2072	538	523	514	567	540	486	4125	3484	3040	2636	1930	2301
peak1603	655	678	619	906	638	532	509	2653	1568	2015	3079	1608	1536	1239	595	575	497	688	645	737	2432	2198	2101	1893	1332	1839
peak1604	446	446	477	638	505	461	382	4639	2792	3384	5514	2831	2770	2394	457	483	464	523	526	468	4583	4134	3616	3422	2209	3179
peak1605	277	290	280	387	311	258	246	398	241	403	510	256	379	244	246	273	337	305	269	305	562	374	472	369	236	325
peak1606	821	1037	1183	1124	914	1011	918	22990	14135	18438	27687	15253	15071	13298	1188	1033	1032	1216	1024	871	25065	21059	19319	18429	12466	15590
peak1607	99	89	109	183	119	86	126	633	509	515	980	429	356	477	109	108	108	138	88	121	794	703	562	587	363	504
peak1608	42	56	66	75	52	42	47	156	71	162	212	144	124	130	52	51	37	51	68	63	174	179	157	144	72	131
peak1609	48	62	34	58	44	44	26	560	347	449	744	358	332	299	54	54	50	72	55	48	567	442	430	362	274	343
peak1610	140	120	165	154	134	121	142	1389	935	1117	1728	1008	937	955	89	142	130	156	145	131	1587	1336	1271	1044	720	928
peak1611	1006	1096	1194	1460	1057	1040	897	4348	2714	3491	5554	3057	3145	2628	942	988	1053	1107	1155	1044	5496	4165	3621	3589	2463	2709
peak1612	107	109	119	150	132	114	128	676	444	557	855	465	446	367	122	127	101	125	121	112	847	697	522	494	354	415
peak1613	350	422	384	459	360	331	340	3996	2383	3238	5315	2792	2727	2449	361	368	346	377	350	367	4863	3932	3428	3319	2409	2571
peak1614	0	5	4	12	4	12	8	98	65	80	109	80	82	52	6	8	6	8	8	23	97	70	82	74	56	44
peak1615	4	4	13	14	0	6	4	93	69	90	118	64	82	60	10	8	2	12	6	8	100	102	113	48	51	71
peak1616	250	293	326	336	298	268	235	4411	2736	3320	4223	3372	3159	2764	260	305	324	359	336	335	4186	3491	3711	3296	2202	2746
peak1617	32	40	70	72	66	38	32	137	86	84	210	92	69	96	48	44	38	60	47	46	155	143	123	104	57	94
peak1618	51	83	80	94	67	70	68	539	320	350	609	328	359	321	86	44	90	98	78	104	626	416	406	414	260	384
peak1619	156	183	125	199	90	151	179	295	120	239	327	192	195	168	177	150	126	176	164	148	302	218	214	217	211	191
peak1620	57	58	74	89	69	71	52	300	199	281	439	215	200	142	50	63	61	72	37	46	280	298	227	191	171	217
peak1621	63	88	93	99	80	89	84	176	137	146	293	158	159	109	102	103	48	96	87	120	260	188	144	182	120	141
peak1622	127	163	207	259	177	127	149	1974	1178	1414	2448	1130	1012	1112	192	193	176	200	178	144	2107	1743	1568	1626	1096	1276
peak1623	6	16	34	34	34	34	22	101	75	77	134	80	72	68	14	17	34	21	12	27	74	110	123	91	74	88
peak1624	236	234	211	350	246	244	206	1120	824	923	1439	925	950	709	297	208	233	259	241	241	1383	1198	979	926	619	836
peak1625	208	233	309	307	202	194	153	793	510	634	1124	438	491	573	218	229	196	209	197	209	816	864	706	681	391	560
peak1626	237	205	240	314	289	168	234	516	343	363	866	328	366	326	246	242	257	287	210	272	555	533	459	440	294	360
peak1627	139	76	113	144	146	129	81	559	325	266	695	360	272	328	123	141	149	116	107	133	546	492	368	348	284	302
peak1628	500	541	498	640	561	526	411	2869	1903	2086	4121	1968	1862	1844	575	529	462	504	576	450	3367	2703	2372	2486	1564	2209
peak1629	99	133	147	110	104	110	77	679	308	359	896	407	350	381	124	107	140	139	103	123	663	568	471	369	326	383
peak1630	0	12	4	4	8	10	8	194	102	110	205	93	128	96	2	22	17	8	10	14	128	167	134	122	98	109
peak1631	42	18	36	50	12	35	23	306	152	243	379	227	174	142	39	22	40	38	46	40	352	300	196	204	138	243
peak1632	30	55	34	28	22	32	34	286	206	268	363	228	212	201	31	39	34	27	28	36	422	269	270	251	148	256
peak1633	15	6	34	34	18	10	9	167	114	110	197	91	108	78	8	14	18	18	8	12	147	167	100	115	78	89
peak1634	2	27	24	33	26	16	20	72	78	116	163	78	94	88	8	12	21	14	24	16	112	142	102	79	67	69
peak1635	30	30	22	24	30	6	28	142	126	118	196	98	143	108	44	24	38	12	16	37	176	128	110	158	82	102
peak1636	54	26	74	86	36	54	50	428	272	395	629	294	337	266	72	48	53	54	62	35	569	466	372	386	222	332
peak1637	44	18	32	48	46	34	30	104	59	94	146	57	77	78	34	14	26	46	56	40	189	114	110	126	52	93
peak1638	33	46	31	58	42	30	31	221	152	222	256	184	181	178	24	44	32	34	46	55	307	197	240	197	137	108
peak1639	26	48	50	59	52	47	33	115	54	85	131	58	71	78	33	49	46	34	56	50	137	92	105	94	63	68
peak1640	196	293	301	311	331	257	230	1712	1063	1210	2280	1242	1340	1257	224	311	254	311	317	307	2052	1619	1719	1330	1027	1198
peak1641	4	17	30	22	14	18	8	120	92	77	162	92	85	48	15	12	18	10	23	2	105	116	129	104	68	91
peak1642	161	171	188	179	155	122	152	1025	633	800	1117	746	727	662	144	185	143	183	183	166	865	971	791	770	505	652
peak1643	22	38	30	38	26	20	38	136	97	86	118	90	124	104	24	28	17	23	22	26	164	88	164	76	71	71
peak1644	314	383	359	516	345	280	296	1058	625	820	1177	702	707	646	321	345	265	329	325	363	909	971	782	776	505	632
peak1645	26	34	28	66	26	28	22	172	174	168	334	140	166	158	54	36	43	40	38	42	250	218	218	202	140	232
peak1646	29	80	66	92	50	62	54	293	180	234	402	146	150	136	48	66	60	96	41	69	342	291	268	206	142	172
peak1647	168	154	138	202	179	137	120	525	337	423	828	366	306	375	196	170	133	263	157	159	687	498	366	512	303	333
peak1648	48	56	42	76	62	54	30	168	72	66	162	56	85	75	36	28	40	40	49	35	122	157	106	112	66	64
peak1649	34	24	16	40	40	16	16	167	124	142	240	84	94	89	36	27	40	25	32	28	152	183	146	178	78	148
peak1650	78	72	88	94	82	70	80	715	579	741	1152	546	528	509	60	86	92	106	94	70	994	753	698	604	374	511
peak1651	57	66	68	63	75	86	89	1036	651	760	1411	654	715	667	65	42	73	56	53	56	1065	1039	852	871	512	742
peak1652	333	290	282	464	334	270	326	810	584	574	1310	633	623	516	373	428	239	329	318	354	1040	879	567	659	463	523
peak1653	10	15	20	14	17	6	12	144	40	85	136	54	60	71	14	22	6	22	27	6	93	67	87	75	57	65
peak1654	32	16	30	24	36	38	14	284	210	256	328	194	244	178	26	30	14	40	30	24	280	276	222	174	172	154
peak1655	312	356	470	408	375	394	323	5420	3699	5011	7008	4859	5280	4131	319	367	364	411	395	338	6628	5470	5154	4426	3416	3024
peak1656	200	222	217	334	215	198	157	616	432	557	884	532	743	416	196	208	223	211	225	241	764	628	593	444	453	428
peak1657	20	20	24	28	18	28	28	117	66	63	129	80	68	52	40	31	35	50	30	34	120	108	98	91	51	88
peak1658	88	82	82	115	58	91	46	579	383	456	697	460	373	381	105	67	61	75	100	66	644	597	440	494	295	404
peak1659	10	10	34	16	35	26	14	102	84	98	154	78	119	93	8	6	14	28	12	26	109	143	120	118	82	100
peak1660	55	40	54	30	52	28	33	343	180	282	392	141	145	102	34	33	27	46	51	72	335	292	228	262	168	227
peak1661	137	126	118	144	145	132	134	423	314	397	599	316	319	320	123	94	128	124	136	92	492	479	431	364	302	325
peak1662	28	38	39	38	46	42	29	172	140	121	199	125	110	108	36	43	33	36	43	46	186	195	132	134	132	82
peak1663	439	412	449	549	431	380	347	4254	2638	3225	5047	3200	3013	2541	480	459	471	468	450	327	4388	3482	3601	2835	2290	2267
peak1664	513	479	515	733	453	467	430	4153	2595	3193	4889	3171	3068	2453	518	514	551	543	511	394	4252	3432	3493	2824	2284	2216
peak1665	8	19	22	29	19	11	20	144	96	109	193	120	82	120	20	23	13	11	24	11	167	170	140	90	91	88
peak1666	536	591	645	746	505	471	532	3318	2271	2909	3732	2526	2700	1910	543	493	532	622	661	523	3731	2904	3070	2486	1810	2176
peak1667	21	20	45	29	31	19	21	238	164	193	426	162	180	156	36	27	29	32	35	30	300	242	274	291	177	212
peak1668	343	288	274	420	340	274	254	3092	1953	2162	3939	1961	1842	1796	297	348	306	448	316	270	3009	2982	2621	2406	1747	2099
peak1669	76	118	82	96	58	78	56	617	379	475	797	476	510	475	71	86	95	58	71	77	784	566	597	479	356	353
peak1670	202	218	206	354	189	160	163	543	364	460	715	423	414	425	194	198	188	171	193	186	701	496	492	402	311	350
peak1671	52	45	63	88	36	41	22	401	323	431	620	364	317	322	78	50	38	51	31	38	681	395	371	384	289	370
peak1672	70	72	85	94	84	69	76	1390	971	1160	1930	918	911	895	131	72	88	100	103	68	1746	1255	1266	1206	828	990
peak1673	22	18	27	16	20	18	8	98	56	88	129	82	59	75	20	26	18	12	14	18	138	120	98	66	48	88
peak1674	4	8	12	4	10	12	4	333	183	227	440	203	210	222	6	12	8	4	8	6	435	304	310	250	182	246
peak1675	50	79	114	121	91	77	89	354	219	272	466	245	307	235	73	66	100	76	84	105	404	392	341	282	194	246
peak1676	106	71	63	146	89	79	87	204	176	167	393	206	181	129	67	62	83	86	61	113	237	278	227	248	142	232
peak1677	8	18	4	6	6	4	12	147	90	81	141	114	104	91	4	3	2	6	4	6	101	125	156	116	87	98
peak1678	82	72	57	62	96	69	67	856	482	584	1068	524	658	497	68	87	52	80	70	32	990	796	753	692	377	471
peak1679	96	135	138	222	135	137	132	604	464	476	806	446	388	540	134	132	120	172	178	108	666	572	576	546	400	471
peak1680	955	985	1097	1492	1209	1118	901	3980	2698	3262	5140	2942	2835	2671	1091	1057	940	1069	1089	940	4791	4159	3458	3084	2296	2475
peak1681	234	298	240	414	270	222	197	547	365	421	779	357	297	291	295	295	238	343	292	247	762	607	503	451	348	396
peak1682	498	700	565	799	582	521	536	958	637	822	1454	708	664	688	598	545	521	678	632	638	1227	1021	857	928	589	660
peak1683	41	86	74	118	65	80	74	242	202	186	412	188	169	209	97	93	71	105	87	104	324	286	261	205	180	227
peak1684	170	166	160	261	186	163	140	288	204	173	461	205	224	186	202	150	171	141	156	193	402	355	259	236	157	238
peak1685	224	232	259	344	266	234	224	1056	721	988	1656	846	770	728	232	224	211	245	232	197	1392	1127	934	1011	618	797
peak1686	128	182	156	240	122	108	116	619	373	485	808	421	358	294	165	145	123	162	128	120	647	665	502	465	318	412
peak1687	4	28	18	28	36	20	18	212	186	178	230	200	156	124	32	28	38	34	6	22	294	196	219	198	118	168
peak1688	214	311	242	396	253	220	151	1616	1154	1390	2598	1225	1214	1123	261	271	252	249	312	256	2245	1762	1541	1510	1048	1213
peak1689	426	509	518	606	516	476	446	9574	6015	7207	12569	6850	6368	5743	579	485	472	562	494	453	10169	8441	7828	7968	5393	6850
peak1690	101	134	137	174	117	129	77	629	325	473	746	412	390	401	131	128	119	162	172	143	577	523	479	414	343	352
peak1691	26	11	14	16	30	23	19	133	83	127	134	106	117	86	23	30	28	40	30	32	142	126	134	108	90	84
peak1692	112	116	154	142	123	126	74	792	422	658	1036	574	558	523	115	133	114	138	176	140	792	702	707	576	450	512
peak1693	41	51	37	66	39	35	44	134	67	103	182	68	87	74	67	47	46	33	45	37	136	132	101	93	76	94
peak1694	40	24	40	47	45	37	33	286	214	258	326	221	180	200	46	48	26	34	55	37	356	231	260	252	174	143
peak1695	38	22	24	25	28	20	30	394	208	253	396	247	250	214	18	18	20	20	10	15	386	379	355	297	162	297
peak1696	411	448	386	620	411	356	296	1691	1086	1324	2308	1048	1158	990	520	390	439	454	365	413	1764	1729	1309	1478	948	1182
peak1697	242	223	271	340	248	229	217	1390	1052	1236	1939	891	1051	885	266	228	259	267	318	184	1400	1251	1321	953	703	732
peak1698	36	46	18	58	32	44	35	78	52	123	88	95	104	66	48	22	17	50	58	34	120	106	81	60	84	40
peak1699	126	110	88	154	88	109	79	226	179	223	321	216	200	264	109	99	101	107	99	98	347	284	300	214	176	190
peak1700	317	414	389	534	386	324	384	1194	916	1102	1567	986	848	904	411	409	350	371	387	380	1556	1281	1138	920	797	846
peak1701	64	113	82	101	71	72	59	378	210	300	502	201	226	292	62	74	65	67	71	61	471	331	232	233	198	166
peak1702	162	185	222	280	168	165	118	1056	580	931	1172	666	617	624	204	172	166	203	160	170	1237	1118	863	914	559	750
peak1703	175	224	190	281	218	184	148	824	535	723	1114	574	678	650	205	203	178	253	205	193	947	876	871	757	561	607
peak1704	72	82	75	78	57	78	58	396	315	444	551	396	355	318	90	61	70	83	69	52	481	396	399	407	243	305
peak1705	16	18	20	16	8	20	10	145	72	122	170	69	72	66	18	4	6	18	16	24	164	130	110	152	82	93
peak1706	12	6	6	10	22	6	8	237	168	197	359	126	144	102	14	18	4	6	4	10	240	188	146	166	144	190
peak1707	34	34	58	94	41	36	36	276	168	196	432	147	148	176	72	54	30	37	40	41	326	278	168	230	128	208
peak1708	136	162	177	220	141	168	154	2953	1970	2275	4073	2081	1974	1835	186	128	180	180	118	163	3548	2741	2586	2376	1568	2187
peak1709	65	40	42	74	60	64	33	122	83	112	82	104	71	51	48	56	60	64	74	50	152	92	103	88	46	64
peak1710	201	170	180	302	184	136	203	1148	735	874	1529	936	915	933	165	188	134	178	220	184	1547	1110	1040	888	794	791
peak1711	10	6	6	10	0	10	8	282	120	202	248	112	140	90	12	6	12	12	4	2	224	216	186	164	112	108
peak1712	583	592	642	791	609	575	549	2090	1259	1605	2559	1283	1318	1361	580	601	529	619	683	545	2278	2003	2076	1417	1146	1335
peak1713	1241	1334	1233	1702	1213	1138	1036	5110	2895	3513	6912	3106	3099	3155	1347	1147	1138	1377	1370	1263	6115	4779	4164	4110	2982	3368
peak1714	889	1120	1101	1387	1067	953	932	11342	7499	9705	14822	7391	7514	6509	1057	1057	987	1067	1011	979	12185	10790	10244	9170	5852	7619
peak1715	1061	1270	1189	1427	1280	1061	930	14142	9259	11707	18035	10609	10167	8194	1196	1123	1166	1227	1160	1061	15341	13310	12466	10255	7855	9807
peak1716	1128	1289	1274	1691	1410	1173	1126	22044	13644	17721	28404	14547	15013	11897	1413	1220	1202	1597	1334	1245	23968	19909	19429	17883	12197	15204
peak1717	9	19	20	31	10	21	12	106	98	108	201	41	89	68	10	10	19	9	2	6	52	153	93	76	72	67
peak1718	51	26	44	59	44	40	41	108	43	136	108	77	81	80	33	58	53	68	53	43	153	82	110	68	55	62
peak1719	16	14	8	6	12	10	8	160	107	112	248	95	72	64	16	10	10	12	10	22	123	106	134	139	62	108
peak1720	88	141	115	177	145	123	77	340	215	379	460	292	199	199	78	132	85	131	107	105	412	325	373	214	190	220
peak1721	1356	1395	1460	1649	1381	1307	1195	4708	3378	4239	6221	3312	3399	3058	1195	1289	1367	1467	1637	1508	5537	4805	4577	4211	3059	3162
peak1722	1809	2370	2014	2426	2083	1829	1834	4502	2891	3193	5699	2961	2791	2917	1700	2084	1823	1917	2393	2389	5401	4477	4337	3621	2419	3096
peak1723	372	406	371	447	356	379	257	745	489	747	965	513	515	515	373	292	358	369	486	319	764	692	723	617	431	578
peak1724	14	6	8	22	18	22	10	188	114	162	269	154	147	114	20	14	26	22	8	8	170	202	192	154	98	132
peak1725	462	568	561	633	474	542	509	4097	2492	3109	5083	2990	2704	2743	558	517	516	585	609	467	4982	3619	3859	3152	2363	2582
peak1726	854	1027	922	1303	973	801	799	3974	2481	3208	4900	2730	2662	2100	839	944	756	913	1052	892	4370	3988	3568	3093	2143	2468
peak1727	40	24	40	30	22	24	43	240	178	194	422	130	134	130	20	34	31	36	28	42	220	256	209	230	144	212
peak1728	99	142	130	152	86	108	82	575	353	366	826	406	432	338	95	123	92	98	125	114	683	497	464	425	327	458
peak1729	22	10	34	21	20	20	12	166	113	164	215	131	136	108	30	16	13	32	24	25	182	174	166	152	112	106
peak1730	70	82	62	54	69	56	57	188	104	170	294	155	178	82	52	78	62	114	62	58	262	189	154	146	99	152
peak1731	30	39	28	62	24	16	21	128	58	109	152	94	99	76	34	34	35	44	38	29	152	145	116	110	42	86
peak1732	46	44	18	64	60	58	42	114	104	104	152	82	118	72	26	44	28	54	57	16	168	97	108	106	60	73
peak1733	32	46	37	56	32	44	24	204	114	210	337	190	212	144	36	48	43	38	44	18	284	239	203	190	175	142
peak1734	73	57	75	60	43	49	46	165	125	146	187	134	112	118	62	52	59	42	104	52	212	149	145	116	112	72
peak1735	12	12	22	27	16	30	14	268	148	175	371	170	156	139	24	25	22	12	30	14	271	286	174	152	128	170
peak1736	4	12	6	8	6	6	2	134	62	109	130	54	78	74	10	10	10	12	10	12	166	109	126	63	50	72
peak1737	26	24	21	28	19	23	18	406	230	300	660	298	195	266	30	36	18	30	23	26	435	414	361	304	247	306
peak1738	14	16	26	31	14	14	15	118	81	126	144	84	87	76	8	8	28	26	17	6	139	101	84	104	79	112
peak1739	313	465	328	462	377	357	347	2086	1185	1416	2456	1474	1264	1497	323	325	400	370	461	326	2292	1758	1733	1594	1283	1324
peak1740	295	317	426	553	297	295	290	1830	1327	1622	2558	1309	1413	1028	345	291	315	370	348	285	1946	1980	1562	1600	929	1294
peak1741	34	42	34	45	39	36	24	370	242	347	500	272	258	234	30	26	24	38	46	30	412	356	298	314	206	237
peak1742	92	148	112	211	227	199	165	461	395	456	765	482	331	502	177	146	148	171	160	126	742	570	413	547	373	357
peak1743	158	211	148	247	194	198	182	593	412	434	813	509	354	506	206	212	161	189	215	172	843	727	507	605	545	510
peak1744	1200	1334	1204	1755	1208	1141	1123	1317	837	1135	1591	983	1009	842	1149	1156	1182	1352	1248	1324	1552	1284	969	950	676	899
peak1745	40	28	28	42	32	26	31	116	114	104	148	76	78	62	13	21	47	20	34	22	84	118	105	99	42	80
peak1746	327	438	428	530	419	352	331	1788	1160	1580	2312	1374	1355	1310	301	408	335	277	444	344	1849	1707	1645	1495	1133	1281
peak1747	6024	6823	6854	8669	6561	6605	6111	8887	6014	8289	10690	6807	7429	5911	6162	6259	5719	7177	7242	6805	10796	9403	7908	7694	5630	5947
peak1748	499	525	468	639	510	492	381	3933	2531	3034	5064	2505	2394	2280	483	469	493	562	516	510	4260	3708	3380	3418	2387	3017
peak1749	67	76	72	69	113	102	76	2718	1626	2146	3492	2134	1796	1661	125	94	99	98	96	76	3062	2430	2268	2043	1507	2103
peak1750	294	456	366	341	380	348	386	6624	4174	4934	6946	4994	4863	4152	408	291	329	324	357	256	6926	6002	5107	4874	3646	3847
peak1751	32	42	46	80	40	100	44	84	63	113	183	87	82	97	47	24	26	70	42	22	146	88	94	100	87	101
peak1752	23	20	24	45	33	26	34	292	206	242	461	238	195	186	48	26	24	50	36	46	317	243	231	276	188	192
peak1753	52	66	68	89	68	63	66	621	378	391	724	338	282	324	56	106	61	70	94	66	600	492	414	404	304	382
peak1754	24	22	18	20	12	32	14	116	62	85	125	96	82	76	25	16	12	34	26	34	152	122	140	116	53	67
peak1755	68	78	71	142	100	93	80	973	592	714	1449	567	619	610	100	97	77	98	86	90	1072	953	750	850	547	688
peak1756	111	138	112	146	122	104	108	688	439	514	657	386	431	464	144	113	124	136	184	155	799	632	510	481	319	351
peak1757	38	41	24	54	36	20	30	212	163	206	280	185	153	192	29	25	44	42	32	22	202	204	252	168	110	157
peak1758	334	434	409	638	463	389	390	1371	935	1139	1725	1144	1272	901	483	401	374	310	421	357	1444	1375	1276	1170	815	847
peak1759	6	8	18	51	25	16	21	152	88	108	192	92	80	96	29	24	25	18	34	24	165	126	92	106	62	109
peak1760	17	0	8	16	4	6	4	132	70	110	160	93	91	90	16	10	4	10	10	20	169	121	188	98	60	84
peak1761	72	94	106	96	48	72	68	498	378	423	694	392	397	290	114	70	61	70	93	58	595	404	404	418	303	318
peak1762	38	30	54	60	34	48	27	466	247	347	700	322	248	293	62	58	30	62	40	47	640	511	401	485	231	499
peak1763	87	93	67	115	94	109	91	299	204	270	481	220	251	286	82	48	93	113	118	116	394	284	354	282	168	214
peak1764	78	90	101	104	80	50	52	292	138	179	311	174	134	155	89	64	67	123	82	110	268	276	208	190	163	187
peak1765	451	587	572	642	505	470	500	10194	6550	7814	12625	7299	6957	6424	663	520	490	689	522	529	11933	9110	8326	8112	5908	6929
peak1766	570	820	720	1001	699	636	587	3640	2328	3048	4850	2543	2749	2257	665	661	619	844	731	697	4099	3709	3267	3114	2169	2633
peak1767	276	339	347	347	312	273	259	878	506	618	1148	516	513	504	296	284	310	353	313	289	945	832	816	619	503	533
peak1768	12	18	30	44	30	24	30	245	127	208	299	206	168	157	24	22	32	26	16	25	275	240	204	172	130	127
peak1769	128	166	177	145	147	137	123	927	644	661	1297	736	712	741	110	106	158	132	204	168	996	994	950	758	557	609
peak1770	6	10	4	10	7	0	4	101	89	72	162	99	62	112	8	12	7	2	13	6	139	150	104	80	80	88
peak1771	35	30	36	22	30	18	16	203	122	128	270	147	133	128	18	10	24	18	28	32	187	209	152	132	124	106
peak1772	20	26	22	23	28	17	21	69	69	85	100	108	125	45	22	27	13	36	19	23	96	110	49	111	83	97
peak1773	580	766	707	956	696	702	637	2448	1645	2007	3148	2116	1900	1860	683	679	604	687	717	662	2879	2434	2428	1882	1462	1512
peak1774	24	22	31	17	32	6	20	387	269	269	478	247	245	257	21	18	20	26	14	18	361	312	321	376	169	235
peak1775	31	50	62	34	37	41	46	740	428	552	866	512	442	386	34	54	52	52	52	31	760	705	593	606	402	381
peak1776	78	92	72	69	60	68	82	252	172	205	309	286	112	213	40	54	74	110	96	54	442	317	278	207	150	160
peak1777	193	292	276	306	258	249	253	1625	1112	1301	2319	1468	1202	1336	300	295	247	308	289	294	2282	1658	1720	1421	1016	1257
peak1778	224	188	264	315	234	226	156	3764	2417	2827	4758	2480	2397	2409	253	246	246	305	251	236	4058	3289	3225	3011	1981	2354
peak1779	97	131	111	171	105	118	92	514	280	355	740	240	232	351	105	128	101	162	135	98	525	459	427	418	258	342
peak1780	204	256	230	320	200	264	187	2311	1493	1748	2830	1547	1503	1350	264	241	234	240	270	197	2713	2215	1839	1843	1222	1465
peak1781	1134	1383	1539	1571	1355	1315	1289	16693	10140	12760	20502	11602	10993	10154	1253	1367	1373	1529	1515	1224	18488	15522	14354	12826	9238	10214
peak1782	2886	3148	3442	4201	2940	2844	3032	10930	7120	9238	13208	7823	8604	7110	3246	3161	3026	3271	3387	3084	13405	11149	9651	8943	6522	6659
peak1783	650	844	1016	1176	769	908	888	3262	2082	2705	3877	2434	2594	2272	835	886	772	837	887	766	3665	3069	3161	2700	1947	2229
peak1784	14	6	16	2	4	10	9	135	112	82	138	83	94	64	10	16	14	25	6	32	116	96	144	114	64	68
peak1785	34	56	38	36	57	29	57	658	353	445	721	405	430	418	52	62	42	42	68	42	649	615	516	410	342	388
peak1786	16	38	18	20	18	16	24	252	212	230	370	190	140	195	26	31	21	24	26	16	349	228	210	230	155	182
peak1787	57	42	71	64	56	49	46	512	350	383	841	340	351	390	63	53	62	92	60	69	516	412	411	397	252	298
peak1788	4	22	12	14	16	10	6	120	94	74	164	73	91	58	17	8	7	22	15	6	119	101	118	96	85	70
peak1789	47	58	58	66	61	34	41	310	180	255	311	143	151	188	38	53	32	42	34	41	227	312	215	248	181	196
peak1790	127	219	244	247	197	227	178	1161	664	1066	1343	922	985	790	149	176	183	216	226	201	1182	984	1136	815	737	662
peak1791	71	84	108	129	69	79	77	593	397	417	614	368	321	274	118	91	99	67	102	88	511	540	493	470	299	360
peak1792	110	91	121	130	119	94	101	450	258	337	596	332	316	262	90	91	94	82	92	104	504	481	401	305	247	295
peak1793	10	2	16	14	12	6	6	96	60	95	100	50	48	74	24	12	16	14	8	16	150	84	102	86	29	74
peak1794	58	71	70	109	68	54	46	950	530	754	1139	593	406	546	73	46	49	75	76	66	749	853	738	840	505	594
peak1795	62	63	63	56	96	78	40	203	100	169	291	145	86	130	72	52	52	80	65	77	211	211	185	128	108	84
peak1796	67	113	112	89	117	106	82	1777	1065	1486	2169	1428	1337	1052	81	122	105	140	101	103	2054	1732	1469	1247	915	894
peak1797	98	94	135	160	164	96	130	937	692	770	1216	730	610	627	114	98	108	128	142	125	1293	900	954	749	592	602
peak1798	374	433	451	708	465	498	401	1403	821	1118	2388	1009	955	1169	410	468	434	479	523	437	1877	1432	1372	1297	936	898
peak1799	40	64	46	79	50	50	33	222	133	160	237	154	122	128	68	49	45	46	64	67	302	204	158	172	103	186
peak1800	487	509	583	670	459	432	456	1963	1210	1542	2435	1537	1392	1403	459	501	437	396	504	438	1999	1812	1648	1511	1056	1197
peak1801	188	172	193	280	214	181	179	554	271	389	837	326	367	323	195	156	155	268	181	182	707	630	446	395	295	397
peak1802	35	50	40	60	42	52	44	568	414	413	862	455	423	445	42	36	66	30	40	48	659	554	480	481	338	454
peak1803	96	94	100	70	100	77	88	1313	765	938	1698	959	723	748	104	95	106	108	114	73	1366	1222	1029	1018	668	974
peak1804	50	50	64	80	72	40	40	280	218	280	389	227	278	218	60	38	42	34	46	46	345	304	344	268	197	178
peak1805	12	30	19	28	24	16	26	710	479	545	930	436	426	460	38	18	20	24	20	15	759	668	545	536	353	426
peak1806	27	44	40	44	43	36	46	266	206	171	212	176	152	180	56	50	38	44	46	50	266	240	246	220	166	152
peak1807	10	8	18	16	26	12	8	140	96	132	228	84	88	96	14	24	18	12	22	30	92	144	78	136	76	81
peak1808	63	76	107	139	54	65	71	244	131	230	257	144	104	145	68	83	74	68	106	74	264	198	235	138	110	146
peak1809	191	162	181	337	210	189	183	1178	811	949	1914	896	750	930	245	200	255	284	203	225	1559	1349	1097	1017	776	771
peak1810	133	131	121	182	105	101	111	322	262	331	577	316	265	201	93	92	178	141	126	133	537	354	355	275	202	243
peak1811	122	175	159	206	144	176	157	997	630	839	1408	794	789	776	125	186	165	171	191	129	1290	1134	953	994	630	700
peak1812	4	16	10	20	6	16	10	258	192	240	362	228	178	206	12	26	12	20	20	8	348	303	306	224	166	184
peak1813	200	166	197	293	178	187	167	707	418	593	1052	493	462	513	218	214	219	225	216	219	758	680	779	625	390	476
peak1814	254	290	257	294	282	244	262	1545	957	1212	1685	1094	1088	985	220	248	267	204	226	250	1554	1356	1285	1244	873	901
peak1815	100	96	70	136	70	90	76	407	218	337	550	220	256	203	68	92	72	108	70	96	422	308	295	260	190	223
peak1816	306	294	271	471	332	238	210	800	476	615	993	518	454	463	239	308	264	306	321	262	837	774	622	585	455	537
peak1817	1663	1938	2034	2523	1854	1716	1638	11180	7215	9262	15667	7770	7941	7185	1950	1808	1947	2122	2006	1974	14021	12058	10293	9787	6554	7752
peak1818	45	35	34	50	26	27	24	140	110	101	218	126	85	127	42	40	29	20	53	19	214	154	182	128	98	134
peak1819	17	6	20	34	42	24	28	160	66	100	210	150	118	93	26	12	30	16	38	17	184	118	160	98	97	94
peak1820	749	809	807	964	764	704	688	3507	2598	2843	4616	2310	2438	2859	727	771	791	823	813	721	3976	3447	2979	3047	2218	2082
peak1821	764	837	916	1027	800	787	734	6628	4843	5634	8897	4598	4561	4881	845	798	792	889	858	706	7760	6297	5860	5727	4062	3977
peak1822	18	46	17	47	26	25	17	377	230	245	462	270	247	232	30	24	36	23	24	21	418	376	326	292	206	207
peak1823	44	40	32	30	39	28	23	245	129	185	278	144	192	129	60	36	44	34	41	24	256	213	165	166	118	178
peak1824	51	73	62	87	36	53	44	682	354	392	1037	355	398	346	67	30	48	56	26	44	724	509	410	538	292	487
peak1825	101	106	91	135	96	97	85	234	107	142	151	116	137	120	69	95	111	103	91	85	184	182	215	148	95	133
peak1826	26	40	52	43	52	46	40	282	177	218	399	307	226	214	44	27	54	45	56	53	280	228	248	172	201	162
peak1827	94	120	84	104	54	60	44	150	160	153	220	191	170	118	74	92	72	58	76	56	196	183	116	188	114	98
peak1828	44	51	71	103	56	54	48	232	160	169	365	180	210	157	52	68	44	64	56	50	255	204	251	223	117	128
peak1829	55	39	60	113	34	54	51	383	202	264	621	293	244	241	54	53	58	58	44	50	417	452	334	381	295	321
peak1830	39	60	88	74	47	43	38	320	196	256	445	185	168	221	64	76	50	75	71	69	380	332	233	282	165	234
peak1831	88	63	48	54	64	47	46	118	127	136	225	104	100	80	53	42	58	50	78	50	186	232	161	122	70	105
peak1832	156	201	226	194	176	196	184	1928	1114	1496	2480	1549	1339	1167	190	188	129	213	182	132	2350	1827	1809	1535	1089	1176
peak1833	132	131	149	225	166	133	104	677	369	475	826	430	432	399	118	146	105	166	148	112	924	716	500	507	329	468
peak1834	347	398	458	577	504	405	387	3285	2168	2562	4124	2255	1991	2306	399	479	338	518	498	403	3902	3504	2926	2964	2022	2228
peak1835	69	60	92	164	94	104	69	112	85	106	184	82	90	50	81	98	87	82	87	96	158	133	101	135	92	84
peak1836	36	46	60	63	32	37	45	287	162	228	362	169	123	149	98	38	39	31	36	52	273	256	250	243	151	128
peak1837	68	82	46	75	44	44	47	309	197	184	455	157	203	210	57	48	50	45	60	46	368	329	271	258	146	154
peak1838	144	148	126	196	111	117	98	1548	934	1042	1793	930	1052	968	124	108	148	130	109	152	1803	1348	1162	1275	840	1022
peak1839	69	64	65	69	58	61	44	810	616	705	1187	623	546	606	68	33	70	55	76	39	842	914	870	592	495	447
peak1840	102	111	78	116	52	60	106	112	132	83	257	123	71	110	89	110	69	83	106	104	176	154	112	112	108	108
peak1841	36	80	60	82	45	80	26	209	122	149	338	156	130	152	60	70	64	51	84	43	206	190	203	169	148	161
peak1842	76	91	82	111	90	80	89	762	440	597	929	556	488	502	76	82	83	88	104	85	857	731	629	604	484	552
peak1843	30	61	45	50	61	34	47	431	182	327	482	242	283	233	32	35	29	59	61	47	428	401	377	302	222	285
peak1844	58	75	65	96	95	46	43	196	79	152	154	82	107	95	37	50	39	67	84	73	156	132	134	101	104	103
peak1845	304	358	376	405	456	310	266	1059	799	831	1339	719	858	551	298	297	282	479	368	303	1328	1170	867	808	579	751
peak1846	210	249	220	373	267	210	222	978	520	681	1279	719	544	533	257	210	235	348	267	265	1225	917	781	775	540	678
peak1847	190	116	106	185	114	112	129	155	96	203	220	170	155	146	119	127	91	159	129	149	293	190	188	164	101	110
peak1848	178	148	158	176	198	169	151	350	226	284	361	241	252	156	176	174	161	183	131	191	439	317	306	238	149	176
peak1849	327	400	278	379	324	286	299	5304	3396	4343	6566	3725	3555	3179	377	352	351	364	319	329	5769	4996	4369	4336	2775	3864
peak1850	106	106	141	201	106	96	92	1364	781	858	1935	775	753	782	120	99	126	120	105	112	1400	1293	1112	1000	664	914
peak1851	197	186	213	255	217	195	191	1222	775	997	1473	851	783	823	188	219	185	171	266	163	1335	1005	1184	903	797	798
peak1852	210	221	276	326	230	266	243	1632	1108	1242	2202	1118	1040	1059	226	254	234	285	244	218	1778	1499	1442	1162	849	930
peak1853	88	86	58	137	58	52	64	687	373	501	886	460	415	373	86	45	70	60	78	79	805	534	567	532	307	392
peak1854	1629	1963	1967	2497	1922	1867	1649	8949	5874	7663	11980	6973	6945	6171	2108	1885	1783	2147	2065	1861	10181	8817	8353	7232	5193	6039
peak1855	3133	3274	3222	4449	2833	2599	2628	6321	4177	4505	9051	3988	4053	4032	2926	2676	2741	3517	3189	3256	7645	6604	5690	5664	3901	4623
peak1856	2250	2440	2516	3278	2375	2378	2274	2473	1577	2119	3021	1822	1929	1521	2365	2368	2059	2589	2593	2499	3069	2695	2153	2023	1456	1658
peak1857	4	22	18	10	9	14	14	164	119	120	186	81	107	112	14	28	10	13	13	16	179	123	140	89	124	141
peak1858	1060	1415	1447	1653	1451	1365	1267	20905	13353	17691	26035	15666	15490	12440	1401	1322	1204	1619	1442	1164	19955	18867	19593	16152	10974	13080
peak1859	2462	2954	2864	3848	2778	2715	2434	21094	13690	17750	27307	15948	16364	13159	2864	2685	2521	3195	3009	2621	21161	19049	19232	16998	11471	13984
peak1860	52	43	41	23	74	30	37	333	226	284	423	278	265	214	41	47	50	37	55	52	318	368	306	338	165	199
peak1861	126	149	134	166	128	131	126	2111	1336	1564	2426	1457	1418	1228	163	141	135	204	118	138	2426	2021	1670	1764	1098	1421
peak1862	30	20	28	34	18	28	12	152	90	98	192	94	91	70	16	20	18	33	20	8	166	146	136	144	76	102
peak1863	32	33	30	61	52	48	29	117	73	73	122	114	81	68	24	30	30	18	41	13	168	110	80	124	57	80
peak1864	4	38	25	28	12	4	20	222	138	166	257	160	110	124	26	4	11	24	16	20	291	188	155	202	127	134
peak1865	71	55	52	65	46	53	40	246	186	200	311	182	186	153	55	32	52	50	48	45	287	297	262	179	149	145
peak1866	184	213	237	276	210	177	172	921	592	731	1035	601	686	625	170	194	160	249	229	204	1035	820	930	658	481	689
peak1867	66	80	58	124	74	65	49	352	219	240	367	216	266	221	76	66	63	92	69	74	298	314	343	315	181	236
peak1868	93	73	73	142	82	73	56	344	217	331	427	274	268	260	59	96	102	128	74	114	410	345	347	275	222	277
peak1869	81	92	86	88	90	62	82	1694	1047	1181	1907	939	1024	811	68	72	83	59	84	82	1666	1350	1495	1235	856	983
peak1870	98	88	80	73	89	76	74	301	201	278	455	204	237	182	73	77	86	86	128	87	338	347	283	304	206	200
peak1871	38	34	50	62	43	53	47	399	260	305	577	232	238	270	46	64	43	60	50	63	470	273	317	321	229	229
peak1872	76	98	76	89	69	54	74	227	106	139	218	108	103	137	108	98	50	80	78	123	183	130	169	175	165	128
peak1873	57	70	92	82	86	97	67	636	432	497	907	423	395	484	69	85	70	88	84	70	743	528	595	570	390	406
peak1874	10	12	14	6	14	6	4	110	62	82	122	62	78	60	18	8	8	14	12	10	143	102	116	94	82	82
peak1875	46	63	32	43	35	42	39	533	315	393	652	385	367	357	44	14	35	42	72	39	537	428	500	408	332	273
peak1876	32	26	36	48	55	57	46	630	441	491	838	415	450	430	73	62	38	61	62	42	696	613	506	530	394	443
peak1877	339	333	367	402	333	374	300	876	587	657	1126	755	578	636	277	364	373	377	379	277	1146	785	761	731	601	588
peak1878	26	26	67	50	42	52	42	432	228	295	552	262	246	275	49	48	32	47	42	51	316	290	343	269	260	192
peak1879	44	36	26	24	26	22	30	98	58	109	166	71	74	56	54	36	26	33	26	30	168	147	138	108	76	114
peak1880	254	283	268	347	284	221	232	2256	1291	1734	2816	1552	1506	1430	319	256	323	314	310	282	2622	1706	1566	1730	1105	1482
peak1881	210	335	357	346	254	302	281	1727	1002	1334	2713	1209	1324	1371	294	289	216	254	346	225	1677	1726	1633	1530	1206	1041
peak1882	88	104	133	136	113	121	90	1527	914	1484	1959	1288	1244	959	102	91	105	114	143	73	1616	1387	1511	1185	876	1121
peak1883	103	146	138	265	217	147	140	412	235	280	516	240	235	227	161	152	125	166	117	154	479	408	326	310	234	303
peak1884	64	47	43	112	68	66	36	143	64	84	242	132	110	101	44	42	64	49	68	48	155	190	182	119	88	86
peak1885	60	50	70	44	47	35	61	224	143	178	309	228	149	176	42	46	44	42	94	64	230	270	189	256	182	233
peak1886	114	116	118	197	91	132	121	360	211	275	544	231	271	257	87	112	129	120	138	113	452	412	364	392	235	311
peak1887	28	73	40	90	38	58	46	104	80	87	194	57	88	67	26	69	37	50	59	58	168	103	130	78	79	112
peak1888	154	180	164	236	174	162	188	860	498	839	952	636	791	607	150	150	160	144	214	162	1089	760	778	676	534	517
peak1889	79	86	71	117	89	71	71	277	187	276	418	188	275	212	92	84	65	136	64	108	374	286	332	229	174	192
peak1890	29	40	45	77	60	44	40	152	105	146	276	122	103	77	35	19	60	40	34	39	228	193	119	166	79	133
peak1891	12	20	10	38	30	24	10	160	106	118	206	68	87	68	10	12	12	24	24	20	131	132	92	132	82	100
peak1892	8	6	16	12	4	16	8	206	104	138	189	176	168	91	20	30	24	4	22	12	152	146	187	170	84	100
peak1893	62	102	44	142	92	66	72	460	299	374	663	332	348	364	93	70	48	78	106	87	590	535	406	437	306	376
peak1894	113	141	134	201	118	119	123	275	124	166	319	196	161	153	169	119	104	130	195	170	311	259	242	134	117	167
peak1895	70	124	74	109	104	100	67	786	394	544	832	475	440	399	124	82	103	90	105	80	770	638	640	447	341	386
peak1896	77	136	176	111	107	107	78	644	357	560	832	480	491	428	97	134	86	94	116	106	676	592	526	588	305	511
peak1897	42	60	51	50	52	49	34	706	414	482	775	456	442	454	46	50	49	42	55	44	634	533	656	496	318	310
peak1898	4868	5303	5367	6744	5178	4602	4465	27120	17900	22069	33274	18285	18287	15304	5059	4963	4964	5501	5711	5006	29400	25580	22704	21776	15499	17066
peak1899	611	738	806	852	716	653	630	7317	4319	6147	8618	5171	5110	4014	710	635	647	701	705	721	7411	5971	6889	5049	3651	4337
peak1900	14	32	15	18	16	16	22	186	134	184	180	108	114	109	14	14	10	24	22	20	167	152	126	113	86	84
peak1901	91	86	110	150	70	104	76	905	643	609	1258	552	558	551	98	116	110	105	129	120	1132	835	758	802	484	578
peak1902	34	32	48	25	18	44	48	186	154	146	262	152	141	128	26	37	24	40	64	44	198	201	172	161	121	132
peak1903	14	25	22	21	20	6	7	176	153	131	242	141	183	96	20	14	30	26	41	14	268	213	255	159	97	139
peak1904	744	790	791	988	815	607	608	2116	1290	1797	2896	1435	1445	1360	728	795	692	831	733	756	2401	2325	1843	1703	1170	1673
peak1905	379	522	464	544	386	436	325	4154	2618	3182	5564	2990	2816	2686	465	452	493	411	479	368	4736	3728	4196	3278	2225	2756
peak1906	96	128	96	158	96	86	88	602	419	465	882	378	403	413	119	113	107	143	78	97	761	534	542	506	421	374
peak1907	69	86	102	127	83	86	90	346	154	294	533	215	216	221	97	86	82	82	104	100	408	279	419	318	188	233
peak1908	6	22	20	20	20	22	22	208	165	171	329	178	129	138	6	9	14	18	16	17	264	225	164	194	136	161
peak1909	8	18	19	32	22	20	20	218	84	128	328	130	94	118	33	12	16	4	12	22	247	190	226	148	122	140
peak1910	61	112	83	142	60	76	69	317	202	249	339	202	220	171	61	81	64	95	122	88	388	250	310	232	235	191
peak1911	130	211	172	250	162	201	188	3299	1935	2680	4097	2711	2922	2225	219	200	173	234	209	203	3606	2879	3090	2544	1861	2042
peak1912	131	175	158	227	149	172	151	2653	1542	2066	3345	2163	2478	1758	206	168	140	214	185	166	2919	2191	2450	2014	1446	1627
peak1913	186	244	228	318	255	218	246	1693	1088	1255	2495	1418	1339	1331	263	292	286	274	249	197	1779	1818	1670	1402	1104	1067
peak1914	54	93	40	48	31	56	48	146	102	110	168	98	85	60	54	54	64	72	62	60	146	176	166	145	96	67
peak1915	118	156	100	168	158	91	102	436	224	320	444	265	340	297	136	140	161	136	144	178	467	377	354	280	230	261
peak1916	27	65	57	68	32	47	45	252	148	204	304	149	170	191	55	42	38	45	67	66	253	281	203	251	151	138
peak1917	26	27	24	42	45	26	28	213	130	142	315	166	149	147	28	39	31	18	32	25	198	214	164	162	116	115
peak1918	4	6	2	8	2	4	4	118	97	94	157	74	56	54	7	4	4	9	22	15	100	108	128	98	64	93
peak1919	30	28	26	48	25	27	35	162	132	114	280	128	108	69	34	21	18	39	17	23	212	144	142	166	104	111
peak1920	220	264	310	387	291	288	233	4497	2640	3492	6747	3116	2737	2811	292	263	300	337	332	270	4857	4473	3629	3620	2402	2925
peak1921	54	40	44	90	74	70	50	142	104	148	260	90	80	116	50	60	28	62	66	74	189	156	138	192	110	148
peak1922	88	106	65	132	86	72	62	350	236	242	463	216	252	188	96	80	70	85	80	96	339	384	240	241	134	203
peak1923	74	66	72	96	92	62	48	652	458	528	994	490	486	432	80	71	94	77	84	72	586	709	642	518	408	408
peak1924	297	274	262	320	309	250	220	2547	1833	2050	3257	2082	1829	1770	246	281	232	312	267	280	3152	2340	2243	1983	1474	1654
peak1925	130	202	205	270	227	168	160	652	494	605	1318	479	580	524	215	186	197	220	183	185	981	791	752	698	465	606
peak1926	83	108	71	164	73	69	82	326	284	330	581	352	230	256	103	88	124	107	95	109	305	309	385	309	212	293
peak1927	36	62	52	65	56	52	49	705	343	402	797	354	300	321	46	30	60	47	56	41	533	544	427	452	336	384
peak1928	14	34	58	53	51	56	30	335	186	199	352	240	305	219	46	37	28	32	30	30	361	285	330	173	173	126
peak1929	18	16	38	19	34	38	17	88	48	83	176	90	123	78	39	14	11	33	30	26	160	133	103	122	63	44
peak1930	18	14	36	35	28	30	54	446	318	323	600	378	378	370	16	31	30	34	32	20	674	453	380	376	254	257
peak1931	12	12	22	12	12	30	13	105	49	54	142	121	80	75	16	14	2	20	12	16	153	118	84	82	59	71
peak1932	788	916	874	1048	895	875	756	8570	5507	7011	11453	5868	5691	5380	837	758	846	894	887	836	10139	8300	7600	7209	5104	5781
peak1933	272	256	190	297	278	248	229	803	416	499	758	496	506	452	247	241	270	279	248	277	782	543	650	581	393	396
peak1934	882	913	828	1344	975	707	783	3606	2277	2596	5258	2529	2015	2500	1000	910	802	975	947	892	4289	3752	2946	3080	2088	2498
peak1935	1871	2097	2046	2848	2027	1855	1747	5828	3664	4380	7840	4026	3878	3682	1902	1993	1794	2071	2165	1858	6335	6026	4734	4903	3287	3829
peak1936	768	874	807	1213	802	804	737	1602	1098	1193	1927	1191	1021	1066	797	755	734	916	884	725	1643	1611	1391	1261	835	1012
peak1937	1033	1173	1269	1647	1170	1122	998	5348	3467	3995	6516	4216	4299	3912	1163	1208	1144	1110	1255	1017	5995	4946	4739	3995	3130	3058
peak1938	6	20	7	12	8	12	6	220	134	150	270	139	142	122	14	14	6	2	3	6	236	217	216	182	122	142
peak1939	28	20	56	48	30	30	20	232	160	161	217	150	164	175	28	16	30	28	28	24	276	242	239	168	136	116
peak1940	240	252	274	398	350	264	227	1319	893	1055	1815	881	782	881	328	253	252	307	278	303	1619	1365	1210	1220	800	968
peak1941	130	130	148	194	146	104	124	348	186	274	466	211	276	206	134	138	117	109	111	136	318	331	292	253	194	230
peak1942	218	170	185	179	141	130	144	757	536	704	1096	591	517	479	141	168	104	136	159	144	1011	832	672	746	460	619
peak1943	61	59	91	80	66	47	56	163	112	161	238	96	118	87	66	63	32	71	100	75	165	163	121	156	68	126
peak1944	12	22	10	16	10	16	26	374	215	351	562	268	243	195	30	22	10	34	20	20	404	359	378	284	192	282
peak1945	8	10	12	14	0	6	4	121	68	87	148	97	60	71	6	10	8	10	8	10	78	103	116	106	67	80
peak1946	32	62	68	110	36	68	47	450	289	356	547	352	332	288	77	86	60	92	63	81	434	397	452	358	267	377
peak1947	102	119	132	160	98	82	76	526	326	344	640	424	396	271	92	106	114	106	120	122	574	498	392	406	347	360
peak1948	178	94	144	278	104	134	126	371	289	407	420	300	266	293	132	120	118	182	124	106	593	370	403	444	307	262
peak1949	370	383	429	575	433	337	399	924	485	827	1169	633	575	495	408	368	304	394	361	381	1060	821	786	705	577	618
peak1950	445	536	391	646	447	353	361	3909	2278	2853	5055	2763	2692	2443	527	459	372	544	411	423	4731	3635	3151	3171	2053	2803
peak1951	251	245	286	412	275	239	222	486	377	407	663	349	322	412	255	241	242	339	241	261	579	541	426	397	258	355
peak1952	167	188	159	235	132	115	180	1529	883	1005	2124	1089	878	994	169	138	159	176	177	172	1879	1416	1176	1187	899	1049
peak1953	370	467	469	557	333	340	321	3266	2095	2367	4169	1949	2059	1682	422	416	348	418	364	370	3428	2981	2343	2403	1640	1864
peak1954	60	87	84	99	67	81	93	723	452	537	957	509	498	559	89	79	111	99	98	79	703	744	668	626	420	599
peak1955	158	190	160	232	181	123	98	1380	883	1167	1502	1001	939	679	173	159	162	220	167	171	1290	1384	1125	1082	683	977
peak1956	136	130	116	258	116	106	137	1065	614	786	1518	638	602	580	140	138	122	154	158	124	1074	991	799	852	544	696
peak1957	168	204	135	245	161	135	109	523	266	334	746	282	242	313	171	146	108	162	172	194	573	506	454	428	244	369
peak1958	159	226	230	233	170	238	207	545	323	446	609	353	430	425	202	222	247	217	292	210	512	424	480	415	347	381
peak1959	32	52	55	66	37	52	50	789	481	616	1085	420	511	432	54	49	38	75	41	66	860	782	630	660	419	578
peak1960	38	39	26	55	12	32	23	577	370	467	842	380	430	457	34	21	32	36	40	22	651	546	606	517	300	405
peak1961	74	66	59	78	60	86	51	293	172	217	311	186	167	146	68	61	66	94	77	29	226	228	182	238	141	118
peak1962	25	28	31	37	29	34	14	164	99	118	187	107	106	97	28	29	23	41	40	31	148	152	157	134	80	130
peak1963	20	11	20	24	14	24	24	120	106	104	146	82	101	78	24	24	16	18	14	30	114	144	156	116	84	93
peak1964	626	769	641	961	800	672	632	1034	678	833	1316	734	712	575	706	651	638	746	668	740	1037	1082	823	762	555	607
peak1965	325	327	359	487	271	316	246	1239	846	1048	1743	916	816	751	392	374	374	331	336	361	1471	1303	951	1064	655	841
peak1966	1025	1198	1278	1441	1169	1205	1239	9033	5492	7835	10310	6703	6878	6052	1231	1222	1160	1215	1204	1070	8701	8205	8334	6641	5009	5630
peak1967	38	38	34	52	42	36	32	230	128	172	333	201	211	202	32	28	34	32	38	44	304	245	221	206	146	193
peak1968	18	25	10	15	34	28	15	118	73	91	146	74	72	69	20	27	18	22	37	12	103	106	92	83	38	78
peak1969	4	11	8	30	9	16	18	124	58	115	118	64	68	136	35	11	11	16	33	20	119	76	109	120	72	46
peak1970	18	27	16	26	13	19	16	280	242	282	444	208	204	241	30	15	16	38	30	23	402	248	244	282	196	232
peak1971	51	82	74	44	64	52	46	695	458	574	1172	571	485	464	64	72	99	74	66	62	756	743	725	636	376	490
peak1972	46	52	46	48	58	54	32	304	184	266	346	207	170	118	59	62	56	84	68	60	305	318	280	277	123	188
peak1973	73	100	168	134	118	110	94	2320	1416	1894	2542	1982	1951	1432	124	106	130	128	159	129	2930	1924	2435	1709	1350	1488
peak1974	343	301	313	486	323	269	219	310	284	316	572	237	266	247	294	221	284	345	337	298	402	461	331	337	266	316
peak1975	210	269	225	361	264	257	205	1715	1134	1522	2268	1189	1367	1219	257	216	235	322	283	208	1958	1797	1871	1444	1039	918
peak1976	83	138	133	168	79	135	138	1177	715	853	1251	777	911	782	80	172	93	140	134	88	1041	978	981	819	611	634
peak1977	91	77	81	110	114	64	76	635	350	423	684	354	311	348	55	83	76	72	84	83	602	543	533	477	327	452
peak1978	595	815	730	840	766	697	700	13493	8353	9789	16976	10019	8531	7526	830	694	759	954	734	630	12883	11623	11763	10365	6945	9022
peak1979	651	806	725	882	711	571	631	8319	5078	5685	9879	6423	5406	5061	749	697	659	907	728	688	8580	7025	6802	6470	4363	5665
peak1980	1926	1973	1956	2656	1955	1797	1648	6493	4077	4891	8631	4106	4375	3460	1882	1758	1800	2264	1769	1908	6974	6183	5068	5381	3280	4402
peak1981	44	16	16	26	24	24	20	410	246	278	416	316	349	265	25	40	37	32	46	28	452	323	309	264	274	201
peak1982	26	28	22	40	42	22	29	168	100	144	210	129	114	114	49	32	36	24	14	25	248	200	160	160	83	94
peak1983	72	44	49	46	28	68	25	139	90	126	149	95	100	112	32	47	62	62	68	36	211	198	98	174	69	114
peak1984	46	28	40	68	60	46	44	324	230	260	460	191	226	244	38	52	30	52	28	36	392	343	242	302	222	264
peak1985	255	337	283	352	259	349	327	2346	1417	1790	2809	1819	1622	1625	305	383	315	311	392	316	2488	2172	2125	1776	1329	1372
peak1986	1932	2206	2218	2859	2026	1870	1819	11788	7378	9468	15375	8126	8158	7664	2120	2007	1928	2222	2162	1948	13652	11393	10510	10017	7176	8237
peak1987	562	558	558	773	569	536	490	1138	763	962	1712	801	811	705	660	573	535	553	542	513	1352	1122	1008	1052	709	824
peak1988	362	388	342	486	400	344	356	7855	5242	6174	10019	5424	5213	5141	482	331	418	479	424	387	9035	7678	6815	6368	4510	5176
peak1989	175	154	135	237	214	159	168	687	404	534	918	451	421	412	156	154	170	164	149	190	785	656	606	563	391	468
peak1990	20	0	14	20	18	14	2	112	70	104	196	92	78	98	14	8	16	15	14	9	162	166	99	94	86	78
peak1991	43	48	86	47	64	48	52	245	172	204	363	220	164	142	70	41	40	56	58	55	291	228	160	216	97	166
peak1992	210	281	260	354	320	305	245	535	432	566	741	485	541	556	198	280	241	211	256	274	728	620	588	632	400	421
peak1993	377	478	416	508	434	384	384	2761	1760	2438	3442	2095	2006	2285	446	357	423	452	404	391	2924	2632	2698	2366	1815	1759
peak1994	418	549	535	747	474	542	417	831	598	581	1214	667	644	695	562	509	514	515	619	500	1035	811	828	573	474	567
peak1995	1025	992	1237	1436	1222	1019	1050	2931	1937	2268	3949	2104	2078	2033	1165	1121	964	1123	1054	1004	3715	3194	2658	2592	1717	1828
peak1996	4	12	9	6	10	4	6	111	75	94	291	73	92	75	15	7	19	8	9	7	158	97	141	87	76	90
peak1997	525	546	536	799	618	484	488	4089	2676	3287	5753	3056	2909	2555	483	549	519	675	532	583	5323	4167	3676	3573	2446	2770
peak1998	18	40	23	61	25	46	28	388	213	210	436	246	205	277	50	36	46	44	37	50	469	355	269	261	188	201
peak1999	225	310	260	275	276	255	235	2748	1696	2096	3557	1914	1936	1668	301	240	283	283	202	211	3045	2631	2048	2250	1570	1738
[truncated: 23,903 more rows]
