# Supplementary material for: Limits in the detection of m6A changes using MeRIP/m6A-seq
Source: Sci Rep. 2020 Apr 20;10:6590. doi: 10.1038/s41598-020-63355-3 (PMC7170965; doi:10.1038/s41598-020-63355-3)
Supplement: Supplementary file 3 — Supplementary information 3. [file 41598_2020_63355_MOESM3_ESM.zip › additional_file4_v2/macs2_deq_results/wen_zc3h13_2018_deq_results.counts.txt]

control_input	control_input.1	control_IP	control_IP.1	treatment_input	treatment_input.1	treatment_IP	treatment_IP.1
peak1	331	135	2951	3023	87	78	433	600
peak2	1170	486	1754	1690	529	416	2739	3507
peak3	1411	259	1367	502	454	258	3140	1402
peak4	331	102	1774	792	129	48	957	399
peak5	147	36	753	754	37	65	209	370
peak6	21	14	221	191	19	14	185	137
peak7	854	514	3573	6469	773	891	5900	13664
peak8	1842	686	23433	19095	997	995	20017	26419
peak9	202	40	2165	1213	142	86	835	826
peak10	103	21	964	438	89	50	1067	497
peak11	79	14	903	640	56	34	570	788
peak12	195	107	1197	1644	259	182	1586	2198
peak13	779	214	1679	1086	266	225	1768	1393
peak14	1324	362	3018	3069	476	393	4006	5488
peak15	83	37	113	94	71	84	359	376
peak16	364	135	2366	1812	251	233	1930	1889
peak17	131	28	1057	1124	89	94	1093	1562
peak18	381	194	4373	5841	58	76	485	910
peak19	871	264	850	708	448	290	1408	1353
peak20	1103	163	1507	760	356	182	1706	990
peak21	3005	1326	3574	3702	693	933	4917	7925
peak22	26	1	93	113	21	26	248	306
peak23	174	32	1791	1291	151	100	1217	917
peak24	456	185	893	754	145	141	1979	1369
peak25	398	82	921	669	111	72	2110	1271
peak26	1648	559	3347	2606	1122	765	11443	9199
peak27	229	38	144	50	44	40	503	130
peak28	1285	466	10786	9373	801	470	10604	10125
peak29	803	207	6649	4805	477	366	5169	6040
peak30	429	139	1869	1940	262	266	949	1456
peak31	171	49	130	122	131	100	489	562
peak32	251	58	346	108	116	60	691	259
peak33	625	185	2992	2531	333	370	1738	1268
peak34	303	70	2219	1457	195	225	1157	1274
peak35	251	98	537	528	86	122	741	1241
peak36	875	284	6816	5309	391	373	2506	2992
peak37	51	18	151	104	74	60	944	818
peak38	60	36	193	253	52	22	219	362
peak39	634	334	460	749	285	291	765	1242
peak40	1290	636	1103	1083	682	811	2871	2957
peak41	249	130	1203	1636	293	271	1571	2677
peak42	1278	621	16744	24968	841	1123	8215	18095
peak43	515	220	3083	3674	195	244	780	1229
peak44	116	41	1211	2299	33	41	422	828
peak45	468	223	4569	6935	125	215	876	1428
peak46	100	40	110	160	30	30	144	445
peak47	133	55	582	893	26	35	173	434
peak48	31	19	174	213	37	37	251	382
peak49	67	29	628	587	48	42	289	543
peak50	73	41	2173	1781	118	66	1624	1820
peak51	107	68	1766	2412	117	103	587	974
peak52	208	81	850	1099	158	183	531	845
peak53	95	52	165	213	41	52	153	340
peak54	5533	3281	6822	12865	2041	2587	10773	19506
peak55	714	266	1960	2222	266	302	1087	1496
peak56	13	10	315	473	12	4	122	411
peak57	23	7	127	204	5	0	109	186
peak58	276	143	1130	1894	153	180	1006	2433
peak59	442	218	1665	2663	178	199	834	2406
peak60	104	29	1002	869	89	57	505	451
peak61	266	67	126	86	54	71	400	119
peak62	881	279	4316	3535	524	329	8551	8324
peak63	1469	315	5827	3302	621	320	10694	7330
peak64	3384	662	16407	8467	1508	652	22927	12641
peak65	1653	271	8216	4301	727	306	13945	8388
peak66	968	136	5101	2155	536	138	10922	4258
peak67	891	241	2619	986	366	225	6004	1971
peak68	1130	184	3390	1457	466	193	6158	3080
peak69	1722	418	7796	4276	923	498	14530	8100
peak70	344	85	3416	2612	199	151	1566	1560
peak71	54	23	427	667	46	53	175	381
peak72	868	313	3127	3747	374	372	4728	7964
peak73	576	216	1235	930	207	229	1605	1616
peak74	10132	4030	5151	5679	3724	2656	9305	9971
peak75	411	225	521	1089	295	294	577	868
peak76	658	268	1501	1384	186	224	2091	2437
peak77	606	265	2909	3833	246	225	4216	7019
peak78	540	313	2551	4133	265	298	3624	7557
peak79	645	344	2085	3720	273	358	3005	6879
peak80	100	51	99	164	37	44	125	245
peak81	556	218	748	1089	182	252	989	1700
peak82	285	131	471	608	94	127	674	979
peak83	58	48	512	1096	57	84	306	720
peak84	109	66	1662	2497	130	143	700	1896
peak85	224	51	2403	1785	126	168	1173	1348
peak86	224	75	1129	1420	166	116	662	1139
peak87	203	71	615	632	49	118	376	496
peak88	447	82	1349	945	209	170	1164	925
peak89	89	26	192	233	70	43	497	547
peak90	144	50	774	941	226	140	1684	1924
peak91	43	36	587	761	28	36	94	263
peak92	611	296	4352	5487	198	185	1020	2097
peak93	233	51	779	345	119	49	730	238
peak94	308	90	1665	1551	126	131	638	657
peak95	273	67	240	267	100	89	568	563
peak96	342	113	446	314	218	140	1410	1179
peak97	5268	2078	5067	4877	2159	1546	7530	9068
peak98	539	190	8689	7671	121	79	2145	3038
peak99	205	74	263	238	73	66	376	387
peak100	442	90	1347	676	188	78	1613	747
peak101	488	83	2754	1043	161	74	1376	655
peak102	550	194	2381	1697	217	196	1127	934
peak103	336	91	653	613	104	122	1185	1215
peak104	248	102	174	213	202	158	518	756
peak105	645	243	2067	2453	341	497	1541	2641
peak106	15	12	178	249	9	11	143	261
peak107	117	47	918	740	82	113	588	1071
peak108	179	112	1554	1613	98	138	609	1756
peak109	94	32	192	235	130	103	514	980
peak110	197	80	352	563	185	208	504	948
peak111	256	112	1218	1479	245	250	1671	2275
peak112	153	56	559	538	151	128	1214	1904
peak113	383	204	3476	4684	442	409	2584	5622
peak114	376	148	2625	2497	270	311	1648	2715
peak115	647	209	6398	6856	434	458	2983	6549
peak116	1640	417	3537	3063	849	530	7619	8307
peak117	3144	576	8348	2464	982	425	15529	4613
peak118	2601	368	11061	3863	908	324	20628	6638
peak119	2063	445	5927	2666	663	339	10914	4534
peak120	82	26	1342	1151	67	28	514	720
peak121	55	11	167	89	44	24	251	171
peak122	4	6	71	103	12	6	171	305
peak123	31	18	478	523	20	13	104	203
peak124	54	15	358	463	39	41	162	297
peak125	44	16	537	418	52	42	291	281
peak126	79	24	256	296	26	19	166	203
peak127	80	55	665	813	64	35	225	248
peak128	92	33	415	287	46	11	224	193
peak129	67	10	76	78	16	31	201	119
peak130	118	36	861	688	79	58	375	395
peak131	193	98	173	257	108	173	447	491
peak132	909	381	2972	3749	213	277	649	1154
peak133	130	27	511	379	38	20	395	287
peak134	261	114	2195	3140	115	171	1084	1854
peak135	75	51	376	390	24	29	286	394
peak136	104	19	790	684	38	40	620	486
peak137	75	50	174	148	187	155	925	1289
peak138	261	91	2580	1947	305	231	1652	1660
peak139	1755	630	25533	30383	1172	1212	13483	26811
peak140	321	118	919	1265	164	237	479	888
peak141	242	132	321	351	183	204	702	930
peak142	26	4	262	325	11	5	109	303
peak143	75	53	304	420	44	41	443	866
peak144	253	55	824	359	111	74	860	546
peak145	249	90	193	187	167	125	561	671
peak146	2776	1815	2293	2922	1220	1587	3705	3651
peak147	395	188	2575	3855	86	119	885	1550
peak148	113	54	821	1090	37	35	196	328
peak149	412	261	335	462	286	221	720	987
peak150	410	189	792	742	339	242	1151	1653
peak151	165	99	1665	2557	90	140	592	1263
peak152	237	120	1418	1877	132	198	534	1209
peak153	93	34	243	212	71	76	498	804
peak154	483	253	176	339	347	586	512	1451
peak155	186	96	380	569	208	257	373	774
peak156	193	52	1329	1365	150	163	508	864
peak157	12	9	219	374	16	15	212	416
peak158	184	99	451	969	75	49	261	408
peak159	128	85	85	196	88	106	202	399
peak160	164	79	243	339	49	39	290	286
peak161	103	62	1769	3045	60	64	1182	2565
peak162	42	27	283	309	20	22	164	192
peak163	146	73	943	1108	48	75	944	1676
peak164	332	194	3873	7237	336	395	978	2342
peak165	259	175	1042	1315	163	168	1010	1287
peak166	1378	587	1463	1578	281	370	1066	2040
peak167	181	62	1334	989	90	47	877	666
peak168	156	47	1418	1266	100	68	656	1049
peak169	80	17	202	115	17	8	272	150
peak170	77	24	320	288	54	64	359	343
peak171	42	22	100	72	43	24	380	350
peak172	1208	483	4361	6176	319	371	1966	2025
peak173	488	99	230	135	203	158	897	548
peak174	557	222	436	741	482	462	1743	2807
peak175	367	118	225	218	192	158	664	699
peak176	605	243	475	427	240	243	1430	1654
peak177	47	14	505	401	41	13	225	282
peak178	15	6	210	101	9	21	157	195
peak179	867	219	436	253	397	350	1497	1058
peak180	959	206	4823	3266	747	510	4687	2745
peak181	491	172	1287	921	353	367	2666	2580
peak182	222	68	868	746	182	181	2103	2251
peak183	257	129	699	1074	256	197	2225	3414
peak184	189	61	289	213	112	70	816	760
peak185	743	259	759	487	461	209	1889	1396
peak186	2016	673	2513	2086	708	401	6192	3705
peak187	368	128	2885	1788	868	506	18216	16144
peak188	86080	38069	161363	191023	36369	44618	242883	379468
peak189	260	108	551	706	84	102	760	1193
peak190	347	120	1322	1509	153	113	2048	2778
peak191	1542	831	3083	4392	409	551	3027	4667
peak192	12	8	104	174	20	16	217	262
peak193	121	19	204	113	72	31	413	270
peak194	568	247	773	1029	220	299	1547	2428
peak195	455	135	1588	1378	161	128	2556	2574
peak196	363	82	2088	1346	166	77	3257	3070
peak197	601	224	1699	1353	236	210	2572	3152
peak198	505	184	3484	3200	242	258	1545	2442
peak199	509	224	5882	5849	316	309	2935	4896
peak200	258	41	534	430	170	140	1234	1239
peak201	63	30	845	1032	18	20	420	935
peak202	19	7	85	104	14	13	249	284
peak203	14	2	90	212	6	28	247	526
peak204	1366	799	8557	13652	782	850	4498	6568
peak205	95	36	132	191	62	75	614	892
peak206	188	38	923	991	142	179	1416	1934
peak207	579	216	3128	3011	500	593	4183	5403
peak208	193	94	849	1076	96	75	1187	2155
peak209	159	72	510	621	91	60	640	1117
peak210	144	62	203	231	60	80	234	486
peak211	143	69	508	708	225	208	1292	2522
peak212	198	99	1122	1729	434	469	5157	10696
peak213	89	22	138	189	54	64	508	778
peak214	314	96	2049	1429	189	137	3182	2579
peak215	236	109	355	610	103	162	344	963
peak216	227	98	884	1774	114	165	481	922
peak217	83	23	196	289	25	37	214	397
peak218	101	44	275	414	46	44	132	284
peak219	74	34	43	141	48	70	160	343
peak220	72	66	157	438	40	55	256	839
peak221	154	130	2209	3734	150	213	625	1138
peak222	29	16	251	667	18	46	173	402
peak223	550	251	2325	2795	233	285	4010	7358
peak224	315	72	1169	1196	71	86	234	359
peak225	1094	284	700	674	452	325	1911	1594
peak226	845	290	792	664	323	308	751	1008
peak227	479	247	822	1257	227	316	1415	2169
peak228	1103	664	4271	7203	625	656	2481	3949
peak229	2612	1331	5301	8086	1322	1228	8538	13475
peak230	299	131	791	766	225	222	2015	3060
peak231	24	8	367	303	22	26	257	430
peak232	128	63	1026	1340	183	217	1042	1918
peak233	34	13	95	111	12	22	150	342
peak234	225	90	820	1481	102	56	448	598
peak235	204	70	2294	2856	180	159	1235	1783
peak236	98	54	464	540	87	78	321	570
peak237	173	92	1963	2180	164	172	1438	2525
peak238	21	1	211	351	22	25	123	331
peak239	102	33	416	482	51	64	203	425
peak240	47	4	404	271	16	6	220	123
peak241	40	31	127	130	22	43	223	303
peak242	1573	577	2386	1844	590	704	2432	2805
peak243	167	55	1148	1290	76	82	467	928
peak244	210	107	167	271	86	113	383	560
peak245	175	57	278	244	55	57	440	347
peak246	716	333	6677	9600	191	315	1275	3167
peak247	390	161	3006	3036	190	168	1664	1950
peak248	610	264	3430	4803	390	432	2004	3471
peak249	251	141	296	500	207	188	273	643
peak250	164	39	206	158	107	98	463	446
peak251	148	100	1120	1547	134	92	832	1357
peak252	85	73	1257	2031	15	25	189	309
peak253	2574	1103	24209	35758	475	562	4037	9484
peak254	305	130	1777	2757	74	57	144	453
peak255	315	174	3361	5948	70	86	572	1639
peak256	676	266	3372	5682	266	308	851	2074
peak257	152	76	362	574	75	99	228	379
peak258	361	90	2858	1909	130	128	863	1080
peak259	193	111	1307	1974	448	436	1773	3199
peak260	64	18	122	101	38	25	118	186
peak261	1809	925	5535	4817	820	860	7740	8073
peak262	897	370	1855	1722	519	390	2733	3176
peak263	725	243	3854	3867	418	414	2438	3280
peak264	349	88	4258	3172	223	183	3576	5324
peak265	151	83	267	327	85	116	293	739
peak266	211	65	689	584	104	127	672	701
peak267	375	156	734	1050	205	118	932	1523
peak268	509	76	1801	656	258	100	3373	1304
peak269	680	258	1129	521	243	203	2153	1021
peak270	705	213	2375	2554	173	204	901	1376
peak271	656	160	2653	1674	303	150	4841	4190
peak272	1380	694	22883	34196	994	1106	7993	15173
peak273	14	14	363	607	24	10	152	321
peak274	58	18	167	229	45	27	288	408
peak275	404	151	1472	1780	165	107	1307	1843
peak276	175	59	481	526	101	112	729	939
peak277	203	108	690	1132	87	119	357	774
peak278	289	156	1494	1957	147	165	359	761
peak279	724	252	1425	1137	332	177	2950	2901
peak280	2010	495	2706	1364	715	319	5455	2754
peak281	2229	420	4383	1754	784	370	7749	2780
peak282	126	33	1210	1474	39	44	211	481
peak283	99	34	621	591	7	21	155	282
peak284	52	11	381	642	22	41	166	338
peak285	64	44	972	1467	48	51	286	620
peak286	659	275	1459	1784	152	216	389	884
peak287	18	13	117	176	26	8	197	395
peak288	29	25	96	301	22	23	118	279
peak289	105	45	1053	1771	55	88	562	1356
peak290	47	33	357	706	29	39	103	483
peak291	206	65	1336	1053	66	53	496	519
peak292	63	24	435	537	31	24	208	404
peak293	45	17	409	562	17	36	137	284
peak294	1191	372	12138	10643	645	731	6577	10367
peak295	400	81	2184	1419	225	225	1731	1801
peak296	573	288	5713	8882	185	236	820	1797
peak297	231	98	208	507	60	131	323	911
peak298	81	60	98	112	37	37	162	145
peak299	22	24	181	179	39	17	218	348
peak300	812	359	960	791	420	404	2175	2365
peak301	1849	595	7200	8682	1018	850	8102	12064
peak302	131	75	355	343	89	89	386	480
peak303	535	192	823	812	562	454	2618	3769
peak304	805	427	7945	9967	441	445	1723	3150
peak305	362	162	602	469	84	81	765	713
peak306	175	93	280	415	95	116	324	458
peak307	924	552	9392	15341	519	669	2575	4418
peak308	308	165	686	860	161	216	677	1117
peak309	224	133	380	496	133	182	519	616
peak310	300	101	1590	1207	108	82	708	616
peak311	206	78	235	220	86	88	395	721
peak312	119	37	164	165	97	58	270	285
peak313	355	215	642	1139	129	248	916	2072
peak314	226	110	253	385	72	114	335	572
peak315	1366	717	4421	5736	853	886	7164	10451
peak316	1107	482	8646	12011	647	592	3326	5806
peak317	161	73	956	1538	113	75	1341	2474
peak318	118	46	151	237	47	71	359	494
peak319	94	36	256	432	70	71	466	1081
peak320	62	3	698	204	20	33	192	75
peak321	64	22	145	123	55	31	501	412
peak322	80	30	843	823	40	43	362	562
peak323	44	16	166	159	50	20	359	348
peak324	20	4	108	83	18	18	186	240
peak325	539	228	3015	4501	248	333	1678	2940
peak326	264	81	1867	2094	198	119	1190	1712
peak327	57	12	403	213	53	26	314	142
peak328	158	75	1588	1586	66	102	312	450
peak329	1043	386	3070	4020	578	574	3109	4099
peak330	1008	234	7277	3890	443	283	5847	5130
peak331	1489	393	11490	8169	440	347	4481	4270
peak332	451	90	5358	2746	143	125	1660	1179
peak333	577	211	3912	4391	351	240	1904	2452
peak334	300	93	2221	2255	83	60	564	772
peak335	212	99	340	253	117	100	806	1080
peak336	95	31	98	80	30	68	178	250
peak337	1856	758	2230	3004	814	783	4123	5881
peak338	833	222	825	540	306	200	2260	1121
peak339	752	198	662	312	243	146	1634	709
peak340	826	227	651	535	189	171	1111	1099
peak341	746	179	703	474	226	156	1578	890
peak342	841	161	746	431	212	130	1436	978
peak343	682	149	741	336	204	81	1141	686
peak344	926	237	814	485	251	189	1216	1230
peak345	637	93	422	341	197	119	1069	843
peak346	454	52	420	136	234	74	1094	409
peak347	577	204	293	199	212	184	883	381
peak348	751	80	1488	625	221	88	2536	1503
peak349	882	358	1505	1106	252	275	2089	2262
peak350	1493	835	1446	1524	447	642	1833	2802
peak351	124	50	1450	848	101	98	1182	1395
peak352	562	186	1206	1770	468	426	2409	3641
peak353	206	95	215	118	128	121	388	233
peak354	294	101	496	451	172	140	926	789
peak355	29	18	43	120	24	34	274	359
peak356	60	8	355	106	17	7	247	111
peak357	43	12	274	357	25	35	108	251
peak358	43	28	113	112	54	73	359	611
peak359	980	341	3634	3570	468	422	2163	2633
peak360	2183	453	3693	1808	845	508	4665	3340
peak361	44	20	609	936	30	35	475	920
peak362	94	44	383	492	77	69	644	1216
peak363	121	55	234	237	72	98	384	573
peak364	6	6	27	49	30	18	225	355
peak365	158	96	1311	1855	206	176	669	1293
peak366	78	27	407	438	86	41	226	339
peak367	180	67	209	259	97	119	721	812
peak368	688	237	3403	3336	330	416	1420	1795
peak369	438	101	6589	3505	211	222	1202	1484
peak370	203	43	840	808	464	510	1988	3672
peak371	256	78	2969	2623	796	614	10595	15302
peak372	88	19	271	318	107	90	1212	1834
peak373	237	72	2059	2392	188	221	1639	2493
peak374	135	44	1901	1929	110	110	773	1182
peak375	529	165	3674	4234	160	195	845	1178
peak376	143	33	1155	1047	161	143	489	667
peak377	146	29	1057	1243	127	139	657	1218
peak378	288	113	938	1045	76	136	297	353
peak379	82	41	379	551	26	66	250	518
peak380	70	25	116	133	31	48	193	238
peak381	1964	407	1101	561	1010	565	3404	1918
peak382	44	12	152	107	60	28	365	334
peak383	122	53	1494	1133	69	61	278	458
peak384	153	86	479	659	67	77	374	937
peak385	123	15	870	576	67	56	504	572
peak386	87	30	554	494	51	51	387	599
peak387	124	31	405	143	52	7	481	214
peak388	1352	328	2320	1566	724	348	3349	2417
peak389	1377	403	9176	6866	632	491	4304	5599
peak390	848	207	1367	997	340	229	1671	1294
peak391	650	192	1262	618	274	164	2760	1216
peak392	2125	563	6973	4254	854	427	12434	6375
peak393	72	25	66	99	38	81	245	375
peak394	140	68	774	835	58	102	223	375
peak395	208	59	1211	1254	95	102	329	712
peak396	159	66	154	231	77	68	240	262
peak397	96	63	539	829	46	74	158	414
peak398	88	36	233	199	41	39	401	443
peak399	85	35	148	182	43	43	207	187
peak400	30	13	303	480	14	19	252	426
peak401	253	119	298	477	130	102	746	1141
peak402	193	76	132	143	122	110	473	600
peak403	139	43	186	208	105	95	777	805
peak404	100	45	139	151	49	100	279	308
peak405	574	288	5675	8977	103	171	1381	2254
peak406	195	98	1054	1499	44	80	312	563
peak407	790	278	4176	4366	245	209	2552	3763
peak408	223	163	1951	3130	60	67	139	223
peak409	63	20	290	475	34	54	540	1311
peak410	4	2	108	205	11	11	130	337
peak411	1402	689	1223	924	615	619	2872	2347
peak412	2017	1099	3169	3951	1175	1233	8312	9450
peak413	205	63	608	600	139	145	399	551
peak414	366	198	691	878	149	223	1492	2240
peak415	896	259	1128	1347	279	297	1873	2478
peak416	418	208	428	567	302	396	938	1368
peak417	1399	547	8341	6883	617	454	10988	12487
peak418	3440	1570	15810	15483	1368	1298	19781	25189
peak419	10	2	109	61	3	0	137	84
peak420	722	321	1491	1979	322	320	3170	4146
peak421	2276	1265	26342	39721	1081	1159	6367	12146
peak422	108	63	1006	1434	44	87	473	1092
peak423	1214	469	5233	8913	458	446	8245	16989
peak424	204	96	123	154	173	169	404	495
peak425	427	172	1394	1893	145	148	427	741
peak426	330	121	498	578	177	188	1112	1587
peak427	962	459	6582	10407	520	563	2788	6886
peak428	157	95	188	347	202	306	779	1641
peak429	134	59	973	1638	110	144	601	1166
peak430	78	37	130	91	89	60	496	599
peak431	16	10	334	475	20	34	194	350
peak432	868	369	358	338	272	236	940	663
peak433	521	242	995	810	230	205	1874	1880
peak434	118	38	822	1129	41	61	510	1010
peak435	192	71	1606	1938	78	138	914	2369
peak436	134	50	225	291	116	117	275	388
peak437	151	81	1733	2556	120	128	812	2226
peak438	102	36	887	1108	69	60	303	510
peak439	991	257	6036	5125	561	454	3957	4908
peak440	1057	404	8442	7952	740	785	5158	8183
peak441	425	147	687	497	330	245	1393	1189
peak442	115	69	348	457	255	118	1706	1917
peak443	141	52	494	676	68	44	176	282
peak444	71	46	173	280	48	59	388	809
peak445	3	12	59	109	16	13	98	159
peak446	2471	1016	9400	10788	904	852	9815	16542
peak447	176	54	1081	1128	152	89	1146	1605
peak448	99	31	252	298	60	56	304	456
peak449	263	82	603	474	106	137	1164	1447
peak450	256	102	978	957	161	130	2381	3075
peak451	198	81	594	644	112	160	1507	2199
peak452	347	110	2804	2691	210	196	1011	2131
peak453	138	59	1900	1740	71	97	622	1155
peak454	390	151	478	376	244	272	1037	1344
peak455	1046	427	6538	8020	787	801	5976	8321
peak456	766	265	8127	9429	474	540	4598	9223
peak457	120	88	301	302	101	128	253	384
peak458	155	59	537	630	112	133	583	979
peak459	204	77	1670	2597	12	8	43	242
peak460	782	240	322	303	223	257	974	576
peak461	468	98	223	230	127	93	773	455
peak462	479	126	5519	4286	150	93	1272	1120
peak463	130	66	355	576	150	137	961	1470
peak464	114	77	104	224	54	82	208	436
peak465	1983	541	8175	5560	765	589	4306	3499
peak466	247	112	635	816	215	184	2113	3090
peak467	135	39	415	285	98	84	666	674
peak468	2689	1052	6580	7669	1461	1419	17123	21608
peak469	1680	592	2045	2021	666	841	3852	5422
peak470	390	153	416	329	345	233	938	857
peak471	750	339	5639	6990	554	563	2723	5507
peak472	219	93	419	712	172	170	1736	2422
peak473	105	38	129	120	54	71	356	501
peak474	187	73	993	729	109	91	473	619
peak475	320	97	2043	1785	139	139	845	890
peak476	238	125	360	687	128	141	517	1162
peak477	19	12	287	404	30	53	121	418
peak478	73	50	1042	1280	47	64	413	671
peak479	158	49	217	283	77	130	422	778
peak480	243	94	778	1151	107	121	632	874
peak481	205	90	1291	1333	113	92	949	1359
peak482	184	107	244	353	184	113	548	891
peak483	87	73	311	530	42	30	256	477
peak484	71	51	923	1239	58	84	528	1136
peak485	50	11	269	338	28	29	332	526
peak486	4328	1264	17844	10797	938	530	6209	4569
peak487	2453	932	11366	13475	1227	1376	11404	18177
peak488	1330	522	4952	5109	736	810	8876	12357
peak489	276	73	2258	1756	158	123	1808	2549
peak490	206	46	2483	2408	54	50	893	1705
peak491	338	142	1817	1842	221	261	2184	2344
peak492	97	44	283	208	57	99	462	745
peak493	106	17	365	592	52	57	218	466
peak494	1082	580	8809	12724	659	930	4663	9505
peak495	109	58	165	229	140	119	676	966
peak496	760	375	2009	2181	173	242	750	983
peak497	708	173	2536	1404	171	137	1028	748
peak498	524	88	2091	918	125	67	908	379
peak499	611	178	1707	1170	211	165	962	896
peak500	852	206	4113	2187	292	157	1820	1192
peak501	813	200	5149	3188	321	218	2850	2794
peak502	1407	329	3784	2522	237	202	1501	1502
peak503	387	63	253	139	116	47	538	185
peak504	484	108	501	364	108	87	725	512
peak505	554	135	832	562	170	103	883	611
peak506	441	131	1191	829	171	139	1531	1392
peak507	64	25	499	562	189	104	757	910
peak508	22	14	44	38	48	30	286	250
peak509	184	73	1722	1671	109	124	593	999
peak510	467	225	4132	5857	390	473	2762	6582
peak511	61	24	241	217	69	45	458	648
peak512	119	29	1398	1512	115	127	1064	1883
peak513	139	64	1096	1385	124	157	615	1372
peak514	28	20	422	562	32	40	481	549
peak515	140	34	397	289	77	50	622	656
peak516	41	42	241	626	28	41	252	496
peak517	563	311	2383	3876	387	389	1509	2192
peak518	48	23	154	143	53	49	305	350
peak519	221	71	1870	1355	184	266	1533	2013
peak520	7	2	103	69	14	9	99	148
peak521	486	152	2722	3321	207	158	1085	1339
peak522	249	91	315	216	98	86	588	386
peak523	175	48	404	269	87	90	785	584
peak524	158	29	2306	1872	107	100	1307	1854
peak525	445	141	303	410	111	140	270	449
peak526	549	151	348	318	163	157	527	596
peak527	587	268	1051	1464	396	306	2760	4132
peak528	291	102	509	351	186	131	1249	1009
peak529	1148	433	1827	1809	648	606	5037	6261
peak530	3524	1192	15235	17756	2252	2270	22931	40158
peak531	760	202	4349	3534	588	410	4193	5337
peak532	1126	480	9501	12032	792	785	6008	11584
peak533	2125	657	10914	8647	1062	995	10316	11819
peak534	164	86	2147	2429	133	178	1492	3113
peak535	422	140	3877	3828	255	212	933	1614
peak536	14	4	272	290	19	25	106	254
peak537	80	20	731	1028	80	106	529	1004
peak538	84	33	117	176	71	53	281	451
peak539	458	109	1731	1103	207	102	2176	1007
peak540	147	20	714	371	52	52	336	361
peak541	236	59	1835	1725	58	105	771	1094
peak542	9	4	57	41	12	8	190	85
peak543	6	0	18	21	19	10	143	269
peak544	100	44	797	860	68	88	518	832
peak545	19	10	114	87	33	15	340	282
peak546	301	76	2449	1693	222	225	1609	2074
peak547	264	151	411	532	129	172	697	1242
peak548	165	30	231	145	68	68	371	276
peak549	24	7	183	237	26	14	564	1084
peak550	734	206	878	533	224	157	1203	1017
peak551	313	197	1133	1740	230	420	2231	4510
peak552	328	173	1407	1819	283	410	1844	3489
peak553	403	210	3202	4961	313	319	1817	3481
peak554	79	34	896	953	72	69	613	1327
peak555	294	141	688	1052	234	203	1572	2250
peak556	68	26	883	1044	99	107	481	1100
peak557	137	52	303	350	77	111	653	1148
peak558	106	84	246	212	68	93	773	836
peak559	202	95	346	468	146	116	700	1018
peak560	204	138	1057	1669	167	132	2094	3939
peak561	105	30	913	840	80	37	2192	2126
peak562	59	29	542	297	46	27	1180	868
peak563	110	32	162	137	81	41	453	404
peak564	2650	704	7156	4839	990	738	6184	5722
peak565	824	228	1479	1032	408	225	3351	2038
peak566	1292	384	1470	1123	435	296	3377	2085
peak567	566	175	643	632	200	145	1285	1065
peak568	1373	408	2404	1615	532	266	3808	2766
peak569	161	29	418	299	46	49	468	278
peak570	814	288	3845	4453	282	245	946	1212
peak571	25	3	72	114	85	44	359	382
peak572	507	149	1209	1386	234	335	3477	4606
peak573	280	99	390	380	155	137	972	1331
peak574	608	196	2517	3084	383	356	3973	6021
peak575	416	197	426	382	207	173	947	895
peak576	279	86	328	271	93	88	912	455
peak577	174	85	315	290	126	177	971	943
peak578	73	16	434	758	46	20	161	319
peak579	77	41	413	666	56	71	309	421
peak580	103	23	121	126	48	26	141	214
peak581	248	130	1560	1738	110	97	650	784
peak582	166	113	1468	2874	88	91	348	724
peak583	537	267	6906	8195	457	540	3828	7692
peak584	381	139	194	215	146	150	388	556
peak585	2	0	46	79	41	41	332	452
peak586	889	390	1402	1748	296	352	1368	1722
peak587	680	167	754	467	293	154	1739	1108
peak588	618	147	434	262	249	110	1450	589
peak589	166	30	1125	270	90	20	718	228
peak590	443	195	2302	2833	279	291	1647	2258
peak591	214	53	1875	1297	199	166	1583	1719
peak592	117	30	295	337	100	114	372	612
peak593	44	5	128	86	48	30	226	385
peak594	1456	491	11532	11424	338	412	4160	7787
peak595	1048	299	1653	1802	274	287	1856	2878
peak596	431	150	2498	2706	398	350	2823	4053
peak597	116	42	463	852	63	71	631	1004
peak598	323	174	977	1888	99	108	377	819
peak599	75	43	245	268	39	48	268	398
peak600	120	73	790	1500	69	91	270	684
peak601	17	6	282	262	15	17	169	335
peak602	1017	221	1844	1144	337	243	2580	1929
peak603	715	265	1057	1175	366	298	1691	2402
peak604	495	106	553	329	306	232	1945	1255
peak605	595	218	1076	1038	292	268	1368	2108
peak606	278	101	3386	3566	215	192	1933	3097
peak607	587	247	629	1277	118	146	560	894
peak608	122	101	671	1094	70	92	650	926
peak609	16	15	246	273	22	20	131	292
peak610	1281	515	1473	1620	613	742	2583	3621
peak611	263	90	261	377	95	87	299	697
peak612	214	105	2802	2773	120	132	1140	2140
peak613	273	121	3341	3373	132	153	968	1924
peak614	109	50	671	808	66	70	352	466
peak615	581	292	553	735	265	297	793	984
peak616	46	22	138	142	50	35	613	459
peak617	99	24	387	139	64	20	845	525
peak618	99	34	264	125	48	25	540	447
peak619	299	91	637	1010	105	152	402	877
peak620	90	30	399	461	51	52	193	233
peak621	140	65	722	1170	210	268	1115	2783
peak622	314	114	3205	3600	377	470	3060	5839
peak623	355	133	960	869	236	123	1287	1366
peak624	398	106	1194	920	214	180	1292	1210
peak625	118	27	680	744	43	41	257	981
peak626	263	83	1222	1493	154	218	599	820
peak627	137	35	410	403	106	84	209	559
peak628	213	115	920	930	282	202	1524	2673
peak629	64	24	282	264	14	20	232	234
peak630	537	177	891	746	255	155	1089	920
peak631	49	20	311	627	40	63	469	731
peak632	257	74	1731	1336	411	315	2949	3303
peak633	557	160	408	199	206	119	1399	763
peak634	73	14	133	70	56	11	255	121
peak635	106	10	368	116	42	22	414	173
peak636	80	18	72	31	66	19	351	109
peak637	142	22	529	197	73	27	553	176
peak638	201	36	234	92	82	32	470	308
peak639	333	100	332	332	119	107	630	665
peak640	71	18	721	856	24	49	411	705
peak641	68	27	97	129	32	28	245	300
peak642	176	75	102	158	97	88	419	476
peak643	343	121	2866	2734	169	173	1179	1415
peak644	178	99	112	103	146	146	373	437
peak645	82	38	313	501	4	22	85	243
peak646	390	182	492	425	275	323	1548	1620
peak647	300	126	267	233	121	142	587	578
peak648	38	8	185	304	46	27	409	791
peak649	234	93	293	388	137	219	620	1214
peak650	374	135	2327	2780	294	287	1293	1596
peak651	516	258	3764	6377	349	453	1531	2917
peak652	890	389	7565	12040	504	575	3331	6148
peak653	894	380	2338	2416	848	815	5519	7418
peak654	55	16	281	424	38	57	187	337
peak655	1318	544	1717	1464	794	582	3974	3406
peak656	401	106	2980	2632	174	112	998	1331
peak657	305	224	2122	4254	300	331	1232	2465
peak658	417	148	656	755	141	123	816	1259
peak659	230	107	323	293	81	88	475	686
peak660	324	152	612	588	140	156	581	1113
peak661	359	127	477	839	205	139	613	902
peak662	134	44	267	345	184	157	702	1059
peak663	4144	1221	17836	15730	1909	1282	22666	19808
peak664	441	91	1398	1045	149	99	1045	1047
peak665	482	54	974	251	148	54	856	295
peak666	633	129	832	375	185	125	1149	774
peak667	399	102	595	259	144	77	1384	580
peak668	344	47	1425	371	195	55	3410	960
peak669	485	31	2440	622	237	52	5673	1535
peak670	595	67	2389	784	255	65	3832	1003
peak671	319	53	818	277	183	64	1650	639
peak672	614	104	1296	524	260	138	2496	996
peak673	255	46	373	157	135	89	820	365
peak674	346	101	1021	1052	189	102	1238	943
peak675	569	189	810	635	196	116	743	990
peak676	428	107	612	483	101	109	1198	1362
peak677	264	88	574	416	83	106	1101	1254
peak678	296	84	838	630	118	103	1808	2234
peak679	140	48	1049	641	83	51	411	337
peak680	214	83	1043	830	308	155	3341	3470
peak681	61	16	255	403	105	35	941	1029
peak682	55	7	77	61	48	13	298	229
peak683	156	26	1506	1501	161	84	1626	1319
peak684	136	40	590	390	95	59	948	562
peak685	137	31	147	76	87	69	300	144
peak686	332	130	3447	3932	165	198	1470	2804
peak687	530	263	5971	10851	654	678	3989	6800
peak688	581	375	3362	6142	681	793	3864	7174
peak689	133	76	810	941	84	87	516	900
peak690	90	39	131	113	50	55	389	481
peak691	848	285	8159	10219	497	516	2831	6176
peak692	1148	400	3371	3195	620	390	3776	3291
peak693	658	160	723	404	248	120	1653	979
peak694	425	69	151	67	135	69	549	174
peak695	168	91	360	472	124	206	1070	2068
peak696	189	81	357	437	147	239	1194	2209
peak697	137	59	320	332	119	112	462	745
peak698	1201	307	9919	8125	371	329	1902	3945
peak699	102	30	235	323	112	87	901	1389
peak700	250	50	1633	1127	116	109	707	780
peak701	1635	446	1889	888	439	234	3432	984
peak702	384	63	1642	773	84	31	1033	409
peak703	52	42	540	874	86	100	464	839
peak704	33	30	234	417	19	30	125	308
peak705	42	22	290	571	104	84	232	552
peak706	118	79	816	1126	133	188	697	1668
peak707	35	23	60	64	27	29	224	257
peak708	94	33	1076	1411	96	102	342	582
peak709	4320	1981	12644	19834	1877	2122	20792	38863
peak710	5584	2662	16212	24891	2367	2935	26547	48107
peak711	28	12	421	705	19	16	180	331
peak712	1076	427	1400	2719	392	407	1404	3486
peak713	341	105	1584	1332	239	220	1421	2045
peak714	247	88	1562	1331	188	202	758	978
peak715	231	118	274	412	91	91	354	731
peak716	206	78	237	409	84	93	341	741
peak717	468	258	3625	6820	187	238	518	1497
peak718	289	101	457	344	65	49	397	422
peak719	305	122	274	297	105	92	420	590
peak720	273	122	424	610	114	78	606	1044
peak721	286	87	347	551	64	63	467	723
peak722	237	91	219	202	85	114	369	476
peak723	191	61	219	254	71	70	398	576
peak724	219	117	365	543	102	101	428	820
peak725	484	252	3493	5250	171	207	1101	2155
peak726	363	179	1929	2539	157	130	766	1459
peak727	210	82	347	463	91	88	634	716
peak728	114	42	340	426	55	26	606	725
peak729	125	18	592	640	44	48	372	474
peak730	181	37	191	193	63	60	263	346
peak731	191	69	182	247	108	163	415	588
peak732	492	267	497	915	189	250	845	2038
peak733	417	210	380	813	128	206	622	1729
peak734	103	44	195	272	53	64	478	588
peak735	171	69	165	370	99	107	515	1174
peak736	153	82	288	529	169	171	648	1224
peak737	61	29	355	519	45	54	135	229
peak738	23	6	70	48	24	21	246	255
peak739	627	348	4938	7161	434	451	2132	2764
peak740	397	240	835	1088	395	395	2761	4384
peak741	921	477	3758	6575	547	724	7116	15313
peak742	1394	744	4720	8749	758	1091	8644	20265
peak743	103	50	164	197	66	75	240	416
peak744	1676	649	2751	2752	949	903	6457	7676
peak745	2184	1169	1345	1122	1290	1549	2924	2804
peak746	91	48	1055	1428	42	56	369	992
peak747	580	306	8031	9950	367	363	2900	4496
peak748	169	70	185	165	132	88	510	469
peak749	2601	1153	6510	9211	1414	1315	13463	17557
peak750	2789	1189	3734	5060	1082	1608	4335	10290
peak751	70	20	430	415	29	32	189	387
peak752	305	218	1590	2926	491	638	4943	7776
peak753	1307	565	1973	1881	1736	1090	8340	10144
peak754	111	61	844	1527	43	89	225	624
peak755	217	127	335	618	99	161	841	1669
peak756	524	301	2601	4886	321	362	1295	2040
peak757	222	136	212	290	134	124	389	751
peak758	158	25	210	145	57	33	179	267
peak759	49	12	509	684	17	20	226	432
peak760	61	24	245	293	34	34	291	546
peak761	29	4	161	136	18	10	180	207
peak762	907	528	1012	2024	652	686	4084	6460
peak763	228	99	295	596	56	75	175	280
peak764	128	73	913	1364	45	39	140	368
peak765	2614	1317	3742	4465	1308	1328	8550	8994
peak766	68	45	95	161	49	38	231	473
peak767	647	347	7450	8497	351	420	2232	3743
peak768	317	219	4801	9625	103	125	1338	3328
peak769	98	56	794	846	69	54	401	459
peak770	86	24	547	493	44	18	229	228
peak771	957	501	10028	13093	709	742	4898	8910
peak772	719	271	1381	1731	419	292	2544	3360
peak773	1217	703	1371	1948	456	741	2146	3731
peak774	584	395	2002	2876	347	383	2315	3154
peak775	456	393	1568	2653	224	371	2286	5054
peak776	615	344	4917	8076	286	267	1760	2492
peak777	441	270	3506	5736	213	237	720	1337
peak778	1027	416	10552	17635	568	695	5069	10790
peak779	299	145	2344	3849	243	257	1331	2007
peak780	917	484	1259	1809	940	904	5033	7050
peak781	2376	1468	3061	6491	1228	1400	7118	11329
peak782	491	271	916	1588	201	188	1248	2456
peak783	1179	617	9983	18219	675	943	5676	13396
peak784	650	468	5564	13189	491	634	2221	4669
peak785	355	242	3631	7972	310	310	1572	3114
peak786	677	231	2395	3449	522	449	1655	2079
peak787	216	132	232	229	164	85	384	333
peak788	7	4	77	46	12	6	147	95
peak789	103	54	724	1132	78	100	280	488
peak790	583	247	710	1244	231	253	1300	1651
peak791	643	245	1572	2067	254	259	2868	3930
peak792	441	233	1056	1217	174	207	1705	2100
peak793	651	207	1433	1214	267	197	2681	2328
peak794	253	110	122	115	185	133	343	435
peak795	533	242	5583	8344	280	294	1963	4181
peak796	172	70	236	300	99	62	381	703
peak797	983	468	1612	2542	664	685	2925	4746
peak798	38	43	309	435	19	21	468	622
peak799	2990	1383	1947	2380	1796	1515	4263	6077
peak800	33	20	519	801	55	72	421	779
peak801	63	41	843	1185	124	164	757	1347
peak802	2130	936	3139	4772	1275	1061	7897	11661
peak803	37	31	160	252	24	24	316	461
peak804	909	486	1615	3084	364	378	2534	3966
peak805	1063	706	2125	4513	367	512	3260	6144
peak806	1016	644	2089	3600	400	474	3402	5124
peak807	1042	476	1710	2502	337	407	3059	4314
peak808	448	196	795	974	171	170	1213	2186
peak809	49	16	221	196	20	12	305	177
peak810	70	28	988	1654	40	48	458	1284
peak811	1941	960	2359	3340	758	853	3647	4404
peak812	186	109	1294	2097	81	89	640	1201
peak813	426	220	2291	3699	236	262	1154	1927
peak814	529	239	4180	5870	208	243	1193	1928
peak815	614	310	7077	11726	227	233	1335	2826
peak816	473	331	2308	5519	329	414	1396	3382
peak817	866	506	1219	2166	437	633	3045	4710
peak818	514	305	2822	4725	278	378	2623	4982
peak819	664	359	6411	8968	258	351	1986	3618
peak820	294	174	1152	1766	351	311	2809	4050
peak821	835	454	3274	5299	733	830	5207	7634
peak822	415	239	526	841	323	397	1464	1902
peak823	459	286	664	1352	243	297	805	875
peak824	440	198	583	792	158	175	910	1365
peak825	106	49	1488	2415	67	69	676	1405
peak826	400	249	4127	6733	145	173	780	1469
peak827	2024	1226	10950	15946	861	931	13620	29733
peak828	4338	2666	7309	10141	1076	2258	6760	16281
peak829	294	212	396	720	146	223	891	1080
peak830	112	70	1325	1799	76	64	828	1560
peak831	165	103	103	171	121	132	266	493
peak832	579	194	2518	3191	375	376	5671	10647
peak833	613	278	2419	2404	476	475	5594	8290
peak834	335	120	1733	1384	100	94	538	688
peak835	324	94	2528	1830	127	51	523	790
peak836	51	17	723	783	31	68	617	1673
peak837	652	354	7492	9722	474	550	4621	9328
peak838	96	39	1105	1720	16	11	122	303
peak839	71	14	510	400	18	19	149	313
peak840	472	194	1050	1383	162	189	648	791
peak841	90	40	311	246	58	44	395	752
peak842	154	69	1368	1923	60	113	241	637
peak843	126	20	1264	769	99	50	525	623
peak844	32	2	147	123	43	37	421	423
peak845	45	12	604	698	56	59	573	1113
peak846	96	32	956	988	61	74	396	725
peak847	674	235	939	1091	479	412	2753	4728
peak848	524	235	290	293	238	309	535	1143
peak849	380	117	3035	2619	290	270	1760	2213
peak850	272	97	2024	1874	182	225	1567	2547
peak851	2069	715	2674	3253	660	508	2907	5099
peak852	2648	782	1300	836	892	710	2543	1752
peak853	266	138	321	361	107	91	491	425
peak854	137	71	947	1038	101	127	518	791
peak855	951	336	3545	3177	387	243	1530	1311
peak856	835	407	646	1018	258	366	946	2045
peak857	326	98	240	229	168	155	559	776
peak858	66	22	674	568	52	25	301	301
peak859	239	97	1397	1625	147	180	500	1317
peak860	121	45	176	156	89	98	347	399
peak861	114	34	885	711	85	66	633	935
peak862	1457	456	1498	1311	711	606	5285	5489
peak863	60	14	63	93	48	40	190	284
peak864	188	52	1052	1111	57	100	493	882
peak865	2046	1003	2313	3500	920	948	5374	6636
peak866	73	49	853	1415	23	39	327	537
peak867	59	10	100	21	27	6	225	79
peak868	694	339	2459	2021	626	488	5104	6289
peak869	747	357	1811	3130	609	507	2551	4633
peak870	22	22	118	76	41	62	330	380
peak871	64	33	898	930	16	15	177	257
peak872	302	101	3123	3147	157	148	744	1279
peak873	96	26	216	115	52	37	439	284
peak874	131	32	1481	837	61	49	533	476
peak875	110	80	539	433	63	61	343	308
peak876	270	109	1081	900	117	160	592	730
peak877	672	208	4564	4433	384	347	1422	2530
peak878	27	3	190	124	11	9	230	120
peak879	9	8	50	11	14	12	158	78
peak880	741	314	1061	1162	554	597	2184	2625
peak881	354	98	2233	1588	287	142	1687	749
peak882	300	76	305	276	121	117	721	971
peak883	422	78	786	448	161	64	1673	959
peak884	581	186	3569	3356	226	184	1697	1830
peak885	445	193	1512	1464	367	353	1255	1698
peak886	75	30	220	297	42	61	553	983
peak887	102	25	92	54	52	48	237	200
peak888	200	127	1126	2054	92	138	643	1148
peak889	308	77	313	351	192	213	944	1146
peak890	476	132	413	236	245	160	1465	1074
peak891	981	325	4228	3927	222	250	1200	1739
peak892	1693	722	9240	9926	490	500	5273	7568
peak893	214	58	281	210	70	112	436	513
peak894	262	80	767	851	203	146	1305	1589
peak895	198	78	1498	1305	125	76	1566	1145
peak896	80	10	439	420	30	19	232	145
peak897	84	24	270	142	54	22	556	381
peak898	108	28	167	132	53	32	268	230
peak899	89	31	1355	899	94	87	998	1221
peak900	84	6	385	361	57	55	547	565
peak901	1039	348	9836	9084	617	393	3519	2731
peak902	481	158	521	395	285	258	1235	1632
peak903	552	114	6039	5042	260	301	2183	3902
peak904	113	42	188	253	53	61	340	623
peak905	101	75	75	159	42	69	241	236
peak906	206	78	2319	2247	124	195	1909	3313
peak907	36	24	81	34	70	38	240	156
peak908	13	12	56	64	30	12	166	212
peak909	49	28	187	316	74	49	761	845
peak910	358	156	196	279	414	381	1262	1409
peak911	421	108	2588	1129	174	94	1430	835
peak912	590	200	2946	3619	228	255	1525	2506
peak913	131	43	266	276	37	50	387	484
peak914	160	79	493	716	89	54	917	1411
peak915	121	57	273	229	35	38	194	209
peak916	969	352	2423	1393	598	439	4182	3654
peak917	41	10	39	59	24	32	160	371
peak918	135	48	1465	1544	120	114	1592	2094
peak919	168	78	1315	2076	105	87	404	1032
peak920	241	68	1604	1161	165	170	1249	1345
peak921	255	182	280	537	168	169	582	1027
peak922	438	282	3278	6288	214	300	926	1955
peak923	168	101	409	719	99	88	335	553
peak924	79	44	187	293	42	41	400	429
peak925	142	50	393	589	49	54	842	1103
peak926	35	24	77	108	38	36	222	415
peak927	101	19	196	194	33	11	197	218
peak928	570	302	3811	6296	381	423	1936	3638
peak929	362	159	4352	5410	201	274	1763	3292
peak930	56	26	66	76	35	14	245	302
peak931	248	128	333	453	115	132	588	947
peak932	260	89	418	390	84	85	561	682
peak933	676	331	4036	6311	231	272	699	1329
peak934	652	257	880	1107	190	313	1036	1683
peak935	132	89	1601	2326	83	81	378	782
peak936	89	31	182	199	24	49	243	433
peak937	70	33	336	562	61	71	830	1629
peak938	87	30	649	777	81	102	470	711
peak939	92	43	840	914	110	107	851	1458
peak940	71	13	629	655	79	57	361	840
peak941	176	80	193	187	78	48	498	333
peak942	10262	4936	6898	10698	3494	4115	10455	18465
peak943	2726	843	4637	5500	1809	1218	10860	15754
peak944	777	274	2788	2372	410	195	5590	4493
peak945	284	93	2132	2286	72	101	411	828
peak946	249	58	616	222	144	107	1184	778
peak947	761	386	5127	7524	336	481	2144	4593
peak948	209	87	457	647	121	108	892	1668
peak949	380	225	430	520	243	293	851	1358
peak950	411	181	637	933	221	245	1197	2391
peak951	657	229	1499	1259	255	221	1453	2014
peak952	130	44	1725	1583	37	55	514	844
peak953	143	35	649	694	66	93	264	468
peak954	712	318	2057	2374	265	343	3365	4976
peak955	863	368	1161	1361	503	438	2230	2590
peak956	87	39	99	145	50	65	364	673
peak957	173	53	665	529	109	102	1668	1784
peak958	96	52	83	103	95	56	195	338
peak959	307	144	226	422	79	91	354	629
peak960	225	64	348	467	50	63	217	376
peak961	386	152	1743	2381	138	169	718	1163
peak962	432	254	4804	7726	202	268	1842	3248
peak963	314	139	2770	3261	188	147	1167	1584
peak964	2946	1095	2516	2555	1487	1301	3253	3546
peak965	1852	947	6318	9592	828	960	4903	7390
peak966	310	87	2139	2747	238	330	1343	3169
peak967	560	211	4845	4777	439	389	3564	7198
peak968	626	360	814	1175	268	342	1216	1716
peak969	452	259	1880	3197	279	270	2564	6505
peak970	93	30	206	151	98	49	742	776
peak971	392	111	827	852	178	197	955	1732
peak972	525	312	5368	7341	379	361	2717	5007
peak973	962	495	7005	8776	600	580	2924	4477
peak974	356	128	4457	4497	118	142	658	1394
peak975	458	170	3044	2899	431	430	2127	3285
peak976	381	88	658	455	321	319	1662	1891
peak977	31	6	433	680	19	21	194	403
peak978	1393	537	4177	3792	655	509	8730	7271
peak979	5	4	158	219	10	11	120	294
peak980	1508	596	1289	1381	595	708	1915	3208
peak981	1753	656	2780	2871	609	626	5173	6844
peak982	454	168	2877	4347	203	287	1209	2572
peak983	255	124	1338	2017	140	144	620	1167
peak984	14	10	55	128	22	15	240	347
peak985	711	357	803	1148	359	386	1583	2377
peak986	729	383	1117	1720	236	449	2376	4234
peak987	943	397	1274	1323	482	400	3055	3483
peak988	578	229	1008	1342	377	545	1088	1942
peak989	541	193	804	1018	179	153	1022	1840
peak990	506	203	592	906	107	176	709	1379
peak991	1105	320	5268	4712	684	501	8840	8857
peak992	662	283	1645	1947	457	412	3846	5024
peak993	271	111	335	606	188	160	872	1877
peak994	133	59	332	407	122	142	619	689
peak995	234	131	233	418	122	157	302	573
peak996	134	64	611	1352	73	86	176	557
peak997	81	45	697	962	99	90	335	813
peak998	84	32	975	1480	69	121	404	1195
peak999	84	40	328	440	123	160	454	852
peak1000	18	6	32	20	39	15	172	237
peak1001	405	139	1799	2203	219	252	542	1199
peak1002	153	72	151	237	169	137	483	704
peak1003	45	27	790	1101	37	45	555	1214
peak1004	30	8	212	301	34	44	172	402
peak1005	172	123	931	1356	105	124	300	467
peak1006	305	151	927	1277	123	153	1625	2625
peak1007	492	250	1067	1237	169	212	1666	2371
peak1008	636	389	1685	2875	299	344	3720	5902
peak1009	656	427	448	584	294	398	1073	1196
peak1010	117	83	1577	2044	35	53	386	687
peak1011	2179	1379	2342	4413	775	894	4529	6262
peak1012	788	253	955	1045	282	397	1200	1629
peak1013	736	360	1330	2075	480	523	2513	4211
peak1014	425	166	4614	6831	160	248	1541	4025
peak1015	289	130	1451	2197	97	163	383	964
peak1016	257	147	246	466	162	230	573	1032
peak1017	132	21	1134	462	96	29	657	288
peak1018	921	419	3936	6527	592	456	3187	3327
peak1019	230	104	287	327	322	319	1862	2934
peak1020	127	54	627	1059	67	107	335	601
peak1021	198	65	1289	1528	119	130	896	1201
peak1022	1854	494	24841	23405	959	881	12602	26138
peak1023	512	213	3418	3757	292	292	2226	2950
peak1024	972	397	10391	12855	565	556	3308	8230
peak1025	684	169	2952	2423	241	285	1015	1662
peak1026	917	245	7251	4372	499	389	4638	4993
peak1027	317	86	1468	1205	97	101	403	495
peak1028	1219	383	3116	3422	607	631	6572	9559
peak1029	267	57	510	288	124	85	708	447
peak1030	282	155	398	510	206	144	704	828
peak1031	251	71	114	163	126	99	370	499
peak1032	340	144	4032	5300	156	294	648	1601
peak1033	410	206	3437	4808	205	243	1249	2646
peak1034	16	7	36	66	33	20	214	311
peak1035	225	80	1938	1821	145	150	526	1321
peak1036	103	13	640	324	31	39	320	310
peak1037	87	42	111	72	99	72	361	455
peak1038	34	6	96	99	55	36	174	278
peak1039	315	48	1325	1080	109	63	382	515
peak1040	15	4	250	199	16	15	162	202
peak1041	676	202	5349	4787	458	428	3987	5503
peak1042	1153	313	780	943	401	249	801	557
peak1043	1141	555	1888	2449	467	473	3357	4121
peak1044	96	54	2200	3016	46	47	589	1406
peak1045	122	28	587	386	38	9	469	320
peak1046	613	214	2111	2167	584	317	4976	4582
peak1047	820	309	6224	5619	346	159	3866	2420
peak1048	385	143	1589	1326	181	152	856	692
peak1049	214	68	317	246	174	142	1669	1545
peak1050	43	10	152	109	31	14	301	275
peak1051	2	7	59	114	13	40	303	517
peak1052	22	5	99	173	18	10	153	312
peak1053	16	2	222	351	30	16	290	537
peak1054	126	55	859	1096	206	112	3078	4177
peak1055	148	27	642	295	80	51	758	285
peak1056	36	23	71	119	37	34	201	399
peak1057	298	46	1684	606	98	28	1363	420
peak1058	97	10	97	46	39	18	361	182
peak1059	215	86	1946	1404	87	44	286	314
peak1060	170	56	917	439	54	62	516	494
peak1061	4287	1334	653	373	1786	1342	1211	908
peak1062	396	108	1375	1031	212	72	819	465
peak1063	140	46	151	172	150	121	1060	754
peak1064	107	54	340	376	24	11	186	252
peak1065	509	247	1932	3031	319	247	3906	7142
peak1066	542	289	1096	1461	319	261	2245	3361
peak1067	58	49	80	146	46	72	391	658
peak1068	75	26	292	341	41	57	404	783
peak1069	72	34	264	168	141	108	913	901
peak1070	56	19	173	119	74	96	377	421
peak1071	209	56	1650	1589	198	219	1509	1845
peak1072	41	15	92	121	34	43	202	360
peak1073	146	95	414	678	72	85	270	438
peak1074	429	209	2121	2572	230	369	569	1461
peak1075	28	14	569	525	43	35	464	492
peak1076	21451	3846	22849	16628	7968	3532	65259	35052
peak1077	45	43	453	829	16	31	144	257
peak1078	154	42	409	377	74	52	721	891
peak1079	279	130	746	1140	91	152	902	2308
peak1080	214	62	293	297	137	130	468	620
peak1081	137	48	404	504	70	99	456	672
peak1082	191	76	481	449	94	108	888	1321
peak1083	225	70	323	334	69	106	527	940
peak1084	212	69	155	221	73	91	376	440
peak1085	355	187	1436	1703	160	134	1101	1448
peak1086	145	52	363	539	132	90	904	1474
peak1087	628	121	4108	2855	237	171	1809	1278
peak1088	171	33	989	731	50	49	369	349
peak1089	449	172	1050	684	145	126	1073	1412
peak1090	547	240	2261	2737	267	307	2861	4665
peak1091	705	285	8727	10131	546	600	4412	8382
peak1092	169	31	254	227	169	115	1119	1205
peak1093	389	133	380	346	248	227	1497	1628
peak1094	428	176	542	812	286	313	1779	3390
peak1095	772	323	1578	2037	459	495	893	1616
peak1096	401	204	555	690	216	278	864	1745
peak1097	705	275	7711	7479	362	377	6631	8043
peak1098	170	87	167	186	95	92	315	304
peak1099	121	32	624	392	100	34	652	329
peak1100	89	8	432	103	20	17	231	69
peak1101	313	174	3642	4522	316	378	2609	5224
peak1102	106	67	916	1542	134	141	618	1308
peak1103	83	21	223	137	60	30	332	351
peak1104	163	53	652	552	144	110	1201	1627
peak1105	270	132	364	331	129	124	316	497
peak1106	256	160	2225	4375	81	109	472	1303
peak1107	126	71	117	194	38	67	263	417
peak1108	92	76	146	125	133	149	326	527
peak1109	141	48	1014	1232	90	100	556	1363
peak1110	103	40	654	995	75	83	1572	2776
peak1111	2031	624	5387	5730	1318	1180	11252	17329
peak1112	133	55	233	256	47	61	347	565
peak1113	8425	4670	32491	59322	5850	7587	77015	166181
peak1114	5078	2595	5706	8749	3176	3872	15550	25640
peak1115	411	262	389	579	200	231	745	911
peak1116	370	192	638	748	225	174	1208	1404
peak1117	2330	1189	26919	39383	1091	1162	13371	23096
peak1118	1051	575	4775	6867	535	649	3332	5197
peak1119	161	80	2009	3803	33	42	154	583
peak1120	441	163	3901	4082	171	157	1341	2535
peak1121	533	254	4115	5429	412	439	2186	3559
peak1122	1846	656	11133	12797	1544	1126	32316	43035
peak1123	539	191	2600	2410	270	241	3976	4563
peak1124	1018	549	2455	2897	416	738	2228	3301
peak1125	127	43	235	239	140	68	792	619
peak1126	306	84	2327	2700	192	138	1794	1968
peak1127	329	104	1394	1120	259	168	987	753
peak1128	156	30	458	365	80	40	1595	983
peak1129	200	67	375	296	102	71	1301	655
peak1130	161	51	260	419	83	108	287	576
peak1131	81	29	69	84	30	37	174	284
peak1132	87	17	316	125	60	14	616	347
peak1133	184	49	291	175	86	79	510	482
peak1134	363	64	405	158	103	59	865	271
peak1135	237	17	449	124	71	29	1042	283
peak1136	266	19	359	91	78	18	938	208
peak1137	262	82	325	234	86	55	700	438
peak1138	239	84	412	304	65	48	737	476
peak1139	277	45	352	226	73	59	822	365
peak1140	213	30	195	88	44	33	423	196
peak1141	304	38	200	93	51	28	604	231
peak1142	258	62	410	261	124	49	688	496
peak1143	87	66	114	122	61	84	273	436
peak1144	167	67	294	358	120	161	568	1174
peak1145	304	180	312	571	95	139	339	1026
peak1146	25	7	67	128	27	27	338	707
peak1147	1789	735	2110	2469	1288	1429	4948	7092
peak1148	223	129	1939	2600	66	76	547	1033
peak1149	77	20	993	997	27	24	235	348
peak1150	134	62	767	1129	45	73	292	730
peak1151	376	243	1622	2499	315	208	1501	2087
peak1152	435	201	1313	1839	200	277	1160	1495
peak1153	894	421	582	596	351	358	760	918
peak1154	645	241	1106	1484	458	483	3288	5822
peak1155	1382	592	1771	2432	751	943	4911	9861
peak1156	2444	1204	9191	15613	1106	1364	4158	7347
peak1157	413	187	283	366	299	342	885	1771
peak1158	329	185	2646	4959	188	275	696	1542
peak1159	242	117	637	784	139	128	803	1161
peak1160	296	157	864	1015	165	220	650	965
peak1161	549	289	4451	6667	331	286	1500	2501
peak1162	82	51	129	178	59	100	266	310
peak1163	176	108	1293	2205	70	103	355	860
peak1164	83	57	1284	2109	70	113	468	1083
peak1165	344	232	461	867	275	331	1664	2610
peak1166	391	196	577	684	307	365	2165	2281
peak1167	192	82	590	654	160	105	1619	1613
peak1168	272	110	1024	1292	225	211	1551	1358
peak1169	647	286	1325	1222	323	303	880	1441
peak1170	157	55	1288	1633	110	145	415	907
peak1171	297	170	633	1143	299	394	1405	2279
peak1172	300	150	333	548	162	219	724	1115
peak1173	121	72	1989	2765	53	44	295	673
peak1174	282	78	2869	2730	148	83	536	696
peak1175	597	198	259	367	250	215	540	1194
peak1176	164	76	2227	3239	148	123	1143	2270
peak1177	118	56	775	1128	51	55	272	485
peak1178	280	162	1637	2642	128	144	645	1486
peak1179	151	116	1736	2726	80	112	500	846
peak1180	658	345	1133	1229	199	281	1922	2463
peak1181	404	243	1779	3713	443	581	1910	5863
peak1182	267	92	2322	3403	167	212	1763	4552
peak1183	97	56	1559	2004	59	132	431	1103
peak1184	383	230	3848	5425	310	265	1249	2630
peak1185	290	245	2698	4484	274	313	1262	2676
peak1186	59	22	223	218	47	33	366	458
peak1187	69	13	391	334	64	50	291	416
peak1188	147	44	961	903	105	105	586	821
peak1189	278	115	3002	3138	243	201	1868	3109
peak1190	2490	1179	9014	11746	1032	1171	4036	8203
peak1191	408	235	2410	4193	141	155	727	1420
peak1192	62	27	694	862	15	6	111	242
peak1193	15	9	213	509	38	37	311	698
peak1194	74	34	762	1255	45	65	610	1191
peak1195	466	319	3558	6989	316	387	1340	2819
peak1196	495	242	3623	5510	241	413	1039	2881
peak1197	387	109	2879	2435	227	244	1851	2235
peak1198	52	50	544	939	66	167	387	603
peak1199	114	102	1279	1981	199	206	1384	2558
peak1200	50	31	69	56	40	20	109	150
peak1201	88	28	202	226	75	67	563	662
peak1202	469	154	6238	4577	203	111	1691	1683
peak1203	533	147	379	218	248	217	1101	821
peak1204	420	188	816	1207	191	252	668	1302
peak1205	738	189	3000	1444	273	139	5515	2184
peak1206	563	41	2679	1094	251	60	4935	1659
peak1207	459	92	534	234	141	82	1101	623
peak1208	218	104	1300	1306	107	79	347	594
peak1209	590	263	1246	1462	321	307	1841	2054
peak1210	12302	8709	44961	84412	4633	7086	54042	133376
peak1211	67	25	642	762	45	86	510	890
peak1212	39	14	78	137	37	57	397	615
peak1213	88	53	584	738	52	106	374	547
peak1214	204	82	202	322	83	124	489	912
peak1215	97	56	427	552	51	29	262	423
peak1216	147	56	1349	1648	84	100	668	1105
peak1217	197	69	1392	1733	69	133	537	905
peak1218	298	110	1388	1321	110	111	486	589
peak1219	226	117	828	1072	65	119	707	1958
peak1220	146	66	640	847	146	152	661	758
peak1221	26	7	169	176	55	35	393	454
peak1222	93	49	89	174	60	69	206	308
peak1223	155	47	298	501	123	70	345	548
peak1224	129	19	183	169	88	59	680	569
peak1225	310	99	700	588	187	143	1863	2018
peak1226	338	104	1027	933	173	149	2003	2358
peak1227	312	124	551	656	191	219	1151	2113
peak1228	376	135	593	582	244	240	1625	2589
peak1229	282	115	323	354	194	195	1006	1502
peak1230	405	167	451	487	294	290	1297	1730
peak1231	399	130	473	684	234	218	947	1845
peak1232	404	165	845	1068	231	272	1730	2959
peak1233	200	66	577	478	173	129	1308	1438
peak1234	323	83	498	588	168	169	1546	1850
peak1235	484	189	572	735	394	340	2239	2393
peak1236	249	122	329	378	135	176	645	1263
peak1237	45	41	142	170	33	56	289	528
peak1238	1407	638	1445	2095	498	686	2427	4880
peak1239	786	453	2825	5264	327	516	1093	2355
peak1240	140	60	749	1419	61	42	315	633
peak1241	79	37	637	931	26	24	157	309
peak1242	109	80	175	279	57	48	341	552
peak1243	120	54	234	322	40	48	407	681
peak1244	213	125	474	585	81	102	937	1365
peak1245	96	57	784	917	48	35	212	420
peak1246	76	21	111	163	42	38	266	499
peak1247	61	32	76	109	36	43	244	377
peak1248	80	27	127	128	42	26	337	395
peak1249	99	39	123	167	41	35	372	456
peak1250	52	9	94	104	15	34	201	170
peak1251	75	18	168	165	25	20	376	330
peak1252	41	24	213	239	46	31	638	531
peak1253	382	160	145	353	247	206	402	809
peak1254	834	326	6901	7815	469	538	4971	6642
peak1255	248	55	942	981	181	161	929	1189
peak1256	4043	2039	14023	24215	1185	1402	13507	26199
peak1257	489	157	1723	1279	333	183	2689	3202
peak1258	1469	580	9711	14258	975	855	10857	26625
peak1259	4194	980	19084	10226	2271	1177	31389	21016
peak1260	106	34	218	276	64	93	647	1269
peak1261	162	97	1539	2135	133	182	847	2056
peak1262	24	16	436	550	5	12	119	389
peak1263	302	103	589	635	117	97	1124	1305
peak1264	6336	2948	7905	10145	3175	2950	14753	22521
peak1265	30	27	170	261	30	16	181	260
peak1266	626	323	1044	1290	416	386	1510	3168
peak1267	177	132	247	371	108	198	612	1256
peak1268	629	240	2630	2394	509	401	5769	6687
peak1269	900	448	9436	16446	580	694	4208	10155
peak1270	109	43	155	228	67	91	454	813
peak1271	74	24	454	860	26	34	108	260
peak1272	731	257	526	491	365	345	1057	1133
peak1273	2257	687	17527	15474	1633	986	25042	16101
peak1274	222	154	338	538	136	221	655	1424
peak1275	490	325	3049	3883	465	450	5987	7771
peak1276	548	294	3602	5574	448	556	3165	3601
peak1277	177	76	188	773	68	92	343	1623
peak1278	86	30	155	331	51	29	320	774
peak1279	165	104	160	390	65	92	427	884
peak1280	159	90	131	327	52	100	238	582
peak1281	157	58	76	152	51	49	155	314
peak1282	9945	5353	33196	52736	4626	4382	48925	64318
peak1283	630	138	1561	1167	257	185	3576	3343
peak1284	704	338	2780	4847	490	604	2744	7388
peak1285	498	291	795	1752	367	514	2258	5815
peak1286	124	22	559	292	83	37	389	235
peak1287	372	124	1896	1340	132	102	386	511
peak1288	308	124	3158	3260	235	248	1422	1791
peak1289	269	63	1105	886	236	189	1684	1942
peak1290	125	36	356	224	81	121	428	387
peak1291	222	26	2453	1408	213	125	1332	1550
peak1292	276	49	340	405	143	156	781	1050
peak1293	27	19	217	597	18	11	115	254
peak1294	321	175	829	1609	247	215	1274	1775
peak1295	555	258	1978	2865	289	254	1518	2238
peak1296	2110	933	3198	4631	1044	1098	5836	10643
peak1297	4865	2354	8345	11425	2478	2373	13598	17969
peak1298	309	118	633	708	207	165	867	1042
peak1299	55	18	315	236	29	20	625	852
peak1300	193	75	2020	1832	105	100	457	719
peak1301	52	21	138	255	41	42	106	248
peak1302	68	28	216	286	40	15	220	402
peak1303	75	38	875	1559	19	51	267	612
peak1304	951	344	6506	6478	282	369	1882	2768
peak1305	339	125	2555	2645	130	139	1085	1748
peak1306	41	16	581	879	27	36	169	393
peak1307	34	36	212	429	55	77	152	396
peak1308	1129	508	7153	9389	529	661	3382	6575
peak1309	205	140	784	1630	218	200	2453	4234
peak1310	174	68	1040	994	83	81	337	545
peak1311	146	70	123	193	61	61	307	372
peak1312	68	52	77	74	44	36	212	359
peak1313	260	104	741	741	318	250	3394	4218
peak1314	198	70	407	354	228	206	1766	1955
peak1315	276	51	305	137	236	150	1364	903
peak1316	365	83	1541	929	157	100	1543	797
peak1317	216	69	928	748	112	110	516	412
peak1318	178	62	183	261	56	47	386	644
peak1319	5	16	160	273	2	10	95	227
peak1320	6	4	67	140	19	18	138	302
peak1321	174	85	1959	2208	152	162	1522	2777
peak1322	126	32	638	877	94	113	550	1230
peak1323	57	25	656	858	63	78	506	924
peak1324	51	35	583	1038	69	87	449	1158
peak1325	236	105	456	309	215	110	987	822
peak1326	443	191	1076	1106	287	131	2178	2605
peak1327	510	278	634	771	199	222	1097	1465
peak1328	228	140	255	353	165	220	661	1519
peak1329	457	196	146	126	287	319	266	668
peak1330	235	115	1774	2145	220	242	1835	2685
peak1331	596	229	4399	4142	412	296	2354	3195
peak1332	479	163	4032	3070	130	144	766	1421
peak1333	6361	1788	22010	16846	3651	2349	40329	44854
peak1334	813	253	11152	10315	542	479	5704	8631
peak1335	123	80	174	223	111	170	496	796
peak1336	279	143	3936	5291	272	251	1673	2853
peak1337	341	130	2767	2865	260	262	1211	1896
peak1338	41	10	229	360	55	40	352	485
peak1339	589	317	4727	6607	292	252	2930	4746
peak1340	977	364	9419	6842	634	362	9889	7174
peak1341	218	70	247	184	104	105	734	425
peak1342	227	47	487	246	146	63	1677	773
peak1343	3669	1309	6407	4788	1488	1179	13189	9497
peak1344	52	25	443	341	52	62	501	532
peak1345	60	28	855	933	76	51	710	986
peak1346	250	112	141	269	135	128	420	605
peak1347	149	21	119	62	75	31	361	67
peak1348	48	42	52	76	77	48	255	294
peak1349	249	62	1239	631	390	168	5507	3275
peak1350	763	180	5423	3969	715	701	4166	5197
peak1351	191	61	1197	1403	116	97	797	1321
peak1352	120	43	186	365	54	90	614	1614
peak1353	88	18	142	235	50	51	402	969
peak1354	102	25	180	156	65	42	540	772
peak1355	149	72	186	164	82	88	484	866
peak1356	141	51	258	216	96	128	617	673
peak1357	268	104	473	820	118	117	1016	2251
peak1358	256	75	495	712	86	93	790	1725
peak1359	182	68	401	473	107	133	525	836
peak1360	22	14	115	245	15	24	137	259
peak1361	226	117	640	657	158	161	766	1261
peak1362	159	63	384	444	75	90	399	886
peak1363	333	178	1447	2445	165	276	554	884
peak1364	340	139	1612	1103	150	137	599	706
peak1365	452	194	947	1744	114	168	1464	2688
peak1366	275	101	386	437	71	82	431	601
peak1367	230	107	1057	929	187	180	818	1284
peak1368	350	177	3090	4008	246	291	1216	2265
peak1369	19	20	98	182	24	29	214	534
peak1370	165	90	403	726	222	267	919	1978
peak1371	26	7	203	179	20	17	238	232
peak1372	346	123	353	487	225	189	970	1358
peak1373	337	76	613	421	245	183	1451	1152
peak1374	263	51	343	220	103	102	874	632
peak1375	209	53	381	301	106	79	875	735
peak1376	138	47	844	785	82	62	447	491
peak1377	324	172	421	464	136	122	489	732
peak1378	490	262	3582	5822	170	245	934	2291
peak1379	569	191	5098	4329	368	471	2520	6711
peak1380	144	50	162	160	51	76	346	457
peak1381	146	75	140	132	136	85	456	504
peak1382	216	77	150	129	154	164	376	481
peak1383	254	85	4276	3658	68	57	928	1370
peak1384	68	30	120	187	60	37	491	1221
peak1385	42	19	105	141	54	27	363	697
peak1386	82	19	161	170	97	74	486	568
peak1387	868	342	4005	7391	224	320	1115	3143
peak1388	352	75	3593	2720	123	114	1110	1079
peak1389	169	73	86	91	138	99	170	373
peak1390	992	157	5088	3254	364	194	1589	1524
peak1391	274	90	549	334	171	136	1114	1198
peak1392	204	38	520	335	127	85	1165	1203
peak1393	134	31	658	787	27	39	310	661
peak1394	263	104	1069	816	139	158	825	1100
peak1395	1186	524	9514	10090	610	749	6186	9748
peak1396	253	96	1333	1557	177	158	773	1130
peak1397	135	60	193	275	72	72	434	624
peak1398	677	237	399	192	170	243	486	651
peak1399	2647	700	7573	5090	1057	676	8513	10719
peak1400	831	257	1019	551	319	150	850	688
peak1401	257	79	216	330	128	77	644	609
peak1402	232	95	1558	2137	126	180	471	675
peak1403	270	60	106	119	79	123	529	508
peak1404	242	43	554	185	128	55	884	396
peak1405	40	21	480	598	17	29	146	294
peak1406	54	21	145	154	40	45	191	394
peak1407	261	105	1523	1764	135	156	657	1067
peak1408	731	234	663	781	238	278	951	1847
peak1409	542	243	414	627	300	238	1282	1183
peak1410	60	21	56	81	44	31	138	215
peak1411	53	20	101	98	55	28	272	377
peak1412	400	65	245	121	118	73	492	228
peak1413	222	81	299	321	140	110	621	933
peak1414	250	95	281	200	266	282	1066	1198
peak1415	224	91	1430	1912	190	177	821	1363
peak1416	505	180	3781	2985	311	329	1982	2258
peak1417	123	46	949	1021	26	47	269	463
peak1418	46	26	495	373	78	47	539	513
peak1419	30	14	284	463	68	16	459	517
peak1420	360	61	4983	2463	66	51	1145	895
peak1421	1056	348	10038	10965	536	526	3829	5570
peak1422	652	184	4304	2674	219	152	1688	982
peak1423	490	224	5396	7030	359	383	2026	3888
peak1424	357	107	1972	1858	201	194	1169	1596
peak1425	180	46	400	177	117	54	974	622
peak1426	304	68	854	504	183	75	826	534
peak1427	175	49	87	114	145	128	236	364
peak1428	137	72	160	70	44	42	208	172
peak1429	661	376	1699	3023	994	1105	8434	13626
peak1430	1393	637	4315	4451	1230	1540	10362	17936
peak1431	141	47	187	109	39	12	323	284
peak1432	60	18	102	247	32	71	123	257
peak1433	135	39	584	854	92	92	284	537
peak1434	547	267	675	739	395	393	1937	3379
peak1435	1246	535	9108	12498	737	886	3609	8843
peak1436	1115	451	11405	13762	888	807	7923	14063
peak1437	397	120	366	416	194	269	840	1427
peak1438	465	135	369	368	179	179	1124	1334
peak1439	550	99	6169	3984	315	278	2449	3456
peak1440	59	18	628	620	38	31	242	544
peak1441	587	262	2603	2961	304	289	2830	3872
peak1442	870	366	1922	2284	436	301	3101	4026
peak1443	170	39	1014	788	99	75	342	478
peak1444	3003	1549	8377	10513	2223	1706	20189	28551
peak1445	1163	583	4400	5440	894	638	10254	14655
peak1446	111	92	139	188	111	105	440	561
peak1447	717	368	4606	6564	366	567	2618	6201
peak1448	957	140	1591	588	256	89	2696	1047
peak1449	1277	318	3886	2206	413	199	5788	3422
peak1450	1852	382	7737	2997	732	206	12141	4892
peak1451	184	62	883	1111	251	186	3319	3516
peak1452	361	133	875	1129	297	369	2875	3696
peak1453	570	191	3836	3866	423	439	1789	1815
peak1454	1180	736	981	1670	803	848	2904	3934
peak1455	2576	1170	2286	3518	1251	1591	6195	8953
peak1456	2479	1163	3794	7105	1291	1459	10904	18902
peak1457	2855	1667	2750	4802	1496	1947	6221	11431
peak1458	317	162	531	461	286	220	1022	950
peak1459	1186	545	6381	7400	703	759	6049	7816
peak1460	238	126	2836	4388	182	159	1337	2511
peak1461	336	177	4470	6544	248	236	1657	2862
peak1462	120	59	674	1025	148	172	687	1191
peak1463	39	10	245	288	110	60	865	1077
peak1464	202	111	3015	4107	253	291	4092	7896
peak1465	117	60	766	899	136	162	1301	2045
peak1466	73	27	306	251	92	83	657	831
peak1467	102	59	232	354	129	141	771	1418
peak1468	161	66	458	518	169	210	1339	2395
peak1469	178	74	530	814	235	289	1873	3371
peak1470	87	47	268	601	98	150	427	1211
peak1471	590	304	5918	9212	332	397	2520	4643
peak1472	78	34	284	403	96	95	271	367
peak1473	548	269	1534	2985	223	358	2140	6376
peak1474	418	191	1466	2642	228	257	2408	5797
peak1475	636	154	7126	6586	288	287	2366	3926
peak1476	250	62	919	353	190	32	1586	768
peak1477	218	116	833	1047	107	124	602	1431
peak1478	187	84	1368	2042	83	167	401	1077
peak1479	256	126	1712	3721	163	204	749	1773
peak1480	131	89	319	446	79	133	506	743
peak1481	169	96	452	791	90	154	476	637
peak1482	78	57	250	398	36	73	544	913
peak1483	100	42	367	538	46	85	895	1564
peak1484	35	13	168	268	38	44	163	313
peak1485	178	57	1532	1408	139	117	1999	2980
peak1486	73	40	804	857	111	57	464	596
peak1487	299	190	2136	3737	207	223	999	2195
peak1488	515	297	744	1151	224	281	1465	2667
peak1489	393	186	412	310	400	289	791	948
peak1490	1603	578	15893	19934	603	821	6187	13622
peak1491	550	180	5761	4475	337	202	3675	4594
peak1492	179	83	244	339	53	66	367	519
peak1493	155	71	187	304	57	52	341	305
peak1494	86	45	75	83	47	99	371	254
peak1495	33	22	40	64	31	29	145	217
peak1496	523	230	585	717	444	465	2102	2636
peak1497	299	131	331	316	197	149	477	658
peak1498	91	45	1143	1739	95	113	458	1000
peak1499	2069	1284	10518	17632	1257	1478	15439	25208
peak1500	10	3	96	105	6	6	123	166
peak1501	159	68	166	203	120	121	495	771
peak1502	5189	2881	8836	17255	2030	2455	13905	28326
peak1503	211	81	2623	2607	175	173	1131	1821
peak1504	305	67	1696	1548	252	251	1099	1704
peak1505	199	91	324	291	238	200	962	1210
peak1506	171	56	1757	1757	44	68	278	423
peak1507	245	107	516	588	110	97	417	759
peak1508	326	204	463	763	157	188	875	1275
peak1509	157	54	262	385	63	41	584	612
peak1510	210	72	204	216	80	92	382	410
peak1511	103	38	89	145	66	61	278	526
peak1512	83	56	538	1170	27	51	138	592
peak1513	89	39	87	140	44	59	403	641
peak1514	277	77	1405	1224	53	41	463	533
peak1515	160	46	255	355	176	122	1027	2364
peak1516	214	114	2292	2215	290	187	2417	3136
peak1517	275	105	1793	1832	246	207	1684	1060
peak1518	490	200	3116	3225	343	349	2480	3269
peak1519	510	160	2434	2133	333	302	2748	2765
peak1520	540	241	3471	3254	481	505	2734	3279
peak1521	43	14	50	98	14	16	163	302
peak1522	113	40	817	1221	85	81	266	468
peak1523	152	86	1757	2567	95	73	717	1145
peak1524	507	319	559	586	212	342	1882	2195
peak1525	1915	1058	9866	17066	1023	951	13475	26802
peak1526	59	40	145	171	121	99	334	388
peak1527	393	153	1515	1661	233	373	1263	2024
peak1528	364	63	2338	1957	247	184	1539	1324
peak1529	99	24	162	92	137	105	465	473
peak1530	307	62	497	540	180	201	1192	1996
peak1531	257	116	210	120	144	139	352	549
peak1532	42	22	223	278	35	33	698	1283
peak1533	35	24	156	230	30	37	495	1008
peak1534	85	20	329	274	63	48	388	353
peak1535	147	37	795	933	147	123	485	1024
peak1536	244	122	1310	2682	153	110	565	1181
peak1537	1747	1000	16271	32634	845	991	3779	9510
peak1538	186	43	274	270	71	39	347	675
peak1539	2800	764	2536	1863	929	549	4732	3254
peak1540	418	158	486	510	238	268	547	861
peak1541	637	175	3705	3329	334	218	6124	6209
peak1542	1182	391	4367	4265	584	513	8502	10197
peak1543	12	6	205	232	12	10	439	736
peak1544	17	18	48	54	15	51	140	201
peak1545	259	179	268	582	35	75	276	477
peak1546	163	111	384	675	30	53	313	640
peak1547	846	413	4542	7558	339	427	2257	3937
peak1548	271	74	186	237	105	104	295	377
peak1549	82	65	186	320	135	146	252	420
peak1550	272	135	470	692	164	165	1222	1644
peak1551	259	90	2359	2331	201	135	1666	2446
peak1552	47	34	52	122	62	40	260	335
peak1553	368	214	2414	3950	188	243	992	2033
peak1554	498	297	1068	1408	389	309	2750	3417
peak1555	1265	648	1607	1887	628	695	2976	4382
peak1556	789	374	2013	3076	505	591	3691	6223
peak1557	670	277	1853	1944	607	568	5375	6842
peak1558	501	170	402	358	207	207	1472	1087
peak1559	353	138	526	582	217	233	1647	2123
peak1560	256	97	3349	4658	143	154	795	2180
peak1561	364	209	478	917	197	214	1206	2422
peak1562	513	210	545	883	220	260	1347	2276
peak1563	1015	410	2702	2900	743	558	8641	9801
peak1564	913	388	1037	1033	437	567	2398	3804
peak1565	62	34	358	269	51	46	439	592
peak1566	225	114	2056	3413	117	174	1338	3753
peak1567	69	56	837	1162	49	47	197	336
peak1568	568	268	538	755	315	270	954	1202
peak1569	286	143	3457	5173	86	87	1226	1904
peak1570	516	126	2870	2227	298	231	2589	2651
peak1571	1149	566	11937	18035	438	483	1724	3479
peak1572	78	17	785	874	33	28	263	390
peak1573	866	269	809	750	358	240	1911	1741
peak1574	233	178	210	325	51	72	184	465
peak1575	768	360	5626	8086	303	399	2342	4667
peak1576	1332	589	15584	20939	680	677	3831	7475
peak1577	123	53	871	483	151	83	1910	1256
peak1578	2214	1306	3907	6490	904	1419	5263	9197
peak1579	1634	765	1324	1679	719	945	3578	4246
peak1580	566	315	709	703	416	517	1686	2433
peak1581	174	147	403	770	71	89	175	404
peak1582	273	131	200	374	184	207	550	1152
peak1583	113	66	1876	2884	89	127	1006	1751
peak1584	260	104	995	1039	140	117	1040	1203
peak1585	297	80	1081	1098	106	137	481	956
peak1586	216	59	418	239	102	50	693	426
peak1587	190	76	1184	1329	110	68	477	716
peak1588	338	106	1003	805	199	154	798	912
peak1589	26	12	95	155	76	82	522	993
peak1590	339	110	990	1246	181	236	794	1539
peak1591	328	71	4586	2955	134	105	1306	1122
peak1592	1621	557	17176	16364	820	789	7631	13990
peak1593	97	52	211	193	129	77	551	830
peak1594	1138	443	2902	4760	493	613	5227	13574
peak1595	281	83	427	498	98	120	795	1069
peak1596	46	25	269	421	74	78	309	541
peak1597	1539	762	1172	1479	459	658	2384	3107
peak1598	242	141	251	328	77	81	403	468
peak1599	691	239	9769	7703	355	376	9556	11642
peak1600	1429	678	8150	14091	787	764	4856	10508
peak1601	1556	740	22575	29143	807	813	12018	20943
peak1602	92	23	245	208	57	79	212	352
peak1603	212	158	2645	4264	166	261	1761	3105
peak1604	55	35	133	119	25	18	261	351
peak1605	291	140	1581	2594	228	318	852	1448
peak1606	214	73	1193	1295	178	171	1558	2165
peak1607	210	120	503	668	109	152	1023	1634
peak1608	87	39	158	259	31	38	162	286
peak1609	879	242	7445	5875	429	375	3098	5489
peak1610	178	69	187	162	158	142	835	840
peak1611	2	2	70	129	14	10	169	413
peak1612	114	61	228	368	99	109	517	764
peak1613	249	89	3749	4195	213	194	1218	2175
peak1614	217	65	295	117	154	99	839	536
peak1615	228	74	343	250	146	89	1053	964
peak1616	174	124	650	661	248	174	2843	3416
peak1617	179	95	463	382	209	174	1717	1851
peak1618	772	206	5867	5190	501	381	3598	4724
peak1619	1913	642	11854	9944	1040	735	9672	8407
peak1620	396	173	977	1630	169	218	820	1450
peak1621	63	14	406	565	40	43	127	304
peak1622	129	76	387	585	71	62	500	793
peak1623	2029	589	2203	1600	1400	1066	5998	5639
peak1624	58	25	90	168	82	58	289	368
peak1625	549	261	834	1649	288	357	2084	3526
peak1626	584	203	948	1351	272	275	2499	3152
peak1627	454	102	1969	1966	216	189	1189	1839
peak1628	924	275	1515	1058	370	263	1620	887
peak1629	487	96	494	271	189	105	1122	467
peak1630	463	102	750	488	158	100	1371	1023
peak1631	742	230	479	397	326	222	746	833
peak1632	437	183	881	1058	253	282	1098	1424
peak1633	502	148	1718	1463	263	238	1446	1697
peak1634	441	119	1823	1628	238	191	1529	1286
peak1635	705	209	3780	2984	446	362	2125	2696
peak1636	252	147	1126	965	325	284	2414	2365
peak1637	271	80	1652	1173	80	59	581	409
peak1638	253	155	1999	2439	117	107	966	1541
peak1639	1098	433	1192	1098	492	456	2133	2618
peak1640	342	93	451	227	134	103	846	605
peak1641	134	60	197	260	55	58	220	368
peak1642	147	53	994	927	73	64	328	478
peak1643	212	71	1381	1209	71	68	391	375
peak1644	191	38	2741	1776	191	129	2087	2152
peak1645	113	28	582	570	42	37	238	254
peak1646	87	43	581	677	101	102	505	674
peak1647	411	270	3250	5778	147	243	1218	2768
peak1648	824	489	922	1816	545	576	2149	3446
peak1649	376	193	1201	1760	194	205	706	1577
peak1650	718	326	6823	10644	316	356	2112	4559
peak1651	573	332	5985	10946	199	325	1069	3576
peak1652	1001	475	8097	13540	409	445	2904	6491
peak1653	426	243	1660	2793	164	278	797	1557
peak1654	6657	2797	3747	4272	3447	2250	9450	9221
peak1655	19	2	218	275	52	52	170	431
peak1656	848	501	1274	1757	668	677	3316	5038
peak1657	130	49	267	360	97	125	815	944
peak1658	82	54	252	532	49	68	728	1609
peak1659	135	95	242	477	65	98	621	1438
peak1660	91	57	203	317	63	108	325	689
peak1661	645	337	5965	9716	410	493	3409	8111
peak1662	687	297	665	598	278	349	933	1091
peak1663	794	511	3598	6514	392	495	1540	2238
peak1664	45	28	75	139	22	40	121	271
peak1665	48	24	340	612	24	25	147	414
peak1666	425	149	292	237	136	130	555	504
peak1667	384	235	684	705	253	382	1270	2060
peak1668	180	101	1144	2181	117	132	484	1086
peak1669	77	12	584	725	57	42	226	389
peak1670	364	217	628	911	314	304	1778	2478
peak1671	275	149	405	683	139	127	353	612
peak1672	413	135	674	678	249	312	1797	2643
peak1673	446	199	400	407	183	246	593	962
peak1674	831	441	1106	1522	429	505	1737	2197
peak1675	146	76	254	470	79	109	314	745
peak1676	139	103	254	291	89	125	831	1044
peak1677	102	63	184	160	70	71	574	761
peak1678	62	42	37	87	54	74	175	386
peak1679	80	44	1103	1073	65	62	806	1221
peak1680	50	27	423	708	29	66	412	577
peak1681	105	34	621	739	67	96	890	1397
peak1682	797	330	1176	1066	357	276	1686	2051
peak1683	568	330	1366	1478	271	252	2125	2699
peak1684	499	154	2077	2377	256	180	3565	4656
peak1685	167	116	394	551	67	79	529	1111
peak1686	959	505	12563	21068	906	985	8375	18771
peak1687	292	134	1209	1611	358	336	1129	1768
peak1688	96	75	93	216	45	77	172	329
peak1689	395	168	1002	1180	425	341	2372	3273
peak1690	11	6	19	27	15	26	123	159
peak1691	95	29	45	87	35	39	176	233
peak1692	225	151	766	1132	154	170	816	1129
peak1693	424	269	3004	4778	239	151	2325	2484
peak1694	278	196	265	385	61	78	244	441
peak1695	2612	779	24313	24358	1037	980	7694	13468
peak1696	880	476	1550	3403	725	904	6011	13863
peak1697	329	171	1159	1407	178	224	1813	2598
peak1698	556	280	3879	5645	450	375	2164	3485
peak1699	31	17	94	220	62	72	308	474
peak1700	141	62	956	1374	142	126	477	638
peak1701	207	97	999	1193	190	126	684	937
peak1702	88	43	1100	1290	60	58	370	553
peak1703	154	58	162	290	60	58	410	681
peak1704	562	246	3825	5414	502	565	2839	4833
peak1705	2	0	28	48	22	16	150	281
peak1706	81	33	863	1477	91	74	456	908
peak1707	35	17	92	81	24	15	129	111
peak1708	115	84	971	1696	162	224	1095	1807
peak1709	116	51	265	370	124	115	478	661
peak1710	306	185	900	1580	228	178	1926	3504
peak1711	219	123	576	816	113	119	992	1656
peak1712	172	99	317	661	79	105	319	639
peak1713	415	172	893	1559	216	207	1608	2593
peak1714	284	135	979	1399	165	152	1793	2642
peak1715	169	90	473	582	104	110	664	1061
peak1716	189	124	461	567	80	81	635	1110
peak1717	590	320	3671	6746	431	547	2132	3841
peak1718	295	129	1809	1814	168	215	1694	2468
peak1719	221	113	2335	3929	121	204	1887	3428
peak1720	722	371	6649	9963	498	595	6024	10191
peak1721	220	170	367	505	170	201	610	1333
peak1722	175	83	1854	2443	166	168	621	1488
peak1723	73	17	336	385	56	35	242	302
peak1724	78	49	759	1163	75	90	239	439
peak1725	93	74	102	217	96	74	223	589
peak1726	80	67	1015	1481	97	99	285	576
peak1727	74	4	192	124	64	49	593	596
peak1728	158	47	187	128	95	66	524	583
peak1729	450	260	250	499	198	269	703	1291
peak1730	2778	1209	4141	6697	1539	1671	7758	13889
peak1731	63	39	309	454	30	20	431	637
peak1732	164	69	1140	1815	99	89	613	802
peak1733	1103	779	1604	3178	525	734	2932	5627
peak1734	70	40	198	334	79	102	735	732
peak1735	76	36	48	75	91	68	230	347
peak1736	70	31	104	175	53	38	254	318
peak1737	440	161	345	456	268	211	1066	1379
peak1738	479	239	490	731	258	333	1382	2397
peak1739	369	93	632	691	216	187	2101	2599
peak1740	419	197	2116	3309	423	500	1714	3201
peak1741	366	160	588	562	158	188	1232	1705
peak1742	543	240	1644	1990	375	227	3535	4022
peak1743	490	185	5869	5133	571	502	4149	4554
peak1744	97	50	733	1203	35	49	253	552
peak1745	107	10	560	225	49	21	403	163
peak1746	274	92	1315	1471	128	142	696	767
peak1747	91	12	269	132	30	10	186	121
peak1748	19	3	107	214	6	7	77	178
peak1749	36	7	407	552	12	15	180	370
peak1750	42	19	321	464	23	24	107	275
peak1751	33	19	93	129	24	11	171	254
peak1752	73	38	307	274	68	58	753	695
peak1753	50	28	54	100	56	47	210	401
peak1754	129	72	990	1321	110	162	573	750
peak1755	166	65	1137	977	120	95	1306	1147
peak1756	243	81	793	665	132	146	501	628
peak1757	16	22	68	158	30	48	328	588
peak1758	35	30	56	92	25	61	184	367
peak1759	55	26	97	144	47	77	295	509
peak1760	806	395	1026	1172	485	469	2583	3551
peak1761	877	235	4532	3505	394	234	2550	2078
peak1762	56	37	229	225	33	27	256	191
peak1763	29	8	326	314	21	17	131	249
peak1764	111	34	226	191	25	54	572	617
peak1765	62	36	205	161	35	21	435	331
peak1766	247	106	209	120	148	69	418	336
peak1767	42	26	86	102	46	41	275	372
peak1768	132	40	540	379	99	58	616	532
peak1769	267	96	1537	1449	113	109	564	848
peak1770	227	106	2578	2658	212	199	1856	3598
peak1771	686	299	6765	9745	1045	1001	11217	20675
peak1772	189	95	639	1368	257	299	2871	5792
peak1773	359	131	431	386	341	284	2179	2082
peak1774	321	146	1850	2344	170	232	875	1317
peak1775	116	62	488	480	52	32	938	868
peak1776	121	26	130	112	68	28	375	332
peak1777	63	2	81	65	24	14	231	105
peak1778	194	21	307	71	83	16	1161	335
peak1779	288	37	279	150	136	69	1143	515
peak1780	252	52	113	44	145	82	408	222
peak1781	319	57	314	125	148	44	1332	361
peak1782	282	47	328	119	148	44	1310	427
peak1783	169	42	264	57	127	33	848	238
peak1784	45	15	111	161	19	16	163	327
peak1785	2033	923	6152	7406	1271	1524	7173	9402
peak1786	1764	490	401	235	753	460	1146	550
peak1787	2	0	36	43	11	17	130	321
peak1788	83	61	80	156	128	137	450	717
peak1789	89	10	154	64	66	28	690	293
peak1790	70	10	127	57	51	26	426	320
peak1791	135	22	54	29	67	43	281	120
peak1792	85	15	112	56	76	34	402	172
peak1793	567	216	445	561	262	258	1049	1422
peak1794	571	169	559	255	267	212	1623	1018
peak1795	782	271	702	997	301	364	1456	2614
peak1796	240	43	589	350	81	64	503	209
peak1797	168	70	535	288	81	89	529	224
peak1798	61	32	98	107	110	80	336	451
peak1799	69	31	352	552	79	79	535	862
peak1800	113	20	511	259	60	48	350	138
peak1801	105	15	341	179	34	12	268	86
peak1802	38	14	125	83	26	4	205	97
peak1803	25	20	208	238	17	21	136	146
peak1804	344	129	3175	2971	74	58	706	930
peak1805	209	14	862	302	150	53	930	287
peak1806	96	37	651	338	44	26	238	113
peak1807	70	63	487	628	60	72	221	369
peak1808	171	41	248	118	48	45	413	91
peak1809	81	18	281	162	31	7	204	119
peak1810	75	30	296	259	38	47	266	413
peak1811	57	23	160	151	27	35	285	341
peak1812	54	41	214	269	84	62	606	986
peak1813	359	71	1876	1289	114	112	858	535
peak1814	246	115	395	506	112	145	837	1246
peak1815	56	30	68	118	40	56	279	274
peak1816	30	4	267	144	25	12	206	101
peak1817	182	30	580	252	56	50	401	247
peak1818	189	52	883	372	102	51	421	220
peak1819	113	15	557	163	87	27	574	162
peak1820	151	50	897	1086	115	137	423	684
peak1821	223	122	458	468	290	295	1942	2412
peak1822	416	251	2605	3725	372	403	3804	4774
peak1823	15903	6200	1576	1058	6553	5145	2252	2169
peak1824	527	206	863	839	171	215	1399	1885
peak1825	313	223	2238	3485	182	200	798	1698
peak1826	15	14	87	117	22	25	173	273
peak1827	22	4	109	137	19	22	83	278
peak1828	1175	402	874	994	429	471	1251	2196
peak1829	486	138	2737	1828	264	218	2261	2335
peak1830	134	53	404	322	92	67	358	238
peak1831	11	4	47	62	30	21	238	256
peak1832	172	74	901	1019	129	123	1219	1459
peak1833	101	36	681	980	83	89	564	628
peak1834	208	48	261	122	112	78	972	498
peak1835	171	79	469	521	86	80	539	615
peak1836	869	179	4755	2475	453	243	3730	1990
peak1837	217	71	2037	1585	38	20	364	399
peak1838	10	0	41	52	37	43	237	427
peak1839	762	341	729	651	310	276	1267	1468
peak1840	406	91	543	471	138	104	479	430
peak1841	706	219	4678	3887	363	309	2633	3209
peak1842	271	45	972	908	245	182	2542	3203
peak1843	90	18	744	443	40	26	273	247
peak1844	155	34	202	97	54	53	474	191
peak1845	39	25	116	223	51	40	367	472
peak1846	84	18	115	152	96	86	328	380
peak1847	244	58	1446	1044	167	136	625	684
peak1848	277	162	449	759	110	220	480	866
peak1849	98	24	889	608	72	10	653	353
peak1850	41	11	450	177	32	4	334	73
peak1851	218	55	449	480	58	70	572	648
peak1852	89	20	129	109	84	62	294	492
peak1853	92	42	300	250	62	45	384	278
peak1854	81	32	230	64	51	16	680	351
peak1855	94	29	239	87	75	32	692	327
peak1856	105	20	498	134	64	22	1494	523
peak1857	150	23	674	180	101	15	1970	628
peak1858	534	255	1254	1752	132	142	951	1679
peak1859	127	26	359	235	76	59	1077	1139
peak1860	493	170	3542	3840	431	413	3227	5772
peak1861	581	205	6746	6374	362	462	4205	7496
peak1862	300	78	547	339	171	106	764	895
peak1863	646	250	541	370	244	299	1046	1379
peak1864	391	92	598	432	136	128	1384	979
peak1865	1568	492	4335	3162	652	509	8720	6862
peak1866	674	239	1082	1058	279	237	1743	1989
peak1867	39	35	67	106	37	65	150	427
peak1868	132	36	1465	1140	106	106	1062	1242
peak1869	1591	468	4067	3050	567	390	6785	5909
peak1870	50	17	321	412	88	58	571	761
peak1871	60	18	760	395	93	36	778	658
peak1872	219	65	2164	2045	144	161	952	1675
peak1873	1042	218	5629	3614	298	177	3070	2183
peak1874	137	42	678	329	74	32	474	196
peak1875	440	218	1189	1476	354	398	2155	3601
peak1876	117	75	345	430	93	98	1115	1675
peak1877	533	274	3824	5986	516	389	3746	7490
peak1878	268	120	1776	1867	103	125	719	1519
peak1879	205	77	938	533	84	82	701	459
peak1880	340	189	2158	3111	332	416	2113	4181
peak1881	221	80	173	197	138	127	311	472
peak1882	400	163	619	493	151	135	460	316
peak1883	448	103	720	337	172	82	1590	720
peak1884	428	111	863	382	137	80	1956	813
peak1885	739	296	1921	1855	190	269	1414	2409
peak1886	283	93	237	182	125	61	870	547
peak1887	1609	804	6885	7397	1679	1410	14962	19336
peak1888	1371	566	21927	25717	1010	1231	15855	24660
peak1889	278	136	2232	2824	86	89	418	594
peak1890	154	56	388	370	65	56	451	477
peak1891	43	31	320	354	53	53	349	729
peak1892	739	252	410	362	157	225	732	700
peak1893	216	26	611	580	74	48	1217	1043
peak1894	157	38	390	412	62	59	876	635
peak1895	118	15	329	140	28	20	477	259
peak1896	206	47	1702	1172	97	69	853	473
peak1897	108	58	158	176	36	61	287	234
peak1898	81	16	147	75	29	13	254	131
peak1899	91	41	258	284	47	39	564	471
peak1900	130	56	258	331	18	58	158	286
peak1901	250	89	1427	1335	126	116	589	760
peak1902	316	156	697	579	328	352	2083	2193
peak1903	573	234	1949	2346	335	471	1335	2765
peak1904	3	1	6	20	36	33	213	323
peak1905	62	14	570	300	110	79	1301	930
peak1906	63	16	443	325	79	85	548	568
peak1907	24	14	344	493	77	48	460	773
peak1908	385	109	359	315	129	65	648	597
peak1909	475	141	2522	2251	260	373	1527	2016
peak1910	9	4	116	163	12	0	84	206
peak1911	105	37	262	239	157	135	668	689
peak1912	248	124	339	592	190	206	912	1580
peak1913	287	96	2687	3124	108	152	1385	3974
peak1914	91	31	724	594	87	73	506	813
peak1915	180	62	925	897	113	113	674	813
peak1916	69	15	217	79	42	31	370	306
peak1917	166	27	1077	620	177	104	1227	1030
peak1918	120	43	819	886	6	14	174	246
peak1919	61	18	169	192	79	73	364	653
peak1920	128	61	677	957	147	172	581	1372
peak1921	148	63	2663	4485	151	177	1486	4733
peak1922	41	11	760	1123	7	10	364	368
peak1923	66	16	594	404	46	28	308	311
peak1924	653	174	742	520	248	148	804	648
peak1925	40	16	637	837	23	49	318	960
peak1926	470	192	1889	2584	145	244	1146	1949
peak1927	216	106	1832	2976	100	113	1648	3663
peak1928	471	231	1628	2203	245	202	1839	2852
peak1929	99	41	197	276	34	58	152	331
peak1930	201	70	2139	2493	158	127	1413	2362
peak1931	70	31	423	458	78	67	303	620
peak1932	85	33	337	396	64	46	233	367
peak1933	1567	475	2962	2448	1019	751	8732	12028
peak1934	1312	376	1192	623	608	580	2815	2313
peak1935	183	57	341	323	98	126	369	566
peak1936	148	72	217	267	96	112	524	796
peak1937	135	74	1750	3592	72	83	627	2140
peak1938	42	36	313	479	25	46	122	366
peak1939	118	32	954	1050	71	81	583	1161
peak1940	54	24	150	155	38	21	180	297
peak1941	255	114	468	971	82	104	330	523
peak1942	271	94	308	261	77	108	423	527
peak1943	86	59	709	922	55	67	204	346
peak1944	68	20	683	610	58	20	192	388
peak1945	57	51	257	209	62	27	253	287
peak1946	2014	580	2242	1560	658	413	4461	3563
peak1947	1253	221	3097	1335	428	187	5978	2420
peak1948	2229	375	8949	3199	1062	322	19741	6303
peak1949	1816	278	7487	2341	873	249	17185	5105
peak1950	1334	282	3049	1634	528	242	6084	3486
peak1951	184	91	216	490	94	133	540	1510
peak1952	224	108	125	271	154	161	291	885
peak1953	352	165	3692	4687	221	259	779	1421
peak1954	441	236	2842	4267	482	480	3179	4119
peak1955	605	357	5506	9134	384	554	3643	8981
peak1956	68	37	226	276	43	56	320	527
peak1957	208	58	873	792	129	114	594	802
peak1958	82	14	153	139	69	67	536	699
peak1959	125	76	177	309	103	118	693	1347
peak1960	160	86	923	868	130	146	598	965
peak1961	229	82	3127	3703	208	217	1841	3431
peak1962	177	59	1170	1866	113	146	569	937
peak1963	40	13	371	444	25	42	294	359
peak1964	866	325	3424	3246	609	491	3943	5397
peak1965	280	82	2752	2726	109	109	1079	1683
peak1966	117	33	597	709	36	55	206	410
peak1967	149	15	251	139	103	75	713	630
peak1968	240	63	1298	1308	198	193	1427	1581
peak1969	746	166	4598	3518	473	351	3325	4044
peak1970	238	44	399	214	134	102	506	441
peak1971	392	202	370	496	184	321	677	1215
peak1972	12	6	191	203	18	6	83	172
peak1973	873	444	3320	5945	546	615	5294	10608
peak1974	65	21	396	284	48	36	384	283
peak1975	201	76	169	128	47	39	237	233
peak1976	22	9	203	327	18	17	102	247
peak1977	120	77	193	256	71	103	509	693
peak1978	139	90	2242	3927	8	12	140	266
peak1979	189	117	1492	1996	148	222	1405	2802
peak1980	89	33	194	189	18	18	138	248
peak1981	2572	1282	39035	61125	1799	2434	25349	58104
peak1982	636	324	3249	5730	557	530	1974	4707
peak1983	424	152	1056	1410	332	340	1471	2754
peak1984	94	26	202	163	65	65	360	616
peak1985	97	44	1008	1178	90	87	421	753
peak1986	89	21	782	1052	46	32	229	368
peak1987	23	17	165	212	29	20	135	203
peak1988	1425	601	3170	3742	805	781	6258	10186
peak1989	308	118	261	206	122	119	457	469
peak1990	832	222	1794	1665	342	265	3610	4447
peak1991	65	8	342	248	25	38	267	262
peak1992	161	32	1181	900	60	42	920	639
peak1993	341	103	2471	3629	300	386	1355	2326
peak1994	83	14	67	64	62	50	301	186
peak1995	125	51	1146	1088	119	169	643	1230
peak1996	54	9	59	51	66	66	389	586
peak1997	16	13	53	53	46	43	371	534
peak1998	139	45	791	979	144	169	689	949
peak1999	126	52	609	555	86	60	1264	1867
[truncated: 7,236 more rows]
