# Supplementary material for: Limits in the detection of m6A changes using MeRIP/m6A-seq
Source: Sci Rep. 2020 Apr 20;10:6590. doi: 10.1038/s41598-020-63355-3 (PMC7170965; doi:10.1038/s41598-020-63355-3)
Supplement: Supplementary file 3 — Supplementary information 3. [file 41598_2020_63355_MOESM3_ESM.zip › additional_file4_v2/macs2_deq_results/huang_histonemeth_2019_deq_results.counts.txt]

control_input	control_input.1	control_input.2	control_IP	control_IP.1	control_IP.2	treatment_input	treatment_input.1	treatment_input.2	treatment_IP	treatment_IP.1	treatment_IP.2
peak1	0	0	7	50	66	16	1	0	4	14	3	4
peak2	0	0	0	5	11	0	0	0	0	52	41	0
peak3	0	1	6	45	41	45	1	0	0	295	219	3
peak4	1	0	7	22	4	14	0	1	1	83	50	4
peak5	0	0	10	19	4	20	0	0	1	153	94	1
peak6	15	23	371	666	126	457	7	11	355	407	271	376
peak7	5	13	496	1785	1068	1296	8	4	507	1142	699	1244
peak8	19	30	332	514	171	832	11	10	247	155	132	607
peak9	24	32	384	1411	206	745	14	8	274	381	278	476
peak10	2	4	210	252	45	202	2	5	158	116	72	116
peak11	0	0	108	172	22	106	2	0	81	73	49	75
peak12	4	5	91	91	6	42	2	2	105	85	31	39
peak13	3	1	82	140	3	55	0	1	56	39	62	26
peak14	2	1	198	65	4	121	0	2	151	9	26	68
peak15	6	1	209	124	4	70	5	3	185	15	24	57
peak16	4	7	28	271	38	95	5	1	30	156	68	92
peak17	10	20	302	325	26	243	5	12	222	128	97	271
peak18	8	16	466	2824	2100	869	9	7	461	991	502	1013
peak19	6	5	158	326	136	229	3	3	123	97	118	213
peak20	0	1	9	55	29	63	0	0	7	47	23	38
peak21	2	1	22	381	384	119	1	1	15	241	144	50
peak22	0	1	2	39	86	14	0	0	1	29	8	4
peak23	0	0	32	58	1	21	0	0	27	41	15	11
peak24	13	2	64	231	292	56	3	3	59	178	124	61
peak25	0	0	3	41	1	59	0	0	1	4	8	23
peak26	0	0	19	86	26	26	0	0	16	23	13	15
peak27	0	2	23	157	9	67	1	0	9	62	34	25
peak28	8	6	42	1548	1808	342	1	1	41	329	235	137
peak29	2	1	18	61	4	34	1	0	9	28	18	11
peak30	0	1	27	82	77	66	0	0	35	49	39	64
peak31	1	0	120	128	36	108	1	0	100	63	36	93
peak32	1	0	59	69	19	45	0	0	66	34	48	38
peak33	0	0	1	214	265	81	1	1	8	109	75	74
peak34	0	0	3	8	1	12	0	0	7	86	35	25
peak35	13	11	341	421	191	916	7	8	305	470	388	732
peak36	0	0	60	125	232	131	1	0	64	109	101	146
peak37	12	7	596	280	650	887	6	10	456	168	141	687
peak38	0	2	2	72	75	5	0	0	2	13	0	3
peak39	0	0	4	68	29	12	0	0	2	8	13	5
peak40	0	0	3	42	55	13	0	0	0	14	11	8
peak41	3	5	172	42	48	95	4	3	121	25	21	91
peak42	0	0	174	65	94	101	0	0	193	37	49	109
peak43	0	1	129	73	15	69	0	1	159	59	24	79
peak44	1	1	180	55	11	120	0	0	148	26	28	98
peak45	6	5	809	2042	1455	1052	4	2	929	1564	980	967
peak46	1	1	182	97	11	236	0	1	212	64	44	188
peak47	0	3	300	152	69	173	0	3	295	170	158	143
peak48	0	3	503	341	122	305	3	3	411	160	137	282
peak49	2	3	957	876	354	819	8	9	962	848	573	619
peak50	0	0	177	83	15	178	0	0	180	56	35	188
peak51	1	1	229	448	346	151	0	2	233	406	307	104
peak52	3	3	450	539	248	178	4	1	320	322	217	164
peak53	1	1	272	140	78	171	0	0	212	146	161	146
peak54	1	1	305	562	323	600	2	3	346	415	388	516
peak55	1	1	228	386	100	265	2	1	251	398	247	196
peak56	1	0	279	459	325	226	4	0	290	448	280	240
peak57	3	2	339	956	627	307	6	2	391	680	460	269
peak58	3	4	614	1893	612	487	3	2	643	1330	785	542
peak59	3	0	197	506	36	204	2	0	205	469	211	203
peak60	2	0	177	142	2	78	0	0	177	88	50	43
peak61	0	0	120	49	17	56	0	1	96	69	40	25
peak62	0	5	431	164	23	257	1	4	344	109	81	156
peak63	3	6	916	494	99	905	2	6	762	418	367	678
peak64	1	1	273	237	93	217	0	0	190	244	223	150
peak65	45	74	2561	5007	1068	16379	39	38	2200	3129	2584	10768
peak66	1	2	10	529	377	56	0	1	22	34	52	139
peak67	0	0	0	13	46	0	0	0	1	2	0	1
peak68	0	0	4	46	37	4	0	0	15	4	11	10
peak69	3	6	16	67	28	92	1	0	31	9	7	76
peak70	0	0	17	496	108	179	1	1	21	61	41	253
peak71	1	3	17	208	35	50	1	0	24	16	22	59
peak72	1	2	16	139	16	41	0	0	23	5	1	74
peak73	0	0	17	189	30	31	0	0	28	6	8	42
peak74	2	1	75	1505	245	206	1	1	94	94	38	364
peak75	0	0	53	326	240	138	0	1	50	19	3	84
peak76	2	1	25	69	34	62	0	0	28	2	2	104
peak77	18	32	136	186	9	980	4	1	104	11	11	675
peak78	0	0	9	81	38	25	0	2	9	44	60	17
peak79	0	0	9	56	51	36	0	0	15	28	30	30
peak80	0	2	66	382	45	707	0	0	73	337	297	667
peak81	0	1	16	62	2	224	0	0	17	23	37	215
peak82	1	0	10	110	9	87	0	0	9	138	52	98
peak83	0	0	8	131	40	56	0	0	18	120	49	108
peak84	0	0	2	51	9	20	1	0	5	67	36	32
peak85	0	0	0	50	7	2	0	0	2	37	34	10
peak86	3	2	45	818	335	472	4	3	102	1206	618	1004
peak87	0	0	3	41	86	18	0	0	2	14	13	23
peak88	0	0	0	82	68	5	0	0	1	9	2	4
peak89	0	0	12	88	20	8	0	0	9	16	15	14
peak90	0	0	7	51	7	23	0	1	14	39	10	47
peak91	19	15	408	747	191	1260	11	14	381	814	783	1007
peak92	6	32	1006	225	35	1732	27	25	1030	216	165	1670
peak93	26	50	1543	3981	855	2161	68	60	1527	4582	2909	2504
peak94	0	0	18	64	23	11	0	0	11	23	11	6
peak95	20	21	941	746	125	1413	21	27	815	1058	662	1033
peak96	23	25	1012	2519	220	2267	22	31	1009	2778	1866	1975
peak97	15	28	1295	5531	1387	5143	35	24	1821	8095	4737	6047
peak98	1	1	11	142	115	146	0	0	4	31	28	77
peak99	0	0	2	17	5	92	0	0	6	0	3	43
peak100	2	2	60	333	211	346	0	1	103	293	296	318
peak101	1	0	4	58	24	39	0	0	10	10	14	33
peak102	3	8	124	794	630	805	11	4	166	253	330	527
peak103	131	183	703	2150	461	4050	82	54	516	890	555	2406
peak104	2	3	47	74	5	189	0	0	17	5	7	81
peak105	2	2	63	1637	589	220	0	1	15	62	35	93
peak106	2	1	44	1175	728	102	0	0	23	26	47	52
peak107	0	0	5	44	13	28	0	0	0	6	3	8
peak108	2	5	30	876	246	177	0	0	9	41	16	47
peak109	21	21	31	35	1	187	0	0	7	0	5	32
peak110	0	0	27	40	25	31	0	0	44	38	24	18
peak111	1	0	30	47	22	30	0	1	55	15	18	21
peak112	26	47	588	658	68	2519	35	31	452	485	396	1744
peak113	0	0	8	37	6	61	0	0	28	97	61	127
peak114	0	0	8	103	40	22	0	0	25	245	190	78
peak115	0	0	112	18	4	110	0	1	72	52	35	105
peak116	0	0	55	20	3	55	2	0	72	39	8	65
peak117	0	0	32	34	34	18	1	1	20	53	40	25
peak118	1	2	104	279	371	128	0	2	158	610	329	134
peak119	0	0	51	75	80	42	0	0	64	148	94	34
peak120	1	1	106	152	53	61	4	0	145	239	197	62
peak121	1	1	84	69	11	81	0	0	106	129	69	84
peak122	0	1	79	36	11	75	0	0	92	107	89	88
peak123	0	1	87	45	23	101	0	3	96	46	38	101
peak124	0	1	109	40	2	75	3	0	58	85	34	68
peak125	2	1	57	81	18	31	0	0	37	45	35	36
peak126	0	0	122	105	41	322	3	1	121	127	80	261
peak127	0	0	64	86	16	274	0	0	59	106	37	204
peak128	3	5	197	361	88	456	5	3	206	555	331	490
peak129	4	7	122	254	25	138	8	9	130	258	196	111
peak130	8	17	284	736	66	452	6	17	264	690	585	445
peak131	1	0	315	515	82	413	3	1	353	300	214	431
peak132	15	16	835	1175	146	1416	13	24	813	1019	572	1765
peak133	33	18	418	1020	156	991	14	13	427	1208	741	1188
peak134	19	3	161	36	6	311	13	9	167	31	29	333
peak135	10	31	489	2672	601	2720	16	30	494	1130	933	2437
peak136	3	2	168	150	18	529	5	6	179	50	39	437
peak137	1	2	117	352	53	571	1	2	181	205	141	622
peak138	0	0	2	10	19	14	0	0	5	4	13	16
peak139	5	12	364	2036	723	3013	16	7	599	3770	2828	4123
peak140	13	9	412	359	224	456	11	15	534	247	164	669
peak141	8	3	506	1148	693	1325	5	3	857	1101	756	1673
peak142	0	0	1	25	12	0	0	0	3	0	2	1
peak143	4	4	292	163	33	273	3	2	384	106	66	327
peak144	0	1	299	450	96	209	2	0	404	498	371	276
peak145	2	0	80	287	61	85	0	1	128	237	143	92
peak146	0	0	181	159	12	144	0	0	156	88	65	150
peak147	1	9	144	758	44	131	2	1	260	788	312	168
peak148	0	0	85	392	62	206	0	1	175	424	275	233
peak149	0	0	120	268	21	268	1	1	243	450	208	305
peak150	1	1	107	579	48	226	2	1	218	490	284	351
peak151	0	0	4	24	3	49	0	0	16	108	67	105
peak152	0	0	6	13	10	10	0	0	3	35	13	23
peak153	0	1	74	85	14	197	0	0	110	73	77	178
peak154	0	0	3	11	44	5	0	0	1	4	9	5
peak155	0	0	4	30	6	35	0	0	9	35	38	93
peak156	1	0	17	559	163	144	2	0	41	193	115	285
peak157	8	19	976	352	19	2012	12	4	270	220	103	655
peak158	0	0	23	65	38	82	0	0	14	8	8	25
peak159	0	0	9	89	39	59	0	0	5	70	38	35
peak160	74	123	2132	4728	566	4671	90	119	2321	3582	2707	4522
peak161	0	1	112	84	39	389	1	0	114	54	65	372
peak162	0	0	19	66	58	145	0	0	31	67	79	114
peak163	6	6	90	19	7	377	3	9	62	25	4	258
peak164	24	39	1611	2123	271	10913	11	15	1366	879	584	7136
peak165	15	21	663	2922	697	681	17	11	445	1528	1069	777
peak166	26	34	429	498	36	188	8	9	302	171	98	193
peak167	6	5	352	384	47	517	1	6	219	97	61	283
peak168	0	0	88	80	14	129	0	0	97	17	21	130
peak169	6	24	622	3032	1032	4140	28	37	651	1941	1174	3749
peak170	0	1	0	32	25	101	0	0	4	26	30	184
peak171	3	5	272	1120	290	2564	2	3	206	893	678	1457
peak172	0	0	26	71	23	101	0	0	17	50	29	53
peak173	0	0	7	33	40	16	0	0	1	13	16	11
peak174	32	22	248	2109	884	3013	10	14	221	2058	1234	1783
peak175	2	0	44	19	2	323	0	0	14	12	14	141
peak176	1	2	45	360	200	475	0	1	15	244	287	177
peak177	0	0	11	249	392	122	1	1	10	204	212	43
peak178	10	7	121	944	205	907	8	13	74	558	438	288
peak179	0	1	49	356	42	700	0	3	64	430	207	617
peak180	0	1	20	58	9	84	0	0	31	53	45	141
peak181	0	1	15	57	5	27	0	2	22	42	12	17
peak182	0	0	11	129	121	23	2	0	17	46	27	63
peak183	0	6	28	148	50	168	1	0	47	133	88	201
peak184	0	1	13	305	126	212	1	0	33	292	155	206
peak185	0	1	17	1	0	141	0	0	17	8	8	85
peak186	6	4	669	407	168	879	3	5	908	848	617	951
peak187	0	0	10	5	0	42	0	0	7	56	39	61
peak188	1	1	11	39	4	114	0	1	30	209	155	130
peak189	23	24	2552	4414	1391	13783	37	37	2834	10868	8773	12364
peak190	0	0	11	6	12	16	0	0	21	32	25	30
peak191	0	1	20	115	12	22	1	2	19	37	4	7
peak192	0	0	55	34	7	106	0	0	87	53	28	205
peak193	0	1	44	21	21	78	1	0	94	72	42	148
peak194	1	8	137	260	9	103	7	5	268	329	183	200
peak195	0	0	79	104	15	107	0	7	194	59	50	177
peak196	0	2	137	365	38	225	8	10	299	331	325	537
peak197	0	0	6	6	11	50	0	0	10	14	37	26
peak198	0	0	47	31	11	225	0	0	85	36	37	388
peak199	3	0	68	49	7	160	1	0	63	86	80	193
peak200	0	0	146	148	11	82	2	1	351	222	149	114
peak201	6	3	232	84	2	179	16	11	310	174	127	210
peak202	1	0	117	210	42	140	0	0	205	210	121	244
peak203	1	9	289	617	44	255	8	6	315	958	636	414
peak204	0	0	1	14	87	66	0	0	5	59	70	75
peak205	0	0	4	77	64	68	0	0	14	82	67	139
peak206	20	37	787	7779	854	639	38	52	686	5199	3692	667
peak207	16	16	598	543	68	696	33	29	512	388	478	539
peak208	2	5	79	39	36	128	1	5	58	12	10	101
peak209	5	6	392	171	8	700	5	2	397	269	137	732
peak210	0	0	62	75	31	284	0	0	136	76	86	282
peak211	1	2	228	104	18	1546	4	4	205	239	179	1021
peak212	0	0	62	55	1	399	1	1	67	316	187	311
peak213	0	0	6	37	2	61	0	1	10	16	9	48
peak214	0	1	13	242	256	209	0	0	36	133	128	260
peak215	0	0	3	52	33	15	1	0	1	75	96	13
peak216	0	1	20	148	47	93	0	2	28	204	223	123
peak217	1	0	17	258	63	153	1	1	32	510	363	199
peak218	0	1	28	111	10	101	0	0	62	134	110	84
peak219	0	1	43	102	13	90	1	0	68	124	78	88
peak220	0	0	126	218	30	332	2	0	131	255	164	292
peak221	0	0	78	278	59	233	1	1	130	452	265	238
peak222	0	1	156	468	320	319	1	3	243	1024	560	330
peak223	0	1	78	261	57	56	1	2	94	309	170	57
peak224	0	0	37	87	16	47	0	0	65	118	89	68
peak225	0	0	8	44	69	12	0	0	17	37	43	8
peak226	0	0	17	81	48	32	0	0	21	29	28	28
peak227	0	1	61	40	1	50	1	0	67	13	14	60
peak228	1	2	98	126	10	241	3	1	95	52	22	171
peak229	67	39	96	230	18	390	25	18	86	64	75	287
peak230	6	13	516	5501	816	8976	9	5	459	4276	2670	6042
peak231	2	0	18	5	1	265	2	0	25	4	3	153
peak232	0	0	34	670	467	243	0	1	40	302	193	225
peak233	28	18	558	306	39	601	13	14	450	132	120	691
peak234	0	1	146	372	11	153	0	2	173	220	132	202
peak235	8	9	305	157	30	217	1	9	287	44	45	243
peak236	64	66	1478	146	11	400	35	49	1284	52	41	363
peak237	1	0	12	43	115	52	0	0	10	7	10	26
peak238	0	0	5	134	39	37	0	0	7	52	14	24
peak239	5	2	222	65	9	704	1	5	262	59	27	693
peak240	0	0	1	48	0	24	0	0	4	48	17	54
peak241	2	3	14	21	3	78	2	0	23	37	23	142
peak242	0	0	12	77	18	85	2	1	27	107	97	97
peak243	0	0	12	44	3	69	2	0	10	24	16	55
peak244	0	0	2	67	4	54	1	0	2	64	40	74
peak245	0	1	3	8	0	47	0	0	9	9	20	68
peak246	0	0	3	3	7	57	0	1	2	9	6	78
peak247	0	0	6	150	47	43	0	0	8	250	97	68
peak248	0	0	4	9	0	18	1	2	4	59	35	21
peak249	0	0	9	95	29	63	0	2	21	507	274	167
peak250	0	0	7	13	0	25	0	0	8	57	20	62
peak251	0	0	5	14	0	114	0	2	13	45	27	178
peak252	0	0	2	19	0	76	0	1	10	35	27	134
peak253	0	0	1	14	3	34	0	0	3	110	42	46
peak254	0	0	5	16	6	36	4	0	10	75	65	47
peak255	17	10	288	88	18	103	13	17	189	42	34	115
peak256	4	11	196	69	4	142	11	9	208	68	116	145
peak257	1	4	149	57	0	101	10	5	133	43	89	114
peak258	0	1	15	56	4	94	0	0	23	37	20	100
peak259	0	0	8	102	12	60	0	0	9	29	13	65
peak260	2	5	34	1011	50	408	2	0	40	473	247	348
peak261	18	19	280	563	7	628	24	18	261	892	562	584
peak262	19	24	392	1661	107	1659	33	29	376	1906	1314	1170
peak263	1	0	213	740	108	365	5	1	273	294	227	307
peak264	0	2	55	342	94	267	2	2	52	288	142	279
peak265	15	16	80	224	123	336	3	6	69	75	38	251
peak266	7	8	77	359	718	462	9	2	43	68	30	242
peak267	1	1	251	650	108	759	2	2	348	460	348	483
peak268	0	0	79	68	55	131	0	1	61	22	52	91
peak269	0	0	10	48	14	89	1	2	9	62	28	81
peak270	0	0	1	4	18	1	0	0	0	2	4	0
peak271	0	0	8	115	82	46	0	1	20	227	204	81
peak272	4	2	120	536	123	1077	4	3	257	974	665	1510
peak273	0	0	0	48	28	7	0	0	8	161	97	23
peak274	0	0	3	92	184	5	0	0	1	41	30	17
peak275	0	0	1	394	1156	20	0	1	1	257	137	44
peak276	1	0	1	90	32	24	0	1	1	81	76	20
peak277	1	1	88	110	14	92	2	3	127	222	145	182
peak278	2	4	92	1153	837	92	3	3	238	2198	1194	197
peak279	0	1	42	128	88	33	0	1	149	109	39	65
peak280	1	1	86	257	84	206	0	2	150	519	298	297
peak281	0	0	10	84	57	64	0	0	36	77	86	125
peak282	3	1	158	348	69	733	4	1	259	475	300	1101
peak283	29	10	132	26	1	894	40	13	138	27	21	767
peak284	13	7	103	115	8	603	15	10	126	133	172	776
peak285	2	0	69	98	4	80	0	0	155	76	61	165
peak286	0	0	18	29	0	167	0	0	5	23	39	137
peak287	0	0	12	14	0	62	0	0	6	28	18	67
peak288	0	2	4	101	16	57	0	0	4	29	11	61
peak289	1	3	5	31	10	79	0	2	13	8	5	76
peak290	0	0	10	3	33	46	0	0	20	3	11	36
peak291	31	21	119	298	59	873	10	18	129	152	142	900
peak292	40	45	256	383	183	738	25	29	263	244	149	790
peak293	0	2	65	57	6	103	4	2	72	88	37	121
peak294	26	30	212	125	73	307	9	20	328	185	130	289
peak295	52	35	263	857	133	1387	32	30	321	747	502	1693
peak296	36	29	204	1149	128	419	24	10	201	536	505	326
peak297	1	0	133	51	9	46	2	1	155	46	26	79
peak298	0	1	76	71	9	53	1	0	98	65	35	33
peak299	0	0	32	17	7	88	0	3	78	37	30	207
peak300	1	1	30	123	47	89	0	0	9	23	19	55
peak301	0	0	26	384	27	273	0	2	12	80	48	149
peak302	1	3	29	309	39	267	1	1	9	65	69	85
peak303	0	0	13	67	118	157	0	0	1	14	20	68
peak304	0	0	7	48	4	80	0	0	4	4	10	33
peak305	0	0	0	27	7	6	1	1	8	59	35	26
peak306	1	0	2	11	2	35	0	0	21	19	13	122
peak307	0	1	3	180	27	151	0	0	60	392	285	658
peak308	0	0	0	16	6	11	0	0	8	40	42	43
peak309	0	0	9	16	8	0	0	0	11	53	16	21
peak310	0	0	3	27	5	31	0	0	9	35	21	76
peak311	19	22	53	3	1	279	15	8	41	9	6	167
peak312	1	0	8	127	41	18	0	0	12	67	56	11
peak313	0	0	25	181	103	156	0	0	26	70	83	75
peak314	0	0	5	71	87	40	0	0	0	10	24	12
peak315	0	0	7	26	26	35	0	1	6	44	21	20
peak316	2	1	99	274	27	272	2	5	65	180	167	177
peak317	0	0	14	224	44	87	0	1	9	124	67	35
peak318	1	2	32	39	18	29	0	0	30	85	53	21
peak319	0	1	63	52	16	54	1	2	34	95	25	26
peak320	7	7	202	837	214	1224	7	16	152	788	564	919
peak321	0	0	12	44	22	169	0	0	23	80	124	164
peak322	0	0	14	52	71	202	0	0	59	146	218	200
peak323	0	0	73	74	12	56	1	1	81	95	63	31
peak324	2	2	161	122	24	390	5	5	163	213	146	369
peak325	2	1	151	55	35	231	4	5	119	116	99	227
peak326	0	0	1	39	36	3	0	0	1	4	3	4
peak327	0	0	6	1	0	40	0	0	16	58	39	64
peak328	0	0	1	0	0	18	0	1	6	44	14	23
peak329	0	0	0	0	0	25	0	0	9	5	1	62
peak330	0	0	16	6	2	76	0	0	16	38	25	148
peak331	0	0	23	40	1	99	0	0	23	15	29	88
peak332	0	0	24	17	0	201	0	1	27	15	7	150
peak333	0	0	20	29	0	84	1	2	9	29	28	77
peak334	2	0	13	14	9	97	0	0	21	20	15	127
peak335	0	0	1	0	0	18	2	0	5	14	11	95
peak336	0	0	4	34	31	29	1	0	12	72	51	103
peak337	0	0	2	70	31	27	0	0	3	22	30	21
peak338	2	0	11	28	17	96	0	3	42	180	71	316
peak339	0	2	20	88	3	87	0	0	47	177	104	306
peak340	0	0	14	1	0	69	0	3	40	19	13	182
peak341	4	0	21	47	0	255	7	8	75	150	151	735
peak342	1	2	157	917	214	1558	0	0	261	1001	738	1957
peak343	0	0	53	316	4	203	0	0	51	147	103	308
peak344	0	0	105	605	19	256	0	3	113	636	283	326
peak345	0	0	41	202	30	38	0	1	57	215	128	65
peak346	3	2	78	488	72	90	2	2	115	534	314	142
peak347	1	2	103	340	11	88	0	4	124	327	237	147
peak348	0	1	39	36	5	34	0	1	61	85	29	65
peak349	0	1	50	152	14	40	0	0	93	121	78	67
peak350	0	0	61	54	4	46	3	1	75	37	41	65
peak351	1	4	116	289	162	380	2	6	152	180	114	443
peak352	0	1	1	55	9	23	0	0	5	9	4	7
peak353	0	1	31	148	13	67	0	0	53	165	113	81
peak354	3	1	83	383	28	85	0	0	105	564	233	102
peak355	3	6	286	1702	134	492	7	7	375	2661	1257	577
peak356	1	1	9	136	31	53	0	0	3	17	12	20
peak357	11	6	115	488	118	976	0	1	77	82	48	526
peak358	1	0	121	1211	197	1375	0	0	52	164	141	579
peak359	0	0	12	60	45	6	0	0	4	5	2	0
peak360	0	0	0	110	151	13	0	0	0	18	9	5
peak361	0	0	0	22	3	1	0	1	2	61	12	11
peak362	0	0	1	43	8	36	0	0	2	59	25	49
peak363	0	0	1	42	4	38	0	0	11	87	45	78
peak364	0	0	2	42	1	16	0	0	7	39	8	37
peak365	0	0	6	65	0	24	2	0	12	34	25	38
peak366	2	1	52	70	26	152	2	1	144	147	84	264
peak367	55	53	160	21	0	620	165	183	178	6	17	523
peak368	1	2	119	145	4	210	1	3	100	112	83	132
peak369	0	0	13	6	1	172	0	1	26	76	43	198
peak370	0	0	3	58	14	25	0	0	2	123	75	31
peak371	6	14	169	200	11	574	7	11	122	175	104	498
peak372	0	0	51	30	4	153	0	1	33	7	9	128
peak373	0	1	37	87	4	250	2	1	27	37	10	140
peak374	3	2	71	459	338	569	0	2	83	325	224	456
peak375	0	1	78	21	0	179	3	1	85	0	2	105
peak376	1	1	111	317	87	744	0	0	117	231	155	587
peak377	0	0	11	66	58	96	0	0	27	136	181	178
peak378	0	0	5	17	4	22	0	0	11	43	18	44
peak379	0	0	2	20	11	45	0	1	7	60	45	51
peak380	0	0	6	38	10	26	0	0	16	28	17	44
peak381	1	0	86	152	19	237	1	2	150	456	355	443
peak382	0	4	57	116	3	153	4	3	121	447	273	209
peak383	0	1	56	165	4	757	4	3	225	979	731	2149
peak384	0	0	24	18	0	18	1	2	75	68	44	56
peak385	0	0	3	20	0	5	0	1	18	101	75	44
peak386	3	4	65	206	16	451	5	12	310	1636	989	1610
peak387	0	0	13	19	2	138	4	4	74	131	113	493
peak388	6	4	286	212	90	501	15	15	374	124	87	931
peak389	2	3	103	552	52	178	1	1	128	777	604	291
peak390	4	4	99	616	94	422	4	1	143	707	550	610
peak391	3	21	305	3354	1523	1557	11	14	481	3736	2266	2035
peak392	0	0	48	529	275	156	0	0	56	422	328	173
peak393	0	0	6	191	194	95	0	0	29	103	108	75
peak394	1	1	63	230	71	119	2	2	45	91	58	106
peak395	1	0	12	5	13	96	0	0	15	5	10	67
peak396	6	5	62	93	0	73	10	3	79	57	31	111
peak397	6	10	109	923	22	992	8	13	146	627	323	1442
peak398	0	2	84	237	31	201	0	3	76	297	180	194
peak399	0	0	23	98	14	36	0	0	29	113	50	49
peak400	1	4	114	57	6	423	6	11	74	93	68	371
peak401	0	0	24	4	0	78	0	0	20	5	1	60
peak402	0	3	39	14	4	85	1	0	42	30	85	114
peak403	1	0	22	151	256	37	0	2	29	27	29	34
peak404	0	0	12	47	8	96	1	0	18	15	14	85
peak405	5	7	89	64	37	458	10	8	78	115	42	462
peak406	62	37	310	223	38	822	30	34	274	247	151	715
peak407	41	50	794	367	43	4635	58	44	776	527	388	3576
peak408	0	3	455	409	63	557	6	11	640	462	320	740
peak409	3	1	254	89	7	178	9	7	367	82	53	229
peak410	3	1	260	103	10	181	8	10	308	88	49	249
peak411	2	4	153	48	20	113	3	5	216	24	28	122
peak412	1	3	110	74	10	438	7	22	262	270	119	710
peak413	0	0	20	98	30	259	0	0	2	4	4	11
peak414	1	0	14	85	12	50	0	2	6	116	66	43
peak415	0	2	77	506	155	637	1	0	128	1489	1358	716
peak416	9	9	498	2191	226	1366	14	15	756	7059	4019	1479
peak417	0	0	3	143	101	66	0	0	11	238	161	137
peak418	0	0	7	29	11	138	2	1	25	42	47	232
peak419	2	1	45	1274	1062	356	2	7	105	2039	1576	486
peak420	10	12	521	4574	1408	2276	16	18	674	11322	6744	2981
peak421	0	1	178	42	25	108	1	3	241	150	103	139
peak422	3	4	254	33	5	166	18	22	310	41	50	256
peak423	0	0	3	47	13	58	0	0	9	86	74	93
peak424	1	1	58	221	66	169	0	1	27	65	58	108
peak425	0	0	48	126	17	136	0	0	21	70	48	42
peak426	1	1	124	509	68	542	1	0	39	105	69	155
peak427	3	1	109	425	65	599	2	1	26	126	56	213
peak428	2	0	46	47	13	73	0	0	16	24	11	26
peak429	0	0	30	291	81	59	0	0	11	48	58	20
peak430	0	0	18	103	18	35	0	0	8	21	25	8
peak431	2	2	25	174	21	73	0	0	10	67	29	21
peak432	27	24	33	36	20	203	8	12	30	5	10	136
peak433	8	7	130	220	40	880	3	3	95	126	86	651
peak434	2	0	54	615	30	373	3	3	53	366	300	369
peak435	0	1	61	134	15	30	5	0	99	96	69	33
peak436	41	28	795	2545	1493	4864	29	34	1016	2411	1583	4966
peak437	0	2	179	410	227	1623	1	0	292	258	201	1954
peak438	0	0	42	31	25	171	0	1	67	31	42	158
peak439	2	0	7	136	34	218	0	0	32	135	115	212
peak440	3	2	193	329	61	1114	4	9	141	136	117	982
peak441	15	17	264	259	157	1636	8	10	185	84	157	1104
peak442	0	3	53	33	2	98	1	0	56	37	20	95
peak443	3	6	27	198	39	73	5	0	28	157	59	58
peak444	7	5	150	722	91	1477	7	4	127	382	328	1185
peak445	3	3	468	2102	153	1418	6	3	545	1558	805	1448
peak446	30	40	334	1222	215	1577	20	24	315	754	597	1320
peak447	1	4	15	72	18	63	2	0	21	18	18	52
peak448	27	22	140	316	14	477	14	15	109	117	98	317
peak449	36	23	145	541	122	552	15	14	103	165	143	383
peak450	49	34	269	204	22	364	20	22	210	114	48	232
peak451	6	0	42	15	0	94	4	0	28	4	3	48
peak452	0	0	17	8	1	76	2	4	20	2	2	98
peak453	16	13	29	1	0	169	9	1	26	0	0	154
peak454	3	1	30	57	33	150	6	1	52	32	31	286
peak455	0	0	0	64	98	0	0	0	0	10	2	1
peak456	1	0	5	90	17	13	0	0	0	25	29	7
peak457	411	308	1081	41	1	3688	98	69	622	2	4	1717
peak458	0	0	11	54	66	51	0	0	44	4	6	44
peak459	1	0	142	130	16	444	0	0	107	24	17	354
peak460	3	6	325	616	129	2537	0	1	344	204	113	2130
peak461	1	0	143	178	27	651	0	1	159	49	35	524
peak462	3	4	215	1499	1419	558	6	3	194	609	464	564
peak463	0	0	111	107	23	133	0	0	122	45	59	128
peak464	0	0	161	65	4	663	0	0	167	10	6	440
peak465	2	3	259	396	5	2444	8	1	331	228	119	2053
peak466	27	19	272	2088	1463	894	14	10	153	482	241	601
peak467	0	0	25	40	5	103	0	0	31	42	17	82
peak468	1	1	12	194	21	207	0	0	30	116	44	152
peak469	73	60	2306	525	288	6305	26	58	2064	190	194	3896
peak470	3	14	27	11	9	67	14	19	32	34	24	107
peak471	2	8	61	88	14	237	7	11	78	271	260	338
peak472	0	0	18	34	1	61	1	3	16	196	177	81
peak473	10	14	55	19	48	16	7	5	29	3	6	8
peak474	6	3	144	80	11	569	4	3	99	26	16	313
peak475	1	1	121	137	19	210	4	0	103	66	11	161
peak476	21	4	273	743	239	1682	7	15	166	288	193	989
peak477	2	4	74	177	37	268	2	0	61	70	70	265
peak478	0	0	2	89	17	3	0	1	1	67	27	2
peak479	0	0	19	132	14	68	0	0	4	124	74	37
peak480	1	0	7	57	5	19	1	0	7	12	39	12
peak481	1	2	186	339	20	1502	12	8	222	544	342	932
peak482	2	1	82	85	6	63	2	3	66	92	56	64
peak483	2	4	143	222	43	530	3	2	126	297	237	489
peak484	0	0	129	131	22	818	2	0	175	146	150	604
peak485	1	0	74	123	5	168	1	2	86	165	95	147
peak486	9	11	290	408	210	1554	18	9	302	245	218	1133
peak487	4	8	181	68	6	1326	9	21	130	83	92	898
peak488	9	4	200	133	25	557	9	5	164	220	115	467
peak489	2	1	167	76	49	456	7	4	142	51	77	402
peak490	17	23	281	2724	789	2868	19	15	210	987	772	1397
peak491	5	5	82	705	285	786	4	4	94	326	237	425
peak492	3	1	71	15	0	296	4	5	79	20	16	301
peak493	5	2	71	222	80	48	3	14	45	94	61	85
peak494	0	0	31	35	0	118	0	1	53	33	5	145
peak495	0	0	46	83	5	350	0	1	40	63	17	288
peak496	0	0	40	39	20	91	0	0	57	15	10	131
peak497	0	2	40	28	13	55	2	1	48	47	37	68
peak498	0	0	30	94	23	56	3	0	36	124	71	73
peak499	0	6	178	77	6	721	10	8	116	98	64	440
peak500	20	6	344	82	35	426	3	7	254	39	16	357
peak501	28	32	1025	5722	1490	3102	20	20	1094	3542	2362	3821
peak502	4	5	429	147	4	534	6	9	418	137	72	469
peak503	1	7	258	117	12	154	4	4	239	67	24	193
peak504	10	29	498	1127	16	601	23	19	425	993	589	916
peak505	13	28	406	541	3	218	15	24	313	299	179	194
peak506	4	3	403	1176	42	494	7	1	465	1362	972	731
peak507	2	5	194	115	8	160	0	3	396	188	144	391
peak508	0	4	94	131	13	98	4	2	221	217	176	236
peak509	38	40	35	0	0	154	17	22	47	0	0	98
peak510	16	10	146	132	149	455	11	5	185	130	83	497
peak511	5	3	86	158	29	101	13	10	170	744	493	422
peak512	1	1	98	56	0	131	8	13	277	234	152	394
peak513	6	0	24	13	2	137	0	1	23	13	11	108
peak514	6	3	39	0	0	160	2	4	43	3	0	149
peak515	6	1	23	10	0	201	1	2	18	9	3	143
peak516	31	24	317	382	51	846	8	14	172	105	56	604
peak517	36	44	130	107	19	438	16	5	69	14	14	281
peak518	9	17	80	57	8	205	1	1	55	3	1	176
peak519	2	2	72	15	0	226	3	2	19	1	4	97
peak520	6	17	241	474	18	747	7	12	189	215	110	447
peak521	12	12	114	173	50	115	2	6	93	120	43	85
peak522	12	17	77	270	18	958	6	8	82	188	117	736
peak523	6	9	79	24	0	354	6	5	71	21	4	208
peak524	0	3	89	129	19	86	0	2	103	219	72	122
peak525	6	10	196	2092	371	1579	11	8	255	3161	1969	1377
peak526	1	6	154	1275	219	449	4	1	231	1229	699	364
peak527	0	0	1	34	73	23	0	1	0	20	9	9
peak528	2	1	10	5	3	66	2	0	2	4	3	29
peak529	0	0	66	100	23	449	2	0	41	56	54	224
peak530	0	0	22	18	8	67	1	0	17	13	4	44
peak531	0	0	21	77	13	59	1	0	18	65	32	32
peak532	0	0	38	207	46	173	1	0	31	123	150	116
peak533	0	0	58	39	1	61	9	6	115	101	59	104
peak534	0	1	47	70	3	137	2	2	88	173	103	199
peak535	1	6	282	692	84	2123	23	30	539	2516	1550	3197
peak536	51	50	831	234	31	933	47	48	1310	133	78	1267
peak537	5	7	520	72	8	204	7	11	817	83	35	391
peak538	5	3	312	63	2	94	3	5	321	123	56	160
peak539	4	1	381	287	192	191	3	5	518	323	158	250
peak540	19	23	268	202	1	652	8	9	208	173	60	745
peak541	98	82	264	157	5	924	40	23	251	67	50	684
peak542	0	0	42	65	14	132	0	4	60	23	24	129
peak543	1	0	53	121	51	203	0	0	91	39	46	186
peak544	1	1	110	59	160	224	1	4	120	17	19	201
peak545	19	42	309	508	15	1123	18	14	297	185	142	1127
peak546	9	15	59	948	10	50	9	2	62	592	386	85
peak547	1	3	4	55	2	123	0	1	5	33	39	170
peak548	0	0	10	16	0	56	1	1	19	8	12	73
peak549	259	212	2277	2882	1198	2347	221	191	2179	2766	2005	1862
peak550	4	10	595	1488	385	1024	10	15	683	1206	738	821
peak551	15	10	1233	2294	678	2750	21	21	1146	1480	1117	2093
peak552	20	25	470	9401	7520	7777	19	10	815	10747	9823	8572
peak553	8	10	158	1180	1588	2148	6	6	201	1691	1868	1854
peak554	1	0	69	80	11	160	0	1	68	159	100	103
peak555	2	6	171	72	21	122	5	3	110	67	45	72
peak556	0	3	84	52	28	120	4	6	53	41	29	58
peak557	32	13	85	50	5	131	22	11	68	28	9	99
peak558	0	4	25	6	0	22	0	2	47	50	59	121
peak559	0	0	51	191	46	65	0	0	82	254	274	110
peak560	2	4	384	423	25	553	1	8	270	182	126	380
peak561	36	43	300	68	8	126	42	44	158	33	24	87
peak562	19	5	65	573	225	830	4	8	66	198	165	580
peak563	1	0	28	25	11	98	0	3	24	17	20	101
peak564	0	0	4	52	100	22	0	0	1	17	22	33
peak565	0	0	10	107	8	23	0	0	13	62	34	39
peak566	4	1	50	45	5	49	1	0	67	30	19	64
peak567	33	24	354	326	51	664	66	56	349	388	354	688
peak568	0	1	24	3	0	68	2	3	28	1	3	104
peak569	2	0	176	245	5	651	4	2	231	248	284	1127
peak570	2	2	354	675	291	998	8	10	606	886	651	1540
peak571	4	4	290	812	244	824	10	15	435	1045	429	1318
peak572	2	2	261	793	270	1003	9	4	427	974	420	1628
peak573	0	0	31	164	106	295	0	0	131	198	163	308
peak574	3	0	5	15	46	25	1	0	11	14	24	18
peak575	0	0	7	14	28	22	0	1	11	26	26	15
peak576	1	7	398	448	146	661	17	16	472	730	630	709
peak577	6	9	397	490	30	455	30	28	455	1521	809	740
peak578	3	4	328	52	7	158	7	23	402	150	110	292
peak579	3	0	301	151	8	294	5	4	493	384	265	668
peak580	0	4	314	116	4	236	0	8	372	268	169	407
peak581	14	16	476	94	11	217	33	35	537	132	113	362
peak582	13	8	485	167	64	237	44	35	592	159	102	440
peak583	14	30	1181	138	12	2851	60	98	1249	478	343	2992
peak584	244	263	1458	1859	341	10546	507	447	1560	5750	3792	9823
peak585	22	39	185	112	7	89	24	12	197	29	38	127
peak586	8	9	238	118	14	121	5	14	271	53	16	135
peak587	31	37	503	528	131	2988	29	22	558	245	176	2019
peak588	1	3	65	303	146	266	1	3	86	151	148	374
peak589	0	5	121	542	102	564	2	1	178	392	297	598
peak590	3	2	92	121	3	138	0	2	145	118	61	192
peak591	1	1	63	145	1	51	2	3	86	76	59	66
peak592	8	4	114	542	1943	151	3	8	193	411	237	211
peak593	1	5	28	1	0	88	0	0	21	0	0	35
peak594	10	8	24	11	0	180	10	3	22	0	0	65
peak595	5	10	21	48	5	119	1	7	18	14	18	55
peak596	7	4	119	360	226	455	1	6	95	190	90	381
peak597	1	3	8	201	20	57	1	0	4	41	17	19
peak598	17	28	639	1073	93	2070	36	29	514	2045	1044	1969
peak599	0	7	264	188	14	172	11	5	351	117	48	189
peak600	2	3	201	393	89	347	1	2	261	174	148	269
peak601	0	0	6	224	13	14	1	0	2	70	35	15
peak602	1	1	3	68	60	35	0	0	9	24	12	41
peak603	5	17	96	266	92	307	4	3	129	183	130	256
peak604	27	14	152	2735	233	1388	4	16	143	681	419	992
peak605	21	18	63	159	2	75	16	13	44	55	37	27
peak606	3	0	33	27	1	168	4	4	27	18	17	88
peak607	3	5	17	26	18	93	1	4	19	7	9	81
peak608	5	2	20	10	0	135	2	1	12	3	14	84
peak609	7	2	26	13	0	102	1	1	23	1	0	84
peak610	2	4	6	3	0	77	1	6	14	0	0	48
peak611	2	4	44	10	0	208	1	2	51	4	1	168
peak612	0	3	27	14	0	148	1	0	25	6	0	75
peak613	0	2	57	140	45	102	0	0	123	246	221	200
peak614	0	0	9	64	21	32	0	0	3	22	25	30
peak615	0	2	78	48	3	127	3	4	113	87	103	265
peak616	0	2	77	167	14	204	2	2	173	377	211	438
peak617	0	1	55	92	1	94	0	1	179	146	87	167
peak618	0	0	54	53	5	38	0	1	190	140	71	95
peak619	3	3	84	64	5	76	4	2	103	58	61	117
peak620	3	3	59	7	2	157	1	1	21	5	0	80
peak621	0	0	0	69	36	8	2	1	1	74	18	11
peak622	7	3	131	217	14	664	2	2	90	175	110	466
peak623	22	14	402	609	50	3602	10	14	265	379	271	2036
peak624	22	17	98	155	35	1236	15	6	62	74	55	422
peak625	0	0	10	17	14	107	0	0	19	22	15	69
peak626	0	2	101	43	81	73	1	1	59	49	28	47
peak627	0	4	343	266	25	495	4	5	203	395	307	390
peak628	0	0	143	60	3	156	0	1	107	92	98	120
peak629	2	2	249	186	104	190	1	3	155	507	322	168
peak630	11	3	38	3	3	87	6	0	24	0	5	44
peak631	6	6	59	54	6	373	1	2	35	22	18	198
peak632	2	2	63	89	2	88	3	1	30	15	8	48
peak633	119	67	163	55	10	786	40	25	178	6	12	542
peak634	1	3	37	664	311	157	0	1	39	219	134	113
peak635	23	21	393	104	7	271	27	19	511	87	77	391
peak636	17	17	672	312	43	321	26	27	974	421	378	448
peak637	0	0	44	87	62	79	0	0	202	84	117	118
peak638	0	3	206	129	23	1004	0	3	527	58	99	1107
peak639	0	0	3	45	8	78	0	0	17	37	28	184
peak640	23	24	176	22	3	666	21	26	210	29	18	659
peak641	26	12	115	1	0	476	20	20	142	0	0	330
peak642	10	4	54	6	0	161	8	9	49	1	0	125
peak643	17	15	29	10	6	118	12	2	37	15	7	132
peak644	9	7	207	76	11	64	7	11	123	33	36	58
peak645	4	1	233	1212	82	308	1	10	219	758	415	309
peak646	16	5	527	2212	262	4914	10	16	436	1257	839	3211
peak647	7	3	74	132	6	329	4	5	51	53	34	200
peak648	3	4	171	86	7	60	8	7	147	58	54	70
peak649	2	0	133	144	14	91	3	0	142	98	38	143
peak650	0	0	101	72	4	51	0	3	122	14	24	54
peak651	0	1	164	112	36	46	5	1	109	51	33	46
peak652	5	9	610	937	108	1171	7	5	518	594	373	968
peak653	4	0	1	30	41	5	0	1	2	55	28	8
peak654	2	5	102	116	39	162	0	1	38	22	16	60
peak655	1	1	126	159	36	120	0	0	45	17	14	31
peak656	0	1	142	132	21	111	1	0	60	21	3	59
peak657	29	28	527	278	76	1087	5	3	192	27	41	423
peak658	11	10	105	106	14	73	1	0	34	24	22	42
peak659	5	2	120	69	4	156	6	0	39	22	4	87
peak660	0	0	33	33	10	109	0	2	20	23	8	70
peak661	0	0	2	11	40	12	0	0	2	5	4	12
peak662	1	1	32	407	31	372	0	2	32	277	173	342
peak663	0	0	15	60	97	42	0	0	16	31	37	38
peak664	5	5	69	189	10	416	2	1	61	29	22	310
peak665	11	13	18	0	0	123	3	0	14	0	0	71
peak666	0	2	18	3	2	200	2	1	14	4	0	91
peak667	40	22	89	11	5	686	10	14	89	2	1	363
peak668	59	38	77	30	3	205	8	4	57	19	12	158
peak669	70	68	189	328	54	1217	23	11	185	88	65	846
peak670	12	14	80	106	2	472	14	4	55	49	24	411
peak671	64	33	231	149	1	600	24	12	179	84	49	620
peak672	8	15	75	70	6	39	2	3	75	12	3	45
peak673	18	6	114	72	8	223	3	2	80	26	13	199
peak674	22	8	226	527	24	672	3	10	236	512	280	842
peak675	2	0	80	19	10	240	0	0	80	9	10	304
peak676	1	7	95	23	0	246	3	1	107	8	6	342
peak677	3	4	94	23	0	224	1	1	75	4	0	209
peak678	1	3	180	32	6	553	1	5	169	39	6	570
peak679	22	17	186	44	8	1244	17	6	190	33	34	1040
peak680	0	0	24	64	85	145	0	0	9	40	30	83
peak681	1	1	77	91	74	38	1	1	52	34	26	54
peak682	4	3	57	482	16	108	1	2	44	549	195	99
peak683	2	1	58	438	47	205	0	0	48	218	155	136
peak684	0	1	29	92	4	124	0	0	33	96	64	71
peak685	1	5	60	1524	183	475	2	2	55	803	430	379
peak686	0	0	19	339	83	141	2	0	25	218	112	107
peak687	0	0	51	177	12	171	0	1	56	136	76	145
peak688	3	1	77	223	4	695	5	2	76	109	80	695
peak689	9	31	355	1755	65	2304	10	11	271	831	603	1788
peak690	5	4	35	46	7	339	1	1	24	10	9	257
peak691	82	58	1536	1684	339	4693	24	15	1369	334	317	4420
peak692	1	5	303	196	47	159	0	1	300	28	31	177
peak693	5	6	433	240	24	254	6	4	415	58	36	264
peak694	0	7	218	68	15	160	0	1	218	9	31	178
peak695	10	12	249	131	7	153	3	7	268	65	20	146
peak696	28	24	587	745	50	622	11	13	517	220	105	850
peak697	17	17	426	300	30	184	2	4	451	44	29	197
peak698	3	5	162	318	4	42	0	0	154	45	34	54
peak699	1	0	169	300	12	116	0	0	173	86	97	113
peak700	3	0	410	606	27	281	0	1	415	151	115	282
peak701	1	2	254	283	133	228	1	1	252	86	56	256
peak702	7	6	628	686	41	1094	1	0	829	144	90	1237
peak703	18	29	867	1225	741	3720	7	10	820	193	156	2988
peak704	0	2	13	739	479	144	0	1	20	66	76	62
peak705	0	0	19	291	296	243	0	0	20	45	43	147
peak706	78	69	357	481	18	2249	28	24	240	95	47	1095
peak707	0	2	56	39	1	86	0	0	47	6	5	61
peak708	58	51	556	291	24	2638	8	24	583	126	122	2248
peak709	61	66	863	622	60	4414	28	25	776	324	273	3159
peak710	0	1	120	84	13	251	0	0	120	28	15	212
peak711	6	12	111	91	7	54	3	2	66	23	15	55
peak712	29	42	558	296	58	1207	10	14	256	97	43	575
peak713	20	23	265	52	7	498	4	6	94	24	4	311
peak714	0	1	2	55	50	37	1	0	6	76	28	23
peak715	0	0	8	53	1	55	0	0	11	51	35	35
peak716	4	9	104	78	1	304	4	1	61	25	17	184
peak717	0	0	15	31	18	139	0	0	44	11	7	98
peak718	5	2	233	887	117	491	8	0	341	663	451	574
peak719	1	2	71	258	54	149	0	0	133	151	130	257
peak720	2	5	74	185	24	116	4	4	108	78	75	214
peak721	0	6	27	125	264	2	1	3	25	29	10	6
peak722	1	1	101	763	152	281	0	1	181	822	538	550
peak723	1	0	40	364	106	85	0	0	42	191	148	142
peak724	4	2	43	1639	254	143	1	1	75	1192	737	270
peak725	3	4	54	2652	999	137	4	3	133	2458	1507	303
peak726	3	3	40	729	387	109	1	0	55	393	319	172
peak727	1	3	47	257	41	117	2	0	52	264	203	150
peak728	3	17	54	277	8	184	4	1	81	267	220	192
peak729	1	3	74	404	60	453	1	0	179	351	216	859
peak730	7	8	82	61	15	232	4	6	133	95	29	272
peak731	5	4	37	69	11	124	2	2	75	53	43	154
peak732	0	0	58	87	7	108	1	1	113	36	36	62
peak733	10	4	140	6	0	390	2	4	180	2	0	337
peak734	0	0	1	89	24	14	0	0	9	78	43	27
peak735	0	0	1	47	39	4	0	0	1	75	62	18
peak736	0	0	6	38	51	7	0	0	4	54	28	13
peak737	0	0	1	18	68	7	0	0	4	45	13	5
peak738	0	0	11	144	37	45	0	1	12	143	90	49
peak739	0	0	6	97	83	43	0	0	16	97	91	42
peak740	0	0	9	50	0	43	0	0	15	55	13	36
peak741	0	0	3	29	8	19	0	0	8	60	59	28
peak742	0	0	90	23	5	128	1	0	123	50	24	159
peak743	0	0	45	70	35	72	0	1	64	200	160	99
peak744	3	5	172	100	9	485	2	6	253	190	277	423
peak745	37	37	166	766	101	462	21	20	118	479	406	224
peak746	38	37	474	1341	36	802	14	15	325	471	302	527
peak747	1	5	119	147	18	101	3	4	105	69	54	134
peak748	7	6	10	50	75	8	3	1	8	17	0	5
peak749	1	2	132	129	12	73	0	3	111	20	4	88
peak750	12	4	40	17	33	57	2	0	21	3	1	23
peak751	28	8	92	90	24	144	16	18	129	127	90	230
peak752	27	24	175	231	33	345	43	59	251	386	223	482
peak753	2	3	53	213	21	81	1	3	116	360	365	125
peak754	0	4	30	99	19	32	0	2	71	179	251	54
peak755	0	1	67	403	272	231	0	3	199	585	464	502
peak756	0	1	99	766	138	293	3	4	205	1498	828	541
peak757	0	0	85	177	11	125	0	2	113	432	153	212
peak758	2	0	113	62	7	77	1	5	169	100	81	88
peak759	2	3	91	43	18	23	5	4	137	98	69	35
peak760	0	3	51	32	29	24	1	1	106	77	45	20
peak761	1	0	64	102	5	31	0	2	89	200	132	61
peak762	3	1	138	83	24	50	7	0	190	147	111	107
peak763	1	0	64	81	13	53	0	2	107	115	90	62
peak764	0	1	52	242	185	73	3	0	148	249	140	117
peak765	1	2	110	316	24	97	0	3	258	633	307	166
peak766	3	0	53	371	28	71	2	4	125	823	433	98
peak767	16	24	375	1656	837	2289	34	22	625	2530	1691	2711
peak768	2	0	37	81	9	363	0	1	28	160	150	190
peak769	2	1	40	41	1	194	1	1	27	79	49	112
peak770	2	1	16	3	0	92	2	0	17	6	11	68
peak771	4	5	113	87	6	1284	10	7	67	139	111	723
peak772	2	5	454	117	4	277	8	28	674	94	45	483
peak773	14	26	355	205	3	363	45	43	517	299	219	520
peak774	2	9	217	35	18	47	4	11	343	108	101	125
peak775	1	0	200	52	26	55	3	1	404	155	125	116
peak776	2	0	253	53	1	37	4	3	341	89	36	86
peak777	0	0	14	29	4	66	0	1	19	50	50	102
peak778	0	2	254	78	16	179	6	15	373	193	61	440
peak779	4	3	290	240	34	332	13	13	474	212	170	628
peak780	1	2	143	73	312	329	0	0	319	148	132	477
peak781	5	10	135	1539	182	591	9	4	194	2878	1718	885
peak782	3	3	62	45	2	81	4	7	81	52	33	60
peak783	5	4	72	134	8	69	9	18	76	153	126	111
peak784	0	0	43	64	1	61	3	1	61	72	39	107
peak785	1	0	7	29	13	21	1	0	28	54	48	39
peak786	0	0	4	21	6	79	0	0	9	25	39	106
peak787	20	23	369	142	12	207	9	12	372	10	7	203
peak788	7	4	153	103	5	408	1	5	138	34	9	487
peak789	5	14	323	187	28	432	1	3	248	88	52	474
peak790	24	10	242	90	1	106	5	4	188	12	13	157
peak791	2	2	322	234	37	463	4	1	316	53	56	636
peak792	2	5	200	110	6	118	4	0	165	55	33	176
peak793	0	3	114	335	4	100	2	0	111	112	39	149
peak794	30	29	282	477	36	226	9	5	170	82	57	184
peak795	4	10	120	84	4	106	3	1	107	34	7	92
peak796	0	0	39	24	48	73	0	0	22	5	0	80
peak797	114	78	459	149	54	3319	60	37	341	43	60	1886
peak798	15	24	166	487	29	83	13	11	199	78	50	167
peak799	0	0	53	85	29	346	0	0	134	86	54	591
peak800	4	31	194	129	20	129	7	11	256	93	46	196
peak801	91	83	497	1376	39	2834	55	54	433	792	672	2546
peak802	0	0	11	44	16	87	1	1	21	60	50	146
peak803	2	2	41	595	331	355	2	1	86	165	222	714
peak804	1	2	57	439	64	215	1	0	82	157	168	297
peak805	0	2	92	213	28	60	2	3	124	68	69	58
peak806	0	0	46	237	48	11	4	0	61	130	73	21
peak807	4	8	51	71	6	222	3	6	48	71	45	255
peak808	2	5	43	345	25	108	2	2	52	335	256	127
peak809	6	16	312	1332	386	3370	9	7	387	1873	1236	3924
peak810	9	0	11	121	9	228	2	1	24	86	66	353
peak811	5	3	369	202	139	932	3	4	351	141	158	942
peak812	1	0	10	140	140	124	0	0	20	85	124	79
peak813	4	4	98	53	23	439	4	5	40	17	39	214
peak814	5	6	117	168	5	106	5	5	97	98	57	132
peak815	15	11	269	749	207	1660	16	13	221	601	402	1350
peak816	26	15	239	554	80	218	17	21	176	484	291	198
peak817	2	2	64	29	13	78	1	2	53	14	18	50
peak818	4	6	27	12	0	172	9	4	25	3	4	74
peak819	0	1	33	262	75	499	0	2	43	353	266	426
peak820	3	2	44	47	0	315	3	5	32	31	20	188
peak821	5	8	344	17	3	1098	0	0	5	2	1	15
peak822	11	12	875	291	22	5246	6	3	15	37	55	87
peak823	0	2	53	205	226	216	0	1	40	152	65	141
peak824	0	0	218	55	56	325	1	0	397	134	106	356
peak825	31	33	118	146	127	449	3	4	132	72	75	431
peak826	355	194	759	727	184	3356	88	82	669	198	119	3291
peak827	0	0	48	34	7	212	0	1	36	38	24	114
peak828	30	20	555	783	182	3412	55	47	491	804	636	3163
peak829	19	26	370	1813	219	1371	41	35	435	2359	1335	1348
peak830	1	1	43	56	13	164	0	2	59	47	55	148
peak831	0	0	1	32	13	21	0	0	4	173	124	23
peak832	1	0	4	33	7	74	0	0	1	65	71	64
peak833	2	1	74	68	16	452	2	6	57	177	155	417
peak834	0	0	26	78	32	9	1	0	15	62	89	10
peak835	2	3	127	70	8	130	3	0	108	63	77	77
peak836	5	8	303	2120	137	1406	6	6	236	620	476	789
peak837	26	27	226	76	16	882	34	39	138	42	56	484
peak838	7	19	664	27	7	1122	9	13	1034	9	16	1351
peak839	10	4	60	159	18	121	0	4	38	21	38	103
peak840	30	12	134	1110	378	431	6	3	89	119	63	324
peak841	0	0	45	193	31	108	0	0	32	34	21	90
peak842	0	1	11	90	34	13	0	0	16	14	9	21
peak843	0	0	23	99	68	16	0	0	22	28	15	14
peak844	18	8	66	21	10	144	5	2	55	2	9	96
peak845	35	23	203	56	1	753	7	11	107	1	3	389
peak846	3	2	47	42	17	125	1	0	37	15	19	136
peak847	0	2	105	39	38	111	0	3	80	145	76	81
peak848	2	16	424	614	82	1718	10	12	355	1047	677	1084
peak849	2	2	131	64	3	169	11	5	75	128	78	109
peak850	12	3	471	236	41	999	12	15	346	406	264	833
peak851	5	12	436	976	49	2823	8	11	367	953	766	2372
peak852	3	3	191	110	1	250	4	4	129	52	47	152
peak853	0	0	69	103	28	372	0	0	55	116	116	281
peak854	0	0	22	58	38	300	0	0	53	73	68	287
peak855	1	0	14	142	153	215	0	0	27	147	142	162
peak856	8	6	234	298	48	858	7	6	311	590	286	922
peak857	0	0	51	38	2	80	0	3	80	67	36	114
peak858	0	0	87	162	11	342	1	3	97	281	138	366
peak859	0	3	94	55	13	62	0	3	103	81	25	80
peak860	18	15	460	489	38	3255	9	3	223	244	213	1630
peak861	2	2	524	212	15	666	1	2	305	76	58	282
peak862	4	1	332	88	13	745	2	4	150	92	50	475
peak863	0	0	127	256	20	270	0	0	128	139	63	159
peak864	1	3	226	138	33	278	2	2	85	128	76	173
peak865	2	0	256	314	67	134	0	0	106	133	131	103
peak866	0	0	272	121	6	137	3	2	124	38	26	92
peak867	0	0	126	35	7	83	0	0	66	15	10	43
peak868	0	0	190	75	75	73	0	1	136	29	21	48
peak869	1	0	94	31	94	75	0	1	68	37	15	57
peak870	0	1	288	144	8	168	1	4	135	78	43	105
peak871	0	0	290	61	0	119	0	0	159	25	4	61
peak872	3	4	176	74	3	112	0	1	126	64	58	79
peak873	0	2	147	48	8	169	0	0	158	11	16	88
peak874	3	1	227	85	1	122	1	0	125	42	20	43
peak875	0	0	319	198	22	165	1	0	230	66	32	84
peak876	0	0	172	161	26	119	1	0	74	59	55	58
peak877	0	0	256	98	17	156	0	1	133	45	59	100
peak878	0	2	161	88	12	87	0	1	67	43	7	52
peak879	0	0	98	66	27	83	0	0	78	25	7	50
peak880	0	1	205	79	4	268	0	0	124	73	27	270
peak881	1	0	293	56	5	337	2	1	136	50	18	155
peak882	0	1	210	186	43	360	1	1	128	30	32	196
peak883	4	1	321	36	0	269	1	2	181	20	18	151
peak884	31	21	166	144	9	1575	16	6	80	116	140	945
peak885	6	8	56	34	6	123	7	3	61	19	0	135
peak886	8	10	77	253	6	504	13	5	84	174	104	412
peak887	4	2	51	197	4	385	1	1	58	237	77	278
peak888	2	5	89	41	0	279	1	1	75	9	8	276
peak889	4	1	81	75	4	323	1	0	54	69	76	282
peak890	2	7	51	17	1	250	1	0	32	15	2	115
peak891	18	22	126	191	120	468	18	13	104	115	65	263
peak892	18	21	34	12	0	149	20	22	42	4	0	75
peak893	1	0	113	121	121	170	0	0	156	70	88	149
peak894	12	7	335	337	19	472	6	5	306	157	145	424
peak895	3	5	125	133	4	276	2	4	72	48	49	252
peak896	26	7	330	439	14	416	11	10	294	222	162	423
peak897	16	8	54	0	0	149	7	6	24	0	2	86
peak898	14	7	50	75	12	117	7	2	29	12	3	106
peak899	8	6	206	963	565	1334	2	8	139	496	249	938
peak900	18	5	121	743	23	795	13	8	97	707	341	522
peak901	15	11	135	250	49	528	12	10	103	112	90	339
peak902	21	4	99	17	0	266	7	6	65	0	2	178
peak903	3	0	43	101	17	197	2	1	18	18	19	165
peak904	70	74	854	1293	37	6019	46	62	976	622	534	6269
peak905	9	3	42	25	0	559	5	1	38	0	1	222
peak906	12	3	42	29	6	160	3	2	29	29	16	102
peak907	16	7	40	35	7	160	7	0	21	4	21	82
peak908	0	0	30	53	1	71	0	4	16	56	26	43
peak909	2	5	274	119	2	543	22	14	255	299	138	589
peak910	2	7	211	163	4	445	14	8	234	399	183	598
peak911	17	22	354	367	94	368	27	13	344	589	391	463
peak912	5	2	76	66	5	74	6	2	74	141	82	141
peak913	0	0	105	114	51	115	3	0	154	287	159	136
peak914	1	0	79	16	0	135	3	1	44	33	3	89
peak915	2	1	144	251	29	94	6	0	105	204	135	101
peak916	2	1	57	71	4	98	0	1	37	67	40	89
peak917	0	0	4	28	87	29	0	0	2	56	70	27
peak918	0	2	34	5	0	297	0	0	25	8	23	228
peak919	0	0	33	14	0	128	0	0	28	33	17	139
peak920	24	52	1745	1416	268	4119	46	50	607	3034	1739	1353
peak921	6	19	1238	412	163	871	20	18	612	378	427	324
peak922	13	10	118	253	12	129	3	5	110	58	59	138
peak923	121	89	663	4423	101	4418	52	13	539	1757	1088	3661
peak924	13	13	90	2	2	545	15	4	91	0	0	333
peak925	15	27	189	30	0	1152	3	10	166	7	7	864
peak926	12	15	157	90	1	473	34	25	218	34	40	573
peak927	20	9	148	70	61	799	6	4	98	32	59	509
peak928	1	3	295	60	18	145	1	4	237	32	18	119
peak929	5	13	346	618	243	446	5	11	396	335	261	530
peak930	11	24	231	66	7	281	25	13	232	27	6	243
peak931	11	21	175	88	13	178	8	12	144	60	48	157
peak932	27	36	190	126	25	260	21	28	93	104	117	154
peak933	12	5	135	139	95	484	7	4	87	181	153	247
peak934	25	25	124	2	2	335	23	20	61	0	1	159
peak935	0	0	35	57	83	49	0	0	56	38	23	45
peak936	1	0	0	146	191	10	2	0	2	97	71	4
peak937	13	6	97	145	5	54	1	9	52	77	29	65
peak938	0	2	84	136	0	100	0	4	76	168	91	116
peak939	0	1	71	71	8	39	1	0	48	73	36	67
peak940	1	0	57	130	15	44	2	1	62	148	103	48
peak941	2	0	63	41	9	31	2	1	53	54	62	26
peak942	1	0	28	171	39	81	0	0	54	266	153	92
peak943	1	1	47	279	113	168	0	0	72	454	268	167
peak944	2	1	52	18	1	88	7	4	76	238	181	181
peak945	0	0	40	2	1	41	2	3	68	72	23	100
peak946	1	4	39	27	1	42	4	5	81	118	79	82
peak947	2	0	27	17	2	110	2	1	30	28	13	136
peak948	5	14	116	2428	2861	1557	13	7	166	2135	1459	1814
peak949	0	2	26	70	1	35	2	1	31	31	13	26
peak950	0	1	3	144	363	11	0	0	5	85	56	7
peak951	3	1	36	225	8	318	2	1	16	96	67	246
peak952	2	4	84	135	5	108	2	3	108	37	31	177
peak953	17	12	92	170	28	227	9	15	105	55	13	266
peak954	0	2	72	1459	373	1104	0	0	162	475	433	1641
peak955	7	3	150	1160	126	249	3	2	154	175	114	242
peak956	21	13	234	870	20	74	6	4	203	141	27	65
peak957	8	3	15	10	13	129	2	2	20	10	2	105
peak958	0	0	1	42	18	10	0	0	1	5	8	23
peak959	5	7	155	238	74	404	1	0	125	27	14	321
peak960	55	52	78	0	0	229	30	13	79	0	4	157
peak961	31	38	103	1164	11	504	19	14	83	298	83	310
peak962	7	17	91	146	0	112	8	9	115	98	42	159
peak963	1	0	21	70	79	26	0	0	20	111	106	19
peak964	0	1	36	226	66	84	0	1	48	358	202	99
peak965	2	0	66	63	11	345	3	1	104	122	63	328
peak966	1	2	84	36	0	437	3	10	99	40	50	386
peak967	1	3	10	41	18	24	1	0	5	19	22	23
peak968	3	3	104	31	8	59	1	0	56	74	54	52
peak969	6	7	498	118	67	2390	5	15	335	171	109	1817
peak970	1	0	14	79	25	49	0	0	9	183	118	58
peak971	2	1	17	4	0	138	0	0	10	1	3	100
peak972	32	18	90	39	1	522	8	10	80	5	6	355
peak973	24	25	203	236	19	939	36	34	234	274	201	957
peak974	3	1	139	129	15	570	5	6	147	52	59	672
peak975	265	166	962	442	45	2214	54	32	636	115	107	1955
peak976	9	14	111	381	65	1402	6	3	62	78	65	704
peak977	5	3	11	6	2	169	1	2	16	10	1	129
peak978	0	1	93	681	201	299	0	1	210	345	363	226
peak979	101	161	715	3672	299	3785	93	117	600	1581	1158	3423
peak980	0	1	21	37	6	99	1	0	11	14	2	86
peak981	0	1	23	17	0	127	0	0	25	17	27	69
peak982	0	0	26	44	4	30	0	1	26	93	43	40
peak983	1	0	30	15	3	41	0	0	24	88	27	32
peak984	0	1	62	98	8	112	0	0	72	123	78	151
peak985	8	10	73	182	7	173	3	10	57	185	67	160
peak986	9	10	52	122	27	114	5	4	51	72	40	117
peak987	3	2	53	57	1	69	0	1	75	37	27	88
peak988	2	2	75	53	6	272	7	2	74	33	23	274
peak989	2	3	184	19	10	539	5	1	159	22	15	285
peak990	15	30	696	189	8	1653	26	28	460	99	39	998
peak991	0	2	63	55	7	76	0	0	56	23	19	55
peak992	7	0	63	57	30	61	0	1	45	26	18	45
peak993	2	2	133	1237	1746	823	1	1	80	206	219	345
peak994	0	0	12	126	32	16	0	0	11	6	11	2
peak995	3	3	103	541	161	1165	1	2	75	96	91	498
peak996	0	1	3	41	0	42	0	0	2	17	19	19
peak997	19	13	180	1560	69	1042	6	3	170	629	388	1137
peak998	3	0	67	150	16	394	1	0	169	33	79	388
peak999	0	0	4	20	93	34	0	0	3	16	12	13
peak1000	2	3	79	102	9	146	4	1	44	147	107	74
peak1001	12	6	80	75	27	39	14	18	57	71	55	35
peak1002	1	2	154	66	24	57	3	2	98	81	50	34
peak1003	24	31	376	931	315	1949	22	20	260	945	954	1581
peak1004	46	37	124	96	20	192	46	31	109	76	45	153
peak1005	0	0	10	62	40	35	0	0	4	13	13	21
peak1006	0	2	21	485	1584	251	1	2	38	206	85	230
peak1007	0	0	9	245	215	124	0	0	17	64	61	74
peak1008	0	0	30	605	377	294	0	0	54	231	168	289
peak1009	3	7	238	89	6	496	1	1	242	1	9	401
peak1010	70	51	1266	2626	202	9700	25	32	1029	960	589	7326
peak1011	16	22	121	62	9	166	11	4	56	2	6	110
peak1012	0	0	4	30	15	28	0	0	3	36	9	87
peak1013	26	21	131	17	0	380	14	16	64	0	2	208
peak1014	2	10	134	98	9	328	5	9	168	130	60	528
peak1015	7	10	174	151	198	279	26	13	178	288	194	360
peak1016	9	17	79	62	27	25	12	12	108	45	58	28
peak1017	6	4	153	108	14	200	4	7	177	300	195	269
peak1018	23	21	619	1787	609	4166	30	44	584	1939	1454	2951
peak1019	3	1	97	428	903	305	0	2	131	221	228	316
peak1020	8	4	76	136	90	465	12	7	90	96	74	422
peak1021	14	12	129	243	2	313	7	6	113	111	104	305
peak1022	3	5	99	204	91	605	11	7	105	88	61	403
peak1023	16	7	170	675	190	1377	24	9	172	319	225	812
peak1024	3	6	64	77	15	183	7	5	86	32	18	111
peak1025	186	185	782	2204	52	3591	170	141	658	1040	838	2814
peak1026	9	1	275	261	173	220	5	8	252	159	115	170
peak1027	1	8	324	522	12	829	3	9	337	223	202	757
peak1028	3	4	313	1249	312	2334	3	3	709	1176	1342	2511
peak1029	4	12	191	922	26	1477	6	4	241	400	211	949
peak1030	24	42	827	11628	2622	3183	28	22	917	21542	15414	2518
peak1031	34	22	287	30449	3048	1317	19	16	374	14233	8862	1702
peak1032	102	56	888	66275	5882	3397	57	51	891	32386	19967	3468
peak1033	13	34	969	1141	572	1453	25	52	870	1668	1078	1285
peak1034	129	255	1167	1891	305	933	184	193	1101	1867	901	1232
peak1035	0	0	93	55	9	792	1	2	50	35	87	248
peak1036	0	0	28	3	0	114	0	0	18	3	11	58
peak1037	1	1	76	455	343	392	1	2	108	336	389	421
peak1038	8	7	262	614	435	737	3	1	295	305	331	715
peak1039	8	4	32	91	109	3	5	2	21	5	2	3
peak1040	8	9	21	170	198	4	2	4	14	7	0	2
peak1041	11	10	437	498	41	707	13	5	402	302	215	830
peak1042	35	49	43	17	18	324	47	36	49	22	26	347
peak1043	0	2	10	3	0	107	2	0	0	3	0	15
peak1044	0	0	13	3	1	182	1	1	4	11	5	46
peak1045	0	0	20	26	6	244	0	0	10	10	7	61
peak1046	1	1	136	115	48	501	0	1	173	38	52	464
peak1047	0	5	50	116	1	79	0	1	34	63	65	88
peak1048	1	0	36	86	1	106	0	0	26	18	0	53
peak1049	1	1	94	78	3	142	1	3	46	98	33	146
peak1050	13	14	309	732	364	895	20	17	294	473	396	1056
peak1051	8	3	296	435	40	331	4	9	436	289	189	497
peak1052	0	0	15	82	17	49	0	0	2	23	5	22
peak1053	0	2	93	183	145	190	1	1	45	126	65	94
peak1054	1	2	109	733	593	195	1	0	53	250	99	92
peak1055	0	0	86	149	28	137	1	0	41	41	42	47
peak1056	1	3	32	31	52	57	2	0	15	26	21	40
peak1057	0	6	120	1239	945	265	3	0	87	366	229	117
peak1058	1	0	68	57	11	96	0	0	51	4	16	55
peak1059	0	0	107	102	31	234	0	1	61	16	21	131
peak1060	0	0	53	110	15	164	1	0	47	45	40	122
peak1061	12	17	139	88	4	70	0	4	85	23	15	41
peak1062	0	0	34	15	0	178	0	0	17	0	0	70
peak1063	3	3	117	42	2	139	3	1	113	26	22	227
peak1064	0	2	17	1	7	71	0	0	29	2	7	30
peak1065	4	0	37	68	6	462	0	0	41	33	21	264
peak1066	7	3	330	1476	196	2953	7	1	258	1067	682	1517
peak1067	1	2	130	273	55	1136	1	2	98	196	197	644
peak1068	0	2	20	83	2	32	0	0	18	79	25	18
peak1069	0	0	19	163	7	123	0	0	10	144	97	48
peak1070	0	0	3	78	31	79	0	0	2	68	44	42
peak1071	3	5	12	31	26	134	1	2	8	18	16	53
peak1072	1	0	2	36	6	83	2	0	2	17	22	36
peak1073	1	0	0	12	47	1	0	0	0	10	1	1
peak1074	32	45	425	140	19	2425	17	15	260	38	11	1522
peak1075	1	0	6	129	42	250	0	0	5	103	44	93
peak1076	0	0	19	51	53	160	0	1	4	11	24	71
peak1077	0	1	6	0	0	83	2	0	0	0	0	14
peak1078	1	6	17	15	0	124	0	0	7	6	0	17
peak1079	1	5	25	27	1	113	0	1	5	4	5	8
peak1080	2	1	24	24	0	105	3	0	10	16	7	49
peak1081	8	5	138	95	14	700	2	4	140	180	128	697
peak1082	2	4	36	18	0	583	0	0	6	6	0	75
peak1083	45	43	298	241	35	961	38	22	192	78	70	589
peak1084	4	1	72	101	73	313	2	0	59	56	130	134
peak1085	2	0	108	354	28	1137	0	0	88	204	270	601
peak1086	4	1	333	625	56	2693	3	2	315	389	277	1234
peak1087	27	21	465	5	0	1186	25	26	216	1	0	359
peak1088	0	2	127	1563	1933	888	0	0	160	261	182	537
peak1089	1	0	22	435	1237	58	0	0	19	79	41	34
peak1090	1	5	168	613	470	140	0	0	103	58	46	84
peak1091	2	8	233	103	24	61	1	6	130	55	22	59
peak1092	3	4	249	165	51	175	1	3	159	9	12	121
peak1093	6	6	276	247	42	148	4	1	129	24	9	96
peak1094	18	27	775	345	56	2238	7	5	356	53	29	1121
peak1095	32	34	197	460	33	1765	25	17	93	268	206	957
peak1096	12	18	135	12	0	589	12	6	139	9	10	572
peak1097	17	6	105	19	6	245	4	4	110	0	1	186
peak1098	1	0	8	11	63	1	0	0	4	0	0	0
peak1099	24	39	470	431	51	1225	22	38	550	189	96	1067
peak1100	27	29	376	120	51	482	22	36	403	66	74	465
peak1101	2	19	383	40	5	569	21	12	412	17	12	513
peak1102	38	50	441	519	145	908	28	42	422	284	238	1051
peak1103	284	206	528	90	0	1647	169	136	472	94	75	1354
peak1104	1	4	14	207	74	26	1	3	11	81	105	31
peak1105	22	25	224	388	51	1643	19	15	207	444	345	1522
peak1106	23	19	217	257	61	1084	48	37	287	681	376	1143
peak1107	9	6	90	29	3	343	21	10	121	28	37	325
peak1108	0	2	14	38	3	97	1	1	8	22	28	90
peak1109	6	3	29	74	11	271	10	6	21	57	44	182
peak1110	0	0	9	26	46	43	0	0	21	24	43	66
peak1111	1	0	35	191	98	215	0	1	58	74	89	210
peak1112	1	0	9	47	26	38	1	0	12	66	72	54
peak1113	31	18	546	215	1	2734	23	20	428	111	72	1742
peak1114	30	15	72	2	0	384	20	13	40	0	2	242
peak1115	1	0	4	31	122	66	0	0	5	26	40	63
peak1116	41	22	163	7010	670	2173	21	11	210	2857	1718	1724
peak1117	1	1	39	49	17	136	1	2	42	13	12	90
peak1118	0	2	39	154	67	519	0	0	41	70	71	249
peak1119	30	28	1296	11934	461	7458	31	31	1357	6066	3569	7289
peak1120	7	3	27	32	17	238	0	3	29	22	7	199
peak1121	6	9	107	47	2	80	3	6	74	38	26	80
peak1122	0	2	203	91	0	174	4	2	120	249	125	113
peak1123	2	5	127	62	27	207	2	1	131	105	70	135
peak1124	4	3	172	123	34	109	1	4	159	202	166	83
peak1125	4	6	239	112	0	225	12	11	193	188	155	215
peak1126	0	2	76	49	1	97	1	0	119	147	71	78
peak1127	2	2	455	190	40	350	7	5	274	221	143	257
peak1128	3	3	228	55	9	365	6	13	144	26	50	185
peak1129	3	7	195	712	212	997	1	0	12	25	25	140
peak1130	1	1	135	277	34	804	0	0	22	31	17	113
peak1131	0	0	59	39	11	257	0	0	14	7	0	27
peak1132	61	66	256	119	6	1184	39	35	251	68	48	917
peak1133	52	31	166	149	11	998	15	16	169	61	32	936
peak1134	176	88	263	95	0	1012	37	34	195	43	20	632
peak1135	2	3	370	184	10	388	2	3	268	46	36	232
peak1136	12	1	22	70	12	174	3	3	45	170	122	335
peak1137	0	2	15	1	1	57	1	0	27	3	6	112
peak1138	0	2	23	90	14	120	2	1	55	80	40	275
peak1139	1	0	31	83	50	102	0	0	84	43	16	217
peak1140	4	9	250	763	119	1228	14	12	579	380	285	2309
peak1141	20	23	425	59	13	2135	30	27	279	9	16	1217
peak1142	13	17	286	68	0	493	20	10	191	32	33	385
peak1143	16	27	181	28	6	897	11	16	173	1	5	947
peak1144	0	0	66	150	33	78	1	0	78	55	21	94
peak1145	1	1	85	229	105	121	1	1	108	179	108	186
peak1146	0	0	18	312	74	25	0	0	35	278	153	33
peak1147	2	1	33	462	134	44	0	0	66	435	228	85
peak1148	1	2	28	253	92	25	0	0	43	264	204	49
peak1149	2	0	23	257	82	24	0	1	40	312	229	39
peak1150	0	3	18	230	155	25	0	0	34	238	127	34
peak1151	1	2	19	465	284	32	1	0	43	292	196	22
peak1152	0	0	38	770	544	57	1	0	59	515	288	97
peak1153	0	0	17	266	521	9	0	1	24	280	112	34
peak1154	0	1	10	116	110	8	0	0	17	115	42	23
peak1155	1	0	7	85	6	23	0	0	20	11	7	16
peak1156	0	1	48	127	104	44	0	1	79	134	66	94
peak1157	2	1	32	383	42	19	2	0	32	438	225	18
peak1158	1	0	14	132	21	17	0	0	16	80	74	13
peak1159	0	0	14	273	115	16	0	0	30	90	66	22
peak1160	0	0	57	386	135	114	1	2	76	181	109	153
peak1161	0	0	37	403	422	81	0	1	42	324	200	91
peak1162	0	0	28	253	432	65	0	0	31	294	204	85
peak1163	0	0	30	232	40	65	0	0	37	95	68	108
peak1164	1	1	54	484	186	96	0	0	48	277	161	135
peak1165	0	1	39	158	7	64	0	0	64	76	33	101
peak1166	1	2	42	164	46	78	0	0	56	98	86	121
peak1167	0	0	14	90	84	40	0	0	22	49	37	39
peak1168	2	1	41	173	23	75	2	0	52	227	102	128
peak1169	0	1	46	134	26	144	1	0	60	55	44	204
peak1170	0	0	12	120	113	69	0	0	11	8	15	35
peak1171	2	0	91	134	89	159	0	0	196	25	14	124
peak1172	17	29	986	918	38	1343	16	8	991	301	252	1860
peak1173	23	18	94	22	8	507	5	2	116	6	11	388
peak1174	46	51	186	678	51	1182	15	19	178	223	213	1065
peak1175	0	1	11	64	13	21	0	0	24	30	55	10
peak1176	33	30	181	284	41	651	12	16	211	363	185	932
peak1177	20	17	234	667	59	1122	22	14	355	522	389	1252
peak1178	15	9	71	113	14	178	14	13	64	118	107	163
peak1179	17	19	159	420	154	373	24	14	182	453	316	437
peak1180	4	6	129	897	512	270	6	4	191	1082	693	469
peak1181	32	26	340	3777	258	3935	37	31	492	4217	3037	5576
peak1182	2	3	28	87	3	80	1	1	9	38	42	28
peak1183	2	2	35	103	10	84	0	1	36	96	26	67
peak1184	0	4	45	32	0	159	0	1	38	38	15	171
peak1185	11	8	52	44	0	439	4	5	37	36	35	348
peak1186	29	13	85	479	39	770	12	13	61	304	188	421
peak1187	9	7	8	49	61	49	3	0	2	32	11	11
peak1188	0	6	70	28	2	292	0	0	6	0	0	28
peak1189	32	33	414	536	21	1187	24	31	466	641	568	1588
peak1190	11	11	146	562	15	655	8	14	129	551	461	915
peak1191	27	25	142	887	350	203	14	11	171	910	641	368
peak1192	78	98	4913	38717	3218	21002	49	47	3393	17548	11603	20064
peak1193	0	0	234	420	193	595	0	2	270	233	193	309
peak1194	1	1	69	71	12	297	0	0	51	34	23	256
peak1195	77	47	240	152	115	186	50	47	213	136	110	208
peak1196	24	18	361	1223	130	1254	29	34	437	840	636	1401
peak1197	7	4	165	168	35	1542	12	8	212	88	57	1383
peak1198	27	26	458	1434	237	2821	35	29	504	1236	753	2594
peak1199	15	15	127	37	2	509	14	10	156	33	22	477
peak1200	1	4	40	59	4	165	7	5	100	89	67	302
peak1201	0	0	119	56	72	369	1	0	125	23	22	212
peak1202	2	0	303	266	42	1852	2	1	305	163	135	1542
peak1203	4	1	210	139	3	1325	5	4	184	127	124	1426
peak1204	11	6	158	36	8	82	7	6	121	49	13	106
peak1205	179	218	784	564	64	1584	60	53	690	118	50	1433
peak1206	0	0	1	18	56	14	0	0	2	9	3	22
peak1207	77	73	464	3698	3399	1743	15	5	498	686	548	1739
peak1208	1	5	158	1152	1037	1619	1	1	305	413	493	2077
peak1209	16	11	50	4	0	180	0	8	37	1	0	76
peak1210	13	6	72	15	7	383	2	5	20	4	0	131
peak1211	0	0	3	30	5	73	0	2	0	234	104	20
peak1212	0	4	32	56	53	72	0	2	15	12	11	44
peak1213	37	53	262	475	34	2133	20	11	294	118	63	1767
peak1214	37	26	94	142	6	932	21	15	103	123	64	799
peak1215	6	3	63	6	0	202	5	3	59	6	2	234
peak1216	23	16	126	542	49	59	7	5	126	261	186	52
peak1217	44	6	21	38	49	20	2	0	16	3	0	14
peak1218	4	11	191	48	44	732	1	2	279	26	39	721
peak1219	2	0	13	9	2	75	0	0	22	9	4	39
peak1220	0	0	78	93	11	113	1	0	102	50	32	97
peak1221	3	4	210	665	73	596	3	4	227	759	330	615
peak1222	26	7	342	974	184	3098	12	8	361	1129	735	2470
peak1223	27	43	1029	4230	301	5396	20	30	1116	2355	1632	6256
peak1224	45	69	376	121	4	152	18	18	452	55	22	268
peak1225	24	18	434	167	6	157	7	13	493	75	47	222
peak1226	14	7	213	69	11	115	3	2	370	51	40	127
peak1227	0	1	2	7	46	3	0	0	4	2	3	0
peak1228	3	3	8	232	30	111	6	0	4	58	32	49
peak1229	8	5	15	5	0	126	2	0	7	5	0	48
peak1230	0	2	9	22	2	114	0	1	5	23	12	49
peak1231	0	1	12	37	1	160	0	0	6	25	23	83
peak1232	1	0	17	64	11	74	2	0	8	12	14	38
peak1233	16	2	18	79	2	66	1	4	7	47	9	27
peak1234	57	73	578	3657	65	4785	52	38	507	1479	951	2889
peak1235	1	0	0	85	13	15	0	0	2	9	8	14
peak1236	0	0	7	17	0	75	0	0	7	13	2	48
peak1237	4	4	20	0	0	103	9	0	20	0	0	68
peak1238	9	3	10	0	0	106	4	3	14	0	0	81
peak1239	10	5	261	592	130	691	3	3	596	199	151	847
peak1240	14	12	56	5	0	332	8	1	38	2	0	170
peak1241	47	32	71	14	0	621	27	11	66	0	0	378
peak1242	50	28	175	162	7	237	41	24	161	83	112	221
peak1243	8	11	215	610	42	801	8	13	249	410	308	987
peak1244	7	3	193	238	6	234	9	8	183	131	77	275
peak1245	1	10	290	109	16	358	5	7	269	72	48	306
peak1246	51	24	348	1065	586	2344	27	16	366	768	499	2308
peak1247	1	1	29	33	45	33	2	0	49	8	36	69
peak1248	6	2	117	97	15	587	1	2	110	55	32	449
peak1249	3	0	178	514	181	444	3	1	201	349	246	532
peak1250	2	2	73	141	15	90	4	1	105	158	98	93
peak1251	13	10	18	71	18	91	11	2	11	31	12	107
peak1252	10	8	45	65	0	426	8	6	53	35	13	415
peak1253	5	6	30	0	0	161	8	6	36	0	0	105
peak1254	13	18	22	76	8	115	11	9	20	6	7	48
peak1255	17	13	29	166	38	358	12	3	31	72	81	168
peak1256	29	37	117	14	2	293	26	20	98	6	2	352
peak1257	0	1	27	63	37	38	1	1	27	36	28	49
peak1258	1	4	106	108	101	88	3	4	112	65	61	101
peak1259	33	45	429	1142	132	2794	34	32	404	749	592	2105
peak1260	0	1	2	46	59	16	0	0	0	37	17	4
peak1261	317	277	566	1420	508	2552	209	138	391	842	624	1634
peak1262	0	0	13	63	32	47	0	0	31	39	54	33
peak1263	0	2	36	68	56	612	0	0	89	72	68	513
peak1264	1	1	7	100	193	24	0	0	12	69	77	10
peak1265	4	8	198	1260	81	504	6	4	141	866	632	307
peak1266	0	4	115	664	7	369	3	2	78	1573	598	273
peak1267	2	3	125	612	327	443	4	4	71	604	513	278
peak1268	0	6	91	92	25	172	1	0	45	55	53	78
peak1269	0	0	67	68	46	50	0	0	41	40	39	27
peak1270	0	0	40	1004	224	118	3	1	35	193	241	71
peak1271	5	9	159	4881	422	852	13	11	135	2809	1564	488
peak1272	10	11	211	12277	4337	1335	7	12	144	4333	3192	946
peak1273	4	5	81	2483	154	259	0	1	18	1120	645	129
peak1274	4	9	108	1368	91	266	1	0	45	692	301	139
peak1275	15	15	236	1860	62	339	13	4	117	1153	528	175
peak1276	16	5	194	753	56	114	7	3	82	408	170	80
peak1277	7	20	225	184	27	236	6	5	236	97	72	324
peak1278	256	191	812	3832	235	3134	88	77	796	2417	1406	2933
peak1279	65	47	360	1871	57	1004	52	25	338	1342	784	1286
peak1280	101	89	257	172	13	792	51	49	256	67	25	882
peak1281	45	74	597	2258	310	3333	31	27	762	1217	1126	3345
peak1282	2	4	29	108	31	61	2	1	43	37	19	62
peak1283	17	19	223	2844	1709	1214	15	12	255	1375	993	1386
peak1284	0	5	36	547	167	365	2	0	46	278	247	352
peak1285	6	4	98	1623	835	1257	4	6	102	846	651	796
peak1286	0	0	25	168	142	47	0	1	13	59	70	29
peak1287	1	0	2	96	129	34	1	0	4	25	34	31
peak1288	0	0	11	91	70	58	0	0	13	26	48	56
peak1289	71	61	325	130	3	122	45	45	407	52	37	194
peak1290	1	21	283	74	2	224	5	8	328	30	24	359
peak1291	7	12	325	304	49	353	3	6	471	69	56	463
peak1292	10	3	343	84	13	939	1	6	599	43	60	1261
peak1293	14	20	381	135	3	434	12	18	549	123	82	647
peak1294	10	20	222	66	10	321	11	8	317	57	27	539
peak1295	5	11	139	116	20	207	8	8	115	57	37	220
peak1296	7	8	178	771	219	541	5	9	279	415	322	886
peak1297	6	5	55	61	6	39	5	1	73	175	69	36
peak1298	0	0	37	150	504	232	0	1	80	82	75	464
peak1299	11	2	13	9	0	89	1	2	14	3	6	49
peak1300	22	27	443	2266	52	3784	17	27	431	1007	628	2601
peak1301	0	0	42	73	19	382	1	0	46	313	334	376
peak1302	1	0	83	10	0	64	1	5	124	63	9	159
peak1303	1	2	27	17	2	91	6	2	61	17	12	156
peak1304	8	10	103	104	11	244	3	12	148	113	64	306
peak1305	6	4	33	15	0	145	7	13	29	7	17	144
peak1306	0	0	9	43	1	192	1	0	11	31	32	42
peak1307	0	1	9	0	0	108	0	2	1	1	1	26
peak1308	1	1	170	589	88	1118	2	3	192	626	390	1051
peak1309	0	0	12	130	42	42	0	0	2	10	23	51
peak1310	3	0	76	277	9	141	0	1	75	287	174	148
peak1311	0	1	91	85	5	117	1	0	84	102	53	104
peak1312	6	9	242	744	364	1440	2	6	293	372	238	1078
peak1313	6	4	204	129	10	854	4	2	165	13	17	627
peak1314	0	0	3	32	122	20	0	0	6	17	10	42
peak1315	25	18	142	26	2	1096	13	8	65	4	2	431
peak1316	12	11	155	1581	129	1250	5	9	139	657	465	964
peak1317	0	1	22	443	43	96	0	0	6	72	31	74
peak1318	0	3	17	753	1118	264	0	1	34	219	155	321
peak1319	0	3	14	177	2	57	1	0	4	43	11	6
peak1320	0	1	8	92	51	36	0	0	5	26	0	7
peak1321	0	0	14	92	2	52	0	0	1	13	17	14
peak1322	308	290	228	128	1	543	155	77	190	129	56	510
peak1323	7	9	136	22	3	535	6	5	208	12	23	699
peak1324	28	18	108	24	3	312	6	8	94	0	0	230
peak1325	8	12	38	104	25	116	4	2	56	15	40	126
peak1326	19	4	87	8	0	476	12	5	114	0	0	492
peak1327	12	21	496	335	92	3826	33	36	637	344	245	4199
peak1328	0	0	8	30	11	105	0	0	41	19	64	108
peak1329	1	2	147	1402	1288	553	3	2	307	790	639	631
peak1330	15	13	224	1764	445	736	5	8	252	1060	622	698
peak1331	5	1	24	143	0	304	0	0	34	55	82	216
peak1332	1	1	9	3	2	112	1	1	24	0	0	146
peak1333	22	14	40	39	0	368	4	3	64	5	0	277
peak1334	5	6	37	79	82	12	4	1	27	15	5	17
peak1335	7	11	145	31	10	355	5	4	151	17	19	263
peak1336	21	15	369	53	4	859	5	1	188	16	8	421
peak1337	1	3	101	51	22	135	3	3	45	6	5	62
peak1338	29	13	54	6	0	278	19	18	65	2	2	271
peak1339	23	26	72	1	0	314	10	12	68	0	5	274
peak1340	0	1	25	30	23	132	1	2	87	27	15	514
peak1341	0	0	44	105	625	80	0	1	76	15	16	125
peak1342	286	241	1231	25	18	3521	117	95	851	14	32	2194
peak1343	3	2	4	58	171	8	2	2	3	54	36	9
peak1344	0	0	1	15	41	4	0	0	1	21	4	1
peak1345	0	0	0	29	41	2	0	0	1	32	18	1
peak1346	0	0	0	12	30	12	0	0	0	3	3	4
peak1347	8	3	65	354	320	89	5	3	61	100	66	107
peak1348	4	6	97	333	32	123	7	3	92	91	51	121
peak1349	17	11	176	259	23	494	12	15	157	147	74	457
peak1350	12	6	174	184	14	742	6	3	136	68	33	541
peak1351	16	9	75	86	12	345	4	7	64	10	4	247
peak1352	9	5	63	57	4	61	2	2	69	23	28	71
peak1353	34	24	249	257	1	1523	14	13	166	114	43	1045
peak1354	2	0	0	142	102	2	0	0	0	90	76	6
peak1355	0	0	6	52	129	102	0	0	16	19	9	81
peak1356	4	4	83	23	0	267	3	3	63	4	4	272
peak1357	65	44	125	216	24	610	18	3	91	58	27	344
peak1358	45	36	191	513	39	1703	11	6	172	119	114	1108
peak1359	77	53	247	391	28	1689	13	20	169	63	76	1104
peak1360	0	0	18	78	135	28	0	0	39	14	10	64
peak1361	0	1	32	150	41	41	0	0	52	18	10	69
peak1362	0	4	113	194	2	378	2	0	135	29	23	338
peak1363	9	11	112	189	10	158	16	12	111	100	45	175
peak1364	0	1	3	85	4	42	0	0	5	49	25	49
peak1365	17	18	30	951	203	330	1	2	27	139	77	140
peak1366	6	1	22	167	5	149	0	3	15	9	12	76
peak1367	3	4	40	84	4	193	0	1	16	12	7	66
peak1368	3	3	17	122	47	56	0	0	13	5	11	32
peak1369	1	0	26	114	42	53	0	0	8	0	4	20
peak1370	0	0	19	303	248	90	0	0	15	32	53	60
peak1371	1	0	15	554	89	104	0	1	11	56	48	64
peak1372	5	6	2	183	262	14	7	0	3	91	52	13
peak1373	3	0	91	152	89	431	1	4	161	178	146	610
peak1374	0	1	21	49	22	96	0	0	25	4	8	108
peak1375	29	15	59	16	3	202	4	13	37	0	0	100
peak1376	18	13	41	1	0	172	17	3	32	2	0	74
peak1377	31	24	40	6	0	402	18	12	29	5	0	193
peak1378	2	9	117	258	73	980	1	6	76	80	104	700
peak1379	86	74	178	20	0	666	59	33	145	0	0	467
peak1380	17	17	864	1668	174	4287	4	15	292	723	498	1206
peak1381	0	2	98	299	111	223	0	1	52	139	98	62
peak1382	1	1	145	420	128	334	0	0	85	122	65	102
peak1383	2	0	46	1100	1095	164	3	1	20	486	374	64
peak1384	9	1	258	4834	9401	1193	5	7	147	1675	1177	481
peak1385	0	0	213	805	68	474	4	0	86	416	187	180
peak1386	1	2	123	1221	153	250	1	2	50	577	242	82
peak1387	1	1	54	275	321	80	1	2	18	217	130	25
peak1388	0	0	75	121	246	206	0	0	33	113	65	63
peak1389	0	1	126	155	15	412	0	0	50	96	73	133
peak1390	0	0	151	139	0	386	1	0	59	69	61	142
peak1391	0	0	93	147	41	188	2	0	29	42	59	52
peak1392	0	2	113	126	108	298	1	1	32	50	55	70
peak1393	1	6	125	432	250	69	0	4	35	210	93	13
peak1394	2	1	73	67	116	48	0	1	10	18	21	10
peak1395	0	1	72	176	36	128	0	0	20	103	58	28
peak1396	0	3	87	239	74	208	0	0	26	176	112	49
peak1397	0	0	7	22	31	182	0	0	3	9	16	39
peak1398	1	0	47	132	47	207	0	0	128	206	166	247
peak1399	0	1	13	20	1	80	1	2	43	3	4	97
peak1400	8	12	41	6	0	328	3	5	39	0	0	222
peak1401	0	0	0	23	30	4	0	1	1	38	19	6
peak1402	1	1	3	101	156	5	2	2	1	192	157	10
peak1403	13	5	49	11	1	124	8	2	51	13	10	116
peak1404	21	20	102	50	7	531	5	14	66	15	16	322
peak1405	8	0	72	13	4	287	10	7	60	13	15	204
peak1406	5	1	14	4	0	198	5	2	25	6	0	169
peak1407	0	0	20	49	0	65	2	0	11	12	26	59
peak1408	0	0	29	81	28	150	1	1	50	92	77	207
peak1409	0	4	48	28	3	64	2	1	55	6	4	123
peak1410	2	2	197	108	18	566	2	4	275	74	77	757
peak1411	7	13	388	613	123	837	38	27	431	1316	861	873
peak1412	0	0	6	48	30	50	0	0	43	66	50	55
peak1413	11	5	115	145	0	29	4	5	90	107	47	52
peak1414	46	39	347	540	360	298	17	13	224	278	160	311
peak1415	4	9	106	46	0	169	15	4	200	26	7	336
peak1416	0	0	2	26	24	7	0	0	3	32	12	5
peak1417	80	68	211	0	0	511	24	17	48	0	0	116
peak1418	4	6	622	6142	303	18325	2	5	1356	1497	1858	22405
peak1419	56	96	1133	277	6	2017	55	43	1302	293	214	2839
peak1420	9	33	476	400	22	2212	27	25	553	682	526	2926
peak1421	20	16	252	156	27	269	28	19	219	174	74	303
peak1422	21	14	40	98	1	84	15	4	17	17	10	50
peak1423	3	0	80	372	108	257	1	0	100	181	101	403
peak1424	0	1	71	227	90	438	0	2	167	132	95	678
peak1425	0	1	9	30	37	71	0	0	24	6	26	126
peak1426	57	51	154	257	0	672	48	18	80	19	8	453
peak1427	52	42	216	116	5	474	19	14	116	76	47	340
peak1428	1	2	14	2	0	72	0	0	13	3	3	49
peak1429	54	32	113	318	11	846	15	13	66	126	164	556
peak1430	7	4	172	134	17	1071	10	5	150	93	65	727
peak1431	40	77	3939	169	14	467	16	20	2062	18	18	430
peak1432	80	101	7348	2279	578	3455	9	16	6254	195	162	3655
peak1433	102	119	3597	2417	102	8412	11	19	2993	195	107	3447
peak1434	1	1	10	53	6	24	0	0	6	8	11	5
peak1435	10	2	785	4677	595	7477	0	3	972	509	317	3599
peak1436	15	23	1845	5517	854	29204	4	4	2500	741	596	25683
peak1437	39	30	428	303	85	334	27	26	404	178	97	391
peak1438	26	19	401	193	13	180	18	8	368	82	53	160
peak1439	10	10	240	91	6	117	6	9	220	66	66	114
peak1440	1	1	135	16	3	431	0	1	195	6	9	377
peak1441	0	0	16	28	9	145	2	0	18	14	2	94
peak1442	1	0	5	53	3	14	1	0	5	16	13	5
peak1443	0	3	176	162	21	326	0	1	360	70	39	453
peak1444	12	28	331	76	13	220	12	18	414	48	54	445
peak1445	25	57	421	193	5	1632	10	23	253	81	108	819
peak1446	12	7	178	49	92	296	1	8	104	16	46	151
peak1447	9	3	78	73	214	206	0	5	41	53	55	150
peak1448	1	2	1	97	22	18	0	1	0	20	2	7
peak1449	0	0	7	77	78	15	0	1	5	29	41	4
peak1450	0	1	23	46	42	133	0	0	26	27	37	74
peak1451	37	34	158	23	0	214	30	33	228	41	15	332
peak1452	14	29	252	239	17	1437	15	18	163	129	103	985
peak1453	0	0	10	12	0	95	1	1	11	36	7	83
peak1454	0	0	13	42	44	40	0	0	21	50	34	48
peak1455	0	0	33	301	416	153	0	0	53	132	121	143
peak1456	2	2	100	41	16	227	1	0	68	13	29	166
peak1457	16	8	247	165	65	648	9	4	192	35	35	403
peak1458	7	5	388	73	6	226	12	6	268	71	38	174
peak1459	15	13	576	138	6	263	18	12	495	80	53	217
peak1460	7	7	710	207	19	499	7	5	743	179	105	366
peak1461	15	5	594	122	7	1115	17	10	480	59	35	704
peak1462	1	2	315	279	45	852	1	2	672	239	172	693
peak1463	0	3	263	222	27	208	2	1	346	291	157	278
peak1464	1	6	516	75	6	279	6	10	560	41	17	250
peak1465	3	1	484	153	149	663	4	4	672	115	142	865
peak1466	1	1	320	131	71	159	0	2	359	71	74	139
peak1467	21	26	1893	2408	317	8634	32	36	1938	2136	1400	7236
peak1468	3	5	490	210	11	331	9	6	589	64	26	352
peak1469	3	6	598	259	27	789	5	6	646	188	123	644
peak1470	12	11	666	197	157	612	7	10	739	63	48	637
peak1471	9	6	452	279	23	214	9	10	525	71	49	255
peak1472	7	9	651	420	23	317	5	15	657	249	140	414
peak1473	10	19	623	301	7	270	11	25	640	213	64	371
peak1474	4	7	642	189	12	382	2	3	604	206	145	414
peak1475	6	11	633	139	3	330	2	6	614	58	21	355
peak1476	19	6	465	263	45	555	11	8	358	264	231	724
peak1477	48	37	966	208	0	334	25	35	807	248	113	409
peak1478	3	0	374	88	1	189	0	8	401	71	46	336
peak1479	39	45	1419	426	37	1820	47	34	1183	277	143	2021
peak1480	12	13	93	26	0	216	7	0	54	3	4	102
peak1481	8	12	96	77	7	284	4	5	71	41	46	192
peak1482	28	23	179	366	48	271	10	10	101	156	101	173
peak1483	23	9	218	77	5	756	14	10	114	24	29	453
peak1484	4	2	93	497	2	450	3	2	105	500	255	573
peak1485	20	42	64	100	11	447	20	26	81	79	64	374
peak1486	3	1	7	23	5	105	2	3	4	34	44	71
peak1487	0	1	84	182	19	548	2	1	113	143	153	538
peak1488	0	2	35	32	1	89	3	2	58	67	34	121
peak1489	3	0	5	43	0	36	0	0	9	37	13	17
peak1490	5	5	111	475	37	1040	2	4	126	412	327	789
peak1491	1	2	47	203	10	207	4	2	52	419	223	208
peak1492	17	35	261	391	84	2104	10	15	253	186	89	2144
peak1493	3	7	164	47	30	79	6	7	138	19	15	40
peak1494	23	32	406	913	264	904	16	15	325	480	207	936
peak1495	0	1	90	22	44	246	2	0	112	11	24	176
peak1496	0	0	1	28	70	3	0	0	2	16	14	6
peak1497	1	4	162	282	346	280	2	1	278	164	147	381
peak1498	4	4	272	63	11	177	0	1	413	55	47	176
peak1499	0	4	7	79	3	36	2	2	3	11	6	28
peak1500	19	7	260	157	65	230	16	7	335	79	56	210
peak1501	34	56	766	8580	1838	4643	30	43	758	4705	4428	5540
peak1502	2	7	139	51	7	354	2	2	232	41	16	779
peak1503	4	1	12	22	0	62	0	0	35	9	1	94
peak1504	6	2	44	80	5	91	1	0	83	53	19	148
peak1505	0	0	28	61	19	115	0	0	55	22	9	254
peak1506	2	0	19	19	11	88	0	0	37	12	7	138
peak1507	1	3	118	85	17	211	4	3	113	57	47	222
peak1508	3	4	94	23	4	103	1	5	68	1	1	58
peak1509	5	3	135	572	42	296	7	11	169	363	192	300
peak1510	8	7	67	274	59	52	1	2	52	204	115	71
peak1511	9	5	77	327	48	62	2	2	81	173	89	75
peak1512	2	7	123	457	196	97	4	2	136	288	224	76
peak1513	4	11	84	80	5	59	6	8	50	55	33	33
peak1514	0	3	168	74	30	189	4	3	211	86	70	319
peak1515	0	0	24	7	0	75	3	0	18	0	0	31
peak1516	0	1	42	11	0	149	0	1	13	0	0	81
peak1517	0	0	16	85	102	140	1	1	26	54	128	124
peak1518	1	2	60	169	51	257	2	1	72	111	128	200
peak1519	5	3	102	154	36	379	8	13	148	74	59	333
peak1520	12	13	188	77	8	381	1	9	251	30	30	363
peak1521	13	9	33	15	2	127	4	1	50	7	15	112
peak1522	8	19	223	289	29	288	9	6	265	224	145	396
peak1523	10	6	143	91	1	220	2	10	157	86	51	214
peak1524	10	8	197	398	5	232	7	17	198	433	202	292
peak1525	7	5	410	335	45	187	5	10	549	226	124	243
peak1526	0	0	62	8	3	152	0	0	83	10	11	205
peak1527	0	1	38	34	5	112	0	0	73	82	55	114
peak1528	0	0	27	22	7	82	0	0	40	79	86	67
peak1529	12	20	140	298	0	244	8	11	191	102	95	460
peak1530	91	116	1712	222	17	1004	56	78	2822	125	120	759
peak1531	4	7	35	38	41	195	2	3	23	7	9	95
peak1532	4	2	37	53	0	76	0	0	36	12	6	60
peak1533	3	12	52	50	2	126	0	0	36	6	2	56
peak1534	0	0	8	52	46	26	0	0	6	1	2	17
peak1535	1	1	34	464	57	287	0	0	22	38	27	209
peak1536	14	10	91	39	0	238	3	3	64	12	10	326
peak1537	2	2	131	137	51	50	1	5	153	456	195	80
peak1538	0	2	54	64	6	33	8	3	45	177	113	23
peak1539	12	23	136	363	35	125	21	13	123	385	245	129
peak1540	0	0	17	34	20	30	0	0	49	65	75	59
peak1541	46	23	352	146	14	1993	16	16	441	81	151	2677
peak1542	12	37	311	171	13	398	31	30	348	141	53	449
peak1543	3	7	31	3	1	168	9	7	33	0	0	68
peak1544	12	6	117	86	5	1448	9	5	59	109	57	572
peak1545	0	1	76	29	2	236	2	4	24	13	24	89
peak1546	1	2	36	1	0	138	1	2	26	0	0	59
peak1547	19	10	53	9	2	325	3	3	41	2	4	161
peak1548	1	0	18	30	0	115	0	0	16	13	4	98
peak1549	1	0	25	71	42	195	1	0	45	16	18	117
peak1550	0	3	12	25	2	105	0	2	2	6	10	38
peak1551	0	1	31	59	1	20	0	0	44	28	8	29
peak1552	1	0	86	166	4	64	2	0	91	86	69	79
peak1553	1	2	42	52	3	132	1	1	57	33	18	127
peak1554	13	21	177	90	13	1495	19	17	230	60	43	1270
peak1555	3	3	27	10	0	94	13	7	54	0	5	100
peak1556	4	20	76	16	0	248	16	15	68	8	3	190
peak1557	8	18	323	81	30	734	15	14	426	59	54	869
peak1558	1	0	20	22	0	223	1	0	6	14	11	86
peak1559	7	17	403	224	61	1947	10	17	716	52	32	1829
peak1560	25	34	488	300	4	3194	19	15	376	56	10	1837
peak1561	223	170	425	2365	142	2058	45	61	685	1410	699	2756
peak1562	27	23	52	19	1	202	21	10	33	6	7	154
peak1563	66	56	319	99	15	201	21	17	259	91	54	230
peak1564	7	1	21	8	0	81	3	1	9	3	0	40
peak1565	7	12	153	36	10	148	4	3	150	65	26	188
peak1566	0	0	69	66	39	101	0	0	76	23	32	105
peak1567	3	4	84	127	17	123	2	2	90	43	18	156
peak1568	2	2	103	80	2	76	1	3	113	50	19	100
peak1569	39	53	1009	2828	308	5629	47	30	811	1828	1099	5270
peak1570	0	4	34	4	0	57	0	1	24	0	3	72
peak1571	1	4	133	47	3	172	5	6	138	70	14	210
peak1572	6	7	208	57	36	102	16	10	155	18	12	91
peak1573	27	20	642	4119	246	2873	16	18	813	2262	1437	2965
peak1574	1	1	6	341	81	113	0	0	19	115	75	101
peak1575	0	0	7	22	25	39	0	0	14	17	19	26
peak1576	8	2	34	20	25	99	2	1	21	26	23	52
peak1577	0	1	100	32	1	179	0	2	89	17	17	214
peak1578	1	0	23	50	1	132	1	4	11	84	52	119
peak1579	0	0	4	41	27	77	1	0	9	78	57	109
peak1580	2	8	64	54	13	63	5	4	68	35	5	136
peak1581	0	3	42	71	5	191	2	0	89	65	39	175
peak1582	15	10	37	9	0	155	4	6	65	4	0	153
peak1583	3	11	32	20	0	160	2	3	26	9	6	138
peak1584	9	4	37	0	2	129	1	3	43	2	0	85
peak1585	0	0	7	0	0	24	0	1	2	0	0	74
peak1586	0	0	8	1	2	19	1	2	24	4	4	72
peak1587	0	0	6	68	9	61	0	0	40	76	61	128
peak1588	4	2	8	32	9	115	0	0	15	23	31	197
peak1589	0	0	14	9	3	61	1	1	27	16	8	176
peak1590	23	12	63	68	0	223	17	13	138	81	95	336
peak1591	0	0	3	13	0	3	1	2	8	92	53	15
peak1592	1	0	5	161	367	13	8	3	3	320	153	21
peak1593	0	1	148	133	29	362	4	11	359	223	79	613
peak1594	7	1	186	43	0	313	18	22	245	59	48	572
peak1595	13	13	115	63	3	148	7	9	142	61	57	181
peak1596	11	10	100	208	60	677	2	8	121	257	230	684
peak1597	9	6	102	4	0	561	1	5	116	10	7	438
peak1598	1	1	67	82	22	100	0	1	171	45	34	152
peak1599	61	60	297	9	5	1547	28	26	305	3	10	898
peak1600	16	11	48	3	1	192	14	5	51	0	1	223
peak1601	0	1	11	49	3	123	2	5	21	61	43	269
peak1602	1	1	93	124	25	570	0	6	144	120	150	898
peak1603	7	11	357	1332	262	3891	4	4	433	693	480	3365
peak1604	2	0	44	7	2	181	0	1	24	8	3	90
peak1605	39	36	148	99	5	1225	49	42	116	66	69	790
peak1606	2	2	55	140	118	253	1	0	81	99	81	365
peak1607	2	0	19	93	29	126	0	0	35	33	27	110
peak1608	1	5	217	264	147	826	1	1	304	49	38	629
peak1609	25	34	126	140	68	552	2	1	165	2	12	509
peak1610	29	15	56	4	3	167	2	11	44	0	0	98
peak1611	100	66	189	39	3	883	36	17	132	9	3	470
peak1612	34	29	45	3	0	119	10	4	48	0	0	78
peak1613	33	42	94	62	10	310	16	14	94	10	11	241
peak1614	3	10	78	122	8	105	2	6	68	51	24	132
peak1615	12	9	94	1074	178	188	7	4	86	516	265	236
peak1616	10	9	55	390	140	70	2	3	61	148	120	81
peak1617	0	0	59	119	10	36	0	0	52	76	39	36
peak1618	0	0	75	64	14	23	1	1	75	33	20	30
peak1619	1	0	40	26	10	36	1	0	44	68	40	33
peak1620	1	0	59	168	13	48	0	1	67	62	46	77
peak1621	0	1	11	92	41	29	0	2	25	76	53	38
peak1622	0	4	85	568	18	164	1	2	88	269	122	147
peak1623	0	2	58	175	11	87	1	0	76	81	22	73
peak1624	3	6	49	621	50	131	2	1	65	290	177	115
peak1625	3	9	71	699	175	217	3	6	66	332	221	219
peak1626	5	2	50	592	98	208	2	5	59	380	226	193
peak1627	1	5	50	389	31	231	1	1	85	215	138	192
peak1628	13	7	70	2	0	255	8	4	64	2	7	158
peak1629	7	2	71	9	0	154	5	5	74	0	2	184
peak1630	0	8	33	95	20	61	7	3	59	171	93	168
peak1631	5	4	90	277	26	156	2	0	223	525	336	417
peak1632	0	2	70	79	0	80	2	4	141	179	66	195
peak1633	0	0	70	51	0	107	2	5	110	89	40	203
peak1634	18	21	34	21	0	201	26	16	50	6	9	188
peak1635	48	36	191	35	0	1249	25	8	140	0	0	604
peak1636	34	14	83	5	1	290	5	5	51	0	0	180
peak1637	243	212	477	325	47	4278	69	62	400	83	54	2988
peak1638	2	0	28	1	0	94	0	0	11	0	0	53
peak1639	35	28	230	22	1	737	26	17	144	6	8	400
peak1640	1	1	126	65	6	232	0	0	104	41	50	171
peak1641	0	0	0	21	2	17	0	0	3	105	77	56
peak1642	14	9	88	63	7	453	6	12	104	23	21	376
peak1643	8	14	106	231	56	235	10	12	115	143	63	203
peak1644	6	2	83	79	28	182	6	5	71	40	26	176
peak1645	29	41	125	21	3	562	42	16	91	9	2	367
peak1646	0	8	106	187	100	404	4	3	117	73	63	441
peak1647	104	78	148	26	1	362	43	27	123	2	1	262
peak1648	0	0	0	17	47	1	0	0	3	3	0	0
peak1649	0	0	28	8	10	51	23	15	134	160	213	314
peak1650	16	23	306	344	6	764	7	16	242	94	62	542
peak1651	9	21	150	244	31	85	5	11	106	105	47	71
peak1652	29	17	423	385	24	925	12	13	298	127	89	761
peak1653	0	5	57	15	3	169	6	6	48	23	66	207
peak1654	16	14	443	831	131	1946	3	12	478	538	553	1856
peak1655	1	4	45	19	4	282	2	2	34	3	13	195
peak1656	1	3	31	17	2	289	6	2	34	15	5	153
peak1657	0	0	395	512	106	1124	6	4	646	211	226	961
peak1658	3	2	112	29	3	219	10	4	145	37	49	393
peak1659	0	0	7	9	21	61	0	0	2	4	7	21
peak1660	0	1	27	12	2	30	0	0	30	63	30	20
peak1661	2	1	121	84	19	669	13	6	109	186	115	585
peak1662	163	111	283	126	30	2117	79	63	183	38	29	1191
peak1663	0	5	38	11	2	416	0	1	38	12	9	180
peak1664	2	4	35	45	7	249	2	2	23	19	0	115
peak1665	1	0	77	233	26	734	3	2	53	103	66	368
peak1666	201	162	1845	1113	22	3781	441	340	2239	1803	1134	4632
peak1667	52	40	1520	730	129	2793	84	98	1944	654	711	3659
peak1668	29	62	1659	1074	179	2256	119	98	2847	3103	2106	5589
peak1669	64	76	2726	3703	602	16020	182	178	4247	4609	3338	24426
peak1670	9	10	832	65	17	220	42	27	1407	67	53	479
peak1671	6	8	599	75	16	688	15	19	1233	72	83	959
peak1672	1	2	177	72	33	517	6	0	408	33	119	848
peak1673	0	2	2	255	86	23	1	0	231	857	621	1007
peak1674	1	1	3	16	4	8	1	1	234	173	75	156
peak1675	0	1	4	11	0	3	2	3	211	66	52	132
peak1676	0	0	3	34	4	4	0	1	164	128	59	94
peak1677	0	0	3	19	1	2	5	2	217	101	68	135
peak1678	0	0	2	43	2	8	0	5	231	305	114	187
peak1679	0	0	15	2	0	2	0	2	277	64	15	225
peak1680	2	3	13	62	10	17	15	8	343	128	113	446
peak1681	2	17	33	71	3	78	45	38	990	599	394	3666
peak1682	6	6	77	4	1	147	3	2	35	0	4	87
peak1683	78	63	273	548	36	1789	31	26	169	136	133	972
peak1684	0	0	12	39	46	59	0	0	50	30	17	43
peak1685	2	4	147	124	47	824	2	1	188	220	195	783
peak1686	0	0	0	19	68	2	3	0	4	211	65	5
peak1687	8	7	57	128	21	202	22	15	155	267	179	481
peak1688	62	79	321	2506	74	174	22	27	296	1489	597	183
peak1689	32	10	50	232	11	117	7	13	25	20	27	106
peak1690	19	19	68	9	0	402	10	9	37	0	0	310
peak1691	13	9	49	0	0	126	3	1	37	0	0	72
peak1692	164	91	2781	9950	3923	18970	46	37	1541	4132	2899	6895
peak1693	5	9	103	80	17	305	2	4	34	28	113	124
peak1694	16	11	38	4	0	206	13	7	34	0	0	144
peak1695	11	8	18	0	0	95	8	5	25	0	0	97
peak1696	9	14	25	247	57	32	0	2	21	55	63	18
peak1697	7	1	19	179	56	43	0	2	7	47	38	24
peak1698	3	2	68	37	25	244	3	3	58	32	38	267
peak1699	5	14	247	1056	48	2728	19	24	356	2216	1305	3245
peak1700	0	2	151	313	196	495	2	7	168	508	360	686
peak1701	0	1	62	342	190	463	0	0	160	116	76	570
peak1702	66	61	161	33	0	809	22	29	206	6	5	678
peak1703	1	0	13	73	77	105	1	0	36	44	21	132
peak1704	1	2	15	75	1	129	1	0	11	22	14	56
peak1705	3	1	120	66	13	435	2	4	351	85	85	1025
peak1706	0	0	1	29	48	10	0	0	8	13	19	36
peak1707	1	1	7	32	23	59	0	0	35	30	21	130
peak1708	24	20	147	42	0	44	28	33	185	251	181	117
peak1709	21	26	191	141	0	443	47	48	427	261	160	917
peak1710	7	4	27	23	9	283	10	0	29	1	1	207
peak1711	7	15	42	0	0	196	11	5	61	1	0	199
peak1712	12	15	137	140	16	64	12	5	134	56	49	99
peak1713	13	8	158	113	6	80	11	6	151	62	25	77
peak1714	0	0	0	2	36	14	0	0	3	5	8	5
peak1715	0	0	5	18	64	20	0	0	10	25	25	23
peak1716	2	8	34	61	24	231	4	3	45	36	12	236
peak1717	0	2	6	100	0	81	2	0	9	49	12	41
peak1718	26	34	110	3	0	498	19	6	70	1	0	257
peak1719	8	10	832	388	36	2469	3	6	1376	451	284	2976
peak1720	2	4	114	1281	1074	1192	1	0	121	318	268	686
peak1721	0	0	124	209	111	376	1	1	104	36	31	162
peak1722	0	5	371	1009	473	420	2	4	329	434	202	219
peak1723	205	107	890	38	1	4566	40	30	521	1	7	2164
peak1724	7	8	113	35	26	376	2	10	140	5	18	306
peak1725	5	4	99	30	31	354	1	3	119	11	19	316
peak1726	234	163	604	32	0	2969	138	114	464	4	1	1745
peak1727	0	1	119	368	63	500	1	1	175	162	94	556
peak1728	0	2	33	4	1	110	1	1	18	22	5	53
peak1729	22	13	159	57	13	491	10	9	158	45	18	471
peak1730	3	1	4	73	190	16	0	2	2	120	60	6
peak1731	27	37	781	1839	692	1132	59	43	913	1640	1313	931
peak1732	13	7	81	4	0	329	10	5	64	2	0	300
peak1733	7	14	61	0	0	181	8	4	65	0	0	155
peak1734	13	8	44	0	0	185	9	5	79	0	7	122
peak1735	19	24	60	2	1	244	15	10	80	1	0	238
peak1736	0	2	31	54	43	121	0	0	27	23	45	87
peak1737	24	12	24	69	2	75	11	2	28	31	39	107
peak1738	13	15	35	9	0	116	6	17	53	2	0	156
peak1739	0	0	7	23	33	37	0	0	10	28	17	57
peak1740	14	16	42	4	0	284	17	6	59	1	0	274
peak1741	19	12	101	158	57	574	13	5	152	38	31	678
peak1742	0	0	5	34	7	58	0	0	11	16	15	69
peak1743	64	39	213	16	1	931	33	25	146	13	13	516
peak1744	13	12	188	235	143	1116	6	6	194	201	232	912
peak1745	5	5	473	48	34	587	2	4	879	49	49	540
peak1746	1	0	0	114	201	52	0	0	5	63	35	93
peak1747	7	2	116	93	29	86	1	3	126	26	28	133
peak1748	41	29	100	3	0	291	8	5	49	0	1	141
peak1749	6	8	42	2	0	113	0	0	33	0	0	78
peak1750	0	1	23	38	24	108	0	0	31	5	5	80
peak1751	1	1	16	139	54	90	0	0	77	217	197	288
peak1752	0	0	52	83	44	132	0	0	35	6	6	47
peak1753	118	116	774	296	18	3311	8	26	450	38	39	1665
peak1754	205	150	188	17	3	931	30	35	203	7	4	553
peak1755	4	1	14	0	0	88	1	2	1	0	0	20
peak1756	1	0	54	80	26	322	0	0	62	14	27	140
peak1757	6	7	220	78	36	149	1	2	127	16	20	92
peak1758	0	0	0	48	65	1	1	0	0	18	16	2
peak1759	3	1	5	100	4	32	3	0	2	29	26	17
peak1760	79	81	462	661	203	822	20	22	297	148	148	748
peak1761	1	8	286	1591	1583	1341	3	7	255	389	615	860
peak1762	177	154	543	231	58	1284	27	25	205	12	6	503
peak1763	0	0	1	23	70	35	0	1	6	4	11	35
peak1764	4	3	145	183	73	358	0	0	175	26	11	312
peak1765	0	0	39	8	6	259	0	0	72	20	25	385
peak1766	45	49	196	53	5	1065	25	11	127	18	6	625
peak1767	3	1	24	5	0	192	3	0	46	7	3	165
peak1768	12	8	17	14	0	133	11	2	33	4	3	150
peak1769	4	1	51	27	1	166	1	0	23	7	7	116
peak1770	4	1	40	42	25	56	4	2	33	15	5	99
peak1771	17	11	79	55	1	198	3	1	69	29	25	158
peak1772	4	2	21	34	0	108	3	2	20	6	0	84
peak1773	29	16	79	216	6	609	7	2	79	33	12	457
peak1774	15	15	28	0	0	135	4	5	44	0	0	120
peak1775	0	0	20	93	74	131	0	0	40	10	6	202
peak1776	1	0	3	14	22	11	0	0	8	3	1	22
peak1777	0	1	30	323	88	263	0	1	39	53	50	390
peak1778	44	39	179	8	0	523	24	13	165	2	3	593
peak1779	76	52	449	234	23	2418	59	58	445	113	43	2037
peak1780	40	62	313	12822	6386	3076	45	48	343	11211	6951	3273
peak1781	0	0	13	18	8	62	1	0	19	19	29	89
peak1782	226	130	123	29	17	383	64	60	110	7	4	297
peak1783	15	15	61	21	3	141	16	8	76	69	42	190
peak1784	35	29	120	5	0	496	18	11	120	0	0	288
peak1785	3	3	46	0	0	141	3	0	43	0	0	146
peak1786	3	0	36	3	0	127	2	1	35	5	0	70
peak1787	13	13	21	5	0	117	9	6	15	0	0	59
peak1788	0	3	15	10	10	175	0	0	16	20	13	212
peak1789	0	1	8	39	89	38	0	1	8	3	8	21
peak1790	3	7	19	0	0	137	0	5	17	2	0	61
peak1791	1	0	48	149	53	133	0	0	103	59	55	204
peak1792	35	28	46	18	2	316	6	10	24	3	9	190
peak1793	2	6	72	43	3	398	0	2	47	53	26	292
peak1794	0	0	13	35	45	17	0	0	12	25	20	23
peak1795	7	0	24	60	0	102	7	5	29	27	16	94
peak1796	8391	7171	3240	95	10	3439	6752	4777	3359	61	42	4437
peak1797	17	13	31	0	0	193	10	5	35	0	1	125
peak1798	38	41	91	2	0	495	14	13	59	0	2	294
peak1799	22	8	51	5	0	101	9	3	47	0	0	64
peak1800	17	15	75	6	21	354	2	2	92	3	4	227
peak1801	44	30	159	9	0	868	9	28	79	1	1	472
peak1802	50	42	551	652	282	746	6	10	730	125	85	763
peak1803	0	0	16	74	24	60	0	0	17	9	13	56
peak1804	30	22	360	205	52	881	14	12	360	51	33	780
peak1805	2	2	88	138	22	454	1	2	110	35	40	456
peak1806	2	2	68	45	7	238	3	0	66	15	9	236
peak1807	0	1	7	6	3	70	2	3	25	4	1	124
peak1808	3	2	68	549	119	755	3	2	116	333	281	1062
peak1809	0	0	14	60	2	34	0	1	18	15	21	24
peak1810	0	1	21	54	1	31	0	0	40	47	11	51
peak1811	10	17	171	80	5	171	6	16	258	46	40	267
peak1812	11	23	98	256	15	212	6	2	88	193	108	262
peak1813	16	10	172	218	4	523	11	10	237	47	60	599
peak1814	9	8	23	1	0	101	3	2	24	0	0	96
peak1815	4	2	84	126	34	450	3	4	90	107	148	539
peak1816	0	0	2	17	84	5	1	0	0	17	12	4
peak1817	25	37	147	0	0	226	27	7	77	2	1	191
peak1818	17	20	163	265	56	512	7	5	132	150	57	316
peak1819	0	0	8	13	39	21	0	0	9	2	6	16
peak1820	44	39	294	553	23	2659	25	22	198	258	291	1182
peak1821	17	7	39	62	0	221	3	1	33	1	0	120
peak1822	0	0	4	37	6	60	0	0	22	18	22	94
peak1823	0	0	0	32	4	9	0	0	1	12	11	26
peak1824	1	0	208	302	114	708	1	1	387	187	163	1228
peak1825	12	14	81	18	1	218	11	9	44	6	2	117
peak1826	13	3	43	23	12	288	5	10	40	5	14	187
peak1827	25	20	140	1668	319	1154	11	17	131	542	221	677
peak1828	0	0	0	12	23	0	0	0	1	217	132	1
peak1829	0	0	0	20	43	4	5	0	3	146	52	5
peak1830	0	1	5	64	53	25	0	1	1	132	57	19
peak1831	29	22	356	14	2	1508	95	68	649	50	29	2292
peak1832	0	2	57	78	55	387	1	1	160	50	28	506
peak1833	44	43	105	7	0	230	17	14	120	0	0	224
peak1834	4	5	48	2	0	357	8	2	40	0	1	208
peak1835	14	16	70	1	0	290	11	13	66	0	2	235
peak1836	135	87	260	30	0	579	45	32	213	8	4	527
peak1837	0	1	4	32	68	27	2	0	16	11	9	26
peak1838	4	4	81	9	0	237	5	2	25	22	9	67
peak1839	7	8	145	16	2	576	14	11	38	29	7	192
peak1840	7	10	398	2462	924	3855	9	4	442	578	520	2697
peak1841	0	0	9	601	784	122	0	0	11	252	198	44
peak1842	11	1	49	10	0	253	3	0	26	1	0	119
peak1843	0	0	62	136	103	168	0	0	71	25	25	152
peak1844	294	221	491	124	22	1795	67	52	435	39	25	1176
peak1845	212	171	180	16	0	842	32	34	136	1	0	395
peak1846	8	7	27	11	1	151	8	6	34	6	0	140
peak1847	42	40	83	9	1	257	8	8	59	3	0	112
peak1848	23	18	209	345	7	338	7	6	183	98	83	307
peak1849	2	2	13	27	6	124	1	3	12	8	0	67
peak1850	242	284	778	1205	406	2345	35	36	941	214	204	2148
peak1851	56	91	178	409	6	1313	6	4	137	2	1	802
peak1852	1572	1406	1825	526	58	6578	347	270	1754	79	55	5758
peak1853	0	0	46	24	14	81	1	0	28	42	25	70
peak1854	0	1	96	121	21	597	0	8	131	234	200	559
peak1855	0	0	80	10	0	416	5	0	53	2	12	247
peak1856	3	1	53	29	17	225	5	5	51	26	33	216
peak1857	0	2	159	89	11	866	3	3	160	153	87	585
peak1858	0	2	99	25	0	337	0	2	81	23	26	294
peak1859	0	0	24	29	1	107	0	0	26	24	30	79
peak1860	0	0	42	39	3	84	1	0	41	134	69	148
peak1861	9	0	98	102	13	1034	0	1	76	155	126	835
peak1862	8	11	165	616	116	935	10	8	313	546	434	1474
peak1863	1	6	45	59	0	73	5	2	110	34	26	127
peak1864	0	0	45	103	11	71	0	0	128	130	58	146
peak1865	1	11	119	94	21	192	2	5	246	78	44	327
peak1866	0	0	23	73	1	12	0	2	10	32	12	34
peak1867	1	2	57	38	0	243	2	1	26	24	11	213
peak1868	3	2	38	41	10	264	2	2	30	38	8	133
peak1869	1	0	19	104	20	83	0	0	3	47	21	21
peak1870	0	4	27	13	0	298	11	3	14	2	9	60
peak1871	0	2	182	33	7	959	0	2	235	5	18	983
peak1872	155	102	399	6	0	1295	96	63	264	5	2	740
peak1873	2	1	124	99	18	243	3	2	147	91	90	206
peak1874	0	1	36	228	70	49	2	0	74	347	237	55
peak1875	1	1	71	45	0	36	1	1	107	66	50	45
peak1876	0	4	129	191	46	147	4	0	156	409	155	168
peak1877	0	2	135	136	13	101	2	3	176	99	56	178
peak1878	5	2	183	51	17	141	6	5	176	126	66	202
peak1879	1	0	60	87	4	184	3	0	88	79	103	237
peak1880	0	0	19	20	3	97	5	3	18	91	49	88
peak1881	49	31	518	47	57	501	15	21	402	33	35	209
peak1882	8	9	154	331	666	206	12	12	101	144	98	205
peak1883	16	13	229	135	25	170	4	11	150	46	38	137
peak1884	3	10	99	203	4	99	3	3	74	128	65	91
peak1885	8	6	156	119	11	140	3	5	90	63	28	144
peak1886	1	7	155	83	6	193	1	2	102	41	14	238
peak1887	14	5	153	159	8	370	3	4	98	94	80	321
peak1888	8	6	22	96	12	50	1	4	10	27	9	27
peak1889	1	3	107	51	0	573	1	0	94	93	51	406
peak1890	0	3	36	103	17	291	2	0	43	134	92	182
peak1891	6	10	380	779	70	2515	10	6	354	752	383	2021
peak1892	13	15	449	3622	1240	5726	10	16	381	1908	1368	4643
peak1893	0	1	101	36	44	56	0	0	75	9	8	42
peak1894	1	1	39	114	9	126	0	0	89	96	72	198
peak1895	0	0	61	76	38	62	0	1	68	61	55	78
peak1896	11	8	147	76	9	94	8	5	186	68	34	116
peak1897	6	4	136	69	0	193	3	3	85	50	54	232
peak1898	11	11	222	308	34	1363	1	11	172	93	94	1048
peak1899	0	2	39	12	2	115	2	3	57	9	4	143
peak1900	0	1	15	37	8	51	0	0	28	70	51	55
peak1901	0	5	75	327	181	501	2	5	109	122	149	633
peak1902	25	24	167	379	69	1029	19	22	208	191	139	1219
peak1903	17	10	73	36	5	586	5	12	87	18	18	512
peak1904	0	1	53	26	55	201	0	2	44	43	55	159
peak1905	121	65	242	63	6	805	46	25	199	56	13	569
peak1906	6	5	139	45	9	187	12	4	244	9	7	264
peak1907	1	0	22	2	6	132	4	1	6	2	0	36
peak1908	0	3	98	48	41	330	2	2	155	43	32	222
peak1909	4	9	126	30	70	421	4	2	134	37	36	421
peak1910	3	1	33	115	1	15	4	1	12	10	10	11
peak1911	8	4	27	1	0	155	6	8	15	2	3	66
peak1912	37	13	69	18	0	704	5	5	36	2	0	235
peak1913	64	69	376	3349	561	3313	19	12	201	752	565	1424
peak1914	82	75	368	110	3	2304	30	30	264	68	31	1218
peak1915	6	10	111	173	18	439	7	2	56	64	39	255
peak1916	6	9	84	28	5	334	5	1	48	20	4	187
peak1917	1	0	21	26	8	112	0	0	34	3	2	123
peak1918	7	4	33	72	14	240	1	0	31	14	19	169
peak1919	1	6	43	9	4	135	0	2	23	2	11	131
peak1920	3	3	101	30	8	257	3	1	110	36	17	214
peak1921	74	151	2685	3376	90	3080	103	106	1535	3375	1534	2050
peak1922	92	130	1347	1856	30	1706	87	79	875	831	372	971
peak1923	45	48	838	885	73	2720	7	21	472	686	434	1237
peak1924	0	0	5	18	9	6	0	0	1	41	27	4
peak1925	348	262	918	539	37	4021	217	149	951	319	194	2895
peak1926	4	8	70	9	3	375	2	1	142	5	9	365
peak1927	3	1	93	1082	423	1479	0	1	277	515	704	2570
peak1928	2	1	23	127	76	135	1	0	15	76	36	128
peak1929	13	12	43	45	1	298	4	9	34	17	1	203
peak1930	10	1	36	0	0	99	4	2	17	0	3	40
peak1931	0	0	5	45	9	86	0	0	18	17	8	41
peak1932	5	0	12	70	1	361	1	0	9	25	24	157
peak1933	9	5	25	59	0	195	0	0	11	9	17	80
peak1934	10	6	45	12	0	293	0	1	32	3	0	200
peak1935	1	6	42	0	0	204	7	3	29	0	0	134
peak1936	57	32	29	5	0	97	31	18	20	5	3	78
peak1937	11	14	186	150	4	1399	15	14	157	154	77	845
peak1938	0	0	5	58	26	99	0	0	21	37	77	94
peak1939	10	4	79	57	0	245	0	6	101	56	68	214
peak1940	20	14	184	34	28	1088	19	10	208	12	4	1023
peak1941	13	14	123	120	22	392	10	20	92	90	43	200
peak1942	2	9	71	105	14	199	3	3	43	56	35	102
peak1943	7	5	148	81	21	1100	0	4	102	53	69	651
peak1944	33	23	209	26	2	927	38	21	158	5	1	659
peak1945	0	0	12	75	21	50	0	0	52	78	102	71
peak1946	103	114	220	3	0	783	42	46	131	5	0	480
peak1947	78	34	72	36	0	283	33	18	69	15	11	278
peak1948	0	0	28	130	26	326	1	0	68	163	159	393
peak1949	11	7	103	631	0	395	9	5	116	683	254	572
peak1950	0	0	40	5	2	125	2	0	58	8	4	189
peak1951	4	4	44	0	0	177	2	5	28	0	1	192
peak1952	4	1	48	4	0	276	8	3	88	5	2	308
peak1953	0	0	3	70	58	2	2	0	9	8	1	0
peak1954	4	0	235	221	81	110	2	2	198	117	106	100
peak1955	204	202	2139	848	35	2454	118	104	1335	583	368	2140
peak1956	0	2	37	8	1	175	0	1	20	4	14	107
peak1957	2	5	36	8	0	137	7	2	30	4	3	90
peak1958	9	8	106	34	1	536	10	12	126	54	39	558
peak1959	0	1	10	11	6	149	0	0	38	16	20	107
peak1960	10	10	61	214	68	175	2	3	40	20	2	80
peak1961	0	0	10	2	1	82	0	3	13	13	0	47
peak1962	4	5	46	22	2	465	3	1	56	6	3	302
peak1963	4	5	30	96	17	24	3	2	16	37	43	13
peak1964	5	1	62	82	16	215	5	3	25	39	20	143
peak1965	25	34	151	279	11	655	5	7	114	50	44	470
peak1966	3	0	82	60	35	243	0	0	75	26	13	266
peak1967	0	2	6	4	0	83	2	1	3	0	0	26
peak1968	1	4	32	45	4	477	0	2	15	12	16	189
peak1969	0	0	16	533	321	147	0	0	31	155	183	158
peak1970	6	8	61	121	26	275	4	2	50	36	23	247
peak1971	17	4	34	4	0	141	8	5	44	6	0	82
peak1972	79	48	170	12	4	393	88	49	301	0	6	375
peak1973	31	28	76	51	19	276	10	11	55	9	1	155
peak1974	101	58	84	4	3	465	30	31	64	1	0	212
peak1975	9	0	15	10	0	117	5	2	2	2	1	41
peak1976	10	4	92	179	19	945	0	1	100	32	18	789
peak1977	8	11	60	19	3	152	8	11	75	19	25	89
peak1978	9	7	31	4	0	96	2	3	29	3	7	91
peak1979	0	0	12	8	0	66	1	0	7	5	6	100
peak1980	1	0	1	58	6	27	0	0	4	6	11	24
peak1981	8	5	81	1943	329	998	1	3	89	582	327	732
peak1982	2	2	51	547	102	515	1	2	47	117	98	366
peak1983	217	163	529	189	30	1393	84	86	814	168	120	1942
peak1984	135	163	491	522	20	1026	94	92	1000	277	223	1280
peak1985	77	155	583	1887	209	957	96	78	1109	1386	960	1720
peak1986	11	30	490	320	113	338	39	14	1011	470	193	535
peak1987	3	19	557	364	52	359	17	3	1370	206	129	669
peak1988	15	18	662	106	1	145	12	17	1516	62	10	303
peak1989	43	62	947	451	34	449	35	45	1954	241	240	1226
peak1990	8	2	48	0	1	270	3	3	30	0	0	119
peak1991	13	4	127	16	1	520	4	2	71	15	5	339
peak1992	2	2	62	8	0	133	0	1	32	0	0	98
peak1993	5	4	62	2	2	147	0	1	36	6	0	179
peak1994	0	3	18	488	88	229	0	0	26	114	32	495
peak1995	0	0	12	17	2	169	1	0	17	5	7	123
peak1996	0	3	56	3	0	177	32	26	100	32	27	273
peak1997	0	0	12	6	32	12	0	0	15	2	8	14
peak1998	0	0	100	120	70	214	1	2	97	59	45	220
peak1999	0	1	17	59	7	70	0	0	11	36	18	36
[truncated: 31,321 more rows]
