# Supplementary material for: Limits in the detection of m6A changes using MeRIP/m6A-seq
Source: Sci Rep. 2020 Apr 20;10:6590. doi: 10.1038/s41598-020-63355-3 (PMC7170965; doi:10.1038/s41598-020-63355-3)
Supplement: Supplementary file 3 — Supplementary information 3. [file 41598_2020_63355_MOESM3_ESM.zip › additional_file4_v2/macs2_deq_results/hesser_kshv_2018_deq_results.txt]

seqnames	start	end	width	strand	annot	main.gene	deseq2.p	deseq2.padj	edger.p	edger.padj	qnb.p	qnb.padj	peak.l2fc	gene.l2fc	gene.p	gene.padj	diff.l2fc
chr1	135143	135275	132	-	exon	RP11-34P13.15	0.347983077303019	1	0.385320940962329	1	0.353564807345056	0.999541554038578	2.30069426087875	1.52970078579708	0.00142666672343469	0.0230743329665294	0.77099347508167
chr1	633986	634105	119	+	exon	MTATP6P1	0.289446397591814	1	0.261215777717769	1	0.49008056189836	0.999541554038578	-0.0752892670061596	0.477877019672341	0.240445035834498	0.745788994609231	-0.553166286678501
chr1	919605	919911	306	-	exon	RP11-54O7.3	0.425027538862195	1	0.452037895424766	1	0.0377955927759952	0.999541554038578	-2.31292127055785	-3.70046182420441	1.4429026923077e-16	3.33709037904763e-14	1.38754055364656
chr1	920062	920933	871	-	exon	RP11-54O7.3	0.446304424375283	1	0.378127070935678	1	0.0993668043503868	0.999541554038578	-3.85953121566817	-3.70046182420441	1.4429026923077e-16	3.33709037904763e-14	-0.159069391463768
chr1	924034	924294	260	+	utr5	SAMD11	0.541060712745693	1	0.525900688723911	1	0.0512314926268072	0.999541554038578	-4.43661446427775	-1.63732056389209	6.242938036814e-06	0.000220353935008708	-2.79929390038567
chr1	924607	924732	125	+	exon	SAMD11	0.530854147637326	1	0.552516869263008	1	0.204221330636943	0.999541554038578	-2.27643658359486	-1.63732056389209	6.242938036814e-06	0.000220353935008708	-0.639116019702773
chr1	925445	925545	100	+	intron	SAMD11	0.917473112868223	1	0.889528517220356	1	0.881155001718587	0.999541554038578	-2.44058390938907	-1.63732056389209	6.242938036814e-06	0.000220353935008708	-0.803263345496986
chr1	942687	943077	390	+	utr3	SAMD11	0.602310038910572	1	0.592192534190861	1	0.19808588145437	0.999541554038578	-3.41100144150644	-1.63732056389209	6.242938036814e-06	0.000220353935008708	-1.77368087761435
chr1	944279	944515	236	+	utr3	SAMD11	1.47273310487178e-06	0.00331332998718604	1.10095300736602e-06	0.01279857871063	5.71743133982307e-05	0.0103842846709536	-3.62077725887108	-1.63732056389209	6.242938036814e-06	0.000220353935008708	-1.983456694979
chr1	960600	960795	195	+	utr5	KLHL17	0.720826300647776	1	0.64938975272349	1	0.455545577646058	0.999541554038578	0.588236185918825	0.512428589270087	0.221067462730167	0.723796988666493	0.0758075966487377
chr1	999224	999340	116	-	exon	HES4	0.715809141633964	1	0.671262835499482	1	0.823903042181299	0.999541554038578	-0.197300250388122	-0.0719459233303947	0.875067992960927	0.992149433830949	-0.125354327057727
chr1	999910	1000101	191	-	utr5	HES4	0.759645243544562	1	0.710408470628999	1	0.894867966472646	0.999541554038578	-0.11629844597348	-0.0719459233303947	0.875067992960927	0.992149433830949	-0.0443525226430851
chr1	1000390	1000632	242	+	utr5*	ISG15	0.272013960500941	1	0.248070678133891	1	0.262797492351227	0.999541554038578	-0.451761615596679	2.37985836529824	4.03797548474956e-10	3.64528612162299e-08	-2.83161998089492
chr1	1020129	1020404	275	+	utr5	AGRN	0.839909110602379	1	0.959638381634427	1	0.98662405507014	0.999541554038578	-0.273468947469206	-0.485547303412014	0.190661458419702	0.679728109902115	0.212078355942808
chr1	1048062	1048324	262	+	exon	AGRN	0.609211096392248	1	0.725048585443245	1	0.885400458566577	0.999541554038578	-0.13501547037665	-0.485547303412014	0.190661458419702	0.679728109902115	0.350531833035364
chr1	1054996	1055750	754	+	utr3	AGRN	0.74615870544184	1	0.83383862970642	1	0.881327004480557	0.999541554038578	-0.210376068600991	-0.485547303412014	0.190661458419702	0.679728109902115	0.275171234811023
chr1	1065824	1065927	103	+	exon	RP11-465B22.3	0.401091565783375	1	0.398466575396772	1	0.0847430700129537	0.999541554038578	0.636897393168956	0.138690206135934	0.764785180899329	0.981816627879008	0.498207187033021
chr1	1082320	1082931	611	-	utr3	C1orf159	0.816631660808998	1	0.894964370930177	1	0.951456429576681	0.999541554038578	0.0854965011899635	-0.0975424338762882	0.822943465285169	0.988861458042204	0.183038935066252
chr1	1083790	1083928	138	-	utr3	C1orf159	0.734831655515031	1	0.726507733922298	1	0.473949341547656	0.999541554038578	-0.618438845565069	-0.0975424338762882	0.822943465285169	0.988861458042204	-0.52089641168878
chr1	1125646	1125747	101	+	intergenic	NA	0.277119869631188	1	0.215573875873844	1	0.148441168390002	0.999541554038578	-1.34324253239867	NA	NA	NA	NA
chr1	1217128	1217275	147	-	utr3	SDF4	0.649174768323277	1	0.568880479064825	1	0.699344515275109	0.999541554038578	-0.0307054713687792	0.104392725041899	0.787179590156999	0.984240372951749	-0.135098196410678
chr1	1217333	1217709	376	-	utr3	SDF4	0.740738397076979	1	0.665554374714715	1	0.686570091025681	0.999541554038578	-0.0669060494757434	0.104392725041899	0.787179590156999	0.984240372951749	-0.171298774517642
chr1	1228801	1228985	184	-	utr5	SDF4	0.67747026892602	1	0.788809032283121	1	0.791760209683029	0.999541554038578	0.407263107768239	0.104392725041899	0.787179590156999	0.984240372951749	0.30287038272634
chr1	1231847	1231967	120	-	utr5	SDF4	0.233527951570542	1	0.295040535603439	1	0.397362494636338	0.999541554038578	0.796712419904443	0.104392725041899	0.787179590156999	0.984240372951749	0.692319694862545
chr1	1232265	1233557	1292	+	utr3	B3GALT6	0.610681830286852	1	0.57714628750422	1	0.663348556446	0.999541554038578	-0.20870939660129	-0.163118257202745	0.655753380511204	0.962771874374774	-0.0455911393985441
chr1	1233949	1234151	202	+	utr3	B3GALT6	0.804831923096062	1	0.873978591326819	1	0.926239607723675	0.999541554038578	-0.35741844086038	-0.163118257202745	0.655753380511204	0.962771874374774	-0.194300183657635
chr1	1234544	1234929	385	+	utr3	B3GALT6	0.946227982204194	1	0.862322861715619	1	0.868268399240645	0.999541554038578	-0.49845249585872	-0.163118257202745	0.655753380511204	0.962771874374774	-0.335334238655975
chr1	1255033	1255421	388	-	utr3	UBE2J2	0.782675411425438	1	0.854391626560312	1	0.896799174756901	0.999541554038578	0.0176332909495492	-0.168015819675912	0.642623679865548	0.962246047966535	0.185649110625461
chr1	1273659	1273812	153	-	utr5	UBE2J2	0.751371975924704	1	0.682615093913939	1	0.795860197507761	0.999541554038578	-0.111875807344002	-0.168015819675912	0.642623679865548	0.962246047966535	0.0561400123319091
chr1	1307762	1307921	159	-	utr5	ACAP3	0.731032366761186	1	0.769031492583492	1	0.818126718117815	0.999541554038578	0.541231893292828	-0.059036119156512	0.890075990222788	0.993800497584684	0.60026801244934
chr1	1313139	1313484	345	-	exon	CPSF3L	0.955098172192468	1	0.988762041218913	1	0.98837369568678	0.999541554038578	-0.0123450079249978	-0.00388286844977405	0.991888145106779	0.998689465576738	-0.00846213947522378
chr1	1315129	1315295	166	-	exon	CPSF3L	0.595390111641675	1	0.538104745365595	1	0.455357609880588	0.999541554038578	-0.0112434301582757	-0.00388286844977405	0.991888145106779	0.998689465576738	-0.00736056170850168
chr1	1318974	1319125	151	-	exon	CPSF3L	0.726952999552375	1	0.666970335428355	1	0.592057157204563	0.999541554038578	-0.15893600326453	-0.00388286844977405	0.991888145106779	0.998689465576738	-0.155053134814756
chr1	1327703	1327883	180	+	utr3	CPTP	0.887020111261521	1	0.947652149308421	1	0.990135212764752	0.999541554038578	0.0490400470397303	-0.138212456648296	0.736602437390362	0.976997487465776	0.187252503688026
chr1	1328321	1328759	438	+	utr3	CPTP	0.839252640200974	1	0.920544724992407	1	0.943098031726292	0.999541554038578	-0.0152573063471552	-0.138212456648296	0.736602437390362	0.976997487465776	0.122955150301141
chr1	1349239	1349373	134	-	utr5	DVL1	0.560662841897842	1	0.509662358986391	1	0.39484436927084	0.999541554038578	-0.0110976973417155	0.178971700605885	0.651222275440418	0.962246047966535	-0.190069397947601
chr1	1352444	1352648	204	-	utr3*	MXRA8	0.418975413204483	1	0.441967859657822	1	0.348695693139394	0.999541554038578	0.0713202327135742	0.380496590582974	0.313034187086797	0.822608180847936	-0.3091763578694
chr1	1353194	1353407	213	-	utr3	MXRA8	0.249668132975	1	0.287961381380842	1	0.388431641916136	0.999541554038578	1.05708675226473	0.380496590582974	0.313034187086797	0.822608180847936	0.676590161681754
chr1	1361535	1361663	128	-	utr5	MXRA8	0.869753492560494	1	0.890779903691344	1	0.81675829191023	0.999541554038578	0.648381055257285	0.380496590582974	0.313034187086797	0.822608180847936	0.267884464674312
chr1	1374225	1374476	251	-	exon	AURKAIP1	0.499377008734107	1	0.454395230565089	1	0.548970139463246	0.999541554038578	-0.249436618975449	-0.000384345564061194	0.999189366001528	0.999765742232431	-0.249052273411388
chr1	1374703	1374828	125	-	utr5	AURKAIP1	0.825219846516502	1	0.734993559557274	1	0.702048489311629	0.999541554038578	-0.00777282069365321	-0.000384345564061194	0.999189366001528	0.999765742232431	-0.00738847512959201
chr1	1374974	1375263	289	-	utr5	AURKAIP1	0.736394119523253	1	0.8060019856927	1	0.921358237682831	0.999541554038578	0.409832377300086	-0.000384345564061194	0.999189366001528	0.999765742232431	0.410216722864147
chr1	1386048	1386222	174	-	exon	CCNL2	0.527162379248919	1	0.545583227509592	1	0.295074628725806	0.999541554038578	1.64542771000324	0.453538255676115	0.237644300420147	0.743184012418396	1.19188945432712
chr1	1386892	1387372	480	-	utr3	CCNL2	0.674351775365511	1	0.62690378175501	1	0.561452604857599	0.999541554038578	0.404618572628961	0.453538255676115	0.237644300420147	0.743184012418396	-0.0489196830471547
chr1	1391202	1391581	379	-	utr3	CCNL2	0.909534327087875	1	0.984064757830231	1	0.826330432350376	0.999541554038578	0.643717987057472	0.453538255676115	0.237644300420147	0.743184012418396	0.190179731381356
chr1	1399096	1399314	218	-	utr5	CCNL2	0.377106072177492	1	0.485432173616001	1	0.455476797218585	0.999541554038578	0.857571025273019	0.453538255676115	0.237644300420147	0.743184012418396	0.404032769596903
chr1	1399571	1399693	122	+	exon	RP4-758J18.2	0.512646158249088	1	0.548511073190706	1	0.428486116364682	0.999541554038578	0.402092080142859	-0.31474003146567	0.404146555570903	0.884728653699073	0.71683211160853
chr1	1400687	1401221	534	+	exon	RP4-758J18.2	0.11923622211769	1	0.0935394279399605	1	0.0591604783725668	0.999541554038578	-1.21197410202844	-0.31474003146567	0.404146555570903	0.884728653699073	-0.897234070562768
chr1	1407149	1407275	126	-	utr5	MRPL20	0.968287541741435	1	0.964126425279059	1	0.963706675945997	0.999541554038578	0.16097534359323	-0.172451738484696	0.639957183614695	0.961006933639413	0.333427082077926
chr1	1407446	1407587	141	-	utr5*	MRPL20	0.454414621116371	1	0.454860471014332	1	0.122014393588106	0.999541554038578	-0.84555495513035	-0.172451738484696	0.639957183614695	0.961006933639413	-0.673103216645654
chr1	1512176	1512415	239	+	utr5	ATAD3A	0.323748915066314	1	0.283372344845946	1	0.212824747723839	0.999541554038578	-0.515171752555516	-0.0546668136997624	0.893228781246246	0.994553846855401	-0.460504938855754
chr1	1541135	1541289	154	-	utr3*	SSU72	0.234691241474253	1	0.229073827219909	1	0.0753031074076138	0.999541554038578	0.277312425019241	-0.288360127289854	0.421423485591889	0.893390348504515	0.565672552309095
chr1	1574492	1574603	111	-	utr5	SSU72	0.190797503229727	1	0.284694627333889	1	0.44364153298852	0.999541554038578	0.362240374879418	-0.288360127289854	0.421423485591889	0.893390348504515	0.650600502169272
chr1	1574715	1574830	115	-	utr5	SSU72	0.195317174185311	1	0.166126021191905	1	0.236909642990073	0.999541554038578	-1.09655214730405	-0.288360127289854	0.421423485591889	0.893390348504515	-0.808192020014198
chr1	1615424	1615711	287	+	utr5	MIB2	0.774846987538938	1	0.837397431423674	1	0.855067814181202	0.999541554038578	0.262076101401449	-0.00976230566222646	0.979976190820815	0.99846783197211	0.271838407063676
chr1	1665107	1665815	708	-	utr3	SLC35E2B	0.849458815998968	1	0.972498205717574	1	0.935977767492518	0.999541554038578	-0.392480389381424	-0.452194608478104	0.221226380149623	0.724145442110648	0.0597142190966798
chr1	1778303	1778446	143	-	utr5	NADK	0.931505729267374	1	0.880246537073724	1	0.92252258433079	0.999541554038578	0.482994360984207	0.065215219817746	0.855392446566415	0.990688779592103	0.417779141166461
chr1	1890825	1891022	197	-	utr5	GNB1	0.164856034981107	1	0.294652407962858	1	0.391281551830321	0.999541554038578	0.950702615742667	0.122133626640086	0.732611858675585	0.976333217036127	0.82856898910258
chr1	2185103	2185322	219	-	utr3	FAAP20	0.634737630966262	1	0.569229394063251	1	0.61062455423156	0.999541554038578	-0.968703926518109	0.155318215232626	0.670418763380142	0.964768766558903	-1.12402214175073
chr1	2193643	2193755	112	-	exon	FAAP20	0.944435754548811	1	0.987237581504044	1	0.863171376125003	0.999541554038578	0.205685938227496	0.155318215232626	0.670418763380142	0.964768766558903	0.0503677229948704
chr1	2228036	2228627	591	+	utr5*	SKI	0.401615130419202	1	0.337074066869363	1	0.172506844630839	0.999541554038578	0.626588792930187	0.716618109475559	0.054863828674699	0.347499534568699	-0.0900293165453716
chr1	2228745	2228867	122	+	utr5	SKI	0.613551248859589	1	0.679920435031915	1	0.759000363034861	0.999541554038578	1.3173185991425	0.716618109475559	0.054863828674699	0.347499534568699	0.600700489666944
chr1	2229376	2229681	305	+	exon	SKI	0.92262120014113	1	0.829567706431083	1	0.784166448602183	0.999541554038578	0.674645696134636	0.716618109475559	0.054863828674699	0.347499534568699	-0.0419724133409229
chr1	2307142	2307455	313	+	utr3	SKI	0.829681346033359	1	0.901693586354515	1	0.908555324780443	0.999541554038578	1.03954157026826	0.716618109475559	0.054863828674699	0.347499534568699	0.322923460792698
chr1	2307708	2307888	180	+	utr3	SKI	0.351199549895378	1	0.316792366000774	1	0.199048967055601	0.999541554038578	-0.434594930690591	0.716618109475559	0.054863828674699	0.347499534568699	-1.15121304016615
chr1	2308255	2308387	132	+	utr3	SKI	0.637146793386166	1	0.58789842515436	1	0.591860212092639	0.999541554038578	0.378945263851496	0.716618109475559	0.054863828674699	0.347499534568699	-0.337672845624063
chr1	2391850	2392006	156	+	utr5	RER1	0.993458903272719	1	0.91317443627246	1	0.953940459591765	0.999541554038578	0.516114296047326	0.114182782026767	0.750176329489835	0.979160547451285	0.401931514020558
chr1	2392880	2393113	233	+	intron	RER1	0.570344651732089	1	0.646526812140146	1	0.675089197120765	0.999541554038578	1.08952751734471	0.114182782026767	0.750176329489835	0.979160547451285	0.975344735317944
chr1	3463374	3463474	100	+	exon	ARHGEF16	0.735878334613901	1	0.755334668567709	1	0.712796843353337	0.999541554038578	4.43385226099864	5.9000278303078	9.50475655420031e-29	6.99434873218789e-26	-1.46617556930916
chr1	3490143	3490408	265	-	utr3	MEGF6	0.262953311875807	1	0.267056262413792	1	0.121630030841762	0.999541554038578	-0.497829585444837	-1.07161572363703	0.0475904347006817	0.318347365827064	0.57378613819219
chr1	3745681	3745808	127	-	exon	TP73-AS1	0.752889852323339	1	0.814344936361599	1	0.759548367480302	0.999541554038578	-0.118611986645937	0.0705675466125292	0.862071183430585	0.991796828065007	-0.189179533258466
chr1	3746541	3746662	121	+	exon	CCDC27	0.883979268248824	1	0.853341698788714	1	0.928603979364127	0.999541554038578	-0.190184251259878	1.90183115021057	0.258340028260197	0.767309525597791	-2.09201540147044
chr1	3775945	3776255	310	+	utr3	SMIM1	0.524483969056315	1	0.478340726278553	1	0.283771467746821	0.999541554038578	-0.650970009448955	-0.548861508884	0.184231365630484	0.669683504450026	-0.102108500564955
chr1	3778137	3778258	121	-	utr3*	LRRC47	0.158811376200266	1	0.132740120101772	1	0.242921680729073	0.999541554038578	-0.37955640936928	-0.159749899854043	0.664605220629581	0.964363183866871	-0.219806509515237
chr1	3796289	3796420	131	-	exon	LRRC47	0.468774422775525	1	0.415949955646792	1	0.516326175182409	0.999541554038578	-0.227313851892761	-0.159749899854043	0.664605220629581	0.964363183866871	-0.0675639520387182
chr1	3815282	3815414	132	-	utr3	CEP104	0.438115151127989	1	0.491887741206094	1	0.433640013721367	0.999541554038578	0.338074893738277	-0.260981212320467	0.47998533148179	0.914928214966496	0.599056106058744
chr1	3856948	3857126	178	-	utr5	CEP104	0.336714186572543	1	0.401792969735356	1	0.39776800361556	0.999541554038578	0.462425958882759	-0.260981212320467	0.47998533148179	0.914928214966496	0.723407171203226
chr1	3890664	3890859	195	-	exon	C1orf174	0.896908077092833	1	0.820729834504184	1	0.702325031432256	0.999541554038578	0.427216947690052	0.361560092303197	0.337566705847127	0.842511822466144	0.0656568553868548
chr1	6206128	6206230	102	+	utr5	RNF207	0.911774663691037	1	0.893426592890938	1	0.670818629769657	0.999541554038578	-0.213582506215522	-0.213520089477118	0.589059518202495	0.949040635913176	-6.24167384039864e-05
chr1	6210705	6210805	100	+	exon	RNF207	0.336089866582216	1	0.30918303897956	1	0.309236415123332	0.999541554038578	-1.22530974713389	-0.213520089477118	0.589059518202495	0.949040635913176	-1.01178965765677
chr1	6222995	6223127	132	-	utr3	ICMT	0.832799457079381	1	0.784278467241018	1	0.757498296189695	0.999541554038578	-0.367340146082501	0.245218764564137	0.55209542816937	0.942810067691175	-0.612558910646638
chr1	6224656	6225145	489	-	utr3	ICMT	0.830052392087001	1	0.921734069120061	1	0.899705650331017	0.999541554038578	0.376558079378921	0.245218764564137	0.55209542816937	0.942810067691175	0.131339314814784
chr1	6248982	6249471	489	-	utr3	GPR153	0.661618582596534	1	0.736244613291684	1	0.900039454140171	0.999541554038578	0.999659730844027	0.612765560360245	0.151437731003707	0.610937617277146	0.386894170483782
chr1	6249589	6250076	487	-	exon	GPR153	0.863833400752764	1	0.939154907126033	1	0.89087999449657	0.999541554038578	0.805002520253901	0.612765560360245	0.151437731003707	0.610937617277146	0.192236959893657
chr1	6393589	6393700	111	-	utr5	ACOT7	0.976214912719656	1	0.971920256368404	1	0.942308476523043	0.999541554038578	0.740401584970826	0.483206298952535	0.272742061262968	0.783540543677974	0.257195286018291
chr1	6524517	6524640	123	-	utr3	NOL9	0.804063295746211	1	0.848179864107038	1	0.906086284765269	0.999541554038578	0.306696997873645	-0.20702916787862	0.574406098123735	0.946615431909896	0.513726165752265
chr1	6580908	6581082	174	+	exon	ZBTB48	0.533919519260931	1	0.588115405149362	1	0.557957547495505	0.999541554038578	-0.0239829914685631	-0.397252919602316	0.29298812893765	0.803909522934216	0.373269928133753
chr1	6589092	6589247	155	+	utr3	ZBTB48	0.206253892559651	1	0.218242064009294	1	0.117948506802634	0.999541554038578	-0.0594265831877331	-0.397252919602316	0.29298812893765	0.803909522934216	0.337826336414583
chr1	6593268	6593642	374	-	utr3	KLHL21	0.796285849829529	1	0.710552292806916	1	0.644817988651919	0.999541554038578	1.24717270271586	1.30341886199631	0.00160856334407002	0.0255321692952966	-0.0562461592804469
chr1	6599135	6599457	322	-	utr5	KLHL21	0.379996904517659	1	0.331538373866497	1	0.307938769266976	0.999541554038578	0.63933229710366	1.30341886199631	0.00160856334407002	0.0255321692952966	-0.664086564892651
chr1	6602062	6602515	453	-	exon	KLHL21	0.208052398157267	1	0.179568684026274	1	0.145925281698972	0.999541554038578	0.602805576144733	1.30341886199631	0.00160856334407002	0.0255321692952966	-0.700613285851578
chr1	6619923	6620143	220	+	exon	PHF13	0.179576651114265	1	0.160393791169367	1	0.27618211941009	0.999541554038578	-0.842285119395698	0.115941405045662	0.753436341960869	0.979942916521139	-0.95822652444136
chr1	6621546	6621925	379	+	utr3	PHF13	0.964738419296416	1	0.938780957433761	1	0.919759614735566	0.999541554038578	0.248390673929501	0.115941405045662	0.753436341960869	0.979942916521139	0.132449268883838
chr1	6632919	6633251	332	+	utr3	THAP3	0.265894827815784	1	0.22624598190136	1	0.196322730477102	0.999541554038578	0.172298237781564	0.672804717256354	0.0766681545383103	0.425373806109762	-0.50050647947479
chr1	6635380	6635514	134	+	utr3	THAP3	0.819306350962791	1	0.877962697035526	1	0.904667788531554	0.999541554038578	0.248241952918384	0.672804717256354	0.0766681545383103	0.425373806109762	-0.42456276433797
chr1	7827341	7827472	131	-	exon	RP3-467L1.4	0.58039094428623	1	0.535028977232556	1	0.244393938138779	0.999541554038578	-1.68130108953223	-4.12275663368992	0.170636459531106	NA	2.4414555441577
chr1	8013235	8013404	169	-	exon	ERRFI1	0.511526880962207	1	0.484598942674553	1	0.511444693273127	0.999541554038578	2.08238334840907	2.55784258311355	1.97219076481626e-07	1.01253024382237e-05	-0.475459234704478
chr1	8013979	8014200	221	-	utr3	ERRFI1	0.700316774252438	1	0.660742887413786	1	0.850232302159234	0.999541554038578	2.192474031237	2.55784258311355	1.97219076481626e-07	1.01253024382237e-05	-0.365368551876541
chr1	8358271	8358516	245	-	exon	RERE	0.917399810356546	1	0.837043395488216	1	0.707225296866401	0.999541554038578	0.336989859079152	0.125631556241467	0.757256865321974	0.980977091598535	0.211358302837685
chr1	8361236	8361433	197	-	exon	RERE	0.548710344827774	1	0.618974519799774	1	0.764840978809137	0.999541554038578	0.482289008221813	0.125631556241467	0.757256865321974	0.980977091598535	0.356657451980345
chr1	8874776	8874994	218	-	utr5	ENO1	0.483103170944918	1	0.617336430632618	1	0.616856146543412	0.999541554038578	0.60993072751431	0.168491775129831	0.67098095361639	0.964768766558903	0.441438952384479
chr1	8878513	8878711	198	-	utr5	ENO1	0.954472205682711	1	0.865388186415556	1	0.823545795768785	0.999541554038578	0.555762054047136	0.168491775129831	0.67098095361639	0.964768766558903	0.387270278917305
chr1	9150781	9150908	127	-	exon	MIR34A	0.99801353104075	1	0.960367948819807	1	0.886744159181582	0.999541554038578	-0.128366435655172	0.318484132729699	0.478668513615151	0.914928214966496	-0.446850568384872
chr1	9182884	9182984	100	-	intron	MIR34A	0.220874644969322	1	0.160170538848009	1	0.0511259604991284	0.999541554038578	-2.55187032867513	0.318484132729699	0.478668513615151	0.914928214966496	-2.87035446140483
chr1	9244926	9245322	396	+	utr5	H6PD	0.750858818902546	1	0.819370688455985	1	0.828745170196799	0.999541554038578	-0.210787178539205	-0.270971828412159	0.472407401046114	0.912644496977234	0.0601846498729548
chr1	9263831	9264428	597	+	exon	H6PD	0.639133391752536	1	0.739070232460281	1	0.745112421661093	0.999541554038578	0.110292075621788	-0.270971828412159	0.472407401046114	0.912644496977234	0.381263904033948
chr1	9269048	9269282	234	+	utr3	H6PD	0.740242254656075	1	0.777823627941196	1	0.729312929066468	0.999541554038578	0.278312495430922	-0.270971828412159	0.472407401046114	0.912644496977234	0.549284323843081
chr1	9270027	9270172	145	+	utr3	H6PD	0.867028106659112	1	0.82505378104121	1	0.590300866966367	0.999541554038578	-0.0774033066888498	-0.270971828412159	0.472407401046114	0.912644496977234	0.19356852172331
chr1	9270651	9270846	195	+	utr3	H6PD	0.943063028239594	1	0.899429618172879	1	0.687686343005547	0.999541554038578	-0.0120742004823725	-0.270971828412159	0.472407401046114	0.912644496977234	0.258897627929787
chr1	9292926	9293108	182	+	utr5	SPSB1	0.176151800379342	1	0.227942505007264	1	0.23508990296473	0.999541554038578	2.80130829111073	2.12272217552933	4.29502344559524e-08	2.6607231977764e-06	0.678586115581401
chr1	9355844	9355991	147	+	utr5	SPSB1	0.485409257046025	1	0.428506100254528	1	0.292585132635076	0.999541554038578	2.21433021707592	2.12272217552933	4.29502344559524e-08	2.6607231977764e-06	0.0916080415465936
chr1	9356041	9356327	286	+	exon	SPSB1	0.320126715674648	1	0.269786034722356	1	0.142096503326455	0.999541554038578	1.76622316538969	2.12272217552933	4.29502344559524e-08	2.6607231977764e-06	-0.356499010139642
chr1	9356362	9356641	279	+	exon	SPSB1	0.611604631497922	1	0.673601283113412	1	0.779257255057067	0.999541554038578	2.33839139090526	2.12272217552933	4.29502344559524e-08	2.6607231977764e-06	0.21566921537593
chr1	9367402	9367600	198	+	utr3	SPSB1	0.792810495921437	1	0.707319425134585	1	0.449609498061337	0.999541554038578	1.89734055125015	2.12272217552933	4.29502344559524e-08	2.6607231977764e-06	-0.225381624279182
chr1	9539498	9539662	164	+	utr5	SLC25A33	0.901630865657802	1	0.845896982986728	1	0.953616113629487	0.999541554038578	-0.00088609881042809	-0.197352734108258	0.704464505775425	0.971709174522047	0.196466635297829
chr1	9730207	9730559	352	-	utr3	CLSTN1	0.833121930311282	1	0.913992912501882	1	0.959480753836239	0.999541554038578	-0.932856490401269	-1.15170463297704	0.00541270999557325	0.066959882594244	0.218848142575773
chr1	9823703	9823945	242	-	utr5	CLSTN1	0.824192061215028	1	0.91796503260017	1	0.927056963247464	0.999541554038578	-0.649880121717789	-1.15170463297704	0.00541270999557325	0.066959882594244	0.501824511259253
chr1	10029168	10029351	183	+	intergenic	NA	0.407014795535515	1	0.37047545787568	1	0.0902636807334499	0.999541554038578	-4.58517009182415	NA	NA	NA	NA
chr1	10472410	10472529	119	-	utr5	DFFA	0.733401630970566	1	0.801944689747978	1	0.729382593562676	0.999541554038578	0.170946262149441	-0.165021436531316	0.653051954554379	0.96227833500513	0.335967698680758
chr1	10474963	10475067	104	+	utr5	PEX14	0.59063355779517	1	0.545717361332707	1	0.353626655544541	0.999541554038578	-0.876437206378609	-0.49887177216336	0.171169205563831	0.649188599464299	-0.377565434215249
chr1	10629837	10630005	168	+	utr3	PEX14	0.840209297327809	1	0.892744506974066	1	0.82643513012199	0.999541554038578	-0.0102336373579251	-0.49887177216336	0.171169205563831	0.649188599464299	0.488638134805435
chr1	11023367	11023563	196	+	utr3	TARDBP	0.970631532321285	1	0.93632373110534	1	0.870463048104177	0.999541554038578	0.347838072437228	0.144052368606461	0.712683234691978	0.972888922427911	0.203785703830767
chr1	11059856	11060032	176	-	utr5	SRM	0.55204716873108	1	0.492432760066351	1	0.625618880683563	0.999541554038578	0.064917769339292	0.116083004019099	0.747722784324975	0.978985330764017	-0.051165234679807
chr1	11790151	11790692	541	-	utr3	MTHFR	0.789107032379211	1	0.701935383417824	1	0.64088651431278	0.999541554038578	-0.27501818971218	-0.188560414813766	0.617941307064474	0.9534619727312	-0.0864577748984138
chr1	11923163	11923334	171	-	exon	KIAA2013	0.761619093006441	1	0.866883513518378	1	0.925227462961847	0.999541554038578	0.303594291299347	0.0741305416501007	0.845733460637057	0.990137386913659	0.229463749649246
chr1	11925242	11925409	167	-	exon	KIAA2013	0.830873097668237	1	0.760720235217371	1	0.613989860467397	0.999541554038578	-0.273586388506075	0.0741305416501007	0.845733460637057	0.990137386913659	-0.347716930156176
chr1	11925538	11925819	281	-	exon	KIAA2013	0.278115031415074	1	0.236655038318625	1	0.243497582221046	0.999541554038578	-0.412849768099612	0.0741305416501007	0.845733460637057	0.990137386913659	-0.486980309749713
chr1	11925908	11926377	469	-	utr5	KIAA2013	0.950994023606348	1	0.858344582629214	1	0.812404132261631	0.999541554038578	0.304720730841422	0.0741305416501007	0.845733460637057	0.990137386913659	0.230590189191321
chr1	11974710	11975370	660	+	utr3	PLOD1	0.818143405545876	1	0.747335730624552	1	0.590550999357705	0.999541554038578	0.0523858821898679	0.0872586266255578	0.828238979907165	0.989169948574827	-0.03487274443569
chr1	12011633	12011947	314	+	utr3	MFN2	0.354504884641564	1	0.430447384182789	1	0.391661134621677	0.999541554038578	0.210079937610819	-0.342945926299581	0.338280598093569	0.843322661339105	0.5530258639104
chr1	12021635	12021748	113	+	utr5	MIIP	0.89010986575412	1	0.844251829709214	1	0.758695719118622	0.999541554038578	0.303233219003348	0.282958402967403	0.475073398143522	0.913867227617753	0.0202748160359452
chr1	12276972	12277094	122	+	exon	VPS13D	0.894496906713467	1	0.855887874162218	1	0.868954715735136	0.999541554038578	-0.279745206872184	0.493542551483882	0.169726488667116	0.646072016075842	-0.773287758356066
chr1	12508980	12509080	100	+	utr3	VPS13D	0.810865924500952	1	0.758551357186635	1	0.728775852929642	0.999541554038578	0.826143871478808	0.493542551483882	0.169726488667116	0.646072016075842	0.332601319994926
chr1	12617992	12618137	145	-	utr5*	DHRS3	0.949872122948728	1	0.99285050820997	1	0.823276891456992	0.999541554038578	2.07689975821994	1.23776590431795	0.00232214220969673	0.0344477100917992	0.839133853901985
chr1	12618193	12618301	108	-	utr5*	DHRS3	0.434697208252069	1	0.405426600959223	1	0.0645648823270409	0.999541554038578	1.40047593064681	1.23776590431795	0.00232214220969673	0.0344477100917992	0.162710026328857
chr1	14924179	14924355	176	+	utr5	KAZN	0.691928941737694	1	0.765310738563598	1	0.711321491996121	0.999541554038578	-0.0282534940359423	-0.75412002900273	0.0454140087153269	0.309366951733831	0.725866534966788
chr1	15219468	15220050	582	+	utr3	TMEM51	0.473808985458154	1	0.548106923130952	1	0.510684197604983	0.999541554038578	-0.364109683834095	-0.657464924678992	0.0759942957697978	0.423452771431488	0.293355240844897
chr1	15220107	15220347	240	+	utr3	TMEM51	0.994847828364608	1	0.959104489059095	1	0.858586532278698	0.999541554038578	-0.613996484524198	-0.657464924678992	0.0759942957697978	0.423452771431488	0.0434684401547946
chr1	15409915	15410044	129	+	utr5	EFHD2	0.583705588736669	1	0.514692769244618	1	0.435849245100721	0.999541554038578	0.584232303002915	0.648769270998878	0.130534988388492	0.568084526527981	-0.064536967995963
chr1	15567906	15568270	364	+	utr3	DNAJC16	0.83743518959376	1	0.889778287591171	1	0.750689013444547	0.999541554038578	-0.448386186970207	-0.841207700452182	0.0333249722380704	0.252658016181486	0.392821513481975
chr1	15568852	15568952	100	+	utr3	DNAJC16	0.370368939055565	1	0.336022304362226	1	0.116792974575163	0.999541554038578	-2.36443375696375	-0.841207700452182	0.0333249722380704	0.252658016181486	-1.52322605651157
chr1	15604548	15604718	170	+	exon	CHCHD2P6	0.80858916445708	1	0.917737437481752	1	0.915471055962763	0.999541554038578	0.444818529779347	0.234506081797829	0.558297332984367	0.943942762126918	0.210312447981518
chr1	15617481	15617685	204	+	utr5	DDI2	0.817853094610582	1	0.884519933225417	1	0.813366425552786	0.999541554038578	0.344833696450494	-0.0696802359348262	0.862754682281002	0.991796828065007	0.414513932385321
chr1	15660948	15661142	194	+	utr3	DDI2	0.834052455330302	1	0.880952634441063	1	0.730624443201719	0.999541554038578	0.609324514935922	-0.0696802359348262	0.862754682281002	0.991796828065007	0.679004750870748
chr1	15684328	15684516	188	+	utr5	PLEKHM2	0.602500078647001	1	0.541523820065304	1	0.46331501396807	0.999541554038578	-0.550019077375025	-0.40248634882739	0.28473388964079	0.795865305713276	-0.147532728547634
chr1	15727042	15727765	723	+	exon	PLEKHM2	0.979176474944915	1	0.898510942341533	1	0.94868437246936	0.999541554038578	-0.283664628848346	-0.40248634882739	0.28473388964079	0.795865305713276	0.118821719979044
chr1	15807542	15807680	138	-	utr5	UQCRHL	0.348343150322547	1	0.412634888045382	1	0.594900023841979	0.999541554038578	0.723515718332023	0.0827039257495802	0.826778801663452	0.989169948574827	0.640811792582443
chr1	15847879	15848005	126	+	utr5	SPEN	0.411385063294858	1	0.477728582108696	1	0.487749224762058	0.999541554038578	1.14263127542345	-0.119702380787809	0.740348560162317	0.976997487465776	1.26233365621126
chr1	15872878	15873204	326	+	exon	SPEN	0.735449083284446	1	0.818886263960512	1	0.794384777973195	0.999541554038578	-0.107721993357692	-0.119702380787809	0.740348560162317	0.976997487465776	0.0119803874301171
chr1	15876170	15876357	187	+	exon	SPEN	0.890136717353585	1	0.815296437003881	1	0.776032732969529	0.999541554038578	-0.499397152888602	-0.119702380787809	0.740348560162317	0.976997487465776	-0.379694772100793
chr1	15939514	15939647	133	+	utr3	SPEN	0.793163544724354	1	0.736718250437038	1	0.805787517321584	0.999541554038578	-0.105385573295333	-0.119702380787809	0.740348560162317	0.976997487465776	0.0143168074924758
chr1	15939801	15939908	107	+	utr3	SPEN	0.939496002764076	1	0.99529830924349	1	0.971208070884987	0.999541554038578	0.0413482577785777	-0.119702380787809	0.740348560162317	0.976997487465776	0.161050638566386
chr1	15941966	15942070	104	-	utr3	ZBTB17	0.560602875750338	1	0.594307148995072	1	0.510064292397742	0.999541554038578	0.620233502686089	-0.532548538293318	0.148382249019927	0.604947206313804	1.15278204097941
chr1	16124689	16125237	548	-	utr3	EPHA2	0.893965721199568	1	0.941256319731536	1	0.937628447912372	0.999541554038578	-1.35086462016758	-1.6343149373794	0.000701485664937205	0.0127506571012987	0.283450317211819
chr1	16130220	16130462	242	-	exon	EPHA2	0.949801953008848	1	0.997010149804782	1	0.984918012400283	0.999541554038578	-1.50442721432938	-1.6343149373794	0.000701485664937205	0.0127506571012987	0.129887723050015
chr1	16131652	16131888	236	-	exon	EPHA2	0.758403173326506	1	0.722406015551598	1	0.590315684982043	0.999541554038578	-1.70929366607847	-1.6343149373794	0.000701485664937205	0.0127506571012987	-0.0749787286990726
chr1	16137826	16138467	641	-	exon	EPHA2	0.609278182034295	1	0.670676312683076	1	0.61012277302462	0.999541554038578	-1.12461948464868	-1.6343149373794	0.000701485664937205	0.0127506571012987	0.509695452730718
chr1	16148331	16149055	724	-	exon	EPHA2	0.914425116401245	1	0.88083603715622	1	0.814325632319107	0.999541554038578	-1.63411236594169	-1.6343149373794	0.000701485664937205	0.0127506571012987	0.000202571437709409
chr1	16150856	16151040	184	-	exon	EPHA2	0.937168416067314	1	0.974897168480813	1	0.977276582069193	0.999541554038578	-1.41797752917859	-1.6343149373794	0.000701485664937205	0.0127506571012987	0.216337408200804
chr1	16155779	16156091	312	-	utr5	EPHA2	0.979909098287761	1	0.938462673786639	1	0.937842930070352	0.999541554038578	-1.19361572056301	-1.6343149373794	0.000701485664937205	0.0127506571012987	0.440699216816393
chr1	16250679	16250949	270	-	exon	FBXO42	0.878188836878006	1	0.806903289339808	1	0.850481613278061	0.999541554038578	0.0779474219717804	-0.0812514303898254	0.832604103073543	0.989784221311204	0.159198852361606
chr1	16367259	16367384	125	+	utr5	SZRD1	0.994673781274696	1	0.920564412252202	1	0.984843356201341	0.999541554038578	0.457342899747022	-0.0216530446659813	0.953640885668922	0.99846783197211	0.478995944413003
chr1	16393185	16393406	221	+	utr3	SZRD1	0.60298326015734	1	0.742840560539782	1	0.801992785597583	0.999541554038578	0.289702910053962	-0.0216530446659813	0.953640885668922	0.99846783197211	0.311355954719944
chr1	16395145	16395351	206	+	utr3	SZRD1	0.814279371282963	1	0.927135950414764	1	0.903285686853065	0.999541554038578	0.146702322920154	-0.0216530446659813	0.953640885668922	0.99846783197211	0.168355367586136
chr1	16613406	16613524	118	-	utr5	NBPF1	0.579404636197171	1	0.663060309353329	1	0.65738060214161	0.999541554038578	0.504329648202098	-0.129865638788931	0.740067824888065	0.976997487465776	0.63419528699103
chr1	17011787	17011925	138	-	utr5	ATP13A2	0.781852529223657	1	0.710416248008138	1	0.601145848414088	0.999541554038578	0.252425928279715	0.264126146058414	0.49495871594818	0.921464079890034	-0.0117002177786982
chr1	17044814	17044961	147	-	utr5	SDHB	0.381021231982487	1	0.454829254801823	1	0.367032719840657	0.999541554038578	0.818027324489868	0.311194309254983	0.416813894352827	0.891535283509158	0.506833015234885
chr1	17053884	17054016	132	-	exon	SDHB	0.850475559439772	1	0.778462950339609	1	0.891687836642106	0.999541554038578	0.622028262334646	0.311194309254983	0.416813894352827	0.891535283509158	0.310833953079663
chr1	17134140	17134379	239	+	intergenic	NA	0.712987244853746	1	0.645053196656562	1	0.514775838341562	0.999541554038578	-2.29279891141411	NA	NA	NA	NA
chr1	17140041	17140142	101	+	intergenic	NA	0.209539755153894	1	0.210393883981577	1	0.0737293102760236	0.999541554038578	-0.89863665789829	NA	NA	NA	NA
chr1	17407890	17408319	429	-	utr3	RCC2	0.949242202720317	1	0.963584550678232	1	0.889666172498181	0.999541554038578	-0.25440891472432	-0.273957470527488	0.462327927369475	0.909123246022289	0.0195485558031676
chr1	17438256	17438492	236	-	exon	RCC2	0.744155297558905	1	0.846416518724964	1	0.956249686562266	0.999541554038578	0.0573022676842685	-0.273957470527488	0.462327927369475	0.909123246022289	0.331259738211756
chr1	17697193	17697522	329	+	utr3	ARHGEF10L	0.330675253961553	1	0.379419235577912	1	0.375561966224646	0.999541554038578	1.17926198082978	0.296939106896424	0.442708159445479	0.901027149380542	0.882322873933359
chr1	18481286	18481596	310	+	exon	KLHDC7A	0.463418871122616	1	0.490467641172737	1	0.0339064863606588	0.999541554038578	-0.83393551639999	-2.24676184998715	5.26320354876889e-08	3.17150459003235e-06	1.41282633358716
chr1	18482709	18482880	171	+	exon	KLHDC7A	2.1693361572029e-06	0.00331332998718604	5.36295368031932e-07	0.00623657883484334	3.04304058167071e-08	2.36784311367751e-05	-10.3179748683967	-2.24676184998715	5.26320354876889e-08	3.17150459003235e-06	-8.07121301840955
chr1	18484983	18485404	421	+	utr3	KLHDC7A	0.870569226522679	1	0.91911037535251	1	0.876284579684648	0.999541554038578	-1.81404401648757	-2.24676184998715	5.26320354876889e-08	3.17150459003235e-06	0.432717833499587
chr1	18902415	18902517	102	-	exon	ALDH4A1	0.520171941336986	1	0.509592812247693	1	0.259926838670754	0.999541554038578	-0.916944898725987	-0.0919822261333122	0.828073730304574	0.989169948574827	-0.824962672592675
chr1	18956124	18956622	498	-	utr5	IFFO2	0.604441338370422	1	0.706893853321216	1	0.471586509600915	0.999541554038578	2.10868878395606	1.72446787983624	2.09976033332112e-05	0.000641390942570693	0.384220904119825
chr1	19081536	19081636	100	-	exon	UBR4	0.564872421254952	1	0.613752146567153	1	0.620531038250259	0.999541554038578	0.457373970207423	-0.13561027660339	0.712072861613841	0.972756894206303	0.592984246810814
chr1	19210058	19210253	195	-	utr5	UBR4	0.484339384051252	1	0.423329153435426	1	0.396439881845592	0.999541554038578	-0.210221870225485	-0.13561027660339	0.712072861613841	0.972756894206303	-0.0746115936220949
chr1	19219142	19219371	229	-	utr3	EMC1	0.863319327583495	1	0.79397050891063	1	0.79925173292323	0.999541554038578	-0.101830732112412	-0.20214414853734	0.573960365776334	0.946615431909896	0.100313416424928
chr1	19251584	19251777	193	+	utr5	MRTO4	0.661940917859666	1	0.699125692212573	1	0.649162556186641	0.999541554038578	0.669335463237694	-0.289202300652505	0.425471754135484	0.89525053115178	0.958537763890199
chr1	19258769	19258992	223	+	utr3	MRTO4	0.384108244166054	1	0.328063861815611	1	0.346137337658497	0.999541554038578	-0.623186409447811	-0.289202300652505	0.425471754135484	0.89525053115178	-0.333984108795306
chr1	19311954	19312059	105	-	exon	AKR7A2	0.791351534707251	1	0.88548647496839	1	0.829153401087299	0.999541554038578	0.489624787195321	-0.0498060648422439	0.901884105383222	0.995428371319268	0.539430852037565
chr1	19312369	19312619	250	+	utr5	PQLC2	0.704961515648026	1	0.755167458984452	1	0.742031363726296	0.999541554038578	0.0825906010537075	-0.915675002851524	0.0129679256934502	0.131114660009116	0.998265603905231
chr1	19312717	19312931	214	+	utr5	PQLC2	0.336127552915519	1	0.304914792168119	1	0.332677252686994	0.999541554038578	-0.982959634302817	-0.915675002851524	0.0129679256934502	0.131114660009116	-0.0672846314512928
chr1	19328584	19329077	493	+	utr3	PQLC2	0.871522040150832	1	0.978619804205657	1	0.993494240371689	0.999541554038578	-0.919431058804176	-0.915675002851524	0.0129679256934502	0.131114660009116	-0.00375605595265238
chr1	19332146	19332288	142	+	intergenic	NA	0.596377579027049	1	0.546925805837015	1	0.195040806756537	0.999541554038578	-3.11584715375129	NA	NA	NA	NA
chr1	19419700	19419826	126	-	utr5	CAPZB	0.741682447072854	1	0.846089104232991	1	0.864830588349707	0.999541554038578	0.379943562921339	0.089459856221652	0.807363040395225	0.988656384695637	0.290483706699687
chr1	19485357	19485543	186	-	utr5	CAPZB	0.738340241821139	1	0.822059434058875	1	0.856278570567173	0.999541554038578	0.51404217604389	0.089459856221652	0.807363040395225	0.988656384695637	0.424582319822238
chr1	19597000	19597156	156	+	utr5	MINOS1-NBL1	0.657932393464176	1	0.588320034565639	1	0.529609129201921	0.999541554038578	-0.313948624795029	NA	NA	NA	NA
chr1	19644321	19644486	165	+	utr5	NBL1	0.736418932011399	1	0.652563358747473	1	0.549291957718677	0.999541554038578	0.785876204911285	0.718530058736713	0.109352867058399	0.51896131007351	0.0673461461745722
chr1	19657076	19657313	237	+	utr3	MINOS1-NBL1	0.876421484262024	1	0.946529594407469	1	0.871397924036907	0.999541554038578	0.677900888295943	NA	NA	NA	NA
chr1	19682839	19683173	334	-	utr3	TMCO4	0.674486973628071	1	0.743764653474361	1	0.726763274945999	0.999541554038578	0.0175722700194076	-0.398470532380998	0.283960669609254	0.794985116531142	0.416042802400405
chr1	19907630	19907770	140	+	utr3	OTUD3	0.210129641905755	1	0.184044793119997	1	0.0452349869935675	0.999541554038578	-0.731323138280728	0.389830386616654	0.327789612819287	0.83383758350417	-1.12115352489738
chr1	20500050	20500619	569	-	utr3	MUL1	0.799033363504831	1	0.714532320844006	1	0.684870935042383	0.999541554038578	-0.363823865708205	-0.51126426990993	0.16934221234509	0.645743135605623	0.147440404201726
chr1	20507952	20508115	163	-	utr5	MUL1	0.896755057687219	1	0.825793903912506	1	0.809360985011599	0.999541554038578	-0.279214724876863	-0.51126426990993	0.16934221234509	0.645743135605623	0.232049545033068
chr1	20618594	20618741	147	+	utr3	CDA	0.485039206413629	1	0.473708093618908	1	0.281364095926146	0.999541554038578	-0.495183700133315	0.303121652962729	0.585740232658535	0.947919886766084	-0.798305353096044
chr1	20650933	20651084	151	+	utr3	PINK1	0.88559994194053	1	0.824692305543191	1	0.765613455311337	0.999541554038578	-0.0813558459908313	0.4375482213404	0.23978712464601	0.745492596910598	-0.518904067331232
chr1	20661249	20661398	149	-	utr5	DDOST	0.66534844912027	1	0.599102970167641	1	0.817127122647026	0.999541554038578	-0.174391530583834	-0.11789162633578	0.739397478091883	0.976997487465776	-0.0564999042480547
chr1	20721742	20721921	179	-	utr3	SH2D5	0.411923113816014	1	0.438494713077183	1	0.173772750972912	0.999541554038578	-2.25508234061304	-3.26467051625149	4.18755260838639e-08	2.60744942415526e-06	1.00958817563845
chr1	20731155	20731271	116	-	utr5	SH2D5	0.853287506398162	1	0.840393417972397	1	0.631436135522403	0.999541554038578	-2.70434094520964	-3.26467051625149	4.18755260838639e-08	2.60744942415526e-06	0.56032957104185
chr1	20787154	20787305	151	-	utr5	HP1BP3	0.991448015583072	1	0.91484618832792	1	0.980569802367518	0.999541554038578	0.423851872936262	-0.00601526747696201	0.98674985432096	0.99846783197211	0.429867140413224
chr1	20941770	20941931	161	-	exon	EIF4G3	0.613315335307439	1	0.652728299822609	1	0.393126805904341	0.999541554038578	-0.515148343004502	-0.921225158968848	0.0186969056781915	0.170200233166392	0.406076815964346
chr1	21217902	21218043	141	-	utr3	ECE1	0.766087022538915	1	0.708014003387123	1	0.764247750467729	0.999541554038578	0.167204714675663	0.280409116898377	0.480699436512413	0.914979237832531	-0.113204402222714
chr1	21218184	21218385	201	-	utr3	ECE1	0.427702895076237	1	0.47656688292026	1	0.494774886622468	0.999541554038578	0.919455007485273	0.280409116898377	0.480699436512413	0.914979237832531	0.639045890586895
chr1	21219667	21220009	342	-	utr3	ECE1	0.622637212865091	1	0.56440246835568	1	0.424940079264627	0.999541554038578	0.0727154411587938	0.280409116898377	0.480699436512413	0.914979237832531	-0.207693675739584
chr1	21428752	21428899	147	+	exon	HS6ST1P1	0.355066606859898	1	0.391535484930365	1	0.346677154867609	0.999541554038578	3.14205951603648	2.31005865375389	1.28114838024306e-06	5.52001610018543e-05	0.832000862282589
chr1	21822305	21822562	257	-	utr3	HSPG2	0.833101434634062	1	0.794102580501548	1	0.446600108691313	0.999541554038578	0.81721462651456	0.946748811402986	0.01680630325289	0.157455350383172	-0.129534184888426
chr1	22030368	22030719	351	+	exon	LINC00339	0.791642180707055	1	0.857126890280584	1	0.692351558284456	0.999541554038578	-0.0413804544574109	-0.345110586225271	0.433366760811061	0.897405851414326	0.30373013176786
chr1	22526266	22526442	176	+	utr3	ZBTB40	0.887681113538933	1	0.820744663177862	1	0.798673081722368	0.999541554038578	-0.475447799090054	-0.574823749256473	0.122222365196489	0.552446686983737	0.0993759501664188
chr1	22527819	22527961	142	+	utr3	ZBTB40	0.686262169848559	1	0.757669506544465	1	0.788095934846594	0.999541554038578	-0.0254159692070242	-0.574823749256473	0.122222365196489	0.552446686983737	0.549407780049448
chr1	22528058	22528250	192	+	utr3	ZBTB40	0.78524984439419	1	0.825518894328532	1	0.795672781605619	0.999541554038578	-0.305763774308136	-0.574823749256473	0.122222365196489	0.552446686983737	0.269059974948337
chr1	22529111	22529284	173	+	utr3	ZBTB40	0.828167310050947	1	0.865641445976513	1	0.828579032678574	0.999541554038578	-0.682913702437071	-0.574823749256473	0.122222365196489	0.552446686983737	-0.108089953180598
chr1	22710857	22711090	233	+	utr5	EPHB2	0.72764182499411	1	0.806012652981876	1	0.801023123462487	0.999541554038578	2.80790290580728	2.38199345391003	3.26759032109847e-10	3.01711647747358e-08	0.425909451897243
chr1	22784417	22784825	408	+	exon	EPHB2	0.76654307731609	1	0.865169059218279	1	0.967770366861536	0.999541554038578	2.49710280459959	2.38199345391003	3.26759032109847e-10	3.01711647747358e-08	0.115109350689552
chr1	22913800	22914104	304	+	utr3	EPHB2	0.81352671051221	1	0.885651823332991	1	0.9690447270092	0.999541554038578	2.75122464971838	2.38199345391003	3.26759032109847e-10	3.01711647747358e-08	0.369231195808349
chr1	23087968	23088071	103	-	utr3	LUZP1	0.88110090858601	1	0.826312069091634	1	0.864908884883762	0.999541554038578	-0.196570700584416	-0.105576792517545	0.782500338069961	0.983647439280993	-0.0909939080668716
chr1	23088645	23089079	434	-	utr3	LUZP1	0.907338424631339	1	0.997279147984331	1	0.942044508583928	0.999541554038578	-0.0548471069099927	-0.105576792517545	0.782500338069961	0.983647439280993	0.0507296856075519
chr1	23091207	23091494	287	-	exon	LUZP1	0.433583160131972	1	0.521377862083993	1	0.491455457175626	0.999541554038578	0.071602145389173	-0.105576792517545	0.782500338069961	0.983647439280993	0.177178937906718
chr1	23310535	23310831	296	-	exon	HNRNPR	0.855785187594388	1	0.772365219607559	1	0.82784213536259	0.999541554038578	-0.138405692389652	-0.0889760547174418	0.825086182068834	0.988861458042204	-0.0494296376722102
chr1	23558195	23558303	108	-	utr3	ID3	0.359992049787238	1	0.399535898447527	1	0.360306893370983	0.999541554038578	-0.864857426967446	-1.88671188626064	0.000137946918268656	0.00324288767012201	1.0218544592932
chr1	23743485	23743592	107	+	utr5	TCEB3	0.816768926430165	1	0.768521073927284	1	0.844980945758206	0.999541554038578	0.189665767974404	-0.0468619623929874	0.899816774609025	0.995311320079581	0.236527730367391
chr1	23751253	23751477	224	+	exon	TCEB3	0.707290895295509	1	0.640757606036171	1	0.765327476118324	0.999541554038578	-0.117800322835321	-0.0468619623929874	0.899816774609025	0.995311320079581	-0.0709383604423333
chr1	23751570	23751682	112	+	exon	TCEB3	0.216666537419295	1	0.208833211221906	1	0.407928448115176	0.999541554038578	-0.677919451124665	-0.0468619623929874	0.899816774609025	0.995311320079581	-0.631057488731677
chr1	23759603	23759750	147	+	utr3	TCEB3	0.586661245232592	1	0.657748374581018	1	0.649549072073397	0.999541554038578	0.425598025577966	-0.0468619623929874	0.899816774609025	0.995311320079581	0.472459987970954
chr1	23778433	23778659	226	+	utr5	PITHD1	0.80706466855618	1	0.740858534809493	1	0.936199724595346	0.999541554038578	0.127137159886889	0.153999796588479	0.69603429369481	0.970301530812637	-0.0268626367015908
chr1	23791200	23791308	108	+	utr5	LYPLA2	0.699544385700247	1	0.767959336245575	1	0.829587496961271	0.999541554038578	0.0510419125500378	-0.360731674788363	0.33203420528085	0.836596663316059	0.411773587338401
chr1	23800437	23800543	106	-	utr5	GALE	0.587375920890009	1	0.634153248047336	1	0.627091778634555	0.999541554038578	0.0319486544516899	-0.799451107084832	0.0342468572388111	0.256999592455899	0.831399761536522
chr1	23980205	23980332	127	-	utr5	SRSF10	0.927191668224873	1	0.856375986952557	1	0.926854945151207	0.999541554038578	-0.560983046564025	-0.0755170870009841	0.859654832648692	0.991209247236163	-0.485465959563041
chr1	24358201	24358483	282	-	utr3	STPG1	0.814947508867353	1	0.869399513560812	1	0.782962460449089	0.999541554038578	0.272743417368623	0.474456418741334	0.265715319088442	0.775919192665268	-0.201713001372712
chr1	24745394	24745626	232	+	utr5	CLIC4	0.469519289514911	1	0.560241659647194	1	0.296194763462124	0.999541554038578	0.389363864631118	-0.156979281529881	0.714715999420635	0.973402010397932	0.546343146161
chr1	25247309	25247457	148	-	utr5	RSRP1	0.602412595944508	1	0.669851998158358	1	0.544431442935931	0.999541554038578	0.838504411477746	0.2224515392378	0.555574213456871	0.94366399941153	0.616052872239946
chr1	25338329	25338456	127	+	utr5	TMEM50A	0.592463517587464	1	0.709539137462505	1	0.725553517139338	0.999541554038578	0.861586527702838	0.156268946128474	0.674404830919005	0.965301364621652	0.705317581574364
chr1	25566961	25567140	179	+	utr3	LDLRAP1	0.43378940339335	1	0.383835529232562	1	0.333950061637088	0.999541554038578	0.284645129263229	0.58545330011114	0.147842027311937	0.604206629290321	-0.300808170847912
chr1	25567449	25567683	234	+	utr3	LDLRAP1	0.84432037404554	1	0.915363917087079	1	0.91020887264443	0.999541554038578	0.764321381375584	0.58545330011114	0.147842027311937	0.604206629290321	0.178868081264443
chr1	25800221	25800403	182	+	utr5	SEPN1	0.581657135733008	1	0.508021191810442	1	0.300221497471053	0.999541554038578	-0.0135989469201032	0.0733807080523972	0.867383224170581	0.991796828065007	-0.0869796549725004
chr1	25815720	25816021	301	+	utr3	SEPN1	0.669957619383509	1	0.597053054115235	1	0.483395558201791	0.999541554038578	-0.184402627410806	0.0733807080523972	0.867383224170581	0.991796828065007	-0.257783335463203
chr1	25821333	25821433	100	+	intron	RP1-317E23.6	0.332951646171382	1	0.290427270321348	1	0.148014229419582	0.999541554038578	-0.984397524626833	NA	NA	NA	NA
chr1	25862879	25863015	136	+	exon	RP1-125I3.2	0.310804883744774	1	0.270425486410386	1	0.148711788148492	0.999541554038578	-1.52172612867981	-0.608209078750248	0.892149602753314	NA	-0.913517049929565
chr1	25863416	25863708	292	+	exon	RP1-125I3.2	0.71315128154834	1	0.788137338981297	1	0.841459163976847	0.999541554038578	-0.210521271449782	-0.608209078750248	0.892149602753314	NA	0.397687807300466
chr1	25961535	25961789	254	-	utr3	PAFAH2	0.868796384441006	1	0.936281844810278	1	0.940511980086969	0.999541554038578	-0.701169620497356	-0.902730861234885	0.0385578430830539	0.277762877908301	0.20156124073753
chr1	26122242	26122367	125	+	exon	PDIK1L	0.885905740410521	1	0.854788625684594	1	0.641070596185841	0.999541554038578	-1.29280723392409	-1.02241957722181	0.0726455692147739	0.414127004083862	-0.270387656702275
chr1	26169938	26170194	256	-	utr3	RP11-96L14.7	0.759194424967358	1	0.835793978603404	1	0.724392069732999	0.999541554038578	0.0126308944714878	0.343478134699067	0.807311590499535	0.988656384695637	-0.330847240227579
chr1	26170508	26170854	346	-	utr3	RP11-96L14.7	0.390355252777751	1	0.441598616536074	1	0.422420195618945	0.999541554038578	0.495768663530487	0.343478134699067	0.807311590499535	0.988656384695637	0.15229052883142
chr1	26280068	26280237	169	+	utr5	SH3BGRL3	0.651621192124672	1	0.718882670962732	1	0.79943521274752	0.999541554038578	0.666982713014657	0.0938190497261792	0.827490596229589	0.989169948574827	0.573163663288478
chr1	26468941	26469184	243	+	utr3	DHDDS	0.761069514419534	1	0.678786580886934	1	0.571821541702919	0.999541554038578	-0.0461693358390396	0.150030444947612	0.687362993662152	0.968556242675243	-0.196199780786651
chr1	26472437	26472660	223	+	utr5	HMGN2	0.948994473561879	1	0.95652846972312	1	0.847466199651059	0.999541554038578	0.193437560320869	0.0320661450581744	0.939966073455579	0.998355841421982	0.161371415262695
chr1	26529773	26529976	203	+	utr5	RPS6KA1	0.922153967009833	1	0.99455908389437	1	0.974974762168191	0.999541554038578	-0.523112009170456	-0.910815960073755	0.0144796392746353	0.14207012531121	0.387703950903299
chr1	26574191	26574649	458	+	utr3	RPS6KA1	0.821010426140639	1	0.755330861837023	1	0.675433247957048	0.999541554038578	-0.921889223637024	-0.910815960073755	0.0144796392746353	0.14207012531121	-0.0110732635632689
chr1	26696049	26696271	222	+	utr5	ARID1A	0.475373174003237	1	0.413833914914474	1	0.355578561977997	0.999541554038578	-0.300140749615493	-0.350403412741495	0.336178951688868	0.840387712867565	0.0502626631260021
chr1	26696375	26697156	781	+	utr5	ARID1A	0.98306305262355	1	0.912891557215629	1	0.979470741054127	0.999541554038578	-0.203336781475626	-0.350403412741495	0.336178951688868	0.840387712867565	0.147066631265869
chr1	26697235	26697490	255	+	exon	ARID1A	0.680023098331429	1	0.757519378481852	1	0.687694648232758	0.999541554038578	-0.00435328502259628	-0.350403412741495	0.336178951688868	0.840387712867565	0.346050127718899
chr1	26731293	26731440	147	+	exon	ARID1A	0.949519076798876	1	0.868436629051013	1	0.947050462603764	0.999541554038578	-0.661796561255792	-0.350403412741495	0.336178951688868	0.840387712867565	-0.311393148514296
chr1	26779370	26779580	210	+	utr3	ARID1A	0.62789490093524	1	0.721670007708914	1	0.73192338311401	0.999541554038578	-0.129431799873723	-0.350403412741495	0.336178951688868	0.840387712867565	0.220971612867772
chr1	26779861	26780664	803	+	utr3	ARID1A	0.962437740454882	1	0.938316966173329	1	0.91880057003859	0.999541554038578	-0.199879217135294	-0.350403412741495	0.336178951688868	0.840387712867565	0.150524195606201
chr1	26863673	26863779	106	+	exon	SFN	0.924190833005954	1	0.961146214965472	1	0.966759436722679	0.999541554038578	-0.947558854341258	-1.10566502767849	0.397739839497378	0.881189149015083	0.158106173337232
chr1	26889795	26889926	131	-	exon	GPN2	0.924394859386937	1	0.986797055878765	1	0.961556049370853	0.999541554038578	-0.407924727933015	-0.692507108327072	0.0578611883878644	0.35826137144592	0.284582380394057
chr1	26890098	26890248	150	-	utr5	GPN2	0.448321341127205	1	0.528977486673229	1	0.526294424712093	0.999541554038578	-0.277431880670877	-0.692507108327072	0.0578611883878644	0.35826137144592	0.415075227656195
chr1	26897322	26897626	304	-	exon	GPATCH3	0.707405106752395	1	0.790935051665438	1	0.793222538147149	0.999541554038578	-0.356443937945951	-0.320365513371083	0.406883960703915	0.886203875066589	-0.0360784245748677
chr1	26921766	26921919	153	+	utr5	NUDC	0.883183323165432	1	0.802889474436611	1	0.793573534590959	0.999541554038578	0.000790986212740263	-0.16042707133924	0.681807448417778	0.967847855774676	0.16121805755198
chr1	26993796	26993994	198	+	exon	TRNP1	0.61095981554417	1	0.557999036100456	1	0.664412274259332	0.999541554038578	-0.712524300116541	-0.573223007658252	0.147585453591825	0.604044180897086	-0.139301292458289
chr1	26994386	26994520	134	+	utr3	TRNP1	0.934206875516694	1	0.876828808221257	1	0.930427896948238	0.999541554038578	-0.66943321870379	-0.573223007658252	0.147585453591825	0.604044180897086	-0.0962102110455381
chr1	27100175	27100380	205	-	utr3	SLC9A1	0.973832553932414	1	0.979649355612456	1	0.988807926571863	0.999541554038578	-0.761226471258308	-1.02042434905533	0.0065067808653304	0.0773803460008244	0.259197877797024
chr1	27322225	27322384	159	+	utr5	TMEM222	0.392866036946168	1	0.420573682468343	1	0.261795861016521	0.999541554038578	0.356232563747601	-0.702470514486031	0.052567010471325	0.338334821703063	1.05870307823363
chr1	27335536	27335688	152	+	utr3	TMEM222	0.285142526774226	1	0.365017670743104	1	0.461064762223447	0.999541554038578	-0.0637460020722186	-0.702470514486031	0.052567010471325	0.338334821703063	0.638724512413813
chr1	27490018	27490131	113	-	utr5	WASF2	0.759617733621978	1	0.8076337152924	1	0.835937298601523	0.999541554038578	0.320958041553893	0.0878214896972935	0.809407205158653	0.988656384695637	0.233136551856599
chr1	27547402	27547840	438	-	exon	AHDC1	0.708573660158816	1	0.767779184958266	1	0.88309894321659	0.999541554038578	1.09544597957903	0.790590173396494	0.0849717632406353	0.451376899453288	0.304855806182534
chr1	27548161	27548261	100	-	exon	AHDC1	0.504595156086749	1	0.470697275694328	1	0.227600955971941	0.999541554038578	0.20553995320082	0.790590173396494	0.0849717632406353	0.451376899453288	-0.585050220195674
chr1	27548408	27548603	195	-	exon	AHDC1	0.85239119146424	1	0.918151668738793	1	0.814342170189594	0.999541554038578	1.1728078570212	0.790590173396494	0.0849717632406353	0.451376899453288	0.382217683624704
chr1	27548669	27548928	259	-	exon	AHDC1	0.697395784794865	1	0.750713908230715	1	0.828530017718403	0.999541554038578	1.09646134704261	0.790590173396494	0.0849717632406353	0.451376899453288	0.305871173646116
chr1	27548997	27549415	418	-	exon	AHDC1	0.886243551797641	1	0.961542264255044	1	0.693677377174045	0.999541554038578	1.07901821226669	0.790590173396494	0.0849717632406353	0.451376899453288	0.288428038870198
chr1	27549589	27550176	587	-	exon	AHDC1	0.556693608873749	1	0.616013525783893	1	0.709178858568434	0.999541554038578	1.22553378314219	0.790590173396494	0.0849717632406353	0.451376899453288	0.434943609745698
chr1	27550819	27551462	643	-	exon	AHDC1	0.839995516553592	1	0.765405820426431	1	0.415659279375191	0.999541554038578	0.842672311759599	0.790590173396494	0.0849717632406353	0.451376899453288	0.0520821383631048
chr1	27551990	27552095	105	-	exon	AHDC1	0.279311678623185	1	0.306233055891158	1	0.390282419770007	0.999541554038578	1.84939191396123	0.790590173396494	0.0849717632406353	0.451376899453288	1.05880174056474
chr1	27603972	27604119	147	-	intron	AHDC1	0.787460794123506	1	0.82766567994458	1	0.946003360188274	0.999541554038578	1.62510829161703	0.790590173396494	0.0849717632406353	0.451376899453288	0.834518118220535
chr1	27830825	27830944	119	+	utr5	PPP1R8	0.909264424384714	1	0.955533877436468	1	0.848706531383156	0.999541554038578	-0.337880686595313	-0.427441855484981	0.297228766160779	0.808275851897911	0.0895611688896681
chr1	27850127	27850354	227	+	exon	PPP1R8	0.621334637937626	1	0.564788599426445	1	0.659165298685936	0.999541554038578	-0.581889218433989	-0.427441855484981	0.297228766160779	0.808275851897911	-0.154447362949008
chr1	27914448	27914568	120	-	utr5	RPA2	0.784273935150163	1	0.735280921738079	1	0.644171040243012	0.999541554038578	0.00569607346646984	0.0183177674473143	0.964211175226394	0.99846783197211	-0.0126216939808445
chr1	28096289	28096389	100	-	exon	SPCS2P4	0.323363680579948	1	0.389500419105426	1	0.473139273942937	0.999541554038578	0.607162110178763	-0.0505376224196407	0.901144202691647	0.995428371319268	0.657699732598404
chr1	28232902	28233020	118	-	utr5	DNAJC8	0.391736587630673	1	0.334291008108427	1	0.206562959890347	0.999541554038578	-0.417830219630855	-0.395657691649887	0.281106472279958	0.791366580959177	-0.022172527980968
chr1	28236123	28236429	306	+	utr5	ATPIF1	0.842696153869885	1	0.764643751695071	1	0.703184990847923	0.999541554038578	-0.937465063419331	-0.900482148138731	0.0179762117512989	0.165228738141008	-0.0369829152806003
chr1	28259527	28259690	163	+	utr5	SESN2	0.422536300003195	1	0.478341357093086	1	0.43036695964905	0.999541554038578	-0.666493888945893	-1.21688024545474	0.00579438450835556	0.0704258425429962	0.550386356508849
chr1	28280858	28281168	310	+	utr3	SESN2	0.240178698039191	1	0.256832767965859	1	0.178285833485588	0.999541554038578	-0.126316632666868	-1.21688024545474	0.00579438450835556	0.0704258425429962	1.09056361278787
chr1	28334509	28334813	304	+	exon	MED18	0.772601552718668	1	0.84229710328978	1	0.811305101670084	0.999541554038578	-0.86700040847253	-1.13864815565863	0.00811961860367045	0.0914973634206651	0.271647747186102
chr1	28466536	28466720	184	+	utr3	PHACTR4	0.73881350148792	1	0.672483344727229	1	0.598761023466594	0.999541554038578	-1.44446290853487	-1.04985515864109	0.00401935160696734	0.0534827037937506	-0.394607749893774
chr1	28518269	28518369	100	+	utr5	RCC1	0.493953957731692	1	0.449981252414869	1	0.334710051762115	0.999541554038578	0.481152939229933	-0.137167968358848	0.721437334542228	0.975279524970976	0.618320907588782
chr1	28592531	28592637	106	+	exon	RAB42	0.548186887017643	1	0.497664224123222	1	0.298586474906511	0.999541554038578	0.661424667835141	1.20922847732399	0.0223210719857202	0.193449290542909	-0.54780380948885
chr1	28593905	28594282	377	+	utr3	RAB42	0.980754102979408	1	0.911462724872466	1	0.714254277372864	0.999541554038578	1.0482046674219	1.20922847732399	0.0223210719857202	0.193449290542909	-0.161023809902093
chr1	28594897	28594997	100	+	utr3	RAB42	0.966694994955353	1	0.983479257732811	1	0.810838607540595	0.999541554038578	1.13197017955541	1.20922847732399	0.0223210719857202	0.193449290542909	-0.0772582977685767
chr1	28714303	28714485	182	+	exon	GMEB1	0.909549687289295	1	0.848760834252175	1	0.807032101342196	0.999541554038578	0.172526136792521	0.0627801040963568	0.887403123045403	0.992908570202183	0.109746032696164
chr1	28714592	28714692	100	+	exon	GMEB1	0.923776133741599	1	0.964866180298777	1	0.892522227312963	0.999541554038578	0.31616255041225	0.0627801040963568	0.887403123045403	0.992908570202183	0.253382446315894
chr1	28736958	28737107	149	+	utr5	YTHDF2	0.747953562526423	1	0.805242684168896	1	0.622432570085123	0.999541554038578	0.0388981676614414	-0.358934498148121	0.37260736274275	0.865886713350364	0.397832665809563
chr1	28742682	28742824	142	+	exon	YTHDF2	0.448791771771045	1	0.40293735512066	1	0.382320465220363	0.999541554038578	-0.799461311943889	-0.358934498148121	0.37260736274275	0.865886713350364	-0.440526813795768
chr1	28743284	28743865	581	+	exon	YTHDF2	0.453765352164893	1	0.408636519263936	1	0.340489426253583	0.999541554038578	-0.895827287072762	-0.358934498148121	0.37260736274275	0.865886713350364	-0.536892788924641
chr1	28887140	28887268	128	+	utr5	EPB41	0.612588707473182	1	0.664788488455338	1	0.63668603176796	0.999541554038578	0.307940172324311	-0.935259076789184	0.0133187421483075	0.133760270607734	1.2431992491135
chr1	28914579	28914745	166	+	utr5	EPB41	0.281980932129841	1	0.268165128647725	1	0.0334308093642104	0.999541554038578	-2.97942517032771	-0.935259076789184	0.0133187421483075	0.133760270607734	-2.04416609353852
chr1	28987402	28987771	369	+	utr5	EPB41	0.240734065880756	1	0.33558356580967	1	0.312616154780868	0.999541554038578	-0.379514451859646	-0.935259076789184	0.0133187421483075	0.133760270607734	0.555744624929538
chr1	29148775	29148964	189	-	exon	SRSF4	0.234544248824973	1	0.296761672256965	1	0.436848855138155	0.999541554038578	0.865669350412046	0.0110134124422987	0.975984765517316	0.99846783197211	0.854655937969747
chr1	30872810	30873104	294	-	utr3	SDC3	0.757344825775423	1	0.827519851485104	1	0.877260918606752	0.999541554038578	-0.107737069173182	-0.245464480974501	0.544107009929591	0.940273091014674	0.137727411801319
chr1	30874313	30874477	164	-	exon	SDC3	0.720547670386112	1	0.646581458431982	1	0.582894544521425	0.999541554038578	-0.390366895588308	-0.245464480974501	0.544107009929591	0.940273091014674	-0.144902414613806
chr1	30876658	30876872	214	-	exon	SDC3	0.800550686219631	1	0.897554360388889	1	0.956705567612976	0.999541554038578	-0.0889741567654902	-0.245464480974501	0.544107009929591	0.940273091014674	0.156490324209011
chr1	30908587	30908699	112	-	utr5	SDC3	0.900585537032179	1	0.979957645984181	1	0.944750305017779	0.999541554038578	0.353697700752959	-0.245464480974501	0.544107009929591	0.940273091014674	0.599162181727461
chr1	31059427	31059589	162	-	utr5	PUM1	0.840328236065981	1	0.926418448218966	1	0.84301189126743	0.999541554038578	-0.111761052343507	-0.262251141828383	0.508873488043953	0.927198745827551	0.150490089484877
chr1	31065571	31065683	112	-	utr5	PUM1	0.854589297890875	1	0.797227388389638	1	0.827174631910848	0.999541554038578	-0.0750444380870599	-0.262251141828383	0.508873488043953	0.927198745827551	0.187206703741323
chr1	31296643	31296745	102	-	exon	SNRNP40	0.747296667609497	1	0.686467264927578	1	0.812991484696632	0.999541554038578	-0.195546776688386	-0.356383974329792	0.329977221972929	0.835400211159464	0.160837197641405
chr1	31586797	31587316	519	+	utr3	TINAGL1	0.948070107300574	1	0.999530065802248	1	0.71251878133735	0.999541554038578	-0.984196533629442	-1.27151913773045	0.00259042776171579	0.0376682321949139	0.287322604101006
chr1	31587475	31587585	110	+	utr3	TINAGL1	0.0941026313122513	1	0.0997086586018528	1	0.0840271940727048	0.999541554038578	0.155475529088266	-1.27151913773045	0.00259042776171579	0.0376682321949139	1.42699466681871
chr1	31630497	31630597	100	-	utr3	PEF1	0.702614387704469	1	0.764932941708372	1	0.770310063192399	0.999541554038578	-0.251222720268219	-0.522767685037955	0.1565183488676	0.621239793487384	0.271544964769735
chr1	31937991	31938346	355	-	exon	PTP4A2	0.665142817658126	1	0.616075153723146	1	0.714913144097252	0.999541554038578	0.0935436134536049	0.0299087917123595	0.934097664619799	0.997885328706177	0.0636348217412453
chr1	32013893	32013998	105	+	utr5	KHDRBS1	0.784941556644132	1	0.73279472794184	1	0.87609553186904	0.999541554038578	-0.151261705503141	0.0686634765158061	0.872194107131848	0.991796828065007	-0.219925182018947
chr1	32170894	32171151	257	+	utr3	KPNA6	0.653683021861281	1	0.724168693350885	1	0.691845154922396	0.999541554038578	0.0528875598203978	-0.080332215781446	0.82372648211549	0.988861458042204	0.133219775601844
chr1	32179738	32179853	115	+	utr5	TXLNA	0.753290853586506	1	0.816584522694971	1	0.755487915648888	0.999541554038578	0.195643317095834	0.0168808226227103	0.963439986815045	0.99846783197211	0.178762494473124
chr1	32180290	32180426	136	+	utr5	TXLNA	0.620718616000977	1	0.69494865438114	1	0.784407887837372	0.999541554038578	0.435733832995083	0.0168808226227103	0.963439986815045	0.99846783197211	0.418853010372373
chr1	32194916	32195271	355	+	utr3	TXLNA	0.680698380307761	1	0.614662491578165	1	0.604274037802336	0.999541554038578	-0.140248548818057	0.0168808226227103	0.963439986815045	0.99846783197211	-0.157129371440768
chr1	32207804	32207947	143	+	exon	IQCC	0.590665657695036	1	0.533870517178695	1	0.347502065286236	0.999541554038578	-1.83403675391074	-0.676072629177761	0.132498761949274	0.572213351433622	-1.15796412473298
chr1	32216382	32216620	238	-	utr3	TMEM234	0.832474062663006	1	0.903749477267679	1	0.914030730233354	0.999541554038578	0.35028784126219	-0.322764114048115	0.407093483812011	0.886226014571555	0.673051955310305
chr1	32222427	32222653	226	+	utr5	EIF3I	0.836180989655508	1	0.758697751957455	1	0.871061309749243	0.999541554038578	-0.0571877907151568	-0.1142132393651	0.747537581861443	0.978985330764017	0.0570254486499433
chr1	32334473	32334598	125	-	utr3	MARCKSL1	0.582889671783366	1	0.662919349580424	1	0.796141617125811	0.999541554038578	0.208267847206814	-0.206784501295617	0.609502966712327	0.952307548593286	0.415052348502431
chr1	32335994	32336225	231	-	utr5	MARCKSL1	0.453983534464472	1	0.548326598173974	1	0.637285967897338	0.999541554038578	0.352758727675036	-0.206784501295617	0.609502966712327	0.952307548593286	0.559543228970653
chr1	32376249	32376486	237	-	utr3	BSDC1	0.58796619889192	1	0.531970552703108	1	0.564511354088313	0.999541554038578	-0.360140669180545	0.0108140515137121	0.975847463451282	0.99846783197211	-0.370954720694257
chr1	32651223	32651333	110	+	utr5	RBBP4	0.433178470960263	1	0.495038260972246	1	0.369346316114447	0.999541554038578	0.573071914935506	-0.119908559557025	0.760086578498945	0.981137675999761	0.692980474492531
chr1	32769961	32770200	239	+	exon	KIAA1522	0.81678549836888	1	0.729164107374993	1	0.807936656071866	0.999541554038578	-0.686041170804146	-0.589173182809351	0.0996501947080477	0.491550950292551	-0.0968679879947957
chr1	32771409	32771520	111	+	exon	KIAA1522	0.585619024772003	1	0.638639457336355	1	0.482463188795124	0.999541554038578	-0.0234658983116968	-0.589173182809351	0.0996501947080477	0.491550950292551	0.565707284497654
chr1	32771969	32772455	486	+	exon	KIAA1522	0.720625855007403	1	0.838669348109463	1	0.919267565289367	0.999541554038578	-0.332974243866811	-0.589173182809351	0.0996501947080477	0.491550950292551	0.25619893894254
chr1	32775765	32775921	156	-	utr3	YARS	0.815688155905513	1	0.858443199834841	1	0.927220530895608	0.999541554038578	-0.150167181808437	-0.539444874395657	0.250400942031974	0.757818603726876	0.38927769258722
chr1	32817146	32817365	219	-	utr5	YARS	0.962833461589875	1	0.98840480133796	1	0.977792536901115	0.999541554038578	-0.18843018938467	-0.539444874395657	0.250400942031974	0.757818603726876	0.351014685010987
chr1	32826588	32826770	182	+	exon	S100PBP	0.66894174868122	1	0.740560996554315	1	0.66646136532423	0.999541554038578	0.510463582484404	0.179875967042242	0.651828229975667	0.962246047966535	0.330587615442162
chr1	32936883	32937186	303	-	utr3	RNF19B	0.62348585752194	1	0.659657510256464	1	0.411672184713447	0.999541554038578	0.780966333739745	0.152892715052774	0.750810770004604	0.979364406204466	0.628073618686971
chr1	32964642	32964754	112	-	exon	RNF19B	0.957981653513363	1	0.99822641117417	1	0.823378531032743	0.999541554038578	0.56110264341158	0.152892715052774	0.750810770004604	0.979364406204466	0.408209928358805
chr1	33008109	33008270	161	-	utr3	AK2	0.817119188192833	1	0.840461580737252	1	0.573937243318251	0.999541554038578	-0.47513840612119	-0.364015520752305	0.34161759832584	0.845474908211641	-0.111122885368885
chr1	33036669	33036869	200	-	utr5	AK2	0.682676778311574	1	0.773515458452157	1	0.6795105675073	0.999541554038578	0.0066262455313707	-0.364015520752305	0.34161759832584	0.845474908211641	0.370641766283675
chr1	33299445	33299660	215	+	utr3	ZNF362	0.437601717202768	1	0.372383772709006	1	0.157565435804742	0.999541554038578	-0.06969616997366	0.343884466076998	0.40243784257952	0.884256294715985	-0.413580636050658
chr1	33324728	33324992	264	-	utr3	PHC2	0.773632523110802	1	0.850383746571057	1	0.754315534021029	0.999541554038578	-0.132742496915899	-0.44435547074906	0.270290143052889	0.780714767315882	0.311612973833161
chr1	33349601	33349893	292	-	utr5	PHC2	0.967294295111767	1	0.969857157357213	1	0.94583519593446	0.999541554038578	-0.272630184568844	-0.44435547074906	0.270290143052889	0.780714767315882	0.171725286180216
chr1	33479232	33479431	199	+	utr5	ZSCAN20	0.671597786921424	1	0.712665339169649	1	0.581184282465456	0.999541554038578	-0.14375429023696	-0.409813834267708	0.299422289460847	0.808979506290916	0.266059544030748
chr1	33493372	33493570	198	+	exon	ZSCAN20	0.910987051452541	1	0.850462380699256	1	0.793154225058603	0.999541554038578	-0.550481598582238	-0.409813834267708	0.299422289460847	0.808979506290916	-0.14066776431453
chr1	34855348	34855817	469	-	utr3	SMIM12	0.530057799511516	1	0.671138268843566	1	0.659392758570528	0.999541554038578	0.246729034563317	-0.0232026066009658	0.950996719730113	0.99846783197211	0.269931641164282
chr1	34985173	34985282	109	-	exon	RP11-244H3.1	0.602118252304072	1	0.649030293483776	1	0.602549598633043	0.999541554038578	0.501368023587563	0.21741163206774	0.66698966035088	0.964546383928815	0.283956391519823
chr1	34985379	34985479	100	-	intron	RP11-244H3.4	0.525385862931103	1	0.542495442803936	1	0.443222591821776	0.999541554038578	3.41628428787723	-0.723090275267662	0.88450471540766	NA	4.13937456314489
chr1	35192524	35193045	521	-	exon	SFPQ	0.664845464730384	1	0.615004883068568	1	0.637841542521355	0.999541554038578	-0.109223372811768	0.0733307994305628	0.847540978601345	0.990210669638646	-0.18255417224233
chr1	35268807	35269084	277	+	utr5	ZMYM4	0.51640713631284	1	0.569909992660856	1	0.402311051885867	0.999541554038578	0.0547621021539103	-0.609389189791966	0.125830495601418	0.559441185497041	0.664151291945876
chr1	35433828	35433979	151	-	utr3	KIAA0319L	0.406131385033362	1	0.466237467219952	1	0.543378500258177	0.999541554038578	0.237436626650838	-0.557529738813104	0.120789769963032	0.54830224892149	0.794966365463943
chr1	35506820	35507101	281	-	exon	KIAA0319L	0.270581391043322	1	0.235435088915865	1	0.203792679306166	0.999541554038578	-1.1860767517963	-0.557529738813104	0.120789769963032	0.54830224892149	-0.628547012983194
chr1	35557861	35557983	122	-	utr5	KIAA0319L	0.79840098970924	1	0.86679249969647	1	0.816894496538061	0.999541554038578	-0.0167312243655648	-0.557529738813104	0.120789769963032	0.54830224892149	0.54079851444754
chr1	35560435	35560619	184	+	exon	NCDN	0.532515620230843	1	0.622348998655015	1	0.544750430641776	0.999541554038578	0.262531275326499	-0.121116916325071	0.74136880314557	0.976997487465776	0.38364819165157
chr1	35560981	35561098	117	+	exon	NCDN	0.361955419173023	1	0.445584975474024	1	0.512422193904818	0.999541554038578	0.409840243365093	-0.121116916325071	0.74136880314557	0.976997487465776	0.530957159690164
chr1	35641401	35641523	122	-	utr5	PSMB2	0.623522537710923	1	0.551373425549043	1	0.539832582050952	0.999541554038578	0.242344219604654	0.219583353836466	0.56885092308941	0.945767372828309	0.0227608657681885
chr1	35715725	35716043	318	-	exon	C1orf216	0.959831172314352	1	0.873885432013716	1	0.930603750566931	0.999541554038578	0.300755610418905	0.328110650767195	0.389520247771021	0.875980155309251	-0.0273550403482896
chr1	35718708	35718849	141	-	utr5	C1orf216	0.579259235049874	1	0.637198664466753	1	0.598982395451387	0.999541554038578	0.960824105392576	0.328110650767195	0.389520247771021	0.875980155309251	0.632713454625381
chr1	35769860	35769960	100	-	utr5	CLSPN	0.484589496327737	1	0.434453240029116	1	0.0812476041560392	0.999541554038578	-1.62478648190126	-0.261853740401366	0.828472345168662	0.989169948574827	-1.36293274149989
chr1	35855802	35855941	139	+	utr3	AGO4	0.470856479532182	1	0.446474193123174	1	0.172714187544235	0.999541554038578	-1.07002664887985	0.375876898915559	0.322586919375192	0.829797149606534	-1.44590354779541
chr1	35883238	35883354	116	+	utr5	AGO1	0.857918142472654	1	0.785687771154476	1	0.64576680738084	0.999541554038578	0.336098247418349	-0.0296848875682106	0.943153890911257	0.99846783197211	0.36578313498656
chr1	36088902	36089006	104	+	utr5	ADPRHL2	0.0989504604090156	1	0.112478118400345	1	0.0929555311575503	0.999541554038578	1.16013482518464	-0.300865363868479	0.412686825996339	0.889994181957887	1.46100018905312
chr1	36093187	36093338	151	+	exon	ADPRHL2	0.628932211533996	1	0.568969301378584	1	0.663991712097796	0.999541554038578	-0.667761108198564	-0.300865363868479	0.412686825996339	0.889994181957887	-0.366895744330085
chr1	36093534	36093634	100	+	utr3	ADPRHL2	0.89353630009645	1	0.832308045340281	1	0.814047903666684	0.999541554038578	-0.352091191670933	-0.300865363868479	0.412686825996339	0.889994181957887	-0.0512258278024534
chr1	36137013	36137213	200	-	utr3	TRAPPC3	0.779917202055245	1	0.698090364094354	1	0.651505493974703	0.999541554038578	-0.28609197955766	-0.192819576511657	0.605913828407287	0.951931901988908	-0.0932724030460025
chr1	36149285	36149478	193	-	utr5	TRAPPC3	0.697936607043823	1	0.762285863967903	1	0.795379111555607	0.999541554038578	0.201766359622728	-0.192819576511657	0.605913828407287	0.951931901988908	0.394585936134385
chr1	36156165	36156417	252	+	utr5	MAP7D1	0.913253739110347	1	0.825507610489858	1	0.845135033642126	0.999541554038578	0.495335142298934	0.094099610113453	0.792389933685226	0.984971189066954	0.401235532185481
chr1	36303953	36304239	286	+	utr3	THRAP3	0.783130182666838	1	0.882600548276582	1	0.988557078389743	0.999541554038578	-0.178749960445776	-0.448219531242735	0.212472729976584	0.713084976333765	0.269469570796959
chr1	36322060	36322747	687	+	utr3	SH3D21	0.937803557943913	1	0.859405534386703	1	0.740997290670639	0.999541554038578	-0.187969423037428	0.477942224565276	0.349854742675938	0.851631171926871	-0.665911647602703
chr1	36322959	36323125	166	-	utr5	EVA1B	0.693733731477439	1	0.762511536333052	1	0.883470139819261	0.999541554038578	0.0758287314277394	-0.287455370797543	0.49100070554475	0.920162149517572	0.363284102225282
chr1	36323384	36323632	248	-	exon	EVA1B	0.573763389216913	1	0.630412732866164	1	0.619254799321266	0.999541554038578	0.40154355358595	-0.287455370797543	0.49100070554475	0.920162149517572	0.688998924383492
chr1	36385730	36385899	169	-	utr5	STK40	0.919888593805431	1	0.848736518350171	1	0.942629554865406	0.999541554038578	0.0594029028179081	-0.263074246779122	0.499599796554143	0.923583385359963	0.32247714959703
chr1	36393691	36394199	508	-	utr3	LSM10	0.785136929917364	1	0.883758979680426	1	0.87211981732194	0.999541554038578	0.0860392566784504	-0.150297055237381	0.684134589354108	0.968022585936931	0.236336311915832
chr1	36397699	36397898	199	-	utr5	LSM10	0.971472380987235	1	0.889015000353311	1	0.897710334822975	0.999541554038578	0.033696517508357	-0.150297055237381	0.684134589354108	0.968022585936931	0.183993572745738
chr1	36464224	36464350	126	-	utr5	MRPS15	0.434832065899434	1	0.494688310067321	1	0.599012681900775	0.999541554038578	0.477618824400773	-0.253961386327182	0.494704342085593	0.921390584967926	0.731580210727955
chr1	37475460	37475581	121	+	utr5	ZC3H12A	0.664527879155476	1	0.699090237804078	1	0.513686765010819	0.999541554038578	1.57550381815341	0.586006510593011	0.172601509111265	0.652671293562437	0.989497307560404
chr1	37482931	37483177	246	+	exon	ZC3H12A	0.939337935855755	1	0.986054582328989	1	0.894449896497823	0.999541554038578	0.739132832790126	0.586006510593011	0.172601509111265	0.652671293562437	0.153126322197115
chr1	37537796	37537912	116	-	exon	SNIP1	0.714709220122779	1	0.764013902191805	1	0.610098527965694	0.999541554038578	0.81860272370813	0.0760903262308239	0.861269154980562	0.991796828065007	0.742512397477306
chr1	37595810	37595911	101	-	utr5	GNL2	0.341859892787184	1	0.389837666770242	1	0.265130274179911	0.999541554038578	0.657483276508272	-0.12028888440158	0.756244592171917	0.980773932448347	0.777772160909851
chr1	37794305	37794473	168	+	exon	MANEAL	0.518135233839116	1	0.466626519144736	1	0.590900446066096	0.999541554038578	-0.422393743746686	-0.180036039128834	0.672110828597249	0.964768766558903	-0.242357704617852
chr1	37799798	37800163	365	+	utr3	MANEAL	0.631949995166061	1	0.728032867019285	1	0.798310097239491	0.999541554038578	-0.0394953055109406	-0.180036039128834	0.672110828597249	0.964768766558903	0.140540733617893
chr1	37800339	37800488	149	+	utr3	MANEAL	0.736302639676933	1	0.669335704404885	1	0.57989364328054	0.999541554038578	-0.577083560602055	-0.180036039128834	0.672110828597249	0.964768766558903	-0.39704752147322
chr1	37807824	37808231	407	-	utr5	YRDC	0.919688567820522	1	0.988685425489212	1	0.879891059488923	0.999541554038578	-0.655868856263751	-0.879610938623345	0.0764767503098264	0.424749728410793	0.223742082359594
chr1	37808516	37808732	216	+	utr5	C1orf122	0.613999799217069	1	0.726780010902971	1	0.787213011540023	0.999541554038578	0.217846110434192	-0.255629235074918	0.480534163449134	0.914928214966496	0.473475345509109
chr1	37808986	37809180	194	+	utr3	C1orf122	0.974392703684435	1	0.929728541493184	1	0.895420826051962	0.999541554038578	-0.199853136167566	-0.255629235074918	0.480534163449134	0.914928214966496	0.0557760989073522
chr1	37815198	37815482	284	-	exon	MTF1	0.767205978396798	1	0.817408556866932	1	0.732209102248604	0.999541554038578	0.10133257512877	-0.168164556188086	0.676057999412804	0.966013089599325	0.269497131316856
chr1	37822245	37822432	187	-	exon	MTF1	0.385370082515096	1	0.343103213409983	1	0.188348921319368	0.999541554038578	-0.817707333126012	-0.168164556188086	0.676057999412804	0.966013089599325	-0.649542776937927
chr1	38005364	38005497	133	-	utr5	FHL3	0.501913176872868	1	0.447925426291516	1	0.484983846533713	0.999541554038578	0.67766382686488	0.760336755539246	0.0382300413248827	0.276612012118688	-0.0826729286743657
chr1	38012742	38012846	104	+	utr5	UTP11	0.651534046980139	1	0.602216644998238	1	0.613964975658655	0.999541554038578	0.143690116401895	0.255818610609752	0.503947017245401	0.925952749658569	-0.112128494207858
chr1	38839033	38839155	122	-	utr3	RRAGC	0.739256249647787	1	0.783108136439332	1	0.662098998246613	0.999541554038578	-0.584068466708673	-0.535777305164925	0.191846475152257	0.681321221775157	-0.0482911615437486
chr1	38991306	38991572	266	+	utr5	AKIRIN1	0.864023229843271	1	0.824361902341063	1	0.997141914181002	0.999541554038578	-0.753304195560428	-0.61873926590847	0.174890637952269	0.656410121111124	-0.134564929651958
chr1	39026363	39026473	110	+	utr5	NDUFS5	0.941445051335171	1	0.980648110078544	1	0.865612721676824	0.999541554038578	0.0451395312393145	0.0122418709477445	0.977920789388805	0.99846783197211	0.03289766029157
chr1	39028672	39028800	128	+	utr5	NDUFS5	0.871629587621045	1	0.956096927598649	1	0.887685586887892	0.999541554038578	0.225146114779487	0.0122418709477445	0.977920789388805	0.99846783197211	0.212904243831742
chr1	39105423	39105543	120	+	utr5	MACF1	0.974279636508487	1	0.941863373152914	1	0.971490537195744	0.999541554038578	0.0318550675890015	-0.956279389228735	0.00944470859738702	0.103220208631389	0.988134456817736
chr1	39388373	39388558	185	+	exon	MACF1	0.951592674812103	1	0.887723035512431	1	0.974503008458285	0.999541554038578	-0.111945506742399	-0.956279389228735	0.00944470859738702	0.103220208631389	0.844333882486336
chr1	39409086	39409835	749	+	utr5	MACF1	0.933411701114019	1	0.986547911534425	1	0.98848968399962	0.999541554038578	-1.182993418321	-0.956279389228735	0.00944470859738702	0.103220208631389	-0.226714029092261
chr1	39410084	39410471	387	+	utr5	MACF1	0.910068294111806	1	0.837667743319864	1	0.862273516039561	0.999541554038578	-1.28871906709946	-0.956279389228735	0.00944470859738702	0.103220208631389	-0.332439677870729
chr1	39411238	39411726	488	+	exon	MACF1	0.793947454566206	1	0.872011003967874	1	0.81022398061887	0.999541554038578	-1.36721374021657	-0.956279389228735	0.00944470859738702	0.103220208631389	-0.410934350987837
chr1	39411905	39412241	336	+	exon	MACF1	0.877389222912836	1	0.816626098737827	1	0.815059317993898	0.999541554038578	-1.739764211045	-0.956279389228735	0.00944470859738702	0.103220208631389	-0.783484821816263
chr1	39412523	39412893	370	+	exon	MACF1	0.810168547287234	1	0.753623876618008	1	0.702903728001684	0.999541554038578	-1.53876497643475	-0.956279389228735	0.00944470859738702	0.103220208631389	-0.582485587206016
chr1	39413999	39414462	463	+	exon	MACF1	0.455371741789209	1	0.514341238583421	1	0.395362299392737	0.999541554038578	-1.10107105304871	-0.956279389228735	0.00944470859738702	0.103220208631389	-0.144791663819972
chr1	39576061	39576162	101	-	utr5	PABPC4	0.589362579604332	1	0.530708864961286	1	0.759309512733891	0.999541554038578	-0.252110104133985	-0.123757650398514	0.733547589716635	0.976588337714256	-0.128352453735471
chr1	39788586	39788692	106	-	utr5	BMP8B	0.507078820324846	1	0.436878020287117	1	0.632172713392925	0.999541554038578	0.785242537795598	1.1714095745466	0.00392731744078047	0.0524592831308651	-0.386167036750999
chr1	39883376	39883486	110	-	utr5	TRIT1	0.630645329060044	1	0.663376089518256	1	0.428216888001033	0.999541554038578	-0.203603443556554	-0.383504026303325	0.337327658202258	0.842070811244205	0.17990058274677
chr1	40040767	40040871	104	+	utr5	CAP1	0.478421083491004	1	0.560580058754837	1	0.494530278184494	0.999541554038578	1.03828979706937	0.439771312278151	0.242552469333574	0.748937597788193	0.598518484791218
chr1	40059292	40059436	144	+	utr5	CAP1	0.593336601889447	1	0.715877168337223	1	0.71331858196928	0.999541554038578	0.823800467512382	0.439771312278151	0.242552469333574	0.748937597788193	0.384029155234231
chr1	40097107	40097239	132	-	utr5	PPT1	0.590990853074295	1	0.564447215303544	1	0.354079946980524	0.999541554038578	-0.751649622603895	-0.0549311623356496	0.8878840056247	0.992908570202183	-0.696718460268246
chr1	40240202	40240393	191	+	exon	RLF	0.808535831587681	1	0.764426544853914	1	0.801750103639312	0.999541554038578	0.0939169816286673	0.2798178375042	0.548579582092542	0.941259459544464	-0.185900855875533
chr1	40257597	40257885	288	-	exon	RP1-39G22.7	0.554693663270995	1	0.607990531232503	1	0.655996183104188	0.999541554038578	-0.487234040341493	-0.607436016652986	0.293245943459647	0.803913464823327	0.120201976311493
chr1	40292536	40292670	134	+	utr3	ZMPSTE24	0.651981490921448	1	0.624211822402171	1	0.4210901562766	0.999541554038578	-1.37279231381318	-0.541335197569975	0.234010250242392	0.738589149582306	-0.831457116243203
chr1	40463029	40463198	169	+	utr3	ZFP69B	0.189516593611818	1	0.152945912426086	1	0.00688715720971274	0.400281577028505	-1.71616494066995	-0.791624172245509	0.184576826277902	0.670417347656773	-0.924540768424438
chr1	40691678	40691853	175	+	utr5	NFYC	0.665034977872415	1	0.610443809256753	1	0.705075021856924	0.999541554038578	-0.510432093802984	-0.58312203664685	0.116715488841214	0.537906490240994	0.0726899428438659
chr1	40691927	40692028	101	+	utr5	NFYC	0.772550722669864	1	0.727573434265542	1	0.649284205278775	0.999541554038578	-0.307954219646526	-0.58312203664685	0.116715488841214	0.537906490240994	0.275167817000324
chr1	40861362	40861555	193	-	utr3	CITED4	0.639145493112428	1	0.613896424927107	1	0.394465092285584	0.999541554038578	0.405516066964489	1.36941295588622	0.022936101307722	0.197144685610374	-0.963896888921733
chr1	40979727	40979845	118	+	utr5	CTPS1	0.515823702591208	1	0.592367483543932	1	0.602062384752989	0.999541554038578	0.646047773311301	0.264010079637734	0.573806290837561	0.946615431909896	0.382037693673568
chr1	41242039	41242155	116	-	utr5	SCMH1	0.89642897880238	1	0.850303029683559	1	0.953569701659265	0.999541554038578	-0.702708835290568	-0.75870408694859	0.0771434663743524	0.426600850876237	0.0559952516580228
chr1	42335085	42335204	119	-	utr5	FOXJ3	0.607771083586252	1	0.574479177713397	1	0.74767741179602	0.999541554038578	-0.442985908562419	-0.00914441895495886	0.980844752359184	0.99846783197211	-0.43384148960746
chr1	42456572	42456778	206	+	exon	PPCS	0.909361273859182	1	0.972439910317151	1	0.824901356198276	0.999541554038578	-0.00531919784668552	-0.293976651714832	0.46957423913413	0.912092208551316	0.288657453868147
chr1	42682415	42682731	316	+	utr5	YBX1	0.606128298421844	1	0.726613951407337	1	0.634046019594667	0.999541554038578	0.556494351764599	0.132910529307234	0.738834977155586	0.976997487465776	0.423583822457366
chr1	42700868	42700984	116	+	exon	YBX1	0.7253527028171	1	0.652666201449819	1	0.832750323278108	0.999541554038578	-0.055021710373664	0.132910529307234	0.738834977155586	0.976997487465776	-0.187932239680898
chr1	42746448	42746668	220	-	utr3	P3H1	0.548248693826364	1	0.595574217052246	1	0.74170632221884	0.999541554038578	0.885530843323044	0.461428832176644	0.229861036610541	0.734273271908757	0.4241020111464
chr1	42767295	42767395	100	+	utr5	RP5-994D16.12	0.283785788315503	1	0.275651963196872	1	0.366249769360065	0.999541554038578	-1.25215828216828	-0.759147496728396	0.797990664640997	NA	-0.493010785439886
chr1	42842742	42842842	100	-	exon	RP11-342M1.3	0.959223907332053	1	0.998636292308395	1	0.96831485525082	0.999541554038578	-0.588829832875369	-0.685620148845457	0.62712696402073	0.957094021853516	0.0967903159700875
chr1	42851067	42851184	117	+	exon	ZNF691	0.236122679729491	1	0.248585859901873	1	0.0678045615781572	0.999541554038578	0.836361966312716	-0.426212910495742	0.299780217805065	0.809269228968508	1.26257487680846
chr1	42851614	42851766	152	+	exon	ZNF691	0.659692526056992	1	0.709042279788897	1	0.724974901021982	0.999541554038578	0.362868912496167	-0.426212910495742	0.299780217805065	0.809269228968508	0.789081822991909
chr1	42926598	42926701	103	-	utr3	SLC2A1	0.955062903411742	1	0.871609672667014	1	0.654456439633242	0.999541554038578	2.00467042476345	2.04022912205061	1.41567241455194e-05	0.000452940565414747	-0.0355586972871587
chr1	42926864	42927083	219	-	utr3	SLC2A1	0.376638981601529	1	0.349689925437074	1	0.168859941823571	0.999541554038578	1.36772047743051	2.04022912205061	1.41567241455194e-05	0.000452940565414747	-0.672508644620093
chr1	42958607	42958900	293	-	utr5	SLC2A1	0.965018373998337	1	0.942918779473622	1	0.642444900326297	0.999541554038578	2.20328410167809	2.04022912205061	1.41567241455194e-05	0.000452940565414747	0.163054979627482
chr1	43172120	43172288	168	+	utr5	CFAP57	0.674839596324182	1	0.800436970765603	1	0.775576809317339	0.999541554038578	0.104104275073748	-1.99290584867297	0.156194730630173	0.620892591033412	2.09701012374672
chr1	43359118	43359285	167	+	utr5	CDC20	0.973974248954324	1	0.964387981783741	1	0.827305357052673	0.999541554038578	0.115376147419055	0.000470353464232684	0.999180137227849	0.999765742232431	0.114905793954823
chr1	43363721	43363911	190	-	utr3	ELOVL1	0.923483614572844	1	0.826664697240586	1	0.869714628741849	0.999541554038578	0.272242085321788	0.20809080702677	0.564750384059409	0.94540847120664	0.0641512782950181
chr1	43367853	43368023	170	-	utr5	ELOVL1	0.535806872213912	1	0.480861261396392	1	0.486652660679515	0.999541554038578	0.0402616904653752	0.20809080702677	0.564750384059409	0.94540847120664	-0.167829116561395
chr1	43450488	43450670	182	+	utr3	SZT2	0.956133362017699	1	0.88984214174737	1	0.880764744183735	0.999541554038578	-0.454180944245351	-0.118152593654183	0.757428176717595	0.980977091598535	-0.336028350591168
chr1	43453593	43453912	319	-	utr5	HYI	0.621856610335807	1	0.566405443996449	1	0.621134897862534	0.999541554038578	-1.41747075645446	-1.13918257965352	0.0043628429633628	0.0567779389641904	-0.278288176800941
chr1	43530880	43531135	255	+	utr5	PTPRF	0.75311678876467	1	0.800390247882129	1	0.825817058045059	0.999541554038578	0.0457522434396814	-0.72136919098711	0.0657463386505842	0.389220889271279	0.767121434426791
chr1	43590948	43591491	543	+	exon	PTPRF	0.597868830418961	1	0.665496046728363	1	0.706491017381634	0.999541554038578	-0.304192172920553	-0.72136919098711	0.0657463386505842	0.389220889271279	0.417177018066557
chr1	43603713	43604038	325	+	exon	PTPRF	0.932870065301795	1	0.995387007041697	1	0.883549550482401	0.999541554038578	-0.443860130648762	-0.72136919098711	0.0657463386505842	0.389220889271279	0.277509060338348
chr1	43704531	43704785	254	+	utr3	KDM4A	0.530807525195381	1	0.606712679038625	1	0.543313589447981	0.999541554038578	-0.253206363687392	-0.554776012772423	0.124779770726174	0.558039033575399	0.301569649085031
chr1	43930909	43931089	180	+	utr3	ST3GAL3	0.804422792303757	1	0.852362036755637	1	0.88717157691006	0.999541554038578	-0.0907670530391289	-0.632008897308573	0.127025052303733	0.562281511145433	0.541241844269444
chr1	43946968	43947144	176	+	utr5	IPO13	0.770296831619681	1	0.701020636178091	1	0.691217185273769	0.999541554038578	-0.173842559174636	-0.172377565955711	0.635447436640594	0.960181318721668	-0.00146499321892513
chr1	43949624	43950167	543	+	exon	IPO13	0.973280185030241	1	0.877077071307014	1	0.855080738035245	0.999541554038578	-0.177234036313742	-0.172377565955711	0.635447436640594	0.960181318721668	-0.00485647035803136
chr1	43970025	43970172	147	+	utr5	DPH2	0.326164608156276	1	0.366377597931722	1	0.226188467216342	0.999541554038578	-0.189728941414144	-0.865493988115651	0.0339036189165927	0.25513339999087	0.675765046701506
chr1	43974948	43975110	162	+	utr5	ATP6V0B	0.798334509533598	1	0.717226909102781	1	0.772085846425868	0.999541554038578	0.390263288911392	0.0119699935389043	0.973427116686933	0.99846783197211	0.378293295372487
chr1	43979244	43979358	114	+	utr5	B4GALT2	0.984589146806515	1	0.898035226346352	1	0.966637604107746	0.999541554038578	0.324090975691549	-0.037979233401261	0.914922073714803	0.996809083529232	0.36207020909281
chr1	43990348	43990692	344	+	utr3	B4GALT2	0.977708251273803	1	0.891341728514721	1	0.907826348011158	0.999541554038578	0.107420147249904	-0.037979233401261	0.914922073714803	0.996809083529232	0.145399380651165
chr1	44631967	44632350	383	+	utr5	RNF220	0.720548909430328	1	0.823318911375004	1	0.841541955424924	0.999541554038578	0.0664505362933834	-0.2296584274097	0.529424921472841	0.93523798176938	0.296108963703084
chr1	44776039	44776172	133	+	exon	RPS8	0.499506721915203	1	0.599074828663477	1	0.718639849990505	0.999541554038578	0.831240553257386	0.14894227697065	0.703400895105931	0.971487853989961	0.682298276286737
chr1	44813363	44813472	109	+	exon	BTBD19	0.00121590978984433	0.300976478618062	0.000936463262783528	1	0.0184457658238963	0.774056252480037	-2.69942760085794	-0.379899008749607	0.311283477822118	0.821000908686915	-2.31952859210833
chr1	44813681	44813925	244	+	utr3	BTBD19	0.934950782700445	1	0.843854472564238	1	0.831681832093074	0.999541554038578	-0.336453204874731	-0.379899008749607	0.311283477822118	0.821000908686915	0.0434458038748756
chr1	44986484	44986585	101	-	utr5	EIF2B3	0.795648243609653	1	0.755865353213926	1	0.798357120358098	0.999541554038578	0.307456408632675	0.409762580051334	0.324318873055616	0.830763227095809	-0.10230617141866
chr1	45012848	45013057	209	+	exon	UROD	0.40445804201693	1	0.487718934122868	1	0.495889445085621	0.999541554038578	0.312628066564877	-0.309166650594326	0.401160734351725	0.884145557063914	0.621794717159203
chr1	45343255	45343482	227	+	exon	TOE1	0.377155610242429	1	0.430494068277067	1	0.396386844543656	0.999541554038578	0.202248709477652	-0.592646609738064	0.130366541136923	0.568075087427838	0.794895319215716
chr1	45550857	45551005	148	+	utr5	AKR1A1	0.641272048796356	1	0.590987602021036	1	0.621748773506884	0.999541554038578	-0.545583850428252	-0.340147620565714	0.388991643455379	0.875980155309251	-0.205436229862538
chr1	45584057	45584201	144	+	utr5	NASP	0.869469767671739	1	0.800968101799547	1	0.632538539914078	0.999541554038578	-0.291328516281355	-0.0564706703702146	0.903100118644013	0.995428371319268	-0.23485784591114
chr1	46034933	46035074	141	+	utr3	MAST2	0.389149518402861	1	0.340863466879114	1	0.379768081589611	0.999541554038578	0.0100332411880372	0.430380119623892	0.265585809938284	0.775919192665268	-0.420346878435854
chr1	46198293	46198397	104	-	utr5	POMGNT1	0.647710460074807	1	0.707101024804885	1	0.824146590527768	0.999541554038578	0.613187854013728	0.29189084007583	0.456333661966398	0.907378488655024	0.321297013937898
chr1	46219778	46220035	257	-	utr5	POMGNT1	0.851595164598167	1	0.869275556276072	1	0.637112648553607	0.999541554038578	2.66310261269392	0.29189084007583	0.456333661966398	0.907378488655024	2.37121177261809
chr1	46285624	46285844	220	-	exon	LRRC41	0.985498990604771	1	0.948937481618036	1	0.873038612322684	0.999541554038578	-0.0710605161646094	-0.0202650656396246	0.958241221044346	0.99846783197211	-0.0507954505249848
chr1	46303145	46303287	142	-	utr5	LRRC41	0.712601366357662	1	0.790686005981607	1	0.757650762012031	0.999541554038578	0.549524595600991	-0.0202650656396246	0.958241221044346	0.99846783197211	0.569789661240616
chr1	46303699	46303826	127	+	utr5	UQCRH	0.859354492426774	1	0.937733173926564	1	0.986822542970022	0.999541554038578	0.218453184802974	-0.0649399597197889	0.867273404849829	0.991796828065007	0.283393144522762
chr1	46718757	46719110	353	-	utr5	EFCAB14	0.74789424961792	1	0.680702253636565	1	0.75847387387801	0.999541554038578	0.0651739765847681	0.2724925809383	0.539506257546758	0.937888893855357	-0.207318604353532
chr1	47189893	47190027	134	-	utr5	PDZK1IP1	0.930200635591396	1	0.975076161172889	1	0.880480311251564	0.999541554038578	-1.72567105231598	-2.05811973252012	1.76523392728781e-05	0.000549576162695605	0.332448680204144
chr1	47280281	47280460	179	-	exon	STIL	0.661207509079978	1	0.608760695162194	1	0.474843011924538	0.999541554038578	-0.507822199441728	0.249164530334217	0.593285563771742	0.950078923512583	-0.756986729775945
chr1	47333816	47334038	222	+	utr5	CMPK1	0.653540394337483	1	0.61285298729567	1	0.835302963661868	0.999541554038578	-0.207076612883373	0.245190337475824	0.573530387025292	0.946615431909896	-0.452266950359196
chr1	47439367	47439494	127	+	exon	FOXD2	0.854541261545184	1	0.899538743424134	1	0.977246131825769	0.999541554038578	1.53104382462372	0.734533154858879	0.0783917038309819	0.430321176013222	0.796510669764841
chr1	50959998	50960230	232	-	utr5	FAF1	0.544216941295539	1	0.600492562604047	1	0.49739763012391	0.999541554038578	0.252389243194446	-0.230519700879198	0.548537023680827	0.941259459544464	0.482908944073644
chr1	50969082	50969235	153	+	utr5	CDKN2C	0.704910496430395	1	0.768667784866029	1	0.768991239973108	0.999541554038578	-0.154572945349619	-0.501532223097318	0.291259967579162	0.801784567161602	0.346959277747699
chr1	50973930	50974104	174	+	exon	CDKN2C	0.933218151379058	1	0.857359327927695	1	0.796548484271894	0.999541554038578	-0.535082876469778	-0.501532223097318	0.291259967579162	0.801784567161602	-0.03355065337246
chr1	51271150	51271306	156	+	exon	RNF11	0.808225583603353	1	0.758266118282352	1	0.70304920419116	0.999541554038578	-0.440749866597547	-0.167331227213537	0.753654598359417	0.980013294059442	-0.27341863938401
chr1	51330421	51330540	119	-	utr5	TTC39A	0.788291841294235	1	0.847311154098492	1	0.784212058167913	0.999541554038578	-1.23092615160002	-1.52652125197445	3.42449406254792e-05	0.000974916926317862	0.295595100374426
chr1	51729868	51729988	120	+	utr5	OSBPL9	0.887044808834828	1	0.952432512288936	1	0.922489355783493	0.999541554038578	0.252263117485111	-0.171251894735577	0.662717920091916	0.964035020264283	0.423515012220688
chr1	51878345	51878728	383	-	utr5	NRDC	0.330023009584841	1	0.487262154652107	1	0.500198368519142	0.999541554038578	0.406953000331324	-0.0443072423323005	0.902652317477933	0.995428371319268	0.451260242663625
chr1	51990557	51990698	141	-	utr5	RAB3B	0.929346808890909	1	0.872476200951786	1	0.759745124821889	0.999541554038578	-0.167228835755019	-0.448573655222854	0.290805926486926	0.801763296867451	0.281344819467835
chr1	52032293	52032628	335	-	utr3	KTI12	0.0255720434193428	1	0.0239625717905355	1	0.0115807597318525	0.565446456439473	-1.16062549012594	-0.170387235520062	0.678378594970791	0.96670955822435	-0.990238254605875
chr1	52033244	52033419	175	+	exon	RP11-91A18.4	0.900820000888821	1	0.85257706049633	1	0.740748652639879	0.999541554038578	0.0488610101117446	0.736328037394699	0.748607440896935	NA	-0.687467027282954
chr1	52033599	52033734	135	-	utr3	TXNDC12	0.462145565537797	1	0.426577882936063	1	0.485547703516862	0.999541554038578	-0.566563449184976	-0.130293763587687	0.730157872175597	0.976153096020077	-0.436269685597289
chr1	52055051	52055204	153	-	utr5	TXNDC12	0.755929472959227	1	0.715254668512392	1	0.634583151738121	0.999541554038578	-0.261646658663748	-0.130293763587687	0.730157872175597	0.976153096020077	-0.131352895076062
chr1	52055338	52055482	144	-	utr5	TXNDC12	0.538159655196796	1	0.536662579385808	1	0.296248286721409	0.999541554038578	-2.81605253015672	-0.130293763587687	0.730157872175597	0.976153096020077	-2.68575876656903
chr1	52475102	52475348	246	-	exon	ZCCHC11	0.446487188060361	1	0.447375089075541	1	0.0352126411502049	0.999541554038578	-1.45574712283067	-0.0763542525379096	0.838939161595588	0.990118610979479	-1.37939287029276
chr1	52552930	52553085	155	-	utr5	ZCCHC11	0.892049916900152	1	0.970607430792202	1	0.944854739043022	0.999541554038578	-0.0417529500706207	-0.0763542525379096	0.838939161595588	0.990118610979479	0.0346013024672888
chr1	52687559	52688139	580	-	utr3	COA7	0.839946388870531	1	0.777749921463165	1	0.81929698918958	0.999541554038578	-0.678881491476795	-0.809208484241115	0.0582480053429087	0.36019724006804	0.13032699276432
chr1	52921590	52921698	108	-	utr5	ECHDC2	0.870760386519297	1	0.819533033771458	1	0.879345766047307	0.999541554038578	-0.75720730675131	-0.507559129309241	0.211424381831189	0.711670372554486	-0.249648177442069
chr1	53238360	53238511	151	-	utr5	MAGOH	0.620255262346964	1	0.663993830897601	1	0.569425188094245	0.999541554038578	0.639596572671826	0.255259683811421	0.524848042936712	0.933406582768805	0.384336888860405
chr1	53945553	53945688	135	-	utr5	HSPB11	0.608677876599045	1	0.644098876659543	1	0.689127795715656	0.999541554038578	0.61687200581867	-0.100658529758413	0.803605214128522	0.987735167213923	0.717530535577083
chr1	54053050	54053273	223	-	utr5	TMEM59	0.230176230515635	1	0.317011355575741	1	0.353223349768956	0.999541554038578	0.844329356939939	0.139144441323364	0.711057956885259	0.972687556060953	0.705184915616575
chr1	54174479	54174579	100	-	utr3	CYB5RL	0.932471676266839	1	0.964551536454532	1	0.957854713984983	0.999541554038578	-0.894654145474742	-0.68336726042155	0.102722484777158	0.500705102434467	-0.211286885053191
chr1	54174618	54174747	129	-	utr3	CYB5RL	0.862344722128924	1	0.810802599016993	1	0.789979918722609	0.999541554038578	-0.985749953525011	-0.68336726042155	0.102722484777158	0.500705102434467	-0.302382693103461
chr1	54200189	54200548	359	+	utr5	MRPL37	0.508940172183197	1	0.603516117314343	1	0.693514085509722	0.999541554038578	0.338432137080739	-0.19488613276794	0.594271789629833	0.950373523690802	0.533318269848678
chr1	54406182	54406384	202	-	utr5	SSBP3	0.794318142079616	1	0.70767223449713	1	0.518391314323984	0.999541554038578	0.47089906572786	-0.0300829321960244	0.937084954977402	0.998216496009404	0.500981997923885
chr1	54741734	54741901	167	+	utr3	MROH7-TTC4	0.847019030208067	1	0.796942654554324	1	0.864836912622629	0.999541554038578	-0.427039933532451	NA	NA	NA	NA
chr1	54742014	54742245	231	+	utr3	MROH7-TTC4	0.779146631521103	1	0.733119602929626	1	0.632872646395238	0.999541554038578	-0.680758076286104	NA	NA	NA	NA
chr1	54757664	54757951	287	-	utr3	PARS2	0.492261584150687	1	0.474399106170681	1	0.023983347596292	0.923120637282444	-2.00172225347344	-0.75772112453036	0.0816674345121088	0.440224634781809	-1.24400112894308
chr1	54758251	54758409	158	-	exon	PARS2	0.564858806525517	1	0.584858566308203	1	0.16556571264967	0.999541554038578	-0.274112642307656	-0.75772112453036	0.0816674345121088	0.440224634781809	0.483608482222703
chr1	54758626	54758876	250	-	exon	PARS2	0.923727753543797	1	0.857618615144619	1	0.856575970537529	0.999541554038578	-0.822454775465486	-0.75772112453036	0.0816674345121088	0.440224634781809	-0.064733650935126
chr1	54851169	54851452	283	-	utr3	DHCR24	0.935314485525564	1	0.969793601496078	1	0.9418767819743	0.999541554038578	-1.36487969153082	-1.45913450832228	0.000713307234284102	0.0129075654823809	0.0942548167914623
chr1	54851569	54851717	148	-	utr3	DHCR24	0.446785018133052	1	0.5326415813846	1	0.61602216084437	0.999541554038578	-0.842268558512302	-1.45913450832228	0.000713307234284102	0.0129075654823809	0.61686594980998
chr1	54851949	54852327	378	-	utr3	DHCR24	0.850631210045137	1	0.949075622548799	1	0.949767608531288	0.999541554038578	-1.20066535499929	-1.45913450832228	0.000713307234284102	0.0129075654823809	0.258469153322997
chr1	54883659	54883831	172	-	utr5	DHCR24	0.896526006606635	1	0.986810435993935	1	0.941168181862592	0.999541554038578	-1.18480253550094	-1.45913450832228	0.000713307234284102	0.0129075654823809	0.274331972821346
chr1	54886846	54887194	348	-	utr5	DHCR24	0.961103957598107	1	0.953793207840725	1	0.922860972480094	0.999541554038578	-1.23939423536504	-1.45913450832228	0.000713307234284102	0.0129075654823809	0.219740272957239
chr1	55068694	55068978	284	-	utr3	USP24	0.465530155430604	1	0.515707743457652	1	0.353916077189908	0.999541554038578	0.278153906939484	-0.310691196019602	0.42719158545685	0.895461412277441	0.588845102959086
chr1	55214836	55214955	119	-	exon	USP24	0.839120107575496	1	0.790281248816436	1	0.95712035801408	0.999541554038578	-0.323388964828663	-0.310691196019602	0.42719158545685	0.895461412277441	-0.0126977688090608
chr1	55215119	55215340	221	+	intergenic	NA	0.284802150001757	1	0.329989433053885	1	0.206879545205917	0.999541554038578	0.757777458006604	NA	NA	NA	NA
chr1	58781740	58782459	719	-	utr3	JUN	0.818203630492223	1	0.769120470816929	1	0.807057837714393	0.999541554038578	-0.894178418142509	-0.842781209931904	0.0793538368720111	0.433203737853447	-0.0513972082106046
chr1	58782510	58783829	1319	-	utr5	JUN	0.691221788261692	1	0.771155005899809	1	0.450454481932315	0.999541554038578	-0.433679008836696	-0.842781209931904	0.0793538368720111	0.433203737853447	0.409102201095208
chr1	58783884	58784020	136	-	utr5	JUN	0.519507541094582	1	0.573783457189673	1	0.27862778280042	0.999541554038578	0.00875473136422507	-0.842781209931904	0.0793538368720111	0.433203737853447	0.85153594129613
chr1	62688226	62688373	147	-	utr5	DOCK7	0.165045546631304	1	0.143521597403386	1	0.0402959659271919	0.999541554038578	-0.75719362194035	0.00910375579892401	0.984277181368855	0.99846783197211	-0.766297377739274
chr1	63593373	63593732	359	+	utr5	PGM1	0.761580419253352	1	0.881301541547548	1	0.866697022587168	0.999541554038578	0.39361905409173	0.108059671031157	0.774354289334437	0.982952363853903	0.285559383060573
chr1	63774037	63774443	406	+	utr5	ROR1	0.886824445067375	1	0.825600776750205	1	0.994520950021037	0.999541554038578	0.439264271060938	0.166106713243768	0.736792657180684	0.976997487465776	0.273157557817169
chr1	64177483	64177653	170	+	exon	ROR1	0.325893940316728	1	0.292358600423344	1	0.0868097326790754	0.999541554038578	-0.708273755755061	0.166106713243768	0.736792657180684	0.976997487465776	-0.87438046899883
chr1	64178730	64178862	132	+	utr3	ROR1	0.581879181377865	1	0.551779220596212	1	0.10877970374654	0.999541554038578	-1.31856929537428	0.166106713243768	0.736792657180684	0.976997487465776	-1.48467600861805
chr1	64777804	64777986	182	+	exon	RAVER2	0.975703629805751	1	0.940545577283307	1	0.979726961175792	0.999541554038578	-0.545674828705802	-0.464585423525079	0.342776750380171	0.846682163868612	-0.0810894051807231
chr1	64966350	64966485	135	-	utr5	JAK1	0.566403481715537	1	0.648213711820433	1	0.55627865644759	0.999541554038578	1.01319179373866	0.425626525456684	0.251922684404859	0.759206820507824	0.587565268281973
chr1	65254471	65254643	172	+	utr5	DNAJC6	0.63228795846785	1	0.577571851170798	1	0.599006068127748	0.999541554038578	0.105337845091227	-0.145458911719304	0.76154346591492	0.981162461920279	0.250796756810531
chr1	65420695	65420807	112	+	utr5	LEPROT	0.721536403741139	1	0.669210871868951	1	0.781532888627064	0.999541554038578	0.026039612669263	-0.46281991472335	0.259157439686335	0.768047262062845	0.488859527392613
chr1	66984646	66984829	183	+	exon	MIER1	0.690556445153179	1	0.67371628797494	1	0.18289609435333	0.999541554038578	-1.35081976558483	-0.446730105028629	0.28344384960263	0.794075621268012	-0.904089660556203
chr1	67430080	67430377	297	-	utr5	SERBP1	0.569307818273362	1	0.687175016247672	1	0.616580312228922	0.999541554038578	0.208688375410322	-0.132484397997871	0.723516062789851	0.975431959830855	0.341172773408193
chr1	67685193	67685535	342	+	utr5	GADD45A	0.595457247101841	1	0.651258897853013	1	0.296572811749627	0.999541554038578	-1.36745974170465	-2.10739556013258	0.0751592466237716	0.421127629213583	0.739935818427934
chr1	67687834	67687957	123	+	utr3	GADD45A	0.483346572260273	1	0.517631623249415	1	0.293118789120957	0.999541554038578	-0.791598585576837	-2.10739556013258	0.0751592466237716	0.421127629213583	1.31579697455575
chr1	67833272	67833447	175	-	utr5	GNG12	0.342734798243442	1	0.388362370306567	1	0.183946106080308	0.999541554038578	0.590299769324924	-0.453708660009444	0.314350172433406	0.823309238362506	1.04400842933437
chr1	68232377	68232523	146	-	utr5	WLS	0.575052091634719	1	0.64593722146919	1	0.41215997997304	0.999541554038578	1.23756458789091	0.581247779795327	0.145564161132205	0.600149420871726	0.656316808095585
chr1	70221401	70221637	236	+	utr5	SRSF11	0.549854044297822	1	0.632661845620718	1	0.546279040878685	0.999541554038578	0.506706977411206	0.179621304165189	0.64478200920788	0.962246047966535	0.327085673246017
chr1	70354548	70354685	137	-	utr5	ANKRD13C	0.684495928064541	1	0.731560424163957	1	0.490978889779848	0.999541554038578	0.250313250798983	-0.594834281144945	0.20888045735082	0.708542118495225	0.845147531943928
chr1	70354833	70354962	129	+	utr5	HHLA3	0.237500976226766	1	0.225081963037604	1	0.0528104839377526	0.999541554038578	-2.36068392128969	-0.487468519081851	0.262084776106608	0.772247642549501	-1.87321540220784
chr1	75616008	75616129	121	+	intergenic	NA	0.753483929515362	1	0.709530943877673	1	0.641558911807722	0.999541554038578	0.95980589565638	NA	NA	NA	NA
chr1	77063067	77063251	184	+	utr3	ST6GALNAC5	0.14468083559039	1	0.0752791891477951	1	0.0772858883509394	0.999541554038578	-3.62614147905211	-3.94001081828197	8.91674017201502e-10	7.57112301878366e-08	0.313869339229859
chr1	77683261	77683415	154	-	utr5	ZZZ3	0.623083589700559	1	0.586950499778286	1	0.5541972215188	0.999541554038578	-1.44366827654084	-1.11800510283333	0.0292271563490532	0.231566807432433	-0.325663173707514
chr1	78491006	78491224	218	+	utr5	PTGFR	0.802870654252633	1	0.867039591886323	1	0.667968313719779	0.999541554038578	1.16629080780103	1.3882050109733	0.0055269991264203	0.0680962185621464	-0.221914203172267
chr1	84078056	84078338	282	+	utr5	PRKACB	0.829208373431683	1	0.795810837493479	1	0.84237367103773	0.999541554038578	0.0457701548363908	0.08103543598763	0.87118025494168	0.991796828065007	-0.0352652811512392
chr1	84479279	84479419	140	+	utr5	RPF1	0.276475780856414	1	0.326771827541405	1	0.18694124089647	0.999541554038578	0.673024921379111	-0.200426295605064	0.612797219943832	0.952307548593286	0.873451216984175
chr1	84506039	84506186	147	-	utr5	GNG5	0.872645603987873	1	0.980445305224564	1	0.928793412983753	0.999541554038578	0.234544644609725	0.023329440052321	0.949742720371103	0.99846783197211	0.211215204557404
chr1	84574275	84574431	156	-	utr5	CTBS	0.915999614396031	1	0.95299394859151	1	0.798219445673076	0.999541554038578	-0.182812788033059	-0.468507996418744	0.340228346314597	0.844420133419543	0.285695208385685
chr1	85200526	85200995	469	-	exon	SYDE2	0.78364896098269	1	0.736250087825481	1	0.603197181320583	0.999541554038578	-1.88888132381847	-1.7708302392156	0.00150214768852579	0.0241257635371431	-0.118051084602869
chr1	85464978	85465145	167	-	utr5	DDAH1	0.926623619206164	1	0.869301728654265	1	0.835832083425709	0.999541554038578	-1.3771650212789	-1.31232883621494	0.0033708985159408	0.0466166853992633	-0.0648361850639603
chr1	85580729	85581076	347	+	utr5	CYR61	0.739982240651766	1	0.811101628475596	1	0.581034947102259	0.999541554038578	-1.16963464352049	-1.5981743831531	0.000940919697006673	0.0161479108990177	0.428539739632606
chr1	85581308	85581515	207	+	exon	CYR61	0.960664083837685	1	0.913437982030395	1	0.887371635440399	0.999541554038578	-1.63019329633944	-1.5981743831531	0.000940919697006673	0.0161479108990177	-0.0320189131863475
chr1	85582748	85583338	590	+	utr3	CYR61	0.729375741464607	1	0.796848727895031	1	0.723860727123443	0.999541554038578	-1.12585476418846	-1.5981743831531	0.000940919697006673	0.0161479108990177	0.472319618964636
chr1	85708277	85708402	125	-	utr5	ZNHIT6	0.240097460828061	1	0.216861896313105	1	0.162732999353416	0.999541554038578	-2.36884058961371	-1.55868163107787	0.000950824263001641	0.0163063675160536	-0.810158958535844
chr1	86913992	86914108	116	-	exon	SEP15	0.493590218997675	1	0.445496962110668	1	0.484835447153274	0.999541554038578	0.0334218131464231	0.0920893615915683	0.809247943104139	0.988656384695637	-0.0586675484451452
chr1	86914931	86915050	119	+	utr5	HS2ST1	0.649672974143589	1	0.58524184895949	1	0.655512713564098	0.999541554038578	-0.415918256008957	-0.0616918713634661	0.893208148078998	0.994553846855401	-0.354226384645491
chr1	87328497	87328717	220	+	utr5	LMO4	0.463570115341928	1	0.536557892463705	1	0.486006136647756	0.999541554038578	0.0478469999186349	-0.527443641388267	0.203683218090242	0.701547016662197	0.575290641306902
chr1	87328896	87329116	220	+	utr5	LMO4	0.61481362926708	1	0.663229523905297	1	0.531598798888236	0.999541554038578	0.00609996424500704	-0.527443641388267	0.203683218090242	0.701547016662197	0.533543605633274
chr1	88833359	88833503	144	+	utr3	PKN2	0.620279367058828	1	0.662513618091938	1	0.36308131051868	0.999541554038578	0.307574211622866	-0.513730975226874	0.30326339912821	0.812540515543977	0.82130518684974
chr1	89820926	89821240	314	+	utr5	LRRC8D	0.558593639751793	1	0.511370315974626	1	0.452941653728659	0.999541554038578	-0.951305701777514	-0.503830450332731	0.251157398244061	0.758731075629985	-0.447475251444782
chr1	89935342	89935537	195	+	exon	LRRC8D	0.889709536503248	1	0.925511498522376	1	0.772504794049536	0.999541554038578	-0.110125434831784	-0.503830450332731	0.251157398244061	0.758731075629985	0.393705015500948
chr1	91387512	91387635	123	-	intron	HFM1	0.521405682223673	1	0.566426332144333	1	0.931946208464187	0.999541554038578	1.18832497770475	1.3558982669082	0.432764419743991	0.897177375461098	-0.16757328920345
chr1	92029798	92029960	162	+	utr5*	EPHX4	0.557924283807383	1	0.495209314169356	1	0.0728423707505991	0.999541554038578	-3.37647256176355	-1.65173237481203	0.00751692691131858	0.0863895187479699	-1.72474018695152
chr1	93079305	93079415	110	+	utr5	MTF2	0.511543250286715	1	0.496755989021363	1	0.192033850318448	0.999541554038578	-2.21394755111978	-0.806217644138152	0.0584544201484155	0.361076652163744	-1.40772990698163
chr1	93345935	93346112	177	+	utr5	DR1	0.852866102139299	1	0.806611713636752	1	0.915800172264245	0.999541554038578	-0.569628352595308	-0.357109847037728	0.431906442770074	0.896936439286273	-0.212518505557579
chr1	93582320	93582872	552	-	exon	BCAR3	0.707412909858285	1	0.663523549038204	1	0.683474567726612	0.999541554038578	0.559315858292845	0.563011506231932	0.182879476040146	0.668127756304936	-0.0036956479390865
chr1	93681600	93681809	209	-	utr5	BCAR3	0.951351064217257	1	0.996075605011074	1	0.898825553426367	0.999541554038578	-0.00785484152214394	0.563011506231932	0.182879476040146	0.668127756304936	-0.570866347754075
chr1	93909279	93909423	144	-	utr5	GCLM	0.848443131674806	1	0.914238176729143	1	0.868160981093255	0.999541554038578	0.328974578069213	0.147286702246551	0.73517270388735	0.976797830125317	0.181687875822662
chr1	94173888	94174673	785	-	exon	ARHGAP29	0.734441191360107	1	0.818057887110112	1	0.615632407135365	0.999541554038578	-1.22440472226811	-1.42205880381897	0.0031142887706386	0.0437152534717849	0.197654081550858
chr1	94237451	94237551	100	-	utr5	ARHGAP29	0.940512863884016	1	0.981639824908542	1	0.968151141663275	0.999541554038578	-0.577766275382258	-1.42205880381897	0.0031142887706386	0.0437152534717849	0.844292528436709
chr1	94541610	94541768	158	-	utr5	F3	0.972511204437429	1	0.930173141065705	1	0.730861260009878	0.999541554038578	3.74220976245214	3.61413121475595	5.02518592130041e-10	4.42143532292968e-08	0.12807854769619
chr1	94926888	94927128	240	-	utr5	CNN3	0.846813128269133	1	0.79637080110193	1	0.99953679543602	0.999720844819886	0.0853347507599911	0.218543644872151	0.66081034095854	0.964028943062007	-0.133208894112159
chr1	94927425	94927640	215	+	exon	RP4-639F20.1	0.506521429875347	1	0.471001622204624	1	0.470761228389354	0.999541554038578	-0.0782586901795758	0.371556008636304	0.473044175692892	0.912789283274631	-0.44981469881588
chr1	95234211	95234333	122	+	utr5	RWDD3	0.359783447569129	1	0.32901574873028	1	0.267271041882475	0.999541554038578	-1.40021400981879	-0.38253767076614	0.406683709835556	0.886203875066589	-1.01767633905265
chr1	95244395	95244647	252	+	utr3	TMEM56-RWDD3	0.796408172863775	1	0.853262913088652	1	0.75580520464518	0.999541554038578	-0.39236585623744	-0.721962347929481	0.659203013249671	0.963741631519185	0.329596491692041
chr1	98661737	98661838	101	+	exon	SNX7	0.316149099073981	1	0.367300417909662	1	0.282722869542098	0.999541554038578	1.80484513901678	0.518554761802647	0.195938492120747	0.688275181590446	1.28629037721414
chr1	99970023	99970143	120	+	utr5	SLC35A3	0.273042540570364	1	0.272406930900887	1	0.134737667216337	0.999541554038578	-2.16714836620729	-0.313426177044329	0.498089458373313	0.923201527982207	-1.85372218916296
chr1	100038116	100038252	136	+	utr5	MFSD14A	0.487917625919553	1	0.540976466478523	1	0.354357660971071	0.999541554038578	0.289860117165237	-0.428735684649296	0.36265334277703	0.860306488581993	0.718595801814533
chr1	100874114	100874234	120	-	utr3	EXTL2	0.437390610807692	1	0.388531199101313	1	0.0550566524376018	0.999541554038578	-0.937484294397414	0.183000566282363	0.723404359630738	0.975431959830855	-1.12048486067978
chr1	101025922	101026030	108	-	exon	DPH5	0.833960206423538	1	0.877629055453656	1	0.779151523001793	0.999541554038578	-1.40036414912111	-0.376502194210456	0.419344126377495	0.892903564234462	-1.02386195491065
chr1	101086932	101087068	136	+	exon	RP11-421L21.3	0.214584824701888	1	0.185689106654724	1	0.00315357896737604	0.224890809305393	-2.19400843003109	-1.47984584358173	0.0046732128075555	0.0597616585363036	-0.714162586449362
chr1	101235628	101235844	216	-	exon	RP4-575N6.4	0.791224547713326	1	0.792079618175323	1	0.614952553327744	0.999541554038578	-2.99064078370471	-2.79214198598768	0.000883847858300876	0.0153529051437614	-0.198498797717032
chr1	101239473	101239577	104	+	exon	S1PR1	0.623873703497807	1	0.60327565423542	1	0.36612098675758	0.999541554038578	-3.57535760473107	-2.46019390935775	1.63438034243154e-06	6.74987963190603e-05	-1.11516369537332
chr1	101239912	101240287	375	+	utr3	S1PR1	0.923686095503496	1	0.883832274669953	1	0.827339137800807	0.999541554038578	-2.39214132694837	-2.46019390935775	1.63438034243154e-06	6.74987963190603e-05	0.0680525824093849
chr1	107056747	107057947	1200	+	utr3	PRMT6	0.945761898980315	1	0.97830678996982	1	0.979116884089895	0.999541554038578	-1.0278512589215	-1.15351949881103	0.0181037495171102	0.166086684274086	0.125668239889528
chr1	107324756	107324901	145	+	exon	NTNG1	0.491624537724957	1	0.419021128839223	1	0.0591461733844223	0.999541554038578	-2.99019471188684	-1.21427127474484	0.0305678685739991	0.238832743607995	-1.775923437142
chr1	107570746	107570923	177	-	utr3*	VAV3	0.982721419249827	1	0.928762594422058	1	0.880398982902805	0.999541554038578	0.522913577471403	-1.53739810526376	0.00325321027708145	0.0452141366447316	2.06031168273516
chr1	108200123	108200325	202	-	utr5	SLC25A24	0.772644632408826	1	0.722944467694582	1	0.811356044602325	0.999541554038578	-0.172915898293705	0.22019503800825	0.639060729953359	0.960747277049921	-0.393110936301955
chr1	108692356	108692548	192	+	utr5	PRPF38B	0.621875705037796	1	0.675829866126485	1	0.440089852670155	0.999541554038578	0.00377006880415731	-0.447487449840132	0.260188062851666	0.769880214242703	0.451257518644289
chr1	109213912	109214123	211	+	utr5	SARS	0.726291543630237	1	0.77547555542944	1	0.722993855218251	0.999541554038578	0.366566589459491	-0.255160600111068	0.626070842271422	0.957094021853516	0.621727189570559
chr1	109214595	109215056	461	+	exon	SARS	0.88500802574689	1	0.918780948469146	1	0.637750759598923	0.999541554038578	0.331694911787402	-0.255160600111068	0.626070842271422	0.957094021853516	0.58685551189847
chr1	109237800	109238119	319	+	utr3	SARS	0.641478607532508	1	0.698359239035266	1	0.634594469718736	0.999541554038578	0.338695272012336	-0.255160600111068	0.626070842271422	0.957094021853516	0.593855872123404
chr1	109249975	109250134	159	+	utr5	CELSR2	0.802887307415917	1	0.855904911900553	1	0.927647395612632	0.999541554038578	-0.803104703458491	-1.36645725127419	0.000998152090187804	0.0169766065475162	0.563352547815702
chr1	109250596	109250828	232	+	exon	CELSR2	0.959114568729286	1	0.984784717771279	1	0.995017465488757	0.999541554038578	-1.04388103244204	-1.36645725127419	0.000998152090187804	0.0169766065475162	0.322576218832152
chr1	109251346	109251551	205	+	exon	CELSR2	0.932606046695543	1	0.886178906539771	1	0.854850688271617	0.999541554038578	-1.40269200027676	-1.36645725127419	0.000998152090187804	0.0169766065475162	-0.0362347490025623
chr1	109251776	109251895	119	+	exon	CELSR2	0.20983243715415	1	0.204718180723823	1	0.00372605404301347	0.256281965656737	-3.00845028273961	-1.36645725127419	0.000998152090187804	0.0169766065475162	-1.64199303146542
chr1	109252662	109252818	156	+	exon	CELSR2	0.934879041246053	1	0.976179913854199	1	0.988825021304307	0.999541554038578	-0.813237257559841	-1.36645725127419	0.000998152090187804	0.0169766065475162	0.553219993714353
chr1	109274393	109274849	456	+	utr3	CELSR2	0.464067292804876	1	0.404776115355271	1	0.172603559905351	0.999541554038578	-1.69961511583527	-1.36645725127419	0.000998152090187804	0.0169766065475162	-0.333157864561073
chr1	109397766	109397889	123	-	exon	SORT1	0.889920708071395	1	0.954278068631215	1	0.982011275311328	0.999541554038578	-0.877612913663861	-1.0765207965964	0.00352329102636792	0.0481483394959587	0.198907882932538
chr1	109426298	109426437	139	-	utr5	PSMA5	0.421989646406157	1	0.532689165260154	1	0.531264592706767	0.999541554038578	0.611780361887105	0.0237256678413641	0.948057874569128	0.99846783197211	0.588054694045741
chr1	109491341	109491604	263	+	utr3	ATXN7L2	0.90822488193016	1	0.956303262958199	1	0.915861303220956	0.999541554038578	-0.34160912963967	-0.131557749601645	0.749302425747447	0.978985330764017	-0.210051380038024
chr1	109496097	109496198	101	+	utr3	CYB561D1	0.937965277394506	1	0.88407519942229	1	0.90298859796667	0.999541554038578	1.10210183364151	0.0393779178933001	0.917477070937459	0.997469005997097	1.06272391574821
chr1	109548616	109548773	157	+	utr5	GNAI3	0.828097986237122	1	0.910740547610242	1	0.874060326687148	0.999541554038578	0.488652021838375	0.27457387718334	0.470305272807703	0.912317611559698	0.214078144655036
chr1	109592377	109592554	177	+	utr3	GNAI3	0.798678200850759	1	0.725853647845613	1	0.77354262974619	0.999541554038578	0.375834582722566	0.27457387718334	0.470305272807703	0.912317611559698	0.101260705539226
chr1	109619855	109619955	100	-	utr5	GNAT2	0.828157563596296	1	0.877013564757025	1	0.974160303398272	0.999541554038578	1.01167490551033	NA	NA	NA	NA
chr1	109910861	109911014	153	+	utr5	CSF1	0.608731992338459	1	0.684688839712881	1	0.644335840245749	0.999541554038578	2.02275317083548	1.5738713268096	0.000102837922669592	0.0025225415294024	0.448881844025877
chr1	109923178	109923830	652	+	exon	CSF1	0.98556163831944	1	0.947008930185178	1	0.991050897779497	0.999541554038578	1.83734632124281	1.5738713268096	0.000102837922669592	0.0025225415294024	0.263474994433208
chr1	109928870	109929877	1007	+	utr3	CSF1	0.94975638481926	1	0.979019037889341	1	0.942091784619099	0.999541554038578	1.63161405730314	1.5738713268096	0.000102837922669592	0.0025225415294024	0.0577427304935356
chr1	109984811	109984911	100	+	utr5	AHCYL1	0.769332901354086	1	0.848128923412574	1	0.836576348880455	0.999541554038578	0.617067848100793	-0.136237995200955	0.707556194707522	0.972575642479795	0.753305843301748
chr1	110034636	110034750	114	+	utr5	STRIP1	0.697312314194528	1	0.771958574278058	1	0.787024556306318	0.999541554038578	0.41473111603878	-0.252951165321773	0.483202461241845	0.915943957942724	0.667682281360553
chr1	110053709	110053960	251	+	utr3	STRIP1	0.722233063972155	1	0.803404206661818	1	0.818760874735506	0.999541554038578	0.053484998211174	-0.252951165321773	0.483202461241845	0.915943957942724	0.306436163532947
chr1	110339450	110339585	135	+	utr5	RBM15	0.178820245440917	1	0.151626096229953	1	0.137974634351887	0.999541554038578	-1.35392668609227	-0.290861849845827	0.443764206186687	0.90166352833586	-1.06306483624645
chr1	110339966	110340441	475	+	exon	RBM15	0.979165703532271	1	0.939481201489105	1	0.997612506479202	0.999541554038578	-0.34665678136083	-0.290861849845827	0.443764206186687	0.90166352833586	-0.0557949315150022
chr1	110340791	110341257	466	+	exon	RBM15	0.80156667946433	1	0.869850317420198	1	0.735535285146761	0.999541554038578	0.102117714227311	-0.290861849845827	0.443764206186687	0.90166352833586	0.392979564073138
chr1	110341526	110341766	240	+	exon	RBM15	0.58992218325555	1	0.537301775842499	1	0.538715954218189	0.999541554038578	-0.858639192801384	-0.290861849845827	0.443764206186687	0.90166352833586	-0.567777342955557
chr1	110341965	110342214	249	+	exon	RBM15	0.319826515165327	1	0.280283049483558	1	0.219036389207606	0.999541554038578	-0.969969144797473	-0.290861849845827	0.443764206186687	0.90166352833586	-0.679107294951646
chr1	110407517	110407640	123	-	utr5	LAMTOR5	0.130982626103106	1	0.126256499817803	1	0.281655752240006	0.999541554038578	-0.83870826215698	-0.028410599030217	0.938674163770047	0.998259778250906	-0.810297663126763
chr1	111449109	111449246	137	+	utr5	ATP5F1	0.800534574099604	1	0.724688012480006	1	0.782154002927118	0.999541554038578	-0.225066152087769	-0.0664048466904185	0.869316960300348	0.991796828065007	-0.15866130539735
chr1	111449506	111449623	117	+	utr5	ATP5F1	0.947335134325165	1	0.871503814237804	1	0.951197071709486	0.999541554038578	-0.261171757178143	-0.0664048466904185	0.869316960300348	0.991796828065007	-0.194766910487725
chr1	111766176	111766343	167	+	exon	DDX20	0.850989757356653	1	0.892895377814698	1	0.751253108235661	0.999541554038578	-0.210564993384259	-0.0817006297385998	0.864447290425218	0.991796828065007	-0.12886436364566
chr1	112456443	112456572	129	+	exon	CTTNBP2NL	0.286538632539387	1	0.269043325960419	1	0.364180970436389	0.999541554038578	-1.47018453081794	-0.696475163506854	0.0686860841116313	0.399801741746609	-0.773709367311083
chr1	112674710	112674919	209	+	utr5	MOV10	0.744663789769522	1	0.665502338038873	1	0.555712972308339	0.999541554038578	-0.103891921480194	0.174133836257299	0.683840680426825	0.968022585936931	-0.278025757737492
chr1	112703693	112703864	171	-	utr3	RP11-426L16.10	0.793427033122357	1	0.90879663943924	1	0.948176104866577	0.999541554038578	0.786689130699635	-0.723090275267662	0.88450471540766	NA	1.5097794059673
chr1	112705044	112705204	160	-	utr5	RHOC	0.745254041724118	1	0.842636875242812	1	0.903288746880496	0.999541554038578	1.00724449732913	0.511919036420396	0.153337468279141	0.615310273088165	0.495325460908737
chr1	112706998	112707221	223	-	utr5	RHOC	0.49286728697234	1	0.584232979237419	1	0.635370993096053	0.999541554038578	1.18377548450787	0.511919036420396	0.153337468279141	0.615310273088165	0.671856448087471
chr1	112913908	112914130	222	-	exon	SLC16A1	0.880660977917722	1	0.804120085905053	1	0.896904562604757	0.999541554038578	-0.400600414945457	-0.249835394751136	0.563544919457512	0.945192547985583	-0.150765020194321
chr1	112917288	112917546	258	-	exon	SLC16A1	0.764575828794784	1	0.697246111909848	1	0.706058300535814	0.999541554038578	-0.56537363850848	-0.249835394751136	0.563544919457512	0.945192547985583	-0.315538243757344
chr1	112955991	112956211	220	-	utr5	SLC16A1	0.792238963422345	1	0.874667091359528	1	0.658451749252666	0.999541554038578	0.271848561113952	-0.249835394751136	0.563544919457512	0.945192547985583	0.521683955865088
chr1	112956528	112956836	308	+	exon	SLC16A1-AS1	0.564612726334456	1	0.593881874890788	1	0.333773241739858	0.999541554038578	0.434430448801056	-0.0675624341848066	0.885148873653387	0.992612767918696	0.501992882985862
chr1	112957012	112957156	144	-	utr5	SLC16A1	0.153532235254504	1	0.0993690548943858	1	1.56908043945985e-05	0.00357627275064339	-2.80360981982564	-0.249835394751136	0.563544919457512	0.945192547985583	-2.5537744250745
chr1	113642159	113642267	108	+	exon	MAGI3	0.775519897787721	1	0.815344676706069	1	0.915970916100599	0.999541554038578	0.582198832592568	0.54699162876776	0.22870529475561	0.732884051216822	0.0352072038248082
chr1	114397625	114397761	136	-	utr3	TRIM33	0.629776358355772	1	0.697552673549889	1	0.656797095109576	0.999541554038578	-0.584433807905589	-0.684150400991341	0.14027912320836	0.588551870765689	0.0997165930857521
chr1	114581497	114581601	104	-	utr5	BCAS2	0.659422980514794	1	0.719816600651757	1	0.617936192942362	0.999541554038578	0.454721358615087	0.0193607679338217	0.961834071573293	0.99846783197211	0.435360590681265
chr1	115286136	115286741	605	-	exon	NGF	0.660520270920103	1	0.639640390061863	1	0.803508397331299	0.999541554038578	3.49014658332541	3.85673297279793	5.58239259573678e-12	6.77814108974359e-10	-0.36658638947252
chr1	115293641	115293746	105	-	utr5	NGF	0.758201871133388	1	0.714171031907415	1	0.827165399214817	0.999541554038578	3.457226368524	3.85673297279793	5.58239259573678e-12	6.77814108974359e-10	-0.399506604273935
chr1	115338071	115338221	150	-	utr5	NGF	0.712323161380534	1	0.772135405767233	1	0.285533339236308	0.999541554038578	4.75272153486309	3.85673297279793	5.58239259573678e-12	6.77814108974359e-10	0.89598856206516
chr1	115691499	115691745	246	+	utr3	VANGL1	0.896388111845201	1	0.819857330963529	1	0.751717375226564	0.999541554038578	0.217554574124281	0.556878232368819	0.221400198792667	0.724199660190619	-0.339323658244537
chr1	116373236	116373473	237	+	utr5	ATP1A1	0.734811212304191	1	0.664763383613917	1	0.674332036726148	0.999541554038578	0.418964356095663	0.184817873560686	0.615121873625267	0.952341787859211	0.234146482534977
chr1	116949418	116949574	156	+	exon	PTGFRN	0.883789861651824	1	0.793860377408658	1	0.736449599448061	0.999541554038578	1.21503629442363	1.400151756965	0.000348286052284428	0.00707158367593974	-0.185115462541373
chr1	116961345	116961600	255	+	exon	PTGFRN	0.41716286194142	1	0.519305373759623	1	0.48240245268249	0.999541554038578	1.90336731283977	1.400151756965	0.000348286052284428	0.00707158367593974	0.503215555874772
chr1	116986894	116987132	238	+	utr3	PTGFRN	0.769142738373443	1	0.868746070652608	1	0.905116677246744	0.999541554038578	1.75302714207249	1.400151756965	0.000348286052284428	0.00707158367593974	0.352875385107492
chr1	117118270	117118421	151	-	exon	TRIM45	0.433172207149424	1	0.380273715391093	1	0.192585292578673	0.999541554038578	-0.427673098050181	0.0271512411249343	0.957702171379349	0.99846783197211	-0.454824339175115
chr1	117367351	117367649	298	+	utr5	MAN1A2	0.807026254521021	1	0.859966380665582	1	0.584643132895167	0.999541554038578	0.279068394433569	-0.0198050399589691	0.964972977293045	0.99846783197211	0.298873434392538
chr1	117367927	117368027	100	+	utr5	MAN1A2	0.915968626824313	1	0.950465016615674	1	0.896794628266245	0.999541554038578	0.0064814071911133	-0.0198050399589691	0.964972977293045	0.99846783197211	0.0262864471500824
chr1	117523001	117523117	116	+	utr3	MAN1A2	0.745315274810783	1	0.798526979010775	1	0.740395750232611	0.999541554038578	0.263369598931236	-0.0198050399589691	0.964972977293045	0.99846783197211	0.283174638890205
chr1	118883839	118884028	189	-	utr3	TBX15	0.51969400611399	1	0.590566841016689	1	0.316729813095422	0.999541554038578	2.9151556298579	2.2113433956829	2.6246533304163e-09	2.03632848165589e-07	0.703812234174995
chr1	119032934	119033280	346	-	utr3	WARS2	0.60470701098177	1	0.543677275172739	1	0.539681122753726	0.999541554038578	-1.16858329220451	-0.817090557842401	0.053682452609069	0.343059126094377	-0.351492734362112
chr1	119140438	119140538	100	-	exon	WARS2	0.614306085603417	1	0.658660023326399	1	0.566506709501102	0.999541554038578	-0.451362265736559	-0.817090557842401	0.053682452609069	0.343059126094377	0.365728292105842
chr1	119179266	119179447	181	+	intron	RP11-418J17.1	0.632698246326505	1	0.586902298229816	1	0.481847388215833	0.999541554038578	-0.758920241364061	-1.08105121729889	0.0161153814031398	0.153079509617553	0.322130975934825
chr1	119622864	119623559	695	-	exon	ZNF697	0.690290047922146	1	0.762539551035705	1	0.559414516248897	0.999541554038578	-0.795995583570316	-1.22017671131276	0.0128709895153734	0.130504847345022	0.42418112774244
chr1	119623660	119624100	440	-	exon	ZNF697	0.676328779836895	1	0.75968102062829	1	0.530525985161264	0.999541554038578	-0.933837760050299	-1.22017671131276	0.0128709895153734	0.130504847345022	0.286338951262456
chr1	119625859	119626214	355	-	utr5	ZNF697	0.72748864995555	1	0.797528178866102	1	0.689142725909827	0.999541554038578	-1.01452217955332	-1.22017671131276	0.0128709895153734	0.130504847345022	0.205654531759431
chr1	119648029	119648259	230	-	utr5*	ZNF697	0.916544131378181	1	0.864337443253806	1	0.789783845434388	0.999541554038578	-0.879009204567871	-1.22017671131276	0.0128709895153734	0.130504847345022	0.341167506744885
chr1	119711909	119712084	175	+	utr5	PHGDH	0.364526480068215	1	0.42522266260282	1	0.467589587067806	0.999541554038578	1.22551199338055	0.526274441791058	0.190505781708239	0.679530317714875	0.699237551589497
chr1	119914730	119915094	364	-	utr3	NOTCH2	0.91174638327014	1	0.985448021265089	1	0.925851031383045	0.999541554038578	-0.184900504314662	-0.391205404560191	0.299314112806697	0.808874239416629	0.206304900245528
chr1	119915201	119915370	169	-	utr3	NOTCH2	0.572871368449929	1	0.655610537563405	1	0.600751454621584	0.999541554038578	0.0650607468735504	-0.391205404560191	0.299314112806697	0.808874239416629	0.456266151433741
chr1	119915732	119915897	165	-	exon	NOTCH2	0.225808480596116	1	0.281577012505266	1	0.359922269306857	0.999541554038578	0.431953385752398	-0.391205404560191	0.299314112806697	0.808874239416629	0.823158790312588
chr1	120069336	120069498	162	-	utr5	NOTCH2	0.848403568335428	1	0.90755437593981	1	0.802260793930823	0.999541554038578	0.14844942920401	-0.391205404560191	0.299314112806697	0.808874239416629	0.5396548337642
chr1	120176334	120176507	173	-	utr5	SEC22B	0.644617571633606	1	0.708998824926339	1	0.541336939353116	0.999541554038578	0.0366176654999778	-0.437518671661107	0.309378894749788	0.819020971854866	0.474136337161084
chr1	144422791	144422900	109	-	utr3	NBPF15	0.305188902256522	1	0.275011142592225	1	0.315386578414236	0.999541554038578	-1.42928542076171	0.114140305900334	0.774009060831535	0.982952363853903	-1.54342572666204
chr1	145707251	145707483	232	-	utr5	PDZK1	0.698073507976359	1	0.640312967923285	1	0.703293636001953	0.999541554038578	-1.79230904731663	-1.94195780843761	2.50925618804499e-07	1.26420699731296e-05	0.149648761120984
chr1	145708129	145708246	117	-	utr5	PDZK1	4.8074639638277e-06	0.00508454870501559	9.30055079921899e-07	0.010812820359172	0.000152608948356786	0.0213726074180636	-9.38896200598705	-1.94195780843761	2.50925618804499e-07	1.26420699731296e-05	-7.44700419754943
chr1	145746851	145746952	101	-	utr3	RNF115	0.923572575393922	1	0.871953037647588	1	0.987539724380282	0.999541554038578	-0.870275886218309	-0.834630394712671	0.0247618273086038	0.207760321025684	-0.0356454915056384
chr1	145823824	145823980	156	-	utr5	RNF115	0.651287470696718	1	0.59436565201958	1	0.765106666653529	0.999541554038578	-0.850532468063743	-0.834630394712671	0.0247618273086038	0.207760321025684	-0.0159020733510724
chr1	145912306	145912510	204	-	exon	PEX11B	0.281697297106179	1	0.253406337417071	1	0.261442063259749	0.999541554038578	-0.451622583936495	0.0267089869411648	0.94804444811123	0.99846783197211	-0.47833157087766
chr1	145957717	145957950	233	-	utr5	LIX1L	0.549639717230979	1	0.495272423994878	1	0.655999408356671	0.999541554038578	0.229721471027526	0.443114142838404	0.244776241946149	0.750670621388204	-0.213392671810878
chr1	146228857	146228979	122	-	utr5	RP11-458D21.5	0.313194382733246	1	0.396620425209855	1	0.442986321786389	0.999541554038578	1.30110782130181	NA	NA	NA	NA
chr1	147600172	147600281	109	+	exon	BCL9	0.571664690835205	1	0.513927661129663	1	0.382124951281469	0.999541554038578	-0.677008482693394	-0.942269724542044	0.0119302079643928	0.123020454440473	0.26526124184865
chr1	147619348	147619498	150	+	exon	BCL9	0.631735117325371	1	0.57438913998755	1	0.477892339864112	0.999541554038578	-1.06865179030256	-0.942269724542044	0.0119302079643928	0.123020454440473	-0.126382065760513
chr1	147624430	147624708	278	+	exon	BCL9	0.251762809833646	1	0.294195511696027	1	0.246852929753206	0.999541554038578	-0.489499588823386	-0.942269724542044	0.0119302079643928	0.123020454440473	0.452770135718657
chr1	147624773	147624959	186	+	exon	BCL9	0.493959510277997	1	0.436974955411377	1	0.243778189270031	0.999541554038578	-1.67654677444337	-0.942269724542044	0.0119302079643928	0.123020454440473	-0.734277049901325
chr1	149390657	149390757	100	+	utr5	NBPF19	0.761756411522426	1	0.729250507127643	1	0.840319213549245	0.999541554038578	-0.0118986636452315	-0.170958180759153	0.702235774626671	0.97129649596702	0.159059517113921
chr1	149900016	149900626	610	+	utr3	BOLA1	0.363026336812337	1	0.440181162905492	1	0.471423866764691	0.999541554038578	0.161238885617973	-0.365878969696518	0.38279122161966	0.872917835084217	0.527117855314491
chr1	149943831	149944373	542	-	utr3	OTUD7B	0.414367704875019	1	0.364849887100201	1	0.401237500852089	0.999541554038578	-0.851316520312715	-0.481884558029752	0.183280266152276	0.668844918430787	-0.369431962282963
chr1	149944809	149944923	114	-	exon	OTUD7B	0.368540271822762	1	0.333774747182943	1	0.19822537205746	0.999541554038578	-1.59514649684605	-0.481884558029752	0.183280266152276	0.668844918430787	-1.1132619388163
chr1	150010537	150010706	169	-	utr5	OTUD7B	0.687396425842676	1	0.626668821178159	1	0.623967890761261	0.999541554038578	-0.712162733842669	-0.481884558029752	0.183280266152276	0.668844918430787	-0.230278175812917
chr1	150159274	150159569	295	+	utr3	PLEKHO1	0.688270313649664	1	0.735814061135953	1	0.900429202869938	0.999541554038578	1.21526331359162	0.865108180490897	0.0642403326798717	0.38351934582319	0.35015513310072
chr1	150235985	150236088	103	-	utr5	ANP32E	0.533769568113782	1	0.567887375016596	1	0.527285134012625	0.999541554038578	0.701844762436677	-0.165315656391746	0.690630036311361	0.969258038812691	0.867160418828423
chr1	150266447	150266584	137	-	utr3	APH1A	0.303387962024493	1	0.397230763414812	1	0.517817287682208	0.999541554038578	0.142549404094555	-0.358545665476034	0.317187687857984	0.826090957107627	0.501095069570589
chr1	150268836	150268988	152	-	utr5	APH1A	0.866793921597637	1	0.933841767102816	1	0.84782894557465	0.999541554038578	-0.078610821027757	-0.358545665476034	0.317187687857984	0.826090957107627	0.279934844448277
chr1	150293884	150294087	203	+	utr5	MRPS21	0.789948990134612	1	0.720572684618411	1	0.702900247250128	0.999541554038578	0.00983097328844408	-0.0155261776759484	0.96795421561272	0.99846783197211	0.0253571509643924
chr1	150472091	150472278	187	+	exon	RPRD2	0.875460095097694	1	0.953129305056718	1	0.970043214379275	0.999541554038578	-0.628897648814529	-0.829452029756765	0.0242316660342406	0.204765005975664	0.200554380942236
chr1	150472869	150473250	381	+	exon	RPRD2	0.497267562510636	1	0.602108962966101	1	0.609330990934651	0.999541554038578	-0.413121488201835	-0.829452029756765	0.0242316660342406	0.204765005975664	0.41633054155493
chr1	150549421	150549618	197	+	utr5	ADAMTSL4	0.846076473701795	1	0.791030200544311	1	0.63466020800251	0.999541554038578	0.104443224172744	-0.628214145696919	0.155916847820665	0.620409960527472	0.732657369869664
chr1	150552997	150553165	168	+	exon	ADAMTSL4	0.795518244117586	1	0.862082929549354	1	0.906879815644352	0.999541554038578	-0.634541366554004	-0.628214145696919	0.155916847820665	0.620409960527472	-0.00632722085708481
chr1	150553541	150553779	238	+	exon	ADAMTSL4	0.856583784485247	1	0.91293634919194	1	0.962704086261344	0.999541554038578	-0.573318555696799	-0.628214145696919	0.155916847820665	0.620409960527472	0.0548955900001207
chr1	150577080	150577488	408	-	utr3	MCL1	0.793028278272887	1	0.728089543625149	1	0.915291975763986	0.999541554038578	0.0191774885728025	0.20129731135081	0.614649332763324	0.952341787859211	-0.182119822778007
chr1	150578849	150579592	743	-	utr5	MCL1	0.902246188683043	1	0.995887935599606	1	0.864825574123327	0.999541554038578	0.333893057664991	0.20129731135081	0.614649332763324	0.952341787859211	0.132595746314181
chr1	150629379	150629595	216	-	utr5	ENSA	0.272138552122959	1	0.350537084002256	1	0.35514783145897	0.999541554038578	0.191313300014682	-0.440131194539989	0.221250224875432	0.724145442110648	0.631444494554671
chr1	150648317	150648532	215	-	utr3	GOLPH3L	0.31348752106568	1	0.360374568718924	1	0.260357505139918	0.999541554038578	0.146825029960908	-0.480668683581005	0.240026387503116	0.745492596910598	0.627493713541913
chr1	150950717	150950866	149	+	exon	SETDB1	0.743626164820613	1	0.696935609830562	1	0.744633906540625	0.999541554038578	-0.433545742408581	-0.404116071292749	0.282957678578736	0.793366154786516	-0.0294296711158325
chr1	150960732	150961023	291	-	exon	CERS2	0.954257731888234	1	0.955596486543014	1	0.964146575016523	0.999541554038578	-0.491893115668279	-0.731059694029272	0.0654853655761041	0.388227681697758	0.239166578360993
chr1	151034080	151034185	105	+	exon	PRUNE1	0.769804364183527	1	0.724424439059155	1	0.728217855398439	0.999541554038578	-0.0183239919789254	0.0413068170955828	0.925011289231567	0.997572739866114	-0.0596308090745081
chr1	151052984	151053305	321	-	utr3	CDC42SE1	0.311661942785994	1	0.403624851456174	1	0.234931440741841	0.999541554038578	0.44305413142579	-0.0654226409386457	0.872681609195569	0.991796828065007	0.508476772364436
chr1	151059457	151059619	162	+	utr5	MLLT11	0.629244549723141	1	0.584788045033507	1	0.71296829630294	0.999541554038578	-0.303859992280197	0.364311484879689	0.370290242776896	0.864212230234901	-0.668171477159887
chr1	151176650	151176824	174	-	exon	VPS72	0.533762418550073	1	0.588893113109531	1	0.604827398773557	0.999541554038578	-0.159408496877509	-0.702856287204607	0.0604928952697175	0.368650554729259	0.543447790327098
chr1	151190042	151190168	126	-	utr5	VPS72	0.703547037041702	1	0.63560535999215	1	0.659809583371629	0.999541554038578	-0.752526632352277	-0.702856287204607	0.0604928952697175	0.368650554729259	-0.0496703451476704
chr1	151248108	151248317	209	+	utr3	PIP5K1A	0.992654354659463	1	0.945001861883028	1	0.927359147702168	0.999541554038578	-0.984807232942056	-1.05418714448564	0.0149196777514915	0.144865835472699	0.069379911543589
chr1	151254772	151254878	106	+	utr5	PSMD4	0.401942313194967	1	0.356644391809988	1	0.349371291543546	0.999541554038578	-0.299871347332379	-0.0188904405186487	0.96137376686297	0.99846783197211	-0.28098090681373
chr1	151262115	151262254	139	+	utr5	PSMD4	0.972646143789536	1	0.884706097946802	1	0.950628527655603	0.999541554038578	0.263253964182473	-0.0188904405186487	0.96137376686297	0.99846783197211	0.282144404701121
chr1	151286437	151286537	100	+	exon	ZNF687	0.395551640546235	1	0.432542798784832	1	0.447396920176389	0.999541554038578	0.310103789010282	-0.314831469701535	0.398158909014939	0.881413585514207	0.624935258711818
chr1	151286592	151286805	213	+	exon	ZNF687	0.466551022039648	1	0.513783998942546	1	0.468224888538036	0.999541554038578	0.207675763444099	-0.314831469701535	0.398158909014939	0.881413585514207	0.522507233145635
chr1	151286995	151287117	122	+	exon	ZNF687	0.440718893475561	1	0.517813701381369	1	0.53624753084505	0.999541554038578	-0.00806358634768915	-0.314831469701535	0.398158909014939	0.881413585514207	0.306767883353846
chr1	151287165	151287378	213	+	exon	ZNF687	0.510771198295234	1	0.593863518160837	1	0.569047559547574	0.999541554038578	-0.0511539262645108	-0.314831469701535	0.398158909014939	0.881413585514207	0.263677543437024
chr1	151287573	151287821	248	+	exon	ZNF687	0.873036564487684	1	0.805649382568892	1	0.7718693448388	0.999541554038578	-0.223686204926882	-0.314831469701535	0.398158909014939	0.881413585514207	0.0911452647746537
chr1	151292582	151292692	110	-	utr3	PI4KB	0.857422434454675	1	0.787716957232211	1	0.866286974308701	0.999541554038578	0.254423145445822	0.0605660230501	0.865118328342537	0.991796828065007	0.193857122395722
chr1	151315783	151316123	340	-	exon	PI4KB	0.699723842060175	1	0.632360570398881	1	0.718031736656681	0.999541554038578	-0.125808552920934	0.0605660230501	0.865118328342537	0.991796828065007	-0.186374575971034
chr1	151316202	151316313	111	-	exon	PI4KB	0.482122526983666	1	0.42567381156361	1	0.522597297468389	0.999541554038578	-0.334118874810501	0.0605660230501	0.865118328342537	0.991796828065007	-0.394684897860601
chr1	151399573	151399726	153	+	utr5	PSMB4	0.647447549903378	1	0.78941652541234	1	0.806711514500942	0.999541554038578	0.420038807306947	0.0507824660105681	0.887705805566229	0.992908570202183	0.369256341296379
chr1	151404942	151405461	519	-	exon	POGZ	0.601707760458086	1	0.547978509936505	1	0.655436422707471	0.999541554038578	-0.655105146020436	-0.658791632910511	0.0731010058877963	0.415053735557457	0.00368648689007434
chr1	151405708	151405863	155	-	exon	POGZ	0.784084034463422	1	0.716668636278816	1	0.779330474432537	0.999541554038578	-0.6895674646433	-0.658791632910511	0.0731010058877963	0.415053735557457	-0.030775831732789
chr1	151540287	151540471	184	+	utr5	TUFT1	0.825718353245578	1	0.883907157828448	1	0.641989887479544	0.999541554038578	0.0792511701627278	-0.525415014508929	0.279067258759028	0.790535210386209	0.604666184671657
chr1	151562507	151562628	121	+	exon	TUFT1	0.68935323549042	1	0.730331606522209	1	0.487543795821602	0.999541554038578	0.0604542366801152	-0.525415014508929	0.279067258759028	0.790535210386209	0.585869251189045
chr1	151581711	151582054	343	+	utr3	TUFT1	0.705008318034015	1	0.75743270920934	1	0.637226444664925	0.999541554038578	-0.164892687430023	-0.525415014508929	0.279067258759028	0.790535210386209	0.360522327078907
chr1	151612059	151612160	101	+	utr5	SNX27	0.504767166837575	1	0.474090162450572	1	0.551213724984348	0.999541554038578	-0.104309522167959	0.108123384179591	0.764951298517564	0.981913845826947	-0.21243290634755
chr1	151763291	151763479	188	-	exon	RP11-98D18.3	0.419834621698496	1	0.378749406879482	1	0.48177681174801	0.999541554038578	-0.154492741975487	-1.40364191455586	0.20537748389579	0.704138951368006	1.24914917258038
chr1	151909361	151909464	103	-	utr5	THEM4	0.315063563216347	1	0.363685653791906	1	0.293093995717839	0.999541554038578	0.0839872311747318	-0.558549803050203	0.16970777628288	0.646072016075842	0.642537034224935
chr1	151986203	151986326	123	-	utr5	S100A10	0.906168178748897	1	0.818244027958415	1	0.709677778107443	0.999541554038578	0.969785060288728	0.857798387815605	0.0388900638837314	0.279741205969352	0.111986672473123
chr1	151993701	151993884	183	-	utr5	S100A10	0.654767559547371	1	0.587825651307724	1	0.345769026981194	0.999541554038578	0.876783488062683	0.857798387815605	0.0388900638837314	0.279741205969352	0.0189851002470783
chr1	152033706	152033860	154	-	exon	S100A11	0.946487761908125	1	0.848514146623346	1	0.826431957868769	0.999541554038578	1.14402207411489	1.02115810550494	0.00626177546148867	0.0748699927655297	0.122863968609957
chr1	152036847	152037012	165	-	utr5	S100A11	0.814000709304086	1	0.921795207663265	1	0.977085015398624	0.999541554038578	1.21359978621871	1.02115810550494	0.00626177546148867	0.0748699927655297	0.19244168071377
chr1	152308532	152308694	162	-	exon	FLG	0.393747475370154	1	0.414267831767477	1	0.310972166968597	0.999541554038578	-0.0637465433883368	-0.457075880558241	0.28663013138197	0.797341725449071	0.393329337169904
chr1	153534672	153534886	214	-	utr3	S100A6	0.73980305128322	1	0.848291683827723	1	0.876089018972354	0.999541554038578	0.0567610921811187	-0.156151817506236	0.685312303540655	0.968285278129575	0.212912909687355
chr1	153535144	153535432	288	-	utr5	S100A6	0.944548668615256	1	0.968325690410182	1	0.953234678271972	0.999541554038578	-0.0222316803518527	-0.156151817506236	0.685312303540655	0.968285278129575	0.133920137154384
chr1	153535863	153536009	146	-	utr5	S100A6	0.742401138419902	1	0.682011320688551	1	0.64902317383594	0.999541554038578	-0.0488454435916597	-0.156151817506236	0.685312303540655	0.968285278129575	0.107306373914577
chr1	153544624	153544866	242	-	utr5	S100A4	0.572294526464325	1	0.654599110059854	1	0.791599334015786	0.999541554038578	0.310732358084547	-0.108389905004897	0.81573479611237	0.988861458042204	0.419122263089444
chr1	153545599	153545789	190	-	utr5	S100A4	0.489807482671691	1	0.53928484135226	1	0.492633925225778	0.999541554038578	0.32475540038953	-0.108389905004897	0.81573479611237	0.988861458042204	0.433145305394427
chr1	153561401	153561547	146	-	utr3	S100A2	0.217079632801817	1	0.267148904339221	1	0.294144818780997	0.999541554038578	-0.574743629748665	-1.4715956410173	0.000488648448562586	0.00941772930547129	0.896852011268639
chr1	153563813	153563942	129	-	utr5	S100A2	0.932819012988073	1	0.861895761606668	1	0.698490754982343	0.999541554038578	-1.36827129043574	-1.4715956410173	0.000488648448562586	0.00941772930547129	0.103324350581561
chr1	153565436	153565615	179	-	utr5	S100A2	0.463508921737322	1	0.511386446785685	1	0.537000938487282	0.999541554038578	-1.1478700913132	-1.4715956410173	0.000488648448562586	0.00941772930547129	0.323725549704103
chr1	153607413	153607615	202	-	utr3	S100A16	0.527527320601951	1	0.681699626292877	1	0.694720506002184	0.999541554038578	0.0227684155464756	-0.311610732361057	0.383163698241025	0.873099783287703	0.334379147907533
chr1	153608118	153608251	133	-	utr5	S100A16	0.549069159782069	1	0.479982078605627	1	0.625426642440689	0.999541554038578	-0.505605791865128	-0.311610732361057	0.383163698241025	0.873099783287703	-0.19399505950407
chr1	153609229	153609332	103	-	utr5	S100A16	0.350010310971339	1	0.391096072920607	1	0.303779515043386	0.999541554038578	0.333309734382876	-0.311610732361057	0.383163698241025	0.873099783287703	0.644920466743933
chr1	153612886	153613084	198	-	utr5	S100A16	0.65555428834859	1	0.573671290792764	1	0.501713617613329	0.999541554038578	-0.359437950150657	-0.311610732361057	0.383163698241025	0.873099783287703	-0.0478272177895995
chr1	153626435	153626535	100	-	utr5	S100A13	0.577887829418147	1	0.647147527185165	1	0.727614668791823	0.999541554038578	-0.0863038528832291	-0.0194815198538937	0.964684493103737	0.99846783197211	-0.0668223330293354
chr1	153634068	153634342	274	+	utr5	CHTOP	0.627220999743575	1	0.580735040335699	1	0.728226615775692	0.999541554038578	-0.51845158590578	-0.400923958906875	0.285142611470543	0.796326983474038	-0.117527626998905
chr1	153645155	153645441	286	+	utr3	CHTOP	0.887859369300832	1	0.942722641626138	1	0.987134831278179	0.999541554038578	-0.120533795709176	-0.400923958906875	0.285142611470543	0.796326983474038	0.280390163197699
chr1	153658734	153658861	127	+	utr5	SNAPIN	0.890537765417827	1	0.989910565363813	1	0.944262175870574	0.999541554038578	-0.242315290412706	-0.476522603848342	0.216806065520141	0.717209232134578	0.234207313435636
chr1	153670132	153670288	156	-	utr5	ILF2	0.198706078124469	1	0.23046335538064	1	0.228515546704422	0.999541554038578	1.15337357680486	0.022138399738771	0.953185108982158	0.99846783197211	1.13123517706609
chr1	153670854	153670958	104	-	utr5	ILF2	0.522715903321814	1	0.562715693261337	1	0.471009540836765	0.999541554038578	1.04234719796171	0.022138399738771	0.953185108982158	0.99846783197211	1.02020879822294
chr1	153962515	153962752	237	-	utr5	SLC39A1	0.922160579081433	1	0.829437351267578	1	0.949704369157315	0.999541554038578	0.00139496612806281	-0.0754516456477514	0.833382459148628	0.989784221311204	0.0768466117758143
chr1	153963417	153963523	106	-	utr5	SLC39A1	0.623958140439921	1	0.570987007892714	1	0.554773970060198	0.999541554038578	-0.604162969505979	-0.0754516456477514	0.833382459148628	0.989784221311204	-0.528711323858228
chr1	153977391	153977679	288	-	utr5	JTB	0.622320406648324	1	0.777323686672482	1	0.823007991439245	0.999541554038578	0.434011364837372	0.0701458565377872	0.84563773766741	0.990137386913659	0.363865508299585
chr1	153986190	153986324	134	-	utr5	RAB13	0.409703145442172	1	0.370916575698117	1	0.549204120163033	0.999541554038578	-0.625236276544582	-0.23623535204351	0.547724255268246	0.941259459544464	-0.389000924501072
chr1	154183046	154183210	164	-	utr5	TPM3	0.788783158337165	1	0.902731599674982	1	0.988299504672198	0.999541554038578	0.416979487803482	0.21427468080333	0.572064581912604	0.946256843113086	0.202704807000152
chr1	154207324	154207504	180	-	utr3	C1orf43	0.728418829342338	1	0.673553949141631	1	0.721618043035421	0.999541554038578	-0.847232646676656	-0.720729431777917	0.0916447109003952	0.470739911191188	-0.126503214898739
chr1	154220408	154220605	197	-	utr5	C1orf43	0.75870558352147	1	0.704518553787777	1	0.770783728956337	0.999541554038578	-0.708371085922924	-0.720729431777917	0.0916447109003952	0.470739911191188	0.0123583458549924
chr1	154220969	154221106	137	+	utr5	UBAP2L	0.820391778570981	1	0.872543129994017	1	0.756702277658702	0.999541554038578	0.301044439231758	-0.303449575502982	0.423438682123442	0.893710773291996	0.60449401473474
chr1	154325551	154325727	176	+	utr5	ATP8B2	0.815132133593184	1	0.74648840890463	1	0.75362182599545	0.999541554038578	0.51847453025896	0.240318077184321	0.511718871195934	0.929279918993079	0.278156453074638
chr1	154349064	154349445	381	+	utr3	ATP8B2	0.990323027773596	1	0.899133151858064	1	0.846132855359	0.999541554038578	0.286404715501951	0.240318077184321	0.511718871195934	0.929279918993079	0.0460866383176292
chr1	154405435	154405593	158	+	utr5	IL6R	0.888073315530047	1	0.944321294194755	1	0.913822979869518	0.999541554038578	-0.570575833854727	-1.02535409871919	0.00783378275544874	0.0889149962203025	0.454778264864461
chr1	154465241	154465798	557	+	utr3	IL6R	0.964386897692792	1	0.897757908765419	1	0.880232015538343	0.999541554038578	-0.983238706076238	-1.02535409871919	0.00783378275544874	0.0889149962203025	0.0421153926429496
chr1	154550122	154550432	310	-	utr3	UBE2Q1	0.92137755621149	1	0.852659710346537	1	0.922562680599659	0.999541554038578	-0.378613525777089	-0.348813199305554	0.371854937234747	0.865677346941933	-0.0298003264715349
chr1	154558203	154558429	226	-	exon	UBE2Q1	0.556697247763694	1	0.614309610945165	1	0.674432223563166	0.999541554038578	0.328502862095176	-0.348813199305554	0.371854937234747	0.865677346941933	0.67731606140073
chr1	154558510	154558664	154	-	utr5	UBE2Q1	0.708994651923051	1	0.821019298356636	1	0.780424420049946	0.999541554038578	0.314596121961767	-0.348813199305554	0.371854937234747	0.865677346941933	0.663409321267321
chr1	154584747	154584929	182	-	utr3	ADAR	0.202137336866247	1	0.31683253179925	1	0.42005990548806	0.999541554038578	1.06336991398248	0.498969825489157	0.158967663397887	0.625960434283189	0.564400088493321
chr1	154601209	154601657	448	-	exon	ADAR	0.753582846903864	1	0.894620964445581	1	0.813370124799723	0.999541554038578	0.764295700249667	0.498969825489157	0.158967663397887	0.625960434283189	0.26532587476051
chr1	154602495	154602648	153	-	utr5	ADAR	0.985315052591273	1	0.890734869862557	1	0.99117563842503	0.999541554038578	0.614367798460621	0.498969825489157	0.158967663397887	0.625960434283189	0.115397972971465
chr1	154607943	154608180	237	-	utr5	ADAR	0.993890205455949	1	0.895232369172704	1	0.918950897800765	0.999541554038578	0.912133296465071	0.498969825489157	0.158967663397887	0.625960434283189	0.413163470975914
chr1	154945888	154946025	137	-	exon	PBXIP1	0.194451137968703	1	0.217086621527831	1	0.304235901467855	0.999541554038578	0.417164254028463	-0.515026578312469	0.216922193086605	0.717209232134578	0.932190832340932
chr1	154959211	154959374	163	-	exon	PYGO2	0.218051657141585	1	0.196381342241948	1	0.380330992506148	0.999541554038578	-1.24063054933027	-0.350972455631956	0.334850508647339	0.839600181514189	-0.889658093698312
chr1	154959509	154959654	145	-	exon	PYGO2	0.0969358409719121	1	0.0823316373909204	1	0.0871905117790346	0.999541554038578	-1.76850000653164	-0.350972455631956	0.334850508647339	0.839600181514189	-1.41752755089968
chr1	154970394	154970729	335	-	utr5	SHC1	0.393756956759286	1	0.48832244370407	1	0.572792614574973	0.999541554038578	0.931793042354558	0.207083023077348	0.56162729234667	0.944489332489529	0.72471001927721
chr1	154974246	154974384	138	-	utr5	SHC1	0.330200176498895	1	0.426242005057279	1	0.43343967062203	0.999541554038578	0.305842407708766	0.207083023077348	0.56162729234667	0.944489332489529	0.0987593846314175
chr1	154983370	154983472	102	+	utr5	FLAD1	0.71763164122775	1	0.77417991055416	1	0.79138125177523	0.999541554038578	0.395532644180705	-0.359858845272606	0.344184762396548	0.846827028372622	0.755391489453311
chr1	154983803	154983954	151	+	utr5	FLAD1	0.632808261386003	1	0.698644979256626	1	0.64364120879907	0.999541554038578	-0.0890685832707206	-0.359858845272606	0.344184762396548	0.846827028372622	0.270790262001886
chr1	154988533	154988810	277	+	utr5	FLAD1	0.782254182669653	1	0.709185873679684	1	0.77975506983392	0.999541554038578	-0.408605321148659	-0.359858845272606	0.344184762396548	0.846827028372622	-0.048746475876053
chr1	155002839	155002941	102	+	utr5	ZBTB7B	0.487605867179701	1	0.445917020807354	1	0.501780773760327	0.999541554038578	-1.06159086076687	-0.50801944672524	0.163488771175358	0.635632615949793	-0.553571414041626
chr1	155014716	155014823	107	+	exon	ZBTB7B	0.789490810056572	1	0.676077349227364	1	0.490712271497757	0.999541554038578	-1.22966705519725	-0.50801944672524	0.163488771175358	0.635632615949793	-0.721647608472006
chr1	155014914	155015725	811	+	exon	ZBTB7B	0.7298575769864	1	0.872149505683199	1	0.828993988825	0.999541554038578	-0.301900574013365	-0.50801944672524	0.163488771175358	0.635632615949793	0.206118872711875
chr1	155016238	155016863	625	+	utr3	ZBTB7B	0.708726150813403	1	0.851713680816246	1	0.822482364555277	0.999541554038578	-0.228465281109088	-0.50801944672524	0.163488771175358	0.635632615949793	0.279554165616153
chr1	155127899	155128025	126	+	utr5	EFNA1	0.832323667865659	1	0.900237333884677	1	0.612244173066927	0.999541554038578	3.37905224671643	2.88380182281382	1.260049699326e-10	1.24894068973194e-08	0.495250423902616
chr1	155135839	155136000	161	+	utr5	SLC50A1	0.38234882232296	1	0.338479753117442	1	0.417464169369068	0.999541554038578	-0.0407059175551525	0.449432198039868	0.24006556200959	0.745492596910598	-0.490138115595021
chr1	155139912	155140273	361	-	utr3	DPM3	0.627884704051072	1	0.716406475976392	1	0.780568123268528	0.999541554038578	0.154725168351312	-0.22957777144321	0.537182738278836	0.93748977961793	0.384302939794522
chr1	155208991	155209092	101	-	exon	THBS3	0.649635627986891	1	0.608509784345487	1	0.534068971659022	0.999541554038578	-0.387415691224135	0.817377089988278	0.0401875340675672	0.285940251185702	-1.20479278121241
chr1	155209247	155209384	137	+	utr5	MTX1	0.36602780220419	1	0.415593495851849	1	0.378365469517184	0.999541554038578	0.593651883241624	-0.291217502939063	0.444772848376007	0.902177067320662	0.884869386180688
chr1	155210286	155210397	111	+	exon	MTX1	0.268452566702159	1	0.309955458583934	1	0.270607655677925	0.999541554038578	0.48107076111803	-0.291217502939063	0.444772848376007	0.902177067320662	0.772288264057093
chr1	155255290	155255416	126	-	utr5	FAM189B	0.391239023894863	1	0.432114006772275	1	0.53807334543403	0.999541554038578	1.41668290093903	0.490454134354748	0.204174342753533	0.70229033136357	0.926228766584277
chr1	155260551	155260700	149	-	exon	SCAMP3	0.639589827494454	1	0.745563033955053	1	0.767738468708328	0.999541554038578	0.0410877377116064	-0.0767529065461738	0.830317844308878	0.989611853951391	0.11784064425778
chr1	155261604	155261761	157	-	exon	SCAMP3	0.92582658009547	1	0.995520594969583	1	0.947406577338417	0.999541554038578	-0.0421887186824298	-0.0767529065461738	0.830317844308878	0.989611853951391	0.034564187863744
chr1	155262052	155262336	284	-	utr5	SCAMP3	0.914004274329854	1	0.983369772673537	1	0.94475491945872	0.999541554038578	0.170894432546051	-0.0767529065461738	0.830317844308878	0.989611853951391	0.247647339092224
chr1	155277531	155277703	172	+	utr5	HCN3	0.29629122450328	1	0.314609355605992	1	0.250902742089246	0.999541554038578	0.560370777180525	-0.18432388894418	0.647551242931274	0.962246047966535	0.744694666124705
chr1	155287890	155288063	173	+	exon	HCN3	0.877929666118791	1	0.821760609859555	1	0.682732072982912	0.999541554038578	-0.0965623127205631	-0.18432388894418	0.647551242931274	0.962246047966535	0.0877615762236171
chr1	155308858	155309044	186	+	utr5	FDPS	0.597771012892746	1	0.529150455168346	1	0.489788633733938	0.999541554038578	-0.571101938051071	-0.30627878635636	0.415780963514402	0.891535283509158	-0.264823151694711
chr1	155438823	155438973	150	-	exon	ASH1L	0.779889222496887	1	0.852859387614502	1	0.772912695380035	0.999541554038578	0.123436632170204	-0.319268960707921	0.404601910112051	0.884971787857698	0.442705592878125
chr1	155477903	155478181	278	-	exon	ASH1L	0.263831925175547	1	0.231091492562725	1	0.175145195057307	0.999541554038578	-1.06827552077724	-0.319268960707921	0.404601910112051	0.884971787857698	-0.749006560069322
chr1	155481751	155482159	408	-	utr3	ASH1L	0.285502701581772	1	0.251022239455443	1	0.182133894745782	0.999541554038578	-1.14127041512822	-0.319268960707921	0.404601910112051	0.884971787857698	-0.822001454420296
chr1	155521165	155521289	124	-	exon	ASH1L	0.378821738513993	1	0.349366762347854	1	0.153988181914592	0.999541554038578	-1.47097235989642	-0.319268960707921	0.404601910112051	0.884971787857698	-1.1517033991885
chr1	155563008	155563513	505	+	exon	ASH1L-AS1	0.420818511876215	1	0.503050131626464	1	0.601490864664649	0.999541554038578	-0.089247021903514	-0.64979321041331	0.206362686016941	0.70591189706278	0.560546188509796
chr1	155659758	155659927	169	-	utr3	YY1AP1	0.345505817070416	1	0.407367658049654	1	0.444220651908345	0.999541554038578	0.2339080759959	-0.4645730812525	0.222061872616789	0.72460323019586	0.6984811572484
chr1	155738241	155738421	180	+	utr3	DAP3	0.432420308188144	1	0.479007475551099	1	0.537923266863763	0.999541554038578	0.521823707054821	-0.210236687525072	0.594651527593613	0.950457713869644	0.732060394579893
chr1	155900289	155900389	100	-	utr3	RIT1	0.769727772216019	1	0.825704947180468	1	0.767504978853872	0.999541554038578	0.166267299249245	-0.198111372937835	0.662141909529974	0.964035020264283	0.36437867218708
chr1	155911240	155911357	117	-	utr5	RIT1	0.282377827744888	1	0.254218733723418	1	0.293981304007483	0.999541554038578	-0.756024879951942	-0.198111372937835	0.662141909529974	0.964035020264283	-0.557913507014107
chr1	155913261	155913396	135	-	utr3	KIAA0907	0.660620665331425	1	0.683954569987153	1	0.555777029766135	0.999541554038578	0.944409326267558	0.272640904211181	0.464803752688334	0.91002821309643	0.671768422056377
chr1	155933760	155933892	132	-	exon	KIAA0907	0.574017461629565	1	0.521158941290624	1	0.629883012887639	0.999541554038578	0.35332648075988	0.272640904211181	0.464803752688334	0.91002821309643	0.0806855765486985
chr1	155947781	155947953	172	-	utr3	ARHGEF2	0.654039947304907	1	0.69339935064137	1	0.518732350696276	0.999541554038578	0.885740140080844	0.371885115578068	0.453602638968848	0.907378488655024	0.513855024502777
chr1	155978406	155978535	129	-	utr5	ARHGEF2	0.741450135154197	1	0.793239677122015	1	0.732050080662666	0.999541554038578	0.392166583012018	0.371885115578068	0.453602638968848	0.907378488655024	0.0202814674339499
chr1	156009088	156009275	187	-	utr3	SSR2	0.942812525417039	1	0.858383834953472	1	0.764800064328933	0.999541554038578	0.0264604011342536	-0.0116245858932561	0.974217727740839	0.99846783197211	0.0380849870275097
chr1	156054798	156054958	160	+	utr5	LAMTOR2	0.648842117801218	1	0.709901590370169	1	0.782585699428444	0.999541554038578	0.578220146938554	-0.0207882010408273	0.957713480198652	0.99846783197211	0.599008347979382
chr1	156055102	156055401	299	+	exon	LAMTOR2	0.841630413607535	1	0.913703378484647	1	0.953298832554454	0.999541554038578	0.293787281783476	-0.0207882010408273	0.957713480198652	0.99846783197211	0.314575482824304
chr1	156076586	156077285	699	-	exon	MEX3A	0.87682170431512	1	0.955976268432464	1	0.968842450907888	0.999541554038578	0.0899864226478789	0.367351214643993	0.357023662672405	0.855210212060566	-0.277364791996115
chr1	156114675	156115038	363	+	utr5	LMNA	0.738703951172091	1	0.831588544577401	1	0.983204298282088	0.999541554038578	0.772108914561765	0.419583373023815	0.310366310065611	0.820123555346386	0.352525541537951
chr1	156130694	156130823	129	+	utr3	LMNA	0.993767600866544	1	0.90909545980358	1	0.818923779045615	0.999541554038578	0.380459309199982	0.419583373023815	0.310366310065611	0.820123555346386	-0.039124063823833
chr1	156137042	156137145	103	+	exon	LMNA	0.19961321840465	1	0.244727184928009	1	0.362479947712417	0.999541554038578	1.30865682018255	0.419583373023815	0.310366310065611	0.820123555346386	0.889073447158739
chr1	156194131	156194238	107	+	utr5	SLC25A44	0.97998879828779	1	0.956563722933431	1	0.930081588758928	0.999541554038578	-0.233390226342298	-0.275820395640464	0.459424818338679	0.90779425561062	0.0424301692981657
chr1	156200279	156200388	109	+	exon	SLC25A44	0.826546244118906	1	0.766542544462996	1	0.808106059676411	0.999541554038578	-0.658657528133767	-0.275820395640464	0.459424818338679	0.90779425561062	-0.382837132493303
chr1	156265787	156265925	138	-	exon	SMG5	0.557530740507301	1	0.512998930888018	1	0.713467055232859	0.999541554038578	-0.760536018945345	-0.430121987460539	0.229471093838204	0.733623232632557	-0.330414031484805
chr1	156265946	156266340	394	-	exon	SMG5	0.330233253713055	1	0.329935837300101	1	0.40715131758641	0.999541554038578	-0.836027668861134	-0.430121987460539	0.229471093838204	0.733623232632557	-0.405905681400595
chr1	156282639	156282814	175	-	utr5	SMG5	0.942366813657702	1	0.992369555472771	1	0.928958348087	0.999541554038578	-0.0439307223205859	-0.430121987460539	0.229471093838204	0.733623232632557	0.386191265139953
chr1	156291495	156291825	330	+	utr3	TMEM79	0.806229120610349	1	0.732999028253642	1	0.65652473914748	0.999541554038578	-0.326130718347714	-0.331624765174335	0.429438555219442	0.896227661297285	0.00549404682662052
chr1	156338121	156338279	158	-	utr5	CCT3	0.514765333615	1	0.59397164828797	1	0.542797488812187	0.999541554038578	0.208315982718981	-0.186046728561715	0.598964109922267	0.951523748568808	0.394362711280695
chr1	156500642	156500779	137	-	utr5	MEF2D	0.440030836287437	1	0.4047912314022	1	0.685480261739485	0.999541554038578	-0.848471262351198	-0.197122262322093	0.622592402432921	0.95506295923537	-0.651349000029105
chr1	156591783	156591899	116	+	utr5	NAXE	0.586103372652778	1	0.706482411932531	1	0.759736456087868	0.999541554038578	-0.0615344506721427	-0.633904269376635	0.0774502835485017	0.427260946317995	0.572369818704493
chr1	156595304	156595453	149	-	exon	GPATCH4	0.537109162504437	1	0.494365477949025	1	0.459292975900824	0.999541554038578	-0.672647915730502	-0.356775223263477	0.333607494377131	0.838615426862486	-0.315872692467025
chr1	156641961	156642202	241	+	utr5	BCAN	0.726521292885278	1	0.755126120127412	1	0.627092664623571	0.999541554038578	-2.06769282176438	-2.8982010380311	5.09499982036307e-06	0.000183028070469966	0.830508216266718
chr1	156642474	156642777	303	-	exon	RP11-284F21.10	0.828304026804671	1	0.847404930079378	1	0.54119902039223	0.999541554038578	-1.52891601338381	-2.53598610686399	6.77006578135142e-05	0.00177159781718036	1.00707009348018
chr1	156646804	156646947	143	-	exon	RP11-284F21.7	0.0394418577045916	1	0.0230031159021657	1	0.00360252258625355	0.250752829596475	-6.85887971819872	-4.14184127484888	0.0400874118798284	0.285446408389398	-2.71703844334985
chr1	156723225	156723412	187	-	utr3	ISG20L2	0.345074540669088	1	0.325980594957842	1	0.482292910855802	0.999541554038578	-0.713186345795325	-0.463080408412843	0.237780930136176	0.743184012418396	-0.250105937382482
chr1	156726960	156727220	260	-	exon	ISG20L2	0.560034691936566	1	0.640137381897817	1	0.490149595260238	0.999541554038578	-0.252515312968407	-0.463080408412843	0.237780930136176	0.743184012418396	0.210565095444436
chr1	156728531	156729126	595	-	utr5	ISG20L2	0.79228955470455	1	0.72321214295458	1	0.803303267817919	0.999541554038578	-0.62850803664891	-0.463080408412843	0.237780930136176	0.743184012418396	-0.165427628236067
chr1	156740965	156741077	112	-	utr5	MRPL24	0.613041003723579	1	0.658835620999521	1	0.622863025401258	0.999541554038578	0.805817507248602	-0.0482104693065768	0.894472888358904	0.994838316162443	0.854027976555179
chr1	156751336	156751708	372	-	utr5	HDGF	0.936690076408411	1	0.846608369995005	1	0.875374453172635	0.999541554038578	-0.516283825242815	-0.692442367646307	0.0646449148695449	0.384892446127146	0.176158542403492
chr1	156767558	156767699	141	+	utr5	PRCC	0.158886720422622	1	0.220279965523798	1	0.288334088129012	0.999541554038578	0.801788843671241	-0.148225223752305	0.689837899768276	0.969052156242984	0.950014067423546
chr1	156786627	156786848	221	+	exon	PRCC	0.954191496586704	1	0.861411253309445	1	0.823718930305147	0.999541554038578	-0.195177790899979	-0.148225223752305	0.689837899768276	0.969052156242984	-0.0469525671476742
chr1	157045449	157045782	333	-	utr5*	ARHGEF11	0.715283157035545	1	0.637402689627526	1	0.675721115653355	0.999541554038578	0.360307780935091	0.152359851961954	0.671147485547299	0.964768766558903	0.207947928973136
chr1	157124936	157125129	193	-	exon	ETV3	0.509240056977729	1	0.563245798824762	1	0.375141138717252	0.999541554038578	0.698322680452333	0.0881536894687622	0.817814156750761	0.988861458042204	0.610168990983571
chr1	157125552	157125939	387	-	exon	ETV3	0.457540625109605	1	0.520235649678215	1	0.393952046176588	0.999541554038578	0.706000798010731	0.0881536894687622	0.817814156750761	0.988861458042204	0.617847108541969
chr1	157993324	157993441	117	+	utr5	KIRREL	0.966748585268052	1	0.905235034183378	1	0.943789627482364	0.999541554038578	1.07920680166953	0.136140258562992	0.711093897857328	0.972687556060953	0.943066543106543
chr1	157993656	157993772	116	+	utr5	KIRREL	0.853829005095849	1	0.759210103559138	1	0.783147889625921	0.999541554038578	0.553469931846598	0.136140258562992	0.711093897857328	0.972687556060953	0.417329673283606
chr1	158076044	158076302	258	+	utr5	KIRREL	0.840021715377931	1	0.755300230733856	1	0.887449501676595	0.999541554038578	0.160604668706559	0.136140258562992	0.711093897857328	0.972687556060953	0.0244644101435666
chr1	158094641	158095249	608	+	utr3	KIRREL	0.985439180343017	1	0.91375684060164	1	0.972661488659513	0.999541554038578	0.16254991537786	0.136140258562992	0.711093897857328	0.972687556060953	0.0264096568148673
chr1	159781005	159781306	301	+	utr5	DUSP23	0.741928745551074	1	0.812003210571999	1	0.764727902122253	0.999541554038578	0.77670413187687	0.370995712090293	0.369792935283411	0.864048074706278	0.405708419786577
chr1	159920353	159920577	224	-	utr5	TAGLN2	0.547982166194504	1	0.695067337665637	1	0.832109616871718	0.999541554038578	1.40512779420848	0.947467533588044	0.0108265264430014	0.113841800149082	0.457660260620437
chr1	159925377	159925499	122	-	utr5	TAGLN2	0.998488072030473	1	0.897873051903855	1	0.778598928949399	0.999541554038578	1.15997526131047	0.947467533588044	0.0108265264430014	0.113841800149082	0.212507727722426
chr1	160031751	160031885	134	-	utr5	PIGM	0.818812178055243	1	0.771066110476608	1	0.788194378001784	0.999541554038578	-0.757372371331851	-0.66953989855357	0.144669206788083	0.598491825833356	-0.0878324727782808
chr1	160093108	160093219	111	-	exon	IGSF8	0.416545704101554	1	0.373260096489895	1	0.439759858980624	0.999541554038578	0.0473315869914937	0.378854982739135	0.348387418797318	0.850341044742497	-0.331523395747641
chr1	160098479	160098607	128	-	utr5	IGSF8	0.877782653037315	1	0.913390675504394	1	0.967953150589799	0.999541554038578	0.372101402866297	0.378854982739135	0.348387418797318	0.850341044742497	-0.0067535798728372
chr1	160205368	160205562	194	+	utr5	PEA15	0.999707770519649	1	0.927896422500997	1	0.85508754843064	0.999541554038578	0.290060599711546	-0.07346406646521	0.861146167772235	0.991796828065007	0.363524666176756
chr1	160211469	160211638	169	+	utr5	PEA15	0.813868489118463	1	0.887693668095838	1	0.754024514298232	0.999541554038578	0.168718991254186	-0.07346406646521	0.861146167772235	0.991796828065007	0.242183057719396
chr1	160217370	160217527	157	-	utr3	RP11-574F21.3	0.298335887758918	1	0.332704438646447	1	0.358460218899508	0.999541554038578	0.765714333069557	-0.723090275267662	0.88450471540766	NA	1.48880460833722
chr1	160239916	160240294	378	-	exon	RP11-574F21.3	0.711057497989514	1	0.651348547694738	1	0.650345405558548	0.999541554038578	-0.230002598906514	-0.723090275267662	0.88450471540766	NA	0.493087676361148
chr1	160262210	160262466	256	-	utr5	DCAF8	0.201953990406509	1	0.309202481497534	1	0.341065064699776	0.999541554038578	0.612517179557548	-0.109264934191263	0.769097323405873	0.982030444184482	0.721782113748811
chr1	160283586	160283686	100	-	exon	PEX19	0.738736885629596	1	0.818340057234122	1	0.763919546673594	0.999541554038578	-0.112972590370079	-0.383071881064551	0.314970449027258	0.823309238362506	0.270099290694472
chr1	160285004	160285107	103	-	utr5	RP11-574F21.3	0.59014150914971	1	0.661660094282548	1	0.583672666776458	0.999541554038578	0.180687571085509	-0.723090275267662	0.88450471540766	NA	0.903777846353171
chr1	160343126	160343255	129	-	utr5	COPA	0.365534379476319	1	0.338157133675159	1	0.435492588213189	0.999541554038578	0.374978342516079	0.424967949511903	0.238099414133119	0.743379554230994	-0.0499896069958242
chr1	160343397	160343500	103	+	utr5	NCSTN	0.564080082579814	1	0.510677522351067	1	0.430702980275113	0.999541554038578	-0.35869253025215	-0.295277351774814	0.42261315046406	0.893710773291996	-0.0634151784773357
chr1	160419100	160419209	109	+	exon	VANGL2	0.00714445512933465	1	0.00477546209005248	1	0.00204497122117864	0.167399616020989	-6.21262406057361	-0.71944373453116	0.0629653721027437	0.378848793266643	-5.49318032604245
chr1	160425226	160425356	130	+	exon	VANGL2	0.905653189226898	1	0.94972709916061	1	0.969255452459631	0.999541554038578	-0.0238823155172853	-0.71944373453116	0.0629653721027437	0.378848793266643	0.695561419013874
chr1	161039608	161039908	300	-	utr3	USF1	0.979525078946914	1	0.910208828644443	1	0.749685694505325	0.999541554038578	0.134894322639165	0.132291069974995	0.743461116451596	0.977635468080523	0.00260325266416961
chr1	161102183	161102445	262	-	exon	PFDN2	0.414637433241355	1	0.468274621427844	1	0.307453803183557	0.999541554038578	1.22307398526289	0.448396688677521	0.307924939729501	0.817855106244252	0.774677296585368
chr1	161117872	161118054	182	-	utr5	PFDN2	0.607073695835911	1	0.664867210349153	1	0.410354909060523	0.999541554038578	1.07358263726051	0.448396688677521	0.307924939729501	0.817855106244252	0.625185948582986
chr1	161120786	161120945	159	+	utr3	NIT1	0.459658354329341	1	0.522724219291264	1	0.526081420264792	0.999541554038578	0.278520345211182	-0.259251340623887	0.499954177505321	0.923612571056616	0.537771685835069
chr1	161122083	161122324	241	-	utr3	DEDD	0.701454346047212	1	0.638046121106385	1	0.675334397282082	0.999541554038578	0.0417104303660783	0.151829009606785	0.679858657985904	0.967343719673949	-0.110118579240707
chr1	161132543	161132699	156	-	utr5	DEDD	0.344909815657693	1	0.314146468680669	1	0.261822806133815	0.999541554038578	-0.402809070966532	0.151829009606785	0.679858657985904	0.967343719673949	-0.554638080573318
chr1	161202385	161202512	127	+	exon	NDUFS2	0.994189750821214	1	0.903774404576437	1	0.875817890352312	0.999541554038578	0.515340875167961	0.226939242614355	0.527635039050594	0.934507384882714	0.288401632553606
chr1	161749823	161749987	164	+	utr5	DUSP12	0.961803301139763	1	0.966277683230618	1	0.931681540343225	0.999541554038578	-0.0474973473341785	-0.130873172375532	0.755230490892571	0.980357471425063	0.0833758250413539
chr1	161766342	161766447	105	+	utr5	ATF6	0.676325580991374	1	0.63830728392135	1	0.585563302659137	0.999541554038578	-1.16944002383708	-0.511971886563003	0.219636718090607	0.721349480945673	-0.657468137274072
chr1	161958597	161958814	217	+	utr3	ATF6	0.336675557009414	1	0.296395823249914	1	0.256235355043802	0.999541554038578	-1.08351109593173	-0.511971886563003	0.219636718090607	0.721349480945673	-0.571539209368732
chr1	162561620	162561755	135	+	utr5	UAP1	0.762687253028278	1	0.719966031152835	1	0.880242882006106	0.999541554038578	0.364212772719841	-0.152306648176037	0.737724499134681	0.976997487465776	0.516519420895878
chr1	165827574	165827925	351	-	utr5	TMCO1	0.802108628954787	1	0.918893556369614	1	0.841331105071658	0.999541554038578	0.433039831705911	-0.257151328770591	0.524037685976559	0.93305814489389	0.690191160476502
chr1	166277489	166277595	106	-	exon	RP11-9L18.2	0.542872296275993	1	0.597471138455571	1	0.571285194789769	0.999541554038578	0.514172982532359	-0.0512055489317176	0.892799663184122	0.994484061316601	0.565378531464077
chr1	166839504	166839607	103	+	utr5	POGK	0.882205783631057	1	0.925857595161	1	0.728974202992822	0.999541554038578	0.548704361346102	-0.0311316267100042	0.937132195275882	0.998216496009404	0.579835988056106
chr1	166849257	166849493	236	+	exon	POGK	0.886464493878069	1	0.97498066329513	1	0.854287628199217	0.999541554038578	0.0551834782296381	-0.0311316267100042	0.937132195275882	0.998216496009404	0.0863151049396423
chr1	166849552	166849830	278	+	exon	POGK	0.974713679222125	1	0.957628633962807	1	0.930875646195694	0.999541554038578	-0.102776890054955	-0.0311316267100042	0.937132195275882	0.998216496009404	-0.0716452633449512
chr1	166849913	166850181	268	+	exon	POGK	0.745969118849755	1	0.848811472273993	1	0.787446056846069	0.999541554038578	0.262873497061473	-0.0311316267100042	0.937132195275882	0.998216496009404	0.294005123771477
chr1	166852658	166852944	286	+	utr3	POGK	0.905995721150554	1	0.829425586129718	1	0.878986572234267	0.999541554038578	-0.022984852713252	-0.0311316267100042	0.937132195275882	0.998216496009404	0.0081467739967522
chr1	167415618	167415735	117	+	utr3	POU2F1	0.79518497980719	1	0.742401364030134	1	0.62804296140134	0.999541554038578	-1.01407499944538	-0.32351879492237	0.399781791110165	0.882492592975115	-0.690556204523011
chr1	167553523	167553735	212	-	exon	CREG1	0.598335525126083	1	0.55764555205546	1	0.664001442052185	0.999541554038578	-1.19466924975092	-0.875976578421961	0.0491371715289648	0.325312724484564	-0.318692671328958
chr1	167721754	167722177	423	+	utr5	MPZL1	0.853702684400523	1	0.766617439283315	1	0.783016229824695	0.999541554038578	-0.00370965269823023	-0.165967358052748	0.646118228938661	0.962246047966535	0.162257705354518
chr1	167820828	167820928	100	+	exon	RP1-313L4.3	0.0127559007022837	1	0.000886750149406018	1	0.00159816293795409	0.138215221604963	-9.22152212007914	-2.21053049022411	0.0886011860662147	0.462446536337678	-7.01099162985503
chr1	167935741	167936027	286	-	utr5	MPC2	0.488230440857097	1	0.462833762351688	1	0.376460009644709	0.999541554038578	-2.39388436411451	-2.23259809812294	7.48985282124632e-09	5.30272845221999e-07	-0.161286265991571
chr1	167936712	167936897	185	-	utr5	MPC2	0.972548319434574	1	0.945895351584307	1	0.964353095314832	0.999541554038578	-0.560599423825574	-2.23259809812294	7.48985282124632e-09	5.30272845221999e-07	1.67199867429737
chr1	168084659	168084810	151	-	utr3	GPR161	0.818771821542777	1	0.80550951060592	1	0.487094118439388	0.999541554038578	3.01317812383322	3.42781295529742	4.82271279990571e-17	1.18297734982738e-14	-0.414634831464197
chr1	168085454	168085763	309	-	utr3	GPR161	0.570811276049919	1	0.645203574884623	1	0.571851602576315	0.999541554038578	4.04404422371122	3.42781295529742	4.82271279990571e-17	1.18297734982738e-14	0.616231268413795
chr1	168178953	168179124	171	+	utr5	TIPRL	0.833549398977714	1	0.888373062937864	1	0.812076578762691	0.999541554038578	0.209621294311771	-0.069875724348152	0.867596877611362	0.991796828065007	0.279497018659923
chr1	168208492	168208597	105	+	intergenic	NA	0.261408832643866	1	0.273307378849441	1	0.349898399244365	0.999541554038578	10.4076844598549	NA	NA	NA	NA
chr1	168226016	168226127	111	+	utr5	SFT2D2	0.729951770272533	1	0.791216438537932	1	0.863962485358545	0.999541554038578	0.765401879867924	0.733757310887093	0.0628649149074493	0.378436190781482	0.0316445689808309
chr1	169106331	169106909	578	+	utr5	ATP1B1	0.773457095164764	1	0.744777579231069	1	0.793726002756452	0.999541554038578	-0.557518925451826	-0.362982209169741	0.507157085929408	0.927185325205883	-0.194536716282085
chr1	169131362	169131517	155	+	exon	ATP1B1	0.39178202095362	1	0.354762636982198	1	0.346604774807731	0.999541554038578	-0.884437395903706	-0.362982209169741	0.507157085929408	0.927185325205883	-0.521455186733965
chr1	171541137	171541325	188	+	exon	PRRC2C	0.592026139222672	1	0.720602372415365	1	0.712177559596726	0.999541554038578	-0.0532489994347457	-0.569348071017656	0.107812804667679	0.514841820110117	0.516099071582911
chr1	171557763	171557881	118	+	exon	PRRC2C	0.199627268846867	1	0.246986578853627	1	0.421587249520733	0.999541554038578	0.312319160781043	-0.569348071017656	0.107812804667679	0.514841820110117	0.881667231798699
chr1	171591723	171591827	104	+	exon	PRRC2C	0.198574202627997	1	0.239048635584611	1	0.273377951898661	0.999541554038578	0.592692635555071	-0.569348071017656	0.107812804667679	0.514841820110117	1.16204070657273
chr1	171796537	171796848	311	+	utr3	METTL13	0.861987134394472	1	0.77034859586681	1	0.728159559133662	0.999541554038578	-0.273348852528783	-0.325458030269261	0.372744099806626	0.86602733636664	0.0521091777404782
chr1	172442520	172442693	173	-	utr5	PIGC	0.703321043300981	1	0.790002376460222	1	0.751665988456222	0.999541554038578	-0.0348194706056373	-0.0506043631447021	0.894437049906044	0.994838316162443	0.0157848925390648
chr1	172443951	172444081	130	-	utr5	PIGC	0.276974390989258	1	0.248831363528749	1	0.11374078903589	0.999541554038578	-1.09618035713403	-0.0506043631447021	0.894437049906044	0.994838316162443	-1.04557599398933
chr1	172533176	172533309	133	+	utr5	SUCO	0.827447320993361	1	0.769994410680179	1	0.807675155431433	0.999541554038578	-0.422070643059496	-0.587330133217786	0.161973444092897	0.631865560859743	0.165259490158289
chr1	172610068	172610250	182	+	exon	SUCO	0.077756142995394	1	0.0679692124442976	1	0.0093526572084268	0.483179055070014	-3.57107505791248	-0.587330133217786	0.161973444092897	0.631865560859743	-2.9837449246947
chr1	173477361	173477476	115	+	utr5	PRDX6	0.967198148262127	1	0.89180345015182	1	0.979678325716843	0.999541554038578	0.174030221366378	0.149377388345	0.680680522046919	0.967595944456822	0.0246528330213778
chr1	173733996	173734167	171	+	exon	KLHL20	0.768495051850479	1	0.799172119547642	1	0.479723310018081	0.999541554038578	0.0300413773785067	-0.160452732190834	0.730645018822359	0.976153096020077	0.190494109569341
chr1	173803129	173803340	211	-	exon	CENPL	0.280302442781371	1	0.242866657714103	1	0.0384666773211698	0.999541554038578	-1.02569802620711	-0.0780078284905157	0.858824321111411	0.990923032728187	-0.947690197716597
chr1	173824938	173825135	197	+	utr5	DARS2	0.952516807975129	1	0.898604101449265	1	0.933129696936058	0.999541554038578	0.178453428813638	-0.00077717520262115	0.998517753742513	0.999587976415334	0.179230604016259
chr1	175000052	175000169	117	+	utr5	CACYBP	0.84884081997644	1	0.7645547123262	1	0.87294160084875	0.999541554038578	0.241835991085146	0.0254273889683319	0.948534036297061	0.99846783197211	0.216408602116814
chr1	178093692	178094480	788	+	utr5	RASAL2	0.532940121008762	1	0.494959343749798	1	0.453341454197287	0.999541554038578	-0.895696766142694	-1.35547068758713	0.00357109446015522	0.048692003296131	0.459773921444432
chr1	178442685	178443014	329	+	exon	RASAL2	0.824739616823233	1	0.787618331694308	1	0.581858191064435	0.999541554038578	-1.78624239797863	-1.35547068758713	0.00357109446015522	0.048692003296131	-0.430771710391504
chr1	178458127	178458387	260	+	exon	RASAL2	0.905490054724457	1	0.951856412823727	1	0.861003285521887	0.999541554038578	-1.25001841299648	-1.35547068758713	0.00357109446015522	0.048692003296131	0.105452274590642
chr1	178473184	178473372	188	+	utr3	RASAL2	0.877337518349324	1	0.912957050268316	1	0.808382489936897	0.999541554038578	-1.18547004188648	-1.35547068758713	0.00357109446015522	0.048692003296131	0.170000645700646
chr1	178725253	178725519	266	+	utr5	RALGPS2	0.937451646881085	1	0.87222943699611	1	0.768877130484506	0.999541554038578	-1.20785351392348	-1.02688630387605	0.00860074312294201	0.0959836608444502	-0.180967210047433
chr1	178725664	178725952	288	-	exon	RP11-428K3.1	0.893449664536555	1	0.836941879494722	1	0.698061406496164	0.999541554038578	-1.51108715481409	-1.44801269421871	0.0016264958697916	0.0257818705626757	-0.0630744605953852
chr1	178916329	178916669	340	+	utr3	RALGPS2	0.666004548152681	1	0.73100966505027	1	0.616019109089208	0.999541554038578	-0.703007518860677	-1.02688630387605	0.00860074312294201	0.0959836608444502	0.32387878501537
chr1	179072315	179072457	142	+	utr3	FAM20B	0.519255699228859	1	0.578090004019437	1	0.536206557958229	0.999541554038578	0.644927489693487	-0.0620143865622784	0.871835121950114	0.991796828065007	0.706941876255765
chr1	179095195	179095422	227	+	utr3	TOR3A	0.485449904161927	1	0.552934889432986	1	0.584560121288799	0.999541554038578	0.502318226593889	0.0580962647312555	0.878483241438209	0.992236638127536	0.444221961862634
chr1	179107745	179108152	407	-	exon	ABL2	0.746252841560831	1	0.802105123906442	1	0.66827986057306	0.999541554038578	-1.0165959899173	-1.22054929263429	0.00310841821070389	0.0436580843428186	0.203953302716982
chr1	179108258	179108399	141	-	exon	ABL2	0.068609127602928	1	0.0880831494413091	1	0.0497381789867805	0.999541554038578	-0.261554478513364	-1.22054929263429	0.00310841821070389	0.0436580843428186	0.958994814120922
chr1	179108653	179108945	292	-	exon	ABL2	0.318896559571391	1	0.368835503640426	1	0.21430253723619	0.999541554038578	-0.679525511493244	-1.22054929263429	0.00310841821070389	0.0436580843428186	0.541023781141042
chr1	179109140	179109242	102	-	exon	ABL2	0.906834261078132	1	0.864930293864595	1	0.860996662848098	0.999541554038578	-1.77537151671853	-1.22054929263429	0.00310841821070389	0.0436580843428186	-0.554822224084245
chr1	179229495	179229637	142	-	utr5	ABL2	0.42254245494354	1	0.454957207264469	1	0.463018231646439	0.999541554038578	0.119172233404629	-1.22054929263429	0.00310841821070389	0.0436580843428186	1.33972152603891
chr1	179846101	179846598	497	-	exon	TOR1AIP2	0.326236207123345	1	0.294517331441031	1	0.336420178017004	0.999541554038578	0.0920808555698241	0.0124097738847208	0.972430558608998	0.99846783197211	0.0796710816851033
chr1	179865321	179865751	430	-	utr5	TOR1AIP2	0.362989546975885	1	0.311966489525782	1	0.2444758591235	0.999541554038578	-0.60461727700789	0.0124097738847208	0.972430558608998	0.99846783197211	-0.617027050892611
chr1	179877682	179877793	111	-	utr5	TOR1AIP2	0.369131325730526	1	0.342269673500584	1	0.277807008529362	0.999541554038578	-0.746897818508307	0.0124097738847208	0.972430558608998	0.99846783197211	-0.759307592393027
chr1	179882316	179882428	112	+	utr5	TOR1AIP1	0.802225617093334	1	0.761131704581676	1	0.788544324662366	0.999541554038578	-0.506560495786576	-0.175751989877455	0.726282740151055	0.975431959830855	-0.33080850590912
chr1	179917812	179917925	113	+	exon	TOR1AIP1	0.649455373181706	1	0.597910727876029	1	0.578727215397764	0.999541554038578	-0.121415526532495	-0.175751989877455	0.726282740151055	0.975431959830855	0.0543364633449604
chr1	180111255	180111401	146	+	utr3	CEP350	0.805299822256824	1	0.754084329266976	1	0.773264861026361	0.999541554038578	-1.00542201635853	-0.278363309126014	0.532858647752672	0.936479433768743	-0.727058707232519
chr1	180154897	180155154	257	+	utr5	QSOX1	0.755343762929179	1	0.847987076004507	1	0.996651086886211	0.999541554038578	0.354788863458608	-0.0418888273287682	0.910913417673413	0.996222745908263	0.396677690787376
chr1	180196308	180196935	627	+	exon	QSOX1	0.837654432877207	1	0.764381223375614	1	0.740405166729866	0.999541554038578	-0.136004783563067	-0.0418888273287682	0.910913417673413	0.996222745908263	-0.0941159562342988
chr1	180502118	180502782	664	-	utr5	ACBD6	0.358076500205983	1	0.441130263904199	1	0.334909585899839	0.999541554038578	0.262348262655842	-0.392034298541832	0.313613370943214	0.822808919254984	0.654382561197674
chr1	180632033	180632229	196	+	utr5	XPR1	0.598142386938277	1	0.541573752213858	1	0.641199713765441	0.999541554038578	0.0777755655310815	0.0745399408736373	0.850669185058728	0.990258769854549	0.00323562465744424
chr1	180884308	180884496	188	+	utr3	XPR1	0.575980097451124	1	0.641890843560257	1	0.610432791559384	0.999541554038578	0.349998596324699	0.0745399408736373	0.850669185058728	0.990258769854549	0.275458655451062
chr1	180976169	180976548	379	-	utr3	STX6	0.974105066918378	1	0.939189099434413	1	0.997596378077121	0.999541554038578	-0.325762077171586	-0.114451489691827	0.768281700104799	0.982030444184482	-0.211310587479759
chr1	181022768	181022883	115	-	utr5	STX6	0.984561476166155	1	0.937065718568859	1	0.945989316412006	0.999541554038578	0.312789037824477	-0.114451489691827	0.768281700104799	0.982030444184482	0.427240527516304
chr1	181055395	181055500	105	+	utr3	MR1	0.0907776276486678	1	0.0921834596937262	1	0.168157323960764	0.999541554038578	0.0465195211980555	-0.201766155279378	0.652753213302599	0.962246047966535	0.248285676477434
chr1	181088821	181090324	1503	+	utr3	IER5	0.310157357747452	1	0.311912651182231	1	0.365692322174278	0.999541554038578	0.620310040280401	1.04693200317832	0.00436285760612664	0.0567779389641904	-0.426621962897921
chr1	181090432	181090576	144	+	utr3	IER5	0.409697997998439	1	0.36189181259815	1	0.239915282072868	0.999541554038578	0.396986271319379	1.04693200317832	0.00436285760612664	0.0567779389641904	-0.649945731858943
chr1	183023434	183024008	574	+	utr5	LAMC1	0.178968654210941	1	0.320287443296911	1	0.444803981341678	0.999541554038578	0.420088818897264	-0.29778040839816	0.402994152668937	0.884301112249132	0.717869227295424
chr1	183142615	183142923	308	+	utr3	LAMC1	0.951166198677219	1	0.870543652685173	1	0.809955102307403	0.999541554038578	-0.137670012126522	-0.29778040839816	0.402994152668937	0.884301112249132	0.160110396271637
chr1	183635465	183635775	310	-	utr5	ARPC5	0.946201791468068	1	0.859229792383274	1	0.897738000238121	0.999541554038578	0.0525225859063939	0.0275791510807868	0.944366818246945	0.99846783197211	0.0249434348256071
chr1	183938801	183938929	128	-	exon	COLGALT2	0.63290723620145	1	0.593515257589824	1	0.634358907224234	0.999541554038578	0.60003897547098	0.641681537487598	0.180562026148017	0.66554768839691	-0.0416425620166183
chr1	184051684	184051879	195	+	utr5	TSEN15	0.728944698700727	1	0.671567908394963	1	0.74089802158353	0.999541554038578	-0.523561266121154	-0.367250946382201	0.43393770528499	0.897718994811135	-0.156310319738953
chr1	184795648	184795798	150	-	exon	FAM129A	0.598560143787233	1	0.615227086340461	1	0.237931345035129	0.999541554038578	0.121203947587892	-0.709900783362869	0.583974301993738	0.947523384203504	0.831104730950761
chr1	184974306	184974435	129	-	utr5	FAM129A	0.629997431634203	1	0.651609026001297	1	0.212457355425878	0.999541554038578	0.150930439437352	-0.709900783362869	0.583974301993738	0.947523384203504	0.860831222800221
chr1	185045569	185045670	101	+	utr5	RNF2	0.59973816519492	1	0.562493957309398	1	0.623310086714372	0.999541554038578	-0.448090885898892	-0.340047775067262	0.493422396308286	0.920721490083788	-0.10804311083163
chr1	185317011	185317328	317	-	utr5	IVNS1ABP	0.541477522175903	1	0.517444459706437	1	0.412936951489548	0.999541554038578	-1.3541990217695	-0.806989290677433	0.0674544600045451	0.395667658635356	-0.547209731092062
chr1	186375050	186375216	166	-	utr5	TPR	0.713050689406074	1	0.643874676392813	1	0.723043846421898	0.999541554038578	-0.112013268454015	-0.0058709017801657	0.987759125949578	0.99846783197211	-0.10614236667385
chr1	193105239	193105403	164	-	utr5	GLRX2	0.543211741666213	1	0.49560742470388	1	0.58720195533349	0.999541554038578	-0.140640019168821	0.0790986178869679	0.850941430027786	0.990258769854549	-0.219738637055789
chr1	193122107	193122238	131	+	utr5	CDC73	0.797926772226009	1	0.855009814065111	1	0.65782371217308	0.999541554038578	-0.148359546664633	-0.497957867826084	0.279724346346048	0.790690958755376	0.349598321161452
chr1	198157035	198157243	208	+	utr5	NEK7	0.668428651840981	1	0.642090287779902	1	0.561135375354868	0.999541554038578	-0.839774766559793	-0.406325386872076	0.466615174113781	0.910445657843785	-0.433449379687717
chr1	200407020	200407156	136	-	exon	ZNF281	0.907154852585854	1	0.945922643707385	1	0.795144001458716	0.999541554038578	-0.0391935539208637	-0.475657079079932	0.322939913360571	0.829797149606534	0.436463525159068
chr1	200407228	200407385	157	-	exon	ZNF281	0.708592917156189	1	0.666560860039742	1	0.65177354686365	0.999541554038578	-0.646581966939698	-0.475657079079932	0.322939913360571	0.829797149606534	-0.170924887859766
chr1	200408997	200409752	755	-	utr5	ZNF281	0.993601007239119	1	0.937286330157053	1	0.970860168728606	0.999541554038578	-0.428658794046178	-0.475657079079932	0.322939913360571	0.829797149606534	0.0469982850337537
chr1	200409880	200409998	118	-	utr5	ZNF281	0.686564200360956	1	0.724161207449106	1	0.438767328580156	0.999541554038578	0.166854390969747	-0.475657079079932	0.322939913360571	0.829797149606534	0.642511470049679
chr1	200738930	200739125	195	+	utr5*	CAMSAP2	0.394806109311243	1	0.432399500621554	1	0.209590481075541	0.999541554038578	-0.100059264098491	-0.860423951610079	0.048896675522427	0.32441124671507	0.760364687511587
chr1	200739364	200739498	134	+	utr5*	CAMSAP2	0.74917465480046	1	0.803522998357378	1	0.664787366059058	0.999541554038578	-0.295776303421224	-0.860423951610079	0.048896675522427	0.32441124671507	0.564647648188855
chr1	200739563	200739763	200	+	utr5	CAMSAP2	0.701341291389422	1	0.642514397871039	1	0.728826998092539	0.999541554038578	-0.772399471481433	-0.860423951610079	0.048896675522427	0.32441124671507	0.0880244801286461
chr1	200857985	200858103	118	+	utr3	CAMSAP2	0.928549526606547	1	0.900324630293767	1	0.841228695390777	0.999541554038578	-1.1011065495868	-0.860423951610079	0.048896675522427	0.32441124671507	-0.240682597976719
chr1	201190801	201190978	177	+	utr5	IGFN1	0.785699192543289	1	0.853625366617499	1	0.837808117188967	0.999541554038578	-0.274846206469127	-0.353238190317057	0.358977932113176	0.856664773550199	0.0783919838479304
chr1	201193177	201193345	168	+	utr5	IGFN1	0.71056475264767	1	0.774519588369838	1	0.792541288865739	0.999541554038578	0.0914653085272435	-0.353238190317057	0.358977932113176	0.856664773550199	0.444703498844301
chr1	201194081	201194316	235	+	exon	IGFN1	0.67041722600349	1	0.740805792870312	1	0.880486369817433	0.999541554038578	0.0939873284687246	-0.353238190317057	0.358977932113176	0.856664773550199	0.447225518785782
chr1	201206111	201206756	645	+	exon	IGFN1	0.581564057237371	1	0.655003541058387	1	0.739211553598702	0.999541554038578	0.136109797595672	-0.353238190317057	0.358977932113176	0.856664773550199	0.489347987912729
chr1	201215574	201216259	685	+	utr3	IGFN1	0.580405637545097	1	0.668089734390228	1	0.741585739737555	0.999541554038578	0.068964116212248	-0.353238190317057	0.358977932113176	0.856664773550199	0.422202306529305
chr1	201216456	201216671	215	+	utr3	IGFN1	0.756605913177286	1	0.83199950956772	1	0.97526806125033	0.999541554038578	0.126888955486203	-0.353238190317057	0.358977932113176	0.856664773550199	0.48012714580326
chr1	201228525	201228650	125	+	utr3	IGFN1	0.725871032272513	1	0.77753662086341	1	0.89904512023474	0.999541554038578	0.132016754686052	-0.353238190317057	0.358977932113176	0.856664773550199	0.48525494500311
chr1	201465690	201466124	434	-	utr3	PHLDA3	0.672869209664894	1	0.622713598579987	1	0.561290498876342	0.999541554038578	0.164998249741082	0.45380021397019	0.258216859365555	0.767226014050303	-0.288801964229109
chr1	201468422	201469219	797	-	utr5	PHLDA3	0.614457555705726	1	0.698887943552585	1	0.800401413996856	0.999541554038578	0.896140866804806	0.45380021397019	0.258216859365555	0.767226014050303	0.442340652834616
chr1	201490303	201490406	103	-	exon	CSRP1	0.587988406827014	1	0.665661965008964	1	0.625126434610759	0.999541554038578	-0.356784286634038	-0.857110513952477	0.0358660320572122	0.264170677123852	0.500326227318439
chr1	201496201	201496367	166	-	utr5	CSRP1	0.546677213037342	1	0.624184779667475	1	0.492244839621036	0.999541554038578	-0.300375975878207	-0.857110513952477	0.0358660320572122	0.264170677123852	0.55673453807427
chr1	201506994	201507119	125	-	utr5	CSRP1	0.973552405280211	1	0.937298672633826	1	0.941659832411537	0.999541554038578	-0.421603425880695	-0.857110513952477	0.0358660320572122	0.264170677123852	0.435507088071782
chr1	201507236	201507343	107	-	utr5	CSRP1	0.228861038943633	1	0.204218239604292	1	0.0152321693208875	0.68627417126355	-2.67275512711225	-0.857110513952477	0.0358660320572122	0.264170677123852	-1.81564461315978
chr1	201539057	201539331	274	+	intergenic	NA	0.393648653027887	1	0.439724426336961	1	0.281038404252987	0.999541554038578	3.64792946833347	NA	NA	NA	NA
chr1	201622895	201623090	195	+	utr5	NAV1	0.181790552224961	1	0.207194409856904	1	0.299715651780449	0.999541554038578	3.75874789549274	2.74795157507991	3.05917008002168e-11	3.25828448347573e-09	1.01079632041283
chr1	201623175	201623497	322	+	utr5	NAV1	0.734016944252241	1	0.797159436621027	1	0.941635719536541	0.999541554038578	3.21205941495472	2.74795157507991	3.05917008002168e-11	3.25828448347573e-09	0.464107839874809
chr1	201782577	201782832	255	+	exon	NAV1	0.840727865602039	1	0.764845426485885	1	0.494282113816389	0.999541554038578	2.7627880707117	2.74795157507991	3.05917008002168e-11	3.25828448347573e-09	0.0148364956317937
chr1	201820058	201820244	186	+	utr3	NAV1	0.881760976545555	1	0.812407484786494	1	0.504591724238177	0.999541554038578	2.89675310730045	2.74795157507991	3.05917008002168e-11	3.25828448347573e-09	0.14880153222054
chr1	201821756	201821944	188	+	utr3	NAV1	0.312953119435205	1	0.35198074312584	1	0.228845255677411	0.999541554038578	3.59639268868624	2.74795157507991	3.05917008002168e-11	3.25828448347573e-09	0.848441113606331
chr1	201876099	201876346	247	+	utr3	IPO9	0.982982150395271	1	0.933268083047136	1	0.859224007442031	0.999541554038578	-0.546118645235443	-0.461730519964871	0.230844809906072	0.735321061848036	-0.0843881252705719
chr1	201955527	201955627	100	+	exon	TIMM17A	0.947763261382426	1	0.992774672980849	1	0.990498668698646	0.999541554038578	0.179118752089507	-0.0280988326813083	0.942635918623886	0.99846783197211	0.207217584770815
chr1	201969599	201969716	117	+	utr3	TIMM17A	0.70512285311981	1	0.779297165067103	1	0.716653327282436	0.999541554038578	0.0781634218290131	-0.0280988326813083	0.942635918623886	0.99846783197211	0.106262254510321
chr1	201982668	201982865	197	+	exon	RNPEP	0.778786161878613	1	0.879490196176849	1	0.87786913619933	0.999541554038578	0.366996916502297	-0.165197003159795	0.652007547931858	0.962246047966535	0.532193919662092
chr1	201982866	201982966	100	+	exon	RNPEP	0.755715083217875	1	0.682104507394986	1	0.717800494124214	0.999541554038578	-0.013350572950181	-0.165197003159795	0.652007547931858	0.962246047966535	0.151846430209614
chr1	202015230	202015798	568	+	utr3	ELF3	0.699423697053748	1	0.63899774572702	1	0.554750814880337	0.999541554038578	-0.931520194125713	-0.743454651267615	0.0476699958410165	0.318552058063634	-0.188065542858097
chr1	202016117	202016305	188	+	utr3	ELF3	0.566730721877237	1	0.50038058193435	1	0.34739238496934	0.999541554038578	-1.07561221549367	-0.743454651267615	0.0476699958410165	0.318552058063634	-0.332157564226051
chr1	202144595	202144709	114	-	utr5	ARL8A	0.141996973402048	1	0.164646230635677	1	0.163474773045211	0.999541554038578	0.862794959697401	-0.417882892176079	0.282696442858893	0.793069110826134	1.28067785187348
chr1	202728844	202729083	239	-	utr3	KDM5B	0.917756985452678	1	0.873109610381452	1	0.98237993976344	0.999541554038578	0.0513757036778635	-0.315524265040662	0.431005233217888	0.896936439286273	0.366899968718525
chr1	202810965	202811154	189	+	exon	PCAT6	0.893214853000589	1	0.924683536777928	1	0.88820936697584	0.999541554038578	0.433797388435594	0.135508271125286	0.797343274291123	0.985995890783394	0.298289117310308
chr1	202880941	202881103	162	-	utr3	RABIF	0.763471674347551	1	0.699100380287431	1	0.699296437564132	0.999541554038578	-0.436775317366445	-0.37159255502771	0.357831993793376	0.855527433029274	-0.065182762338735
chr1	202927063	202927190	127	-	utr5	KLHL12	0.417517190169968	1	0.453877162851683	1	0.215547108653828	0.999541554038578	0.411679911047504	-0.222365655468687	0.601196192043443	0.951523748568808	0.634045566516192
chr1	203797470	203797591	121	+	utr5	ZBED6	0.648028582525782	1	0.694795165884548	1	0.532137070340457	0.999541554038578	0.476010027426604	-0.234125674264685	0.575376466900982	0.94696320719915	0.710135701691289
chr1	203798981	203799081	100	+	utr5	ZC3H11A	0.264426547213099	1	0.288771946885856	1	0.113891874750363	0.999541554038578	-0.252169096335549	-0.253414897821759	0.519300981280311	0.931049154035183	0.00124580148621006
chr1	203853736	203853903	167	+	utr3	ZC3H11A	0.756123682425282	1	0.716455599643114	1	0.586494498439691	0.999541554038578	-0.208732206152352	-0.253414897821759	0.519300981280311	0.931049154035183	0.0446826916694074
chr1	203861621	203861732	111	+	utr5	SNRPE	0.38197632253049	1	0.402569822688202	1	0.269480110151655	0.999541554038578	1.01887116450423	-0.0178742740843034	0.965629983390883	0.99846783197211	1.03674543858853
chr1	204126025	204126300	275	+	utr3	SOX13	0.15976615914056	1	0.192105646497893	1	0.262085683071264	0.999541554038578	0.676057759790728	-0.282674542235098	0.458998782288231	0.90779425561062	0.958732302025826
chr1	204198237	204198440	203	-	utr3	GOLT1A	0.00175775616761577	0.369514178517691	0.00151787719578455	1	1.42118499552898e-05	0.00337139885469977	-9.33384742346409	-4.58250003218728	1.30133949494342e-14	2.24125732590113e-12	-4.7513473912768
chr1	204222097	204222513	416	-	utr3	PLEKHA6	0.707287815147742	1	0.784754850931844	1	0.897233018758924	0.999541554038578	0.759451746865176	0.430153366081373	0.335406222858751	0.839922833435202	0.329298380783803
chr1	204259568	204259708	140	-	exon	PLEKHA6	0.915908851749236	1	0.99521923210665	1	0.809058800670017	0.999541554038578	0.614000775018692	0.430153366081373	0.335406222858751	0.839922833435202	0.183847408937318
chr1	204409655	204409993	338	-	exon	PPP1R15B	0.973478187565781	1	0.923360166852724	1	0.879065986455571	0.999541554038578	-0.352958802502617	-0.342106590252179	0.45276370140522	0.907378488655024	-0.010852212250438
chr1	204410611	204410872	261	-	exon	PPP1R15B	0.806875632404912	1	0.740643914328648	1	0.849659746380911	0.999541554038578	-0.529067704391007	-0.342106590252179	0.45276370140522	0.907378488655024	-0.186961114138828
chr1	204411401	204411540	139	-	utr5	PPP1R15B	0.65368534893233	1	0.606964971199071	1	0.816173009988807	0.999541554038578	-0.545182930422703	-0.342106590252179	0.45276370140522	0.907378488655024	-0.203076340170524
chr1	204411637	204411826	189	-	utr5	PPP1R15B	0.721638816767488	1	0.68330174416273	1	0.801786279163487	0.999541554038578	-0.605912191261279	-0.342106590252179	0.45276370140522	0.907378488655024	-0.2638056010091
chr1	204549342	204549611	269	+	utr3	MDM4	0.675267273382309	1	0.710598166115057	1	0.423062673115367	0.999541554038578	0.140973330047192	-0.196315151590181	0.637594830630842	0.960468332163151	0.337288481637372
chr1	205147425	205147531	106	-	utr3	DSTYK	0.772585231145082	1	0.738429061906472	1	0.560125126800039	0.999541554038578	-0.905405858502274	-0.307995610288911	0.416173664315862	0.891535283509158	-0.597410248213363
chr1	205169362	205169644	282	-	exon	DSTYK	0.295641449871544	1	0.340371096135542	1	0.218654322413485	0.999541554038578	0.264355093794844	-0.307995610288911	0.416173664315862	0.891535283509158	0.572350704083755
chr1	205187542	205187668	126	-	exon	DSTYK	0.805407792115172	1	0.76523517663695	1	0.876939426839312	0.999541554038578	0.0129084513695756	-0.307995610288911	0.416173664315862	0.891535283509158	0.320904061658487
chr1	205211403	205211530	127	-	exon	DSTYK	0.581089965436162	1	0.621670363048835	1	0.522567745080187	0.999541554038578	0.767352204848757	-0.307995610288911	0.416173664315862	0.891535283509158	1.07534781513767
chr1	205302319	205302520	201	-	utr3	NUAK2	0.443759864290794	1	0.484989912252334	1	0.101401582210402	0.999541554038578	-2.09262573234146	-3.63261252601098	4.9868941696868e-12	6.14729634602407e-10	1.53998679366953
chr1	205302956	205304434	1478	-	utr3	NUAK2	0.669515801503261	1	0.657221562019989	1	0.338980331613937	0.999541554038578	-3.91845430723792	-3.63261252601098	4.9868941696868e-12	6.14729634602407e-10	-0.285841781226937
chr1	205321620	205321723	103	-	exon	NUAK2	0.37829037723939	1	0.413642783041098	1	0.193917829739454	0.999541554038578	-2.31714985290253	-3.63261252601098	4.9868941696868e-12	6.14729634602407e-10	1.31546267310845
chr1	205620148	205620391	243	-	exon	ELK4	0.640673036429462	1	0.723960154622906	1	0.688541617205044	0.999541554038578	-0.159931900970815	-0.196977375765282	0.611360194180532	0.952307548593286	0.0370454747944665
chr1	205663235	205663531	296	-	exon	SLC45A3	0.188599565463714	1	0.174107753437531	1	0.168398784346081	0.999541554038578	-0.824060334416071	0.00490145688974962	0.990064581023054	0.998478536588803	-0.828961791305821
chr1	205750062	205750187	125	-	utr5	NUCKS1	0.766340247274212	1	0.691104693413669	1	0.45686329847924	0.999541554038578	0.352554977408008	-0.122064478827676	0.741362488564052	0.976997487465776	0.474619456235684
chr1	205812837	205813172	335	-	utr5	SLC41A1	0.453104395361477	1	0.397460543466099	1	0.413614468936235	0.999541554038578	-0.128176907305697	-0.164105224587986	0.655858848834293	0.962771874374774	0.0359283172822889
chr1	205978248	205978472	224	-	utr3	RAB7B	0.879036108449256	1	0.79920700216604	1	0.516587088569014	0.999541554038578	1.74519216388579	2.32660909043363	3.97277480976613e-06	0.000146174035576304	-0.581416926547844
chr1	206056302	206056471	169	+	exon	C1orf186	0.871767439951688	1	0.947445311745764	1	0.900320172352116	0.999541554038578	-0.933898104018345	-0.562108859146025	0.12007680800134	0.54640126489829	-0.37178924487232
chr1	206454360	206454514	154	+	utr3	SRGAP2	0.604803782753786	1	0.632551639427154	1	0.616691032356658	0.999541554038578	1.2264975578817	0.303563117896876	0.517498230843328	0.929754170111985	0.922934439984826
chr1	206635560	206635708	148	+	utr5	DYRK3	0.360412106706116	1	0.399652162021684	1	0.132844440316158	0.999541554038578	1.87579294470825	0.922471441006997	0.0312976517935784	0.242519404290092	0.953321503701254
chr1	206684923	206685404	481	+	utr5	MAPKAPK2	0.741990946693324	1	0.87042385481437	1	0.789321802229291	0.999541554038578	0.0845939651968706	-0.342566671175075	0.334349498647378	0.839373787404041	0.427160636371946
chr1	206732679	206732923	244	+	utr3	MAPKAPK2	0.718464732873479	1	0.824768154456	1	0.810663380929257	0.999541554038578	-0.0548305736651246	-0.342566671175075	0.334349498647378	0.839373787404041	0.28773609750995
chr1	207021869	207022065	196	-	utr3	C1orf116	0.866517917850496	1	0.853607406858214	1	0.68261302470746	0.999541554038578	-2.6759455318514	-2.08313761629989	1.65592643222223e-05	0.000521563132037414	-0.592807915551503
chr1	207049351	207049533	182	+	utr5	PFKFB2	0.500718515097468	1	0.466922712770448	1	0.116551378751642	0.999541554038578	-1.30685327750017	-0.0551978700400754	0.889849028013139	0.993800497584684	-1.2516554074601
chr1	207752104	207752218	114	+	utr5	CD46	0.914543190939463	1	0.864573186474206	1	0.888835547044307	0.999541554038578	0.00927926989352407	0.0349720192112804	0.938275353011157	0.998259778250906	-0.0256927493177563
chr1	208216863	208217031	168	-	exon	PLXNA2	0.345656501780582	1	0.377630545418594	1	0.219362382664264	0.999541554038578	1.42192853527277	1.28995299594247	0.00208855080467802	0.0316791803502817	0.131975539330301
chr1	209675943	209676129	186	+	utr3	G0S2	0.919412994329773	1	0.934485341557262	1	0.564841158005356	0.999541554038578	1.10247452256276	0.906187299141049	0.639028144804371	0.960747277049921	0.196287223421713
chr1	209783415	209783549	134	-	exon	C1orf74	0.875542139357127	1	0.85516453075184	1	0.835079281237886	0.999541554038578	-0.526097873379582	-0.563621857874858	0.267800874988234	0.77809002730489	0.0375239844952763
chr1	210233740	210233857	117	-	exon	SERTAD4-AS1	0.645334065937222	1	0.63828242001141	1	0.437586911240755	0.999541554038578	-2.01506854291138	-1.34582435351064	0.0237314341912672	0.201903255867802	-0.669244189400737
chr1	210242196	210242389	193	+	utr3	SERTAD4	0.908357503351397	1	0.867489605043089	1	0.826674794841543	0.999541554038578	-1.54343072605245	-1.54588018321807	0.0018010309245408	0.0279319380467157	0.00244945716562062
chr1	210682799	210682959	160	-	utr3	KCNH1	0.805015784743791	1	0.800503365823827	1	0.354269075612299	0.999541554038578	-2.55778780323158	-2.17714458184551	4.94806714136641e-05	0.00134255712246863	-0.380643221386066
chr1	210683221	210683366	145	-	utr3	KCNH1	0.831089543817005	1	0.813165204321068	1	0.533978232222437	0.999541554038578	-2.30513268373947	-2.17714458184551	4.94806714136641e-05	0.00134255712246863	-0.127988101893965
chr1	210683488	210683734	246	-	exon	KCNH1	0.525803197915257	1	0.494231197370988	1	0.237612876944937	0.999541554038578	-2.83909155091673	-2.17714458184551	4.94806714136641e-05	0.00134255712246863	-0.661946969071218
chr1	210683964	210684072	108	-	exon	KCNH1	0.520435787535902	1	0.541719938296588	1	0.24341712129882	0.999541554038578	-1.53759628782663	-2.17714458184551	4.94806714136641e-05	0.00134255712246863	0.639548294018879
chr1	211133954	211134108	154	-	utr5	KCNH1	0.357982080019149	1	0.378186394807608	1	0.119295440636728	0.999541554038578	-0.205931826770618	-2.17714458184551	4.94806714136641e-05	0.00134255712246863	1.97121275507489
chr1	211259398	211259506	108	+	utr5	RCOR3	0.493021169883221	1	0.461343039844269	1	0.565829653128577	0.999541554038578	-1.3634143251899	-0.764366282862769	0.0727438612184821	0.414285160841843	-0.599048042327129
chr1	211372426	211372636	210	+	exon	TRAF5	0.90180737012378	1	0.853844395057347	1	0.912326179665366	0.999541554038578	1.00253355170483	0.548681824241206	0.331012947763283	0.836130579419059	0.453851727463624
chr1	211575435	211575624	189	-	exon	SLC30A1	0.354749989288029	1	0.34488826231894	1	0.0483762295713764	0.999541554038578	-2.92464043729388	-1.49929599572303	0.00698352827280926	0.0817685634411282	-1.42534444157085
chr1	211578107	211578314	207	-	exon	SLC30A1	0.279024574829192	1	0.304774339399093	1	0.0899662804104826	0.999541554038578	-3.20805168193859	-1.49929599572303	0.00698352827280926	0.0817685634411282	-1.70875568621556
chr1	211578588	211579155	567	-	utr5	SLC30A1	0.769859971408799	1	0.73804145217068	1	0.655414259823131	0.999541554038578	-1.71819384710952	-1.49929599572303	0.00698352827280926	0.0817685634411282	-0.218897851386487
chr1	211675454	211675598	144	-	utr5	NEK2	0.988837252251636	1	0.938212705646902	1	0.967603193282762	0.999541554038578	0.54290518503213	0.302480244704332	0.454145284973495	0.907378488655024	0.240424940327798
chr1	211830613	211830721	108	-	utr5	LPGAT1	0.875516082270477	1	0.952457080189378	1	0.874852482557361	0.999541554038578	0.127880650787952	-0.183360851225143	0.62626426535298	0.957094021853516	0.311241502013095
chr1	212035398	212035506	108	-	utr5	INTS7	0.981714035045019	1	0.951922351729369	1	0.990011241722027	0.999541554038578	-0.49797150213777	-0.517591640495752	0.196942875241626	0.68992509843734	0.019620138357982
chr1	212285568	212285750	182	+	utr5	PPP2R5A	0.650498864456611	1	0.707784725770331	1	0.54468140347757	0.999541554038578	0.542778772103902	-0.264540002956631	0.562862897836879	0.945041368439026	0.807318775060533
chr1	212608768	212608985	217	+	utr5	ATF3	0.999651118396118	1	0.97184890217129	1	0.907169541354733	0.999541554038578	-0.708035619784269	-0.909319683454195	0.406014852011493	0.885770424917341	0.201284063669926
chr1	212791660	212791766	106	-	utr5	NSL1	0.162593131787333	1	0.189845824024821	1	0.0884657682765212	0.999541554038578	0.751111898385876	-0.357581211990548	0.434908803172606	0.897718994811135	1.10869311037642
chr1	212858434	212858816	382	+	utr5	FLVCR1	0.841135908294032	1	0.914071011063602	1	0.783736817134056	0.999541554038578	-0.370112945753987	-0.667834724056705	0.165372502869696	0.63882375353754	0.297721778302719
chr1	212858869	212859007	138	+	exon	FLVCR1	0.919422642240142	1	0.890459000298071	1	0.732720960424316	0.999541554038578	-1.31466038796786	-0.667834724056705	0.165372502869696	0.63882375353754	-0.64682566391115
chr1	213241978	213242137	159	+	exon	RPS6KC1	0.626230906395868	1	0.58394468415984	1	0.544503785548923	0.999541554038578	0.247131305719116	0.311093538913462	0.477156816381923	0.914737202503245	-0.0639622331943462
chr1	214281235	214281359	124	+	utr5	SMYD2	0.436338342882046	1	0.499415830624168	1	0.267325087317108	0.999541554038578	1.87227592158678	1.2966105893302	0.00102418673287687	0.0173319516523915	0.575665332256581
chr1	214383364	214383712	348	-	utr3	PTPN14	0.807780564112699	1	0.735051503507579	1	0.817016561180524	0.999541554038578	-0.575231846838287	-0.48884866545614	0.191576032828069	0.680760113022853	-0.0863831813821469
chr1	214384116	214384220	104	-	utr3	PTPN14	0.451561566522776	1	0.510372049358756	1	0.620176692481461	0.999541554038578	0.249060063809082	-0.48884866545614	0.191576032828069	0.680760113022853	0.737908729265222
chr1	214384395	214384572	177	-	utr3	PTPN14	0.287533179866327	1	0.271040491535015	1	0.463604827238688	0.999541554038578	-0.933678590928825	-0.48884866545614	0.191576032828069	0.680760113022853	-0.444829925472685
chr1	214603201	214603321	120	+	utr5	CENPF	0.879338617911866	1	0.815013171637825	1	0.646859439458266	0.999541554038578	-0.154586745281675	0.0385314130942847	0.9288609557783	0.997748543056284	-0.193118158375959
chr1	214644573	214644719	146	+	exon	CENPF	0.531009059335466	1	0.469542070299332	1	0.341335248519493	0.999541554038578	-0.380953159470958	0.0385314130942847	0.9288609557783	0.997748543056284	-0.419484572565242
chr1	214645565	214645803	238	+	exon	CENPF	0.594634966454075	1	0.662538499637068	1	0.689444132790309	0.999541554038578	0.484544308746628	0.0385314130942847	0.9288609557783	0.997748543056284	0.446012895652344
chr1	215083010	215083150	140	+	utr5	KCNK2	0.889520803970553	1	0.849121109748462	1	0.884180702481103	0.999541554038578	-1.17192331649864	-1.14105790790901	0.0268526554840079	0.218366779307639	-0.0308654085896332
chr1	215567371	215567560	189	+	utr5	KCTD3	0.747582208704774	1	0.807519660564911	1	0.574162069702964	0.999541554038578	0.585424394414325	0.0859039762688548	0.840464359914784	0.990137386913659	0.49952041814547
chr1	217431135	217431324	189	-	utr3	GPATCH2	0.503934393532956	1	0.547032885938405	1	0.582793220609958	0.999541554038578	0.000109504245265987	-0.671319003551722	0.138043768445313	0.583208971026752	0.671428507796988
chr1	217619948	217620246	298	-	exon	GPATCH2	0.591236466119164	1	0.538237172376297	1	0.434780272581021	0.999541554038578	-1.09767937575143	-0.671319003551722	0.138043768445313	0.583208971026752	-0.426360372199708
chr1	218285313	218285424	111	+	utr5	RRP15	0.766649625836438	1	0.753752185399749	1	0.712673028649215	0.999541554038578	-1.13822290233503	-0.885263663089807	0.0500367005011672	0.328248992443917	-0.252959239245224
chr1	218346762	218346984	222	+	exon	TGFB2	0.489869607716086	1	0.448823471195292	1	0.564794360910117	0.999541554038578	-1.94517884964171	-1.73170073720529	5.52065598679505e-05	0.00147647147558735	-0.213478112436419
chr1	218441482	218441595	113	+	utr3	TGFB2	0.635719353379343	1	0.62407126625075	1	0.310422286860758	0.999541554038578	-2.47318855414871	-1.73170073720529	5.52065598679505e-05	0.00147647147558735	-0.741487816943417
chr1	219173868	219174011	143	+	utr5	LYPLAL1	0.753268445412333	1	0.785140955529945	1	0.532475487785431	0.999541554038578	-0.2945840254886	-0.633000405287783	0.207724723819961	0.70758692568999	0.338416379799183
chr1	220046357	220046463	106	-	utr5	EPRS	0.934221280104145	1	0.990213771929777	1	0.793440931337176	0.999541554038578	0.117135750183921	0.0103432083727879	0.979878715126932	0.99846783197211	0.106792541811133
chr1	220690394	220690494	100	+	utr5	C1orf115	0.0116296175468569	1	0.0180115277153959	1	2.07548671283953e-08	1.85580442692667e-05	4.25575030299649	2.18072857083819	1.51515480312387e-06	6.27884287355975e-05	2.0750217321583
chr1	220748324	220748442	118	+	utr5	MARC2	0.777371278716731	1	0.738945717182168	1	0.778867469548428	0.999541554038578	0.240460150635577	0.71275202191735	0.0860654814553592	0.454562716006385	-0.472291871281773
chr1	220813530	220813660	130	+	utr3	MARC1	0.614794940808524	1	0.649180205432211	1	0.542265847021432	0.999541554038578	-0.485053961463569	-1.31572952026515	0.000410144859982207	0.00818810467557407	0.830675558801577
chr1	220884241	220884490	249	+	exon	HLX	0.735957884064687	1	0.81481683106914	1	0.941726474457193	0.999541554038578	0.181186148312519	-0.0611367614945027	0.874628940162395	0.992035926338327	0.242322909807022
chr1	220884544	220884823	279	+	utr3	HLX	0.775783048868743	1	0.701994837388022	1	0.724066074647986	0.999541554038578	0.00234096988368132	-0.0611367614945027	0.874628940162395	0.992035926338327	0.063477731378184
chr1	222557788	222557888	100	-	utr3*	TAF1A	0.291460594917537	1	0.187632573578926	1	0.00568235619814406	0.344019314829305	-3.17797272096832	-0.325869380115246	0.519316088350639	0.931049154035183	-2.85210334085307
chr1	222629633	222629733	100	+	exon	MIA3	0.597144592292592	1	0.646156456298387	1	0.644633094053687	0.999541554038578	0.765187233880166	0.187240290892762	0.602900071522608	0.951523748568808	0.577946942987404
chr1	222629843	222630059	216	+	exon	MIA3	0.789401454000306	1	0.871069572109525	1	0.79645360974674	0.999541554038578	0.626613524728329	0.187240290892762	0.602900071522608	0.951523748568808	0.439373233835567
chr1	222665468	222665600	132	+	exon	MIA3	0.514227637172607	1	0.477103851800658	1	0.614373014883626	0.999541554038578	-0.0929523781949268	0.187240290892762	0.602900071522608	0.951523748568808	-0.280192669087688
chr1	223712529	223712811	282	+	utr5	CAPN2	0.930898242901132	1	0.960521501624722	1	0.983927282722479	0.999541554038578	0.495037671311018	0.320698524764754	0.378063266317665	0.86990852074254	0.174339146546264
chr1	223780640	223780811	171	-	utr3	TP53BP2	0.61479397170121	1	0.66847187814381	1	0.616368611639015	0.999541554038578	0.389313769460814	-0.314673967059125	0.44283956177767	0.901027149380542	0.703987736519939
chr1	223845732	223845902	170	-	utr5	TP53BP2	0.397456215099783	1	0.445169642650972	1	0.26505071736908	0.999541554038578	0.746321213830536	-0.314673967059125	0.44283956177767	0.901027149380542	1.06099518088966
chr1	223864702	223864923	221	-	exon	ACTBP11	0.962709035049269	1	0.876379361241438	1	0.855183279193131	0.999541554038578	-0.087114964214202	-0.253770639336886	0.556076157181903	0.943844925180313	0.166655675122684
chr1	224114132	224114329	197	+	exon	FBXO28	0.972144364753739	1	0.923564628957338	1	0.979520077367349	0.999541554038578	-0.647522189405362	-0.808536132240842	0.112497592047857	0.528003773732152	0.16101394283548
chr1	224157461	224157596	135	+	utr3	FBXO28	0.733694041609131	1	0.777747337790677	1	0.51292409863433	0.999541554038578	-0.530551277057181	-0.808536132240842	0.112497592047857	0.528003773732152	0.277984855183661
chr1	224183213	224183404	191	+	utr5	DEGS1	0.75299681299696	1	0.684284673539056	1	0.743607843471373	0.999541554038578	0.904242034788198	0.95295212017213	0.0180032678967538	0.165414815590151	-0.0487100853839327
chr1	224189683	224189783	100	+	exon	DEGS1	0.861834262598128	1	0.818042337583051	1	0.882176189254863	0.999541554038578	0.783504873013215	0.95295212017213	0.0180032678967538	0.165414815590151	-0.169447247158915
chr1	224192523	224192668	145	+	utr3	DEGS1	0.861445045377749	1	0.956825397092346	1	0.925149176321009	0.999541554038578	0.961326451048092	0.95295212017213	0.0180032678967538	0.165414815590151	0.0083743308759614
chr1	224389553	224389840	287	-	utr3	WDR26	0.909469958065544	1	0.83521107433407	1	0.912326999012627	0.999541554038578	-0.217532867013819	-0.503089499403063	0.237705494790681	0.743184012418396	0.285556632389244
chr1	224433781	224434002	221	-	exon	WDR26	0.92407767385862	1	0.849778745959797	1	0.931477294399619	0.999541554038578	-0.532528282529132	-0.503089499403063	0.237705494790681	0.743184012418396	-0.0294387831260688
chr1	224434092	224434779	687	-	utr5	WDR26	0.926043445175659	1	0.997343318661972	1	0.874775431997398	0.999541554038578	-0.467410662618824	-0.503089499403063	0.237705494790681	0.743184012418396	0.0356788367842393
chr1	225427926	225428027	101	-	utr5	LBR	0.833832055765124	1	0.882275299255717	1	0.759784585145296	0.999541554038578	0.611248436322699	0.315415854403861	0.469270409065805	0.911952834007202	0.295832581918838
chr1	225519292	225519408	116	-	exon	ENAH	0.435167744824556	1	0.396053905197235	1	0.503826307104802	0.999541554038578	-0.710306261752605	-0.276304204842165	0.507011819645225	0.927143439976216	-0.43400205691044
chr1	225652757	225653083	326	-	utr5	ENAH	0.99416824563547	1	0.932403864419413	1	0.886713422765597	0.999541554038578	-0.112015595313269	-0.276304204842165	0.507011819645225	0.927143439976216	0.164288609528896
chr1	225886607	225886730	123	-	utr3	RP4-559A3.7	0.120001010583708	1	0.0690200204673096	1	0.0532334516405728	0.999541554038578	6.55307116585403	NA	NA	NA	NA
chr1	225924019	225924273	254	-	utr5	RP4-559A3.7	0.696506474103229	1	0.774120551626166	1	0.664929115982774	0.999541554038578	0.192423197809622	NA	NA	NA	NA
chr1	225985311	225985508	197	-	exon	SDE2	0.96811686130892	1	0.899569683983062	1	0.978258125692208	0.999541554038578	-0.102926073300925	-0.626099067698027	0.194580648758974	0.685605988749698	0.523172994397103
chr1	225987918	225988223	305	-	exon	SDE2	0.217683844354794	1	0.252415785994427	1	0.0457237031590475	0.999541554038578	0.560554947513803	-0.626099067698027	0.194580648758974	0.685605988749698	1.18665401521183
chr1	226152313	226152502	189	-	exon	ACBD3	0.194799804546626	1	0.170074327414657	1	0.189984714926956	0.999541554038578	-0.835701451086141	0.236125068422705	0.581400056083204	0.947252727660981	-1.07182651950885
chr1	226186566	226186697	131	-	utr5	ACBD3	0.967504512836843	1	0.900925952367523	1	0.916359449089243	0.999541554038578	0.438323085776268	0.236125068422705	0.581400056083204	0.947252727660981	0.202198017353563
chr1	226407870	226408080	210	-	utr5	PARP1	0.683679997347229	1	0.761121019196752	1	0.940190400818238	0.999541554038578	0.511390872151283	0.0458760270641188	0.90949956520454	0.995819804383744	0.465514845087164
chr1	226735752	226736055	303	-	exon	ITPKB	0.892004928087053	1	0.9388739568635	1	0.95465044186193	0.999541554038578	0.298599639346621	0.110701779795028	0.819626336923368	0.988861458042204	0.187897859551593
chr1	226736744	226736878	134	-	exon	ITPKB	0.392619909878923	1	0.414595822631183	1	0.418464958885438	0.999541554038578	1.21754668407415	0.110701779795028	0.819626336923368	0.988861458042204	1.10684490427912
chr1	226940307	226940472	165	+	utr5	ADCK3	0.742117507875195	1	0.795928727049704	1	0.867060063366033	0.999541554038578	1.70812272093202	1.16532489899705	0.00449607194728206	0.0580500988865968	0.542797821934967
chr1	226965125	226965281	156	+	exon	ADCK3	0.438894345729	1	0.498443961078669	1	0.579044768250759	0.999541554038578	1.65062232323628	1.16532489899705	0.00449607194728206	0.0580500988865968	0.485297424239225
chr1	227028828	227029038	210	-	exon	CDC42BPA	0.745352633082113	1	0.70086386189424	1	0.741797562954066	0.999541554038578	-0.0330802145547721	0.174856812431944	0.64842769748637	0.962246047966535	-0.207937026986717
chr1	227317742	227317957	215	-	utr5	CDC42BPA	0.746646383240042	1	0.684389833603963	1	0.759659686267382	0.999541554038578	-0.0918868460186654	0.174856812431944	0.64842769748637	0.962246047966535	-0.26674365845061
chr1	227731492	227731657	165	-	utr3	JMJD4	0.388392404789784	1	0.464673656446617	1	0.493242277521715	0.999541554038578	-0.0653209045051398	-0.762661023574358	0.046691943246288	0.314963097164683	0.697340119069218
chr1	227732352	227732639	287	-	utr3	JMJD4	0.682104078738791	1	0.60470757179686	1	0.590512628638103	0.999541554038578	-0.713837899452883	-0.762661023574358	0.046691943246288	0.314963097164683	0.048823124121475
chr1	227735134	227735248	114	+	utr5	SNAP47	0.991331138698692	1	0.924495091768723	1	0.943117580151335	0.999541554038578	-0.286691988980498	-0.354743703299833	0.327292662489145	0.833581928224425	0.0680517143193357
chr1	227748006	227748215	209	+	exon	SNAP47	0.160700746944812	1	0.214464836530904	1	0.233775464164567	0.999541554038578	0.62176053008225	-0.354743703299833	0.327292662489145	0.833581928224425	0.976504233382083
chr1	227780784	227781068	284	+	utr3	SNAP47	0.917688987472542	1	0.826515514301976	1	0.835723895960265	0.999541554038578	-0.251163252584279	-0.354743703299833	0.327292662489145	0.833581928224425	0.103580450715554
chr1	228082734	228082880	146	+	utr5	ARF1	0.927127632586633	1	0.852509591985107	1	0.976602009114302	0.999541554038578	0.314899379768258	0.221328375036144	0.538715336758058	0.937515410876153	0.0935710047321146
chr1	228097047	228097179	132	+	utr5	ARF1	0.918356949823655	1	0.984595051168729	1	0.899128523124537	0.999541554038578	0.296790177754146	0.221328375036144	0.538715336758058	0.937515410876153	0.075461802718002
chr1	228097880	228098023	143	+	utr3	ARF1	0.851182172584405	1	0.947426752364206	1	0.966028404360678	0.999541554038578	0.383950322043108	0.221328375036144	0.538715336758058	0.937515410876153	0.162621947006965
chr1	228100857	228101060	203	-	utr3	C1orf35	0.516230199250894	1	0.609768073016852	1	0.616512863885348	0.999541554038578	0.227051064867332	-0.146117676281618	0.689560473723402	0.969052156242984	0.37316874114895
chr1	228140259	228140434	175	+	utr5	GUK1	0.576685010197936	1	0.502549995527265	1	0.405741857499611	0.999541554038578	0.6003552025802	0.592828237917422	0.103367140938998	0.502903243228026	0.00752696466277802
chr1	228145445	228145584	139	+	utr5	GUK1	0.953146404449887	1	0.949377399690404	1	0.935412618028218	0.999541554038578	0.682748957035597	0.592828237917422	0.103367140938998	0.502903243228026	0.0899207191181752
chr1	228165845	228165959	114	+	exon	IBA57	0.912196260624417	1	0.962979882478308	1	0.951683500301112	0.999541554038578	-0.309725178827601	-0.72349055901793	0.052235584054753	0.337036293698939	0.413765380190328
chr1	228175302	228175459	157	+	exon	IBA57	0.571814711748048	1	0.532147537785294	1	0.488716416736527	0.999541554038578	-1.00118170168838	-0.72349055901793	0.052235584054753	0.337036293698939	-0.27769114267045
chr1	228212032	228212447	415	+	exon	OBSCN	0.448017617863239	1	0.405428218658413	1	0.314233264520833	0.999541554038578	-1.13744123274327	-0.81271289100907	0.0519780123901125	0.336247553892015	-0.324728341734196
chr1	228212784	228212908	124	-	exon	C1orf145	0.253550307151826	1	0.268206838167213	1	0.124798845622858	0.999541554038578	-0.297517373643619	-1.05117605754645	0.0319531360731551	0.245757297528922	0.753658683902831
chr1	228289863	228290476	613	+	intron	OBSCN	0.611664003940572	1	0.556503487293039	1	0.267157132721456	0.999541554038578	-1.24564221881764	-0.81271289100907	0.0519780123901125	0.336247553892015	-0.43292932780857
chr1	228292713	228292833	120	+	exon	OBSCN	0.0179813283922655	1	0.00539114306268346	1	0.0019182079491903	0.160411864758187	-5.41374113901399	-0.81271289100907	0.0519780123901125	0.336247553892015	-4.60102824800491
chr1	228293510	228293716	206	+	exon	OBSCN	0.776389603502956	1	0.807225522466475	1	0.50623613185794	0.999541554038578	-0.559512099462425	-0.81271289100907	0.0519780123901125	0.336247553892015	0.253200791546645
chr1	228394455	228395476	1021	-	utr3	TRIM11	0.946402172858825	1	0.958406897882945	1	0.948053364395016	0.999541554038578	-0.228210710171341	-0.316955491791427	0.376420736162063	0.868960316472257	0.0887447816200866
chr1	228395778	228395923	145	-	utr3	TRIM11	0.574751728873994	1	0.534061598158975	1	0.430122414870319	0.999541554038578	-0.37835967894757	-0.316955491791427	0.376420736162063	0.868960316472257	-0.0614041871561425
chr1	228406560	228406735	175	-	utr5	TRIM11	0.600096065059962	1	0.686267127625781	1	0.762094790303299	0.999541554038578	-0.110498640611251	-0.316955491791427	0.376420736162063	0.868960316472257	0.206456851180176
chr1	228494064	228494205	141	+	utr3	RNF187	0.961564101494128	1	0.941971401580102	1	0.943078704707288	0.999541554038578	0.0203543879405951	0.051719228181626	0.883737314094613	0.992483523371465	-0.0313648402410309
chr1	228494315	228494447	132	+	utr3	RNF187	0.262020787034244	1	0.340259255225254	1	0.442340652700442	0.999541554038578	0.750911818756737	0.051719228181626	0.883737314094613	0.992483523371465	0.699192590575111
chr1	229268600	229268700	100	-	intron	RP5-1061H20.4	0.552495786965575	1	0.499147730034873	1	0.382771551005849	0.999541554038578	-0.950285410419901	0.748066409700784	0.442313749696063	0.901027149380542	-1.69835182012069
chr1	229594198	229595053	855	-	utr3	TAF5L	0.736838172671061	1	0.67109141910912	1	0.680174286403574	0.999541554038578	-0.133925060623548	0.126522073578833	0.763050131595218	0.981216876602099	-0.260447134202382
chr1	229602247	229602348	101	-	exon	TAF5L	0.699348236850983	1	0.660176338184319	1	0.682196654908131	0.999541554038578	0.203235633823604	0.126522073578833	0.763050131595218	0.981216876602099	0.0767135602447707
chr1	229602413	229602559	146	-	exon	TAF5L	0.997173666284842	1	0.934404002224163	1	0.984414125898626	0.999541554038578	-0.0424769654985477	0.126522073578833	0.763050131595218	0.981216876602099	-0.168999039077381
chr1	229635181	229635423	242	+	exon	URB2	0.83728024914812	1	0.763648741744161	1	0.728178250974127	0.999541554038578	-0.687846266797756	-0.621994300555134	0.150011024259016	0.607955225818748	-0.0658519662426225
chr1	229636292	229636466	174	+	exon	URB2	0.637753253888768	1	0.687254496220443	1	0.539243519408155	0.999541554038578	-0.379034735763866	-0.621994300555134	0.150011024259016	0.607955225818748	0.242959564791268
chr1	229636734	229636957	223	+	exon	URB2	0.943851435159925	1	0.897249086277754	1	0.973736123233246	0.999541554038578	-0.658187331311186	-0.621994300555134	0.150011024259016	0.607955225818748	-0.0361930307560522
chr1	229638022	229638146	124	+	exon	URB2	0.458825754038411	1	0.496171162827795	1	0.356310103099449	0.999541554038578	0.226729108297489	-0.621994300555134	0.150011024259016	0.607955225818748	0.848723408852623
chr1	230067234	230067454	220	+	utr5	GALNT2	0.923624154565355	1	0.966017748049752	1	0.890518432406304	0.999541554038578	1.70895496523168	1.45155388839392	8.44126534664438e-05	0.00211545601318795	0.257401076837757
chr1	230279316	230279974	658	+	utr3	GALNT2	0.851877313817021	1	0.98555553277252	1	0.988138230862451	0.999541554038578	1.61820795984709	1.45155388839392	8.44126534664438e-05	0.00211545601318795	0.166654071453166
chr1	230322152	230322332	180	-	utr3	PGBD5	0.659574504406206	1	0.704444242685267	1	0.552256279762446	0.999541554038578	-1.25000037553701	-1.73541282614294	0.000188038512842188	0.00423985816700065	0.485412450605925
chr1	230322957	230323559	602	-	utr3	PGBD5	0.65221178776462	1	0.744065028997087	1	0.641330406948847	0.999541554038578	-1.47200762778963	-1.73541282614294	0.000188038512842188	0.00423985816700065	0.263405198353311
chr1	230425578	230425852	274	-	exon	PGBD5	0.626681210843767	1	0.572819742036342	1	0.522333900437731	0.999541554038578	-1.83569189997146	-1.73541282614294	0.000188038512842188	0.00423985816700065	-0.100279073828526
chr1	230710020	230710174	154	-	exon	AGT	0.768206140222523	1	0.718790758488518	1	0.845376488926918	0.999541554038578	0.862702324897508	0.920287767975655	0.0267402148178901	0.217832732853956	-0.0575854430781471
chr1	230868396	230868500	104	-	utr5	C1orf198	0.933353142245271	1	0.992773444885533	1	0.867353277272743	0.999541554038578	0.610034259549837	0.244747304899263	0.55112258863661	0.942032867069152	0.365286954650573
chr1	231019740	231019983	243	-	utr3	FAM89A	0.772539637778427	1	0.715856893926631	1	0.677062312856221	0.999541554038578	-0.711423574106166	-0.234134782945693	0.597739021269847	0.95120872490186	-0.477288791160473
chr1	231040054	231040214	160	-	utr5	FAM89A	0.0129272849615873	1	0.011948800449904	1	0.0616806939773422	0.999541554038578	-1.94403764025616	-0.234134782945693	0.597739021269847	0.95120872490186	-1.70990285731046
chr1	231335794	231336175	381	-	exon	EXOC8	0.74436740188753	1	0.812846430235155	1	0.757432433924042	0.999541554038578	0.102936501795162	-0.273865632650195	0.535537663427715	0.937350842833041	0.376802134445357
chr1	231336788	231336992	204	-	exon	EXOC8	0.784047819879219	1	0.840705591603575	1	0.671233209119667	0.999541554038578	-0.0142715041131554	-0.273865632650195	0.535537663427715	0.937350842833041	0.25959412853704
chr1	231337037	231337262	225	+	utr5	SPRTN	0.269533299700698	1	0.302433196086905	1	0.111688136131694	0.999541554038578	0.829068104499625	-0.583421142605519	0.186064103562533	0.673009295489949	1.41248924710514
chr1	231337587	231337829	242	+	utr5	SPRTN	0.883836215382645	1	0.944935311753115	1	0.899944021806374	0.999541554038578	0.0932150097042686	-0.583421142605519	0.186064103562533	0.673009295489949	0.676636152309787
chr1	231421072	231421261	189	-	exon	EGLN1	0.98979907182881	1	0.964441657987502	1	0.777543949171415	0.999541554038578	-0.00719316907698834	0.0104849377459861	0.98524509085188	0.99846783197211	-0.0176781068229745
chr1	231421575	231422244	669	-	utr5	EGLN1	0.763773526892309	1	0.836705208229784	1	0.448144883189132	0.999541554038578	0.492143172570002	0.0104849377459861	0.98524509085188	0.99846783197211	0.481658234824016
chr1	232465036	232465251	215	-	exon	SIPA1L2	0.567347530922364	1	0.511385498281849	1	0.341063990224209	0.999541554038578	-2.45338660871533	-2.25034350313034	4.28704797754964e-08	2.6607231977764e-06	-0.203043105584981
chr1	232514121	232514309	188	-	exon	SIPA1L2	0.704247556597263	1	0.643568717901213	1	0.542481299551348	0.999541554038578	-2.34768543539616	-2.25034350313034	4.28704797754964e-08	2.6607231977764e-06	-0.0973419322658193
chr1	232629852	232630122	270	+	intergenic	NA	0.888644535828596	1	0.966551312858473	1	0.963833893865878	0.999541554038578	-1.77271455456105	NA	NA	NA	NA
chr1	232805891	232806155	264	+	exon	MAP10	0.606801760464386	1	0.597195824687146	1	0.1182425394935	0.999541554038578	-1.95896853588946	-0.854372252010539	0.0930021025005211	0.473075629895822	-1.10459628387892
chr1	232950620	232950727	107	+	utr5	NTPCR	0.659327860701485	1	0.715669148514648	1	0.636216423189772	0.999541554038578	0.140467480701042	-0.568339109651843	0.140193527925908	0.58829438952009	0.708806590352885
chr1	233258165	233258584	419	-	exon	PCNX2	0.620678831870593	1	0.663184358412396	1	0.534339351595998	0.999541554038578	-0.672395255558458	-0.616132291325689	0.144648643323027	0.598491825833356	-0.056262964232769
chr1	233258948	233259134	186	-	exon	PCNX2	0.917164010816113	1	0.870406739807957	1	0.849130640187003	0.999541554038578	-1.61766302248757	-0.616132291325689	0.144648643323027	0.598491825833356	-1.00153073116188
chr1	233327751	233328778	1027	+	utr5	RP5-862P8.2	0.661095084923397	1	0.624639151424179	1	0.306085845662043	0.999541554038578	-1.28491959983304	-1.07231843427218	0.0270455354787851	0.219070641616684	-0.212601165560862
chr1	233379340	233379602	262	+	exon	RP5-862P8.2	0.550998859472579	1	0.500978418258616	1	0.366297426263115	0.999541554038578	-1.98088649830493	-1.07231843427218	0.0270455354787851	0.219070641616684	-0.90856806403275
chr1	233382358	233382719	361	+	utr3	RP5-862P8.2	0.72936982917762	1	0.797320190311692	1	0.589702841059854	0.999541554038578	-0.654881402178736	-1.07231843427218	0.0270455354787851	0.219070641616684	0.417437032093445
chr1	234373517	234373622	105	+	utr5	COA6	0.853005354633373	1	0.801875007930449	1	0.85257799950136	0.999541554038578	-0.590380960596987	-0.300357147561188	0.496970386576679	0.923027511946302	-0.290023813035798
chr1	234478241	234478493	252	-	exon	TARBP1	0.24318093468587	1	0.215127052984637	1	0.283590585407614	0.999541554038578	-0.879161176493896	0.12315519928455	0.745221965746735	0.978050957354192	-1.00231637577845
chr1	234478620	234478962	342	-	exon	TARBP1	0.507309785378033	1	0.457137757601088	1	0.548356677708071	0.999541554038578	-0.649309666978048	0.12315519928455	0.745221965746735	0.978050957354192	-0.772464866262599
chr1	234607073	234607786	713	-	utr3	IRF2BP2	0.99472296424737	1	0.92802797471685	1	0.894173219586448	0.999541554038578	0.347340126955208	0.380899179688265	0.373274360511699	0.866264771661515	-0.0335590527330568
chr1	234608474	234609551	1077	-	utr5	IRF2BP2	0.355211623288173	1	0.352252028424329	1	0.440116059370099	0.999541554038578	-0.15396335566481	0.380899179688265	0.373274360511699	0.866264771661515	-0.534862535353074
chr1	234609644	234610172	528	-	utr5*	IRF2BP2	0.452129049650019	1	0.429063886142123	1	0.425569173331952	0.999541554038578	0.138308068392472	0.380899179688265	0.373274360511699	0.866264771661515	-0.242591111295793
chr1	235131754	235131916	162	-	utr3	ARID4B	0.91731642946728	1	0.958121870034393	1	0.912435004046606	0.999541554038578	-0.497700544149532	-0.348251180615164	0.428585615441485	0.896139460284413	-0.149449363534369
chr1	235161008	235161208	200	-	utr3	ARID4B	0.981234271179658	1	0.917645640698436	1	0.914033604426451	0.999541554038578	-0.0715365924819426	-0.348251180615164	0.428585615441485	0.896139460284413	0.276714588133221
chr1	235182020	235182221	201	-	exon	ARID4B	0.459015490746608	1	0.412030464969172	1	0.297880171798794	0.999541554038578	-0.831458873818564	-0.348251180615164	0.428585615441485	0.896139460284413	-0.4832076932034
chr1	235328056	235328160	104	-	utr5	ARID4B	0.60291547783702	1	0.563200050203286	1	0.573917741399266	0.999541554038578	-0.420307331322733	-0.348251180615164	0.428585615441485	0.896139460284413	-0.0720561507075699
chr1	235342226	235342345	119	+	exon	GGPS1	0.392274046189526	1	0.368979015726332	1	0.378403139209632	0.999541554038578	-1.24305107208911	-0.14607231304187	0.7321210166564	0.976306444860237	-1.09697875904724
chr1	235504273	235504409	136	-	utr5	B3GALNT2	0.419493460725577	1	0.392912928062744	1	0.321987877217389	0.999541554038578	-1.11317072198285	-0.423762347715906	0.311545007449015	0.821000908686915	-0.689408374266947
chr1	236142567	236142727	160	+	utr5	GPR137B	0.676957375833612	1	0.727705088990555	1	0.494432027671958	0.999541554038578	0.190718766963801	-0.515425613757543	0.265531511240395	0.775919192665268	0.706144380721344
chr1	236281811	236281945	134	-	utr5	ERO1B	0.852216575533513	1	0.914473792533122	1	0.856985992870144	0.999541554038578	-0.879874067578867	-0.912442205884928	0.0508656308508064	0.332048650424995	0.0325681383060603
chr1	236483082	236483262	180	+	utr3	EDARADD	0.929097447088961	1	0.86351378115393	1	0.954685833183769	0.999541554038578	0.222267946806106	0.530723924221517	0.779624839843139	0.983124451670311	-0.308455977415411
chr1	238481271	238481467	196	-	exon	LINC01139	0.751427975505783	1	0.702895751099441	1	0.816748135126076	0.999541554038578	0.265464859902659	0.230255805141412	0.603751556381802	0.951523748568808	0.0352090547612471
chr1	240091909	240092199	290	+	utr5	FMN2	0.902332840007743	1	0.939431436047536	1	0.828384939976432	0.999541554038578	-1.07634280765536	-1.61983628050542	9.29000149891253e-05	0.00230673206952548	0.543493472850056
chr1	240092326	240092750	424	+	exon	FMN2	0.835518584275823	1	0.773330492692942	1	0.73535228964873	0.999541554038578	-1.26423510543957	-1.61983628050542	9.29000149891253e-05	0.00230673206952548	0.355601175065849
chr1	240092874	240093661	787	+	exon	FMN2	0.500545682718509	1	0.5635682870125	1	0.403517418368451	0.999541554038578	-1.50309261203495	-1.61983628050542	9.29000149891253e-05	0.00230673206952548	0.116743668470471
chr1	241519599	241519710	111	-	exon	FH	0.317160993116607	1	0.360839611575513	1	0.316034255997493	0.999541554038578	0.529932804092928	-0.39601575943662	0.285757141564724	0.796890953807736	0.925948563529548
chr1	241640027	241640348	321	-	utr5	OPN3	0.992993755868437	1	0.930056452926775	1	0.955221367650936	0.999541554038578	0.458836822305347	0.56184857893094	0.353860087728338	0.854225792487224	-0.103011756625594
chr1	241998980	241999083	103	-	utr5	MAP1LC3C	0.125190349784501	1	0.150109018338395	1	0.00449803227475241	0.292095682467721	7.3412029464515	5.35899548599131	9.17135381782535e-33	1.23731753395595e-29	1.9822074604602
chr1	243164574	243164727	153	+	exon	RP11-261C10.4	0.559235174007464	1	0.600723000585878	1	0.383860965131594	0.999541554038578	-0.150675345315792	NA	NA	NA	NA
chr1	243255055	243255225	170	-	utr5	CEP170	0.924839257481038	1	0.872757324055193	1	0.878323465898271	0.999541554038578	-0.463706360715299	-0.543768129169966	0.238707739275607	0.744055800188312	0.0800617684546677
chr1	244053805	244054141	336	+	exon	ZBTB18	0.791790754977953	1	0.740267579595126	1	0.733333205885791	0.999541554038578	-0.156120103567876	-0.0677991584089947	0.876906764013415	0.992149433830949	-0.0883209451588808
chr1	244054246	244054465	219	+	exon	ZBTB18	0.77225865452785	1	0.839677830182725	1	0.61132094462933	0.999541554038578	0.210149582427532	-0.0677991584089947	0.876906764013415	0.992149433830949	0.277948740836527
chr1	244054525	244055353	828	+	exon	ZBTB18	0.840494015846748	1	0.921677393351593	1	0.745678319042005	0.999541554038578	0.0616733094900066	-0.0677991584089947	0.876906764013415	0.992149433830949	0.129472467899001
chr1	244451700	244451869	169	-	utr5	ADSS	0.770388241222658	1	0.83125290309074	1	0.61406654192506	0.999541554038578	-0.36367961800519	-0.617361797090421	0.147175860098683	0.603617393453205	0.253682179085231
chr1	244653124	244653237	113	+	utr5	DESI2	0.754688507343443	1	0.807695260454566	1	0.645804133230216	0.999541554038578	0.195431986228488	-0.266511353862689	0.550881315225073	0.941885648026873	0.461943340091176
chr1	244705659	244705872	213	+	utr3	DESI2	0.64439522662747	1	0.68599266847589	1	0.334618918320379	0.999541554038578	-0.157862717476788	-0.266511353862689	0.550881315225073	0.941885648026873	0.108648636385901
chr1	244863617	244864531	914	-	utr5	HNRNPU	0.63612258646259	1	0.78811182515073	1	0.727566012507669	0.999541554038578	-0.109809324501957	-0.411654996439866	0.280048473184622	0.79083027283348	0.301845671937909
chr1	245154755	245154855	100	+	utr5*	KIF26B	0.121138005982759	1	0.130378111529444	1	4.55977852880288e-07	0.000220845273411686	4.70541076539058	2.26287376934073	6.99078398625199e-06	0.000244617000464183	2.44253699604986
chr1	245702616	245702860	244	+	utr3	KIF26B	0.910102344045348	1	0.868953913415817	1	0.949631893799421	0.999541554038578	2.95264532808701	2.26287376934073	6.99078398625199e-06	0.000244617000464183	0.689771558746285
chr1	246507112	246507212	100	-	exon	SMYD3	0.393504272453669	1	0.363863137722079	1	0.470945741956138	0.999541554038578	-0.0979541115454146	0.304519467634213	0.420748377167877	0.893390348504515	-0.402473579179628
chr1	246566113	246566231	118	-	utr5	TFB2M	0.542415161125456	1	0.505936643869834	1	0.490936248304652	0.999541554038578	-1.08629081274899	-0.76806860770156	0.107528023311147	0.514119023053336	-0.318222205047427
chr1	246566511	246566711	200	+	utr5	CNST	0.980197152612634	1	0.94530401432719	1	0.960842674757096	0.999541554038578	-0.982748513789977	-1.29339433670441	0.0059220474722753	0.0716904291210037	0.310645822914432
chr1	246591693	246591865	172	+	exon	CNST	0.893234152096613	1	0.876249936657349	1	0.866474380927218	0.999541554038578	-1.25868741051478	-1.29339433670441	0.0059220474722753	0.0716904291210037	0.0347069261896331
chr1	246647171	246647812	641	+	exon	CNST	0.703419146797375	1	0.659499184766779	1	0.477127348358153	0.999541554038578	-1.57720927404531	-1.29339433670441	0.0059220474722753	0.0716904291210037	-0.283814937340906
chr1	246665744	246666009	265	+	utr3	CNST	0.86756316145114	1	0.90405051011078	1	0.65050933275023	0.999541554038578	-0.872169258559151	-1.29339433670441	0.0059220474722753	0.0716904291210037	0.421225078145258
chr1	246724105	246724586	481	+	utr5	SCCPDH	0.352998389929814	1	0.444132118474399	1	0.386993245985511	0.999541554038578	0.724505797595889	-0.0284556412884561	0.940432233816551	0.998355841421982	0.752961438884345
chr1	246851014	246851134	120	-	exon	AHCTF1	0.256140710815184	1	0.238802571321169	1	0.234104579123002	0.999541554038578	-0.900429049978146	0.0719534838369613	0.856476694675623	0.990809854226137	-0.972382533815107
chr1	246931598	246931886	288	-	utr5	AHCTF1	0.738785650467592	1	0.820899635676806	1	0.753541095398917	0.999541554038578	0.461046246143244	0.0719534838369613	0.856476694675623	0.990809854226137	0.389092762306282
chr1	247190382	247190590	208	-	exon	RP11-488L18.4	0.499268777900156	1	0.465074602028474	1	0.438368293595782	0.999541554038578	-0.979088856824746	-0.143945325020548	0.721482622865812	0.975279524970976	-0.835143531804199
chr1	247300325	247301271	946	-	utr3	ZNF496	0.889518143782486	1	0.993225523835224	1	0.970577591701389	0.999541554038578	-0.251925661576573	-0.406122807351869	0.267948649574156	0.778180821947058	0.154197145775296
chr1	247307236	247307339	103	-	intron	ZNF496	0.969329013414929	1	0.943206796008466	1	0.819316052853338	0.999541554038578	0.209606701365676	-0.406122807351869	0.267948649574156	0.778180821947058	0.615729508717545
chr1	247332118	247332435	317	-	utr5*	ZNF496	0.0278073895295054	1	0.0216024804398106	1	0.0255584354758098	0.970886450885012	-1.67319311704583	-0.406122807351869	0.267948649574156	0.778180821947058	-1.26707030969396
chr1	247332938	247333363	425	-	utr5*	ZNF496	0.545997974183037	1	0.474402013080525	1	0.423063437377724	0.999541554038578	-0.715715240363391	-0.406122807351869	0.267948649574156	0.778180821947058	-0.309592433011521
chr1	248812008	248812298	290	-	exon	SH3BP5L	0.678295784751551	1	0.766526578325775	1	0.902701034948522	0.999541554038578	0.41146558010289	0.0968750491520439	0.803519084785853	0.987735167213923	0.314590530950846
chr1	248838331	248838525	194	+	utr5	ZNF672	0.461414634149144	1	0.513657549947714	1	0.472519003654872	0.999541554038578	0.543670961092461	-0.451501072150206	0.213870539713274	0.714642231867393	0.995172033242667
chr1	248847162	248848410	1248	+	utr5	ZNF672	0.936246698204527	1	0.963666837078252	1	0.97088850140251	0.999541554038578	-0.402333346685141	-0.451501072150206	0.213870539713274	0.714642231867393	0.0491677254650655
chr1	248850081	248850277	196	-	utr3	ZNF692	0.78227884278138	1	0.826613686792869	1	0.912265797959809	0.999541554038578	0.303606730194141	-0.121733230898768	0.788411546008558	0.984240372951749	0.425339961092908
chr1	248916812	248916939	127	+	exon	PGBD2	0.132921976358696	1	0.133821842930938	1	0.00213351316141583	0.170079915597733	2.0728401468009	0.428155883741493	0.371277915206446	0.865352998644144	1.64468426305941
chr1	248918105	248918303	198	+	exon	PGBD2	0.531840555709664	1	0.464706355276502	1	0.294032688651981	0.999541554038578	-0.146095666608821	0.428155883741493	0.371277915206446	0.865352998644144	-0.574251550350313
chr10	277118	277304	186	-	utr3	DIP2C	0.305066281914813	1	0.277318611107293	1	0.268525806760911	0.999541554038578	0.954165326129415	1.17731142967529	0.00179240737113803	0.0278482537432603	-0.22314610354588
chr10	322901	323041	140	-	intron	DIP2C	0.365145827837656	1	0.389153624587415	1	0.190802937082681	0.999541554038578	2.70410287947551	1.17731142967529	0.00179240737113803	0.0278482537432603	1.52679144980021
chr10	931386	931696	310	-	utr5	LARP4B	0.44915432646368	1	0.396052423598349	1	0.522160687788832	0.999541554038578	-0.818734034494248	-0.569488282586552	0.113143672617105	0.529093191957208	-0.249245751907695
chr10	988472	988577	105	+	utr5	GTPBP4	0.174245178646268	1	0.204381000438328	1	0.155899545315173	0.999541554038578	0.433392292393185	-0.664485731758343	0.10707622244721	0.513171301738318	1.09787802415153
chr10	1049360	1049527	167	-	utr5*	IDI1	0.432942555545337	1	0.35940144696599	1	0.1667241959688	0.999541554038578	-1.32905218265698	0.0404732639444085	0.929165665467452	0.997748543056284	-1.36952544660138
chr10	3067538	3067786	248	+	utr5	PFKP	0.681385667419081	1	0.801961696096746	1	0.802070079409118	0.999541554038578	0.868848867177058	0.660201801899659	0.0812125289664145	0.438844026128262	0.208647065277399
chr10	3082310	3082536	226	+	utr5	PFKP	0.400320410237399	1	0.51090936177076	1	0.579905493234788	0.999541554038578	1.06247057997445	0.660201801899659	0.0812125289664145	0.438844026128262	0.402268778074789
chr10	3099200	3099395	195	+	exon	PFKP	0.296835166389706	1	0.380922247488323	1	0.449595316583121	0.999541554038578	1.19726087950804	0.660201801899659	0.0812125289664145	0.438844026128262	0.537059077608379
chr10	3122415	3122700	285	+	intron	PFKP	0.188809647484138	1	0.235552087642824	1	0.110353182671416	0.999541554038578	2.6206812870935	0.660201801899659	0.0812125289664145	0.438844026128262	1.96047948519384
chr10	3781709	3782205	496	-	exon	KLF6	0.71056918508718	1	0.657226384774698	1	0.776535433710506	0.999541554038578	-0.254929285385843	-0.0048882579072799	0.990445707011562	0.998583525590341	-0.250041027478563
chr10	3784956	3785167	211	-	utr5	KLF6	0.545842503909033	1	0.506781419111085	1	0.688054227085393	0.999541554038578	-0.425365843370661	-0.0048882579072799	0.990445707011562	0.998583525590341	-0.420477585463381
chr10	4826304	4826537	233	+	utr5	AKR1E2	0.995497126289226	1	0.947832334235665	1	0.835088921209428	0.999541554038578	-0.147218206449682	-0.191898900980369	0.68597856564107	0.968506016745798	0.0446806945306866
chr10	5446632	5446764	132	+	utr5	NET1	0.263869522662545	1	0.29965231490897	1	9.22053804920814e-05	0.0153611021349985	4.76095505708054	1.84358739588089	7.50224470668048e-05	0.00191773168902136	2.91736766119965
chr10	5456876	5457019	143	+	utr3	NET1	0.576092165800196	1	0.63495818697623	1	0.517640280631717	0.999541554038578	2.1894333023039	1.84358739588089	7.50224470668048e-05	0.00191773168902136	0.345845906423014
chr10	5639165	5639337	172	-	utr3	ASB13	0.316722522932198	1	0.279550767312534	1	0.311881319448946	0.999541554038578	0.103463047933582	0.450012752677778	0.232184831989355	0.736368872930587	-0.346549704744196
chr10	5639454	5639680	226	-	utr3	ASB13	0.467306315957546	1	0.41494329732944	1	0.371176421278624	0.999541554038578	-0.0441117312056826	0.450012752677778	0.232184831989355	0.736368872930587	-0.494124483883461
chr10	5640041	5640489	448	-	utr3	ASB13	0.953244867369582	1	0.961287581830207	1	0.925917467616144	0.999541554038578	0.660119867856991	0.450012752677778	0.232184831989355	0.736368872930587	0.210107115179213
chr10	5640648	5640750	102	-	utr3	ASB13	0.647900523105694	1	0.720282097367294	1	0.73337933694203	0.999541554038578	0.805605600492165	0.450012752677778	0.232184831989355	0.736368872930587	0.355592847814387
chr10	5684905	5685110	205	+	utr5	FAM208B	0.963294654475631	1	0.922331974573461	1	0.866208083474101	0.999541554038578	-0.791422772698093	-0.670510220031793	0.180072837444362	0.665012995090295	-0.120912552666301
chr10	5730656	5730856	200	+	exon	FAM208B	0.708915143600786	1	0.688124177631775	1	0.443905390898167	0.999541554038578	-1.07308912843815	-0.670510220031793	0.180072837444362	0.665012995090295	-0.402578908406359
chr10	5749227	5749361	134	+	exon	FAM208B	0.607178621836208	1	0.657061371855121	1	0.42453195415429	0.999541554038578	-0.0378340852569804	-0.670510220031793	0.180072837444362	0.665012995090295	0.632676134774812
chr10	5890265	5890406	141	+	utr5	FBXO18	0.967921151248321	1	0.890592756272132	1	0.896077605470499	0.999541554038578	0.102748426282852	-0.112590428691048	0.752833394303269	0.979679874993868	0.2153388549739
chr10	5906036	5906155	119	+	utr5	FBXO18	0.941207085771934	1	0.989326939606406	1	0.96391588611146	0.999541554038578	0.0804410763503251	-0.112590428691048	0.752833394303269	0.979679874993868	0.193031505041373
chr10	5906407	5906510	103	+	exon	FBXO18	0.540936864007507	1	0.601324654347401	1	0.633936504180253	0.999541554038578	0.515341529635103	-0.112590428691048	0.752833394303269	0.979679874993868	0.627931958326151
chr10	6089035	6089189	154	+	utr5	RBM17	0.300566657014648	1	0.387603047377509	1	0.493985074566141	0.999541554038578	0.622461319832226	-0.108384006928549	0.762291860327017	0.981162461920279	0.730845326760774
chr10	6115557	6115698	141	+	utr3	RBM17	0.545955743346195	1	0.485135509395088	1	0.403323925118076	0.999541554038578	-0.583259279799189	-0.108384006928549	0.762291860327017	0.981162461920279	-0.47487527287064
chr10	6202920	6203329	409	+	utr5	PFKFB3	0.725361906586149	1	0.815215691341809	1	0.721656263437217	0.999541554038578	-0.25339634522088	-0.550279446769873	0.234966394558294	0.739684200862537	0.296883101548992
chr10	6232999	6234107	1108	+	utr3	PFKFB3	0.940089126323702	1	0.87156909609738	1	0.887886638256465	0.999541554038578	-0.504911757296096	-0.550279446769873	0.234966394558294	0.739684200862537	0.0453676894737769
chr10	11462386	11462550	164	-	utr3	USP6NL	0.206676507608659	1	0.224549284800805	1	0.0571847983131256	0.999541554038578	0.412064559551432	-0.534193278785022	0.176054911560136	0.658581578179536	0.946257838336453
chr10	11462620	11462943	323	-	exon	USP6NL	0.661495025621007	1	0.610117208870596	1	0.562196626681628	0.999541554038578	-0.861733899927622	-0.534193278785022	0.176054911560136	0.658581578179536	-0.327540621142601
chr10	11463653	11463799	146	-	exon	USP6NL	0.480035812589705	1	0.4804781520793	1	0.265384026455124	0.999541554038578	-1.58698131921903	-0.534193278785022	0.176054911560136	0.658581578179536	-1.05278804043401
chr10	11611458	11611563	105	-	utr5	USP6NL	0.511187863917525	1	0.568907336497061	1	0.487496446259891	0.999541554038578	0.236271464721162	-0.534193278785022	0.176054911560136	0.658581578179536	0.770464743506184
chr10	11823364	11823527	163	+	utr5	PROSER2	0.895891384735468	1	0.849151068972238	1	0.842550718359509	0.999541554038578	-1.60280548408369	-1.86257575845096	3.06719288292279e-06	0.000116484920923107	0.259770274367275
chr10	11851936	11852088	152	+	utr5	PROSER2	0.654994950642644	1	0.694230287756887	1	0.548590536246797	0.999541554038578	-1.06591315801498	-1.86257575845096	3.06719288292279e-06	0.000116484920923107	0.796662600435986
chr10	11869491	11870724	1233	+	utr3	PROSER2	0.935481002442678	1	0.862521488389522	1	0.855531914599207	0.999541554038578	-1.80744340000709	-1.86257575845096	3.06719288292279e-06	0.000116484920923107	0.0551323584438739
chr10	12029024	12029372	348	-	exon	UPF2	0.392770794983817	1	0.34060879723741	1	0.172009940614821	0.999541554038578	-0.892935447287797	-0.37565600922266	0.324553234041259	0.830763227095809	-0.517279438065137
chr10	12196196	12196316	120	+	utr5	CDC123	0.96628177292657	1	0.967275273607341	1	0.983119449992445	0.999541554038578	0.508156355770608	-0.0709671233752659	0.84953362010238	0.990210669638646	0.579123479145874
chr10	13100092	13100294	202	+	utr5	OPTN	0.464281514996084	1	0.420732346163904	1	0.529136003401589	0.999541554038578	0.364876601925458	0.787239283458818	0.0746063085358482	0.419618097629667	-0.42236268153336
chr10	13317520	13317709	189	-	utr3	SEPHS1	0.328258471979643	1	0.343171019386949	1	0.172657748443813	0.999541554038578	0.023320618401187	-0.224959113330823	0.545356208112861	0.940718152991386	0.24827973173201
chr10	13347528	13347646	118	-	intron	SEPHS1	0.389511778534771	1	0.377577647810657	1	0.600957658995063	0.999541554038578	-1.58330146407529	-0.224959113330823	0.545356208112861	0.940718152991386	-1.35834235074446
chr10	13348073	13348256	183	-	utr5	SEPHS1	0.766690258936768	1	0.807758419888223	1	0.611261619788837	0.999541554038578	0.653792762398554	-0.224959113330823	0.545356208112861	0.940718152991386	0.878751875729377
chr10	13646018	13646217	199	-	utr3	FRMD4A	0.275712891710238	1	0.24630857195225	1	0.26258630251872	0.999541554038578	0.880583188587643	1.60345139145463	8.39155793871844e-05	0.0021073484279611	-0.722868202866991
chr10	13646475	13646685	210	-	utr3	FRMD4A	0.618212776794874	1	0.550096052703376	1	0.579832555131879	0.999541554038578	1.49409269409017	1.60345139145463	8.39155793871844e-05	0.0021073484279611	-0.109358697364465
chr10	13646702	13646846	144	-	utr3	FRMD4A	0.473817325141915	1	0.430841780808371	1	0.492913218096285	0.999541554038578	1.23799938618699	1.60345139145463	8.39155793871844e-05	0.0021073484279611	-0.365452005267645
chr10	13656758	13657004	246	-	exon	FRMD4A	0.305167490199647	1	0.263860021433072	1	0.332590595532428	0.999541554038578	1.12159443375542	1.60345139145463	8.39155793871844e-05	0.0021073484279611	-0.481856957699214
chr10	13657180	13657414	234	-	exon	FRMD4A	0.697757834760171	1	0.635683812711553	1	0.549330645724087	0.999541554038578	1.70179117423146	1.60345139145463	8.39155793871844e-05	0.0021073484279611	0.098339782776822
chr10	13707450	13707575	125	-	utr5	FRMD4A	0.989195316475836	1	0.943860699125997	1	0.813055531440778	0.999541554038578	1.44600046732795	1.60345139145463	8.39155793871844e-05	0.0021073484279611	-0.157450924126681
chr10	14520892	14521167	275	-	utr3	FAM107B	0.667326249576304	1	0.606270123004243	1	0.663308736934748	0.999541554038578	0.292453110532758	0.613744550604414	0.125758360366376	0.559270450897805	-0.321291440071656
chr10	14604265	14604389	124	-	utr5	FAM107B	0.496560924145429	1	0.458295506461267	1	0.581056685919406	0.999541554038578	0.158197725746653	0.613744550604414	0.125758360366376	0.559270450897805	-0.455546824857761
chr10	14842542	14842722	180	+	intron	HSPA14	0.898015277649916	1	0.872595625488575	1	0.648571263540528	0.999541554038578	-1.2544049867223	-0.315674606991908	0.487965589572584	0.918194698724621	-0.938730379730389
chr10	14843420	14843828	408	+	utr3	HSPA14	0.986553782853757	1	0.923300650900564	1	0.995714501225784	0.999541554038578	-0.315859297924164	-0.315674606991908	0.487965589572584	0.918194698724621	-0.000184690932255926
chr10	15103802	15104078	276	+	exon	RPP38	0.490462557952535	1	0.528192030128287	1	0.368833797117062	0.999541554038578	0.176891571702968	-0.384890390049623	0.368753095167486	0.863272722891844	0.561781961752591
chr10	15168503	15168683	180	-	utr5	NMT2	0.430608648595883	1	0.460953058705525	1	0.207185431267877	0.999541554038578	-0.273142058133699	-1.00563765439143	0.0201577884082665	0.180365414040657	0.732495596257731
chr10	15212571	15213350	779	-	utr3	FAM171A1	0.997979888315183	1	0.905026665571465	1	0.924180241030685	0.999541554038578	-0.655639195646494	-0.738712043206183	0.0678162397073206	0.397096510769249	0.0830728475596895
chr10	15213783	15213892	109	-	exon	FAM171A1	0.931409756820298	1	0.910820270812436	1	0.994140616823668	0.999541554038578	-0.706935742485967	-0.738712043206183	0.0678162397073206	0.397096510769249	0.0317763007202162
chr10	15371037	15371220	183	-	utr5	FAM171A1	0.952793025050441	1	0.877751323078733	1	0.958229958794674	0.999541554038578	-0.178260228846394	-0.738712043206183	0.0678162397073206	0.397096510769249	0.560451814359789
chr10	17229274	17229985	711	+	utr5	VIM	0.876912422689865	1	0.990988649349549	1	0.976240570716158	0.999541554038578	0.657728453798751	0.465439782100652	0.202775933529089	0.700855503817307	0.192288671698099
chr10	17617151	17617344	193	-	utr5	HACD1	0.866139933928969	1	0.914611011322059	1	0.89703629877897	0.999541554038578	-0.621606667063397	-0.880079936924316	0.0442192482047375	0.304633745246314	0.258473269860919
chr10	18659461	18659598	137	+	utr5	ARL5B	2.27837716155134e-06	0.00331332998718604	1.26323377252506e-06	0.0146825661380588	1.35129987145146e-05	0.00327239785536495	-10.1153148391257	-1.37607235310328	0.00922186686795414	0.101565668167162	-8.73924248602239
chr10	19816934	19817179	245	+	utr5	PLXDC2	0.889274823700878	1	0.817391115679454	1	0.938879331124044	0.999541554038578	0.655064029965266	0.553545098307424	0.162133997572611	0.632226015872949	0.101518931657842
chr10	20279771	20279958	187	+	utr3	PLXDC2	0.649788270874001	1	0.584965252005228	1	0.55309334663732	0.999541554038578	0.170518697260105	0.553545098307424	0.162133997572611	0.632226015872949	-0.383026401047319
chr10	21494336	21494546	210	-	utr3	CASC10	0.379151309089331	1	0.344133180770779	1	0.221266099268856	0.999541554038578	-2.19608726567786	-1.71524851520584	5.57168979267565e-06	0.000199267915943057	-0.480838750472024
chr10	21494625	21495138	513	-	utr3	CASC10	0.929045468283093	1	0.985438353621672	1	0.997618252046662	0.999541554038578	-1.53603244646271	-1.71524851520584	5.57168979267565e-06	0.000199267915943057	0.179216068743129
chr10	21495262	21495876	614	-	utr3	CASC10	0.0953517885804994	1	0.0809432966680052	1	0.0853482471540644	0.999541554038578	-2.54561465123371	-1.71524851520584	5.57168979267565e-06	0.000199267915943057	-0.830366136027873
chr10	21496822	21497102	280	-	utr5	CASC10	0.495241935911704	1	0.596561857788721	1	0.569856651797352	0.999541554038578	-1.19833689393056	-1.71524851520584	5.57168979267565e-06	0.000199267915943057	0.516911621275274
chr10	22329628	22329728	100	+	utr3	BMI1	0.644715380293966	1	0.568943883711659	1	0.177815159859533	0.999541554038578	-1.77541554869765	-0.088604332915409	0.872481307830677	0.991796828065007	-1.68681121578224
chr10	22437219	22437335	116	+	intron	SPAG6	0.00173314155462607	0.369514178517691	0.000165904074945747	1	0.00199207864171854	0.164226398094584	-8.60599524003373	-0.723090275267662	0.88450471540766	NA	-7.88290496476606
chr10	22537063	22537266	203	-	utr3	PIP4K2A	0.997394416493772	1	0.930649210127666	1	0.968160138093321	0.999541554038578	0.719904617885265	0.766106907499625	0.0382861263005784	0.276790798178995	-0.0462022896143597
chr10	22714275	22714564	289	-	utr5	PIP4K2A	0.700695615925489	1	0.634279050270156	1	0.76138048666861	0.999541554038578	0.922122375589475	0.766106907499625	0.0382861263005784	0.276790798178995	0.15601546808985
chr10	23095567	23095753	186	+	utr5	MSRB2	0.576359122726662	1	0.633077988118148	1	0.59546968871681	0.999541554038578	0.269006907790086	-0.392960111096786	0.291473981177015	0.801784567161602	0.661967018886872
chr10	23121555	23121714	159	+	utr3	MSRB2	0.852224461735207	1	0.814300864198443	1	0.816338737286497	0.999541554038578	-1.44509482675719	-0.392960111096786	0.291473981177015	0.801784567161602	-1.0521347156604
chr10	23439878	23440100	222	+	exon	OTUD1	0.791532533676601	1	0.834616181433418	1	0.631186384514521	0.999541554038578	0.344830216185607	-0.0138703984288371	0.978691219999239	0.99846783197211	0.358700614614445
chr10	24584622	24584909	287	-	utr3	ARHGAP21	0.391926477233109	1	0.353280386658508	1	0.40824323461138	0.999541554038578	0.421796436180914	0.848634582222713	0.0496742799768119	0.327325393164534	-0.426838146041799
chr10	24721854	24721954	100	-	utr5	ARHGAP21	0.133191754391725	1	0.125970876161305	1	0.160346596468438	0.999541554038578	-0.82170427441286	0.848634582222713	0.0496742799768119	0.327325393164534	-1.67033885663557
chr10	24723742	24723898	156	-	utr5*	ARHGAP21	0.207552164110948	1	0.188778082806051	1	0.251108997891447	0.999541554038578	0.0396068302003036	0.848634582222713	0.0496742799768119	0.327325393164534	-0.80902775202241
chr10	26860789	26860959	170	-	utr5	ABI1	0.879140920723653	1	0.823305403554387	1	0.931896785357292	0.999541554038578	-0.261918498525188	-0.337366929606997	0.445089371707372	0.902481962345633	0.0754484310818084
chr10	27154203	27154347	144	-	utr5	YME1L1	0.143211303160353	1	0.184680550469984	1	0.13270235481975	0.999541554038578	1.03514187941223	-0.107907614799553	0.794649606742857	0.985214535783606	1.14304949421179
chr10	27155383	27155487	104	+	utr5	MASTL	0.709611989591972	1	0.673916103640574	1	0.351265817109293	0.999541554038578	-0.910777926433269	0.273246012538261	0.567953199019342	0.945767372828309	-1.18402393897153
chr10	27504323	27504428	105	+	utr5	RAB18	0.76665966964931	1	0.80988921755644	1	0.535433388852466	0.999541554038578	0.506117026376848	-0.15694105608582	0.71172439350553	0.972705705794311	0.663058082462668
chr10	28533204	28533608	404	+	utr5	WAC	0.797424824688824	1	0.883514221841128	1	0.706640533921617	0.999541554038578	0.0564651078917961	-0.32072084494115	0.450387207034711	0.906550525100903	0.377185952832946
chr10	28595781	28595923	142	+	utr3	WAC	0.943365895094283	1	0.890048399363118	1	0.99632378870548	0.999541554038578	-0.646602625024407	-0.32072084494115	0.450387207034711	0.906550525100903	-0.325881780083258
chr10	28619601	28619762	161	+	utr3	WAC	0.674742197959648	1	0.724489681691326	1	0.437939418978247	0.999541554038578	0.429645726342533	-0.32072084494115	0.450387207034711	0.906550525100903	0.750366571283683
chr10	28677513	28677795	282	+	utr5	BAMBI	0.299013779187008	1	0.35403934228878	1	0.136239772843164	0.999541554038578	0.557205992311126	-0.299112267840368	0.506499137176686	0.926867540223535	0.856318260151494
chr10	28681335	28681529	194	+	exon	BAMBI	0.201090744140365	1	0.189061538906385	1	0.121346112292216	0.999541554038578	-1.64915293343626	-0.299112267840368	0.506499137176686	0.926867540223535	-1.35004066559589
chr10	28682124	28682506	382	+	utr3	BAMBI	0.896744899392748	1	0.968448711130192	1	0.817582069267694	0.999541554038578	0.0209376965805003	-0.299112267840368	0.506499137176686	0.926867540223535	0.320049964420868
chr10	29420707	29420859	152	+	exon	SVIL-AS1	0.852290770221408	1	0.808128112149154	1	0.837313923687063	0.999541554038578	-0.263593629292712	0.383823045685069	0.356563415528708	0.855210212060566	-0.647416674977781
chr10	29550849	29550973	124	-	exon	SVIL	0.80510126593427	1	0.750392250043404	1	0.887741811626576	0.999541554038578	-0.0719919295359124	0.183214202682109	0.618344587974765	0.953639643442944	-0.255206132218022
chr10	30313472	30313659	187	-	utr3	MTPAP	0.310780564384643	1	0.288783508653327	1	0.0555641976788226	0.999541554038578	-2.35996812424778	-0.707106599341467	0.0873584441138844	0.458485510452036	-1.65286152490631
chr10	30434206	30434323	117	+	utr5	MAP3K8	0.60742361363655	1	0.578039869971212	1	0.440019651602635	0.999541554038578	-1.1140987927053	-0.0353042765492619	0.940476681251324	0.998355841421982	-1.07879451615604
chr10	31318167	31318654	487	+	exon	ZEB1	0.875262832969502	1	0.9108047329088	1	0.789450872550351	0.999541554038578	-1.18527054269441	-0.392334900778348	0.349650476303834	0.851304608638691	-0.792935641916061
chr10	31521612	31521760	148	+	utr3	ZEB1	0.636617839785906	1	0.602658105402853	1	0.586596008421907	0.999541554038578	-0.403563142498174	-0.392334900778348	0.349650476303834	0.851304608638691	-0.0112282417198254
chr10	31908311	31908471	160	-	exon	ARHGAP12	0.466546977449159	1	0.49336934068014	1	0.244173744575254	0.999541554038578	-0.0313194495014175	-0.828457678195086	0.0592245943279641	0.364228165277745	0.797138228693668
chr10	31928688	31928794	106	-	utr5	ARHGAP12	0.401919366757924	1	0.372245695757349	1	0.316592501412641	0.999541554038578	-0.997317509964781	-0.828457678195086	0.0592245943279641	0.364228165277745	-0.168859831769695
chr10	32056011	32056397	386	-	utr5	KIF5B	0.792269004719743	1	0.859115255372291	1	0.550272804758279	0.999541554038578	-0.255831718685842	-0.437814780521085	0.326216612271319	0.832982077793177	0.181983061835244
chr10	32957722	32957948	226	-	utr5	ITGB1	0.968979667124393	1	0.914243739195018	1	0.978443212746014	0.999541554038578	-0.0632023463541665	0.275707779888049	0.552597048248466	0.94296020797314	-0.338910126242216
chr10	32958097	32958275	178	-	utr5	ITGB1	0.621038929918689	1	0.578309920553185	1	0.658928686080892	0.999541554038578	0.580832644539616	0.275707779888049	0.552597048248466	0.94296020797314	0.305124864651566
chr10	33179630	33180286	656	-	utr3	NRP1	0.881195272034865	1	0.807244924979166	1	0.838529885749799	0.999541554038578	1.17382366585667	1.10972998072363	0.00862046277796789	0.0961595397795922	0.0640936851330345
chr10	33335501	33335618	117	-	intron	NRP1	0.392140028484667	1	0.353020910289675	1	0.235345833890243	0.999541554038578	-1.27109177970694	1.10972998072363	0.00862046277796789	0.0961595397795922	-2.38082176043057
chr10	34111126	34111402	276	-	utr3	PARD3	0.931853460264233	1	0.998984825291423	1	0.996674504902895	0.999541554038578	-0.0755719038260979	-0.65134312299071	0.0861580692980145	0.454740829131272	0.575771219164612
chr10	34382627	34382774	147	-	exon	PARD3	0.764955513878642	1	0.729252980548648	1	0.904800294656154	0.999541554038578	-1.18420024328798	-0.65134312299071	0.0861580692980145	0.454740829131272	-0.53285712029727
chr10	34814935	34815292	357	-	utr5	PARD3	0.381222131413599	1	0.35004783323553	1	0.439594737562477	0.999541554038578	-0.609802647401334	-0.65134312299071	0.0861580692980145	0.454740829131272	0.0415404755893759
chr10	35090197	35090318	121	-	utr5	CUL2	0.844138791581738	1	0.890939231187683	1	0.782478814025384	0.999541554038578	0.525694865702675	-0.266133656619584	0.507374791466057	0.927198745827551	0.791828522322259
chr10	35127284	35127424	140	+	utr5	CREM	0.451144771858916	1	0.491735706438364	1	0.399629508755407	0.999541554038578	0.462766068622846	-0.680974239118382	0.114890643385132	0.533767817861974	1.14374030774123
chr10	35336522	35336647	125	+	intron	CCNY	0.793696513605078	1	0.724854593268122	1	0.829240398719376	0.999541554038578	0.310332684864221	0.466368534290287	0.254293094100749	0.762753643421761	-0.156035849426066
chr10	35336728	35337000	272	+	utr5	CCNY	0.366922426164653	1	0.336926698997128	1	0.405341787599484	0.999541554038578	0.0971004605885029	0.466368534290287	0.254293094100749	0.762753643421761	-0.369268073701784
chr10	35641702	35641802	100	-	utr5	FZD8	0.184767305735934	1	0.144238011705154	1	0.083078087313022	0.999541554038578	0.559630937099797	1.37040403324663	0.0106617045168358	0.112680208416895	-0.810773096146829
chr10	37829202	37829375	173	-	utr3	ZNF248	0.892849300685361	1	0.851582224171405	1	0.62813124081361	0.999541554038578	1.14424215696268	0.683794236037514	0.100309553316042	0.493600241687289	0.460447920925171
chr10	42594271	42594402	131	-	exon	ZNF33B	0.831543364901615	1	0.792222427277766	1	0.469354472371879	0.999541554038578	-1.92555282716938	-0.820199433358821	0.052129163542904	0.336766322818803	-1.10535339381056
chr10	43386741	43386861	120	-	exon	HNRNPF	0.0349575548058134	1	0.0400311672353678	1	0.209562042775673	0.999541554038578	-0.942764989689175	0.0437946881033576	0.910576184769599	0.996139376999306	-0.986559677792532
chr10	43387055	43387848	793	-	exon	HNRNPF	0.816031829864363	1	0.750947080064905	1	0.833933073995994	0.999541554038578	-0.0336375599878663	0.0437946881033576	0.910576184769599	0.996139376999306	-0.0774322480912239
chr10	43557628	43557733	105	-	exon	ZNF239	0.705656631613537	1	0.651982855952669	1	0.549078838041332	0.999541554038578	-1.57870063072172	-0.595113948786745	0.214194683873579	0.714657842691583	-0.983586681934977
chr10	44977387	44977773	386	-	utr3	C10orf10	0.442297497416484	1	0.40838232128371	1	0.0707156616233641	0.999541554038578	2.4476488415481	2.66545855654237	1.73322619651748e-08	1.1468573557556e-06	-0.217809714994273
chr10	44978690	44978790	100	-	utr5	C10orf10	0.10588939401999	1	0.114973329089517	1	0.00161385729617795	0.138215221604963	4.35073889625937	2.66545855654237	1.73322619651748e-08	1.1468573557556e-06	1.68528033971701
chr10	47367700	47367916	216	-	utr3	ZNF488	0.506865324814176	1	0.487367550166872	1	0.00282717104748436	0.205393976599739	-2.75092896163909	-1.3581500071377	0.254613606765246	0.763149447875491	-1.39277895450138
chr10	47502155	47502418	263	-	exon	AGAP9	0.973961322281809	1	0.978514172471455	1	0.924330810756731	0.999541554038578	-1.14499317643945	-0.968810448005845	0.0484898979200227	0.322699008246048	-0.176182728433603
chr10	49524229	49524402	173	-	exon	ERCC6	0.486104233118241	1	0.440347362672872	1	0.198871763336727	0.999541554038578	-1.80968570586905	-0.632613868728165	0.121496042081556	0.550449605579945	-1.17707183714089
chr10	49703104	49703255	151	+	intron	C10orf53	0.818289658270619	1	0.83946885853707	1	0.787502295919582	0.999541554038578	0.856809430570135	1.7196645216012	0.700731469412708	NA	-0.862855091031061
chr10	50067978	50068125	147	+	utr5	FAM21A	0.946013575079754	1	0.993917087279825	1	0.959262441389902	0.999541554038578	-0.916714726221828	-0.88209600451322	0.0268624831744202	0.218366779307639	-0.0346187217086079
chr10	50343888	50344168	280	-	utr5	SGMS1	0.765570182736301	1	0.710191300588063	1	0.670260857345897	0.999541554038578	0.454786750337975	0.717408302041268	0.149571108295567	0.607693624535646	-0.262621551703294
chr10	51698140	51698310	170	-	exon	CSTF2T	0.549391194441014	1	0.61907631430887	1	0.57462916678633	0.999541554038578	0.556260465933069	0.0993902028144629	0.807721401864432	0.988656384695637	0.456870263118606
chr10	51698551	51698853	302	-	exon	CSTF2T	0.229195142987148	1	0.258769453102325	1	0.119201980693214	0.999541554038578	0.976785957667102	0.0993902028144629	0.807721401864432	0.988656384695637	0.87739575485264
chr10	51699456	51699566	110	-	utr5	CSTF2T	0.315880723194966	1	0.267013256927216	1	0.238127788303314	0.999541554038578	-1.1455709794011	0.0993902028144629	0.807721401864432	0.988656384695637	-1.24496118221557
chr10	52314295	52314395	100	+	utr5	DKK1	0.699781287766717	1	0.735555111407823	1	0.465130428403588	0.999541554038578	-2.66740762041011	-3.52877285460977	1.7170984475074e-09	1.38993395664232e-07	0.861365234199666
chr10	56361130	56361247	117	-	utr5	ZWINT	0.656018249149806	1	0.598551275478228	1	0.289476786402211	0.999541554038578	-0.519635169340796	-0.436319455792483	0.409316232959086	0.887229303652041	-0.0833157135483126
chr10	58335001	58335186	185	+	utr5	UBE2D1	0.824250226489694	1	0.890146201634663	1	0.6543153120709	0.999541554038578	0.495122257136	0.156291708747153	0.747159526253677	0.978973902694487	0.338830548388848
chr10	58385434	58385574	140	+	utr5	TFAM	0.908246444410742	1	0.965407907518487	1	0.800147602278708	0.999541554038578	-0.277523404413898	-0.437660820980768	0.325116399211091	0.831644081861741	0.16013741656687
chr10	58512874	58513370	496	+	utr5	BICC1	0.639428986044227	1	0.601130896450486	1	0.567302339542788	0.999541554038578	-1.4791413466252	-1.55561594337143	0.00025331471875653	0.00545829159741222	0.076474596746229
chr10	58828815	58829100	285	+	utr3	BICC1	0.360296330738027	1	0.322016701774127	1	0.148600373952526	0.999541554038578	-2.02546421999107	-1.55561594337143	0.00025331471875653	0.00545829159741222	-0.46984827661964
chr10	59788996	59789115	119	-	utr3	CCDC6	0.949065909336547	1	0.990314214240799	1	0.849155376771681	0.999541554038578	0.597258795643574	-0.223338215818393	0.581621437711045	0.947252727660981	0.820597011461967
chr10	59792796	59793020	224	-	utr3	CCDC6	0.96283167550433	1	0.966952586314646	1	0.961553289376157	0.999541554038578	-0.513660675572504	-0.223338215818393	0.581621437711045	0.947252727660981	-0.290322459754111
chr10	59906378	59906484	106	-	utr5	CCDC6	0.734160384262256	1	0.691183737244962	1	0.768483765546838	0.999541554038578	-0.255843200575587	-0.223338215818393	0.581621437711045	0.947252727660981	-0.0325049847571937
chr10	60888461	60888666	205	-	exon	RHOBTB1	0.490488113353563	1	0.451859818930074	1	0.675515668119971	0.999541554038578	0.437052222953227	0.790896051255871	0.0710814539975253	0.40816789521776	-0.353843828302644
chr10	60944003	60944164	161	-	utr5	RHOBTB1	0.395701598620413	1	0.371710690582442	1	0.330000835525392	0.999541554038578	0.0420010319789101	0.790896051255871	0.0710814539975253	0.40816789521776	-0.748895019276961
chr10	62092446	62092635	189	+	exon	ARID5B	0.988840766558355	1	0.959535185371946	1	0.906985561267726	0.999541554038578	0.0366447431169393	-0.34986238959523	0.440569763433158	0.90073837387703	0.386507132712169
chr10	62092710	62092912	202	+	exon	ARID5B	0.554622463185844	1	0.587635939248582	1	0.219635300117298	0.999541554038578	0.272675620331889	-0.34986238959523	0.440569763433158	0.90073837387703	0.622538009927119
chr10	62804747	62806032	1285	+	utr3	ADO	0.984669301899881	1	0.959595777355218	1	0.886261480763191	0.999541554038578	-0.385982704929683	-0.329505180149322	0.526652603172302	0.934066010475911	-0.0564775247803613
chr10	63153992	63154133	141	+	exon	NRBF2	0.941403767684299	1	0.980139104971685	1	0.803714190685726	0.999541554038578	-0.047510840284162	-0.273471881473426	0.562194899369179	0.944733301244284	0.225961041189264
chr10	63154283	63154477	194	+	utr3	NRBF2	0.83348938837622	1	0.779168123749604	1	0.834679993865865	0.999541554038578	-0.16374550277706	-0.273471881473426	0.562194899369179	0.944733301244284	0.109726378696366
chr10	63465718	63465967	249	-	utr5	JMJD1C	0.491283402100132	1	0.449350922035512	1	0.502294678110867	0.999541554038578	-0.265336110660922	-0.549125572740114	0.207966443463515	0.70761624114726	0.283789462079191
chr10	63521412	63521551	139	+	utr5	REEP3	0.933828947725802	1	0.870202856801398	1	0.967028332995718	0.999541554038578	0.0440426745727985	-0.00845631110350105	0.984601259276122	0.99846783197211	0.0524989856762995
chr10	67884679	67884932	253	+	utr5	SIRT1	0.601827430036692	1	0.551050958204258	1	0.590826960698704	0.999541554038578	-1.31181515578726	-0.950009191079218	0.0287060716274613	0.228738599909091	-0.361805964708039
chr10	68332081	68332197	116	+	utr5	HNRNPH3	0.903318005182165	1	0.979980295795481	1	0.886275830304934	0.999541554038578	0.414761642295391	0.252487724922074	0.505262816609868	0.92673956716968	0.162273917373316
chr10	68527151	68527433	282	-	utr5	SLC25A16	0.352498020584212	1	0.412871949601007	1	0.347093347505951	0.999541554038578	0.365415756179926	-0.166854963336986	0.676747143873391	0.96620187205723	0.532270719516912
chr10	68956190	68956312	122	+	utr5	DDX21	0.693087644209953	1	0.744599453621266	1	0.479460866338427	0.999541554038578	-0.626889548181106	-1.14208360912477	0.0170289036338009	0.158866652264012	0.51519406094366
chr10	68982618	68982759	141	+	exon	DDX21	0.175292479227876	1	0.216420142246642	1	0.196523654111777	0.999541554038578	0.0827780638665456	-1.14208360912477	0.0170289036338009	0.158866652264012	1.22486167299131
chr10	68988819	68988960	141	+	utr5	KIF1BP	0.867716059851623	1	0.939417144903852	1	0.879960503401085	0.999541554038578	0.381864509000097	0.0965398850697344	0.817522267046028	0.988861458042204	0.285324623930363
chr10	69088126	69088239	113	+	utr5	SRGN	0.954100868772324	1	0.994404912959462	1	0.879953215627907	0.999541554038578	-0.707527633745539	-0.736791236425885	0.110459173900593	0.521907922273185	0.0292636026803462
chr10	69220333	69220530	197	+	utr5	HKDC1	0.700537274232529	1	0.551000586610362	1	0.0488783000565749	0.999541554038578	-4.38819859967058	-3.3613930391289	2.00074772187716e-11	2.19846867321561e-09	-1.02680556054168
chr10	69266676	69266932	256	+	utr3	HKDC1	0.731317825100492	1	0.706780991476326	1	0.45453073594955	0.999541554038578	-3.56172699945449	-3.3613930391289	2.00074772187716e-11	2.19846867321561e-09	-0.200333960325591
chr10	69267086	69267307	221	+	utr3	HKDC1	0.910054253630819	1	0.942048962360405	1	0.786841919132392	0.999541554038578	-3.19293612815014	-3.3613930391289	2.00074772187716e-11	2.19846867321561e-09	0.168456910978756
chr10	69318860	69318982	122	+	utr5	HK1	0.827893179287229	1	0.751927945991507	1	0.739875504168588	0.999541554038578	1.3534463846392	1.05638179673434	0.00613512457953248	0.0736093702022562	0.297064587904862
chr10	69451518	69451618	100	+	utr5	TSPAN15	0.378720317745261	1	0.351988933966903	1	0.328161226761011	0.999541554038578	1.5144274514097	1.92040697730181	1.59825889112949e-05	0.000506025018411844	-0.405979525892118
chr10	70052873	70053038	165	+	utr5	H2AFY2	0.556478020253623	1	0.500725094632672	1	0.58839652655724	0.999541554038578	-0.469492836468358	-0.332652280047786	0.365159435937796	0.861009004982371	-0.136840556420572
chr10	70114040	70114233	193	-	utr3	AIFM2	0.463185175833884	1	0.516484651377282	1	0.503744268534458	0.999541554038578	0.0557438032671449	-0.375128052660947	0.327007743498816	0.83336051229972	0.430871855928092
chr10	70132696	70132820	124	-	utr5	AIFM2	0.359619244968321	1	0.383667858529791	1	0.299981351087723	0.999541554038578	1.27968028493959	-0.375128052660947	0.327007743498816	0.83336051229972	1.65480833760054
chr10	70139624	70139862	238	-	utr3	TYSND1	0.442867901089521	1	0.380778451791779	1	0.250231518560348	0.999541554038578	-0.841316427976482	-0.238491156826636	0.56520508091657	0.94540847120664	-0.602825271149846
chr10	70146495	70146637	142	-	utr5	TYSND1	0.841327674131807	1	0.775909652317694	1	0.638330450412386	0.999541554038578	-0.289971167693386	-0.238491156826636	0.56520508091657	0.94540847120664	-0.0514800108667495
chr10	70152375	70152510	135	-	utr3	SAR1A	0.364220583324685	1	0.460755122308921	1	0.508235412701253	0.999541554038578	1.21584473401308	0.496757964847701	0.180359635127436	0.665125797939964	0.71908676916538
chr10	70170388	70170511	123	-	utr5	SAR1A	0.978738985642192	1	0.919868811867133	1	0.993629490308543	0.999541554038578	0.824236379376301	0.496757964847701	0.180359635127436	0.665125797939964	0.3274784145286
chr10	70233284	70233404	120	-	utr5	PPA1	0.679799266504119	1	0.630152056834263	1	0.850292906938538	0.999541554038578	0.216802818581807	0.36320756320283	0.375513926785736	0.868143583212567	-0.146404744621022
chr10	70815951	70816118	167	+	utr5	SGPL1	0.819372808553084	1	0.892926082177647	1	0.892876482589713	0.999541554038578	0.438834329283815	0.380401168224183	0.310159422920198	0.819833545258094	0.0584331610596314
chr10	71750717	71751222	505	-	utr3	C10orf54	0.995407309253066	1	0.947671714622997	1	0.902179546980947	0.999541554038578	0.195809603019802	0.183381811970003	0.664773839203738	0.964363183866871	0.0124277910497989
chr10	71773377	71773503	126	-	utr5	C10orf54	0.946331854426884	1	0.998751936333838	1	0.908025459283765	0.999541554038578	0.436929940969423	0.183381811970003	0.664773839203738	0.964363183866871	0.25354812899942
chr10	71834329	71834578	249	-	exon	PSAP	0.819730979172361	1	0.904237214116796	1	0.95878036687106	0.999541554038578	-0.103439609246084	-0.33790179501763	0.378990604398124	0.87022793143727	0.234462185771545
chr10	71851108	71851288	180	-	utr5	PSAP	0.639557189421333	1	0.716580310161872	1	0.584843526918883	0.999541554038578	0.193846349855279	-0.33790179501763	0.378990604398124	0.87022793143727	0.531748144872908
chr10	71964429	71964530	101	+	utr5	CHST3	0.582738769380208	1	0.557286498634436	1	0.647320734910871	0.999541554038578	0.199033381350649	0.519540834242787	0.14792849159943	0.60445826855133	-0.320507452892138
chr10	72007607	72008770	1163	+	utr3	CHST3	0.559483785865133	1	0.534483677260996	1	0.601889357791232	0.999541554038578	0.310979519295528	0.519540834242787	0.14792849159943	0.60445826855133	-0.208561314947259
chr10	72011038	72011186	148	+	utr3	CHST3	0.453557017322615	1	0.421802722700736	1	0.349614749906927	0.999541554038578	0.277914122220365	0.519540834242787	0.14792849159943	0.60445826855133	-0.241626712022422
chr10	72274100	72274421	321	+	utr5	DDIT4	0.743877235453056	1	0.86156272136613	1	0.858956269844679	0.999541554038578	0.901729577220639	0.714055092957478	0.0525442125779416	0.338277746087681	0.187674484263161
chr10	72274695	72275394	699	+	utr3	DDIT4	0.864744490333667	1	0.979032938023279	1	0.897991261773655	0.999541554038578	0.885040303603052	0.714055092957478	0.0525442125779416	0.338277746087681	0.170985210645573
chr10	72334407	72334649	242	-	utr3	DNAJB12	0.0466215490719223	1	0.0476526118486853	1	0.152179929792884	0.999541554038578	-1.59240587916432	-0.626921743428498	0.0830987262011732	0.44546787352523	-0.965484135735817
chr10	72335537	72335711	174	-	utr3	DNAJB12	0.412668485780842	1	0.365584092820725	1	0.365369544754785	0.999541554038578	-1.37852848012786	-0.626921743428498	0.0830987262011732	0.44546787352523	-0.751606736699363
chr10	72692158	72692306	148	+	exon	MCU	0.768918398639902	1	0.841148069049319	1	0.819792475726412	0.999541554038578	-0.358940529117245	-0.852303609607763	0.0270207150913755	0.218942624384038	0.493363080490518
chr10	73438168	73438296	128	-	utr3	PPP3CB	0.994421768847516	1	0.939864002543814	1	0.987766528159748	0.999541554038578	0.241412560911812	0.284908766630564	0.503743697504979	0.925947994912801	-0.0434962057187526
chr10	73495845	73495992	147	-	utr5	PPP3CB	0.601232527475663	1	0.568858902966432	1	0.711356139524728	0.999541554038578	-0.238471291553252	0.284908766630564	0.503743697504979	0.925947994912801	-0.523380058183816
chr10	73498982	73499134	152	-	utr3	USP54	0.758209424930157	1	0.69438630178199	1	0.655301608910959	0.999541554038578	-0.421802077992496	-0.694619937125311	0.060397227931041	0.368329051501105	0.272817859132815
chr10	73730581	73730706	125	+	exon	GLUD1P3	0.856281570859594	1	0.899238549938732	1	0.786947050675147	0.999541554038578	0.6401803906172	0.104241912182084	0.843913247141025	0.990137386913659	0.535938478435115
chr10	73772582	73772740	158	-	exon	RP11-574K11.32	0.70219407347181	1	0.644192636012353	1	0.490862815747147	0.999541554038578	0.185628380523998	0.401802067331907	0.715405826198249	0.973708949859785	-0.216173686807908
chr10	73773463	73773706	243	+	exon	FUT11	0.999624070774079	1	0.91973313134192	1	0.901780683475347	0.999541554038578	0.710163619122374	0.562207286071714	0.209755092771099	0.709971024862193	0.14795633305066
chr10	73782047	73782196	149	+	utr5	CHCHD1	0.812863150603911	1	0.741063457098739	1	0.708165801125601	0.999541554038578	-0.25369014261221	-0.184983996055492	0.616572945800603	0.952411259832189	-0.0687061465567181
chr10	73785613	73785757	144	+	utr5	ZSWIM8	0.314176223149392	1	0.275888812768332	1	0.242737918587739	0.999541554038578	-1.08349107514402	-0.536307597191103	0.134332421682977	0.575194213595462	-0.547183477952912
chr10	73807531	73807736	205	-	exon	RP11-574K11.31	0.786442644130332	1	0.730512750376858	1	0.744486193406689	0.999541554038578	-0.261918641649229	-2.45201142140008	0.613681738763646	NA	2.19009277975085
chr10	73807945	73808253	308	-	exon	RP11-574K11.31	0.740550087392192	1	0.813837938975986	1	0.800973121224155	0.999541554038578	0.253289888702114	-2.45201142140008	0.613681738763646	NA	2.70530131010219
chr10	73811684	73811794	110	-	exon	NDST2	0.691830428868289	1	0.752806550615918	1	0.747094993845215	0.999541554038578	0.725608258124125	0.606808789713981	0.316891544840624	0.825744204519509	0.118799468410144
chr10	73813774	73814215	441	-	utr3	CAMK2G	0.189485779433846	1	0.233043454210527	1	0.316641448592453	0.999541554038578	0.839989004561108	0.147611536197136	0.706310921878088	0.972448941313499	0.692377468363973
chr10	73911107	73911282	175	-	utr3	C10orf55	0.943440309902244	1	0.86256308347962	1	0.821723174267961	0.999541554038578	0.793451364220909	0.79660188899769	0.180232029973912	0.665125797939964	-0.0031505247767819
chr10	73911447	73911592	145	-	utr3	C10orf55	0.744714127712869	1	0.673054198144502	1	0.658566725376761	0.999541554038578	0.631797982167454	0.79660188899769	0.180232029973912	0.665125797939964	-0.164803906830237
chr10	73916578	73916810	232	+	utr3	PLAU	0.559285468575529	1	0.615144351171804	1	0.615936409229827	0.999541554038578	1.28523330523736	0.714146196037622	0.0913268098245553	0.470067878291543	0.571087109199739
chr10	73998107	73998301	194	+	utr5	VCL	0.78130653236638	1	0.86581426595073	1	0.716418202005216	0.999541554038578	0.813265912947015	0.509554448850668	0.223885194448935	0.726751512097039	0.303711464096347
chr10	74843013	74843137	124	+	exon	KAT6B	0.718320780169375	1	0.759132003756406	1	0.675300719899976	0.999541554038578	0.127070195620795	-0.173509509886727	0.683142071942187	0.968022585936931	0.300579705507522
chr10	75029360	75029474	114	+	exon	KAT6B	0.800516125496892	1	0.861704771691358	1	0.84302971798857	0.999541554038578	0.15921143996461	-0.173509509886727	0.683142071942187	0.968022585936931	0.332720949851337
chr10	75030479	75030874	395	+	exon	KAT6B	0.71317848262776	1	0.642419114476296	1	0.629550891552339	0.999541554038578	-0.0804506167751297	-0.173509509886727	0.683142071942187	0.968022585936931	0.0930588931115976
chr10	75210819	75210982	163	+	utr5	VDAC2	0.214436141880952	1	0.195379457717049	1	0.325404827605392	0.999541554038578	-0.661370989575229	0.0914433314990443	0.814969199779203	0.988861458042204	-0.752814321074273
chr10	75234968	75235078	110	-	exon	COMTD1	0.713709447692073	1	0.649844371877585	1	0.751323427616331	0.999541554038578	-0.142977504026649	-0.00265038713422756	0.994296512783463	0.99896744949176	-0.140327116892421
chr10	75235843	75235943	100	-	utr5	COMTD1	0.965579844164614	1	0.977011108307061	1	0.949405396468104	0.999541554038578	0.34281347509775	-0.00265038713422756	0.994296512783463	0.99896744949176	0.345463862231978
chr10	75398541	75398672	131	-	utr3	ZNF503	0.145280701515761	1	0.131931017275117	1	0.0267572515712482	0.993694224486229	-1.73803191829616	-0.696615613205782	0.0834003519790285	0.446163522359411	-1.04141630509037
chr10	75398742	75400072	1330	-	utr3	ZNF503	0.911242636745366	1	0.832368266302163	1	0.851037376200682	0.999541554038578	-0.671646497607444	-0.696615613205782	0.0834003519790285	0.446163522359411	0.0249691155983381
chr10	75400150	75400360	210	-	exon	ZNF503	0.482030372516176	1	0.439110956210834	1	0.292019610531454	0.999541554038578	-1.46081376675171	-0.696615613205782	0.0834003519790285	0.446163522359411	-0.764198153545927
chr10	75401185	75401327	142	-	exon	RP11-399K21.11	0.164126873425554	1	0.14687223073852	1	0.187991773562113	0.999541554038578	-1.86131010062192	-1.47268978423569	0.764964896481766	NA	-0.388620316386228
chr10	75401453	75401773	320	-	utr5	ZNF503	0.389756830505899	1	0.346020676601862	1	0.29892976675452	0.999541554038578	-1.34419789132016	-0.696615613205782	0.0834003519790285	0.446163522359411	-0.647582278114374
chr10	75431516	75431678	162	+	utr5	C10orf11	0.480896624907164	1	0.504828874715727	1	0.237732156428361	0.999541554038578	0.358497310858697	-0.764137270552489	0.122556548782287	0.552923231461501	1.12263458141119
chr10	77792235	77792400	165	-	utr3	DLG5	0.241994455772451	1	0.307973267207467	1	0.324706441584721	0.999541554038578	1.36017278322758	0.376278069816475	0.298885368876796	0.808788935751486	0.983894713411105
chr10	77821539	77821853	314	-	utr3	DLG5	0.767568333982295	1	0.693540105548004	1	0.768332169795574	0.999541554038578	0.350570803907777	0.376278069816475	0.298885368876796	0.808788935751486	-0.025707265908698
chr10	77926575	77926687	112	-	utr5*	DLG5	0.310298235451429	1	0.294968825641961	1	0.519392725138625	0.999541554038578	0.0777933838862377	0.376278069816475	0.298885368876796	0.808788935751486	-0.298484685930238
chr10	78035380	78035646	266	+	exon	RPS24	0.498125264858926	1	0.585774062176606	1	0.759090764838576	0.999541554038578	0.722797267672115	0.216470830120927	0.571041951317272	0.945922787669611	0.506326437551189
chr10	78054622	78054763	141	+	exon	RPS24	0.761718123270079	1	0.721402379082543	1	0.672990021658257	0.999541554038578	-0.931629006323879	0.216470830120927	0.571041951317272	0.945922787669611	-1.14809983644481
chr10	79313068	79313569	501	+	utr3	ZMIZ1	0.604897610582243	1	0.566075997203747	1	0.612579475359704	0.999541554038578	2.24429410594379	2.32195944102256	2.31152519985092e-10	2.19969211985834e-08	-0.0776653350787631
chr10	79347438	79347672	234	+	utr5	PPIF	0.873362268272592	1	0.958672042657846	1	0.781211118278243	0.999541554038578	1.27764774661691	0.997539266900917	0.00940964583467712	0.103077572947773	0.28010847971599
chr10	79353975	79354214	239	+	utr3	PPIF	0.693440453529134	1	0.781091647851494	1	0.619240781276456	0.999541554038578	1.23605872051381	0.997539266900917	0.00940964583467712	0.103077572947773	0.238519453612891
chr10	79385898	79386005	107	-	utr3	ZCCHC24	6.61056230699032e-06	0.00640894015662711	4.78507109947851e-06	0.0555929560337414	1.40515023398273e-08	1.48486057452866e-05	12.0332762802697	3.71758724281556	3.96967680329569e-20	1.37713759273189e-17	8.31568903745414
chr10	79683668	79683798	130	-	exon	RP11-119F19.5	0.121694023589744	1	0.0622115273365225	1	1.5452788967032e-05	0.00357627275064339	-3.16611283782355	-0.0110370692126447	0.994648884790432	0.99896744949176	-3.1550757686109
chr10	79684727	79684829	102	+	exon	BEND3P3	0.542558670756921	1	0.563883456505964	1	0.395688385894363	0.999541554038578	1.15091424505695	0.102598634456574	0.868483783138445	0.991796828065007	1.04831561060037
chr10	79684897	79685055	158	+	exon	BEND3P3	0.86146891969109	1	0.8096897892462	1	0.774304114872321	0.999541554038578	-0.223075852674817	0.102598634456574	0.868483783138445	0.991796828065007	-0.325674487131391
chr10	79826282	79826405	123	+	exon	RP11-182L21.6	0.6301260315916	1	0.680183790541065	1	0.548232643840919	0.999541554038578	-0.197445161261094	0.0664538813577215	0.908575447842429	0.995681980695066	-0.263899042618815
chr10	79826687	79826796	109	+	exon	RP11-182L21.6	0.293368754341879	1	0.241815143767855	1	0.180649448589445	0.999541554038578	-1.16849322290891	0.0664538813577215	0.908575447842429	0.995681980695066	-1.23494710426664
chr10	80205414	80205541	127	-	utr5	ANXA11	0.921954363160012	1	0.84159687566288	1	0.929216248921613	0.999541554038578	0.248403146991902	0.120694697771154	0.753283538791618	0.979900573362546	0.127708449220748
chr10	80518061	80518667	606	+	utr3	TSPAN14	0.957744070613697	1	0.879039450055369	1	0.599877151835418	0.999541554038578	1.47997643739651	1.4086084746948	0.000979697788222229	0.0167071496412841	0.0713679627017092
chr10	84139565	84139675	110	+	utr5	GHITM	0.907919894342844	1	0.973282591681666	1	0.865038103793821	0.999541554038578	0.138856800096931	-0.02427244087786	0.950714032128631	0.99846783197211	0.163129240974791
chr10	84141452	84141559	107	+	utr5	GHITM	0.670101741398043	1	0.732267138729314	1	0.550207646455488	0.999541554038578	0.133067656399426	-0.02427244087786	0.950714032128631	0.99846783197211	0.157340097277286
chr10	84371515	84371629	114	+	exon	CCSER2	0.122363940534615	1	0.141197247283361	1	0.0106677541871271	0.534491270134336	-1.18541397461701	-2.47005250549633	1.21243560464117e-06	5.27448889539307e-05	1.28463853087932
chr10	84371871	84372144	273	+	exon	CCSER2	0.969993756809006	1	0.994256097470119	1	0.898104593777074	0.999541554038578	-2.88938389447851	-2.47005250549633	1.21243560464117e-06	5.27448889539307e-05	-0.419331388982176
chr10	84513650	84513928	278	+	utr3	CCSER2	0.462384683325516	1	0.502619022015006	1	0.222117528854499	0.999541554038578	-1.8353466371503	-2.47005250549633	1.21243560464117e-06	5.27448889539307e-05	0.634705868346033
chr10	84513982	84514274	292	+	utr3	CCSER2	0.146909614452446	1	0.137127874278188	1	0.0017909366027042	0.150853964274157	-3.84638698415941	-2.47005250549633	1.21243560464117e-06	5.27448889539307e-05	-1.37633447866308
chr10	86500151	86500360	209	-	utr5	WAPL	0.326999490950186	1	0.358977443741056	1	0.0829874712741191	0.999541554038578	0.454534638977968	-0.295152426867171	0.482951629010292	0.915943957942724	0.749687065845139
chr10	86517605	86517713	108	-	utr5	WAPL	0.0100518702100232	1	0.00637820199413677	1	4.57883712612622e-05	0.00858458108936955	-4.64258503896732	-0.295152426867171	0.482951629010292	0.915943957942724	-4.34743261210015
chr10	86521634	86521756	122	-	utr5	WAPL	0.698917720385858	1	0.644707871022698	1	0.848894440551435	0.999541554038578	-0.367066537407161	-0.295152426867171	0.482951629010292	0.915943957942724	-0.0719141105399895
chr10	86969241	86969379	138	-	utr5	MMRN2	0.690694628820687	1	0.637541105161842	1	0.51587380707787	0.999541554038578	-1.72009408374529	2.18085789918537	0.040340961232669	0.286444415957349	-3.90095198293066
chr10	87342267	87342528	261	-	exon	NUTM2A-AS1	0.929091795894004	1	0.855790958769028	1	0.967843509340897	0.999541554038578	-0.0959699336959178	-0.146717936729185	0.735385656279029	0.976817588416838	0.0507480030332669
chr10	87504905	87505012	107	+	utr5	MINPP1	0.991893724287957	1	0.961593847100945	1	0.957622769104758	0.999541554038578	-0.581403505324635	-0.484017263571018	0.302751967378845	0.811930289986513	-0.097386241753617
chr10	87659897	87660008	111	+	utr5	PAPSS2	0.065540409959487	1	0.0711771860849862	1	0.17046838931765	0.999541554038578	-1.68994649935649	-0.0773652520511628	0.846087132406897	0.990137386913659	-1.61258124730532
chr10	87863656	87863815	159	+	utr5	PTEN	0.758121763935111	1	0.699916763479986	1	0.876603480484493	0.999541554038578	-0.0428438743508475	0.0525508317506115	0.897832847947129	0.99508217466951	-0.0953947061014589
chr10	88583149	88583303	154	-	utr5	RNLS	0.843256423553084	1	0.796760147141762	1	0.896037300140955	0.999541554038578	-0.374913239241929	-1.01122598782797	0.0324955912904537	0.248308036153989	0.636312748586039
chr10	88880282	88880449	167	+	utr5	STAMBPL1	0.571204246760729	1	0.616065490226873	1	0.361237834735907	0.999541554038578	0.415328339944978	-0.547090885285667	0.251136983570745	0.758731075629985	0.962419225230646
chr10	89251685	89251837	152	-	utr5	LIPA	0.841730562446944	1	0.890520223723562	1	0.929112791185979	0.999541554038578	0.854448008847006	0.645383884738892	0.0784809806202105	0.430366675106765	0.209064124108113
chr10	89287050	89287150	100	+	intron	IFIT2	0.661311999913775	1	0.676573683109114	1	0.406369221325671	0.999541554038578	-0.274583171762447	0.395097409677109	0.393061669020008	0.879085427379063	-0.669680581439557
chr10	89307407	89307595	188	+	utr3	IFIT2	0.933240934865095	1	0.876586958408687	1	0.990635307008524	0.999541554038578	0.544552389630661	0.395097409677109	0.393061669020008	0.879085427379063	0.149454979953551
chr10	89340114	89340215	101	+	utr3	IFIT3	0.551307953669793	1	0.590119718229336	1	0.368655948739854	0.999541554038578	3.1102149641328	2.35301202702045	4.08197353822343e-10	3.67011715618921e-08	0.757202937112349
chr10	89402620	89402827	207	+	exon	IFIT1	0.367612601780847	1	0.320717895663094	1	0.226321203468869	0.999541554038578	1.40312020096794	1.68564603717475	3.27159611835135e-05	0.000936880190307124	-0.282525836206809
chr10	89403583	89403725	142	+	utr3	IFIT1	0.867800545226733	1	0.923662432564712	1	0.784499258915339	0.999541554038578	1.71445805055384	1.68564603717475	3.27159611835135e-05	0.000936880190307124	0.0288120133790939
chr10	89418116	89418294	178	+	exon	IFIT5	0.833252301075828	1	0.881283216507399	1	0.737218092386365	0.999541554038578	0.449817863973915	0.786813832206412	0.0959898277739505	0.4811508343818	-0.336995968232498
chr10	89634315	89634416	101	-	intron	PANK1	0.255041519572003	1	0.187544773037028	1	0.00161710858037465	0.138215221604963	-2.9504462951877	-1.08019121459016	0.0238340506953351	0.202443542177516	-1.87025508059755
chr10	89644837	89645018	181	-	exon	RP11-80H5.5	0.411036409139871	1	0.465307687009295	1	0.373563979417078	0.999541554038578	0.254418610257498	NA	NA	NA	NA
chr10	89978674	89978786	112	+	exon	SNRPD2P1	0.349809482717001	1	0.377849359083349	1	0.313474015092742	0.999541554038578	0.674771026605827	-0.107774040956162	0.821416406511427	0.988861458042204	0.782545067561988
chr10	91410422	91410522	100	+	utr5	HECTD2	0.908207724386907	1	0.929388597726379	1	0.779358595109146	0.999541554038578	-0.129400381739799	-0.498931358730728	0.330757278225759	0.836015473695728	0.369530976990929
chr10	91798440	91798584	144	+	utr5	TNKS2	0.312357222553962	1	0.354678079964328	1	0.125708095700173	0.999541554038578	0.603401791795206	-0.493595507149451	0.318239328406978	0.826662806320153	1.09699729894466
chr10	91923806	91923955	149	+	utr5	BTAF1	0.595060832534263	1	0.645164407558729	1	0.32117585662272	0.999541554038578	0.629736912455578	-0.315310661050375	0.527237966529303	0.934285375014419	0.945047573505953
chr10	92291195	92291416	221	+	utr5	MARCH5	0.969214005755211	1	0.978276380330741	1	0.876003622904331	0.999541554038578	-0.215286367871864	-0.295553185920291	0.488906638556163	0.918900545194577	0.080266818048427
chr10	92573929	92574038	109	-	utr5	IDE	0.411198371465105	1	0.443710875621644	1	0.208359120568955	0.999541554038578	0.721079290426521	-0.584660074307177	0.166985568617696	0.641829304892709	1.3057393647337
chr10	93702389	93702533	144	-	utr5	FRA10AC1	0.659330779128569	1	0.692727394241412	1	0.60261576197822	0.999541554038578	0.393591584050227	-0.0378577933009013	0.938185517072383	0.998259778250906	0.431449377351128
chr10	93993978	93994081	103	+	intergenic	NA	0.932088963551256	1	0.978375088121955	1	0.945702604156095	0.999541554038578	-0.664853843078428	NA	NA	NA	NA
chr10	94031848	94031951	103	+	exon	PLCE1	0.80483387518519	1	0.822063466147606	1	0.650340786596785	0.999541554038578	-0.0482911051275534	-0.81538993205367	0.0322736527970469	0.247234506158829	0.767098826926117
chr10	94246339	94246586	247	+	exon	PLCE1	0.872379543646912	1	0.797265688283127	1	0.637359579061253	0.999541554038578	-1.5063887700478	-0.81538993205367	0.0322736527970469	0.247234506158829	-0.690998837994127
chr10	94328083	94328223	140	+	utr3	PLCE1	0.825047153955558	1	0.764806695545703	1	0.63762958097382	0.999541554038578	-0.567277673327236	-0.81538993205367	0.0322736527970469	0.247234506158829	0.248112258726434
chr10	94402566	94403522	956	+	utr5	TBC1D12	0.878982733846952	1	0.835673419876307	1	0.756815336501335	0.999541554038578	-1.73245150581778	-1.6735364307994	0.000915581941326109	0.0157911874028148	-0.0589150750183829
chr10	95656524	95656697	173	-	utr5	ALDH18A1	0.528437279302445	1	0.476277387200365	1	0.515743742105261	0.999541554038578	-0.247492502346127	-0.140955859441103	0.706928991784197	0.972575642479795	-0.106536642905024
chr10	95663549	95663726	177	-	utr3	TCTN3	0.365753391939217	1	0.319972757266625	1	0.0949996873519588	0.999541554038578	-0.929969596799698	-0.00998079484951571	0.978742694158467	0.99846783197211	-0.919988801950182
chr10	96058042	96058174	132	+	exon	CCNJ	0.780913721921795	1	0.737856570491546	1	0.692688242728313	0.999541554038578	-0.887747007590418	-0.395459520048371	0.392466650276857	0.878456384918786	-0.492287487542048
chr10	96586704	96587046	342	-	utr5	TM9SF3	0.584275145943567	1	0.673896817624528	1	0.497918324073873	0.999541554038578	0.330400895920904	-0.0533897300538079	0.89438894236648	0.994838316162443	0.383790625974711
chr10	97319696	97319877	181	+	exon	FRAT1	0.586284644629315	1	0.640370200486905	1	0.600359187950351	0.999541554038578	-0.11411484543274	-0.276200445159572	0.503887446580986	0.925947994912801	0.162085599726832
chr10	97320123	97320371	248	+	utr3	FRAT1	0.233810385318359	1	0.195383909772997	1	0.0694695277811261	0.999541554038578	-1.06884007341781	-0.276200445159572	0.503887446580986	0.925947994912801	-0.792639628258242
chr10	97333473	97334713	1240	-	utr3	FRAT2	0.808336652450635	1	0.940689743033584	1	0.916941647079772	0.999541554038578	0.73733123959519	0.602614040705782	0.110045135487471	0.520517349080201	0.134717198889408
chr10	97356883	97357109	226	-	utr3	RRP12	0.513611668503554	1	0.462450078833126	1	0.529742169263885	0.999541554038578	-0.502744123217552	-0.282335506832253	0.443484603146862	0.901597329662486	-0.220408616385299
chr10	97426197	97426335	138	+	utr5	PGAM1	0.816161214889111	1	0.764191750802083	1	0.531970505331886	0.999541554038578	0.687662085012608	0.388763506322867	0.429651929473323	0.896227661297285	0.298898578689741
chr10	97456978	97457158	180	+	utr3	ZDHHC16	0.86292679874549	1	0.957720779563449	1	0.983534686186585	0.999541554038578	-0.250245353235703	-0.405380479341384	0.279681948214627	0.790690958755376	0.155135126105682
chr10	97499037	97499155	118	+	utr5	UBTD1	0.939943964697229	1	0.859981755139531	1	0.867132423442678	0.999541554038578	-0.0466299284686401	-0.053885641633901	0.881395971103893	0.99246482566901	0.00725571316526091
chr10	97570410	97570723	313	+	utr3	UBTD1	0.955694586149282	1	0.939867717387046	1	0.958776933242397	0.999541554038578	0.113586312354972	-0.053885641633901	0.881395971103893	0.99246482566901	0.167471953988873
chr10	97584690	97584805	115	+	utr5	RP11-548K23.11	0.0311275369618307	1	0.0331374135630799	1	0.00461797920590471	0.296571217068709	-4.45489884788115	NA	NA	NA	NA
chr10	97677679	97677926	247	-	utr3	AVPI1	0.34825943881168	1	0.376654745266036	1	0.1705363181649	0.999541554038578	-0.281225589438651	-0.954713695205876	0.0267716042419076	0.218015304295937	0.673488105767225
chr10	97687047	97687217	170	-	utr5	AVPI1	0.990159948447365	1	0.930322059242576	1	0.982581432760797	0.999541554038578	-0.642379868257178	-0.954713695205876	0.0267716042419076	0.218015304295937	0.312333826948698
chr10	97713741	97714040	299	+	utr5	MARVELD1	0.278810078477953	1	0.227946595512624	1	0.177111831745079	0.999541554038578	0.173394205799418	0.447849652766298	0.24868837116789	0.755485200069317	-0.27445544696688
chr10	97714376	97714911	535	+	utr3	MARVELD1	0.819506371892556	1	0.919768817534112	1	0.959741330844501	0.999541554038578	0.595398332486748	0.447849652766298	0.24868837116789	0.755485200069317	0.14754867972045
chr10	97717808	97717999	191	+	utr3	MARVELD1	0.898574252765411	1	0.820534342848944	1	0.648692409612851	0.999541554038578	0.389062577636817	0.447849652766298	0.24868837116789	0.755485200069317	-0.0587870751294816
chr10	97759475	97759701	226	+	utr3	ZFYVE27	0.629529018382797	1	0.677296852024503	1	0.471647385065125	0.999541554038578	0.225501703199435	-0.28798871700202	0.447233954709184	0.903997782267174	0.513490420201455
chr10	98248072	98248277	205	-	utr3	LOXL4	0.42820202515379	1	0.388002851482707	1	0.136503057586247	0.999541554038578	-1.36684867379436	-1.30904227860765	0.00143139972962152	0.023127153049986	-0.0578063951867083
chr10	98446810	98446921	111	-	utr5	HPS1	0.485347709145751	1	0.529140250441763	1	0.429212031504272	0.999541554038578	-0.213808943726472	-1.10793726075102	0.00378075397493681	0.0508371149099476	0.894128317024552
chr10	99397359	99397486	127	-	utr3	GOT1	0.873407798173234	1	0.903369175312727	1	0.834522406139387	0.999541554038578	-0.81818588965846	-1.20240337264517	0.0133959610336917	0.134342918509784	0.384217482986713
chr10	99430505	99430605	100	-	utr5	GOT1	0.805081811827136	1	0.704775712548373	1	0.286889897669778	0.999541554038578	-1.84551265438429	-1.20240337264517	0.0133959610336917	0.134342918509784	-0.643109281739113
chr10	99610982	99611361	379	-	exon	SLC25A28	0.848993007542464	1	0.782131715958994	1	0.609414278406508	0.999541554038578	1.08632374363178	1.22943077742096	0.00414307921719711	0.0545906325070074	-0.143107033789178
chr10	100152081	100152255	174	-	utr3	ERLIN1	0.94999329452087	1	0.895960231284343	1	0.977210403640695	0.999541554038578	0.29508122336857	0.0448203410584954	0.907856882834142	0.995681980695066	0.250260882310075
chr10	100229462	100229563	101	-	utr5	CHUK	0.45535423858181	1	0.426325211312743	1	0.33050299449154	0.999541554038578	-1.59084625056079	-0.812012465598052	0.0970397424336342	0.483763633659087	-0.778833784962742
chr10	100286170	100286281	111	-	utr5	BLOC1S2	0.789071489186989	1	0.844966599666216	1	0.706468409450696	0.999541554038578	-0.0807525749865884	-0.263437871593308	0.551424892301574	0.942350604127475	0.18268529660672
chr10	100286545	100286656	111	-	exon	BLOC1S2	0.909063890112009	1	0.868241525351328	1	0.874878922977988	0.999541554038578	-0.52872561107892	-0.263437871593308	0.551424892301574	0.942350604127475	-0.265287739485612
chr10	100347113	100347473	360	+	utr5	SCD	0.869116901690611	1	0.961826603563704	1	0.830600177878758	0.999541554038578	-0.0963634606313319	-0.437347854137323	0.292144321962047	0.803120911579445	0.340984393505991
chr10	100382598	100382746	148	+	exon	OLMALINC	0.300791655313907	1	0.281965630371686	1	0.00729866557735651	0.415880826819569	-3.07077495467428	-1.03202180291034	0.0384295727123791	0.277332464709484	-2.03875315176395
chr10	100529343	100529570	227	-	utr3	NDUFB8	0.346779873892421	1	0.44332502237343	1	0.485658082261517	0.999541554038578	0.789312387867192	0.267883696665895	0.534221715207766	0.937019872308081	0.521428691201297
chr10	100529693	100529861	168	-	utr5	RP11-411B6.6	0.898730495235956	1	0.998564256178821	1	0.985897266642387	0.999541554038578	0.295319617423961	NA	NA	NA	NA
chr10	100548187	100548370	183	+	utr3	HIF1AN	0.126317367669048	1	0.10918986082033	1	0.0888288645135357	0.999541554038578	-1.77787637847544	0.00212362316572658	0.995436930692136	0.99896744949176	-1.78000000164117
chr10	100912967	100913137	170	+	utr5	SLF2	0.977426544480727	1	0.910529625955215	1	0.930336680196344	0.999541554038578	0.252960277420434	0.224954659600672	0.54933379033752	0.941304658075282	0.0280056178197619
chr10	100986528	100986811	283	-	utr3	MRPL43	0.196060388382318	1	0.18084010391602	1	0.433581184738922	0.999541554038578	-0.755797762714516	-0.145934224466245	0.686613321718788	0.968553435027426	-0.609863538248272
chr10	100987384	100987488	104	-	utr5	MRPL43	0.835091661902939	1	0.903753092193398	1	0.913496102865728	0.999541554038578	-0.0963034632767466	-0.145934224466245	0.686613321718788	0.968553435027426	0.049630761189498
chr10	100987889	100988051	162	+	utr5	C10orf2	0.944839921864208	1	0.879300279881226	1	0.916561703232155	0.999541554038578	0.0709531760773182	-0.363038027686639	0.363466129721048	0.860306488581993	0.433991203763957
chr10	100997101	100997213	112	+	utr5	LZTS2	0.747724117672696	1	0.694882836059839	1	0.608812732527508	0.999541554038578	-0.248080981496376	-0.0743023018403493	0.857677845767862	0.990850632361451	-0.173778679656027
chr10	100999381	100999481	100	+	utr5	LZTS2	0.468186964725762	1	0.44424092034099	1	0.279485175579516	0.999541554038578	-0.906627654090808	-0.0743023018403493	0.857677845767862	0.990850632361451	-0.832325352250459
chr10	101003741	101003858	117	+	exon	LZTS2	0.580361132963385	1	0.666482790810743	1	0.829490669489288	0.999541554038578	0.370445250530316	-0.0743023018403493	0.857677845767862	0.990850632361451	0.444747552370665
chr10	101005415	101005632	217	+	exon	LZTS2	0.50597210067969	1	0.565064761017258	1	0.701528702910638	0.999541554038578	0.564226584679342	-0.0743023018403493	0.857677845767862	0.990850632361451	0.638528886519691
chr10	101006610	101007183	573	+	utr3	LZTS2	0.982520320391642	1	0.906620728493723	1	0.771253814796304	0.999541554038578	0.00707157877746285	-0.0743023018403493	0.857677845767862	0.990850632361451	0.0813738806178121
chr10	101007295	101007416	121	+	utr3	LZTS2	0.303816936805943	1	0.376911587908265	1	0.573035591430005	0.999541554038578	0.553078783933706	-0.0743023018403493	0.857677845767862	0.990850632361451	0.627381085774055
chr10	101067690	101067854	164	+	exon	KAZALD1	0.682949497115238	1	0.625910243345315	1	0.441445670012521	0.999541554038578	-0.463067942024429	-0.788254174651327	0.0500418665878464	0.328248992443917	0.325186232626897
chr10	101553223	101553333	110	+	utr3	BTRC	0.681656655078765	1	0.636696734862877	1	0.579513584717202	0.999541554038578	-0.103989964770497	0.180979271918971	0.635457725659143	0.960181318721668	-0.284969236689468
chr10	101579252	101579586	334	-	utr3	POLL	0.692130079161508	1	0.78969649536463	1	0.809513254315423	0.999541554038578	-0.452025013941987	-0.690520239165318	0.0659632103381285	0.390252046457568	0.238495225223331
chr10	101588339	101588440	101	+	exon	DPCD	0.909763385644475	1	0.839956674777128	1	0.798958366922222	0.999541554038578	0.170734025578286	-0.00183121379408944	0.996417141178696	0.99896744949176	0.172565239372375
chr10	101695043	101695157	114	-	utr5	FBXW4	0.838912057790928	1	0.888279161482581	1	0.827723619585503	0.999541554038578	-0.0745775039899253	-0.758935404126625	0.058690302432859	0.361918563808925	0.6843579001367
chr10	101799054	101799221	167	-	exon	MGEA5	0.730103145007218	1	0.81578568445247	1	0.769054732671406	0.999541554038578	0.838623047278198	0.70272896343522	0.0487226593386309	0.32373425337733	0.135894083842979
chr10	101818220	101818423	203	-	utr5	MGEA5	0.762595850299373	1	0.865950101291169	1	0.959571358648351	0.999541554038578	0.788607052092411	0.70272896343522	0.0487226593386309	0.32373425337733	0.0858780886571914
chr10	102065415	102065651	236	+	utr5	HPS6	0.713024281248336	1	0.776050006290697	1	0.735771737631185	0.999541554038578	0.234905330132018	-0.31338255324877	0.448033917792711	0.904508135446445	0.548287883380788
chr10	102065844	102067218	1374	+	exon	HPS6	0.553599337057333	1	0.663637251272012	1	0.665611889738788	0.999541554038578	0.0751809762600771	-0.31338255324877	0.448033917792711	0.904508135446445	0.388563529508847
chr10	102067339	102067981	642	+	utr3	HPS6	0.711760126211409	1	0.646541426520033	1	0.410362870628242	0.999541554038578	-0.460367309828501	-0.31338255324877	0.448033917792711	0.904508135446445	-0.146984756579731
chr10	102107812	102108323	511	-	utr3	LDB1	0.539229118080746	1	0.631402173123595	1	0.721258848273149	0.999541554038578	0.422790472996588	-0.0349628472398807	0.9246312152907	0.997572739866114	0.457753320236469
chr10	102114429	102114731	302	-	utr5	LDB1	0.638322595531357	1	0.563333789946144	1	0.572401417211492	0.999541554038578	-0.161057191667029	-0.0349628472398807	0.9246312152907	0.997572739866114	-0.126094344427148
chr10	102120112	102120422	310	-	utr5	LDB1	0.770638817966762	1	0.691299910005415	1	0.718011629977959	0.999541554038578	-0.135162947895666	-0.0349628472398807	0.9246312152907	0.997572739866114	-0.100200100655785
chr10	102133042	102133202	160	+	utr5	PPRC1	0.781328544039347	1	0.8422473189679	1	0.748249415359088	0.999541554038578	0.307567894277783	-0.298656426679115	0.40576253501547	0.88563161965807	0.606224320956898
chr10	102139370	102139904	534	+	exon	PPRC1	0.671103348489922	1	0.799497598534745	1	0.76786803940416	0.999541554038578	0.13114567507616	-0.298656426679115	0.40576253501547	0.88563161965807	0.429802101755275
chr10	102140018	102140240	222	+	exon	PPRC1	0.192824394786275	1	0.253821289079745	1	0.241546170844495	0.999541554038578	0.376252277975582	-0.298656426679115	0.40576253501547	0.88563161965807	0.674908704654698
chr10	102146823	102147272	449	+	exon	PPRC1	0.739377056840874	1	0.859201462525349	1	0.855972013759259	0.999541554038578	-0.130116519772739	-0.298656426679115	0.40576253501547	0.88563161965807	0.168539906906377
chr10	102152393	102152528	135	+	utr5	NOLC1	0.80964780604404	1	0.894549175228855	1	0.831503791015113	0.999541554038578	0.204373062455655	-0.257954964207591	0.488157689691256	0.918235579896395	0.462328026663247
chr10	102395738	102395927	189	+	utr5	NFKB2	0.252281318188128	1	0.261630198005216	1	0.0244487162444156	0.937926988861674	-2.32984664491806	-0.793214932266248	0.12142791075121	0.550243587363757	-1.53663171265181
chr10	102421239	102421426	187	-	exon	PSD	0.721273525331267	1	0.760424314481248	1	0.642106540129174	0.999541554038578	0.632077452763673	0.436438735126001	0.387144266940765	0.874387218972242	0.195638717637672
chr10	102421472	102421578	106	-	exon	PSD	0.41231814521917	1	0.465075715318817	1	0.542425940865398	0.999541554038578	0.432735993424302	0.436438735126001	0.387144266940765	0.874387218972242	-0.00370274170169921
chr10	102421758	102422284	526	+	exon	FBXL15	0.899479099693653	1	0.985623792709838	1	0.940203524166337	0.999541554038578	0.322214924244436	0.10567754530252	0.79601424355623	0.985446075275512	0.216537378941916
chr10	102422839	102423133	294	+	utr3	FBXL15	0.570138259988593	1	0.628438371887504	1	0.553023332378459	0.999541554038578	0.458517639748046	0.10567754530252	0.79601424355623	0.985446075275512	0.352840094445526
chr10	102480661	102480781	120	-	utr3	ACTR1A	0.990095922005083	1	0.944587470656507	1	0.899354327633249	0.999541554038578	0.187340899270936	-0.124126603492231	0.735627568444024	0.976840630274364	0.311467502763167
chr10	102503991	102504215	224	+	utr5	SUFU	0.267433177613356	1	0.310142589856237	1	0.338300322459892	0.999541554038578	2.25175195505735	1.17573783770056	0.00777431160867829	0.0885097904852994	1.07601411735678
chr10	102630106	102630552	446	+	utr3	SUFU	0.892854474819859	1	0.968331047192073	1	0.787856075649304	0.999541554038578	1.44602388960733	1.17573783770056	0.00777431160867829	0.0885097904852994	0.270286051906764
chr10	102642966	102643175	209	-	exon	RP11-47A8.5	0.136428430573988	1	0.113171044716769	1	0.0923039688827563	0.999541554038578	-1.7497358469962	-0.446742400905755	0.218905395413105	0.720017099961169	-1.30299344609044
chr10	102643677	102644843	1166	+	utr5	TRIM8	0.945821834373969	1	0.852760118221771	1	0.886236646220729	0.999541554038578	-0.347653768018191	-0.437614325926899	0.219413772521363	0.720909762130805	0.0899605579087079
chr10	102656932	102657396	464	+	utr3	TRIM8	0.861200639583172	1	0.979883986527156	1	0.917327215950161	0.999541554038578	-0.289993670833089	-0.437614325926899	0.219413772521363	0.720909762130805	0.147620655093811
chr10	102744003	102744148	145	+	utr5	WBP1L	0.223524241052127	1	0.238651296694677	1	0.0817048557669111	0.999541554038578	1.88589822793721	0.401493215791707	0.317312324279877	0.826096630995203	1.4844050121455
chr10	102812724	102813397	673	+	utr3	WBP1L	0.894138803401943	1	0.819724785272891	1	0.793301833382276	0.999541554038578	0.41864509792681	0.401493215791707	0.317312324279877	0.826096630995203	0.0171518821351029
chr10	102815179	102815279	100	+	utr3	WBP1L	0.868389988945903	1	0.80155527454918	1	0.783306242883363	0.999541554038578	0.11891301528509	0.401493215791707	0.317312324279877	0.826096630995203	-0.282580200506618
chr10	102919706	102920047	341	+	exon	CNNM2	0.733187289127615	1	0.665295337149286	1	0.693239211265924	0.999541554038578	-0.0124667720107678	-0.0302500227254564	0.935158519135113	0.997979441475315	0.0177832507146887
chr10	103077003	103077196	193	+	utr3	CNNM2	0.107946784719048	1	0.113072460644355	1	0.0413833406081142	0.999541554038578	0.737040914683399	-0.0302500227254564	0.935158519135113	0.997979441475315	0.767290937408855
chr10	103078164	103078338	174	+	utr3	CNNM2	0.552351502648136	1	0.479164656283922	1	0.340245089322244	0.999541554038578	-0.937007453082791	-0.0302500227254564	0.935158519135113	0.997979441475315	-0.906757430357335
chr10	103425117	103425419	302	+	exon	PDCD11	0.4913467534349	1	0.545320038460961	1	0.49143075806752	0.999541554038578	0.209266102014429	-0.31817821755032	0.389543553686984	0.875980155309251	0.527444319564748
chr10	103445485	103445637	152	+	utr3	PDCD11	0.584372720849911	1	0.633090792079871	1	0.60753683127148	0.999541554038578	-0.146201736712739	-0.31817821755032	0.389543553686984	0.875980155309251	0.171976480837581
chr10	103600562	103600771	209	-	utr3	SH3PXD2A	0.508630430246127	1	0.559827234160192	1	0.654722849516061	0.999541554038578	0.807278917994885	0.144731572630548	0.693745320409769	0.969721880558686	0.662547345364337
chr10	103600993	103601169	176	-	utr3	SH3PXD2A	0.618375651416528	1	0.661629638135657	1	0.593300972490411	0.999541554038578	0.53781772793157	0.144731572630548	0.693745320409769	0.969721880558686	0.393086155301022
chr10	103601349	103601666	317	-	utr3	SH3PXD2A	0.641024045547252	1	0.569162609030701	1	0.464247601011111	0.999541554038578	0.141773659513379	0.144731572630548	0.693745320409769	0.969721880558686	-0.00295791311716848
chr10	103601812	103602224	412	-	utr3	SH3PXD2A	0.816820339655202	1	0.902717392764441	1	0.972782150300718	0.999541554038578	0.455052327253733	0.144731572630548	0.693745320409769	0.969721880558686	0.310320754623185
chr10	103602609	103602750	141	-	exon	SH3PXD2A	0.751603979391838	1	0.811463750424417	1	0.82530156079524	0.999541554038578	0.321417457972732	0.144731572630548	0.693745320409769	0.969721880558686	0.176685885342184
chr10	103603367	103603725	358	-	exon	SH3PXD2A	0.986062386860199	1	0.936183093141952	1	0.939000902071247	0.999541554038578	0.396248606946967	0.144731572630548	0.693745320409769	0.969721880558686	0.251517034316419
chr10	103967207	103967392	185	+	utr5	SLK	0.618335557028144	1	0.67261196518862	1	0.513159679411153	0.999541554038578	0.458029468486149	-0.344359342360889	0.44064729772595	0.90073837387703	0.802388810847038
chr10	104254913	104255039	126	+	utr5	GSTO1	0.615703130607344	1	0.672759865681577	1	0.642421611225327	0.999541554038578	0.704661309971642	0.351947785920064	0.361633635089653	0.85974057275193	0.352713524051578
chr10	104255112	104255236	124	+	utr5	GSTO1	0.455430546153328	1	0.524842560911397	1	0.630843447127012	0.999541554038578	0.986671229952752	0.351947785920064	0.361633635089653	0.85974057275193	0.634723444032689
chr10	109812317	109812465	148	+	intergenic	NA	0.178684670024602	1	0.194543121507563	1	0.217404735115357	0.999541554038578	1.91209467667977	NA	NA	NA	NA
chr10	110226031	110226165	134	+	utr5	MXI1	0.641024652843417	1	0.69164990921712	1	0.515596254319078	0.999541554038578	0.564960860696901	0.228206923568258	0.607670408413918	0.952190947281551	0.336753937128644
chr10	110510512	110510700	188	+	utr3	DUSP5	0.683676335587223	1	0.71782264237785	1	0.172084660770585	0.999541554038578	1.35448392191863	0.907494624203297	0.106738684717536	0.512261308237283	0.446989297715337
chr10	110871943	110872063	120	+	utr5	PDCD4	0.846093877519066	1	0.90867895957816	1	0.91644974549932	0.999541554038578	1.22422172677971	1.17660006564455	0.00248098553181563	0.0363860301590886	0.0476216611351552
chr10	110872146	110872285	139	-	exon	PDCD4-AS1	0.409612010511897	1	0.449205871043933	1	0.282469047693343	0.999541554038578	1.46216042078272	0.573087968841727	0.293733557627851	0.804273474506863	0.889072451940993
chr10	110964409	110964904	495	+	exon	SHOC2	0.398107309847269	1	0.360860811074319	1	0.230691963743624	0.999541554038578	-0.692909742508923	0.117402602970489	0.782949660992613	0.983647439280993	-0.810312345479413
chr10	112446796	112446910	114	-	utr5	ZDHHC6	0.32822907292983	1	0.396442238118651	1	0.382267263616752	0.999541554038578	0.369965850238767	-0.184182650514745	0.633287629652894	0.959253792321038	0.554148500753512
chr10	113730302	113730451	149	+	utr3	CASP7	0.18050541140323	1	0.226355982785105	1	0.165547355637098	0.999541554038578	1.7663504707745	0.620363659026278	0.13815036150756	0.583451022408624	1.14598681174823
chr10	114045310	114045510	200	+	exon	ADRB1	0.723583800176845	1	0.665976327260177	1	0.638422296848397	0.999541554038578	-0.266371841252488	0.444471690164695	0.43912120104134	0.900597291981313	-0.710843531417184
chr10	114295846	114296062	216	-	utr3	AFAP1L2	0.882777583422022	1	0.846997774853275	1	0.053590564090946	0.999541554038578	5.82336180826718	4.904159496901	2.16672669720846e-30	2.28768657021783e-27	0.919202311366183
chr10	114404361	114404478	117	-	utr5	AFAP1L2	0.934302853285814	1	0.906062250746866	1	0.50974453817592	0.999541554038578	5.33050254481254	4.904159496901	2.16672669720846e-30	2.28768657021783e-27	0.426343047911545
chr10	114821764	114821923	159	+	utr5	FAM160B1	0.960331101638042	1	0.989642286669794	1	0.875508319535567	0.999541554038578	-0.0486647484786796	-0.409647543641643	0.393556458500648	0.879384159455069	0.360982795162963
chr10	114938229	114938357	128	+	utr5	TRUB1	0.00216225663686829	0.419261561888761	0.00190827294945611	1	0.000126074695481113	0.0187883623111853	-7.29282190464559	-1.07423832352873	0.0433175603914588	0.299693343745352	-6.21858358111686
chr10	115093381	115093774	393	+	utr5	ATRNL1	0.558140038436671	1	0.598959671547281	1	0.30069399697933	0.999541554038578	-1.81785120677934	-2.38351469793547	4.50498411871115e-06	0.000164262814322495	0.56566349115613
chr10	116271976	116272304	328	-	utr5	GFRA1	0.000647416862144842	0.183708482297392	0.000607544764862204	1	0.000142354436261172	0.0202187670659159	-4.86132492469091	-2.67095797326431	7.02222407162383e-12	8.27804317258801e-10	-2.1903669514266
chr10	116675181	116675349	168	-	exon	HSPA12A	0.927933576010955	1	0.985017284720429	1	0.996824046947117	0.999541554038578	1.29111722868057	1.0192803864943	0.0150826507669045	0.14603951005722	0.271836842186264
chr10	116742428	116742582	154	-	utr5	HSPA12A	0.662995217666299	1	0.731642973289268	1	0.853694032095251	0.999541554038578	1.72114616764647	1.0192803864943	0.0150826507669045	0.14603951005722	0.70186578115217
chr10	117283219	117283392	173	-	utr3	PDZD8	0.125069312247051	1	0.116724111577611	1	0.0318021872076839	0.999541554038578	-1.8624968234974	-0.501569761540821	0.286367291526746	0.797140634865718	-1.36092706195658
chr10	117283935	117284141	206	-	exon	PDZD8	0.388582792253635	1	0.435108467904232	1	0.292276124846766	0.999541554038578	-0.10461201694957	-0.501569761540821	0.286367291526746	0.797140634865718	0.396957744591251
chr10	117375314	117375416	102	-	utr5	PDZD8	0.786915883620384	1	0.738739025681992	1	0.79827963267851	0.999541554038578	-0.305009541296892	-0.501569761540821	0.286367291526746	0.797140634865718	0.196560220243928
chr10	118008950	118009127	177	-	utr3	RAB11FIP2	0.000302676421851565	0.103568749759444	5.90282389596132e-05	0.684727571931513	0.000169688949921618	0.0229065016262401	-9.24294943685755	-0.533331117738117	0.290514938622001	0.801720135883163	-8.70961831911944
chr10	118039021	118039331	310	-	exon	RAB11FIP2	0.436570930044026	1	0.450145446287112	1	0.166696679888244	0.999541554038578	-0.18398371389189	-0.533331117738117	0.290514938622001	0.801720135883163	0.349347403846227
chr10	118040360	118040502	142	-	exon	RAB11FIP2	0.000190228869469461	0.073770755580257	2.46651588510351e-05	0.286263833625114	6.46399500868109e-06	0.00174738320885835	-9.29874769811406	-0.533331117738117	0.290514938622001	0.801720135883163	-8.76541658037594
chr10	118046778	118046893	115	+	exon	CASC2	0.347357241359693	1	0.363521718164972	1	0.164756880859139	0.999541554038578	0.130871511925756	-1.11429257154752	0.0710566482835048	0.408121960008664	1.24516408347327
chr10	118685999	118686151	152	-	utr3	CACUL1	0.246457388937868	1	0.275864364423869	1	0.141120553778874	0.999541554038578	1.1134631404474	-0.119440910280894	0.763250793521272	0.981233250276737	1.23290405072829
chr10	118754473	118754711	238	-	exon	CACUL1	0.436756055331107	1	0.513170088732361	1	0.484370068390943	0.999541554038578	0.399978806108237	-0.119440910280894	0.763250793521272	0.981233250276737	0.519419716389131
chr10	118754815	118754965	150	-	utr5	CACUL1	0.620639129574488	1	0.569086697829219	1	0.548695298777249	0.999541554038578	-0.378038322794012	-0.119440910280894	0.763250793521272	0.981233250276737	-0.258597412513117
chr10	119036003	119036192	189	-	utr3	EIF3A	0.909615529985712	1	0.838412375822752	1	0.781251642288293	0.999541554038578	-0.413654674910759	-0.547697033008726	0.138913764683852	0.584844863836421	0.134042358097967
chr10	119042063	119042568	505	-	exon	EIF3A	0.138088741455672	1	0.276465006142166	1	0.347180940715266	0.999541554038578	0.134532399091044	-0.547697033008726	0.138913764683852	0.584844863836421	0.68222943209977
chr10	119042664	119042764	100	-	exon	EIF3A	0.185216206908758	1	0.26176834984878	1	0.406924549864303	0.999541554038578	0.263986685807942	-0.547697033008726	0.138913764683852	0.584844863836421	0.811683718816669
chr10	119104147	119104251	104	+	exon	FAM45A	0.723513203364144	1	0.666405573155856	1	0.614968002417592	0.999541554038578	-0.380452514106483	0.0327954714480909	0.937260396902205	0.998259778250906	-0.413247985554574
chr10	119104718	119104832	114	+	exon	FAM45A	0.52243194044096	1	0.485443128974731	1	0.503378226984817	0.999541554038578	-0.229626528067789	0.0327954714480909	0.937260396902205	0.998259778250906	-0.26242199951588
chr10	119575030	119575165	135	-	utr3	TIAL1	0.691619446537167	1	0.652203188526623	1	0.568754294786154	0.999541554038578	-0.927697328832348	0.0271082798937182	0.943344029093388	0.99846783197211	-0.954805608726066
chr10	119575532	119575730	198	-	utr3	TIAL1	0.840719788843003	1	0.886855795208947	1	0.91126423306524	0.999541554038578	0.646778748842394	0.0271082798937182	0.943344029093388	0.99846783197211	0.619670468948676
chr10	119596498	119596714	216	-	utr5	TIAL1	0.949644670947141	1	0.889559526093903	1	0.971117347447169	0.999541554038578	-0.106522985811596	0.0271082798937182	0.943344029093388	0.99846783197211	-0.133631265705314
chr10	119596792	119597200	408	-	utr5	TIAL1	0.866595456832778	1	0.931972678774593	1	0.828644202698395	0.999541554038578	-0.448942794351136	0.0271082798937182	0.943344029093388	0.99846783197211	-0.476051074244854
chr10	119651578	119651710	132	+	utr5	BAG3	0.209450841960101	1	0.246971575417213	1	0.2903851694382	0.999541554038578	1.34098647925964	0.24303570114871	0.594491054047343	0.950373523690802	1.09795077811093
chr10	119872577	119872850	273	-	utr5	MCMBP	0.889158778588147	1	0.956645448526873	1	0.74702063791213	0.999541554038578	0.270832510719274	0.0470758742548312	0.912539433930843	0.996663381247568	0.223756636464443
chr10	119892751	119892876	125	+	utr5	SEC23IP	0.966147162061477	1	0.903385626972498	1	0.979101515594574	0.999541554038578	-0.0295663032911922	-0.353488175009159	0.421657924849948	0.893390348504515	0.323921871717967
chr10	119898497	119898626	129	+	exon	SEC23IP	0.56742203699527	1	0.518915035525655	1	0.467477337858	0.999541554038578	-0.95575384572139	-0.353488175009159	0.421657924849948	0.893390348504515	-0.60226567071223
chr10	120851400	120851514	114	+	utr5	WDR11	0.455608126037737	1	0.494720969889129	1	0.238615878618432	0.999541554038578	0.777610158080326	0.0158292583183487	0.969699027892191	0.99846783197211	0.761780899761977
chr10	121927816	121927993	177	-	utr5	ATE1	0.880757422357674	1	0.839569217949349	1	0.884211823480045	0.999541554038578	-0.208721350909799	-0.775047483112412	0.103411327058428	0.502922829366185	0.566326132202613
chr10	122112913	122113058	145	+	utr5	TACC2	0.0812154065761274	1	0.0801336775674737	1	0.0818139464613804	0.999541554038578	0.961766585430625	1.68431630903049	6.76145793446017e-06	0.000237276364856114	-0.722549723599863
chr10	122210930	122211481	551	+	utr5	TACC2	0.865936628709628	1	0.96212459836194	1	0.99368633036456	0.999541554038578	1.68500379353533	1.68431630903049	6.76145793446017e-06	0.000237276364856114	0.000687484504841684
chr10	122429758	122429971	213	+	utr3	PLEKHA1	0.684051224668971	1	0.734594471096386	1	0.476285629209955	0.999541554038578	0.486870796402969	0.371659507047912	0.422076320725428	0.893453745859161	0.115211289355057
chr10	122994225	122994452	227	-	exon	IKZF5	0.464979636458046	1	0.417059415139839	1	0.206621676935874	0.999541554038578	-1.44464024052173	-0.50585724430957	0.295705421281852	0.807206660342681	-0.93878299621216
chr10	124461854	124461981	127	+	utr5	LHPP	0.283046131500493	1	0.258110074774415	1	0.226944504320242	0.999541554038578	-1.32698426608286	-0.250727600041147	0.502012221715122	0.92521423064565	-1.07625666604172
chr10	124622988	124623088	100	-	utr3	FAM53B	0.25240978941804	1	0.282904768088483	1	0.159682732279669	0.999541554038578	2.35772505678817	0.510596958654884	0.267789792768478	0.77809002730489	1.84712809813328
chr10	124623136	124623570	434	-	utr3	FAM53B	0.603990811175964	1	0.685771127227638	1	0.827459236516157	0.999541554038578	0.920696505199493	0.510596958654884	0.267789792768478	0.77809002730489	0.410099546544609
chr10	124681730	124682015	285	-	utr3	RP11-12J10.3	0.907335475137573	1	0.976649381878119	1	0.848971718681535	0.999541554038578	0.617414759487791	1.22572610176466	0.343528866546929	0.846798871937672	-0.608311342276865
chr10	124834718	124835122	404	+	utr3	FAM175B	0.735106642967876	1	0.783772109925246	1	0.625404733783266	0.999541554038578	-0.576294194832139	-0.63897140420821	0.164413783499194	0.63794497950175	0.0626772093760716
chr10	124916923	124917253	330	+	exon	RP11-298J20.4	0.777975860889052	1	0.730353364778192	1	0.826870744660093	0.999541554038578	0.030923841299419	0.720419967871344	0.275150928616447	0.786214835814845	-0.689496126571925
chr10	124942688	124942789	101	+	exon	RP11-298J20.4	0.57217514022709	1	0.61141067255071	1	0.378201592574163	0.999541554038578	0.546362951320629	0.720419967871344	0.275150928616447	0.786214835814845	-0.174057016550716
chr10	124942952	124943308	356	+	exon	ZRANB1	0.854133103792542	1	0.915110423653781	1	0.787228032081777	0.999541554038578	-0.125730635261923	-0.178648436532433	0.702348265325631	0.97129649596702	0.0529178012705102
chr10	124989342	124989625	283	-	utr3	CTBP2	0.68100218036537	1	0.619627995714065	1	0.704751419480668	0.999541554038578	-0.131332559215378	0.0358347351042597	0.927838936319546	0.997748543056284	-0.167167294319638
chr10	125160379	125160542	163	-	utr5	CTBP2	0.830523356283916	1	0.771576207697594	1	0.754621840938561	0.999541554038578	0.693457953830171	0.0358347351042597	0.927838936319546	0.997748543056284	0.657623218725912
chr10	125823086	125823203	117	-	utr5	UROS	0.510144914704678	1	0.581458183804667	1	0.498362811189725	0.999541554038578	-0.0758869305533828	-0.605810728131608	0.0916457870157287	0.470739911191188	0.529923797578225
chr10	125823567	125823668	101	+	exon	BCCIP	0.907567692557739	1	0.998866716205397	1	0.902355931395481	0.999541554038578	0.113897098578556	-0.0160545259330679	0.964650536969467	0.99846783197211	0.129951624511624
chr10	125859782	125859918	136	-	exon	DHX32	0.414853341623708	1	0.405364865246197	1	0.0551950954655912	0.999541554038578	-1.66809738857533	-0.361802297730364	0.370180399597322	0.864212230234901	-1.30629509084497
chr10	125896279	125896459	180	-	utr5	DHX32	0.837695167498297	1	0.779690689992941	1	0.850545298935855	0.999541554038578	-0.294699378704721	-0.361802297730364	0.370180399597322	0.864212230234901	0.0671029190256426
chr10	128098208	128098384	176	-	utr3	MKI67	0.957870964776455	1	0.916596151955821	1	0.607313166972008	0.999541554038578	-1.17425992783642	-0.3743511068339	0.499351365933925	0.923583385359963	-0.799908821002524
chr10	128098869	128099066	197	-	utr3	MKI67	0.769344861818991	1	0.7332043462906	1	0.24525358579987	0.999541554038578	-0.952600906490254	-0.3743511068339	0.499351365933925	0.923583385359963	-0.578249799656354
chr10	128104074	128104242	168	-	exon	MKI67	0.934294898299531	1	0.991146226181616	1	0.797412736202982	0.999541554038578	-0.131892679727249	-0.3743511068339	0.499351365933925	0.923583385359963	0.242458427106651
chr10	128106286	128106409	123	-	exon	MKI67	0.585413041944223	1	0.63902949434195	1	0.73659489443516	0.999541554038578	0.374067136021583	-0.3743511068339	0.499351365933925	0.923583385359963	0.748418242855483
chr10	128108131	128108285	154	-	exon	MKI67	0.927197351600053	1	0.982783645162935	1	0.831613670072108	0.999541554038578	-0.269115660721164	-0.3743511068339	0.499351365933925	0.923583385359963	0.105235446112735
chr10	128126194	128126359	165	-	utr5	MKI67	0.53964101312625	1	0.591568244263876	1	0.662404009864865	0.999541554038578	0.777870015219541	-0.3743511068339	0.499351365933925	0.923583385359963	1.15222112205344
chr10	130136428	130136529	101	+	exon	GLRX3	0.640915367434978	1	0.586345019893391	1	0.685300305511193	0.999541554038578	-0.271275607759728	-0.102634769431503	0.778819106589419	0.983050606003732	-0.168640838328225
chr10	131901021	131901269	248	+	utr5	PPP2R2D	0.865767382674042	1	0.958463361088261	1	0.877687955129954	0.999541554038578	0.197524510279301	0.0832888037975292	0.821956842744705	0.988861458042204	0.114235706481771
chr10	131955797	131956156	359	+	utr3	PPP2R2D	0.886125908730697	1	0.984044482510707	1	0.948601505221965	0.999541554038578	0.0502959092191427	0.0832888037975292	0.821956842744705	0.988861458042204	-0.0329928945783865
chr10	131969595	131969760	165	-	utr3	BNIP3	0.840902984145879	1	0.79436072078672	1	0.899909698742559	0.999541554038578	-0.485846731668102	0.17213055207826	0.72561117078593	0.975431959830855	-0.657977283746362
chr10	131981787	131981918	131	-	exon	BNIP3	0.798727651816929	1	0.747309038013967	1	0.702066479380608	0.999541554038578	0.21741639019968	0.17213055207826	0.72561117078593	0.975431959830855	0.0452858381214202
chr10	132207779	132207967	188	-	utr3	STK32C	0.613495352253447	1	0.549872226934228	1	0.566864990486083	0.999541554038578	0.114520050107923	0.416672692933198	0.298127195555008	0.808733445084507	-0.302152642825274
chr10	132307739	132307940	201	-	utr5	STK32C	0.608847370506137	1	0.661192903705777	1	0.719921860096796	0.999541554038578	0.835824486080911	0.416672692933198	0.298127195555008	0.808733445084507	0.419151793147713
chr10	132331476	132331605	129	-	exon	STK32C	0.929298055261041	1	0.893554331438416	1	0.728865018127952	0.999541554038578	0.482286207841459	0.416672692933198	0.298127195555008	0.808733445084507	0.0656135149082616
chr10	132331732	132331836	104	-	utr5	STK32C	0.865052566053006	1	0.832640577384491	1	0.660627301015999	0.999541554038578	0.255640278197996	0.416672692933198	0.298127195555008	0.808733445084507	-0.161032414735202
chr10	132348000	132348285	285	+	exon	LRRC27	0.377967585868662	1	0.431277019206638	1	0.429666698734408	0.999541554038578	0.20308036752245	-0.204946567819403	0.589143688313663	0.949040635913176	0.408026935341853
chr10	132404752	132406226	1474	+	exon	PWWP2B	0.85532735563596	1	0.786306890126134	1	0.824725802882387	0.999541554038578	0.908024902967294	0.903549194505293	0.0139445848231733	0.138272886013043	0.00447570846200118
chr10	132417285	132417385	100	+	utr3	PWWP2B	0.919755273340767	1	0.853121140326526	1	0.803769434269092	0.999541554038578	0.874995446142068	0.903549194505293	0.0139445848231733	0.138272886013043	-0.0285537483632247
chr10	132537831	132538100	269	+	utr5	INPP5A	0.658416194890271	1	0.739456323366455	1	0.773285501530583	0.999541554038578	0.880717126014141	0.169073240085078	0.66974771707135	0.964768766558903	0.711643885929063
chr10	133186337	133186585	248	+	exon	KNDC1	0.882698092947215	1	0.841821332698469	1	0.866180366816803	0.999541554038578	0.858397180158096	1.53843049793853	0.000938386938231614	0.0161158333861503	-0.680033317780439
chr10	133294248	133294430	182	-	intron	TUBGCP2	0.791527415054066	1	0.827677335416608	1	0.874777685988262	0.999541554038578	0.204089543241123	-0.41599900235701	0.25418409053085	0.762753643421761	0.620088545598132
chr10	133373227	133373372	145	-	utr5	ECHS1	0.481073129653972	1	0.418522991051548	1	0.521757492464305	0.999541554038578	-0.637062696311084	-0.573197607416037	0.134935439703748	0.575838810317662	-0.0638650888950474
chr10	133379316	133379421	105	+	exon	PAOX	0.449685383949739	1	0.413273956566462	1	0.376434094988224	0.999541554038578	-0.862131137706422	-0.196386884792654	0.630887499869578	0.959111104462879	-0.665744252913767
chr10	133394146	133394316	170	+	utr5	MTG1	0.702824490284029	1	0.637754545834147	1	0.673174047220836	0.999541554038578	-0.596271808536924	-0.202893661491218	0.607643366318993	0.952190947281551	-0.393378147045706
chr10	133420088	133420422	334	+	utr3	RP11-108K14.8	0.748014608945544	1	0.666214152939955	1	0.702778209419329	0.999541554038578	-0.300151654083787	4.05945460055139	0.312322271095112	NA	-4.35960625463518
chr10	133458019	133458159	140	+	exon	SCART1	0.209304900545549	1	0.214758564152166	1	0.0247525072129548	0.943354569978316	1.2747574573178	-0.490212760079138	0.246878359126234	0.753303697961887	1.76497021739694
chr11	204564	204762	198	-	utr3	BET1L	0.691697071902374	1	0.769501228761397	1	0.70675582688221	0.999541554038578	0.642780851009901	0.240705545921494	0.513432513722705	0.929754170111985	0.402075305088406
chr11	204932	205141	209	-	utr3	BET1L	0.853712648756099	1	0.787129915490815	1	0.957449581601448	0.999541554038578	0.0310125755678554	0.240705545921494	0.513432513722705	0.929754170111985	-0.209692970353639
chr11	207964	208225	261	+	utr5	RIC8A	0.783406977689939	1	0.707156241989016	1	0.606565704323022	0.999541554038578	0.107036276831943	-0.0361230864280436	0.920188427773705	0.997524409543425	0.143159363259986
chr11	208815	208922	107	+	utr5	RIC8A	0.879617489851958	1	0.799814397768232	1	0.897595211309909	0.999541554038578	0.136399109940098	-0.0361230864280436	0.920188427773705	0.997524409543425	0.172522196368142
chr11	209835	209994	159	+	utr3	RIC8A	0.721738290963285	1	0.64772830110681	1	0.682662376420824	0.999541554038578	-0.451579136850928	-0.0361230864280436	0.920188427773705	0.997524409543425	-0.415456050422885
chr11	213286	213412	126	+	exon	RIC8A	0.317635950590466	1	0.408035226714465	1	0.493052090730337	0.999541554038578	0.61914778909838	-0.0361230864280436	0.920188427773705	0.997524409543425	0.655270875526424
chr11	214234	214617	383	+	utr3	RIC8A	0.477139575916637	1	0.62424154829731	1	0.686824357518343	0.999541554038578	0.366884762016979	-0.0361230864280436	0.920188427773705	0.997524409543425	0.403007848445023
chr11	216296	216641	345	-	utr3	SIRT3	0.821855608654267	1	0.891042737733439	1	0.975739503674754	0.999541554038578	0.196601314978961	-0.114212289666165	0.780104144392831	0.983124451670311	0.310813604645126
chr11	236997	237112	115	+	utr5	PSMD13	0.543043499853495	1	0.603843837106063	1	0.492649951377117	0.999541554038578	0.85225140961647	0.00828317653470934	0.982067461591689	0.99846783197211	0.843968233081761
chr11	289174	289421	247	+	utr5	ATHL1	0.954125510007896	1	0.98269712440277	1	0.942173320544843	0.999541554038578	-0.00438295596925268	-0.270384178245931	0.537685117009667	0.93748977961793	0.266001222276678
chr11	291500	291638	138	+	exon	ATHL1	0.958455038930447	1	0.917152412985837	1	0.783654549019481	0.999541554038578	0.024642342167124	-0.270384178245931	0.537685117009667	0.93748977961793	0.295026520413055
chr11	291756	291867	111	+	exon	ATHL1	0.776910116329033	1	0.739413404192345	1	0.592286655644881	0.999541554038578	-0.148794598542287	-0.270384178245931	0.537685117009667	0.93748977961793	0.121589579703644
chr11	294640	295607	967	+	utr3	ATHL1	0.574318599550396	1	0.62987050114269	1	0.547936704409765	0.999541554038578	0.243123365952628	-0.270384178245931	0.537685117009667	0.93748977961793	0.513507544198558
chr11	308152	308338	186	+	utr5	IFITM2	0.496651516711048	1	0.440366454428056	1	0.49370670050757	0.999541554038578	-0.278357325060044	0.125716093283764	0.761962577711295	0.981162461920279	-0.404073418343808
chr11	314046	314186	140	+	utr5	IFITM1	0.472120479103551	1	0.514685376796239	1	0.215833047460678	0.999541554038578	3.89432063422799	3.08135585453054	3.78414878135857e-10	3.45467176716209e-08	0.812964779697448
chr11	320599	320881	282	-	utr5	IFITM3	0.883513521685348	1	0.811297361815704	1	0.78963632222491	0.999541554038578	0.971096912941461	0.954638450615553	0.0102406646490843	0.109182449438982	0.0164584623259085
chr11	369550	369689	139	+	intergenic	NA	0.346550570071857	1	0.316098129349709	1	0.229557709406395	0.999541554038578	-0.163305188438865	NA	NA	NA	NA
chr11	376508	376660	152	+	exon	B4GALNT4	0.69953282010734	1	0.748735328217149	1	0.997627268426231	0.999541554038578	0.909703951275641	0.484953672873928	0.281973664015697	0.792437039342342	0.424750278401713
chr11	376732	377300	568	+	exon	B4GALNT4	0.775461277629657	1	0.710631932263857	1	0.431555344314896	0.999541554038578	0.421207604485033	0.484953672873928	0.281973664015697	0.792437039342342	-0.0637460683888945
chr11	394225	394432	207	+	utr5	PKP3	0.510665822896616	1	0.604513508135054	1	0.685247394896361	0.999541554038578	-0.00712178014582449	-0.550199094955514	0.125232339024257	0.558613192476089	0.54307731480969
chr11	397031	397158	127	+	exon	PKP3	0.82489714148772	1	0.749568546483569	1	0.825663290710627	0.999541554038578	-0.550504352106239	-0.550199094955514	0.125232339024257	0.558613192476089	-0.000305257150724825
chr11	450322	450572	250	+	utr5	PTDSS2	0.373371090608237	1	0.319402091934614	1	0.462832799589334	0.999541554038578	-0.776537641294336	-0.409622813226361	0.289775136941212	0.800830707349539	-0.366914828067975
chr11	491216	491337	121	+	utr3	PTDSS2	0.163824115635578	1	0.132313084078591	1	0.191571429091501	0.999541554038578	-1.53120944491694	-0.409622813226361	0.289775136941212	0.800830707349539	-1.12158663169058
chr11	506624	506750	126	-	utr5	RNH1	0.816389881022717	1	0.872352553151417	1	0.744553334799152	0.999541554038578	0.111795499715224	-0.0517983631900696	0.884288750219721	0.992612767918696	0.163593862905294
chr11	532320	532455	135	-	utr3	HRAS	0.362567073481727	1	0.408444041562696	1	0.470719162135572	0.999541554038578	1.3444623733832	0.504796766995016	0.189887807324003	0.67884756739831	0.839665606388183
chr11	535412	535536	124	-	utr5	HRAS	0.737502998763896	1	0.810005595229962	1	0.829472132117353	0.999541554038578	0.79822294285939	0.504796766995016	0.189887807324003	0.67884756739831	0.293426175864374
chr11	562173	562673	500	+	utr3	RASSF7	0.204449734973553	1	0.177667744479189	1	0.192327208552455	0.999541554038578	-1.73117253665356	-1.10628179817477	0.008790041493615	0.0976921590988315	-0.624890738478797
chr11	563697	563971	274	+	utr3	RASSF7	0.487870203089243	1	0.543243347853623	1	0.495515096522002	0.999541554038578	-0.641713081233088	-1.10628179817477	0.008790041493615	0.0976921590988315	0.464568716941677
chr11	567154	567672	518	-	exon	MIR210HG	0.994182962201948	1	0.948461641573796	1	0.402150206493369	0.999541554038578	1.16072471935329	1.22276315746815	0.294146426640188	0.805032325541568	-0.0620384381148629
chr11	607188	607735	547	+	exon	PHRF1	0.566433208677545	1	0.500784379676585	1	0.510342872303077	0.999541554038578	-0.362912180368141	-0.135798263241375	0.723718712002058	0.975431959830855	-0.227113917126766
chr11	608279	608641	362	+	exon	PHRF1	0.727408942013825	1	0.794855919946728	1	0.790509110613631	0.999541554038578	0.326331748184521	-0.135798263241375	0.723718712002058	0.975431959830855	0.462130011425895
chr11	609161	609407	246	+	exon	PHRF1	0.98464168495478	1	0.940323364301365	1	0.914347802871712	0.999541554038578	-0.0388993656058107	-0.135798263241375	0.723718712002058	0.975431959830855	0.0968988976355641
chr11	644299	644577	278	-	utr3	DEAF1	0.8372195531655	1	0.927211883290024	1	0.930821849787444	0.999541554038578	0.417943286442488	0.136257630225348	0.703760963467595	0.971709174522047	0.28168565621714
chr11	694840	695125	285	-	utr5	DEAF1	0.665528503455753	1	0.767416956249032	1	0.857711947919876	0.999541554038578	0.449544646025593	0.136257630225348	0.703760963467595	0.971709174522047	0.313287015800244
chr11	695365	695509	144	+	utr5	TMEM80	0.688154945357177	1	0.72994821631954	1	0.714828997966687	0.999541554038578	0.634896649987626	0.269973101903858	0.471747023988065	0.912644496977234	0.364923548083768
chr11	695886	696176	290	-	intron	DEAF1	0.49703277337457	1	0.528529333733521	1	0.515088130482104	0.999541554038578	1.46726706776417	0.136257630225348	0.703760963467595	0.971709174522047	1.33100943753882
chr11	697924	698044	120	-	exon	DEAF1	0.550632112354594	1	0.505265600854523	1	0.301022643218946	0.999541554038578	1.16908256822539	0.136257630225348	0.703760963467595	0.971709174522047	1.03282493800004
chr11	706239	706362	123	+	utr5	EPS8L2	0.680945772263711	1	0.595505111101779	1	0.546259244399878	0.999541554038578	-0.50025494620421	-0.745739862036471	0.0678400764990087	0.397096510769249	0.245484915832261
chr11	709284	709438	154	+	utr5	EPS8L2	0.921563247130268	1	0.839488256466507	1	0.710953328010515	0.999541554038578	-0.662043412419212	-0.745739862036471	0.0678400764990087	0.397096510769249	0.083696449617259
chr11	725735	725894	159	+	utr3	EPS8L2	0.417934178493394	1	0.359330998664134	1	0.350769964621382	0.999541554038578	-1.2271533884463	-0.745739862036471	0.0678400764990087	0.397096510769249	-0.481413526409826
chr11	727409	727687	278	+	utr3	EPS8L2	0.485645921193831	1	0.549152141780154	1	0.555657490067098	0.999541554038578	-0.253798800923837	-0.745739862036471	0.0678400764990087	0.397096510769249	0.491941061112633
chr11	747430	747616	186	+	utr5	TALDO1	0.682010912513016	1	0.60390092468631	1	0.671231250752496	0.999541554038578	-0.274085675362283	-0.236672553909399	0.536523493698936	0.937389584119959	-0.0374131214528841
chr11	777356	777460	104	-	exon	PDDC1	0.790474724601833	1	0.850557443477436	1	0.948667467280127	0.999541554038578	-0.0674376276241737	-0.326871083241601	0.413343525134564	0.890369037273982	0.259433455617427
chr11	780484	780585	101	+	exon	CMB9-55F22.1	0.874359889193074	1	0.917538452216816	1	0.979031145172092	0.999541554038578	0.409406076135924	0.196633952924195	0.652460111021242	0.962246047966535	0.212772123211728
chr11	804731	804846	115	-	utr5	PIDD1	0.39964873049054	1	0.375284115417753	1	0.0419018192766388	0.999541554038578	-2.66333184051123	-0.731792751485272	0.0897520135387354	0.465414882932874	-1.93153908902596
chr11	805305	805660	355	-	intron	PIDD1	0.733173699307792	1	0.692950972970994	1	0.309198456994191	0.999541554038578	-1.21302100543031	-0.731792751485272	0.0897520135387354	0.465414882932874	-0.481228253945042
chr11	809997	810100	103	+	utr5	RPLP2	0.747274203149314	1	0.852156214329278	1	0.910049176664076	0.999541554038578	0.198776451179667	0.0436781522021846	0.913130046272671	0.996809083529232	0.155098298977482
chr11	810186	810336	150	+	utr5	RPLP2	0.845192462707973	1	0.93778505895578	1	0.918728351882559	0.999541554038578	0.244156457675942	0.0436781522021846	0.913130046272671	0.996809083529232	0.200478305473757
chr11	818922	819114	192	+	utr5	PNPLA2	0.936762791277005	1	0.994516400674081	1	0.938579695477397	0.999541554038578	-0.930281765118482	-0.359381875122833	0.312657168847813	0.822137855575809	-0.570899889995649
chr11	819580	819821	241	+	utr5	PNPLA2	0.794250383443982	1	0.921864375870742	1	0.891308927542117	0.999541554038578	0.0626314569047565	-0.359381875122833	0.312657168847813	0.822137855575809	0.42201333202759
chr11	824667	824865	198	+	utr3	PNPLA2	0.581414244625526	1	0.709608326299791	1	0.807792782237177	0.999541554038578	-0.00344310762335623	-0.359381875122833	0.312657168847813	0.822137855575809	0.355938767499477
chr11	832961	833104	143	+	utr5	CD151	0.990442422543051	1	0.904352201292235	1	0.763445736536227	0.999541554038578	0.598568894906481	0.299947918515425	0.41638623570224	0.891535283509158	0.298620976391056
chr11	834468	834635	167	+	utr5	CD151	0.859731542945207	1	0.959092247550998	1	0.976557545439414	0.999541554038578	0.500993725854556	0.299947918515425	0.41638623570224	0.891535283509158	0.201045807339131
chr11	836002	836420	418	+	utr5	CD151	0.793703266855794	1	0.920939458256461	1	0.999805097020345	0.999805097020345	0.599947607876748	0.299947918515425	0.41638623570224	0.891535283509158	0.299999689361323
chr11	840241	840556	315	-	utr3	POLR2L	0.925979344021525	1	0.851580365251052	1	0.797607645611598	0.999541554038578	-0.196656928559617	-0.199179659373046	0.649588984917604	0.962246047966535	0.00252273081342888
chr11	841239	841365	126	-	intron	POLR2L	0.860366947231373	1	0.825988722849458	1	0.668833019463595	0.999541554038578	1.92111774653799	-0.199179659373046	0.649588984917604	0.962246047966535	2.12029740591103
chr11	842335	842533	198	-	utr5	POLR2L	0.894891068252893	1	0.972562250191335	1	0.854365744244426	0.999541554038578	0.0377195447600996	-0.199179659373046	0.649588984917604	0.962246047966535	0.236899204133146
chr11	842927	843039	112	+	utr5	TSPAN4	0.195975344461652	1	0.217230488400683	1	0.275464629685239	0.999541554038578	0.62701038762838	-0.613476126079682	0.114847137005899	0.533767817861974	1.24048651370806
chr11	868937	869582	645	-	utr3	CHID1	0.948016787227594	1	0.976095466837189	1	0.897669984236798	0.999541554038578	-0.422458560885048	-0.287415468727544	0.443909485430718	0.90166352833586	-0.135043092157504
chr11	925878	926021	143	+	utr5	AP2A2	0.99734208069003	1	0.914268634490605	1	0.913974991272254	0.999541554038578	-0.0390825551090608	-0.189208273994983	0.603998671018299	0.951523748568808	0.150125718885922
chr11	1010667	1010912	245	+	utr3	AP2A2	0.567681416175448	1	0.496691795770459	1	0.34967976385012	0.999541554038578	-0.401402824029994	-0.189208273994983	0.603998671018299	0.951523748568808	-0.212194550035011
chr11	1276911	1277175	264	-	utr3	TOLLIP	0.711175985488575	1	0.794042465564584	1	0.679885226525276	0.999541554038578	-0.0933162375634159	-0.314585692361613	0.396991650778739	0.881026750467722	0.221269454798197
chr11	1309426	1309597	171	-	utr5	TOLLIP	0.573680765991724	1	0.686749425046137	1	0.693701392581414	0.999541554038578	0.373247202893643	-0.314585692361613	0.396991650778739	0.881026750467722	0.687832895255256
chr11	1470035	1470156	121	-	utr3	MOB2	0.148991228853467	1	0.19394523900058	1	0.333622648118956	0.999541554038578	0.924348626140077	-0.112517884261812	0.763117797681558	0.981232267229639	1.03686651040189
chr11	1470258	1470443	185	-	exon	MOB2	0.166493668815151	1	0.138280862793679	1	0.15983609531189	0.999541554038578	-1.01799657681455	-0.112517884261812	0.763117797681558	0.981232267229639	-0.90547869255274
chr11	1480760	1480914	154	-	exon	MOB2	0.586244492298486	1	0.636449130449776	1	0.652861249081886	0.999541554038578	0.449472144812519	-0.112517884261812	0.763117797681558	0.981232267229639	0.561990029074331
chr11	1556516	1557397	881	-	utr3	DUSP8	0.478804744484204	1	0.499263066163156	1	0.00437021245542594	0.28644780711639	-3.51655365769379	-2.77318017566005	0.0201798901745765	0.180496667771424	-0.743373482033739
chr11	1572146	1572252	106	+	intron	KRTAP5-AS1	0.386162218087089	1	0.281230414935261	1	0.341737191456929	0.999541554038578	-4.18858699598181	-1.00003014795649	0.273469536688694	0.784057279951059	-3.18855684802533
chr11	1752947	1753223	276	-	utr3	CTSD	0.597871763016531	1	0.726268342381931	1	0.800673882441885	0.999541554038578	-1.28307142769281	-1.56961376756938	1.39143588107673e-05	0.000446362337332462	0.286542339876565
chr11	1753322	1753665	343	-	utr3	CTSD	0.763548689628576	1	0.89353124717743	1	0.820708757315615	0.999541554038578	-1.33011691586585	-1.56961376756938	1.39143588107673e-05	0.000446362337332462	0.239496851703523
chr11	1753804	1754045	241	-	utr3	CTSD	0.10432907997402	1	0.184285354241026	1	0.237477196641802	0.999541554038578	-0.65232838117287	-1.56961376756938	1.39143588107673e-05	0.000446362337332462	0.917285386396506
chr11	1757387	1757553	166	-	exon	RP11-295K3.1	0.294371117403572	1	0.390987469041079	1	0.629970927422245	0.999541554038578	-0.843786322023793	0.10763626388876	0.860160555164919	0.991484363025176	-0.951422585912554
chr11	1761275	1761544	269	-	utr5	CTSD	0.352744964540276	1	0.52743152358166	1	0.476727102767375	0.999541554038578	-1.07899321120692	-1.56961376756938	1.39143588107673e-05	0.000446362337332462	0.490620556362455
chr11	1763725	1763967	242	-	utr5	RP11-295K3.1	0.794424134635612	1	0.928849943794325	1	0.95288630972625	0.999541554038578	-0.967694408902006	0.10763626388876	0.860160555164919	0.991484363025176	-1.07533067279077
chr11	2377297	2377627	330	+	utr5	CD81	0.672716773653181	1	0.610688773884094	1	0.564044556345579	0.999541554038578	0.336472251657076	0.296370105565177	0.445108979699129	0.902481962345633	0.0401021460918986
chr11	2400765	2400869	104	+	utr5	TSSC4	0.499977275514537	1	0.454753058848738	1	0.375064199550776	0.999541554038578	-0.690122627817202	-0.506253513003826	0.172642331991904	0.652724021499518	-0.183869114813376
chr11	2402261	2402448	187	+	utr5	TSSC4	0.95038576766096	1	0.87162559194645	1	0.943982662811745	0.999541554038578	-0.596066816374475	-0.506253513003826	0.172642331991904	0.652724021499518	-0.0898133033706491
chr11	2402612	2403230	618	+	utr5	TSSC4	0.675496598754859	1	0.772371945453665	1	0.729326631687424	0.999541554038578	-0.219950223917241	-0.506253513003826	0.172642331991904	0.652724021499518	0.286303289086585
chr11	2403346	2403636	290	+	utr3	TSSC4	0.647139067200818	1	0.734726581757393	1	0.741078804542549	0.999541554038578	-0.186290569963028	-0.506253513003826	0.172642331991904	0.652724021499518	0.319962943040798
chr11	2928914	2929109	195	-	exon	PHLDA2	0.947905230344119	1	0.861482953903587	1	0.869405962270279	0.999541554038578	3.69697974257594	3.64391955552217	4.21858573054031e-22	1.79726554176212e-19	0.053060187053763
chr11	2929214	2929434	220	-	utr5	PHLDA2	0.714341331762474	1	0.662698249797018	1	0.855950049229542	0.999541554038578	3.6357234081723	3.64391955552217	4.21858573054031e-22	1.79726554176212e-19	-0.0081961473498775
chr11	3001015	3001198	183	-	utr3	CARS	0.779085224059486	1	0.758221189948176	1	0.66631279057617	0.999541554038578	0.45616673872682	0.49562802740232	0.31974456174073	0.82761425466978	-0.0394612886754996
chr11	3042177	3042322	145	-	exon	CARS	0.91314893272685	1	0.953859798551392	1	0.793303828840024	0.999541554038578	0.794210550514913	0.49562802740232	0.31974456174073	0.82761425466978	0.298582523112594
chr11	3057264	3057384	120	-	utr5	CARS	0.571360340140133	1	0.605248678559591	1	0.259589921619577	0.999541554038578	1.06994986081824	0.49562802740232	0.31974456174073	0.82761425466978	0.574321833415919
chr11	3666010	3666175	165	-	utr3	CHRNA10	0.187180449368365	1	0.151755699258305	1	0.0134686017159661	0.62875110982486	-0.131463727177839	0.499477220414826	0.39120745639514	0.877132821635204	-0.630940947592665
chr11	3827265	3827374	109	-	utr3	RHOG	0.550954889234327	1	0.483017428618636	1	0.479614503885349	0.999541554038578	0.243875643891525	0.764542684332407	0.0464094901311832	0.313667703408197	-0.520667040440882
chr11	3827770	3828031	261	-	exon	RHOG	0.492109566276436	1	0.420072649743456	1	0.366193006054792	0.999541554038578	0.300865797730643	0.764542684332407	0.0464094901311832	0.313667703408197	-0.463676886601764
chr11	3855224	3855579	355	+	exon	AC090587.4	0.779520961762319	1	0.690810275145653	1	0.489273311446838	0.999541554038578	1.39339271256954	1.8696660700489	0.00125133101734478	0.0206435614301634	-0.47627335747936
chr11	3855690	3855849	159	+	utr5	STIM1	0.243039027347172	1	0.224781915413853	1	0.403837005189955	0.999541554038578	0.832991596345432	1.16039776873561	0.00171242163752304	0.0268807026797735	-0.327406172390179
chr11	3856016	3856346	330	+	utr5	STIM1	0.50855891361696	1	0.628386529912686	1	0.591589310896713	0.999541554038578	1.51744198817419	1.16039776873561	0.00171242163752304	0.0268807026797735	0.357044219438579
chr11	4385468	4385663	195	-	exon	TRIM21	0.746238013422186	1	0.687488749966523	1	0.578253553884088	0.999541554038578	0.388517856769093	0.670575650791725	0.0837844271661564	0.447071199583156	-0.282057794022632
chr11	6320206	6320505	299	-	utr5	PRKCDBP	0.806775794222052	1	0.892121422158322	1	0.87693027710127	0.999541554038578	1.70902899537004	1.27752068501617	0.00421648135872066	0.0552281733091545	0.431508310353872
chr11	6390493	6390700	207	+	utr5	SMPD1	0.524566848773866	1	0.464291428446536	1	0.450516650085653	0.999541554038578	-0.410879204575292	-0.22143698983318	0.56517640579647	0.94540847120664	-0.189442214742112
chr11	6391518	6391941	423	+	utr5	SMPD1	0.963645597967677	1	0.895006591374769	1	0.938750489259206	0.999541554038578	-0.185652098782707	-0.22143698983318	0.56517640579647	0.94540847120664	0.0357848910504729
chr11	6477050	6477155	105	-	utr3	ARFIP2	0.739441171109196	1	0.79187038342721	1	0.784586180806162	0.999541554038578	0.141891591183579	-0.291727754305723	0.415064748669126	0.890974403368318	0.433619345489302
chr11	6482159	6482280	121	+	utr3	TIMM10B	0.613330277106761	1	0.569239453102122	1	0.767607925498559	0.999541554038578	-0.528358776484198	-0.032932906991518	0.936667703774969	0.998177796572314	-0.49542586949268
chr11	6547184	6547295	111	+	utr3	DNHD1	0.742245810925445	1	0.721768545004618	1	0.327074471455725	0.999541554038578	0.178415157887955	0.415348274562484	0.386957368122401	0.874263947077099	-0.236933116674529
chr11	6557096	6557305	209	+	exon	DNHD1	0.851614208152519	1	0.882423454994589	1	0.848528478897862	0.999541554038578	0.278187805144449	0.415348274562484	0.386957368122401	0.874263947077099	-0.137160469418034
chr11	6567200	6567418	218	+	exon	DNHD1	0.63985253029928	1	0.663151975053165	1	0.615433545108834	0.999541554038578	0.700439532827741	0.415348274562484	0.386957368122401	0.874263947077099	0.285091258265257
chr11	6599984	6600108	124	-	utr3	RRP8	0.856858996139998	1	0.80010215216176	1	0.759698361442462	0.999541554038578	-0.54107991033006	-0.330333110597622	0.385646004849298	0.874263947077099	-0.210746799732439
chr11	6611946	6612187	241	-	exon	TAF10	0.584855847018512	1	0.539881897883931	1	0.732557381466093	0.999541554038578	-0.635768776110059	-0.508478515809813	0.152920770569903	0.614767193104575	-0.127290260300247
chr11	6618823	6618982	159	-	utr3	TPP1	0.990648551112888	1	0.919832956430458	1	0.958560001710273	0.999541554038578	-0.85358243980931	-0.948946199928809	0.0103493906917962	0.109940771460883	0.0953637601194992
chr11	6619153	6619408	255	-	utr3	TPP1	0.659581396401406	1	0.750869564303689	1	0.711261309675912	0.999541554038578	-0.615412021247324	-0.948946199928809	0.0103493906917962	0.109940771460883	0.333534178681485
chr11	6682010	6682188	178	-	utr3	MRPL17	0.689122049168104	1	0.611311352635662	1	0.659138745970367	0.999541554038578	-0.127084261678054	0.16006689204996	0.685874356045236	0.968471500302507	-0.287151153728014
chr11	6683190	6683316	126	-	utr5	MRPL17	0.536320142631413	1	0.628856493484482	1	0.715258345424144	0.999541554038578	0.657809057135775	0.16006689204996	0.685874356045236	0.968471500302507	0.497742165085816
chr11	8730429	8730687	258	-	exon	ST5	0.629681265395886	1	0.556261503975365	1	0.243491004889579	0.999541554038578	1.67393908409832	1.34481342023203	0.000818858232515398	0.0144514195627936	0.329125663866292
chr11	8911451	8911600	149	+	exon	AKIP1	0.978981673596396	1	0.939324549897022	1	0.924749819735447	0.999541554038578	0.41055858377016	0.171308074167293	0.667251226754042	0.964546383928815	0.239250509602867
chr11	8964271	8964394	123	-	utr5	TMEM9B	0.886669645134377	1	0.840117873620661	1	0.99581006320955	0.999541554038578	-0.00999548991587879	-0.282721869464797	0.514879047679883	0.929754170111985	0.272726379548918
chr11	9139574	9139751	177	-	utr3	DENND5A	0.339171965855124	1	0.308958785379606	1	0.462772771531568	0.999541554038578	0.293829355438153	0.658293828238825	0.0901338909086458	0.466598040252729	-0.364464472800672
chr11	9203853	9203953	100	-	exon	DENND5A	0.491444726778794	1	0.455122890343606	1	0.742559707770057	0.999541554038578	0.310926646431398	0.658293828238825	0.0901338909086458	0.466598040252729	-0.347367181807428
chr11	9204059	9204184	125	-	utr3	DENND5A	0.791823330647483	1	0.740723068933094	1	0.902657987678716	0.999541554038578	0.264516336533268	0.658293828238825	0.0901338909086458	0.466598040252729	-0.393777491705557
chr11	9265184	9265334	150	-	utr5	DENND5A	0.344457061954249	1	0.403060060334357	1	0.272820756567013	0.999541554038578	1.6767077559707	0.658293828238825	0.0901338909086458	0.466598040252729	1.01841392773188
chr11	9280850	9280960	110	-	utr3	TMEM41B	0.602910806684731	1	0.628927577999367	1	0.439496474469072	0.999541554038578	0.321069892452713	-0.826888670387727	0.0391399969411704	0.280951476227521	1.14795856284044
chr11	9314441	9314571	130	-	utr5	TMEM41B	0.718139671365264	1	0.666092825495284	1	0.802117872723578	0.999541554038578	-1.18026580353161	-0.826888670387727	0.0391399969411704	0.280951476227521	-0.353377133143882
chr11	9573680	9573938	258	+	utr5	WEE1	0.694866982863078	1	0.751818752400349	1	0.538449770577564	0.999541554038578	0.272364622467344	0.0510143163228163	0.911575552495649	0.996533784359644	0.221350306144528
chr11	9573956	9574328	372	+	exon	WEE1	0.932447004531353	1	0.888233129053639	1	0.977490356333601	0.999541554038578	0.103177556085923	0.0510143163228163	0.911575552495649	0.996533784359644	0.0521632397631064
chr11	9756111	9756359	248	-	exon	RP11-540A21.2	0.971393997501957	1	0.9962005698758	1	0.952527963263962	0.999541554038578	-2.44628773926063	-2.88522181042133	4.36415571745266e-07	2.09859717708159e-05	0.438934071160708
chr11	10305090	10305190	100	+	utr5	ADM	0.806799310373221	1	0.843084227541832	1	0.482081403976868	0.999541554038578	0.215497508801907	-0.109333861053293	0.851577827143985	0.990258769854549	0.3248313698552
chr11	10306556	10306782	226	+	utr3	ADM	0.819574892051372	1	0.78453038183016	1	0.957204415116045	0.999541554038578	-0.427094403590991	-0.109333861053293	0.851577827143985	0.990258769854549	-0.317760542537698
chr11	10778749	10778958	209	+	exon	CTR9	0.356391330773201	1	0.308833753927794	1	0.240369075228196	0.999541554038578	-0.413126806659974	0.10203803776945	0.809107855990279	0.988656384695637	-0.515164844429424
chr11	10808753	10808927	174	-	utr5	EIF4G2	0.87105749407196	1	0.797112798240298	1	0.913762815402737	0.999541554038578	0.0393092159605912	-0.0946170286336284	0.799222145318532	0.986704259667675	0.13392624459422
chr11	10853088	10853268	180	-	exon	ZBED5	0.694716367243987	1	0.714170486988997	1	0.590454574087648	0.999541554038578	0.737801259335358	0.00375409896575077	0.993162927153945	0.998868136456595	0.734047160369607
chr11	11942427	11942983	556	+	exon	USP47	0.670705615486435	1	0.621671088224933	1	0.640813502217674	0.999541554038578	-0.74022549412509	-0.396198725366685	0.341032081309844	0.844742165960755	-0.344026768758405
chr11	11956126	11956370	244	+	utr3	USP47	0.966511683037134	1	0.981553451384178	1	0.94671499703681	0.999541554038578	-0.0342721829125157	-0.396198725366685	0.341032081309844	0.844742165960755	0.361926542454169
chr11	11963223	11963333	110	-	utr3	DKK3	0.318293814632134	1	0.34779088536106	1	0.145936736633159	0.999541554038578	2.92490334523462	1.42299583728392	0.00133364959196522	0.0217943113669472	1.5019075079507
chr11	11994869	11995031	162	-	intron	DKK3	0.0480242264323777	1	0.0334944446668263	1	0.00155201233675928	0.13667114698856	-1.31337540753279	1.42299583728392	0.00133364959196522	0.0217943113669472	-2.73637124481671
chr11	12001438	12001680	242	-	exon	DKK3	0.87816451570515	1	0.930407203609743	1	0.6627344883258	0.999541554038578	0.824975552382208	1.42299583728392	0.00133364959196522	0.0217943113669472	-0.598020284901711
chr11	12008435	12008619	184	-	utr5	DKK3	0.796850226771748	1	0.865571959107817	1	0.662862311184755	0.999541554038578	1.73816344122919	1.42299583728392	0.00133364959196522	0.0217943113669472	0.315167603945273
chr11	12259793	12260054	261	+	exon	MICAL2	0.499935520261743	1	0.539602536337545	1	0.245832028752105	0.999541554038578	-0.078608037667519	-0.594302595692415	0.208701439154086	0.708407349264716	0.515694558024896
chr11	12377581	12377708	127	+	exon	PARVA	0.640179489711264	1	0.581535174191914	1	0.701528153024592	0.999541554038578	-0.462550434295922	-0.0468596661692481	0.898578304444089	0.995226629643824	-0.415690768126674
chr11	12532764	12532864	100	+	utr3*	PARVA	0.692677010454153	1	0.646334462406933	1	0.684688831535569	0.999541554038578	-0.14099371545373	-0.0468596661692481	0.898578304444089	0.995226629643824	-0.0941340492844819
chr11	12532950	12533188	238	+	intergenic	NA	0.111740679287259	1	0.0949082526215124	1	0.0502414430683511	0.999541554038578	-0.679309501002371	NA	NA	NA	NA
chr11	12674426	12674704	278	+	utr5	TEAD1	0.810646570967269	1	0.873663062665722	1	0.668135721091208	0.999541554038578	-0.254048840013456	-0.605268682637346	0.178810291833306	0.662286698605495	0.351219842623889
chr11	12674777	12674883	106	+	utr5	TEAD1	0.916155960599891	1	0.86276310654831	1	0.996221438793755	0.999541554038578	-0.226456713817968	-0.605268682637346	0.178810291833306	0.662286698605495	0.378811968819377
chr11	12675320	12675511	191	+	utr5	TEAD1	0.935521892825173	1	0.877015370856763	1	0.989088102366928	0.999541554038578	-0.421249835724398	-0.605268682637346	0.178810291833306	0.662286698605495	0.184018846912947
chr11	12942427	12942587	160	+	utr3	TEAD1	0.722316089849255	1	0.766995909977138	1	0.605302179850281	0.999541554038578	0.072176343020241	-0.605268682637346	0.178810291833306	0.662286698605495	0.677445025657587
chr11	12960006	12960132	126	+	intergenic	NA	0.690373024389189	1	0.725539170524913	1	0.581727974120373	0.999541554038578	-1.25424019098293	NA	NA	NA	NA
chr11	12961555	12961656	101	+	intergenic	NA	0.904983317480122	1	0.843120842889933	1	0.59152717592125	0.999541554038578	-1.55059468168809	NA	NA	NA	NA
chr11	12979962	12980288	326	-	exon	LINC00958	0.760754221775416	1	0.692677410631496	1	0.70688346942023	0.999541554038578	-0.572856309340264	-1.10461390360925	0.00531196111294171	0.0661516223931674	0.531757594268986
chr11	12980719	12980846	127	-	exon	LINC00958	0.569188451434435	1	0.627776271307678	1	0.597566391407234	0.999541554038578	-0.414484504035904	-1.10461390360925	0.00531196111294171	0.0661516223931674	0.690129399573346
chr11	13009353	13009558	205	+	intergenic	NA	0.680209219022807	1	0.718543305582437	1	0.4048974454186	0.999541554038578	-1.53869391801699	NA	NA	NA	NA
chr11	13010589	13011088	499	+	exon	RASSF10	0.852869326643385	1	0.789579702595923	1	0.572014361493304	0.999541554038578	-2.27107425747099	-2.32228872325409	1.03965264789473e-07	5.76846930178104e-06	0.0512144657830964
chr11	13668688	13668813	125	+	utr5	FAR1	0.833341759532026	1	0.889299559977937	1	0.707983530500814	0.999541554038578	0.588960153876844	0.164410322831712	0.697758757577398	0.970301530812637	0.424549831045133
chr11	14358754	14359179	425	-	utr5	RRAS2	0.591866165419726	1	0.670281178198602	1	0.327693778306967	0.999541554038578	-0.532652652570487	-1.08116750266114	0.0315753636632458	0.243830273061089	0.548514850090657
chr11	14499676	14499840	164	-	utr5	COPB1	0.895849395241231	1	0.948975157397431	1	0.652825722303162	0.999541554038578	0.736949005513255	0.351074916145235	0.383773532486478	0.873224733028578	0.38587408936802
chr11	14520224	14520326	102	-	utr5	RP11-140L24.4	0.978526201586227	1	0.932192997570553	1	0.972915881502013	0.999541554038578	0.132675802541475	NA	NA	NA	NA
chr11	16738643	16738828	185	+	utr5	C11orf58	0.795545461354608	1	0.734729259212035	1	0.906530613494662	0.999541554038578	-0.150695932507895	-0.197142043459048	0.634111045079852	0.959515322844798	0.0464461109511526
chr11	16826143	16826453	310	-	exon	PLEKHA7	0.541303163386682	1	0.622889512377222	1	0.623452942659778	0.999541554038578	-0.503750939084826	-0.814858007056124	0.0287100664026894	0.228738599909091	0.311107067971298
chr11	17168885	17169022	137	-	exon	PIK3C2A	0.75751874571334	1	0.740295306214698	1	0.340797127252755	0.999541554038578	-1.05538039164055	-0.919783369332042	0.0724056983495943	0.413231487361116	-0.135597022308506
chr11	18394598	18394702	104	+	utr5	LDHA	0.993546903799925	1	0.931483076042425	1	0.907293617839564	0.999541554038578	1.36073906542675	1.02356364406496	0.0220635182457269	0.191791176098323	0.337175421361793
chr11	20387985	20388107	122	+	utr3	PRMT3	0.445286187466751	1	0.416935603405763	1	0.434433328824626	0.999541554038578	-1.70822494528416	-0.940943218082701	0.0466014232144088	0.314702158325557	-0.76728172720146
chr11	27363065	27363187	122	-	exon	CCDC34	0.468838635957399	1	0.430743469513059	1	0.304062084183758	0.999541554038578	-0.559359123135492	-0.227501629652333	0.610499674244417	0.952307548593286	-0.331857493483158
chr11	27368085	27368212	127	-	exon	LGR4	0.969442272104291	1	0.936732599560527	1	0.966340686414734	0.999541554038578	0.156891821015041	-0.00742650063105368	0.989645461835345	0.998478536588803	0.164318321646095
chr11	27472607	27472721	114	-	utr5	LGR4	0.612967234850289	1	0.566525560727136	1	0.549597672321051	0.999541554038578	-0.583044092125178	-0.00742650063105368	0.989645461835345	0.998478536588803	-0.575617591494124
chr11	27657837	27658567	730	-	utr3	BDNF	0.785768975451886	1	0.840263181878254	1	0.592632884187313	0.999541554038578	-2.07241850155226	-2.23343513668851	5.67376283129206e-05	0.00151408413840765	0.161016635136244
chr11	27700128	27700468	340	-	utr5	BDNF	0.909408768448185	1	0.947150289220551	1	0.830348368489277	0.999541554038578	-2.33637462494116	-2.23343513668851	5.67376283129206e-05	0.00151408413840765	-0.102939488252654
chr11	27890954	27891106	152	-	exon	HSP90AA2P	0.993459043067006	1	0.940830768777021	1	0.757339799906231	0.999541554038578	0.401031960683658	0.449468423170079	0.365952524803723	0.86137356909311	-0.0484364624864212
chr11	30331095	30331222	127	+	exon	ARL14EP	6.35861653193407e-05	0.0352267355869147	2.74021089969799e-06	0.0318412506544907	1.01758840817427e-08	1.18284476566178e-05	-9.29341193967521	-0.570704835492939	0.247548048975323	0.753715328590124	-8.72270710418227
chr11	32091088	32091282	194	+	utr5	RCN1	0.730959397446525	1	0.659277209403389	1	0.781900973037205	0.999541554038578	-0.363672706658765	-0.214745521136378	0.548538630677958	0.941259459544464	-0.148927185522388
chr11	32091335	32091446	111	+	exon	RCN1	0.701255819053097	1	0.776707097216345	1	0.654561524726701	0.999541554038578	0.0802484352803148	-0.214745521136378	0.548538630677958	0.941259459544464	0.294993956416693
chr11	32105342	32105466	124	+	utr3	RCN1	0.721753378145341	1	0.773575487619308	1	0.955143088563822	0.999541554038578	0.217372586279041	-0.214745521136378	0.548538630677958	0.941259459544464	0.432118107415418
chr11	32892835	32892937	102	+	utr5*	QSER1	0.999011205121351	1	0.944159286523349	1	0.967566524539793	0.999541554038578	0.217114421615418	-0.49046710002444	0.257377123529285	0.766242882552531	0.707581521639858
chr11	32893144	32893279	135	+	utr5	QSER1	0.736277506296281	1	0.780978898875763	1	0.652028142229334	0.999541554038578	-0.370614099252754	-0.49046710002444	0.257377123529285	0.766242882552531	0.119853000771686
chr11	32935079	32935228	149	+	exon	QSER1	0.704481154694888	1	0.66509494030365	1	0.564134163072784	0.999541554038578	-1.05968318595144	-0.49046710002444	0.257377123529285	0.766242882552531	-0.569216085927002
chr11	32976531	32976631	100	+	utr3	QSER1	0.579243965315416	1	0.592879586076698	1	0.265918683651645	0.999541554038578	0.516768438735775	-0.49046710002444	0.257377123529285	0.766242882552531	1.00723553876021
chr11	33709869	33709970	101	-	utr3	CD59	0.489906631292336	1	0.455417130032188	1	0.597457016956184	0.999541554038578	1.74346745076651	1.92266140743947	6.56832464198203e-08	3.84349868929859e-06	-0.179193956672961
chr11	33710080	33710273	193	-	utr3	CD59	0.708390309033084	1	0.664038459578344	1	0.775180577307236	0.999541554038578	1.84308426759814	1.92266140743947	6.56832464198203e-08	3.84349868929859e-06	-0.0795771398413301
chr11	33717443	33717544	101	-	exon	CD59	0.767709829672713	1	0.870896323605903	1	0.835701699565828	0.999541554038578	1.99036560555891	1.92266140743947	6.56832464198203e-08	3.84349868929859e-06	0.0677041981194373
chr11	33722339	33722521	182	-	utr5	CD59	0.79914943626811	1	0.914883103823441	1	0.955897116449875	0.999541554038578	2.19358926096284	1.92266140743947	6.56832464198203e-08	3.84349868929859e-06	0.270927853523369
chr11	33736302	33736405	103	-	utr5	CD59	0.811452365521492	1	0.884174693042571	1	0.79480171132827	0.999541554038578	2.02300081644339	1.92266140743947	6.56832464198203e-08	3.84349868929859e-06	0.100339409003925
chr11	34051739	34051871	132	+	utr5	CAPRIN1	0.692269102651729	1	0.761137417398925	1	0.5384416700079	0.999541554038578	0.59701046786146	-0.0583438766357548	0.896344049994681	0.995060236293196	0.655354344497214
chr11	34146234	34146366	132	+	utr3	NAT10	0.612393234042891	1	0.550485569405151	1	0.561404499821319	0.999541554038578	-0.474224967746808	-0.460954524193082	0.20859516755377	0.708407349264716	-0.0132704435537261
chr11	34357265	34358002	737	-	utr5	ABTB2	0.967892314144043	1	0.976943689958709	1	0.769568186952402	0.999541554038578	-0.00727186545988149	-0.23696828742641	0.608339615802494	0.952307548593286	0.229696421966529
chr11	34438937	34439071	134	+	utr5	CAT	0.734060505489321	1	0.722219407106949	1	0.529327831030374	0.999541554038578	-0.715121126785726	-0.44304739044072	0.299276034849425	0.808861350059369	-0.272073736345005
chr11	34916216	34916341	125	+	utr5	PDHX	0.600006061634708	1	0.550992807729316	1	0.695493552215557	0.999541554038578	0.428061568350975	0.0689628954091298	0.873028916604779	0.991796828065007	0.359098672941845
chr11	35139188	35139308	120	+	utr5	CD44	0.209967294321887	1	0.240780948265231	1	0.339846865354545	0.999541554038578	2.03382086207457	1.13420484178152	0.00562843700968058	0.0690307900722642	0.899616020293057
chr11	35618406	35620222	1816	+	utr3	FJX1	0.966400589289129	1	0.979092818390796	1	0.96837568050811	0.999541554038578	-1.43607141521758	-1.58361197818804	0.00074852446745045	0.0134177669038489	0.147540562970461
chr11	35620320	35620638	318	+	utr3	FJX1	0.687261540584361	1	0.729735446262905	1	0.435722359534672	0.999541554038578	-1.10547007921027	-1.58361197818804	0.00074852446745045	0.0134177669038489	0.478141898977766
chr11	35662835	35663179	344	+	utr5	TRIM44	0.552236827146274	1	0.65395636630688	1	0.677327957061672	0.999541554038578	0.00773358025584705	-0.51240736153038	0.164849930670779	0.638675130250349	0.520140941786227
chr11	35663353	35663587	234	+	exon	TRIM44	0.251528972937071	1	0.301117986784126	1	0.391324271097503	0.999541554038578	0.405601613524209	-0.51240736153038	0.164849930670779	0.638675130250349	0.918008975054589
chr11	43680758	43680909	151	+	utr5	HSD17B12	0.908741066706948	1	0.949794428215895	1	0.739093097476731	0.999541554038578	-0.340012286239293	-0.440123702038228	0.357739850915737	0.855475582436019	0.100111415798935
chr11	43880845	43880972	127	+	utr5	ALKBH3	0.801416010369802	1	0.83986010987041	1	0.67917568056575	0.999541554038578	0.0491071790929536	-0.121009252333272	0.783833082537205	0.983767619855718	0.170116431426226
chr11	43942643	43942804	161	+	utr5	C11orf96	0.307958125926625	1	0.291835024931622	1	0.12272887010136	0.999541554038578	6.74221150129202	6.49912800540953	1.60533654110519e-22	6.96142724360686e-20	0.243083495882497
chr11	43943237	43943483	246	+	utr3	C11orf96	0.815794713639501	1	0.813593729486375	1	0.59823804413614	0.999541554038578	5.55974675312487	6.49912800540953	1.60533654110519e-22	6.96142724360686e-20	-0.939381252284657
chr11	44083789	44083941	152	+	utr3	ACCS	0.754343379655055	1	0.795774135961972	1	0.73783762940509	0.999541554038578	0.0591956928699798	-0.414072289609737	0.286827016173825	0.797493389141879	0.473267982479717
chr11	44095688	44095907	219	+	utr5	EXT2	0.525235324305102	1	0.634299634015229	1	0.588796247466779	0.999541554038578	0.92441562512333	0.327870375207726	0.357688200166322	0.855475582436019	0.596545249915604
chr11	44244322	44244430	108	+	utr3	EXT2	0.951072014263939	1	0.893692675453553	1	0.850361922853498	0.999541554038578	0.485362569305277	0.327870375207726	0.357688200166322	0.855475582436019	0.15749219409755
chr11	44244541	44244706	165	+	utr3	EXT2	0.818829928506891	1	0.746396559053759	1	0.666864720023916	0.999541554038578	0.421963734808267	0.327870375207726	0.357688200166322	0.855475582436019	0.0940933596005405
chr11	45212664	45212988	324	+	exon	PRDM11	0.753628248883722	1	0.842808965147688	1	0.798486284336239	0.999541554038578	-0.182925109023064	-0.636460223855355	0.106326685992035	0.510942223529674	0.453535114832291
chr11	45227602	45227848	246	+	exon	PRDM11	0.892756444197127	1	0.834469516993002	1	0.805862227413371	0.999541554038578	-1.06717735256993	-0.636460223855355	0.106326685992035	0.510942223529674	-0.430717128714577
chr11	45227988	45228149	161	+	exon	PRDM11	0.914054006187266	1	0.862917130284768	1	0.82971074661524	0.999541554038578	-0.745728577120729	-0.636460223855355	0.106326685992035	0.510942223529674	-0.109268353265374
chr11	45804380	45804517	137	+	utr5	SLC35C1	0.498679228285618	1	0.455450828042352	1	0.273168128387031	0.999541554038578	-0.279024522249577	0.394288101552563	0.341888891273619	0.845805810481719	-0.673312623802141
chr11	45810993	45811165	172	+	exon	SLC35C1	0.676668610288069	1	0.724232177510992	1	0.911000199512158	0.999541554038578	1.00436170427022	0.394288101552563	0.341888891273619	0.845805810481719	0.610073602717659
chr11	45811287	45811435	148	+	utr3	SLC35C1	0.640915472180145	1	0.696193925922589	1	0.821860160208452	0.999541554038578	0.699414163255543	0.394288101552563	0.341888891273619	0.845805810481719	0.305126061702979
chr11	45933872	45934166	294	-	utr3	PHF21A	0.768454694565587	1	0.697043809451707	1	0.651523788871063	0.999541554038578	0.706832865853264	0.584996308869034	0.126405173544149	0.560866660761212	0.12183655698423
chr11	46277685	46277831	146	+	utr5	CREB3L1	0.412783776539328	1	0.501023420340879	1	0.342812757693174	0.999541554038578	3.12408102995864	2.19611422148908	3.09717829908746e-09	2.33577260295155e-07	0.927966808469551
chr11	46347561	46347686	125	+	utr5	DGKZ	0.496958286346586	1	0.438631285363361	1	0.512616772639029	0.999541554038578	0.0772041666195724	0.810969188621744	0.0457529761545512	0.310604211295503	-0.733765022002172
chr11	46379870	46380184	314	+	utr3	DGKZ	0.808011158063283	1	0.880613344978245	1	0.84043332487804	0.999541554038578	1.45307961233973	0.810969188621744	0.0457529761545512	0.310604211295503	0.64211042371799
chr11	46380271	46380459	188	+	utr3	DGKZ	0.537608097808611	1	0.59073332367763	1	0.683652440092029	0.999541554038578	1.53506311172897	0.810969188621744	0.0457529761545512	0.310604211295503	0.724093923107225
chr11	46381697	46381830	133	+	utr5	MDK	0.923888059664929	1	0.988199113664211	1	0.880242331047416	0.999541554038578	0.850965892401993	0.609863456703722	0.113368227956672	0.529327830744052	0.241102435698271
chr11	46381995	46382124	129	+	utr5	MDK	0.593783969501517	1	0.651673032993076	1	0.574618665778074	0.999541554038578	1.19960034039689	0.609863456703722	0.113368227956672	0.529327830744052	0.589736883693164
chr11	46396974	46397275	301	-	utr3	AMBRA1	0.837803846717386	1	0.921984608146775	1	0.929461616638287	0.999541554038578	-0.330843024155092	-0.622004752466003	0.0920501621565854	0.471691525176307	0.291161728310911
chr11	46397333	46397721	388	-	utr3	AMBRA1	0.964253017563197	1	0.932903320919994	1	0.884322842290588	0.999541554038578	-0.530968112085303	-0.622004752466003	0.0920501621565854	0.471691525176307	0.0910366403806999
chr11	46428715	46428856	141	-	exon	RP11-425L10.1	0.647461627374598	1	0.731873047238456	1	0.931361299244838	0.999541554038578	0.400698751550012	-0.0121830473072098	0.973012464976136	0.99846783197211	0.412881798857222
chr11	46615630	46615730	100	-	exon	HARBI1	0.830670024629341	1	0.84298038943593	1	0.61442204276712	0.999541554038578	-0.0699226457985122	-0.198915054510748	0.717838533903387	0.974364008102686	0.128992408712236
chr11	46678556	46678706	150	-	utr3	ARHGAP1	0.912917630067823	1	0.829775525587144	1	0.704895354411439	0.999541554038578	0.228537174962088	0.0522609205988609	0.897527604056856	0.995060236293196	0.176276254363227
chr11	46705711	46705873	162	+	utr3	ZNF408	0.925258267900501	1	0.977606729273469	1	0.910099827121903	0.999541554038578	-0.057489226188135	-0.46695828019469	0.205857942805152	0.705206321766162	0.409469054006555
chr11	46858553	46858660	107	-	utr3	LRP4	0.794719999668137	1	0.839482196745727	1	0.847151364514808	0.999541554038578	0.596973935391531	0.26548378611768	0.495566379577034	0.921888613578114	0.331490149273851
chr11	47186285	47186406	121	-	utr5	PACSIN3	0.739413323771804	1	0.691874285582578	1	0.402282163794676	0.999541554038578	0.233080779840875	0.0757115110327391	0.855543442654943	0.990688779592103	0.157369268808136
chr11	47239534	47239696	162	-	utr3	ACP2	0.32722418147	1	0.287167004411519	1	0.239257528425657	0.999541554038578	-0.594854903522684	0.0613192473691483	0.870121834135396	0.991796828065007	-0.656174150891833
chr11	47248675	47248788	113	+	utr5	NR1H3	0.579249225013025	1	0.53071656327808	1	0.385844033947014	0.999541554038578	-0.0062876691156207	-0.400969800909787	0.310719932271376	0.820525910596387	0.394682131794166
chr11	47268684	47268836	152	+	utr3	NR1H3	0.512856606092913	1	0.470946694852268	1	0.397125296926192	0.999541554038578	-0.708318306614132	-0.400969800909787	0.310719932271376	0.820525910596387	-0.307348505704346
chr11	47408559	47408730	171	+	utr5	SLC39A13	0.514414891690387	1	0.571377859073143	1	0.501417170380668	0.999541554038578	0.9010926060097	0.284092333422278	0.432871853029111	0.897177375461098	0.617000272587422
chr11	47410048	47410165	117	+	utr5	SLC39A13	0.744343908032621	1	0.830042698916031	1	0.862764529218223	0.999541554038578	0.41013254268819	0.284092333422278	0.432871853029111	0.897177375461098	0.126040209265912
chr11	47425194	47425321	127	-	utr3	PSMC3	0.817797514317461	1	0.739546970060244	1	0.713483052745612	0.999541554038578	-0.128028566014674	-0.0863905291549497	0.819024044483189	0.988861458042204	-0.0416380368597243
chr11	47425815	47426003	188	-	utr3	PSMC3	0.640802253214038	1	0.563415854469472	1	0.459211915528947	0.999541554038578	-0.00968929709213591	-0.0863905291549497	0.819024044483189	0.988861458042204	0.0767012320628138
chr11	47552956	47553129	173	-	utr5	CELF1	0.919571472181582	1	0.844206748973731	1	0.961883347208845	0.999541554038578	0.230108109970445	-0.027447170087402	0.939072679901584	0.998311997492889	0.257555280057847
chr11	47571594	47571734	140	+	utr3	PTPMT1	0.451578507604441	1	0.393446185416075	1	0.3342787087857	0.999541554038578	-0.957168444227802	-0.274938548302586	0.494729527153549	0.921390584967926	-0.682229895925216
chr11	47573245	47573347	102	+	exon	PTPMT1	0.749341991982153	1	0.713554498205047	1	0.781036929297736	0.999541554038578	-0.37968448751168	-0.274938548302586	0.494729527153549	0.921390584967926	-0.104745939209094
chr11	47579126	47579257	131	+	exon	NDUFS3	0.996629819845169	1	0.915191312225961	1	0.861767153483734	0.999541554038578	0.56038118604096	0.10833317427605	0.772412375299854	0.982078824491096	0.45204801176491
chr11	47642410	47642516	106	-	utr5	MTCH2	0.685750063597112	1	0.635691413192356	1	0.804129523735645	0.999541554038578	-0.124692136776079	-0.276443511198825	0.460801403437606	0.908469974234465	0.151751374422747
chr11	47767141	47767318	177	-	utr5	FNBP4	0.596870030538179	1	0.566962166594097	1	0.454121378912073	0.999541554038578	-0.257364108703603	0.156699205649277	0.692664590877681	0.969566732967712	-0.41406331435288
chr11	47779002	47779153	151	-	utr3	NUP160	0.987850550292148	1	0.940097155008957	1	0.912651733663333	0.999541554038578	0.511508112420851	0.169078748522325	0.703328653489363	0.971487853989961	0.342429363898526
chr11	47980578	47980761	183	+	utr5	PTPRJ	0.787232299532064	1	0.854090578441058	1	0.894618363197949	0.999541554038578	0.836446043547388	0.179807838644256	0.628352949041193	0.957873384464302	0.656638204903131
chr11	57308398	57309498	1100	-	utr3	TNKS1BP1	0.813326797439437	1	0.88140265293084	1	0.964639115344441	0.999541554038578	0.659002636617649	0.389086123720179	0.339441603839241	0.843827854696866	0.26991651289747
chr11	57309738	57310435	697	-	utr3	TNKS1BP1	0.86306583323178	1	0.938107181456766	1	0.915091021155723	0.999541554038578	0.552379973320624	0.389086123720179	0.339441603839241	0.843827854696866	0.163293849600446
chr11	57312558	57312903	345	-	utr3	TNKS1BP1	0.610178583215508	1	0.534116453228178	1	0.476453594024656	0.999541554038578	0.124542075930357	0.389086123720179	0.339441603839241	0.843827854696866	-0.264544047789822
chr11	57313107	57313822	715	-	utr3	TNKS1BP1	0.93415545530972	1	0.980369666772215	1	0.892970172576795	0.999541554038578	0.554446784416661	0.389086123720179	0.339441603839241	0.843827854696866	0.165360660696482
chr11	57320424	57320541	117	-	exon	TNKS1BP1	0.731549661077047	1	0.781132667542197	1	0.754696927536742	0.999541554038578	0.637075694031115	0.389086123720179	0.339441603839241	0.843827854696866	0.247989570310936
chr11	57321911	57322012	101	-	utr5	TNKS1BP1	0.657176822189919	1	0.594012995111742	1	0.497401423668808	0.999541554038578	0.517128476104251	0.389086123720179	0.339441603839241	0.843827854696866	0.128042352384072
chr11	57646431	57646646	215	-	exon	YPEL4	0.423624330028705	1	0.404059134575909	1	0.0126961298177634	0.60483529918722	-1.79272872523053	-0.830732997815792	0.0786910247064421	0.430749528017932	-0.961995727414737
chr11	57660884	57661096	212	+	exon	CLP1	0.764311253199949	1	0.699804624501248	1	0.692728732273379	0.999541554038578	0.100729304059355	0.21259228737651	0.605731699825802	0.951931901988908	-0.111862983317155
chr11	57661306	57661596	290	+	utr3	CLP1	0.685116892556304	1	0.735530050864241	1	0.624078172379156	0.999541554038578	0.436220321700578	0.21259228737651	0.605731699825802	0.951931901988908	0.223628034324069
chr11	57667899	57668187	288	+	utr5	ZDHHC5	0.61075496281866	1	0.54512941109315	1	0.554203376808169	0.999541554038578	-0.30857671850243	-0.481077921198166	0.180180225408207	0.665070161698268	0.172501202695736
chr11	57672389	57672575	186	+	utr5	ZDHHC5	0.136980939148069	1	0.11850995800277	1	0.0771601279162542	0.999541554038578	-1.19707970562728	-0.481077921198166	0.180180225408207	0.665070161698268	-0.716001784429109
chr11	57699091	57699242	151	+	exon	ZDHHC5	0.129125507256863	1	0.116361564230924	1	0.243526549259522	0.999541554038578	-1.19728543225367	-0.481077921198166	0.180180225408207	0.665070161698268	-0.7162075110555
chr11	57699994	57700314	320	+	utr3	ZDHHC5	0.771382096358475	1	0.882381532757383	1	0.915578455078387	0.999541554038578	-0.259653852427684	-0.481077921198166	0.180180225408207	0.665070161698268	0.221424068770482
chr11	57712035	57712206	171	-	utr5	MED19	0.756891663844114	1	0.695745813650613	1	0.841915921401701	0.999541554038578	0.0604205153229624	0.0532280037978499	0.896395330674143	0.995060236293196	0.00719251152511252
chr11	57712613	57712734	121	+	utr5	TMX2-CTNND1	0.786738142393577	1	0.726014189235367	1	0.860577556629148	0.999541554038578	-0.74181916981844	NA	NA	NA	NA
chr11	57741507	57741839	332	+	utr5	C11orf31	0.691147231299026	1	0.774950763241603	1	0.846182525606058	0.999541554038578	0.119678861300427	-0.214654290281339	0.55461580804262	0.943277014547061	0.334333151581766
chr11	57761828	57762003	175	+	utr5	CTNND1	0.429354671987953	1	0.492436827165953	1	0.401681905952879	0.999541554038578	1.13369858607337	0.925508266324209	0.0134634422369679	0.134767613883977	0.208190319749166
chr11	57796504	57796809	305	+	exon	CTNND1	0.27760529047304	1	0.268847783609167	1	0.342745709763385	0.999541554038578	0.487879750995818	0.925508266324209	0.0134634422369679	0.134767613883977	-0.437628515328391
chr11	58579199	58579572	373	+	utr5	ZFP91-CNTF	0.630390862626654	1	0.714022958939069	1	0.562910101957153	0.999541554038578	-0.411752123231873	NA	NA	NA	NA
chr11	58617532	58617802	270	+	utr3	ZFP91	0.706010115748357	1	0.785888729387282	1	0.669102527396987	0.999541554038578	-0.671210641147472	-0.910376551337428	0.0325706499996795	0.248798537792008	0.239165910189956
chr11	59152148	59152298	150	+	exon	FAM111A	0.687596058952675	1	0.63494537971778	1	0.591471072626168	0.999541554038578	-0.461055076755604	-0.140736052867716	0.730953691035832	0.976153096020077	-0.320319023887888
chr11	59152775	59152979	204	+	exon	FAM111A	0.859816221271614	1	0.799520085427441	1	0.851016745418906	0.999541554038578	0.311273058641201	-0.140736052867716	0.730953691035832	0.976153096020077	0.452009111508917
chr11	59172174	59172380	206	+	intron	DTX4	0.700939902740863	1	0.623330092736861	1	0.543751510408383	0.999541554038578	-0.0683938241279303	-0.11370036177707	0.773868468456443	0.982935832435339	0.0453065376491393
chr11	59181939	59182325	386	+	exon	DTX4	0.640690315848223	1	0.570380458919991	1	0.595521987031287	0.999541554038578	-0.500220344861185	-0.11370036177707	0.773868468456443	0.982935832435339	-0.386519983084115
chr11	59204815	59205020	205	+	utr3	DTX4	0.961316332700453	1	0.875951163457267	1	0.831503714950683	0.999541554038578	0.312488984848139	-0.11370036177707	0.773868468456443	0.982935832435339	0.426189346625208
chr11	59576494	59576635	141	-	utr3	OSBP	0.540576326221736	1	0.494202197355091	1	0.523206328932477	0.999541554038578	-0.704235589652848	-0.165531784289464	0.65866394583803	0.963691677707749	-0.538703805363384
chr11	59668908	59669051	143	-	utr5	PATL1	0.468625998072307	1	0.521929586804475	1	0.458491200201382	0.999541554038578	0.107484110809145	-0.317165989344131	0.393024936048904	0.879084235701536	0.424650100153277
chr11	59754207	59754312	105	-	exon	AP000640.10	0.181972924860966	1	0.167874951401955	1	0.0901477760335914	0.999541554038578	-0.878114884520418	-3.19837914502211	1.59171088652855e-08	1.06482388893828e-06	2.32026426050169
chr11	59755040	59755263	223	+	utr5	STX3	0.373222373187862	1	0.336411660192492	1	0.156212466372728	0.999541554038578	-2.52010778659393	-1.54339870484258	3.03303025939862e-05	0.000886331008655066	-0.976709081751351
chr11	59755392	59755591	199	+	utr5	STX3	0.737690847105567	1	0.816887466195386	1	0.686435434449263	0.999541554038578	-1.26546661540519	-1.54339870484258	3.03303025939862e-05	0.000886331008655066	0.277932089437393
chr11	59800976	59801118	142	+	utr3	STX3	0.83233106906105	1	0.90451914914761	1	0.918897859933428	0.999541554038578	-1.25149191286333	-1.54339870484258	3.03303025939862e-05	0.000886331008655066	0.291906791979255
chr11	59806426	59806561	135	-	exon	MRPL16	0.872994543967799	1	0.825349098072221	1	0.647749263227261	0.999541554038578	0.243233478568608	0.285730266570496	0.470643495710267	0.912644496977234	-0.0424967880018889
chr11	60842126	60842398	272	+	exon	CCDC86	0.808792623842645	1	0.872058574094842	1	0.973100182578888	0.999541554038578	-0.180941964888952	-0.604927718002281	0.122390292150127	0.552806356029953	0.42398575311333
chr11	60906376	60906570	194	-	utr5	PRPF19	0.267768494514978	1	0.345516346752299	1	0.460945444688214	0.999541554038578	0.39063535458135	-0.317244104088181	0.382767242039028	0.872917835084217	0.707879458669531
chr11	60924482	60924710	228	+	utr5	TMEM132A	0.856985534206825	1	0.786239092955521	1	0.748225027853964	0.999541554038578	0.171204237155974	-0.144580347457227	0.711798695810301	0.972705705794311	0.315784584613201
chr11	60936414	60937086	672	-	utr3	SLC15A3	0.67976707963278	1	0.746881368014407	1	0.804603791902841	0.999541554038578	0.332153060755584	2.07133246665162	4.91668070703005e-06	0.000177146401023023	-1.73917940589604
chr11	61333257	61333372	115	+	utr5	TKFC	0.850648198750245	1	0.796055724491839	1	0.806505658256487	0.999541554038578	-0.859087418793359	-0.63073332553782	0.0859265043449591	0.454209671639744	-0.22835409325554
chr11	61391188	61391288	100	+	utr5*	TMEM216	0.656105847267345	1	0.749137310011264	1	0.927739049457622	0.999541554038578	0.636625733976018	-0.433815703038967	0.340528011495725	0.844657007188743	1.07044143701498
chr11	61398404	61398506	102	+	utr3	TMEM216	0.672535206731133	1	0.634940274538743	1	0.721972134672412	0.999541554038578	-0.804323231706454	-0.433815703038967	0.340528011495725	0.844657007188743	-0.370507528667488
chr11	61403135	61403337	202	-	utr3	CPSF7	0.708255781784214	1	0.641865908027066	1	0.571518117946128	0.999541554038578	-0.630146539664972	-0.61551378357413	0.0842721513175051	0.448687770794627	-0.0146327560908418
chr11	61404589	61404724	135	-	utr3	CPSF7	0.459301402070085	1	0.524100645650698	1	0.497748685726853	0.999541554038578	-0.0436751687638161	-0.61551378357413	0.0842721513175051	0.448687770794627	0.571838614810314
chr11	61429802	61429902	100	-	utr5	CPSF7	0.000223569412344888	0.0812814544756383	2.3783704954529e-05	0.276081247112172	0.000647522793126831	0.0663180003712156	-7.56080889187706	-0.61551378357413	0.0842721513175051	0.448687770794627	-6.94529510830293
chr11	61446035	61446248	213	+	utr3	RP11-286N22.8	0.678551730590102	1	0.747820386720309	1	0.754905376188428	0.999541554038578	0.235438996070213	0.175934092145936	0.810200918545748	0.988827838688624	0.0595049039242774
chr11	61473026	61473168	142	+	intron	RP11-286N22.8	0.377173649973474	1	0.327920859258249	1	0.295542220590521	0.999541554038578	-0.611390272854655	0.175934092145936	0.810200918545748	0.988827838688624	-0.787324365000591
chr11	61743811	61744307	496	+	utr3	DAGLA	0.981595397245096	1	0.89007987326926	1	0.828755424901569	0.999541554038578	1.46301196313323	1.54615056909139	2.48222870492846e-05	0.000744178294697318	-0.0831386059581678
chr11	61786165	61786380	215	+	utr3	MYRF	0.825210268421299	1	0.881274889601499	1	0.962597041292475	0.999541554038578	0.0410759611329961	-0.21105524405601	0.603585340350891	0.951523748568808	0.252131205189006
chr11	61786475	61786795	320	+	utr3	MYRF	0.942082877925219	1	0.893185039658592	1	0.767412785804635	0.999541554038578	-0.16221281096547	-0.21105524405601	0.603585340350891	0.951523748568808	0.0488424330905403
chr11	61792905	61793011	106	+	utr5	FADS2	0.355960577651619	1	0.383068527138013	1	0.320192166124182	0.999541554038578	1.7386175430506	-0.425309314770603	0.394010273150399	0.879384159455069	2.1639268578212
chr11	61795795	61796162	367	+	exon	FEN1	0.596361751700923	1	0.666824870530461	1	0.724460332065464	0.999541554038578	0.437785171686377	-0.17520561277935	0.763187424964294	0.981233250276737	0.612990784465727
chr11	61796865	61797012	147	+	utr3	FEN1	0.466980744427362	1	0.443603802452	1	0.135483875584288	0.999541554038578	-0.93935281375637	-0.17520561277935	0.763187424964294	0.981233250276737	-0.76414720097702
chr11	61816713	61816822	109	-	exon	FADS1	0.843732447642446	1	0.774056477056607	1	0.896599396928004	0.999541554038578	-0.0148113129884934	-0.0280850393824234	0.939892943965267	0.998355841421982	0.0132737263939299
chr11	61891376	61891558	182	-	utr5	FADS3	0.841746699754959	1	0.887040739874753	1	0.859629956526669	0.999541554038578	0.781573054270865	0.296141208791962	0.494585736437471	0.921334767079437	0.485431845478903
chr11	61962494	61962775	281	+	utr3	BEST1	0.634592704456541	1	0.601697730241131	1	0.288128337213851	0.999541554038578	-1.59402311227813	-0.78335728297873	0.189283771418706	0.677759820868748	-0.810665829299396
chr11	61967346	61967649	303	-	utr5	FTH1	0.910988123124016	1	0.833252673190623	1	0.885771776110879	0.999541554038578	-0.238261483421637	-0.285800825909591	0.426832920839866	0.89525053115178	0.0475393424879541
chr11	62421242	62421449	207	+	intron	SCGB1A1	0.377192559563644	1	0.363182334380649	1	0.00828500769158936	0.45265139658411	-4.44763279582421	-3.88325438105203	6.42537074392104e-05	0.00169050599290768	-0.564378414772174
chr11	62517415	62517670	255	-	exon	AHNAK	0.86555187935667	1	0.930592153104906	1	0.994512671416456	0.999541554038578	-0.693543619882628	-0.949662941906687	0.0127592834801203	0.129604625342737	0.256119322024059
chr11	62517929	62518738	809	-	exon	AHNAK	0.654470771925142	1	0.736680860388769	1	0.75348431533194	0.999541554038578	-0.519071178208244	-0.949662941906687	0.0127592834801203	0.129604625342737	0.430591763698443
chr11	62518867	62519031	164	-	exon	AHNAK	0.803514775682087	1	0.871532568099195	1	0.960018081658884	0.999541554038578	-0.611132218245089	-0.949662941906687	0.0127592834801203	0.129604625342737	0.338530723661598
chr11	62520498	62520950	452	-	exon	AHNAK	0.873479781194968	1	0.947958272796959	1	0.997730179062057	0.999541554038578	-0.770687874930117	-0.949662941906687	0.0127592834801203	0.129604625342737	0.17897506697657
chr11	62521188	62521368	180	-	exon	AHNAK	0.743562705301947	1	0.664929977805519	1	0.73454831150754	0.999541554038578	-0.928491400648323	-0.949662941906687	0.0127592834801203	0.129604625342737	0.0211715412583634
chr11	62522024	62522186	162	-	exon	AHNAK	0.717712737942336	1	0.652393937563966	1	0.509609579960157	0.999541554038578	-1.12217181951112	-0.949662941906687	0.0127592834801203	0.129604625342737	-0.172508877604431
chr11	62523146	62523421	275	-	exon	AHNAK	0.582547507415798	1	0.654219381427894	1	0.663437852392572	0.999541554038578	-0.483346302065064	-0.949662941906687	0.0127592834801203	0.129604625342737	0.466316639841623
chr11	62523797	62523912	115	-	exon	AHNAK	0.805842931148162	1	0.740945268459473	1	0.629869921186361	0.999541554038578	-1.00082825837244	-0.949662941906687	0.0127592834801203	0.129604625342737	-0.0511653164657516
chr11	62525529	62525686	157	-	exon	AHNAK	0.992459832069005	1	0.923238710139936	1	0.956949526989468	0.999541554038578	-0.83208693174433	-0.949662941906687	0.0127592834801203	0.129604625342737	0.117576010162357
chr11	62526287	62526545	258	-	exon	AHNAK	0.73024833173643	1	0.826861473930551	1	0.856460611572089	0.999541554038578	-0.657614813147082	-0.949662941906687	0.0127592834801203	0.129604625342737	0.292048128759605
chr11	62526667	62526836	169	-	exon	AHNAK	0.879413357953161	1	0.965304179153178	1	0.976807814888908	0.999541554038578	-0.800186065578683	-0.949662941906687	0.0127592834801203	0.129604625342737	0.149476876328004
chr11	62526959	62527217	258	-	exon	AHNAK	0.916356877665084	1	0.989580415383027	1	0.941724598184806	0.999541554038578	-0.752119572254889	-0.949662941906687	0.0127592834801203	0.129604625342737	0.197543369651798
chr11	62528932	62529141	209	-	exon	AHNAK	0.367112240368721	1	0.422709694901249	1	0.471837477789472	0.999541554038578	-0.239583000614875	-0.949662941906687	0.0127592834801203	0.129604625342737	0.710079941291812
chr11	62532770	62533067	297	-	exon	AHNAK	0.970641376144874	1	0.945069795620818	1	0.903889026667183	0.999541554038578	-0.946181326080716	-0.949662941906687	0.0127592834801203	0.129604625342737	0.00348161582597117
chr11	62533537	62534060	523	-	exon	AHNAK	0.826844293237892	1	0.919188982977824	1	0.999658535903125	0.999744542832136	-0.855808288662108	-0.949662941906687	0.0127592834801203	0.129604625342737	0.0938546532445791
chr11	62546630	62546848	218	-	utr5	AHNAK	0.648836489379462	1	0.732084284564551	1	0.757405964717545	0.999541554038578	-0.593454791805095	-0.949662941906687	0.0127592834801203	0.129604625342737	0.356208150101592
chr11	62572602	62572710	108	-	utr3	RP11-864I4.1	0.110488645727947	1	0.172854656316316	1	0.383679863897669	0.999541554038578	0.913492150329915	0.554601249152427	0.324235616246748	0.830763227095809	0.358890901177488
chr11	62578647	62578989	342	-	exon	RP11-864I4.1	0.578045513775768	1	0.618024058295555	1	0.458057300187748	0.999541554038578	0.137383755314019	0.554601249152427	0.324235616246748	0.830763227095809	-0.417217493838408
chr11	62601492	62601835	343	-	utr5	MTA2	0.578482328086351	1	0.714942850719865	1	0.779218304326683	0.999541554038578	-0.0683185489740834	-0.475667379136707	0.194239736889171	0.684603450016926	0.407348830162624
chr11	62615541	62615739	198	-	utr3	B3GAT3	0.619649886421204	1	0.66753744385913	1	0.720971773324594	0.999541554038578	0.481239954602261	0.0206947766666165	0.957952789007115	0.99846783197211	0.460545177935645
chr11	62646481	62646600	119	-	utr5	GANAB	0.738520961445442	1	0.672832613390193	1	0.68650432616543	0.999541554038578	-0.024663765788544	-0.455229313696307	0.206517525413009	0.705950392332422	0.430565547907763
chr11	62647842	62648132	290	-	exon	INTS5	0.658056382593302	1	0.583429442846296	1	0.427613922280534	0.999541554038578	-0.589616864183422	-0.257180971699386	0.541171609033152	0.938834279048289	-0.332435892484037
chr11	62648437	62648645	208	-	exon	INTS5	0.843287207674583	1	0.7632141391804	1	0.619944138797306	0.999541554038578	-0.295324910135934	-0.257180971699386	0.541171609033152	0.938834279048289	-0.0381439384365482
chr11	62649516	62649670	154	-	exon	INTS5	0.617641615530438	1	0.576941772935787	1	0.313415383719407	0.999541554038578	-0.92655763058833	-0.257180971699386	0.541171609033152	0.938834279048289	-0.669376658888945
chr11	62664869	62665017	148	-	exon	RP11-831H9.11	0.587677449239076	1	0.65650323642007	1	0.756682027686489	0.999541554038578	0.0643408615391645	NA	NA	NA	NA
[truncated: 9,733 more rows]
