# Supplementary material for: Limits in the detection of m6A changes using MeRIP/m6A-seq
Source: Sci Rep. 2020 Apr 20;10:6590. doi: 10.1038/s41598-020-63355-3 (PMC7170965; doi:10.1038/s41598-020-63355-3)
Supplement: Supplementary file 3 — Supplementary information 3. [file 41598_2020_63355_MOESM3_ESM.zip › additional_file4_v2/macs2_deq_results/negative_neg_control_mocks_deq_results.txt]

seqnames	start	end	width	strand	annot	main.gene	deseq2.p	deseq2.padj	edger.p	edger.padj	qnb.p	qnb.padj	metdiff.p	metdiff.padj	peak.l2fc	gene.l2fc	gene.p	gene.padj	diff.l2fc
chr1	629153	629264	111	+	exon	MTND1P23	0.907188997415821	0.999973739231949	0.569895791434122	1	0.465454994906498	0.997732700004053	0.390021047452444	0.773437351802993	-0.968038265509196	-0.926856980799868	1.34834534251963e-07	4.66195287485375e-05	-0.0411812847093276
chr1	629885	629967	82	+	exon	MTND2P28	0.694282655777287	0.999973739231949	0.384947546297102	1	0.289167088316854	0.997732700004053	0.636507411305659	0.874205304595509	-0.61764936431932	-0.565947867711439	0.000893334737635365	0.0120955089873819	-0.0517014966078811
chr1	630458	630570	112	+	exon	MTND2P28	0.9819261584543	0.999973739231949	0.48340921670649	1	0.487481095684877	0.997732700004053	0.63647936871669	0.874205304595509	-0.7202347140669	-0.565947867711439	0.000893334737635365	0.0120955089873819	-0.154286846355462
chr1	633971	634077	106	+	exon	MTATP6P1	0.596777095092599	0.999973739231949	0.704395307190403	1	0.760463602766024	0.997732700004053	0.112513715632654	0.612555166515809	-0.820639274067212	-0.870665624486453	1.09835196126719e-05	0.00070250355871183	0.0500263504192415
chr1	729356	729502	146	-	exon	RP11-206L10.2	0.745419384404679	0.999973739231949	0.926739643073099	1	0.988618162538671	0.997732700004053	0.353089397195397	0.755366521097346	-0.115165460186748	-0.31992042399065	0.157599223560375	0.329748092737073	0.204754963803901
chr1	789070	789172	102	-	intron	RP5-857K21.4	0.772330790361426	0.999973739231949	0.964686473497631	1	0.938616851035268	0.997732700004053	0.678774308718392	0.889473043020843	-1.00823808558035	0.22880899788379	0.762657749666098	NA	-1.23704708346414
chr1	789289	789427	138	-	intron	RP5-857K21.4	0.417056515486827	0.999973739231949	0.272192520324816	1	0.0332958710025551	0.997732700004053	0.795107545110368	0.934457987245888	-1.88440593624848	0.22880899788379	0.762657749666098	NA	-2.11321493413227
chr1	841469	841646	177	+	exon	LINC01128	0.81670931206438	0.999973739231949	0.908744143194838	1	0.82367370701852	0.997732700004053	0.255686435105968	0.710857472516222	0.631335090612268	0.30494945095003	0.031712271941682	0.118555391731237	0.326385639662238
chr1	843046	843141	95	+	intron	LINC01128	0.929424046752925	0.999973739231949	0.631800244849951	1	0.598239121444728	0.997732700004053	0.724146776505125	0.906947054309796	0.464202317656804	0.30494945095003	0.031712271941682	0.118555391731237	0.159252866706774
chr1	843869	844007	138	+	intron	LINC01128	0.463155048435032	0.999973739231949	0.716064312178776	1	0.743947847615558	0.997732700004053	0.00608787799774502	0.416376741936289	0.54049975566499	0.30494945095003	0.031712271941682	0.118555391731237	0.23555030471496
chr1	844074	844236	162	+	intron	LINC01128	0.212752129355159	0.999973739231949	0.503234317637429	1	0.636582834976179	0.997732700004053	0.124634185638666	0.623914103838724	0.501463603861943	0.30494945095003	0.031712271941682	0.118555391731237	0.196514152911913
chr1	853849	854014	165	+	exon	LINC01128	0.965670323617538	0.999973739231949	0.485418954972071	1	0.624344188362851	0.997732700004053	0.761101353816787	0.92157470576427	-0.233164108088739	0.30494945095003	0.031712271941682	0.118555391731237	-0.538113559038769
chr1	854443	854596	153	+	exon	LINC01128	0.890167679408136	0.999973739231949	0.513280583277701	1	0.689679896540611	0.997732700004053	0.865202458132791	0.959399771433188	0.576160137927371	0.30494945095003	0.031712271941682	0.118555391731237	0.271210686977341
chr1	856290	856534	244	+	exon	LINC01128	0.162390495035009	0.999973739231949	0.361793348582317	1	0.399202644183907	0.997732700004053	0.238072099568352	0.703088092109304	0.146212703803021	0.30494945095003	0.031712271941682	0.118555391731237	-0.158736747147009
chr1	856614	856757	143	+	exon	LINC01128	0.502651418184239	0.999973739231949	0.860315188123191	1	0.866230568562347	0.997732700004053	0.1490676206848	0.644665628762072	0.271507931861893	0.30494945095003	0.031712271941682	0.118555391731237	-0.0334415190881374
chr1	903800	903880	80	+	intergenic	NA	0.277114444532099	0.999973739231949	0.174146907685145	1	0.53384191874237	0.997732700004053	0.935759881825285	0.981599836370787	0.0301184850421939	NA	NA	NA	NA
chr1	905550	905720	170	+	intron	RP11-54O7.16	0.81627579943351	0.999973739231949	0.532338867553213	1	0.496351698906763	0.997732700004053	0.803209974603704	0.938102495366898	0.155838555758952	0.280599707225124	0.828951787208119	NA	-0.124761151466172
chr1	917886	917989	103	-	exon	RP11-54O7.3	0.221138336955243	0.999973739231949	0.152309923582473	1	0.124785620883076	0.997732700004053	0.588437274825974	0.857870834332949	0.16596273756716	0.274861323851289	0.625086602194429	0.7699654620277	-0.108898586284129
chr1	919594	919822	228	-	exon	RP11-54O7.3	0.771634759880657	0.999973739231949	0.604132232241211	1	0.448853823876682	0.997732700004053	0.875954041765674	0.962342555857383	0.236780460564898	0.274861323851289	0.625086602194429	0.7699654620277	-0.0380808632863916
chr1	920004	920711	707	-	exon	RP11-54O7.3	0.84114214192803	0.999973739231949	0.970794925034937	1	0.955950909764492	0.997732700004053	0.00611758364079895	0.416751846081917	0.480623807571757	0.274861323851289	0.625086602194429	0.7699654620277	0.205762483720468
chr1	939821	940035	214	+	intron	SAMD11	0.659705666372937	0.999973739231949	0.482433320235703	1	0.344901289672811	0.997732700004053	0.90382607627619	0.971115380061291	0.149944384206185	0.263236962627154	0.592100568287755	0.745860791813515	-0.113292578420969
chr1	942828	943003	175	+	utr3	SAMD11	0.986179326306005	0.999973739231949	0.840879785598262	1	0.689921560598287	0.997732700004053	0.30782234515288	0.736205775175868	0.104059317852515	0.263236962627154	0.592100568287755	0.745860791813515	-0.159177644774639
chr1	944260	944619	359	+	utr3	SAMD11	0.413070924613501	0.999973739231949	0.793384707634754	1	0.557489603745376	0.997732700004053	0.377597166195982	0.768261719507843	-0.0552510857764299	0.263236962627154	0.592100568287755	0.745860791813515	-0.318488048403584
chr1	945086	945170	84	-	exon	NOC2L	0.680969793985382	0.999973739231949	0.707234886180183	1	0.831965965771704	0.997732700004053	0.162074098216315	0.656487496874614	0.118717271859834	0.0066462491443929	0.963148838434894	0.980164322381819	0.112071022715442
chr1	975092	975212	120	+	utr3	PLEKHN1	0.61510153602734	0.999973739231949	0.999861094767064	1	0.945903130336051	0.997732700004053	0.336843572857875	0.74852189773592	-0.646700269992219	-0.352370563691478	0.0139556512072501	0.0697694825757262	-0.294329706300741
chr1	975276	975466	190	-	utr3	PERM1	0.71005767284717	0.999973739231949	0.975739148525076	1	0.936237630767868	0.997732700004053	0.123611760660916	0.622966368838201	-0.317132290049924	-0.540034055343328	0.0344502045865087	0.125427378897955	0.222901765293404
chr1	998978	999073	95	-	utr3	HES4	0.964711359491154	0.999973739231949	0.724696519920038	1	0.686894350391276	0.997732700004053	0.562827720437408	0.847365491824926	-0.401761403619777	-0.1578365631617	0.551656140119752	0.71594094021012	-0.243924840458077
chr1	1000508	1000594	86	+	utr5*	ISG15	0.931955887652876	0.999973739231949	0.868532314725143	1	0.89787728915015	0.997732700004053	0.985873237914207	0.998782387301166	-0.590237102595451	-0.385188803574913	0.0917040152793653	0.23289149377473	-0.205048299020538
chr1	1011636	1011757	121	+	intron	ISG15	0.7977747895269	0.999973739231949	0.934267703544798	1	0.939319833200144	0.997732700004053	0.0375091018588714	0.523156552657425	0.0922588932095795	-0.385188803574913	0.0917040152793653	0.23289149377473	0.477447696784493
chr1	1014160	1014319	159	+	exon	ISG15	0.853141571902504	0.999973739231949	0.644200745650205	1	0.685369680940697	0.997732700004053	0.202476923919377	0.681574561591536	-0.32133159848165	-0.385188803574913	0.0917040152793653	0.23289149377473	0.0638572050932636
chr1	1046378	1046537	159	+	exon	AGRN	0.961499144992563	0.999973739231949	0.749274201695313	1	0.662234309205115	0.997732700004053	0.497689313106952	0.816194013304176	-0.0280752356820419	-0.150442177986435	0.517823293333207	0.690074310638495	0.122366942304394
chr1	1048178	1048324	146	+	exon	AGRN	0.722998750930726	0.999973739231949	0.9201611775264	1	0.981662053124849	0.997732700004053	0.0174948028916734	0.472966057197	-0.129174812481245	-0.150442177986435	0.517823293333207	0.690074310638495	0.021267365505191
chr1	1053714	1053874	160	+	exon	AGRN	0.574679818290817	0.999973739231949	0.907693844510116	1	0.99549847221213	0.997732700004053	0.189932353806209	0.671652769709182	0.0334747938157109	-0.150442177986435	0.517823293333207	0.690074310638495	0.183916971802146
chr1	1054994	1055808	814	+	utr3	AGRN	0.456867104088996	0.999973739231949	0.999648399179345	1	0.99734917555509	0.998036874050749	0.0540922634055598	0.551848685436341	-0.142816475061179	-0.150442177986435	0.517823293333207	0.690074310638495	0.00762570292525613
chr1	1063230	1063363	133	-	exon	RP11-54O7.18	0.27791667638333	0.999973739231949	0.473141347560358	1	0.516612137604176	0.997732700004053	0.211444027873554	0.68898086321057	0.264218282086939	-0.181434176262286	0.623989689391615	0.769005838165376	0.445652458349225
chr1	1065782	1066025	243	+	exon	RP11-465B22.3	0.643094496888158	0.999973739231949	0.989782414101183	1	0.917861660461011	0.997732700004053	0.185892686119443	0.669280236614504	-0.267686696911417	-0.190368485465361	0.406067937574622	0.595644539271874	-0.0773182114460557
chr1	1082148	1082991	843	-	utr3	C1orf159	0.775625913537631	0.999973739231949	0.66077163015985	1	0.655257748632812	0.997732700004053	0.061458464181848	0.563226660361645	-0.439230975024437	-0.476993747387475	0.00445877216443505	0.0337584663684313	0.0377627723630377
chr1	1083099	1083367	268	-	exon	C1orf159	0.501936446121169	0.999973739231949	0.971754195674286	1	0.944777700511066	0.997732700004053	0.271334103405385	0.718425907298362	-0.459318476617367	-0.476993747387475	0.00445877216443505	0.0337584663684313	0.017675270770108
chr1	1083483	1084075	592	-	utr3	C1orf159	0.557763932319042	0.999973739231949	0.921018877323403	1	0.94754618268918	0.997732700004053	0.434167515575078	0.793923482545431	-0.589206951131781	-0.476993747387475	0.00445877216443505	0.0337584663684313	-0.112213203744306
chr1	1093038	1093255	217	-	intron	C1orf159	0.692902814466912	0.999973739231949	0.419014268940021	1	0.299631795203951	0.997732700004053	0.891544018124967	0.96708878230776	-0.698011599411925	-0.476993747387475	0.00445877216443505	0.0337584663684313	-0.22101785202445
chr1	1093626	1093752	126	-	intron	C1orf159	0.234997017100402	0.999973739231949	0.501013645739978	1	0.701808108208436	0.997732700004053	0.208136222512107	0.685630080260902	-0.201914428184955	-0.476993747387475	0.00445877216443505	0.0337584663684313	0.27507931920252
chr1	1101541	1101693	152	-	intron	C1orf159	0.321233042932769	0.999973739231949	0.629918274389776	1	0.698484526002485	0.997732700004053	0.0474747207151075	0.544346207745754	-0.501325980682556	-0.476993747387475	0.00445877216443505	0.0337584663684313	-0.0243322332950803
chr1	1216974	1217250	276	-	utr3	SDF4	0.569551919960077	0.999973739231949	0.83475778812254	1	0.725284829843268	0.997732700004053	0.0805926261686027	0.587406622737763	-0.249867731793209	-0.274524368893895	0.0758735529392798	0.206633762086514	0.0246566371006862
chr1	1217393	1217745	352	-	utr3	SDF4	0.794109382588008	0.999973739231949	0.519426395433574	1	0.703142348639495	0.997732700004053	0.155066669509155	0.650220013477356	-0.386363624603694	-0.274524368893895	0.0758735529392798	0.206633762086514	-0.111839255709799
chr1	1218517	1218658	141	-	utr3	SDF4	0.949995288954014	0.999973739231949	0.423318769796188	1	0.545814533431866	0.997732700004053	0.160397391776476	0.655448265262228	-0.269536612915949	-0.274524368893895	0.0758735529392798	0.206633762086514	0.00498775597794626
chr1	1218869	1218957	88	-	exon	SDF4	0.536742322964008	0.999973739231949	0.159019158570425	1	0.322109293726197	0.997732700004053	0.416046180552148	0.784780710141711	-0.596273126560057	-0.274524368893895	0.0758735529392798	0.206633762086514	-0.321748757666162
chr1	1223317	1223398	81	-	exon	SDF4	0.897327661965934	0.999973739231949	0.260010717424864	1	0.557264320774935	0.997732700004053	0.611450115650278	0.865605612961704	-0.35768970741712	-0.274524368893895	0.0758735529392798	0.206633762086514	-0.0831653385232252
chr1	1223926	1224016	90	-	exon	SDF4	0.0638485805052608	0.999973739231949	0.236622230503505	1	0.607213897449385	0.997732700004053	0.00604082684752361	0.416376741936289	0.275646683439064	-0.274524368893895	0.0758735529392798	0.206633762086514	0.550171052332959
chr1	1228857	1228968	111	-	utr5	SDF4	0.363201996960132	0.999973739231949	0.662076644293613	1	0.814613574191027	0.997732700004053	0.0168487265294801	0.472966057197	-0.196764080542024	-0.274524368893895	0.0758735529392798	0.206633762086514	0.0777602883518713
chr1	1229946	1230183	237	-	intron	SDF4	0.874974687055295	0.999973739231949	0.809627232283994	1	0.844806924489836	0.997732700004053	0.327645548052741	0.744743243141467	-0.388809015636991	-0.274524368893895	0.0758735529392798	0.206633762086514	-0.114284646743096
chr1	1231516	1231613	97	-	intron	SDF4	0.189929710035741	0.999973739231949	0.299221709943739	1	0.315279439261172	0.997732700004053	0.318753839181463	0.740728662884189	-0.0910965001080717	-0.274524368893895	0.0758735529392798	0.206633762086514	0.183427868785823
chr1	1232618	1232772	154	+	exon	B3GALT6	0.246276466851594	0.999973739231949	0.453032654623516	1	0.351251868505876	0.997732700004053	0.0509432602081208	0.55019471382092	0.0889823983936667	-0.175742978890739	0.21495567919701	0.403636177772772	0.264725377284406
chr1	1232879	1233319	440	+	utr3	B3GALT6	0.729825238060186	0.999973739231949	0.939366705979735	1	0.998855832871521	0.999076205754467	0.212697854034295	0.68946382023526	-0.0226639597749422	-0.175742978890739	0.21495567919701	0.403636177772772	0.153079019115797
chr1	1233388	1233550	162	+	utr3	B3GALT6	0.977728416802701	0.999973739231949	0.827854201389153	1	0.701641355630062	0.997732700004053	0.388567756786525	0.772411355863707	-0.0650353997166165	-0.175742978890739	0.21495567919701	0.403636177772772	0.110707579174123
chr1	1233615	1234240	625	+	utr3	B3GALT6	0.947489066460786	0.999973739231949	0.214519006226662	1	0.337978592170652	0.997732700004053	0.579889447008797	0.853477090563434	-0.105334037506857	-0.175742978890739	0.21495567919701	0.403636177772772	0.0704089413838821
chr1	1234511	1234966	455	+	utr3	B3GALT6	0.914096864173622	0.999973739231949	0.364000941094131	1	0.33367955083031	0.997732700004053	0.482228319152893	0.810825246811331	-0.480994860987611	-0.175742978890739	0.21495567919701	0.403636177772772	-0.305251882096872
chr1	1235815	1236099	284	+	utr3*	B3GALT6	0.772445250992167	0.999973739231949	0.982456468112027	1	0.95951966637712	0.997732700004053	0.896518999908016	0.969033453111028	-0.864246739737427	-0.175742978890739	0.21495567919701	0.403636177772772	-0.688503760846688
chr1	1254928	1255495	567	-	utr3	UBE2J2	0.986209681047223	0.999973739231949	0.299293823748443	1	0.490968731589797	0.997732700004053	0.0765277262327829	0.580501078786332	-0.253897963877866	-0.186024531812228	0.149838542814029	0.319287953263902	-0.0678734320656385
chr1	1273142	1273369	227	-	utr5	UBE2J2	0.290922623460991	0.999973739231949	0.740219070319351	1	0.826335736877053	0.997732700004053	0.163141962471815	0.657183450623014	-0.2129892929114	-0.186024531812228	0.149838542814029	0.319287953263902	-0.0269647610991725
chr1	1292437	1292592	155	-	utr3	ACAP3	0.237302754419998	0.999973739231949	0.585163665022176	1	0.760098015512015	0.997732700004053	0.0399630518863603	0.528563521237678	-0.425889298728049	-0.495887677754856	0.00223875635173673	0.021664391852898	0.0699983790268066
chr1	1292678	1292918	240	-	utr3	ACAP3	0.177671663906375	0.999973739231949	0.80819574452934	1	0.94396334477932	0.997732700004053	0.16947005784249	0.660379701084409	-0.299616833535098	-0.495887677754856	0.00223875635173673	0.021664391852898	0.196270844219758
chr1	1293140	1293228	88	-	utr3	ACAP3	0.723953205565158	0.999973739231949	0.249360317472707	1	0.377734322290416	0.997732700004053	0.873003169721979	0.961786128390601	-0.54100063309619	-0.495887677754856	0.00223875635173673	0.021664391852898	-0.0451129553413338
chr1	1300114	1300583	469	-	utr3	ACAP3	0.572783049502171	0.999973739231949	0.325268849771722	1	0.261281404358401	0.997732700004053	0.757587073059154	0.920455088357875	-0.833430800708955	-0.495887677754856	0.00223875635173673	0.021664391852898	-0.337543122954099
chr1	1301190	1301270	80	-	intron	ACAP3	0.349257872589881	0.999973739231949	0.501027165506174	1	0.584986305849684	0.997732700004053	0.239212870720968	0.703886921866473	-1.1382684180613	-0.495887677754856	0.00223875635173673	0.021664391852898	-0.64238074030644
chr1	1306858	1307065	207	-	intron	ACAP3	0.660521830497067	0.999973739231949	0.828839052906689	1	0.928755373047422	0.997732700004053	0.108958874497211	0.609843012728218	-0.874304835281754	-0.495887677754856	0.00223875635173673	0.021664391852898	-0.378417157526898
chr1	1311508	1311792	284	-	utr3	CPSF3L	0.956676321705792	0.999973739231949	0.410313497704359	1	0.612751964223506	0.997732700004053	0.292430684023397	0.729562503910366	-0.496161518728906	-0.232696798756297	0.116376568619527	0.270947184303314	-0.263464719972609
chr1	1312340	1312429	89	-	utr3	CPSF3L	0.260452966374407	0.999973739231949	0.59412445445238	1	0.728057533554427	0.997732700004053	0.0621427906432217	0.563977688161728	-0.17741952474803	-0.232696798756297	0.116376568619527	0.270947184303314	0.0552772740082673
chr1	1312869	1313724	855	-	utr3	CPSF3L	0.0683591470446329	0.999973739231949	0.248237783247782	1	0.420975931000618	0.997732700004053	0.0696991643880318	0.572220437407872	0.107550393386575	-0.232696798756297	0.116376568619527	0.270947184303314	0.340247192142872
chr1	1313817	1314807	990	-	utr3	CPSF3L	0.618558875959938	0.999973739231949	0.741440026062632	1	0.785684628617613	0.997732700004053	0.164747344487384	0.658139620754739	-0.069421624277522	-0.232696798756297	0.116376568619527	0.270947184303314	0.163275174478775
chr1	1314912	1315655	743	-	utr3	CPSF3L	0.697689077054484	0.999973739231949	0.583545799940492	1	0.665715348246264	0.997732700004053	0.389138598588976	0.772655612431531	-0.0837364744988113	-0.232696798756297	0.116376568619527	0.270947184303314	0.148960324257486
chr1	1315885	1316107	222	-	intron	CPSF3L	0.426705710761666	0.999973739231949	0.949718687903364	1	0.980860751346682	0.997732700004053	0.382661997422329	0.769610052384638	-0.274090794574578	-0.232696798756297	0.116376568619527	0.270947184303314	-0.0413939958182805
chr1	1316210	1316350	140	-	exon	CPSF3L	0.146736232608167	0.999973739231949	0.464789443765079	1	0.601575169237614	0.997732700004053	0.146456045150549	0.642766240803684	-0.103653418390893	-0.232696798756297	0.116376568619527	0.270947184303314	0.129043380365404
chr1	1317412	1317595	183	-	exon	CPSF3L	0.618521462895295	0.999973739231949	0.218965768600494	1	0.391879643863624	0.997732700004053	0.910350393215996	0.972933558341997	-0.692469893930369	-0.232696798756297	0.116376568619527	0.270947184303314	-0.459773095174072
chr1	1317652	1317850	198	-	exon	RP5-890O3.9	0.684180883443522	0.999973739231949	0.239923388462408	1	0.364892917478327	0.997732700004053	0.948843645698504	0.986778734925185	-0.55406588445192	-0.429104683993002	0.013831270217979	0.0693724977790806	-0.124961200458918
chr1	1318858	1319840	982	-	utr3	CPSF3L	0.978627688804858	0.999973739231949	0.350742146777205	1	0.476250380119511	0.997732700004053	0.315114948442788	0.739039620846313	-0.209353340988688	-0.232696798756297	0.116376568619527	0.270947184303314	0.0233434577676087
chr1	1320822	1321128	306	-	utr3	CPSF3L	0.332530081314613	0.999973739231949	0.805814324152741	1	0.943811331356959	0.997732700004053	0.0179819973213252	0.472966057197	0.0833223252489333	-0.232696798756297	0.116376568619527	0.270947184303314	0.31601912400523
chr1	1327418	1327549	131	+	exon	CPTP	0.729859954405826	0.999973739231949	0.845025666347033	1	0.970321471736784	0.997732700004053	0.229928725675314	0.698516452643002	-0.401593932135508	-0.284314571297862	0.124751150752282	0.283593283850062	-0.117279360837647
chr1	1327617	1328075	458	+	utr3	CPTP	0.801262430959293	0.999973739231949	0.645204149745985	1	0.666686080357982	0.997732700004053	0.074173746431955	0.578212685585382	-0.26766618300319	-0.284314571297862	0.124751150752282	0.283593283850062	0.016648388294672
chr1	1328121	1328862	741	+	utr3	CPTP	0.988383316751307	0.999973739231949	0.466627269510999	1	0.50882480555589	0.997732700004053	0.128113008099451	0.626837235898252	-0.451914513531286	-0.284314571297862	0.124751150752282	0.283593283850062	-0.167599942233424
chr1	1333620	1333845	225	+	exon	TAS1R3	0.555725963822926	0.999973739231949	0.757333196550258	1	0.781920737221654	0.997732700004053	0.426930534174336	0.789796443113301	-0.6333628850265	-1.0656519128994	4.23472574179113e-05	0.00164006253282323	0.432289027872902
chr1	1334230	1334349	119	+	exon	TAS1R3	0.502699737765827	0.999973739231949	0.65947983516449	1	0.678058761774301	0.997732700004053	0.404826438174258	0.781702314213534	-0.479230399416941	-1.0656519128994	4.23472574179113e-05	0.00164006253282323	0.586421513482461
chr1	1335487	1335675	188	-	utr3	DVL1	0.701817478225828	0.999973739231949	0.264882049738363	1	0.49184045336442	0.997732700004053	0.293272166685159	0.729584623695544	-0.491355844764055	-0.201376554868652	0.239616055844538	0.433402069420455	-0.289979289895403
chr1	1335951	1336278	327	-	utr3	DVL1	0.894013913064142	0.999973739231949	0.57217950716489	1	0.430553241141528	0.997732700004053	0.105386647815788	0.607113427180822	-0.374883182052503	-0.201376554868652	0.239616055844538	0.433402069420455	-0.173506627183851
chr1	1352566	1352646	80	-	utr3*	MXRA8	0.63625719694157	0.999973739231949	0.477500048392181	1	0.580241272298497	0.997732700004053	0.920768705491174	0.976852701793949	-0.670966091725487	0.202045189072389	0.401819739864195	0.59225340009515	-0.873011280797876
chr1	1352924	1353345	421	-	utr3	MXRA8	0.85010289102046	0.999973739231949	0.64921236694326	1	0.66971034945826	0.997732700004053	0.477346332971976	0.809351789878037	0.15836075003767	0.202045189072389	0.401819739864195	0.59225340009515	-0.0436844390347184
chr1	1373777	1373911	134	-	utr3	AURKAIP1	0.825203218653911	0.999973739231949	0.356214143992315	1	0.336772012530807	0.997732700004053	0.139857486268072	0.639196198217174	-0.587613971095727	-0.42731099671943	0.0226995310003071	0.0956456163445475	-0.160302974376296
chr1	1374065	1374316	251	-	exon	AURKAIP1	0.766262142166819	0.999973739231949	0.682285298696313	1	0.767520179963537	0.997732700004053	0.155217714400348	0.650220013477356	-0.394052412526968	-0.42731099671943	0.0226995310003071	0.0956456163445475	0.0332585841924622
chr1	1375078	1375403	325	-	utr5	AURKAIP1	0.650381149786827	0.999973739231949	0.937091555876208	1	0.996332806947777	0.997732700004053	0.413667392843304	0.784751084079368	-0.377706867833542	-0.42731099671943	0.0226995310003071	0.0956456163445475	0.0496041288858878
chr1	1385851	1386232	381	-	exon	CCNL2	0.451820800135581	0.999973739231949	0.215577802073778	1	0.328714853503825	0.997732700004053	0.0650444478321907	0.566306049918949	-0.9867007197641	-0.196182043450824	0.130736939058473	0.292371376806265	-0.790518676313275
chr1	1386862	1387485	623	-	utr3	CCNL2	0.996109943992532	0.999973739231949	0.441915280940832	1	0.436379655931603	0.997732700004053	0.173226865436694	0.662717442131402	-0.484258061977042	-0.196182043450824	0.130736939058473	0.292371376806265	-0.288076018526218
chr1	1391144	1391246	102	-	utr3	CCNL2	0.502468670053742	0.999973739231949	0.290409011580502	1	0.356808083893022	0.997732700004053	0.640523122140111	0.875333790419276	-0.199510931365614	-0.196182043450824	0.130736939058473	0.292371376806265	-0.00332888791478991
chr1	1392587	1392674	87	-	utr3	CCNL2	0.071688809467804	0.999973739231949	0.0289179749839216	1	0.205754883979845	0.997732700004053	0.261838302752322	0.713051806244152	-0.361069682275801	-0.196182043450824	0.130736939058473	0.292371376806265	-0.164887638824977
chr1	1399577	1400176	599	+	exon	RP4-758J18.2	0.720653211891824	0.999973739231949	0.782070376488481	1	0.94938454550945	0.997732700004053	0.162139704187307	0.656487496874614	0.0176943123890636	0.077679286704292	0.52071081681032	0.691874015964567	-0.0599849743152284
chr1	1400222	1401408	1186	+	exon	RP4-758J18.2	0.857075924178708	0.999973739231949	0.239706678080099	1	0.368434060953488	0.997732700004053	0.666073287528514	0.885691554042111	0.0633520207092195	0.077679286704292	0.52071081681032	0.691874015964567	-0.0143272659950724
chr1	1401845	1402139	294	-	utr3	MRPL20	0.883319393421636	0.999973739231949	0.242417402189755	1	0.381710466448064	0.997732700004053	0.552716750513	0.84211826435146	-0.509823856031774	-0.176896188735017	0.208610153762179	0.395613071407337	-0.332927667296758
chr1	1402263	1402656	393	-	utr3	MRPL20	0.226956852248196	0.999973739231949	0.792545765715527	1	0.81418226594615	0.997732700004053	0.0646489805655608	0.566216265998752	0.0122247965489215	-0.176896188735017	0.208610153762179	0.395613071407337	0.189120985283938
chr1	1406638	1406764	126	-	exon	MRPL20	0.745915489284305	0.999973739231949	0.515804252580047	1	0.665096724491965	0.997732700004053	0.665696417226181	0.885521054645298	-0.748651354108976	-0.176896188735017	0.208610153762179	0.395613071407337	-0.571755165373959
chr1	1407175	1407287	112	-	utr5	MRPL20	0.179850375846987	0.999973739231949	0.38522467347448	1	0.462119651288753	0.997732700004053	0.0323721425503908	0.513093977040028	0.206824310332601	-0.176896188735017	0.208610153762179	0.395613071407337	0.383720499067618
chr1	1407398	1407576	178	-	utr5*	MRPL20	0.980953669316018	0.999973739231949	0.708502802834978	1	0.765190452259045	0.997732700004053	0.340846446493448	0.750973476260756	0.175281504807864	-0.176896188735017	0.208610153762179	0.395613071407337	0.352177693542881
chr1	1419066	1419222	156	-	utr3	ANKRD65	0.567228906931181	0.999973739231949	0.367322239413821	1	0.30206591440386	0.997732700004053	0.529912368552915	0.831155135088754	-0.54563479962128	-0.0470359087738429	0.896756874605059	0.945128501389508	-0.498598890847438
chr1	1430240	1430501	261	+	intergenic	NA	0.621220618086434	0.999973739231949	0.341921391084722	1	0.335587881353921	0.997732700004053	0.675586399157116	0.88858240795998	-0.576693818805167	NA	NA	NA	NA
chr1	1433596	1433743	147	-	intron	RP4-758J18.10	0.341098665713049	0.999973739231949	0.541296635292632	1	0.542359892270616	0.997732700004053	0.297042177896773	0.731504564620994	-0.758237121866351	-0.521253787491186	0.117103288147333	0.272081529541383	-0.236983334375165
chr1	1434517	1434598	81	-	exon	RP4-758J18.10	0.443554423097688	0.999973739231949	0.603936120450379	1	0.688880640976	0.997732700004053	0.452793358403108	0.799508281839799	-0.509149621771693	-0.521253787491186	0.117103288147333	0.272081529541383	0.0121041657194929
chr1	1434874	1435254	380	+	utr5	VWA1	0.692725042204672	0.999973739231949	0.349791412717315	1	0.382356285162028	0.997732700004053	0.738278439400024	0.913849218907862	-0.294703611912597	-0.495139028930931	0.00349953003487833	0.029051382582669	0.200435417018334
chr1	1437857	1438015	158	+	intron	VWA1	0.120042441449884	0.999973739231949	0.272722075383744	1	0.296140358556012	0.997732700004053	0.100457769247739	0.601628100976977	0.338410167036601	-0.495139028930931	0.00349953003487833	0.029051382582669	0.833549195967532
chr1	1438723	1438895	172	+	intron	VWA1	0.307779719782501	0.999973739231949	0.133938826514393	1	0.119660705268308	0.997732700004053	0.24789152521186	0.708405002485221	-0.365640660783261	-0.495139028930931	0.00349953003487833	0.029051382582669	0.12949836814767
chr1	1439033	1439392	359	+	utr3	VWA1	0.813642449107351	0.999973739231949	0.872102287604478	1	0.618583770576154	0.997732700004053	0.167346637193761	0.658901430687843	-0.443489740445375	-0.495139028930931	0.00349953003487833	0.029051382582669	0.0516492884855559
chr1	1439822	1439924	102	+	utr3	VWA1	0.847486021572534	0.999973739231949	0.946175775019307	1	0.849800988291156	0.997732700004053	0.082686350974161	0.588645895392964	-0.330601960330862	-0.495139028930931	0.00349953003487833	0.029051382582669	0.164537068600068
chr1	1440017	1440588	571	+	utr3	VWA1	0.766334278650553	0.999973739231949	0.600893097101854	1	0.599900402031173	0.997732700004053	0.230866828393094	0.698516913391127	-0.591298591517709	-0.495139028930931	0.00349953003487833	0.029051382582669	-0.0961595625867785
chr1	1440683	1440874	191	+	utr3	VWA1	0.304447580844541	0.999973739231949	0.721483339803502	1	0.816727397928351	0.997732700004053	0.0998531037572963	0.600940477911982	-0.23133401318635	-0.495139028930931	0.00349953003487833	0.029051382582669	0.263805015744581
chr1	1441080	1441636	556	+	utr3	VWA1	0.77461246471538	0.999973739231949	0.380065229353121	1	0.403027313336935	0.997732700004053	0.620999871867358	0.868902926390295	-0.00530167625675306	-0.495139028930931	0.00349953003487833	0.029051382582669	0.489837352674178
chr1	1441745	1441970	225	+	utr3	VWA1	0.808207038422268	0.999973739231949	0.662289015136311	1	0.769366633417528	0.997732700004053	0.432337720328194	0.792502035537436	-0.224737873997706	-0.495139028930931	0.00349953003487833	0.029051382582669	0.270401154933225
chr1	1442092	1442371	279	+	utr3	VWA1	0.694007439904752	0.999973739231949	0.329520875525247	1	0.463128264343228	0.997732700004053	0.0966818633919905	0.599397497708802	-0.465167838248628	-0.495139028930931	0.00349953003487833	0.029051382582669	0.0299711906823028
chr1	1442431	1442740	309	+	utr3	VWA1	0.564142966329772	0.999973739231949	0.975882441416034	1	0.963127626071164	0.997732700004053	0.110744605188584	0.611587940723	-0.231057424960993	-0.495139028930931	0.00349953003487833	0.029051382582669	0.264081603969938
chr1	1495888	1496154	266	+	utr3	ATAD3B	0.793273159763043	0.999973739231949	0.756014989219998	1	0.734708565840041	0.997732700004053	0.264791160741288	0.714802215201972	-0.546859886762258	-0.376206340613082	0.0272206810571746	0.107964054527185	-0.170653546149176
chr1	1511423	1511522	99	+	utr5*	ATAD3A	0.501826890828671	0.999973739231949	0.664302622008147	1	0.755068623612206	0.997732700004053	0.447009556942373	0.798078666079674	-0.325226407007954	-0.288742116822635	0.0877324122475906	0.226413714497836	-0.0364842901853187
chr1	1512173	1512262	89	+	utr5	ATAD3A	0.412538859655669	0.999973739231949	0.59015548549753	1	0.682944383157164	0.997732700004053	0.0487009007999617	0.546668154576001	0.152432232459944	-0.288742116822635	0.0877324122475906	0.226413714497836	0.441174349282579
chr1	1532776	1532903	127	+	intron	ATAD3A	0.888046522580287	0.999973739231949	0.949730826953033	1	0.971962912621937	0.997732700004053	0.904693547562926	0.971391586544507	-1.15786424640576	-0.288742116822635	0.0877324122475906	0.226413714497836	-0.86912212958313
chr1	1533999	1534082	83	+	utr3	ATAD3A	0.396229756372417	0.999973739231949	0.699667356861602	1	0.807926749052141	0.997732700004053	0.150787502670621	0.645809649614987	-0.0897477519204657	-0.288742116822635	0.0877324122475906	0.226413714497836	0.198994364902169
chr1	1535207	1535382	175	-	utr3	TMEM240	0.398147029056815	0.999973739231949	0.250186664385328	1	0.211996659409098	0.997732700004053	0.466289563145884	0.804737783524128	-1.26872206223088	-0.800650586878513	0.00106620951654592	0.0136084576520909	-0.46807147535237
chr1	1540801	1540986	185	-	utr3*	SSU72	0.549592037669371	0.999973739231949	0.687303481845778	1	0.709495894306532	0.997732700004053	0.708394868774882	0.90064144708028	-0.457516002746136	-0.129267889253516	0.364180148682031	0.55723740526197	-0.32824811349262
chr1	1541152	1541279	127	-	utr3*	SSU72	0.419590281630155	0.999973739231949	0.549978088379217	1	0.604586936363795	0.997732700004053	0.306875929135145	0.736205775175868	-0.256846337792537	-0.129267889253516	0.364180148682031	0.55723740526197	-0.127578448539021
chr1	1541681	1541832	151	-	utr3	SSU72	0.879993098962226	0.999973739231949	0.690582278770163	1	0.599304946160465	0.997732700004053	0.568338342767568	0.848962923404507	-0.390175290294982	-0.129267889253516	0.364180148682031	0.55723740526197	-0.260907401041466
chr1	1543950	1544036	86	-	exon	SSU72	0.964667375106636	0.999973739231949	0.377766224226706	1	0.57205184530102	0.997732700004053	0.285125517092793	0.724926680267676	-0.0502003119925916	-0.129267889253516	0.364180148682031	0.55723740526197	0.079067577260924
chr1	1544895	1545059	164	-	exon	SSU72	0.817773655447909	0.999973739231949	0.268028553740893	1	0.420251452081941	0.997732700004053	0.875377746034244	0.962342555857383	-0.135728759550188	-0.129267889253516	0.364180148682031	0.55723740526197	-0.00646087029667219
chr1	1562022	1562119	97	-	utr3	SSU72	0.973331485216489	0.999973739231949	0.773977579624199	1	0.80485066544073	0.997732700004053	0.960342619034127	0.990589384874472	-1.08065660886462	-0.129267889253516	0.364180148682031	0.55723740526197	-0.951388719611105
chr1	1564660	1564942	282	-	exon	SSU72	0.902657130093873	0.999973739231949	0.254308266716912	1	0.432929291657883	0.997732700004053	0.527413961302002	0.83018542593554	-0.149813596148279	-0.129267889253516	0.364180148682031	0.55723740526197	-0.0205457068947637
chr1	1598076	1598500	424	-	utr3	FNDC10	0.76860417572024	0.999973739231949	0.784486286100704	1	0.785937448709205	0.997732700004053	0.289768312903327	0.728029613087034	-0.271929163067612	-0.217977384271801	0.375979279172584	0.568857030899311	-0.0539517787958113
chr1	1599017	1599241	224	-	utr3	FNDC10	0.585424094183385	0.999973739231949	0.874056583786256	1	0.901639124446634	0.997732700004053	0.0735710123781819	0.577355461051713	-0.173538751796052	-0.217977384271801	0.375979279172584	0.568857030899311	0.0444386324757493
chr1	1599328	1599482	154	-	utr3	FNDC10	0.335232412416765	0.999973739231949	0.435899947975819	1	0.498079602161349	0.997732700004053	0.0648279005409926	0.566216265998752	0.231244218156998	-0.217977384271801	0.375979279172584	0.568857030899311	0.449221602428799
chr1	1615461	1615682	221	+	utr5	MIB2	0.659989414440225	0.999973739231949	0.819430796211401	1	0.922443868918967	0.997732700004053	0.304553343069486	0.735708330844952	-0.183829936841357	-0.665321070197265	0.00102751632017779	0.0132704582689969	0.481491133355908
chr1	1623378	1623594	216	+	utr5	MIB2	0.847409057806806	0.999973739231949	0.970126301336524	1	0.762770677165415	0.997732700004053	0.324393786007273	0.744259496440779	-0.557443491646635	-0.665321070197265	0.00102751632017779	0.0132704582689969	0.10787757855063
chr1	1623747	1623873	126	+	utr3	MIB2	0.502847779370847	0.999973739231949	0.862836563970438	1	0.983748842687932	0.997732700004053	0.0617528012266348	0.563366688011947	-0.384661307581519	-0.665321070197265	0.00102751632017779	0.0132704582689969	0.280659762615746
chr1	1646392	1646502	110	-	intron	CDK11B	0.720074237595246	0.999973739231949	0.924372966923161	1	0.93049358722094	0.997732700004053	0.767171848350721	0.92377911619845	-1.17202407212137	-0.125693045437221	0.38440705062779	0.576272402087921	-1.04633102668415
chr1	1649514	1649676	162	-	exon	CDK11B	0.947216988073618	0.999973739231949	0.467416509513233	1	0.638288429553249	0.997732700004053	0.601389674287295	0.862058502985402	-0.252181251743502	-0.125693045437221	0.38440705062779	0.576272402087921	-0.126488206306281
chr1	1662790	1662955	165	-	utr3	SLC35E2B	0.55461829132688	0.999973739231949	0.204225393000311	1	0.500127812065032	0.997732700004053	0.971007864308398	0.994036637999355	0.279068708386903	0.587852820841082	0.000555883608203928	0.00887858478065901	-0.308784112454179
chr1	1663344	1663526	182	-	utr3	SLC35E2B	0.659851570554105	0.999973739231949	0.224613997203687	1	0.322317441718687	0.997732700004053	0.867459471917374	0.959881303586558	0.541320957309772	0.587852820841082	0.000555883608203928	0.00887858478065901	-0.0465318635313102
chr1	1665081	1665875	794	-	utr3	SLC35E2B	0.933423412629984	0.999973739231949	0.602903286651948	1	0.612609143513929	0.997732700004053	0.125862104283115	0.623967105155786	0.484985668478845	0.587852820841082	0.000555883608203928	0.00887858478065901	-0.102867152362237
chr1	1671734	1671852	118	-	intron	SLC35E2B	0.167518668697291	0.999973739231949	0.0956428125024719	1	0.112679325205604	0.997732700004053	0.257774273453242	0.710857472516222	-0.18739791296634	0.587852820841082	0.000555883608203928	0.00887858478065901	-0.775250733807422
chr1	1672717	1672873	156	+	exon	RP11-345P4.6	0.0839989815388406	0.999973739231949	0.150099938192341	1	0.205980587494165	0.997732700004053	0.0398625147966868	0.528563521237678	-0.232781733708351	-0.569854936491622	0.00996185242086445	0.0564378801245697	0.337073202783272
chr1	1716394	1716495	101	-	exon	RP1-283E3.8	0.953796400638684	0.999973739231949	0.465166148798207	1	0.658156486026836	0.997732700004053	0.618675991357385	0.867902156561162	-0.378948048508325	-0.648754034361702	0.0205347352053513	0.089446262149729	0.269805985853378
chr1	1732357	1732477	120	-	utr3	SLC35E2	0.998905879759435	0.999973739231949	0.620971013485494	1	0.729627111217744	0.997732700004053	0.669260862182598	0.886352653696531	-0.224302077065007	-0.183215481369761	0.274260328945163	0.470789226337945	-0.0410865956952456
chr1	1746083	1746249	166	-	utr5*	SLC35E2	0.892257362172584	0.999973739231949	0.728666683434788	1	0.761533112299787	0.997732700004053	0.612595033091971	0.86572627327383	-0.704017400223791	-0.183215481369761	0.274260328945163	0.470789226337945	-0.52080191885403
chr1	1760517	1760625	108	-	intron	NADK	0.147193432350064	0.999973739231949	0.272841437365264	1	0.418996699558303	0.997732700004053	0.0325128518189993	0.513093977040028	-0.633967388480397	0.11699283042837	0.436959092699477	0.622769166290186	-0.750960218908767
chr1	1760873	1761046	173	-	intron	NADK	0.97981426581872	0.999973739231949	0.741752820444714	1	0.755098098446937	0.997732700004053	0.42764013951375	0.790077419076024	-0.63778604887898	0.11699283042837	0.436959092699477	0.622769166290186	-0.75477887930735
chr1	1786864	1787071	207	-	utr3	GNB1	0.296471405042623	0.999973739231949	0.761918683867031	1	0.771115063433167	0.997732700004053	0.209074510668737	0.686695334522445	0.694455826396128	0.452987362193111	0.00595929256284834	0.0405119618388863	0.241468464203017
chr1	1917741	1918012	271	-	utr3	TMEM52	0.927780881246106	0.999973739231949	0.669967462766268	1	0.70717054521081	0.997732700004053	0.135370486783326	0.633098655277248	-0.321661082093945	-0.303833303772384	0.252174439383562	0.447567751950164	-0.0178277783215609
chr1	2055613	2055859	246	+	exon	PRKCZ	0.842128660122895	0.999973739231949	0.457586937279343	1	0.519577851710971	0.997732700004053	0.503789432038919	0.819914627819227	-0.280809521965359	0.0970924977616467	0.506495643975283	0.681184120873246	-0.377902019727006
chr1	2055979	2056102	123	+	intron	PRKCZ	0.0441957475964773	0.999973739231949	0.0881069576125919	1	0.207662370624989	0.997732700004053	0.0243087189243403	0.48744100487209	0.351966180865538	0.0970924977616467	0.506495643975283	0.681184120873246	0.254873683103891
chr1	2056172	2056359	187	+	intron	PRKCZ	0.98136625576594	0.999973739231949	0.668154863661862	1	0.677786440979657	0.997732700004053	0.241901832204075	0.705037487035066	-0.146723288458505	0.0970924977616467	0.506495643975283	0.681184120873246	-0.243815786220151
chr1	2106133	2106213	80	+	intron	PRKCZ	0.661043153715898	0.999973739231949	0.51103451337354	1	0.489640887800734	0.997732700004053	0.666827845153923	0.886093669349879	-0.804137945939714	0.0970924977616467	0.506495643975283	0.681184120873246	-0.901230443701361
chr1	2173749	2173882	133	+	intron	PRKCZ	0.669759118698032	0.999973739231949	0.943257775859583	1	0.965863017402215	0.997732700004053	0.566164353886638	0.848476321612875	0.358729335338034	0.0970924977616467	0.506495643975283	0.681184120873246	0.261636837576387
chr1	2174631	2174777	146	+	exon	PRKCZ	0.0382059834017106	0.999973739231949	0.137932660423058	1	0.442695994917014	0.997732700004053	0.00153461292835133	0.338200981119649	0.485277936997617	0.0970924977616467	0.506495643975283	0.681184120873246	0.38818543923597
chr1	2175868	2176059	191	+	intron	PRKCZ	0.159015308231478	0.999973739231949	0.322783242062123	1	0.342994258251394	0.997732700004053	0.273117417488427	0.719908178001081	1.04783373808672	0.0970924977616467	0.506495643975283	0.681184120873246	0.950741240325074
chr1	2177132	2177217	85	+	intron	PRKCZ	0.442667002949375	0.999973739231949	0.606496723524051	1	0.626503287387626	0.997732700004053	0.796118135160756	0.935033648435531	0.627905714080266	0.0970924977616467	0.506495643975283	0.681184120873246	0.53081321631862
chr1	2178230	2178444	214	+	intron	PRKCZ	0.135767341620419	0.999973739231949	0.262582138344991	1	0.297565656558479	0.997732700004053	0.0108026586682279	0.446918011234284	0.697811420253901	0.0970924977616467	0.506495643975283	0.681184120873246	0.600718922492254
chr1	2178475	2178962	487	+	intron	PRKCZ	0.27387043274981	0.999973739231949	0.517578560826917	1	0.373044417943002	0.997732700004053	0.0896672443956447	0.595275139608629	0.315547686916355	0.0970924977616467	0.506495643975283	0.681184120873246	0.218455189154709
chr1	2179246	2179680	434	+	intron	PRKCZ	0.366969043065116	0.999973739231949	0.67528009048961	1	0.829316822921998	0.997732700004053	0.0274703330449182	0.497162074058772	0.572693842541976	0.0970924977616467	0.506495643975283	0.681184120873246	0.475601344780329
chr1	2179731	2179898	167	+	intron	PRKCZ	0.40470570171174	0.999973739231949	0.247006919965299	1	0.350067210055994	0.997732700004053	0.714456911916753	0.903023199842492	-0.329984356929045	0.0970924977616467	0.506495643975283	0.681184120873246	-0.427076854690692
chr1	2180266	2180869	603	+	intron	PRKCZ	0.301403597186117	0.999973739231949	0.139980054453185	1	0.11815662511779	0.997732700004053	0.689660008834595	0.893758591161624	-0.667117648068879	0.0970924977616467	0.506495643975283	0.681184120873246	-0.764210145830525
chr1	2181940	2182581	641	-	exon	RP11-181G12.2	0.570879171588539	0.999973739231949	0.948522535452706	1	0.93489946367054	0.997732700004053	0.202368014369416	0.681522487148694	-0.0538268021555717	-0.0399158859932691	0.801704924599778	0.888210352187138	-0.0139109161623025
chr1	2183497	2184347	850	-	exon	RP11-181G12.2	0.602023768159976	0.999973739231949	0.886282539985287	1	0.893966954333912	0.997732700004053	0.450563796946886	0.79901509997588	0.104942564861676	-0.0399158859932691	0.801704924599778	0.888210352187138	0.144858450854946
chr1	2184521	2185386	865	-	utr3	FAAP20	0.759255986445198	0.999973739231949	0.591291167375451	1	0.609177631738205	0.997732700004053	0.0787859240133353	0.58472200621216	-0.141650149819041	-0.491498553850037	0.00361708261786919	0.0296230504447841	0.349848404030997
chr1	2185649	2185915	266	-	intron	FAAP20	0.205294030533315	0.999973739231949	0.0379525216437491	1	0.112450067923779	0.997732700004053	0.465189149001774	0.804573411142449	-0.146156076711075	-0.491498553850037	0.00361708261786919	0.0296230504447841	0.345342477138962
chr1	2186884	2186994	110	-	utr3	FAAP20	0.702813032369885	0.999973739231949	0.381671983769919	1	0.536459079698327	0.997732700004053	0.949208986310819	0.986835288470887	-0.136405584414619	-0.491498553850037	0.00361708261786919	0.0296230504447841	0.355092969435418
chr1	2190527	2191120	593	-	exon	FAAP20	0.976875697106882	0.999973739231949	0.44631275907709	1	0.596143159806585	0.997732700004053	0.481945055511932	0.810606653416959	-0.644344900958481	-0.491498553850037	0.00361708261786919	0.0296230504447841	-0.152846347108444
chr1	2191333	2191428	95	-	exon	FAAP20	0.0274083496130134	0.999973739231949	0.058434017128696	1	0.226487932500023	0.997732700004053	0.00186228901610752	0.348083157374665	0.324712878451016	-0.491498553850037	0.00361708261786919	0.0296230504447841	0.816211432301054
chr1	2191781	2192709	928	-	utr3	FAAP20	0.761328729018634	0.999973739231949	0.197106953758912	1	0.308023815674309	0.997732700004053	0.826031043259562	0.946343479347797	-0.633961084707552	-0.491498553850037	0.00361708261786919	0.0296230504447841	-0.142462530857514
chr1	2229048	2229785	737	+	exon	SKI	0.971093457026034	0.999973739231949	0.636478710375405	1	0.480394818956532	0.997732700004053	0.125891162174245	0.623967105155786	0.113660661572333	0.282648545771981	0.254687574070888	0.45004677095098	-0.168987884199647
chr1	2240380	2240485	105	+	intron	SKI	0.789861770479382	0.999973739231949	0.562040703908661	1	0.657132307848135	0.997732700004053	0.204062503455058	0.682636014306849	-0.659403071929151	0.282648545771981	0.254687574070888	0.45004677095098	-0.942051617701132
chr1	2240667	2240803	136	+	intron	SKI	0.975103627478915	0.999973739231949	0.717201634996502	1	0.623848664526656	0.997732700004053	0.149903690579493	0.645050542658186	-0.718477862669227	0.282648545771981	0.254687574070888	0.45004677095098	-1.00112640844121
chr1	2282987	2283080	93	+	intron	SKI	0.287930974886937	0.999973739231949	0.381177257824018	1	0.487969103010269	0.997732700004053	0.301533731659586	0.733811720854834	-0.12945302165806	0.282648545771981	0.254687574070888	0.45004677095098	-0.412101567430041
chr1	2302937	2303018	81	+	exon	SKI	0.88142437561436	0.999973739231949	0.58232054719105	1	0.490529035788028	0.997732700004053	0.89370643607183	0.968112733871941	0.195917309950342	0.282648545771981	0.254687574070888	0.45004677095098	-0.0867312358216383
chr1	2306880	2307518	638	+	utr3	SKI	0.931098660021005	0.999973739231949	0.700633518508086	1	0.554766415576693	0.997732700004053	0.36047899465512	0.759766281156953	0.331937845506317	0.282648545771981	0.254687574070888	0.45004677095098	0.049289299734336
chr1	2307682	2308090	408	+	utr3	SKI	0.863675693046911	0.999973739231949	0.461613410661381	1	0.325262362523198	0.997732700004053	0.792434638181974	0.933341128712931	0.62516023840585	0.282648545771981	0.254687574070888	0.45004677095098	0.342511692633869
chr1	2308208	2308466	258	+	utr3	SKI	0.985079366619961	0.999973739231949	0.542976012998305	1	0.482476181580937	0.997732700004053	0.383279567524296	0.769700810346784	0.544841614820286	0.282648545771981	0.254687574070888	0.45004677095098	0.262193069048306
chr1	2376159	2376310	151	-	utr3	MORN1	0.163792777150863	0.999973739231949	0.0707325299859042	1	0.160763090104089	0.997732700004053	0.478652884415568	0.809599804829214	-0.127003081152466	-0.184017821880935	0.157610659407337	0.329748092737073	0.0570147407284684
chr1	2377202	2377339	137	-	utr3	MORN1	0.997546969730246	0.999973739231949	0.813440153876008	1	0.898123344658514	0.997732700004053	0.828211652104919	0.947077572050648	-0.157833675509818	-0.184017821880935	0.157610659407337	0.329748092737073	0.0261841463711164
chr1	2378723	2378825	102	-	utr3	MORN1	0.229133633761213	0.999973739231949	0.325110237872236	1	0.467539348965108	0.997732700004053	0.12359064019017	0.622966368838201	0.148988707322323	-0.184017821880935	0.157610659407337	0.329748092737073	0.333006529203258
chr1	2379368	2379449	81	-	intron	MORN1	0.223740857302652	0.999973739231949	0.0987626781097143	1	0.15909853689836	0.997732700004053	0.678706339879705	0.889473043020843	-0.139112239186847	-0.184017821880935	0.157610659407337	0.329748092737073	0.044905582694088
chr1	2380675	2380777	102	-	intron	MORN1	0.780552129311078	0.999973739231949	0.487634181649922	1	0.582402560844497	0.997732700004053	0.985128686758715	0.998780774826218	-0.652006902875196	-0.184017821880935	0.157610659407337	0.329748092737073	-0.467989080994261
chr1	2381129	2381288	159	-	intron	MORN1	0.165180878425484	0.999973739231949	0.304602529225402	1	0.287808011999178	0.997732700004053	0.0515296710547859	0.55019471382092	-0.284906042468303	-0.184017821880935	0.157610659407337	0.329748092737073	-0.100888220587368
chr1	2383141	2383479	338	-	intron	MORN1	0.643007254748471	0.999973739231949	0.377151400940808	1	0.407494572672992	0.997732700004053	0.784574442395358	0.930603150181559	-0.52954528709408	-0.184017821880935	0.157610659407337	0.329748092737073	-0.345527465213145
chr1	2383552	2383788	236	-	intron	MORN1	0.812285045525539	0.999973739231949	0.524412115692895	1	0.543061074363481	0.997732700004053	0.954457221955698	0.988889975147375	-0.383913999214129	-0.184017821880935	0.157610659407337	0.329748092737073	-0.199896177333195
chr1	2383871	2384381	510	-	intron	MORN1	0.675251198736874	0.999973739231949	0.285518233871423	1	0.376142168450568	0.997732700004053	0.1937669439513	0.675734809512628	-0.347195035420351	-0.184017821880935	0.157610659407337	0.329748092737073	-0.163177213539416
chr1	2384563	2384677	114	-	intron	MORN1	0.787522045572915	0.999973739231949	0.497166220858513	1	0.658511511573613	0.997732700004053	0.360346679944411	0.759761414529142	-0.192260866393243	-0.184017821880935	0.157610659407337	0.329748092737073	-0.00824304451230809
chr1	2385649	2385814	165	-	exon	MORN1	0.471385196322022	0.999973739231949	0.866630131981941	1	0.942787021018605	0.997732700004053	0.169923240723652	0.66086376907683	-0.150244429391841	-0.184017821880935	0.157610659407337	0.329748092737073	0.0337733924890936
chr1	2386057	2386491	434	-	exon	MORN1	0.828303303105408	0.999973739231949	0.591816714276401	1	0.747109584407446	0.997732700004053	0.671816671599756	0.887043980579083	-0.131674469561105	-0.184017821880935	0.157610659407337	0.329748092737073	0.0523433523198299
chr1	2392834	2393481	647	+	utr5	RER1	0.703335786384738	0.999973739231949	0.304029857866309	1	0.367218301278622	0.997732700004053	0.143098350267039	0.640879840723935	0.0162547359338877	0.171563362317976	0.240143804342829	0.433957789744498	-0.155308626384088
chr1	2403075	2403690	615	+	utr3	RER1	0.248475885166581	0.999973739231949	0.711253150809301	1	0.711020945381242	0.997732700004053	0.119926873775786	0.620414984277849	0.220199837483881	0.171563362317976	0.240143804342829	0.433957789744498	0.0486364751659057
chr1	2404321	2404583	262	+	utr3	RER1	0.587805075886282	0.999973739231949	0.794474392934656	1	0.919317342846051	0.997732700004053	0.355501274366737	0.756298118722187	0.156486475463735	0.171563362317976	0.240143804342829	0.433957789744498	-0.0150768868542411
chr1	2404863	2405033	170	+	utr3	RER1	0.567010342019901	0.999973739231949	0.741776294869742	1	0.83916323221475	0.997732700004053	0.274237426835856	0.720560087815524	-0.205161941473621	0.171563362317976	0.240143804342829	0.433957789744498	-0.376725303791597
chr1	2405069	2405637	568	+	utr3	RER1	0.264540702028615	0.999973739231949	0.874488357140302	1	0.95026034109952	0.997732700004053	0.0973717758751493	0.599770953698094	-0.0315795288352011	0.171563362317976	0.240143804342829	0.433957789744498	-0.203142891153177
chr1	2508103	2508245	142	-	utr3*	PANK4	0.188143499491466	0.999973739231949	0.250900177370429	1	0.365141215237407	0.997732700004053	0.326756948551962	0.74474317064897	-0.474808135019845	0.0109649151634017	0.941071968506853	0.968946743899812	-0.485773050183246
chr1	2508540	2508939	399	-	utr3	PANK4	0.873866282647467	0.999973739231949	0.48132847827009	1	0.600324602725054	0.997732700004053	0.534698214272399	0.833265618832374	-0.424958828400409	0.0109649151634017	0.941071968506853	0.968946743899812	-0.435923743563811
chr1	2563209	2563295	86	+	utr3	TNFRSF14	0.311065056035048	0.999973739231949	0.435945287760396	1	0.524529548442815	0.997732700004053	0.231368616728677	0.698516913391127	0.117193211757102	-0.535939702371441	0.0182943533671791	0.0831330263391984	0.653132914128542
chr1	2563581	2563775	194	+	utr3	TNFRSF14	0.405827683194508	0.999973739231949	0.732106687346094	1	0.838378196156397	0.997732700004053	0.377572623018984	0.768261719507843	-0.248560461534371	-0.535939702371441	0.0182943533671791	0.0831330263391984	0.28737924083707
chr1	2589504	2589728	224	+	utr3	FAM213B	0.608094952187215	0.999973739231949	0.838977728544912	1	0.90108700951283	0.997732700004053	0.15106254260801	0.646049708737808	0.233933844829194	0.011605130068981	0.946955655927218	0.97191851610106	0.222328714760213
chr1	2590450	2590610	160	+	utr3	FAM213B	0.581738262624088	0.999973739231949	0.15381997431504	1	0.445975607696688	0.997732700004053	0.930764056949533	0.980191881402612	-0.247848627153073	0.011605130068981	0.946955655927218	0.97191851610106	-0.259453757222054
chr1	2590753	2590836	83	+	utr3	FAM213B	0.914285232533589	0.999973739231949	0.654729035382209	1	0.832955059494233	0.997732700004053	0.071946579345542	0.574749760661471	-0.161560742083257	0.011605130068981	0.946955655927218	0.97191851610106	-0.173165872152238
chr1	2591093	2591399	306	+	utr3	FAM213B	0.958551941821264	0.999973739231949	0.438089918279035	1	0.611230637020292	0.997732700004053	0.634712219947598	0.873869657687596	-0.34500592319752	0.011605130068981	0.946955655927218	0.97191851610106	-0.356611053266501
chr1	3067576	3067778	202	-	exon	LINC00982	0.726619563028638	0.999973739231949	0.909399076882327	1	0.976502237577797	0.997732700004053	0.25139035736838	0.709474192970741	-0.35988649587022	-0.817024316500325	0.00183399981145194	0.0191314969400127	0.457137820630104
chr1	3128051	3128345	294	+	intron	PRDM16	0.72526934609625	0.999973739231949	0.508947111389764	1	0.454215690569208	0.997732700004053	0.776604157289427	0.927329203552189	-0.0119090417644083	0.125602003029381	0.495540712721046	0.672666559509871	-0.137511044793789
chr1	3132887	3133055	168	-	exon	RP1-163G9.2	0.918755672133141	0.999973739231949	0.613294534347934	1	0.663981105700607	0.997732700004053	0.909309180260984	0.972486185963897	0.0792818704446843	-0.134315812291964	0.742740756269651	0.851804350999763	0.213597682736648
chr1	3192752	3192899	147	+	intron	PRDM16	0.59641976556669	0.999973739231949	0.890264162673011	1	0.856698981901425	0.997732700004053	0.214228339339596	0.690341047810954	0.675633885034698	0.125602003029381	0.495540712721046	0.672666559509871	0.550031882005317
chr1	3193407	3193592	185	+	intron	PRDM16	0.171568891605738	0.999973739231949	0.284398053568222	1	0.321706189149041	0.997732700004053	0.0289459315009499	0.501692592125967	0.973751662022829	0.125602003029381	0.495540712721046	0.672666559509871	0.848149658993448
chr1	3194537	3194671	134	+	intron	PRDM16	0.656259936316446	0.999973739231949	0.955766042777876	1	0.97342305021858	0.997732700004053	0.367078388508608	0.763290075622646	0.284835990810373	0.125602003029381	0.495540712721046	0.672666559509871	0.159233987780992
chr1	3195085	3195472	387	+	intron	PRDM16	0.657520103963559	0.999973739231949	0.398148600448355	1	0.425628388431362	0.997732700004053	0.953751090792314	0.988642523805131	0.134778758343711	0.125602003029381	0.495540712721046	0.672666559509871	0.00917675531433063
chr1	3216852	3217021	169	+	intron	PRDM16	0.585754249510312	0.999973739231949	0.845105654636838	1	0.954606314010625	0.997732700004053	0.268886452499875	0.717546907122747	0.327207868212811	0.125602003029381	0.495540712721046	0.672666559509871	0.201605865183431
chr1	3218859	3219001	142	+	intron	PRDM16	0.925134461541519	0.999973739231949	0.766533944493022	1	0.794565929983159	0.997732700004053	0.463873382187069	0.804035945297225	0.449059265743757	0.125602003029381	0.495540712721046	0.672666559509871	0.323457262714377
chr1	3312962	3313043	81	+	intron	PRDM16	0.718135345744133	0.999973739231949	0.357861071381685	1	0.67101364739722	0.997732700004053	0.676310608045809	0.888672647533396	-0.376900997912224	0.125602003029381	0.495540712721046	0.672666559509871	-0.502503000941605
chr1	3332827	3332960	133	+	intron	PRDM16	0.500445463106922	0.999973739231949	0.466425674167417	1	0.658670272998594	0.997732700004053	0.874717397574061	0.962289202066517	-1.43625754119801	0.125602003029381	0.495540712721046	0.672666559509871	-1.56185954422739
chr1	3356799	3356950	151	+	intron	PRDM16	0.481680232459953	0.999973739231949	0.348186633683476	1	0.399900953157086	0.997732700004053	0.771267437944481	0.925375033269161	-0.145480433264828	0.125602003029381	0.495540712721046	0.672666559509871	-0.271082436294209
chr1	3358320	3358487	167	+	intron	PRDM16	0.990102792128778	0.999973739231949	0.768233180769292	1	0.83877499120773	0.997732700004053	0.112380908394574	0.612555166515809	-0.142560957190577	0.125602003029381	0.495540712721046	0.672666559509871	-0.268162960219958
chr1	3360679	3360811	132	+	intron	PRDM16	0.621110402025532	0.999973739231949	0.463150711005937	1	0.490188114712895	0.997732700004053	0.917123587168217	0.975524191646311	-0.439846646554466	0.125602003029381	0.495540712721046	0.672666559509871	-0.565448649583847
chr1	3361016	3361098	82	+	intron	PRDM16	0.557669323490078	0.999973739231949	0.687366533741023	1	0.714173488248127	0.997732700004053	0.020476001127635	0.475790572399939	-0.00434401653587555	0.125602003029381	0.495540712721046	0.672666559509871	-0.129946019565256
chr1	3361670	3362090	420	+	intron	PRDM16	0.471325149796263	0.999973739231949	0.788250528722892	1	0.820454824280874	0.997732700004053	0.145052387162528	0.640989881392838	-0.19106989813935	0.125602003029381	0.495540712721046	0.672666559509871	-0.316671901168731
chr1	3364491	3364698	207	+	intron	PRDM16	0.0422129559740752	0.999973739231949	0.0595672236753464	1	0.0378411313139462	0.997732700004053	0.0311833862456277	0.507672046804915	0.153018888629407	0.125602003029381	0.495540712721046	0.672666559509871	0.0274168856000259
chr1	3367316	3367407	91	+	intron	PRDM16	0.492054074337422	0.999973739231949	0.635547191143384	1	0.649420612655181	0.997732700004053	0.173636052673664	0.663228043715909	-0.184590200001031	0.125602003029381	0.495540712721046	0.672666559509871	-0.310192203030412
chr1	3411477	3411752	275	+	exon	PRDM16	0.810915426596204	0.999973739231949	0.836300557599399	1	0.943463851625063	0.997732700004053	0.421025444556248	0.787097428488011	0.291755927130091	0.125602003029381	0.495540712721046	0.672666559509871	0.16615392410071
chr1	3411963	3412546	583	+	exon	PRDM16	0.526543033333559	0.999973739231949	0.916038821604432	1	0.878021694545012	0.997732700004053	0.011712773672036	0.448985579081798	0.164368052244675	0.125602003029381	0.495540712721046	0.672666559509871	0.0387660492152945
chr1	3433802	3434272	470	+	utr3	PRDM16	0.437168610573741	0.999973739231949	0.135156975914187	1	0.28324000335018	0.997732700004053	0.945842968617281	0.98561277097119	0.0701061076610366	0.125602003029381	0.495540712721046	0.672666559509871	-0.0554958953683442
chr1	3435017	3435135	118	+	utr3	PRDM16	0.383951316578642	0.999973739231949	0.227792937186969	1	0.391608188540986	0.997732700004053	0.837904036598286	0.950693049747823	-0.0223385086977955	0.125602003029381	0.495540712721046	0.672666559509871	-0.147940511727176
chr1	3435711	3435858	147	+	utr3	PRDM16	0.925717241572506	0.999973739231949	0.650504611251877	1	0.753721247223706	0.997732700004053	0.185583640708229	0.668794109609468	-0.224359511286417	0.125602003029381	0.495540712721046	0.672666559509871	-0.349961514315798
chr1	3459112	3459256	144	+	intron	ARHGEF16	0.661407263242432	0.999973739231949	0.477282823759386	1	0.398205944640403	0.997732700004053	0.602405655165849	0.862400039936823	-0.904947186977554	-0.331125762093222	0.0315462656611007	0.118428572727572	-0.573821424884333
chr1	3463297	3463619	322	+	exon	ARHGEF16	0.815034107110777	0.999973739231949	0.636389315870499	1	0.635462390576149	0.997732700004053	0.259611431389947	0.711834177912561	-0.252734685124616	-0.331125762093222	0.0315462656611007	0.118428572727572	0.0783910769686058
chr1	3465715	3465868	153	+	intron	ARHGEF16	0.82554087798909	0.999973739231949	0.683862009577103	1	0.716062751195572	0.997732700004053	0.540309099663824	0.834877265450942	-1.36087056819937	-0.331125762093222	0.0315462656611007	0.118428572727572	-1.02974480610615
chr1	3477993	3478411	418	+	exon	ARHGEF16	0.269367507581718	0.999973739231949	0.0677942762706083	1	0.262113722865375	0.997732700004053	0.0168301263632009	0.472966057197	-0.861081818698788	-0.331125762093222	0.0315462656611007	0.118428572727572	-0.529956056605567
chr1	3628749	3628960	211	+	utr3	TPRG1L	0.47661806179792	0.999973739231949	0.185831581613244	1	0.120739021366625	0.997732700004053	0.723772342222098	0.906947054309796	0.298395483611338	0.296216230355485	0.0689642310774903	0.194799865121441	0.002179253255853
chr1	3629900	3630074	174	+	utr3	TPRG1L	0.819632924667412	0.999973739231949	0.237280131152053	1	0.481856070617014	0.997732700004053	0.680108572162368	0.889920650541077	-0.473039835373322	0.296216230355485	0.0689642310774903	0.194799865121441	-0.769256065728807
chr1	3631209	3631429	220	-	utr3	WRAP73	0.132137054999841	0.999973739231949	0.290556143744637	1	0.369690538053356	0.997732700004053	0.0197728747142316	0.47320131345527	-0.136989242584455	0.0311012326027324	0.816650736975834	0.89733035335448	-0.168090475187188
chr1	3631762	3631843	81	-	intron	WRAP73	0.256601735217141	0.999973739231949	0.418851813064131	1	0.554118457910215	0.997732700004053	0.118203502602333	0.61827896124541	-0.37175882475516	0.0311012326027324	0.816650736975834	0.89733035335448	-0.402860057357893
chr1	3635381	3635480	99	-	exon	WRAP73	0.26043860216267	0.999973739231949	0.401081343228088	1	0.577511421505983	0.997732700004053	0.451522604856698	0.799045451945259	-0.167149062986626	0.0311012326027324	0.816650736975834	0.89733035335448	-0.198250295589358
chr1	3736236	3736400	164	-	exon	TP73-AS1	0.0461749169318223	0.999973739231949	0.0122252942409693	1	0.0293121829232868	0.997732700004053	0.0434465561449349	0.534733552493933	-0.797721692771601	0.440597500046318	0.00220729879651819	0.0214673980385383	-1.23831919281792
chr1	3737959	3738747	788	-	exon	TP73-AS1	0.617698151383919	0.999973739231949	0.215089552118089	1	0.444816673125989	0.997732700004053	0.830505507262409	0.947924481116838	0.184711631646648	0.440597500046318	0.00220729879651819	0.0214673980385383	-0.255885868399671
chr1	3740158	3740412	254	-	exon	TP73-AS1	0.977812946577643	0.999973739231949	0.422593420068314	1	0.720141558576952	0.997732700004053	0.668558982412464	0.886251306284383	0.331262000510799	0.440597500046318	0.00220729879651819	0.0214673980385383	-0.10933549953552
chr1	3743132	3743239	107	-	exon	TP73-AS1	0.277204115845147	0.999973739231949	0.749780290346518	1	0.814153881006122	0.997732700004053	0.109826502206175	0.610713868497103	0.65985534505518	0.440597500046318	0.00220729879651819	0.0214673980385383	0.219257845008861
chr1	3745614	3745896	282	-	exon	TP73-AS1	0.952159574310449	0.999973739231949	0.398448780583771	1	0.510389544016144	0.997732700004053	0.391964634049609	0.774713965126497	0.629225259417282	0.440597500046318	0.00220729879651819	0.0214673980385383	0.188627759370964
chr1	3746118	3746785	667	+	exon	CCDC27	0.756828624974463	0.999973739231949	0.265772209625718	1	0.313115083165938	0.997732700004053	0.483544851177475	0.811693835906138	0.540225065246484	0.384125001920492	0.632239695911968	NA	0.156100063325993
chr1	3746886	3746966	80	-	exon	TP73-AS1	0.778735849073363	0.999973739231949	0.970309566712154	1	0.993023394865416	0.997732700004053	0.777681832899846	0.927812988115305	0.386179932517997	0.440597500046318	0.00220729879651819	0.0214673980385383	-0.0544175675283218
chr1	3775929	3776450	521	+	utr3	SMIM1	0.721990858485029	0.999973739231949	0.421022284123531	1	0.423169106690716	0.997732700004053	0.152884515735544	0.648385650986115	-0.146735769195872	-0.340284286422723	0.168713108109236	0.344989167751954	0.193548517226851
chr1	3778142	3778334	192	-	utr3*	LRRC47	0.0406943073901186	0.999973739231949	0.0801850009481714	1	0.0742047522797708	0.997732700004053	0.00709556525227029	0.429438327315422	0.545573584378843	0.108047813517933	0.480136557752577	0.659801508224179	0.43752577086091
chr1	3778934	3779412	478	-	utr3	LRRC47	0.406013364881495	0.999973739231949	0.118490225624685	1	0.317932797312117	0.997732700004053	0.980154588933623	0.997409282364154	-0.229918978942286	0.108047813517933	0.480136557752577	0.659801508224179	-0.337966792460219
chr1	3779465	3779748	283	-	utr3	LRRC47	0.648253376591204	0.999973739231949	0.896839667277039	1	0.97362617520534	0.997732700004053	0.237713531311568	0.70279848296745	0.376987301845122	0.108047813517933	0.480136557752577	0.659801508224179	0.268939488327189
chr1	3780058	3780439	381	-	utr3	LRRC47	0.579282993307065	0.999973739231949	0.826019779438093	1	0.916017105232417	0.997732700004053	0.305902508906264	0.736205775175868	-0.221265843554749	0.108047813517933	0.480136557752577	0.659801508224179	-0.329313657072682
chr1	3781031	3781184	153	-	utr3	LRRC47	0.542608519805988	0.999973739231949	0.192779498143162	1	0.359040881037069	0.997732700004053	0.625978155002388	0.870679205338393	-0.113854942076354	0.108047813517933	0.480136557752577	0.659801508224179	-0.221902755594287
chr1	3785146	3785260	114	+	exon	RP1-286D6.5	0.245107976907736	0.999973739231949	0.619657439959626	1	0.634722552203087	0.997732700004053	0.0344020936105714	0.515820984431757	0.463148511522103	-0.0849770289412306	0.665002046738964	0.798638501336595	0.548125540463334
chr1	3786717	3787062	345	-	exon	LRRC47	0.517504904767719	0.999973739231949	0.877250093772652	1	0.870180348314553	0.997732700004053	0.0384766468785087	0.524974451159601	0.363907832504921	0.108047813517933	0.480136557752577	0.659801508224179	0.255860018986988
chr1	3787250	3787343	93	-	exon	LRRC47	0.94147979926171	0.999973739231949	0.652266214840973	1	0.673146015459862	0.997732700004053	0.109093385843901	0.609950422790026	0.120196091095145	0.108047813517933	0.480136557752577	0.659801508224179	0.0121482775772124
chr1	3795906	3796019	113	-	exon	LRRC47	0.5702195809538	0.999973739231949	0.309717141303695	1	0.424047698911197	0.997732700004053	0.683689955199628	0.891351434364539	-0.174587892276641	0.108047813517933	0.480136557752577	0.659801508224179	-0.282635705794574
chr1	3814859	3815467	608	-	utr3	CEP104	0.070982469079025	0.999973739231949	0.383531359833984	1	0.626974010253548	0.997732700004053	0.0421777776185114	0.53282650730608	0.141344375323289	0.289078205065615	0.0514457372748738	0.162561715783664	-0.147733829742326
chr1	3858931	3859024	93	+	intron	DFFB	0.869090935403213	0.999973739231949	0.863213104426077	1	0.856902056320021	0.997732700004053	0.791892615991323	0.933341128712931	0.140533521320777	0.0729484887985915	0.566857405700579	0.727202261312557	0.0675850325221855
chr1	3883533	3883727	194	+	utr3	DFFB	0.774291914559644	0.999973739231949	0.361391923889717	1	0.608202992820938	0.997732700004053	0.633317161215846	0.873384326055314	-0.0514007176355713	0.0729484887985915	0.566857405700579	0.727202261312557	-0.124349206434163
chr1	3885153	3885275	122	+	utr3	DFFB	0.345512393631256	0.999973739231949	0.113854212420315	1	0.236258100983199	0.997732700004053	0.751906288006902	0.918465036889423	-0.520838136100423	0.0729484887985915	0.566857405700579	0.727202261312557	-0.593786624899014
chr1	3886206	3886327	121	+	utr3*	DFFB	0.682190981124351	0.999973739231949	0.992562808380556	1	0.966892451256062	0.997732700004053	0.41047807349315	0.783527289474196	0.0199386467906723	0.0729484887985915	0.566857405700579	0.727202261312557	-0.0530098420079192
chr1	3889733	3889870	137	-	utr3	C1orf174	0.996185422436427	0.999973739231949	0.445325015499682	1	0.612047921652315	0.997732700004053	0.593079122249036	0.859365624192419	-0.201289277655752	0.150814847906297	0.177760190179443	0.356551610653352	-0.35210412556205
chr1	3890643	3890936	293	-	exon	C1orf174	0.74254094878258	0.999973739231949	0.239501877435123	1	0.369546998661512	0.997732700004053	0.413011169885836	0.784224998528245	0.154399614585649	0.150814847906297	0.177760190179443	0.356551610653352	0.0035847666793519
chr1	3905394	3905520	126	+	exon	LINC01134	0.436543362322622	0.999973739231949	0.669977904834954	1	0.601729489238176	0.997732700004053	0.336720072920761	0.74852189773592	-0.403925276357116	-0.248213020025355	0.136305011241208	0.300316646950636	-0.155712256331761
chr1	3916599	3916680	81	+	exon	LINC01134	0.816467920787006	0.999973739231949	0.948229715143317	1	0.932452641619658	0.997732700004053	0.602688226532384	0.862451543212434	-0.136211134189874	-0.248213020025355	0.136305011241208	0.300316646950636	0.112001885835481
chr1	3916874	3916964	90	+	exon	LINC01134	0.443559414803541	0.999973739231949	0.661404246240032	1	0.726894415484229	0.997732700004053	0.291308861803827	0.729054729880456	-0.312659305313974	-0.248213020025355	0.136305011241208	0.300316646950636	-0.0644462852886182
chr1	5862972	5863101	129	-	utr3	NPHP4	0.984804326184796	0.999973739231949	0.595326961187947	1	0.846597526542926	0.997732700004053	0.462230099650772	0.803478674377731	-0.44490808860011	0.0364517453328998	0.813051268400432	0.895001742499143	-0.48135983393301
chr1	6013914	6014006	92	+	intron	KCNAB2	0.775337903261322	0.999973739231949	0.939399738323288	1	0.934054557623137	0.997732700004053	0.975016899656174	0.995857188770736	-0.755665122910907	-0.162049184069323	0.21907130473582	0.408843852943102	-0.593615938841584
chr1	6098502	6098931	429	+	utr3	KCNAB2	0.868663324261131	0.999973739231949	0.213370507764644	1	0.42507625179289	0.997732700004053	0.718897432012443	0.904869107158928	-0.123205702660153	-0.162049184069323	0.21907130473582	0.408843852943102	0.0388434814091699
chr1	6099239	6099375	136	+	utr3	KCNAB2	0.669069326819161	0.999973739231949	0.288667909127942	1	0.529422210182286	0.997732700004053	0.923894265852772	0.977855701900441	-0.0929067374121653	-0.162049184069323	0.21907130473582	0.408843852943102	0.0691424466571574
chr1	6099534	6099910	376	+	utr3	KCNAB2	0.970680856101774	0.999973739231949	0.468961262432842	1	0.673931168435605	0.997732700004053	0.504293702672639	0.819948798766072	-0.279540066385829	-0.162049184069323	0.21907130473582	0.408843852943102	-0.117490882316506
chr1	6101062	6101150	88	+	utr3	KCNAB2	0.624712225632193	0.999973739231949	0.24489545052352	1	0.476730464737617	0.997732700004053	0.250301957117619	0.709300028611981	-0.649663031319838	-0.162049184069323	0.21907130473582	0.408843852943102	-0.487613847250515
chr1	6210627	6210841	214	+	exon	RNF207	0.289157602052505	0.999973739231949	0.440165412379692	1	0.287227364537201	0.997732700004053	0.068330638326769	0.571126657744722	-0.592638812238441	-0.731029418328122	0.0078771006082819	0.048697587253636	0.138390606089681
chr1	6220159	6220717	558	+	utr3	RNF207	0.406006329428364	0.999973739231949	0.855036163451991	1	0.81869375735607	0.997732700004053	0.345534939209148	0.752260400970527	-0.440851008587116	-0.731029418328122	0.0078771006082819	0.048697587253636	0.290178409741006
chr1	6221743	6221847	104	-	utr3	ICMT	0.968973529653899	0.999973739231949	0.533470474444007	1	0.681262609316	0.997732700004053	0.520759799792901	0.8275835302258	0.194652538962409	0.681472104303441	0.00160756637329508	0.0177307956392513	-0.486819565341032
chr1	6222881	6223173	292	-	utr3	ICMT	0.852048105557016	0.999973739231949	0.348739217038712	1	0.359456415758878	0.997732700004053	0.261169903260132	0.712346276789404	0.316811537217518	0.681472104303441	0.00160756637329508	0.0177307956392513	-0.364660567085923
chr1	6223554	6224104	550	-	utr3	ICMT	0.904829901184692	0.999973739231949	0.448933663152653	1	0.587477604637437	0.997732700004053	0.413802517181744	0.784751084079368	0.325276048660192	0.681472104303441	0.00160756637329508	0.0177307956392513	-0.356196055643249
chr1	6224532	6225170	638	-	utr3	ICMT	0.913260953571685	0.999973739231949	0.631990416085221	1	0.610347351053398	0.997732700004053	0.41433478491645	0.784751084079368	1.0991735929579	0.681472104303441	0.00160756637329508	0.0177307956392513	0.417701488654462
chr1	6238767	6239037	270	+	exon	LINC00337	0.968217981457418	0.999973739231949	0.685674555585125	1	0.731753257520191	0.997732700004053	0.474463534218118	0.808472629155865	-0.134478698159855	-0.265033535985896	0.240114160947575	0.433937090957223	0.130554837826041
chr1	6239094	6239189	95	+	exon	LINC00337	0.42944258009494	0.999973739231949	0.662781131528252	1	0.91641413276546	0.997732700004053	0.082855849952407	0.588645895392964	-0.0259704778189518	-0.265033535985896	0.240114160947575	0.433937090957223	0.239063058166944
chr1	6247701	6247805	104	-	utr3	GPR153	0.892641872676745	0.999973739231949	0.763897451826503	1	0.820364702814275	0.997732700004053	0.0519117571502903	0.55019471382092	-0.00434533169256046	0.0243723514041999	0.870078345913004	0.929327502616696	-0.0287176830967604
chr1	6248887	6249130	243	-	utr3	GPR153	0.791179669841973	0.999973739231949	0.770967281632593	1	0.744990303084437	0.997732700004053	0.114765036927722	0.613866247581534	-0.0427460932773661	0.0243723514041999	0.870078345913004	0.929327502616696	-0.0671184446815661
chr1	6249228	6249381	153	-	utr3	GPR153	0.727723424609387	0.999973739231949	0.649351220661555	1	0.299271494387721	0.997732700004053	0.837521303408925	0.950561554538291	-0.277615235433273	0.0243723514041999	0.870078345913004	0.929327502616696	-0.301987586837473
chr1	6249916	6250265	349	-	exon	GPR153	0.992191318942214	0.999973739231949	0.446281512181185	1	0.535163054127135	0.997732700004053	0.320804396260336	0.742314365109824	0.326698582346802	0.0243723514041999	0.870078345913004	0.929327502616696	0.302326230942602
chr1	6250315	6250623	308	-	exon	GPR153	0.548273303083021	0.999973739231949	0.997059901641714	1	0.990070203022766	0.997732700004053	0.0502296711816214	0.549649075055112	0.204490577270133	0.0243723514041999	0.870078345913004	0.929327502616696	0.180118225865933
chr1	6252573	6252780	207	-	intron	GPR153	0.778002788848791	0.999973739231949	0.936515359421854	1	0.829191237250089	0.997732700004053	0.372628412442837	0.765840513108371	-0.191622316102927	0.0243723514041999	0.870078345913004	0.929327502616696	-0.215994667507127
chr1	6306385	6306484	99	-	intron	ACOT7	0.683478903028536	0.999973739231949	0.509818530383171	1	0.63500961797235	0.997732700004053	0.929740803500103	0.97985269656867	-0.527247024251646	-0.0604566630685557	0.720578886374297	0.83674132354498	-0.466790361183091
chr1	6393273	6393387	114	-	utr5	ACOT7	0.79037404311328	0.999973739231949	0.891787612323006	1	0.954375527516586	0.997732700004053	0.381842234268181	0.769430649850831	0.341708685901489	-0.0604566630685557	0.720578886374297	0.83674132354498	0.402165348970045
chr1	6418628	6418798	170	-	utr3	HES2	0.417534657103536	0.999973739231949	0.520892750766524	1	0.707098119389788	0.997732700004053	0.286670870252806	0.725426666610066	0.472718983940925	0.957316829059298	0.0160944813199984	0.0766552287584752	-0.484597845118373
chr1	6441165	6441777	612	+	intron	ESPN	0.811847066079202	0.999973739231949	0.761012206492494	1	0.781455304284318	0.997732700004053	0.139998689515255	0.639196198217174	-0.0618417208380575	-0.318106856256524	0.195661147657939	0.380090220639643	0.256265135418466
chr1	6441926	6442169	243	+	intron	ESPN	0.472514890795703	0.999973739231949	0.241196075850951	1	0.237671026128804	0.997732700004053	0.606697490912684	0.86389127626482	-0.0302365517993419	-0.318106856256524	0.195661147657939	0.380090220639643	0.287870304457182
chr1	6448624	6448725	101	+	utr5	ESPN	0.599558253871903	0.999973739231949	0.758066314767582	1	0.882242054642211	0.997732700004053	0.13915321954574	0.638921408232336	-0.393574848244344	-0.318106856256524	0.195661147657939	0.380090220639643	-0.0754679919878203
chr1	6451557	6451648	91	+	utr5	ESPN	0.607194928472666	0.999973739231949	0.969997087194158	1	0.986369278890286	0.997732700004053	0.045883366048016	0.539945147862693	-0.157602749769303	-0.318106856256524	0.195661147657939	0.380090220639643	0.160504106487221
chr1	6453743	6453826	83	+	intron	ESPN	0.803322896136485	0.999973739231949	0.972762618532799	1	0.974926842409895	0.997732700004053	0.775043149155358	0.926654361154228	-0.768149408903015	-0.318106856256524	0.195661147657939	0.380090220639643	-0.450042552646491
chr1	6455847	6455963	116	+	exon	ESPN	0.244093500718313	0.999973739231949	0.150339386108559	1	0.127379584904664	0.997732700004053	0.0387699545293152	0.525591684204092	-0.797034995995089	-0.318106856256524	0.195661147657939	0.380090220639643	-0.478928139738565
chr1	6456176	6456477	301	+	utr3	ESPN	0.321918127837035	0.999973739231949	0.506323828128205	1	0.382549335050245	0.997732700004053	0.0229262791845946	0.484075495624157	-0.454915399182692	-0.318106856256524	0.195661147657939	0.380090220639643	-0.136808542926168
chr1	6459975	6460146	171	+	exon	ESPN	0.693209320049497	0.999973739231949	0.874870234360259	1	0.855064019618583	0.997732700004053	0.112245634017597	0.612555166515809	0.0120721741008699	-0.318106856256524	0.195661147657939	0.380090220639643	0.330179030357394
chr1	6460447	6460542	95	+	utr3	ESPN	0.385579600794838	0.999973739231949	0.157612185940233	1	0.262297607108552	0.997732700004053	0.793016741791147	0.933691724049937	-0.650234204538327	-0.318106856256524	0.195661147657939	0.380090220639643	-0.332127348281803
chr1	6461304	6461454	150	+	utr3	ESPN	0.503555738683662	0.999973739231949	0.716082309623658	1	0.811128577592378	0.997732700004053	0.268896781268482	0.717546907122747	-0.0508945071560924	-0.318106856256524	0.195661147657939	0.380090220639643	0.267212349100431
chr1	6468227	6468457	230	-	exon	PLEKHG5	0.324916070613864	0.999973739231949	0.620727067406353	1	0.597454790609087	0.997732700004053	0.0228502778754774	0.483970898923468	0.0559376110674023	-0.227449245813229	0.283445238394412	0.480539585870913	0.283386856880631
chr1	6468833	6469075	242	-	exon	PLEKHG5	0.862058755349473	0.999973739231949	0.731976265553808	1	0.802585677008658	0.997732700004053	0.475475703896004	0.809043126870598	0.107482685786642	-0.227449245813229	0.283445238394412	0.480539585870913	0.33493193159987
chr1	6524310	6524773	463	-	utr3	NOL9	0.677206954564904	0.999973739231949	0.192620778417375	1	0.164034968209381	0.997732700004053	0.93676170250478	0.982163758060961	-0.449372367159891	-0.123848013643161	0.470049034024103	0.651254997660319	-0.32552435351673
chr1	6525180	6525260	80	-	utr3	NOL9	0.961726380781426	0.999973739231949	0.609503168836142	1	0.680504222878481	0.997732700004053	0.787120481646026	0.931332481452468	-0.700648087750345	-0.123848013643161	0.470049034024103	0.651254997660319	-0.576800074107184
chr1	6525420	6525652	232	-	utr3	NOL9	0.736254182216976	0.999973739231949	0.664151232936624	1	0.701627037336637	0.997732700004053	0.497077681034319	0.816099915992633	-0.302803998974024	-0.123848013643161	0.470049034024103	0.651254997660319	-0.178955985330863
chr1	6525742	6526022	280	-	utr3	NOL9	0.907501836619206	0.999973739231949	0.399282069637128	1	0.52316449328537	0.997732700004053	0.520065101856605	0.827240038465208	-0.247862926521347	-0.123848013643161	0.470049034024103	0.651254997660319	-0.124014912878186
chr1	6532006	6532113	107	-	exon	NOL9	0.532197631408582	0.999973739231949	0.209851245756772	1	0.255909764343384	0.997732700004053	0.873688142708447	0.961890484262015	0.0674898390623433	-0.123848013643161	0.470049034024103	0.651254997660319	0.191337852705505
chr1	6532451	6532574	123	-	exon	NOL9	0.546656804655944	0.999973739231949	0.249782908428436	1	0.232444079799049	0.997732700004053	0.526303123139142	0.829557096112764	-0.0445951219149206	-0.123848013643161	0.470049034024103	0.651254997660319	0.0792528917282408
chr1	6580635	6581164	529	+	exon	ZBTB48	0.966056532921877	0.999973739231949	0.436467441843862	1	0.498050380766011	0.997732700004053	0.229685866573804	0.698516452643002	-0.0714902186278741	-0.29739334875495	0.0234227886119836	0.0978899343788424	0.225903130127076
chr1	6581270	6581365	95	+	exon	ZBTB48	0.839242835237875	0.999973739231949	0.534711473312504	1	0.728510381772567	0.997732700004053	0.120231607855026	0.620414984277849	-0.753758261664743	-0.29739334875495	0.0234227886119836	0.0978899343788424	-0.456364912909793
chr1	6589105	6589261	156	+	utr3	ZBTB48	0.886151883653618	0.999973739231949	0.778358674593158	1	0.678140600789401	0.997732700004053	0.204490888555917	0.683251036883769	-0.536256019267754	-0.29739334875495	0.0234227886119836	0.0978899343788424	-0.238862670512804
chr1	6590892	6591015	123	-	utr3	KLHL21	0.675819490534661	0.999973739231949	0.286257113347516	1	0.335851332544029	0.997732700004053	0.931962105649345	0.980630551153249	-0.302652260918469	0.211941542799909	0.213253750327301	0.40132481829758	-0.514593803718378
chr1	6592575	6593034	459	-	utr3	KLHL21	0.664782209853075	0.999973739231949	0.705029086210708	1	0.766934700671171	0.997732700004053	0.0661663407133627	0.568660451320024	0.345207337174095	0.211941542799909	0.213253750327301	0.40132481829758	0.133265794374186
chr1	6593166	6593693	527	-	utr3	KLHL21	0.752616682777154	0.999973739231949	0.636209596605619	1	0.65625155318803	0.997732700004053	0.109013810809101	0.609862284197732	0.361003849153204	0.211941542799909	0.213253750327301	0.40132481829758	0.149062306353295
chr1	6595518	6595604	86	-	exon	KLHL21	0.440068692913439	0.999973739231949	0.141267673887898	1	0.288886064901602	0.997732700004053	0.750087482671183	0.917456138679701	0.143004096049456	0.211941542799909	0.213253750327301	0.40132481829758	-0.0689374467504538
chr1	6599077	6599441	364	-	utr5	KLHL21	0.814077892037726	0.999973739231949	0.324077587743067	1	0.450174024767334	0.997732700004053	0.475911426752124	0.809064879316257	0.0929779157815604	0.211941542799909	0.213253750327301	0.40132481829758	-0.118963627018349
chr1	6602238	6602493	255	-	exon	KLHL21	0.611814322433908	0.999973739231949	0.803312692796643	1	0.630496109488829	0.997732700004053	0.316893189735796	0.73945627766658	0.294076649647822	0.211941542799909	0.213253750327301	0.40132481829758	0.0821351068479129
chr1	6619947	6620330	383	+	exon	PHF13	0.848416803354431	0.999973739231949	0.538377724452882	1	0.62140602131539	0.997732700004053	0.179641233766525	0.665528199110516	0.465840207542425	0.3549127014172	0.0255667692801619	0.1036971123286	0.110927506125226
chr1	6621357	6621464	107	+	exon	PHF13	0.807112415126529	0.999973739231949	0.694582011831963	1	0.891518256436256	0.997732700004053	0.308237401714353	0.736205775175868	0.429436820486072	0.3549127014172	0.0255667692801619	0.1036971123286	0.0745241190688717
chr1	6621538	6622045	507	+	utr3	PHF13	0.858918314116755	0.999973739231949	0.465424981325519	1	0.525086191760252	0.997732700004053	0.388762448831544	0.772507481975599	0.534773452564732	0.3549127014172	0.0255667692801619	0.1036971123286	0.179860751147532
chr1	6632406	6632608	202	+	utr3	THAP3	0.897276411232488	0.999973739231949	0.456595123969408	1	0.661282218027672	0.997732700004053	0.0686345399278807	0.571126657744722	-0.144360073186873	-0.239931449232801	0.102733918868257	0.250557761406063	0.0955713760459283
chr1	6632806	6633335	529	+	utr3	THAP3	0.983455437276182	0.999973739231949	0.379335916736017	1	0.429567970525517	0.997732700004053	0.0482334288317756	0.545259215261465	-0.373508703095205	-0.239931449232801	0.102733918868257	0.250557761406063	-0.133577253862403
chr1	6634236	6634938	702	+	utr3	THAP3	0.195570000709518	0.999973739231949	0.618424834717678	1	0.757333328571977	0.997732700004053	0.0196818065007687	0.47320131345527	-0.153969846740692	-0.239931449232801	0.102733918868257	0.250557761406063	0.0859616024921097
chr1	6634987	6635173	186	+	utr3	THAP3	0.549471191497005	0.999973739231949	0.130762966101722	1	0.365128916895556	0.997732700004053	0.547343164189731	0.838829255528143	-0.26760645375664	-0.239931449232801	0.102733918868257	0.250557761406063	-0.0276750045238386
chr1	6635282	6635600	318	+	utr3	THAP3	0.96106737982342	0.999973739231949	0.413481539919698	1	0.509995405304888	0.997732700004053	0.0174119099055234	0.472966057197	-0.257619363215957	-0.239931449232801	0.102733918868257	0.250557761406063	-0.0176879139831557
chr1	6651076	6651246	170	-	exon	DNAJC11	0.801733698467147	0.999973739231949	0.420756761796239	1	0.515975640039608	0.997732700004053	0.267990460917851	0.716968241209576	-0.413680638630407	0.341128031657214	0.01295086505594	0.0664877959198539	-0.754808670287622
chr1	6887753	6887964	211	+	utr3	CAMTA1	0.896415465252358	0.999973739231949	0.527434733798521	1	0.631233933998508	0.997732700004053	0.840952427842267	0.951498334910665	-0.315595816631145	-0.195576345459524	0.204348150643456	0.390434893341223	-0.120019471171621
chr1	7771881	7772150	269	+	intron	VAMP3	0.921486289080656	0.999973739231949	0.595986708899443	1	0.618931755104292	0.997732700004053	0.349134127166842	0.753858715292283	0.814518055684739	0.0789198228183905	0.477948507656531	0.657882387904562	0.735598232866348
chr1	7772238	7772561	323	+	intron	VAMP3	0.713092007572651	0.999973739231949	0.814316350849864	1	0.788009632973728	0.997732700004053	0.182069443632887	0.666202443639996	0.817271650171001	0.0789198228183905	0.477948507656531	0.657882387904562	0.738351827352611
chr1	7772767	7772984	217	+	utr5	VAMP3	0.870803831571597	0.999973739231949	0.771126865253961	1	0.822144525330098	0.997732700004053	0.701766450546863	0.897961254668275	0.699524203513474	0.0789198228183905	0.477948507656531	0.657882387904562	0.620604380695084
chr1	7773083	7773199	116	+	utr5	VAMP3	0.960664984804408	0.999973739231949	0.699216370517011	1	0.712606297854574	0.997732700004053	0.0801036826013662	0.587286046645107	0.827275649233654	0.0789198228183905	0.477948507656531	0.657882387904562	0.748355826415264
chr1	7780872	7781334	462	+	utr3	VAMP3	0.731645208767802	0.999973739231949	0.190881998359383	1	0.339798067488925	0.997732700004053	0.636532968565592	0.874205304595509	-0.543379078148646	0.0789198228183905	0.477948507656531	0.657882387904562	-0.622298900967037
chr1	7920755	7920891	136	-	utr3	TNFRSF9	0.664714250160505	0.999973739231949	0.492511222445701	1	0.0958478519103652	0.997732700004053	0.58725732711813	0.857399903028668	2.40681116451175	2.36754576530825	0.0163292994314184	0.0772339604550652	0.0392653992034977
chr1	7962717	7962810	93	+	utr5	PARK7	0.188381728581933	0.999973739231949	0.86966605401137	1	0.965986184122598	0.997732700004053	0.0359898016968264	0.519861791920249	0.23550446122014	-0.0933412608013026	0.549409333224344	0.714486697341683	0.328845722021443
chr1	7984949	7985154	205	+	utr3	PARK7	0.860475377160923	0.999973739231949	0.241319010609863	1	0.39691203908429	0.997732700004053	0.480399106150637	0.810255333314787	-0.265841014123075	-0.0933412608013026	0.549409333224344	0.714486697341683	-0.172499753321773
chr1	8004666	8004755	89	-	intron	ERRFI1	0.66975678509357	0.999973739231949	0.440591639598625	1	0.492656213606447	0.997732700004053	0.446369337746846	0.797563815854747	-0.540588481561796	1.23062180389322	7.25487007268107e-06	0.000539821112423412	-1.77121028545502
chr1	8004962	8005278	316	-	intron	ERRFI1	0.934401518932741	0.999973739231949	0.594552266955009	1	0.669022142078229	0.997732700004053	0.898452040397169	0.969411558903304	-0.30625316948664	1.23062180389322	7.25487007268107e-06	0.000539821112423412	-1.53687497337986
chr1	8013134	8014271	1137	-	utr3	ERRFI1	0.934041986625944	0.999973739231949	0.728402587819837	1	0.618412476281298	0.997732700004053	0.525254101107985	0.829323973128773	1.43263834535737	1.23062180389322	7.25487007268107e-06	0.000539821112423412	0.202016541464148
chr1	8354246	8354400	154	-	utr3	RERE	0.644863593922916	0.999973739231949	0.922915414908626	1	0.911392735157097	0.997732700004053	0.121717463120022	0.620414984277849	0.799903452910738	0.248748147833316	0.148283042615411	0.317187173646182	0.551155305077422
chr1	8354760	8355091	331	-	utr3	RERE	0.862238330414804	0.999973739231949	0.369128522955453	1	0.559159613424184	0.997732700004053	0.783594040066887	0.930117233970003	0.36281809347277	0.248748147833316	0.148283042615411	0.317187173646182	0.114069945639455
chr1	8356200	8356281	81	-	exon	RERE	0.586561408698467	0.999973739231949	0.962256034759514	1	0.852768098021691	0.997732700004053	0.00790289725095628	0.429438327315422	0.466514589710624	0.248748147833316	0.148283042615411	0.317187173646182	0.217766441877308
chr1	8358229	8358504	275	-	exon	RERE	0.648989186328712	0.999973739231949	0.934259123361577	1	0.940379971905082	0.997732700004053	0.10882022600178	0.609741922189066	0.318283981954424	0.248748147833316	0.148283042615411	0.317187173646182	0.0695358341211078
chr1	8358580	8358828	248	-	exon	RERE	0.884556387726734	0.999973739231949	0.583506762706633	1	0.763575120752901	0.997732700004053	0.0729430165181919	0.575354528050327	0.0417474109563155	0.248748147833316	0.148283042615411	0.317187173646182	-0.207000736877
chr1	8360478	8360759	281	-	exon	RERE	0.324261843911272	0.999973739231949	0.645516004292843	1	0.60971321374839	0.997732700004053	0.00179997788966202	0.346195747444995	0.604514965026708	0.248748147833316	0.148283042615411	0.317187173646182	0.355766817193392
chr1	8361032	8361465	433	-	exon	RERE	0.680838004754192	0.999973739231949	0.927707179540237	1	0.841778442921012	0.997732700004053	0.107600978879083	0.608792487917221	0.246687653858398	0.248748147833316	0.148283042615411	0.317187173646182	-0.00206049397491745
chr1	8656039	8656342	303	-	utr5	RERE	0.737247217508932	0.999973739231949	0.251379237050729	1	0.329041879673562	0.997732700004053	0.681801115520083	0.890744748618421	-0.235558033854572	0.248748147833316	0.148283042615411	0.317187173646182	-0.484306181687887
chr1	8787045	8787296	251	-	intron	RERE	0.957445818539667	0.999973739231949	0.715251339114948	1	0.637745933278814	0.997732700004053	0.956332309903927	0.989385937148035	-1.37240810470584	0.248748147833316	0.148283042615411	0.317187173646182	-1.62115625253916
chr1	8817524	8817624	100	-	utr5	RERE	0.753527852042107	0.999973739231949	0.966341409467555	1	0.921203380887416	0.997732700004053	0.193830237365029	0.67580779859143	-0.300792950214401	0.248748147833316	0.148283042615411	0.317187173646182	-0.549541098047717
chr1	8861143	8861403	260	-	utr3	ENO1	0.214908320238817	0.999973739231949	0.469699143243131	1	0.735676844456973	0.997732700004053	0.0260844097840269	0.492280308751462	-0.0589510034609798	0.0707662937473988	0.652127519201129	0.789095466909176	-0.129717297208379
chr1	8865413	8865501	88	-	exon	ENO1	0.797581515367483	0.999973739231949	0.487890670350029	1	0.856290901422985	0.997732700004053	0.379467463371681	0.769135535776674	0.260118137836576	0.0707662937473988	0.652127519201129	0.789095466909176	0.189351844089178
chr1	8867211	8867296	85	-	exon	ENO1	0.579798026872516	0.999973739231949	0.923038003907787	1	0.972494534802334	0.997732700004053	0.231544652045322	0.698751381956855	0.568352063891413	0.0707662937473988	0.652127519201129	0.789095466909176	0.497585770144014
chr1	8874889	8874976	87	-	utr5	ENO1	0.66848169892897	0.999973739231949	0.809898114403635	1	0.918959947572264	0.997732700004053	0.167456684990713	0.658960561222209	0.736891155762153	0.0707662937473988	0.652127519201129	0.789095466909176	0.666124862014754
chr1	8878593	8878716	123	-	utr5	ENO1	0.576515296410083	0.999973739231949	0.982512147243539	1	0.816196769680489	0.997732700004053	0.0122397137843347	0.451161238237047	0.6590455453106	0.0707662937473988	0.652127519201129	0.789095466909176	0.588279251563202
chr1	9103725	9104176	451	-	utr3	GPR157	0.807840675589317	0.999973739231949	0.403863208728699	1	0.466788439670365	0.997732700004053	0.228526776599816	0.697537476397298	0.612639311520857	0.567355163972311	0.0169043078314409	0.0790757003793503	0.0452841475485466
chr1	9104320	9104516	196	-	utr3	GPR157	0.944293202921018	0.999973739231949	0.55447005425605	1	0.633771526207932	0.997732700004053	0.736413428603676	0.912739884736683	0.844574313658168	0.567355163972311	0.0169043078314409	0.0790757003793503	0.277219149685857
chr1	9135125	9135417	292	+	intergenic	NA	0.698472860141814	0.999973739231949	0.972835381152222	1	0.865938631669717	0.997732700004053	0.368068449718896	0.763591047383745	0.441343326460865	NA	NA	NA	NA
chr1	9136444	9136725	281	+	intergenic	NA	0.371025515789072	0.999973739231949	0.229410176576934	1	0.136989445941453	0.997732700004053	0.000724324203402626	0.252598116428377	-0.662139518377755	NA	NA	NA	NA
chr1	9149933	9150098	165	-	exon	MIR34A	0.670738284601843	0.999973739231949	0.909505276951571	1	0.839216782659116	0.997732700004053	0.253079136770463	0.710058032482597	0.325235340776788	0.258749163026803	0.325599849006396	0.523044988417427	0.0664861777499854
chr1	9150655	9150959	304	-	exon	MIR34A	0.372638085270169	0.999973739231949	0.218129066916566	1	0.241570463945823	0.997732700004053	0.828781056220181	0.947163294504989	0.49332868783769	0.258749163026803	0.325599849006396	0.523044988417427	0.234579524810887
chr1	9151094	9151316	222	-	exon	MIR34A	0.749538632349926	0.999973739231949	0.452877480381122	1	0.48633627939878	0.997732700004053	0.964823156078093	0.991761046588525	0.401033341301784	0.258749163026803	0.325599849006396	0.523044988417427	0.142284178274982
chr1	9152287	9152441	154	-	intron	MIR34A	0.511564910827784	0.999973739231949	0.83103647600587	1	0.917936396536905	0.997732700004053	0.491568110579861	0.814510572850096	0.202640082735278	0.258749163026803	0.325599849006396	0.523044988417427	-0.0561090802915247
chr1	9154013	9154122	109	-	intron	MIR34A	0.897957941219696	0.999973739231949	0.893457779442357	1	0.83977333465175	0.997732700004053	0.834869018590951	0.949263830971281	-0.5774707768448	0.258749163026803	0.325599849006396	0.523044988417427	-0.836219939871603
chr1	9244960	9245561	601	+	exon	H6PD	0.361794884557992	0.999973739231949	0.0935351592926275	1	0.118145013900466	0.997732700004053	0.676544726817214	0.888737599549978	0.271076188496453	0.198980160994796	0.20240591044679	0.388228901283882	0.0720960275016571
chr1	9246924	9247008	84	+	exon	H6PD	0.949119371779525	0.999973739231949	0.557469580184954	1	0.794293791374597	0.997732700004053	0.543023789254948	0.836120900098562	0.168028229176857	0.198980160994796	0.20240591044679	0.388228901283882	-0.0309519318179389
chr1	9262914	9263084	170	+	intron	H6PD	0.865010517364717	0.999973739231949	0.780337717400487	1	0.842861828842348	0.997732700004053	0.604642025417206	0.863172050230096	0.428204680299482	0.198980160994796	0.20240591044679	0.388228901283882	0.229224519304686
chr1	9263263	9264410	1147	+	exon	H6PD	0.863550965199846	0.999973739231949	0.644868717815034	1	0.753887998665035	0.997732700004053	0.155701010441924	0.650856954898669	0.313629884745935	0.198980160994796	0.20240591044679	0.388228901283882	0.114649723751139
chr1	9264785	9265487	702	+	utr3	H6PD	0.776487689532187	0.999973739231949	0.585965709322235	1	0.771829553314182	0.997732700004053	0.221890753729615	0.695234123531651	0.377302622493097	0.198980160994796	0.20240591044679	0.388228901283882	0.178322461498301
chr1	9266327	9266461	134	+	utr3	H6PD	0.561873984339074	0.999973739231949	0.865665697949014	1	0.930428741337451	0.997732700004053	0.186544329430185	0.669942431219946	0.38178133560476	0.198980160994796	0.20240591044679	0.388228901283882	0.182801174609964
chr1	9266602	9266705	103	+	utr3	H6PD	0.326086733124443	0.999973739231949	0.813483805787991	1	0.823389320178747	0.997732700004053	0.14772510453918	0.643698502341187	0.475018006335169	0.198980160994796	0.20240591044679	0.388228901283882	0.276037845340373
chr1	9268890	9269553	663	+	utr3	H6PD	0.500983005843744	0.999973739231949	0.0971291454244087	1	0.22586621835783	0.997732700004053	0.708241601261412	0.900539840657782	-0.0284166053632401	0.198980160994796	0.20240591044679	0.388228901283882	-0.227396766358036
chr1	9269780	9270423	643	+	utr3	H6PD	0.7447081258059	0.999973739231949	0.595134012661576	1	0.776145815773965	0.997732700004053	0.282455590032155	0.724069086232424	0.0771476446451447	0.198980160994796	0.20240591044679	0.388228901283882	-0.121832516349651
chr1	9270611	9270910	299	+	utr3	H6PD	0.865938900897378	0.999973739231949	0.550081008446707	1	0.621255388903826	0.997732700004053	0.677566455331843	0.889158841778917	-0.0776114042801778	0.198980160994796	0.20240591044679	0.388228901283882	-0.276591565274974
chr1	9301109	9301205	96	+	intron	SPSB1	0.151323026824221	0.999973739231949	0.282237161126447	1	0.299559030985769	0.997732700004053	0.138831674069704	0.638340071950457	-0.121722331123507	-0.0482889343960859	0.842644786460153	0.913263710755293	-0.0734333967274212
chr1	9301515	9301700	185	+	intron	SPSB1	0.150855880430287	0.999973739231949	0.353244079510518	1	0.364564895223365	0.997732700004053	0.162202167540983	0.656487496874614	0.0446461821144894	-0.0482889343960859	0.842644786460153	0.913263710755293	0.0929351165105752
chr1	9301860	9302032	172	+	intron	SPSB1	0.239595689870328	0.999973739231949	0.393490644264002	1	0.397786307227419	0.997732700004053	0.144090502195664	0.640989881392838	0.100062149828917	-0.0482889343960859	0.842644786460153	0.913263710755293	0.148351084225003
chr1	9355848	9356589	741	+	utr5	SPSB1	0.938628227639671	0.999973739231949	0.547133185903331	1	0.484776918411125	0.997732700004053	0.178746684069875	0.665233230683708	-0.0584731209722852	-0.0482889343960859	0.842644786460153	0.913263710755293	-0.0101841865761994
chr1	9367383	9368245	862	+	utr3	SPSB1	0.705852279389836	0.999973739231949	0.786957039676325	1	0.768597707521432	0.997732700004053	0.217393327121124	0.692131959719743	-0.132717255574613	-0.0482889343960859	0.842644786460153	0.913263710755293	-0.0844283211785268
chr1	9582326	9582410	84	+	exon	SLC25A33	0.409807416971258	0.999973739231949	0.133106399329133	1	0.421946624249632	0.997732700004053	0.549985001896895	0.840578599267865	-0.101884247915492	0.0920542665799401	0.512639806352691	0.686079202297551	-0.193938514495432
chr1	9582516	9582668	152	+	utr3	SLC25A33	0.699332726802601	0.999973739231949	0.41714967631808	1	0.299967821246507	0.997732700004053	0.770606237289219	0.925106447526891	-0.573273514723084	0.0920542665799401	0.512639806352691	0.686079202297551	-0.665327781303024
chr1	9601200	9601300	100	+	exon	TMEM201	0.686976905769359	0.999973739231949	0.398173487344928	1	0.57151712671938	0.997732700004053	0.703703861206447	0.898818402776568	-0.138631678287254	-0.0309684953319717	0.868080395435693	0.928204286683188	-0.107663182955282
chr1	9602223	9602417	194	+	utr3	TMEM201	0.789401009842299	0.999973739231949	0.750551927049101	1	0.782213402123057	0.997732700004053	0.306139306573782	0.736205775175868	-0.108725326795148	-0.0309684953319717	0.868080395435693	0.928204286683188	-0.0777568314631761
chr1	9613123	9613560	437	+	utr3	TMEM201	0.682052614330457	0.999973739231949	0.210631775438121	1	0.344541145784896	0.997732700004053	0.400055488526106	0.78006285047681	0.0513867998895738	-0.0309684953319717	0.868080395435693	0.928204286683188	0.0823552952215455
chr1	9613872	9614081	209	+	utr3	TMEM201	0.51067282546283	0.999973739231949	0.185182983364932	1	0.422104362831414	0.997732700004053	0.988134827462975	0.999579572213444	-0.247755769584582	-0.0309684953319717	0.868080395435693	0.928204286683188	-0.21678727425261
chr1	9680747	9681153	406	-	exon	PIK3CD-AS2	0.508575618692802	0.999973739231949	0.975737818707231	1	0.971956846177163	0.997732700004053	0.245173306874498	0.707110155087358	-0.0895858566570317	-0.243906260356863	0.165387400682668	0.340285729050825	0.154320403699831
chr1	9726949	9727498	549	+	utr3	PIK3CD	0.449481633815907	0.999973739231949	0.834556748761063	1	0.941801765896815	0.997732700004053	0.0274820096949948	0.497162074058772	0.161540983143468	0.0650469973043127	0.631987457067289	0.775183792455234	0.0964939858391554
chr1	9728381	9728539	158	+	utr3	PIK3CD	0.808491312680652	0.999973739231949	0.377515958416713	1	0.607523347368068	0.997732700004053	0.376246939051324	0.768090897877508	-0.484241027948041	0.0650469973043127	0.631987457067289	0.775183792455234	-0.549288025252354
chr1	9729112	9729215	103	+	utr3	PIK3CD	0.734196812587043	0.999973739231949	0.292024431576019	1	0.396293898865544	0.997732700004053	0.207188564197839	0.684837942382922	-0.615790126031087	0.0650469973043127	0.631987457067289	0.775183792455234	-0.680837123335399
chr1	9729469	9729816	347	-	utr3	CLSTN1	0.853892031996288	0.999973739231949	0.488709330768132	1	0.672698714970993	0.997732700004053	0.172654689926982	0.662516448302405	-0.139695549525057	0.218546643544619	0.132060693106184	0.294350385278386	-0.358242193069676
chr1	9729890	9730736	846	-	utr3	CLSTN1	0.835270512490256	0.999973739231949	0.432741217820647	1	0.666848065881203	0.997732700004053	0.219285516263299	0.693516010773378	-0.00837656444516261	0.218546643544619	0.132060693106184	0.294350385278386	-0.226923207989782
chr1	9849514	9849626	112	-	utr3	CTNNBIP1	0.768029795208545	0.999973739231949	0.415947035233075	1	0.638814683968168	0.997732700004053	0.887498988128562	0.965615557883414	-0.0517199727769588	0.0485505954546303	0.712001420173918	0.831830675329159	-0.100270568231589
chr1	9930027	9930251	224	-	utr3	LZIC	0.749718583989356	0.999973739231949	0.780259230393129	1	0.762139581410279	0.997732700004053	0.324491244753645	0.744259496440779	0.889184430023163	0.437541591329528	0.00154225836800139	0.0172983817044707	0.451642838693635
chr1	9982438	9982868	430	+	utr3	NMNAT1	0.508861187073922	0.999973739231949	0.0987306226486227	1	0.304748060919682	0.997732700004053	0.812615001551271	0.942074124140775	0.100755974814284	0.321760350899049	0.0254099541359353	0.103378785998178	-0.221004376084764
chr1	9984462	9984563	101	+	utr3	NMNAT1	0.740699747413498	0.999973739231949	0.88103058656437	1	0.935897092981758	0.997732700004053	0.346906559798992	0.75256904390419	0.127449614569736	0.321760350899049	0.0254099541359353	0.103378785998178	-0.194310736329312
chr1	9989463	9989555	92	+	intergenic	NA	0.620819406695499	0.999973739231949	0.883460246324848	1	0.937804560851119	0.997732700004053	0.725687555361584	0.908048159953588	-0.295767999067685	NA	NA	NA	NA
chr1	10033246	10033607	361	+	utr5	UBE4B	0.758419725427338	0.999973739231949	0.787523689203378	1	0.826581671334055	0.997732700004053	0.143282106183231	0.640972320231863	1.26304406857245	0.832066489082021	7.23840496512964e-06	0.000539821112423412	0.430977579490433
chr1	10180040	10180226	186	+	utr3	UBE4B	0.993191373467856	0.999973739231949	0.398001872012635	1	0.659293434785153	0.997732700004053	0.678813538015497	0.889473043020843	0.352675395228954	0.832066489082021	7.23840496512964e-06	0.000539821112423412	-0.479391093853067
chr1	10303281	10303646	365	+	exon	KIF1B	0.649134500626805	0.999973739231949	0.406697698512291	1	0.214633072565602	0.997732700004053	0.10443321967708	0.606202621411841	0.499969488187944	0.779754347283744	4.16295653843017e-07	9.45863372736463e-05	-0.279784859095801
chr1	10303785	10304290	505	+	exon	KIF1B	0.808493144567298	0.999973739231949	0.768278784655937	1	0.596869769148676	0.997732700004053	0.410337930939141	0.783527289474196	0.740485676896742	0.779754347283744	4.16295653843017e-07	9.45863372736463e-05	-0.0392686703870021
chr1	10304367	10304749	382	+	utr3	KIF1B	0.747196352439092	0.999973739231949	0.497152740858191	1	0.390897767829358	0.997732700004053	0.444550945043247	0.796915224235852	0.856178144428653	0.779754347283744	4.16295653843017e-07	9.45863372736463e-05	0.0764237971449089
chr1	10377353	10377566	213	+	utr3	KIF1B	0.00166586227589069	0.999973739231949	0.000257206411802135	1	0.0290200230613476	0.997732700004053	0.159966659056937	0.654794466745637	-0.209346408914897	0.779754347283744	4.16295653843017e-07	9.45863372736463e-05	-0.989100756198641
chr1	10378125	10378647	522	+	utr3	KIF1B	0.911852880874336	0.999973739231949	0.428972014520543	1	0.566238779000486	0.997732700004053	0.600942567504581	0.862012678061284	0.720372889283046	0.779754347283744	4.16295653843017e-07	9.45863372736463e-05	-0.0593814580006981
chr1	10378788	10379374	586	+	utr3	KIF1B	0.933593580131513	0.999973739231949	0.512666635538068	1	0.636061745075247	0.997732700004053	0.492302526537073	0.814510572850096	0.651972439800743	0.779754347283744	4.16295653843017e-07	9.45863372736463e-05	-0.127781907483001
chr1	10380661	10380837	176	+	utr3	KIF1B	0.730982708451171	0.999973739231949	0.285853529721004	1	0.572200005480908	0.997732700004053	0.638752726731067	0.874540167486286	-0.037522955281273	0.779754347283744	4.16295653843017e-07	9.45863372736463e-05	-0.817277302565017
chr1	10419698	10420034	336	+	utr3	PGD	0.847490683739977	0.999973739231949	0.399723505123584	1	0.634625920483773	0.997732700004053	0.306355577858498	0.736205775175868	-0.247082393043949	0.103221128127962	0.428981468036718	0.616010008678705	-0.350303521171911
chr1	10431194	10431347	153	+	utr5	APITD1-CORT	0.7047518702239	0.999973739231949	0.269534285917212	1	0.462752643678508	0.997732700004053	0.4708287675695	0.806763824704969	0.0320048617275575	-0.385808762693308	0.439298726164088	0.624850407569609	0.417813624420865
chr1	10447020	10447154	134	+	intron	APITD1-CORT	0.319901947502857	0.999973739231949	0.567705687452194	1	0.61123349083088	0.997732700004053	0.222011283487231	0.695373873022825	-0.492055877464609	-0.385808762693308	0.439298726164088	0.624850407569609	-0.106247114771301
chr1	10449556	10449769	213	+	utr5	CORT	0.904984473439423	0.999973739231949	0.749219132852687	1	0.803708490609292	0.997732700004053	0.0246591014521996	0.488170146505249	-0.574617919818446	-0.0902430875119885	0.726838938511306	0.84125348061397	-0.484374832306458
chr1	10450084	10450695	611	+	utr5	CORT	0.902272944425559	0.999973739231949	0.513840358734832	1	0.585100120794566	0.997732700004053	0.522222513332382	0.828015561359139	-0.20657550322364	-0.0902430875119885	0.726838938511306	0.84125348061397	-0.116332415711652
chr1	10450850	10451007	157	+	intron	APITD1-CORT	0.919757602868743	0.999973739231949	0.732116028385668	1	0.798374813783543	0.997732700004053	0.866511962365317	0.95985531355502	-0.201283520546977	-0.385808762693308	0.439298726164088	0.624850407569609	0.18452524214633
chr1	10451597	10451691	94	+	utr3	APITD1-CORT	0.703241000121578	0.999973739231949	0.991980981020323	1	0.972826105750222	0.997732700004053	0.406219757271617	0.782674413049251	-0.0645415815501439	-0.385808762693308	0.439298726164088	0.624850407569609	0.321267181143164
chr1	10456699	10456846	147	-	utr3	DFFA	0.797209688663191	0.999973739231949	0.28828470695582	1	0.541348571509328	0.997732700004053	0.593135064624621	0.859365624192419	-0.238760732832226	0.0870583357693006	0.650603184328301	0.787942238915309	-0.325819068601526
chr1	10461199	10461870	671	-	utr3	DFFA	0.95408261038857	0.999973739231949	0.323272790354104	1	0.353002133626247	0.997732700004053	0.594162966771727	0.859580677903937	0.00772076031908114	0.0870583357693006	0.650603184328301	0.787942238915309	-0.0793375754502194
chr1	10462387	10463079	692	-	utr3	DFFA	0.794707104393607	0.999973739231949	0.641742625545084	1	0.671190944647909	0.997732700004053	0.620914007528968	0.868902926390295	-0.0256923689280426	0.0870583357693006	0.650603184328301	0.787942238915309	-0.112750704697343
chr1	10536167	10536255	88	+	exon	PEX14	0.870069586317697	0.999973739231949	0.460971631723126	1	0.775807453410055	0.997732700004053	0.366693464505505	0.763029974790837	-0.170120118216699	-0.284272807202619	0.0435567495248627	0.146089325659307	0.11415268898592
chr1	10541110	10541325	215	+	intron	PEX14	0.499911837589864	0.999973739231949	0.851277689450773	1	0.87140292184301	0.997732700004053	0.058237358295514	0.556472925074597	0.346741705908073	-0.284272807202619	0.0435567495248627	0.146089325659307	0.631014513110691
chr1	10541607	10542024	417	+	intron	PEX14	0.60003072330051	0.999973739231949	0.924187383200433	1	0.99189792634158	0.997732700004053	0.416358124096804	0.784911379437371	0.348934518857523	-0.284272807202619	0.0435567495248627	0.146089325659307	0.633207326060141
chr1	10547140	10547302	162	+	intron	PEX14	0.674045593942865	0.999973739231949	0.289663284938042	1	0.40874735731304	0.997732700004053	0.932393038366513	0.980748632896197	-0.490310552502658	-0.284272807202619	0.0435567495248627	0.146089325659307	-0.206037745300039
chr1	10578065	10578184	119	+	intron	PEX14	0.0113803062953109	0.999973739231949	0.0300949770319677	1	0.148170380041748	0.997732700004053	0.0196978561803423	0.47320131345527	0.910672060070227	-0.284272807202619	0.0435567495248627	0.146089325659307	1.19494486727285
chr1	10629748	10630048	300	+	utr3	PEX14	0.87898736617553	0.999973739231949	0.573979648314065	1	0.620562648015698	0.997732700004053	0.065245193752444	0.56633642398425	-0.510331057546131	-0.284272807202619	0.0435567495248627	0.146089325659307	-0.226058250343512
chr1	10638677	10638814	137	-	utr3	CASZ1	0.165708791261562	0.999973739231949	0.22028315456355	1	0.12131331834651	0.997732700004053	0.0120416692503073	0.450018967122145	0.850423234081106	0.374592534024961	0.196655041832891	0.381492871443104	0.475830700056145
chr1	10639078	10639168	90	-	exon	CASZ1	0.740793243472452	0.999973739231949	0.568434597530641	1	0.616690434067415	0.997732700004053	0.741801620102453	0.915077764967636	-0.0490126511395472	0.374592534024961	0.196655041832891	0.381492871443104	-0.423605185164509
chr1	10639426	10639935	509	+	exon	RP4-734G22.3	0.853682887051904	0.999973739231949	0.684290019924395	1	0.63468015650367	0.997732700004053	0.491559741583988	0.814510572850096	0.600368587049341	0.0875115117546104	0.752318639521132	0.857528226615176	0.512857075294731
chr1	10651911	10652178	267	+	exon	RP4-734G22.3	0.743883573990808	0.999973739231949	0.500413333874278	1	0.421289304945974	0.997732700004053	0.00107575981344199	0.301001956023926	-0.313909393683541	0.0875115117546104	0.752318639521132	0.857528226615176	-0.401420905438151
chr1	10652729	10652899	170	+	exon	RP4-734G22.3	0.875196759320336	0.999973739231949	0.787084688303178	1	0.778104005579062	0.997732700004053	0.416975111333654	0.785141853822106	-0.00963413942632791	0.0875115117546104	0.752318639521132	0.857528226615176	-0.0971456511809383
chr1	10653690	10653973	283	+	exon	RP4-734G22.3	0.913601347139708	0.999973739231949	0.806813532775198	1	0.668357463726172	0.997732700004053	0.469079111671032	0.805871493192491	0.213635098879902	0.0875115117546104	0.752318639521132	0.857528226615176	0.126123587125292
chr1	10654087	10654167	80	+	exon	RP4-734G22.3	0.296117828247467	0.999973739231949	0.440369656510333	1	0.613160717773129	0.997732700004053	0.380708913230575	0.769310245959924	1.14176080272461	0.0875115117546104	0.752318639521132	0.857528226615176	1.05424929097
chr1	10658525	10658612	87	-	exon	CASZ1	0.773488505119382	0.999973739231949	0.459650252421061	1	0.477047524259814	0.997732700004053	0.955602119067757	0.989236470792512	0.253221856040887	0.374592534024961	0.196655041832891	0.381492871443104	-0.121370677984074
chr1	11023335	11023717	382	+	utr3	TARDBP	0.764038465686677	0.999973739231949	0.255601848403656	1	0.168411186557622	0.997732700004053	0.731343830617191	0.910491505466682	-0.0940232626320101	0.18523259018672	0.139684239829409	0.305197079367177	-0.27925585281873
chr1	11023821	11023943	122	+	utr3	TARDBP	0.839215586854784	0.999973739231949	0.40070789940622	1	0.236206474841896	0.997732700004053	0.458912452013935	0.802509173527702	-0.83202420627839	0.18523259018672	0.139684239829409	0.305197079367177	-1.01725679646511
chr1	11045822	11046083	261	-	exon	MASP2	0.426652351941848	0.999973739231949	0.683617481113951	1	0.777595111485038	0.997732700004053	0.448998807738154	0.798687987549258	-0.303701206628324	-0.343711830683568	0.101772532804752	0.249280011819607	0.0400106240552443
chr1	11046163	11046388	225	-	exon	MASP2	0.351937023441185	0.999973739231949	0.637533987670533	1	0.69522835249305	0.997732700004053	0.189740378080361	0.671652769709182	-0.431944660175947	-0.343711830683568	0.101772532804752	0.249280011819607	-0.0882328294923784
chr1	11052191	11052357	166	+	intergenic	NA	0.564677408206994	0.999973739231949	0.997468756839878	1	0.955663370572403	0.997732700004053	0.252277865251781	0.709474192970741	0.159034699701552	NA	NA	NA	NA
chr1	11052572	11052778	206	-	utr3*	SRM	0.773084984359458	0.999973739231949	0.354660426128246	1	0.52249879738016	0.997732700004053	0.734512037576859	0.911870719167431	-0.014658209833316	-0.425144708241952	0.00393664645460127	0.0311497759427603	0.410486498408636
chr1	11053960	11054122	162	-	utr3*	SRM	0.772699831635513	0.999973739231949	0.683897925788716	1	0.823939361558341	0.997732700004053	0.376840585450171	0.768090897877508	0.240965798130079	-0.425144708241952	0.00393664645460127	0.0311497759427603	0.66611050637203
chr1	11054613	11054912	299	-	utr3	SRM	0.542417984724096	0.999973739231949	0.925893238951288	1	0.921241319889122	0.997732700004053	0.0524959286187718	0.550467604623202	-0.451983416596963	-0.425144708241952	0.00393664645460127	0.0311497759427603	-0.026838708355011
chr1	11060392	11060517	125	-	utr5*	SRM	0.79185818864797	0.999973739231949	0.873704204824969	1	0.925354989509276	0.997732700004053	0.421324482052765	0.787115584738006	-0.0194218939438291	-0.425144708241952	0.00393664645460127	0.0311497759427603	0.405722814298123
chr1	11069620	11069724	104	-	exon	EXOSC10	0.65556771155164	0.999973739231949	0.669109313328262	1	0.663701771982783	0.997732700004053	0.385753022211383	0.771148858602144	-0.309430446679722	0.121338056753446	0.257698595751965	0.453419529379351	-0.430768503433168
chr1	11106607	11106837	230	-	utr3	MTOR	0.860310059137646	0.999973739231949	0.362585882728438	1	0.565607090992164	0.997732700004053	0.711703364277814	0.901903707540837	-0.523475804794571	0.725207875589965	0.000286585082791295	0.00577942546082159	-1.24868368038454
chr1	11106888	11107423	535	-	utr3	MTOR	0.832629522229822	0.999973739231949	0.462953639898912	1	0.642485329083163	0.997732700004053	0.594630871569243	0.859865611466779	-0.232141737242432	0.725207875589965	0.000286585082791295	0.00577942546082159	-0.957349612832398
chr1	11273257	11273397	140	+	utr5	UBIAD1	0.890034237185151	0.999973739231949	0.867979349653826	1	0.913531566092909	0.997732700004053	0.213474082764822	0.690261015660697	0.52169769027723	0.380740626579745	0.0380066658163347	0.133774716196562	0.140957063697486
chr1	11273520	11273692	172	+	utr5	UBIAD1	0.86224013283717	0.999973739231949	0.689638409710148	1	0.872299829525617	0.997732700004053	0.222303857433639	0.695603718759273	0.442873603927399	0.380740626579745	0.0380066658163347	0.133774716196562	0.0621329773476545
chr1	11273781	11273978	197	+	exon	UBIAD1	0.877606481496715	0.999973739231949	0.59045887776789	1	0.725360161597319	0.997732700004053	0.255339917688958	0.710857472516222	0.437806176136232	0.380740626579745	0.0380066658163347	0.133774716196562	0.0570655495564869
chr1	11285847	11286187	340	+	utr3	UBIAD1	0.746515007532077	0.999973739231949	0.221732361682603	1	0.337831593183281	0.997732700004053	0.858490119116612	0.957259473570017	0.19436807711394	0.380740626579745	0.0380066658163347	0.133774716196562	-0.186372549465805
chr1	11294988	11295558	570	+	utr3	UBIAD1	0.608298393487204	0.999973739231949	0.220046673452861	1	0.342047007061985	0.997732700004053	0.548593612986575	0.839742055932925	0.197225505123782	0.380740626579745	0.0380066658163347	0.133774716196562	-0.183515121455963
chr1	11295695	11296353	658	+	utr3	UBIAD1	0.563860645674348	0.999973739231949	0.197039560026317	1	0.284301311553488	0.997732700004053	0.937957406638438	0.982375177031443	0.133077454022575	0.380740626579745	0.0380066658163347	0.133774716196562	-0.24766317255717
chr1	11299363	11299499	136	+	intergenic	NA	0.835129184437911	0.999973739231949	0.917830541309391	1	0.94847196151619	0.997732700004053	0.432690348049731	0.792694640270917	-0.465639366084133	NA	NA	NA	NA
chr1	11650018	11650114	96	-	exon	FBXO2	0.889832036601888	0.999973739231949	0.535337242316079	1	0.71773306429763	0.997732700004053	0.0158442624615783	0.472966057197	-0.249978814367727	-0.334214921925804	0.128238908866062	0.288493571563734	0.084236107558077
chr1	11650736	11650874	138	-	exon	FBXO2	0.61040896771502	0.999973739231949	0.901672782144435	1	0.902108556975337	0.997732700004053	0.154902873544983	0.650028375916502	-0.30650133416721	-0.334214921925804	0.128238908866062	0.288493571563734	0.0277135877585938
chr1	11654353	11654716	363	-	utr5	FBXO2	0.945051376138317	0.999973739231949	0.797784356524099	1	0.670086281915953	0.997732700004053	0.146605296739698	0.642808820739808	-0.331393445883459	-0.334214921925804	0.128238908866062	0.288493571563734	0.00282147604234467
chr1	11655489	11655569	80	+	utr5	FBXO44	0.415159247642797	0.999973739231949	0.648501771514674	1	0.708564978616201	0.997732700004053	0.0993854974449688	0.600532894405195	-0.015160559671481	-0.379988602142984	0.0173174024701641	0.0802371860032443	0.364828042471503
chr1	11661846	11662022	176	+	utr3	FBXO44	0.855025123861361	0.999973739231949	0.498779224389484	1	0.571794767014504	0.997732700004053	0.0118684298430132	0.449993573557973	-0.606347270597382	-0.379988602142984	0.0173174024701641	0.0802371860032443	-0.226358668454398
chr1	11662116	11662251	135	+	utr3	FBXO44	0.3024882019072	0.999973739231949	0.0965390901359117	1	0.259560952562082	0.997732700004053	0.299981394203519	0.732864476139237	-1.0691887714846	-0.379988602142984	0.0173174024701641	0.0802371860032443	-0.689200169341611
chr1	11668783	11668871	88	+	exon	FBXO6	0.685590273491875	0.999973739231949	0.952745716646458	1	0.96719538573684	0.997732700004053	0.241645711292979	0.704890614641926	0.153883879224023	-0.105044739634643	0.47719424422799	0.657185423110729	0.258928618858665
chr1	11674646	11674814	168	-	utr3	MAD2L2	0.924490817123223	0.999973739231949	0.441227713309742	1	0.515381557611909	0.997732700004053	0.0398988497342911	0.528563521237678	-0.45254149902032	-0.298856207924937	0.101381156336608	0.248631583257228	-0.153685291095384
chr1	11750227	11750444	217	+	utr3	AGTRAP	0.839375625564933	0.999973739231949	0.548449727916256	1	0.684951299738621	0.997732700004053	0.244228209170663	0.707110155087358	-0.0638833168116905	-0.0327063482214728	0.826813579852434	0.903917678239369	-0.0311769685902177
chr1	11788746	11789042	296	-	utr3	MTHFR	0.854492128884158	0.999973739231949	0.796912216297735	1	0.992083280278476	0.997732700004053	0.539021468017465	0.83471655138507	0.380676313474821	0.052849437302009	0.7295206413529	0.84299051279022	0.327826876172812
chr1	11789505	11789688	183	-	utr3	MTHFR	0.822576508103225	0.999973739231949	0.361820945529292	1	0.482973148307342	0.997732700004053	0.766897760688528	0.923693954442412	0.21496250506573	0.052849437302009	0.7295206413529	0.84299051279022	0.162113067763721
chr1	11790084	11790864	780	-	utr3	MTHFR	0.553564269424638	0.999973739231949	0.0907448563982835	1	0.219454166074133	0.997732700004053	0.815719826939657	0.943244539573404	-0.202665585650428	0.052849437302009	0.7295206413529	0.84299051279022	-0.255515022952437
chr1	11803005	11803170	165	-	utr5	MTHFR	0.485579981522622	0.999973739231949	0.186317836290881	1	0.350634496149489	0.997732700004053	0.922348496901279	0.977385119178646	-0.00315639599494065	0.052849437302009	0.7295206413529	0.84299051279022	-0.0560058332969497
chr1	11805465	11805740	275	-	utr5	MTHFR	0.405131958442079	0.999973739231949	0.640131097498151	1	0.611693169702114	0.997732700004053	0.0747620262254352	0.578958736521275	0.0120811633042712	0.052849437302009	0.7295206413529	0.84299051279022	-0.0407682739977379
chr1	11805799	11805918	119	-	utr5	MTHFR	0.541268184689508	0.999973739231949	0.316471925491526	1	0.358031232309445	0.997732700004053	0.322494023190273	0.743843157167899	-0.620237898094726	0.052849437302009	0.7295206413529	0.84299051279022	-0.673087335396735
chr1	11821597	11821691	94	+	intron	CLCN6	0.513692499222162	0.999973739231949	0.762703509741657	1	0.790063112458758	0.997732700004053	0.0980673588024157	0.600087072905233	-0.796965006467136	0.0303108413243175	0.851048005095831	0.918335916008431	-0.827275847791454
chr1	11840553	11840678	125	+	utr3	CLCN6	0.6763714785044	0.999973739231949	0.930627153450265	1	0.906436000847673	0.997732700004053	0.0545570195249421	0.552537706624122	0.174593133602611	0.0303108413243175	0.851048005095831	0.918335916008431	0.144282292278294
chr1	11842358	11842451	93	+	utr3	CLCN6	0.582811985861481	0.999973739231949	0.958376620868855	1	0.995298112330322	0.997732700004053	0.253891280215673	0.710488001659181	-0.0450600219883028	0.0303108413243175	0.851048005095831	0.918335916008431	-0.0753708633126203
chr1	11842707	11842939	232	+	utr3	CLCN6	0.914058291671005	0.999973739231949	0.481428641275286	1	0.544266331424966	0.997732700004053	0.592279942758822	0.859193240325613	-0.52356151291794	0.0303108413243175	0.851048005095831	0.918335916008431	-0.553872354242257
chr1	11847467	11847650	183	+	exon	NPPA-AS1_3	0.386859173203037	0.999973739231949	0.200520801854146	1	0.29670652358523	0.997732700004053	0.89651635604024	0.969033453111028	-1.15431388746866	NA	NA	NA	NA
chr1	11858839	11858933	94	-	utr5	NPPB	0.72207402277547	0.999973739231949	0.781128663487646	1	0.515333888364932	0.997732700004053	0.037655094750406	0.523156552657425	2.80388753696749	2.46815422837353	0.0510687469659018	0.161906590879139	0.335733308593962
chr1	11892600	11892759	159	+	intergenic	NA	0.579196001926285	0.999973739231949	0.440540610915447	1	0.347681435113969	0.997732700004053	0.342982375186088	0.751620019010156	-2.13349605460687	NA	NA	NA	NA
chr1	11913290	11913507	217	+	intergenic	NA	0.637705650104668	0.999973739231949	0.915692520593856	1	0.915643174235512	0.997732700004053	0.402048168235867	0.780461740441354	0.513808887287708	NA	NA	NA	NA
chr1	11915083	11915163	80	+	intergenic	NA	0.198711979474929	0.999973739231949	0.355730038113181	1	0.456816197987145	0.997732700004053	0.0447326707780141	0.53678492867652	0.911385994776794	NA	NA	NA	NA
chr1	11916874	11916986	112	+	intergenic	NA	0.422794024878672	0.999973739231949	0.640680088112025	1	0.651141809720879	0.997732700004053	0.1718621684383	0.662516271099133	0.905783907783182	NA	NA	NA	NA
chr1	11920001	11920118	117	-	utr3	KIAA2013	0.75220829027371	0.999973739231949	0.626794174782178	1	0.719267986811616	0.997732700004053	0.476629018996219	0.809121940250044	0.330675207160903	0.0448488998385702	0.742802315592242	0.851804350999763	0.285826307322333
chr1	11920176	11920869	693	-	utr3	KIAA2013	0.980224146770364	0.999973739231949	0.245834715239857	1	0.515322294074574	0.997732700004053	0.183695080443818	0.667414939975191	-0.186041830350306	0.0448488998385702	0.742802315592242	0.851804350999763	-0.230890730188877
chr1	11921220	11921526	306	-	intron	KIAA2013	0.556405818332571	0.999973739231949	0.239981894524048	1	0.430612863147748	0.997732700004053	0.157302008950035	0.652250506731148	-0.256587666841577	0.0448488998385702	0.742802315592242	0.851804350999763	-0.301436566680147
chr1	11922010	11922118	108	-	intron	KIAA2013	0.398952835109358	0.999973739231949	0.765891835439054	1	0.834301357589933	0.997732700004053	0.168477836190769	0.659672317275021	-0.205954890665832	0.0448488998385702	0.742802315592242	0.851804350999763	-0.250803790504402
chr1	11922211	11922327	116	-	utr3	KIAA2013	0.690107088227709	0.999973739231949	0.834095214127288	1	0.857244465396508	0.997732700004053	0.481453223120091	0.810387578270727	-0.0703729308984528	0.0448488998385702	0.742802315592242	0.851804350999763	-0.115221830737023
chr1	11922704	11922821	117	-	exon	KIAA2013	0.432419663519714	0.999973739231949	0.988166981795764	1	0.971085943110526	0.997732700004053	0.0861260562287128	0.591850940422742	-0.0173427195354987	0.0448488998385702	0.742802315592242	0.851804350999763	-0.0621916193740689
chr1	11923176	11923371	195	-	exon	KIAA2013	0.897602132769	0.999973739231949	0.296660878342888	1	0.539377483586578	0.997732700004053	0.198762893622701	0.679319350863519	0.0292224895918572	0.0448488998385702	0.742802315592242	0.851804350999763	-0.015626410246713
chr1	11923434	11923531	97	-	exon	KIAA2013	0.777608220552282	0.999973739231949	0.19220432926896	1	0.449763452273568	0.997732700004053	0.128727628539187	0.627911370054239	-0.0511316082621218	0.0448488998385702	0.742802315592242	0.851804350999763	-0.0959805081006921
chr1	11925245	11925407	162	-	exon	KIAA2013	0.822197495580372	0.999973739231949	0.364438208186951	1	0.636400281137857	0.997732700004053	0.0773229155497523	0.582030853971421	0.274894408712797	0.0448488998385702	0.742802315592242	0.851804350999763	0.230045508874227
chr1	11925553	11925716	163	-	exon	KIAA2013	0.840077617048554	0.999973739231949	0.926159169215526	1	0.837567808285911	0.997732700004053	0.399592774674075	0.779962265425227	0.0502204333581683	0.0448488998385702	0.742802315592242	0.851804350999763	0.00537153351959801
chr1	11974668	11975490	822	+	utr3	PLOD1	0.763602180501799	0.999973739231949	0.168976846304551	1	0.278493565790304	0.997732700004053	0.309453530386959	0.737349305818515	-0.225910215068239	0.155439436405986	0.239605291519882	0.433402069420455	-0.381349651474225
chr1	11981952	11982039	87	+	utr5	MFN2	0.866937919727093	0.999973739231949	0.457383008697667	1	0.742678602519569	0.997732700004053	0.600066026374585	0.86187338721878	0.450235901249121	0.414878157717338	0.0103165432618146	0.0577167516210713	0.0353577435317831
chr1	12011639	12012097	458	+	utr3	MFN2	0.858298577483477	0.999973739231949	0.428494433417237	1	0.358057220597864	0.997732700004053	0.662408244880522	0.884527747042219	0.108482157072867	0.414878157717338	0.0103165432618146	0.0577167516210713	-0.306396000644471
chr1	12012335	12012752	417	+	utr3	MFN2	0.811224221792847	0.999973739231949	0.199580366197808	1	0.49002441851197	0.997732700004053	0.774207547816869	0.926393682432968	0.191761735355408	0.414878157717338	0.0103165432618146	0.0577167516210713	-0.223116422361929
chr1	12013020	12013172	152	+	utr3	MFN2	0.442283941603659	0.999973739231949	0.870028308580583	1	0.948077843784415	0.997732700004053	0.239153797578436	0.703778353686171	-0.0638582983749771	0.414878157717338	0.0103165432618146	0.0577167516210713	-0.478736456092315
chr1	12021616	12021792	176	+	utr5	MIIP	0.607565373397209	0.999973739231949	0.249192777324464	1	0.361797808868298	0.997732700004053	0.650582310098041	0.880298818263196	-0.47577236629431	-0.437465818607256	0.00687107612092904	0.0444494157539693	-0.038306547687053
chr1	12207488	12207589	101	+	utr3	TNFRSF1B	0.916877330344395	0.999973739231949	0.925363697625769	1	0.859660609486386	0.997732700004053	0.217996030034753	0.692241163307823	0.447038884577924	0.93013158436353	0.0117701144812189	0.0626505178889868	-0.483092699785605
chr1	12208966	12209143	177	+	utr3	TNFRSF1B	0.728381412102088	0.999973739231949	0.588321630476897	1	0.42353321330197	0.997732700004053	0.883030755877615	0.964277461817661	0.0920855573414336	0.93013158436353	0.0117701144812189	0.0626505178889868	-0.838046027022096
chr1	12276014	12276185	171	+	exon	VPS13D	0.523467987767516	0.999973739231949	0.320253991118101	1	0.367569547044911	0.997732700004053	0.898839148538128	0.969566974128399	1.0887603216978	0.607436803455584	0.000759216927367166	0.0109112278531316	0.481323518242217
chr1	12276317	12276481	164	+	exon	VPS13D	0.700870910392328	0.999973739231949	0.983672904015318	1	0.984222737812638	0.997732700004053	0.190207431966924	0.671652769709182	1.1993738229436	0.607436803455584	0.000759216927367166	0.0109112278531316	0.591937019488019
chr1	12277026	12277212	186	+	exon	VPS13D	0.932399364188217	0.999973739231949	0.659949182034968	1	0.663440859287973	0.997732700004053	0.426301483439397	0.789683638098606	1.13381827580961	0.607436803455584	0.000759216927367166	0.0109112278531316	0.526381472354025
chr1	12277561	12277667	106	+	exon	VPS13D	0.594032061116145	0.999973739231949	0.407646874989313	1	0.478461215825938	0.997732700004053	0.123187782010136	0.622548128069996	1.09981278522719	0.607436803455584	0.000759216927367166	0.0109112278531316	0.492375981771603
chr1	12277732	12277937	205	+	exon	VPS13D	0.619395863318151	0.999973739231949	0.35854266543055	1	0.378340757566612	0.997732700004053	0.671239927401944	0.8866513671634	0.969773342953739	0.607436803455584	0.000759216927367166	0.0109112278531316	0.362336539498155
chr1	12283056	12283201	145	+	exon	VPS13D	0.729099181618493	0.999973739231949	0.488049290693818	1	0.608909748817401	0.997732700004053	0.754507389328472	0.919343241920945	0.614141685323392	0.607436803455584	0.000759216927367166	0.0109112278531316	0.00670488186780749
chr1	12508899	12509178	279	+	utr3	VPS13D	0.378751621347822	0.999973739231949	0.165545415952723	1	0.148504946238737	0.997732700004053	0.310026522009574	0.737533109143466	-0.147195613737384	0.607436803455584	0.000759216927367166	0.0109112278531316	-0.754632417192968
chr1	12509894	12510096	202	+	utr3	VPS13D	0.884446642071527	0.999973739231949	0.420040928668954	1	0.57377373277505	0.997732700004053	0.671432173453184	0.88673879190206	-0.143812134123908	0.607436803455584	0.000759216927367166	0.0109112278531316	-0.751248937579492
chr1	12567967	12568385	418	-	utr3	DHRS3	0.560697488882513	0.999973739231949	0.826644043429496	1	0.883403026929733	0.997732700004053	0.152076186194065	0.647280824976102	-0.319416225816616	-0.342876526460162	0.0507665326067852	0.161334377034778	0.0234603006435457
chr1	12617905	12618413	508	-	utr5*	DHRS3	0.802855938070072	0.999973739231949	0.379355431079611	1	0.370718202476679	0.997732700004053	0.0843836865228615	0.589877829915068	-0.564090981031435	-0.342876526460162	0.0507665326067852	0.161334377034778	-0.221214454571273
chr1	12618604	12618709	105	-	utr5*	DHRS3	0.964089802489229	0.999973739231949	0.722011827301163	1	0.782294744165032	0.997732700004053	0.790641195279131	0.932750867367406	-0.75277778252918	-0.342876526460162	0.0507665326067852	0.161334377034778	-0.409901256069018
chr1	12618931	12619081	150	-	exon	RP11-474O21.5	0.511816250654545	0.999973739231949	0.823221132153181	1	0.784621466860665	0.997732700004053	0.407557798440985	0.783252391057025	-0.115655665925239	-0.421131485678717	0.135938154163356	0.299831620007867	0.305475819753478
chr1	13773051	13773131	80	+	utr3	PRDM2	0.648387643756235	0.999973739231949	0.380730904330864	1	0.515213289799424	0.997732700004053	0.324042462680815	0.744259496440779	-0.388290537220066	0.373027081290574	0.00439651071859719	0.0334996985670946	-0.76131761851064
chr1	13778611	13778694	83	+	exon	PRDM2	0.646036167820276	0.999973739231949	0.312730091785676	1	0.329492660948765	0.997732700004053	0.696507573881113	0.896272367630986	-0.242860771804839	0.373027081290574	0.00439651071859719	0.0334996985670946	-0.615887853095413
chr1	13778990	13779073	83	+	exon	PRDM2	0.334853510042713	0.999973739231949	0.159275119454335	1	0.310374612022069	0.997732700004053	0.550523520734463	0.840888100259099	0.322503100863288	0.373027081290574	0.00439651071859719	0.0334996985670946	-0.0505239804272857
chr1	13779310	13779543	233	+	exon	PRDM2	0.8274606036695	0.999973739231949	0.741246696328648	1	0.888191825532884	0.997732700004053	0.289335564336932	0.727407441514104	0.920060180895461	0.373027081290574	0.00439651071859719	0.0334996985670946	0.547033099604887
chr1	13779650	13779856	206	+	exon	PRDM2	0.759012013289581	0.999973739231949	0.802764261236532	1	0.797297560174929	0.997732700004053	0.644220257054303	0.876799324853897	0.88659492508106	0.373027081290574	0.00439651071859719	0.0334996985670946	0.513567843790486
chr1	13780000	13780373	373	+	exon	PRDM2	0.886074926090574	0.999973739231949	0.687154022883315	1	0.6864316781514	0.997732700004053	0.565270279966893	0.848164145965805	0.93619942042776	0.373027081290574	0.00439651071859719	0.0334996985670946	0.563172339137186
chr1	13780739	13780913	174	+	exon	PRDM2	0.725231984809731	0.999973739231949	0.840222836713269	1	0.819725116495619	0.997732700004053	0.329265998529013	0.745548298952373	0.521998529139204	0.373027081290574	0.00439651071859719	0.0334996985670946	0.14897144784863
chr1	13781420	13781576	156	+	exon	PRDM2	0.827990459822492	0.999973739231949	0.771139582259341	1	0.819448455695988	0.997732700004053	0.18029856654061	0.665647225948696	0.770569377020621	0.373027081290574	0.00439651071859719	0.0334996985670946	0.397542295730048
chr1	13781739	13782071	332	+	exon	PRDM2	0.687243898552539	0.999973739231949	0.341038522093777	1	0.407148563864469	0.997732700004053	0.702349058856422	0.898157044355384	0.445565200566643	0.373027081290574	0.00439651071859719	0.0334996985670946	0.0725381192760693
chr1	13782259	13782799	540	+	exon	PRDM2	0.997516062698137	0.999973739231949	0.442500231030235	1	0.539625314119417	0.997732700004053	0.538518417747881	0.834716419102498	0.374982575326884	0.373027081290574	0.00439651071859719	0.0334996985670946	0.00195549403630968
chr1	13786472	13786943	471	+	utr3	PRDM2	0.515315733409235	0.999973739231949	0.974127157835851	1	0.933173654554126	0.997732700004053	0.0913064700977267	0.595275139608629	0.600479316797424	0.373027081290574	0.00439651071859719	0.0334996985670946	0.227452235506851
chr1	15214998	15215282	284	+	utr5	TMEM51	0.633034433934991	0.999973739231949	0.829874860797684	1	0.966678801915374	0.997732700004053	0.0586642838472615	0.556472925074597	0.341978345095858	0.0332121517484404	0.819077470509035	0.898713664808631	0.308766193347417
chr1	15219471	15220363	892	+	utr3	TMEM51	0.630053106155035	0.999973739231949	0.135052829145633	1	0.156648353462213	0.997732700004053	0.840449642427178	0.951316678522575	-0.259863491753369	0.0332121517484404	0.819077470509035	0.898713664808631	-0.293075643501809
chr1	15428750	15429020	270	+	utr3	EFHD2	0.552748608922002	0.999973739231949	0.986909549934157	1	0.960880580445378	0.997732700004053	0.189328216066048	0.671523852714968	0.279229019700049	0.123124985070764	0.408320678223311	0.597764343600854	0.156104034629285
chr1	15492666	15492968	302	-	utr3	CASP9	0.898110047050752	0.999973739231949	0.487401723608211	1	0.620751667193937	0.997732700004053	0.195866425201073	0.677391619801734	0.247709072972551	0.279264353397548	0.0769020490590752	0.208270199160218	-0.0315552804249969
chr1	15565889	15566040	151	-	exon	RP4-680D5.8	0.272183019220135	0.999973739231949	0.0901162228955434	1	0.21831346379558	0.997732700004053	0.758866843785097	0.920622847995612	-0.854683694623761	-0.908706707667399	0.0217158540057732	0.0929449460021047	0.0540230130436374
chr1	15567836	15568651	815	+	utr3	DNAJC16	0.92048081163819	0.999973739231949	0.525393131823835	1	0.597068631141695	0.997732700004053	0.51698004848982	0.825671487520842	0.419983402832574	0.188313813335646	0.0647984001732106	0.187540389777058	0.231669589496928
chr1	15568720	15569010	290	+	utr3	DNAJC16	0.763627489509982	0.999973739231949	0.28710762638726	1	0.532840983583809	0.997732700004053	0.175948729477885	0.663702951382466	0.283684146080291	0.188313813335646	0.0647984001732106	0.187540389777058	0.0953703327446457
chr1	15570404	15570500	96	+	utr3	DNAJC16	0.983593477730826	0.999973739231949	0.511095470392962	1	0.670375581463891	0.997732700004053	0.742098530390028	0.915077764967636	-0.354483851698147	0.188313813335646	0.0647984001732106	0.187540389777058	-0.542797665033792
chr1	15573338	15573616	278	-	utr3	AGMAT	0.63908392456688	0.999973739231949	0.204150673986576	1	0.195235585885112	0.997732700004053	0.903682693326344	0.971115380061291	-0.371823363176812	0.137331586936397	0.227176410182837	0.418998656183375	-0.509154950113208
chr1	15604585	15604667	82	+	exon	CHCHD2P6	0.628958268407714	0.999973739231949	0.76034014721099	1	0.786721841945274	0.997732700004053	0.116124400925918	0.615568906991458	0.202109072320306	-0.0981845045915003	0.84625827603658	0.915401663632043	0.300293576911806
chr1	15617478	15617578	100	+	utr5	DDI2	0.748795345268294	0.999973739231949	0.91513971552045	1	0.94747125768367	0.997732700004053	0.149718396896119	0.645050542658186	0.394833562583548	0.256880239444591	0.376348240175542	0.56920318799896	0.137953323138957
chr1	15659936	15660478	542	+	utr3	DDI2	0.999941054629797	0.999973739231949	0.679074103549071	1	0.561292246104536	0.997732700004053	0.148433801070295	0.64438165339118	0.93661617123774	0.256880239444591	0.376348240175542	0.56920318799896	0.679735931793149
chr1	15660590	15661837	1247	+	utr3	DDI2	0.995409928899084	0.999973739231949	0.660311981651433	1	0.444445475909048	0.997732700004053	0.70607490234716	0.899673694438427	0.88121578228219	0.256880239444591	0.376348240175542	0.56920318799896	0.624335542837599
chr1	15662044	15662234	190	+	utr3	DDI2	0.395386235292011	0.999973739231949	0.253206944667563	1	0.0800392036769347	0.997732700004053	0.0702130384048862	0.57271610791059	0.845681083809669	0.256880239444591	0.376348240175542	0.56920318799896	0.588800844365078
chr1	15726985	15727781	796	+	exon	PLEKHM2	0.912269407443546	0.999973739231949	0.517892448779867	1	0.530973305475845	0.997732700004053	0.142505512475535	0.640509952535112	-0.073266994084215	-0.0861093875672376	0.64874356095464	0.786630276481467	0.0128423934830226
chr1	15734191	15734466	275	+	utr3	PLEKHM2	0.902084524817703	0.999973739231949	0.481222719021369	1	0.580684954054413	0.997732700004053	0.236743108375879	0.702107057410157	-0.283449732468485	-0.0861093875672376	0.64874356095464	0.786630276481467	-0.197340344901247
chr1	15739839	15740025	186	+	utr3	SLC25A34	0.415619635018607	0.999973739231949	0.263575101276528	1	0.267341025190276	0.997732700004053	0.812798943103742	0.942147645626495	-0.193768577068876	-0.555105213242106	0.0439653724658232	0.147067006578399	0.36133663617323
chr1	15747750	15747872	122	+	utr3	TMEM82	0.803575279995162	0.999973739231949	0.769899206666793	1	0.73903044800276	0.997732700004053	0.395360916917763	0.777362943188081	-0.926906412806551	-0.767225720709597	0.000246576111883699	0.00519297875833201	-0.159680692096954
chr1	15776879	15777030	151	+	exon	FBLIM1	0.929403915309639	0.999973739231949	0.734378915263437	1	0.776465359922077	0.997732700004053	0.827955142679434	0.946957715102634	-0.743453962135154	-0.0714051416565415	0.713079759898793	0.832327600758624	-0.672048820478612
chr1	15784621	15785064	443	+	utr3	FBLIM1	0.972916557067567	0.999973739231949	0.458121455089283	1	0.632369315857809	0.997732700004053	0.421272337869724	0.787115584738006	-0.100928920042964	-0.0714051416565415	0.713079759898793	0.832327600758624	-0.0295237783864229
chr1	15785689	15785856	167	+	utr3	FBLIM1	0.928711302301232	0.999973739231949	0.537254260930896	1	0.801752134941442	0.997732700004053	0.326835378653243	0.74474317064897	-0.066799508611453	-0.0714051416565415	0.713079759898793	0.832327600758624	0.00460563304508854
chr1	15786192	15786359	167	+	utr3	FBLIM1	0.48427236649367	0.999973739231949	0.115844218829859	1	0.325731813508801	0.997732700004053	0.837700123704045	0.950631626166561	-0.521833005341407	-0.0714051416565415	0.713079759898793	0.832327600758624	-0.450427863684866
chr1	15807552	15807659	107	-	utr5	UQCRHL	0.794844724742023	0.999973739231949	0.232728987548529	1	0.327653176194671	0.997732700004053	0.22904726431011	0.697910902248806	-0.465302054307935	-0.329586391789446	0.0467046662153053	0.152351086838765	-0.135715662518489
chr1	15834307	15834470	163	+	intergenic	NA	0.510622174984433	0.999973739231949	0.958011701987098	1	0.980928910633605	0.997732700004053	0.525417342937352	0.829323973128773	-0.426288460745585	NA	NA	NA	NA
chr1	15834610	15834701	91	-	exon	FLJ37453	0.234660882217963	0.999973739231949	0.0859656645628284	1	0.269497301483407	0.997732700004053	0.212324162477912	0.689288875388008	-0.595469494547799	-0.354897239032144	0.0672786224646019	0.191764169192116	-0.240572255515655
chr1	15835384	15835764	380	-	exon	FLJ37453	0.724681189422934	0.999973739231949	0.845790117064583	1	0.786640515247841	0.997732700004053	0.070274350849341	0.57271610791059	-0.0167983810629517	-0.354897239032144	0.0672786224646019	0.191764169192116	0.338098857969192
chr1	15872814	15873293	479	+	exon	SPEN	0.797274369196201	0.999973739231949	0.449437686085566	1	0.263764347669811	0.997732700004053	0.495881764395669	0.815419322218429	0.340363037587406	0.302140275748858	0.0624659898210276	0.183532477276216	0.0382227618385475
chr1	15873910	15874101	191	+	utr5	SPEN	0.893680376912135	0.999973739231949	0.874667798064612	1	0.901266973232398	0.997732700004053	0.0419720061916056	0.53282650730608	1.0585183555455	0.302140275748858	0.0624659898210276	0.183532477276216	0.756378079796646
chr1	15876144	15876519	375	+	exon	SPEN	0.993967752817231	0.999973739231949	0.541014070052033	1	0.47447516306037	0.997732700004053	0.493922108841465	0.814861209870831	0.761404413750477	0.302140275748858	0.0624659898210276	0.183532477276216	0.459264138001619
chr1	15928144	15928444	300	+	exon	SPEN	0.426123280263379	0.999973739231949	0.205112816655292	1	0.305154054234135	0.997732700004053	0.992008467890474	1	0.348107783185014	0.302140275748858	0.0624659898210276	0.183532477276216	0.0459675074361557
chr1	15928530	15928952	422	+	exon	SPEN	0.739832371098614	0.999973739231949	0.68495539130625	1	0.557479670838926	0.997732700004053	0.377404600524136	0.768261719507843	0.274611111784508	0.302140275748858	0.0624659898210276	0.183532477276216	-0.0275291639643499
chr1	15929346	15929558	212	+	exon	SPEN	0.213047065458757	0.999973739231949	0.110543430361734	1	0.114298451259605	0.997732700004053	0.758132022704568	0.920508082049564	0.0757091940095662	0.302140275748858	0.0624659898210276	0.183532477276216	-0.226431081739292
chr1	15930234	15930368	134	+	exon	SPEN	0.779830077676668	0.999973739231949	0.874239384697736	1	0.958322791968239	0.997732700004053	0.455057377911321	0.800423782730061	0.83360874012329	0.302140275748858	0.0624659898210276	0.183532477276216	0.531468464374432
chr1	15930714	15930834	120	+	exon	SPEN	0.640262957040751	0.999973739231949	0.91755437431757	1	0.879359255754229	0.997732700004053	0.5292072854321	0.831155135088754	0.643259783174646	0.302140275748858	0.0624659898210276	0.183532477276216	0.341119507425788
chr1	15932419	15932601	182	+	exon	SPEN	0.682134192924002	0.999973739231949	0.417276586199155	1	0.333423813000051	0.997732700004053	0.144398670336414	0.640989881392838	0.074362605462832	0.302140275748858	0.0624659898210276	0.183532477276216	-0.227777670286026
chr1	15932803	15932989	186	+	exon	SPEN	0.783325572759622	0.999973739231949	0.756930392074422	1	0.798947544704921	0.997732700004053	0.401069486199927	0.780208387595889	0.402569284130816	0.302140275748858	0.0624659898210276	0.183532477276216	0.100429008381958
chr1	15933445	15933649	204	+	exon	SPEN	0.360926509364327	0.999973739231949	0.206895355284972	1	0.234502265223876	0.997732700004053	0.816777724347492	0.943478823860731	0.182077406866228	0.302140275748858	0.0624659898210276	0.183532477276216	-0.12006286888263
chr1	15933901	15934112	211	+	exon	SPEN	0.787462334701096	0.999973739231949	0.706376817891288	1	0.670637258815166	0.997732700004053	0.34623330072525	0.75256904390419	0.193128769505839	0.302140275748858	0.0624659898210276	0.183532477276216	-0.109011506243019
chr1	15935170	15935683	513	+	exon	SPEN	0.828201752318094	0.999973739231949	0.411072859317699	1	0.469958306039365	0.997732700004053	0.224713556413466	0.696128966739531	0.0755130490786096	0.302140275748858	0.0624659898210276	0.183532477276216	-0.226627226670249
chr1	15937462	15937605	143	+	exon	SPEN	0.792863208045549	0.999973739231949	0.384485943235113	1	0.500950418066738	0.997732700004053	0.26008085666195	0.712043196399313	-0.0146936450039192	0.302140275748858	0.0624659898210276	0.183532477276216	-0.316833920752778
chr1	15939438	15940041	603	+	utr3	SPEN	0.596643508249405	0.999973739231949	0.236842784189594	1	0.188168930980128	0.997732700004053	0.834802408859217	0.94924413075163	-0.304818559810189	0.302140275748858	0.0624659898210276	0.183532477276216	-0.606958835559047
chr1	15940246	15940395	149	+	utr3	SPEN	0.77454195818924	0.999973739231949	0.42886915468166	1	0.461443438237745	0.997732700004053	0.527445589727248	0.83018542593554	-0.61760972348321	0.302140275748858	0.0624659898210276	0.183532477276216	-0.919749999232068
chr1	15941863	15942043	180	-	utr3	ZBTB17	0.833479809413273	0.999973739231949	0.674569146109319	1	0.74731483508983	0.997732700004053	0.497535051060788	0.816174961324474	-0.462776450109721	-0.16252021017131	0.285292121515764	0.482558821012086	-0.300256239938411
chr1	15945072	15945161	89	-	exon	ZBTB17	0.859632570555609	0.999973739231949	0.493988223581898	1	0.686613914990676	0.997732700004053	0.39223944141864	0.774993327373345	-0.0255870294966843	-0.16252021017131	0.285292121515764	0.482558821012086	0.136933180674626
chr1	15952796	15953024	228	-	exon	ZBTB17	0.789251110253112	0.999973739231949	0.623380819600719	1	0.660363325042045	0.997732700004053	0.90250023850868	0.970700203357861	-0.365804945557814	-0.16252021017131	0.285292121515764	0.482558821012086	-0.203284735386503
chr1	16124527	16125233	706	-	utr3	EPHA2	0.929806062830263	0.999973739231949	0.394740831566779	1	0.402288628357485	0.997732700004053	0.481868512724347	0.810576202362149	-0.165730659474145	0.179550381056385	0.453561819842376	0.636994427266707	-0.34528104053053
chr1	16137903	16138036	133	-	exon	EPHA2	0.784542997567183	0.999973739231949	0.791879441297992	1	0.855584573417948	0.997732700004053	0.249642707330885	0.708976091044239	0.336754605312589	0.179550381056385	0.453561819842376	0.636994427266707	0.157204224256204
chr1	16138391	16138471	80	-	exon	EPHA2	0.866073831936527	0.999973739231949	0.712687504311845	1	0.803175516231964	0.997732700004053	0.3262088488363	0.74474317064897	0.427952127340376	0.179550381056385	0.453561819842376	0.636994427266707	0.24840174628399
chr1	16148387	16148947	560	-	exon	EPHA2	0.943951113904526	0.999973739231949	0.510268402790152	1	0.569580133232235	0.997732700004053	0.269144242803235	0.717604590871603	0.185720991440821	0.179550381056385	0.453561819842376	0.636994427266707	0.00617061038443603
chr1	16155220	16155382	162	+	exon	RP11-276H7.2	0.566930915784819	0.999973739231949	0.988625311499748	1	0.992574113813894	0.997732700004053	0.108843753243636	0.609741922189066	-0.633582120497538	-0.728276088094384	0.000397995575778887	0.00721503073811315	0.0946939675968466
chr1	16155915	16156081	166	-	utr5	EPHA2	0.717938439114472	0.999973739231949	0.798532274405751	1	0.868892076190346	0.997732700004053	0.0297204889107912	0.504037343991511	0.162825324197607	0.179550381056385	0.453561819842376	0.636994427266707	-0.0167250568587784
chr1	16161549	16161747	198	+	exon	RP11-276H7.3	0.234353394189658	0.999973739231949	0.405606298816429	1	0.369034658805145	0.997732700004053	0.0947319552797511	0.598301421220386	0.05263005546825	-0.691081259864474	0.0610614676785606	0.181006887973089	0.743711315332724
chr1	16182410	16182685	275	+	intergenic	NA	0.19413712931939	0.999973739231949	0.083339359195918	1	0.0327809139170638	0.997732700004053	0.162363338293461	0.656487496874614	-0.561059956763893	NA	NA	NA	NA
chr1	16198244	16198401	157	-	utr3	ARHGEF19	0.424307236895858	0.999973739231949	0.790359199233699	1	0.808943024923765	0.997732700004053	0.531041059181071	0.831488487942527	-0.507262328802886	-0.294156536659342	0.0814009688050039	0.215847828474045	-0.213105792143543
chr1	16230782	16230862	80	-	utr3*	RSG1	0.653795950465056	0.999973739231949	0.989273972487253	1	0.990357428359826	0.997732700004053	0.288131796695632	0.726145972743894	0.0100105518440373	0.0258318240502499	0.878991040341634	0.934537601917659	-0.0158212722062125
chr1	16231454	16232235	781	-	utr3	RSG1	0.983530234311444	0.999973739231949	0.442455087826771	1	0.535512517251405	0.997732700004053	0.400231084694396	0.78006285047681	-0.211395192959396	0.0258318240502499	0.878991040341634	0.934537601917659	-0.237227017009646
chr1	16247478	16247632	154	-	utr3	FBXO42	0.623331335812681	0.999973739231949	0.367704566087864	1	0.446379874911299	0.997732700004053	0.761936807094354	0.921847677206989	-0.331153306431178	0.312681043586517	0.0440104666204467	0.147114712367101	-0.643834350017695
chr1	16250548	16251008	460	-	utr3	FBXO42	0.981051357645487	0.999973739231949	0.370267711754874	1	0.514222010591558	0.997732700004053	0.563502837366223	0.847794756032181	0.0835981086365932	0.312681043586517	0.0440104666204467	0.147114712367101	-0.229082934949924
chr1	16251090	16251650	560	-	exon	FBXO42	0.917865686677942	0.999973739231949	0.40721875926793	1	0.558688808256441	0.997732700004053	0.487033259324487	0.812904820385716	0.289923086568274	0.312681043586517	0.0440104666204467	0.147114712367101	-0.0227579570182431
chr1	16367226	16367334	108	+	utr5	SZRD1	0.702937228865456	0.999973739231949	0.75213868901318	1	0.900923026901508	0.997732700004053	0.478718775409491	0.809599804829214	0.583880769884735	0.223169678821046	0.187529727855185	0.369590806893115	0.360711091063688
chr1	16393189	16393358	169	+	utr3	SZRD1	0.341358055447249	0.999973739231949	0.772004149148679	1	0.75104003681592	0.997732700004053	0.0715503833205582	0.574266923287282	0.713461617563327	0.223169678821046	0.187529727855185	0.369590806893115	0.490291938742281
chr1	16395115	16395524	409	+	utr3	SZRD1	0.98199616652406	0.999973739231949	0.40762971871894	1	0.455890396720766	0.997732700004053	0.22232657470092	0.695606215925633	0.301180259471273	0.223169678821046	0.187529727855185	0.369590806893115	0.0780105806502266
chr1	16441169	16441509	340	+	exon	NECAP2	0.368016790186668	0.999973739231949	0.713590476577516	1	0.825510339316824	0.997732700004053	0.153667081160648	0.649135310990624	-0.194357013445012	0.229211317679028	0.11200621284148	0.264567546510812	-0.423568331124041
chr1	16458880	16459337	457	+	utr3	NECAP2	0.621646878109498	0.999973739231949	0.143644874942119	1	0.434653295967563	0.997732700004053	0.822342872644301	0.945130252303753	0.139985747843023	0.229211317679028	0.11200621284148	0.264567546510812	-0.0892255698360051
chr1	16459521	16460039	518	+	utr3	NECAP2	0.459599088314807	0.999973739231949	0.0771220660088293	1	0.265398721953489	0.997732700004053	0.530611355130101	0.831312962014564	-0.369982215865376	0.229211317679028	0.11200621284148	0.264567546510812	-0.599193533544404
chr1	16462007	16462337	330	+	exon	RP4-798A10.2	0.850110338356239	0.999973739231949	0.851951309780061	1	0.840179245862856	0.997732700004053	0.208352658681889	0.685630080260902	-0.494491229320566	-0.778191843423854	0.00267325327994646	0.0243605055384579	0.283700614103288
chr1	16462413	16462518	105	+	exon	RP4-798A10.2	0.865088710610448	0.999973739231949	0.891030468743796	1	0.907100484487401	0.997732700004053	0.631131144260868	0.872921854425784	-0.0903459153552909	-0.778191843423854	0.00267325327994646	0.0243605055384579	0.687845928068563
chr1	16464983	16465248	265	+	intron	RP4-798A10.2	0.4009063790988	0.999973739231949	0.590199045790059	1	0.603683562183808	0.997732700004053	0.184550533560505	0.667917264857456	-0.714800550635659	-0.778191843423854	0.00267325327994646	0.0243605055384579	0.0633912927881954
chr1	16471896	16471999	103	-	intron	CROCCP3	0.393601224232478	0.999973739231949	0.559141220048844	1	0.578243139696784	0.997732700004053	0.283721711926294	0.724926680267676	0.170453922230784	-0.632100293957314	0.00279847224467479	0.0250989294515814	0.802554216188098
chr1	16472114	16472231	117	-	intron	CROCCP3	0.61549544239297	0.999973739231949	0.433903252630176	1	0.494076342348136	0.997732700004053	0.414464103676162	0.784751084079368	-0.190128391481943	-0.632100293957314	0.00279847224467479	0.0250989294515814	0.441971902475371
chr1	16472310	16472458	148	-	intron	CROCCP3	0.745068306613226	0.999973739231949	0.958839363135718	1	0.934845520308219	0.997732700004053	0.732933219295848	0.911364966125718	-0.0414280856797351	-0.632100293957314	0.00279847224467479	0.0250989294515814	0.590672208277579
chr1	16607380	16607622	242	-	exon	NBPF1	0.395744640356122	0.999973739231949	0.156837687944403	1	0.247632754075084	0.997732700004053	0.100579319173644	0.6017882153046	0.590570697849911	0.717052693175125	0.000390471111847058	0.0071164777046106	-0.126481995325214
chr1	16613436	16613529	93	-	utr5	NBPF1	0.961604443973643	0.999973739231949	0.695332197088857	1	0.79304757718394	0.997732700004053	0.319122031874323	0.740728662884189	0.443564332782735	0.717052693175125	0.000390471111847058	0.0071164777046106	-0.27348836039239
chr1	16618803	16618935	132	+	intergenic	NA	0.0800531979989577	0.999973739231949	0.38256068469245	1	0.52760090001575	0.997732700004053	0.00749309491464722	0.429438327315422	0.222360346768019	NA	NA	NA	NA
chr1	16685947	16686056	109	-	exon	EIF1AXP1	0.940971368201507	0.999973739231949	0.591320371660043	1	0.367518813552185	0.997732700004053	0.0516590829690922	0.55019471382092	0.125309367573094	0.132129594681729	0.511907795298321	0.685499426679523	-0.00682022710863486
chr1	16986136	16986216	80	-	utr3	ATP13A2	0.342737008133711	0.999973739231949	0.679736924301174	1	0.865427558328318	0.997732700004053	0.0203850947506563	0.475790572399939	-0.061546043338933	-0.0596971563725954	0.753988277329655	0.858359396064135	-0.00184888696633763
chr1	17044843	17044947	104	-	utr5	SDHB	0.85862138013123	0.999973739231949	0.766974069553289	1	0.935450204825616	0.997732700004053	0.0630005309052184	0.565601709057843	0.46961753445497	0.260391936049976	0.0894106280861288	0.228894661900502	0.209225598404994
chr1	17407907	17408060	153	-	utr3	RCC2	0.655269832789499	0.999973739231949	0.772401290951996	1	0.902099519639921	0.997732700004053	0.181376836005762	0.666174372957811	0.452948149852668	0.503870848170548	0.00642924968368425	0.0425353881596382	-0.0509226983178793
chr1	17408154	17408451	297	-	utr3	RCC2	0.796938360402509	0.999973739231949	0.275756434915303	1	0.422596646015688	0.997732700004053	0.705686868296163	0.899396496601555	0.310895127780359	0.503870848170548	0.00642924968368425	0.0425353881596382	-0.192975720390188
chr1	17408952	17409159	207	-	utr3	RCC2	0.98503129858915	0.999973739231949	0.484704076571446	1	0.640097512694994	0.997732700004053	0.67530253992995	0.88858240795998	0.528636866500643	0.503870848170548	0.00642924968368425	0.0425353881596382	0.0247660183300957
chr1	17640553	17640685	132	+	intron	ARHGEF10L	0.261088219365359	0.999973739231949	0.563902919030505	1	0.682325974338326	0.997732700004053	0.113874739393578	0.613426770905082	-0.722509560627837	-0.172849453583994	0.215144692487257	0.403959304947937	-0.549660107043843
chr1	17690040	17690154	114	+	intron	ARHGEF10L	0.473131701535433	0.999973739231949	0.698926701745012	1	0.760064542983647	0.997732700004053	0.42633410931953	0.789683638098606	-0.0194042804432916	-0.172849453583994	0.215144692487257	0.403959304947937	0.153445173140702
chr1	17696941	17697048	107	+	utr3	ARHGEF10L	0.269532397730829	0.999973739231949	0.483040074902191	1	0.60364605550494	0.997732700004053	0.0765268728957125	0.580501078786332	-0.178835408403866	-0.172849453583994	0.215144692487257	0.403959304947937	-0.0059859548198723
chr1	17697234	17697751	517	+	utr3	ARHGEF10L	0.795650478080932	0.999973739231949	0.577090661382193	1	0.607408517700988	0.997732700004053	0.0825681585116828	0.588645895392964	-0.291656254688358	-0.172849453583994	0.215144692487257	0.403959304947937	-0.118806801104365
chr1	18481347	18481687	340	+	exon	KLHDC7A	0.480914161244828	0.999973739231949	0.601288740881644	1	0.22367161116698	0.997732700004053	0.0318409954216222	0.510907549629153	1.65571047122907	1.24251136547026	0.0892403932067006	0.228630590714375	0.413199105758805
chr1	18482731	18482912	181	+	exon	KLHDC7A	0.608352049022957	0.999973739231949	0.69928874199036	1	0.493727733752279	0.997732700004053	0.0541160002190515	0.551848685436341	1.16210977378914	1.24251136547026	0.0892403932067006	0.228630590714375	-0.0804015916811229
chr1	18483809	18483933	124	+	utr3	KLHDC7A	0.904979180624831	0.999973739231949	0.786652748767068	1	0.632483917635646	0.997732700004053	0.673109799093645	0.887485285741901	1.34000987524587	1.24251136547026	0.0892403932067006	0.228630590714375	0.0974985097756143
chr1	18484698	18485486	788	+	utr3	KLHDC7A	0.899988519916835	0.999973739231949	0.910129170405235	1	0.848960647219626	0.997732700004053	0.39801113964651	0.778849015082736	0.845666651121173	1.24251136547026	0.0892403932067006	0.228630590714375	-0.396844714349087
chr1	18871616	18871973	357	-	utr3	ALDH4A1	0.856239434267397	0.999973739231949	0.323659462958017	1	0.407592840275953	0.997732700004053	0.647424918168435	0.878786560225633	-0.3354629586366	-0.0818944645369347	0.630113492043182	0.77372060217583	-0.253568494099666
chr1	18872694	18872797	103	-	utr3	ALDH4A1	0.621387636729286	0.999973739231949	0.749673581120383	1	0.812032338826367	0.997732700004053	0.14657700659536	0.642808820739808	0.172996784928882	-0.0818944645369347	0.630113492043182	0.77372060217583	0.254891249465817
chr1	18882567	18882670	103	-	exon	ALDH4A1	0.880237923350474	0.999973739231949	0.551754316556857	1	0.689241243611324	0.997732700004053	0.392246504624883	0.774993327373345	-0.613505632682344	-0.0818944645369347	0.630113492043182	0.77372060217583	-0.531611168145409
chr1	18882739	18883090	351	-	intron	RP13-279N23.2	0.718404816454813	0.999973739231949	0.754696302454102	1	0.877276393772119	0.997732700004053	0.102602471873553	0.604915300190209	-0.285583706369498	-0.592238110211849	0.338234552977801	0.534105224410339	0.306654403842351
chr1	18902604	18902684	80	-	utr5	ALDH4A1	0.789335896529537	0.999973739231949	0.950133390994518	1	0.906325791708366	0.997732700004053	0.247054347562853	0.707620650982002	0.0797931285153132	-0.0818944645369347	0.630113492043182	0.77372060217583	0.161687593052248
chr1	18908185	18908483	298	-	utr3	IFFO2	0.967212712150236	0.999973739231949	0.707474411643066	1	0.722922694659626	0.997732700004053	0.475416575517895	0.809043126870598	0.486825986941011	0.527204498115972	0.0935132843295334	0.235979101359179	-0.0403785111749611
chr1	19073429	19073684	255	-	exon	RP5-1126H10.2	0.761831172055018	0.999973739231949	0.457130485251637	1	0.488259022728967	0.997732700004053	0.72383090255954	0.906947054309796	-0.155270050815695	0.0425294841695822	0.901510759859864	0.947226156834367	-0.197799534985278
chr1	19074043	19074225	182	-	exon	RP5-1126H10.2	0.839902138552063	0.999973739231949	0.559182584853743	1	0.429051932002358	0.997732700004053	0.0709776549660744	0.572980303926444	-0.0399498557738038	0.0425294841695822	0.901510759859864	0.947226156834367	-0.082479339943386
chr1	19219016	19219400	384	-	utr3	EMC1	0.868832972064652	0.999973739231949	0.380237846846743	1	0.467100462817174	0.997732700004053	0.352810966793372	0.755366521097346	0.253547101066625	0.651222047267953	4.03494922679577e-05	0.00157806202792896	-0.397674946201329
chr1	19251603	19251729	126	+	utr5	MRTO4	0.865174219838054	0.999973739231949	0.632726795281897	1	0.665031295565088	0.997732700004053	0.339630654703678	0.75016712955951	-0.188864072844762	-0.213521227149304	0.231971046797254	0.424471739718487	0.024657154304542
chr1	19256581	19256707	126	+	intron	MRTO4	0.70599177179059	0.999973739231949	0.50586035318488	1	0.535412880717022	0.997732700004053	0.794698980452224	0.93419505025265	-1.00679083463321	-0.213521227149304	0.231971046797254	0.424471739718487	-0.793269607483906
chr1	19258746	19259118	372	+	utr3	MRTO4	0.994706576292947	0.999973739231949	0.488215637858312	1	0.319121240117777	0.997732700004053	0.489096940665612	0.813676695449129	-0.37231315220435	-0.213521227149304	0.231971046797254	0.424471739718487	-0.158791925055046
chr1	19260387	19260582	195	+	utr3*	MRTO4	0.834532423006486	0.999973739231949	0.621680903411238	1	0.729182067232953	0.997732700004053	0.469823671315605	0.80611344225086	0.309954766793656	-0.213521227149304	0.231971046797254	0.424471739718487	0.52347599394296
chr1	19262023	19262219	196	+	utr3*	MRTO4	0.40709812863331	0.999973739231949	0.821278975456168	1	0.914474698941113	0.997732700004053	0.23114136075065	0.698516913391127	0.315792598678209	-0.213521227149304	0.231971046797254	0.424471739718487	0.529313825827513
chr1	19300060	19300232	172	+	intergenic	NA	0.181106857778316	0.999973739231949	0.517625140136238	1	0.645980107870589	0.997732700004053	0.0763344360395325	0.580372143678621	-0.0390694683311355	NA	NA	NA	NA
chr1	19302296	19302548	252	-	utr3*	AKR7A2	0.965281411235024	0.999973739231949	0.633678515438038	1	0.592967129530043	0.997732700004053	0.899462135978337	0.969753789529828	-0.326439192277727	0.152796805202715	0.292988003270846	0.490063107167321	-0.479235997480443
chr1	19312371	19312520	149	+	utr5	PQLC2	0.150844637241554	0.999973739231949	0.262292593995537	1	0.497040688142086	0.997732700004053	0.0532640225583225	0.551620232660534	0.311516554532136	-0.0640151035015495	0.731644370161047	0.844902451180216	0.375531658033686
chr1	19312716	19312820	104	+	utr5	PQLC2	0.932390496608278	0.999973739231949	0.891521074350832	1	0.790489022803261	0.997732700004053	0.342452789091353	0.751341279293609	-0.0782785340852526	-0.0640151035015495	0.731644370161047	0.844902451180216	-0.014263430583703
chr1	19327734	19327990	256	+	utr3	PQLC2	0.820858989576807	0.999973739231949	0.328361668343693	1	0.442661287040304	0.997732700004053	0.264650991492903	0.714708915500052	-0.289039476064267	-0.0640151035015495	0.731644370161047	0.844902451180216	-0.225024372562718
chr1	19328650	19329463	813	+	utr3	PQLC2	0.916906534814991	0.999973739231949	0.476080069688661	1	0.45901132153268	0.997732700004053	0.370937162896837	0.765091048000202	-0.269381337846445	-0.0640151035015495	0.731644370161047	0.844902451180216	-0.205366234344895
chr1	19329678	19329834	156	+	utr3*	PQLC2	0.967119091031111	0.999973739231949	0.453476128307729	1	0.618541352972907	0.997732700004053	0.796010066443073	0.934948719736887	0.537499773758346	-0.0640151035015495	0.731644370161047	0.844902451180216	0.601514877259896
chr1	19331498	19331618	120	+	intergenic	NA	0.494507330338483	0.999973739231949	0.872508682098184	1	0.950099209834764	0.997732700004053	0.157361842455213	0.652250506731148	0.214318980358185	NA	NA	NA	NA
chr1	19331698	19331905	207	+	intergenic	NA	0.804608472260028	0.999973739231949	0.356104400887401	1	0.431212179845293	0.997732700004053	0.296490323361168	0.731316680543034	0.327697662982463	NA	NA	NA	NA
chr1	19332063	19332383	320	+	intergenic	NA	0.701951720582596	0.999973739231949	0.795907669183971	1	0.846466034104831	0.997732700004053	0.301441520947295	0.733811720854834	0.119933609573698	NA	NA	NA	NA
chr1	19334150	19334287	137	+	intergenic	NA	0.0210632967448847	0.999973739231949	0.0673950591626925	1	0.214133190851413	0.997732700004053	0.136096911852451	0.63432478221258	0.849032620420879	NA	NA	NA	NA
chr1	19339135	19339458	323	-	utr3	CAPZB	0.571369289076309	0.999973739231949	0.777203066858484	1	0.891774923899101	0.997732700004053	0.264363310851623	0.714708915500052	0.0811589653689975	0.133235141526623	0.45142863556396	0.635242764609081	-0.0520761761576255
chr1	19419698	19419804	106	-	utr5	CAPZB	0.608600453100029	0.999973739231949	0.973538414166809	1	0.894830946403995	0.997732700004053	0.00380544206301503	0.378988642707549	0.343338050321854	0.133235141526623	0.45142863556396	0.635242764609081	0.210102908795231
chr1	19485443	19485528	85	-	utr5	CAPZB	0.735334447951167	0.999973739231949	0.911911958949667	1	0.995218968313456	0.997732700004053	0.0663231402279477	0.569187995455499	0.461812410397731	0.133235141526623	0.45142863556396	0.635242764609081	0.328577268871108
chr1	19597002	19597087	85	+	utr5	MINOS1-NBL1	0.642935977981609	0.999973739231949	0.832420666516302	1	0.7994926532517	0.997732700004053	0.00729181687972058	0.429438327315422	-0.365953783094258	-1.17411315732003	0.472351316013862	NA	0.808159374225771
chr1	19608366	19608536	170	+	exon	RP5-1056L3.3	0.902004864878091	0.999973739231949	0.863840419087741	1	0.727587692608051	0.997732700004053	0.0744021356015464	0.578518560289891	-0.378855494519002	-0.438532157705326	0.00711796233865244	0.04555075845312	0.0596766631863241
chr1	19626638	19626907	269	+	utr3	MINOS1	0.686017434672867	0.999973739231949	0.351969255119867	1	0.261167238580156	0.997732700004053	0.874620205057415	0.962289202066517	1.28334982490214	-0.0299512395159381	0.858206935817957	0.922678813330735	1.31330106441808
chr1	19657071	19657351	280	+	utr3	MINOS1-NBL1	0.926723704044565	0.999973739231949	0.316892484820573	1	0.415840039461381	0.997732700004053	0.678698565766131	0.889473043020843	-0.170462808399011	-1.17411315732003	0.472351316013862	NA	1.00365034892102
chr1	19682238	19682512	274	-	utr3	TMCO4	0.998426027134794	0.999973739231949	0.397672155278534	1	0.450462507662163	0.997732700004053	0.874699842337229	0.962289202066517	-0.334042035734619	0.109561064453754	0.508194467711112	0.682657399559909	-0.443603100188374
chr1	19682709	19683188	479	-	utr3	TMCO4	0.787523234796358	0.999973739231949	0.536388708105833	1	0.652832161939801	0.997732700004053	0.181434364592837	0.666174372957811	-0.00193889867307432	0.109561064453754	0.508194467711112	0.682657399559909	-0.111499963126829
chr1	19744429	19744591	162	-	intron	TMCO4	0.901585274045074	0.999973739231949	0.834824170791173	1	0.780380670283023	0.997732700004053	0.00269085632362676	0.355731119042359	0.507483186895887	0.109561064453754	0.508194467711112	0.682657399559909	0.397922122442133
chr1	19907551	19907857	306	+	utr3	OTUD3	0.795074920034505	0.999973739231949	0.492352012221284	1	0.331650917440732	0.997732700004053	0.8387019780332	0.950742969706571	0.37045987160777	0.107623376477955	0.614177438579992	0.761917276907227	0.262836495129814
chr1	20483483	20483753	270	-	utr3	CAMK2N1	0.85585416427855	0.999973739231949	0.29867925383217	1	0.377032772236375	0.997732700004053	0.872263682114931	0.961705034194479	-0.396419806609891	-0.203633596189246	0.242806647458368	0.436635617399055	-0.192786210420645
chr1	20484485	20484713	228	-	exon	CAMK2N1	0.993989383721836	0.999973739231949	0.668091214599734	1	0.769962873193117	0.997732700004053	0.502813239362761	0.819392253803712	-0.820356362777561	-0.203633596189246	0.242806647458368	0.436635617399055	-0.616722766588315
chr1	20485985	20486191	206	-	utr5	CAMK2N1	0.520273106695615	0.999973739231949	0.927668291817191	1	0.908643964704343	0.997732700004053	0.0757957086097821	0.579668658441983	0.0883521101889536	-0.203633596189246	0.242806647458368	0.436635617399055	0.2919857063782
chr1	20499653	20500673	1020	-	utr3	MUL1	0.60899050031496	0.999973739231949	0.0936431848202188	1	0.201811311550512	0.997732700004053	0.422272982638489	0.787718899964201	0.119587500996143	0.337214964167865	0.0350716709289236	0.126869575944099	-0.217627463171721
chr1	20501012	20501247	235	-	exon	MUL1	0.886115007445558	0.999973739231949	0.283723237870924	1	0.419801211060982	0.997732700004053	0.573862532660607	0.851364007011564	0.333348476475747	0.337214964167865	0.0350716709289236	0.126869575944099	-0.00386648769211723
chr1	20552903	20553302	399	+	utr5	FAM43B	0.721618938368751	0.999973739231949	0.973680423569251	1	0.993960305825922	0.997732700004053	0.0142692276313497	0.464920550989573	-0.81312933627592	-0.821288773153829	0.00334106320266177	0.0282151309118237	0.00815943687790954
chr1	20553804	20554116	312	+	utr3	FAM43B	0.957199273447776	0.999973739231949	0.777843302757292	1	0.547993606949929	0.997732700004053	0.444359928311221	0.796915224235852	-0.940196133043325	-0.821288773153829	0.00334106320266177	0.0282151309118237	-0.118907359889496
chr1	20554289	20554628	339	+	utr3	FAM43B	0.824244635846607	0.999973739231949	0.834365354048944	1	0.804829275915885	0.997732700004053	0.348057862030399	0.75309340970393	-0.845805659197062	-0.821288773153829	0.00334106320266177	0.0282151309118237	-0.0245168860432332
chr1	20554697	20554908	211	+	utr3	FAM43B	0.659308007872399	0.999973739231949	0.368469083044375	1	0.283106846134107	0.997732700004053	0.553823918733213	0.842461497367468	-0.883490423586611	-0.821288773153829	0.00334106320266177	0.0282151309118237	-0.0622016504327821
chr1	20618617	20618836	219	+	utr3	CDA	0.742520154168828	0.999973739231949	0.742724670942298	1	0.678343719470335	0.997732700004053	0.468981649196305	0.805871493192491	-0.188556211759995	-0.0464152343827982	0.812720815783778	0.894764439380661	-0.142140977377196
chr1	20643015	20643182	167	-	exon	PINK1-AS	0.399467627980392	0.999973739231949	0.635946742809458	1	0.677573710444963	0.997732700004053	0.56522850772866	0.848164145965805	0.212955248671457	0.188637204832625	0.313453310206992	0.511459928979428	0.0243180438388321
chr1	20644430	20644510	80	+	exon	PINK1	0.592214989730329	0.999973739231949	0.862997603164591	1	0.965160160018791	0.997732700004053	0.466047371315126	0.80463594628614	0.312833976771138	0.179397901567469	0.294962606051727	0.492299069020292	0.13343607520367
chr1	20644806	20644940	134	-	intron	PINK1-AS	0.378146211298857	0.999973739231949	0.135255215333598	1	0.305800176197703	0.997732700004053	0.863957377808599	0.959176603783194	-0.166690092372009	0.188637204832625	0.313453310206992	0.511459928979428	-0.355327297204634
chr1	20648214	20649010	796	-	exon	PINK1-AS	0.743951002337253	0.999973739231949	0.656957795181322	1	0.735059629594278	0.997732700004053	0.183767225300578	0.667489171902695	0.109190659152151	0.188637204832625	0.313453310206992	0.511459928979428	-0.0794465456804732
chr1	20649124	20649246	122	-	exon	PINK1-AS	0.221921847387926	0.999973739231949	0.545818034653716	1	0.67536541219061	0.997732700004053	0.00505438815650949	0.399642994391762	0.258662520821508	0.188637204832625	0.313453310206992	0.511459928979428	0.0700253159888831
chr1	20650671	20651090	419	+	utr3	PINK1	0.39645838244504	0.999973739231949	0.0300187372467438	1	0.209714059360982	0.997732700004053	0.730025915457825	0.909620485630692	-0.121696299532982	0.179397901567469	0.294962606051727	0.492299069020292	-0.301094201100451
chr1	20661301	20661398	97	-	utr5	DDOST	0.574053088682931	0.999973739231949	0.894596134669704	1	0.996165124845171	0.997732700004053	0.121302335389343	0.620414984277849	0.383929221856499	0.182314807943054	0.124531481296356	0.283370296453955	0.201614413913445
chr1	20744514	20744611	97	-	utr3	HP1BP3	0.24250408367963	0.999973739231949	0.116687585063902	1	0.151495216211093	0.997732700004053	0.75432830212648	0.919343241920945	0.118571228683895	0.438484254917014	0.000413406173160457	0.00734373125323084	-0.31991302623312
chr1	20757103	20757183	80	-	exon	HP1BP3	0.702257976902575	0.999973739231949	0.371737284860729	1	0.529617277188819	0.997732700004053	0.844552863365391	0.952549494221156	0.447924496404428	0.438484254917014	0.000413406173160457	0.00734373125323084	0.0094402414874139
chr1	20807147	20807384	237	-	utr3	EIF4G3	0.517723388065245	0.999973739231949	0.981569873622841	1	0.896292951816713	0.997732700004053	0.0647408444725442	0.566216265998752	-0.145298803185818	0.455181741347083	0.0296186054303497	0.113786001570347	-0.600480544532901
chr1	20862292	20862383	91	-	exon	EIF4G3	0.977236052506798	0.999973739231949	0.663282948461703	1	0.72717833647055	0.997732700004053	0.786191496769937	0.930971169186895	0.543804923903571	0.455181741347083	0.0296186054303497	0.113786001570347	0.088623182556489
chr1	20941552	20942184	632	-	exon	EIF4G3	0.888677808882734	0.999973739231949	0.540228357434454	1	0.467044649193645	0.997732700004053	0.34235371618379	0.751341279293609	0.612295355465849	0.455181741347083	0.0296186054303497	0.113786001570347	0.157113614118766
chr1	21217781	21217950	169	-	utr3	ECE1	0.953641769566544	0.999973739231949	0.479221271544551	1	0.738042508514022	0.997732700004053	0.0876176918000532	0.592816527340577	-0.0953096768182479	0.237506810882675	0.207944162948715	0.394946572364261	-0.332816487700923
chr1	21217994	21218619	625	-	utr3	ECE1	0.809773842275483	0.999973739231949	0.494661766096801	1	0.61465699072967	0.997732700004053	0.504081520880411	0.819920977501774	0.0301333846848414	0.237506810882675	0.207944162948715	0.394946572364261	-0.207373426197834
chr1	21218970	21219219	249	-	utr3	ECE1	0.756709247830094	0.999973739231949	0.262689819716141	1	0.444757979114617	0.997732700004053	0.807443567924671	0.940036730588921	-0.0641638792885572	0.237506810882675	0.207944162948715	0.394946572364261	-0.301670690171232
chr1	21219370	21219502	132	-	utr3	ECE1	0.711380587884715	0.999973739231949	0.872267058509674	1	0.800014037921292	0.997732700004053	0.279043177825178	0.722202031873095	0.259214979428136	0.237506810882675	0.207944162948715	0.394946572364261	0.0217081685454609
chr1	21219589	21220059	470	-	utr3	ECE1	0.945191931003472	0.999973739231949	0.433058734784858	1	0.511115206798018	0.997732700004053	0.127039841171459	0.625734806701268	0.161376818874214	0.237506810882675	0.207944162948715	0.394946572364261	-0.0761299920084614
chr1	21256050	21256155	105	-	exon	ECE1	0.599425611616722	0.999973739231949	0.293101496888603	1	0.556999840834691	0.997732700004053	0.815540451329341	0.943244539573404	-0.100593972439556	0.237506810882675	0.207944162948715	0.394946572364261	-0.338100783322232
chr1	21345394	21345474	80	-	utr5	ECE1	0.622915382035785	0.999973739231949	0.703186946165519	1	0.663300692199287	0.997732700004053	0.0724023963544779	0.574749760661471	0.287848458420813	0.237506810882675	0.207944162948715	0.394946572364261	0.0503416475381382
chr1	21596537	21597061	524	-	utr3	RAP1GAP	0.641041807214959	0.999973739231949	0.775409394372492	1	0.823066943979029	0.997732700004053	0.198477099037786	0.678992547224295	-0.331794876693897	-0.258935409866628	0.062559496440092	0.183583686220552	-0.0728594668272694
chr1	21679190	21679433	243	-	utr3	USP48	0.499490790396611	0.999973739231949	0.273935214758995	1	0.215630281316465	0.997732700004053	0.655019569164698	0.882037092118238	-0.877118601571307	0.124027910877699	0.609467513112954	0.758045277114631	-1.00114651244901
chr1	21822260	21822535	275	-	utr3	HSPG2	0.687821045463831	0.999973739231949	0.914414138168698	1	0.859249426680645	0.997732700004053	0.168641097394392	0.659725680943596	-0.159794357094439	0.576552602262025	0.0978539300090025	0.242772588209731	-0.736346959356464
chr1	21823008	21823355	347	-	utr3	HSPG2	0.749011176437822	0.999973739231949	0.833892517207719	1	0.867169933814731	0.997732700004053	0.111348045435533	0.611884021107646	0.0171671231425289	0.576552602262025	0.0978539300090025	0.242772588209731	-0.559385479119496
chr1	22025719	22025905	186	+	exon	LINC00339	0.314805862270995	0.999973739231949	0.657385242955076	1	0.71066861629303	0.997732700004053	0.0594195240767394	0.557299536643206	0.29951775159077	-0.0153415448569981	0.916969143590308	0.955625260531136	0.314859296447768
chr1	22030321	22030917	596	+	exon	LINC00339	0.61307071254901	0.999973739231949	0.174334499437318	1	0.274062757131758	0.997732700004053	0.841781366508227	0.951544368906053	-0.232625298637494	-0.0153415448569981	0.916969143590308	0.955625260531136	-0.217283753780496
chr1	22155069	22155305	236	+	intergenic	NA	0.416878449768301	0.999973739231949	0.733670452814337	1	0.844766201148307	0.997732700004053	0.186718651955191	0.669973264015006	-0.579769646205153	NA	NA	NA	NA
chr1	22157214	22157309	95	+	intergenic	NA	0.998416397019579	0.999973739231949	0.897529281509349	1	0.900765343129495	0.997732700004053	0.729162012383868	0.909492950390848	-0.923260215032983	NA	NA	NA	NA
chr1	22172274	22172358	84	+	intergenic	NA	0.794238227577679	0.999973739231949	0.638446987882148	1	0.801844593732627	0.997732700004053	0.993961045808794	1	-0.105375639137976	NA	NA	NA	NA
chr1	22490206	22490498	292	+	exon	ZBTB40	0.485359304999006	0.999973739231949	0.230864927393349	1	0.412347774554881	0.997732700004053	0.895499495005919	0.968857180510934	0.485103359599838	0.425627128894107	0.000807694430084513	0.0113481543100861	0.0594762307057313
chr1	22511729	22511921	192	+	exon	ZBTB40	0.79969096451713	0.999973739231949	0.641756563540972	1	0.75308975209985	0.997732700004053	0.326693093154743	0.74474317064897	0.678133249358787	0.425627128894107	0.000807694430084513	0.0113481543100861	0.252506120464681
chr1	22526268	22526487	219	+	utr3	ZBTB40	0.878227436869668	0.999973739231949	0.619959798087389	1	0.739996858638525	0.997732700004053	0.0627610927635194	0.565601709057843	0.448831174852581	0.425627128894107	0.000807694430084513	0.0113481543100861	0.0232040459584743
chr1	22526579	22527021	442	+	utr3	ZBTB40	0.818961723909978	0.999973739231949	0.215649140413396	1	0.440699723177441	0.997732700004053	0.760981940634209	0.921535598184638	0.39050393401215	0.425627128894107	0.000807694430084513	0.0113481543100861	-0.0351231948819571
chr1	22527258	22527341	83	+	utr3	ZBTB40	0.549950813789437	0.999973739231949	0.962603964870516	1	0.961273800018302	0.997732700004053	0.0440311660899336	0.535785680929465	0.35006479690948	0.425627128894107	0.000807694430084513	0.0113481543100861	-0.0755623319846267
chr1	22527789	22528301	512	+	utr3	ZBTB40	0.948310814014491	0.999973739231949	0.346724473848194	1	0.519321670212283	0.997732700004053	0.459294971245871	0.802509173527702	0.163444290394757	0.425627128894107	0.000807694430084513	0.0113481543100861	-0.26218283849935
chr1	22528822	22529422	600	+	utr3	ZBTB40	0.872887125731739	0.999973739231949	0.459590383619733	1	0.69710502906115	0.997732700004053	0.524404831763701	0.829015535985233	0.00369357931850753	0.425627128894107	0.000807694430084513	0.0113481543100861	-0.421933549575599
chr1	22530317	22530591	274	+	utr3	ZBTB40	0.591454863698917	0.999973739231949	0.153271260245052	1	0.347695829846161	0.997732700004053	0.396335108955789	0.777962202178916	-0.467821623821584	0.425627128894107	0.000807694430084513	0.0113481543100861	-0.893448752715691
chr1	23083510	23083621	111	+	utr3	KDM1A	0.885778572343794	0.999973739231949	0.34822775090099	1	0.405471423854138	0.997732700004053	0.423818940906195	0.788584128866288	-0.651747458022373	0.286138250522912	0.0122511084059847	0.0642220815736273	-0.937885708545285
chr1	23084244	23084336	92	-	utr3	LUZP1	0.756107223348641	0.999973739231949	0.893414580063989	1	0.981807277137134	0.997732700004053	0.599657555472631	0.861659825896954	-0.0303282667085815	0.552619680992878	0.00101058537223832	0.0131315551337089	-0.582947947701459
chr1	23086105	23086202	97	-	utr3	LUZP1	0.28396491379388	0.999973739231949	0.695917483868892	1	0.812735194769621	0.997732700004053	0.0694146281687269	0.572220437407872	0.882605284020693	0.552619680992878	0.00101058537223832	0.0131315551337089	0.329985603027816
chr1	23087449	23087568	119	-	utr3	LUZP1	0.781103104558144	0.999973739231949	0.982318925110054	1	0.914354596636353	0.997732700004053	0.102277085105684	0.604088905288692	1.41296062403204	0.552619680992878	0.00101058537223832	0.0131315551337089	0.860340943039163
chr1	23087779	23088071	292	-	utr3	LUZP1	0.672570013014581	0.999973739231949	0.916549599233593	1	0.980233670658306	0.997732700004053	0.205705708456062	0.683959050651833	1.26173120659394	0.552619680992878	0.00101058537223832	0.0131315551337089	0.709111525601066
chr1	23088202	23088400	198	-	utr3	LUZP1	0.923666440445164	0.999973739231949	0.767583047323194	1	0.676913464542659	0.997732700004053	0.0025494575756958	0.355731119042359	1.50956696397418	0.552619680992878	0.00101058537223832	0.0131315551337089	0.956947282981304
chr1	23088591	23089076	485	-	utr3	LUZP1	0.988288688922253	0.999973739231949	0.526124722847866	1	0.599508960331263	0.997732700004053	0.277872451123557	0.722062330889008	1.03881456014561	0.552619680992878	0.00101058537223832	0.0131315551337089	0.486194879152732
chr1	23091236	23091528	292	-	exon	LUZP1	0.599299405622262	0.999973739231949	0.273949965162696	1	0.250084687617553	0.997732700004053	0.686950340608324	0.892579800982851	0.915650563428729	0.552619680992878	0.00101058537223832	0.0131315551337089	0.363030882435852
chr1	23091826	23091943	117	-	exon	LUZP1	0.640635254093995	0.999973739231949	0.350378710447844	1	0.54863524069426	0.997732700004053	0.32722341923378	0.74474317064897	1.03760775765908	0.552619680992878	0.00101058537223832	0.0131315551337089	0.484988076666199
chr1	23092588	23092838	250	-	exon	LUZP1	0.812170833177964	0.999973739231949	0.376962666331108	1	0.613143708123241	0.997732700004053	0.739123971746101	0.914218312482462	0.27169257187604	0.552619680992878	0.00101058537223832	0.0131315551337089	-0.280927109116837
chr1	23093049	23093211	162	-	exon	LUZP1	0.68333216524069	0.999973739231949	0.269355349537152	1	0.249413428338016	0.997732700004053	0.684896399824249	0.89173496212109	0.128554470867896	0.552619680992878	0.00101058537223832	0.0131315551337089	-0.424065210124982
chr1	23093419	23093680	261	-	exon	LUZP1	0.430004150294131	0.999973739231949	0.152526890283448	1	0.174932572122678	0.997732700004053	0.723462517249839	0.906792645243637	-0.738519805243273	0.552619680992878	0.00101058537223832	0.0131315551337089	-1.29113948623615
chr1	23093746	23093911	165	-	exon	LUZP1	0.808466574336278	0.999973739231949	0.324040350726534	1	0.452938134887914	0.997732700004053	0.636908855804406	0.874205304595509	-0.00437160203138973	0.552619680992878	0.00101058537223832	0.0131315551337089	-0.556991283024267
chr1	23310334	23310832	498	-	utr3	HNRNPR	0.821145780035972	0.999973739231949	0.453118424910416	1	0.319636308798481	0.997732700004053	0.627583130700965	0.871550509416918	0.00272394093566299	0.240047554017296	0.303243305818165	0.500655747190585	-0.237323613081633
chr1	23361200	23361329	129	-	utr3	ZNF436	0.968251232769652	0.999973739231949	0.652277029624125	1	0.697995052117289	0.997732700004053	0.562137070451414	0.847156421824276	0.845602203688436	0.925449133696485	1.44085015328974e-07	4.91062315814762e-05	-0.0798469300080497
chr1	23361485	23361909	424	-	utr3	ZNF436	0.741528631216995	0.999973739231949	0.85226036485106	1	0.883667089547847	0.997732700004053	0.327888244376199	0.745061824092701	1.0401056635259	0.925449133696485	1.44085015328974e-07	4.91062315814762e-05	0.114656529829419
chr1	23362326	23362568	242	-	exon	ZNF436	0.312617946541621	0.999973739231949	0.542046290208701	1	0.539883153777895	0.997732700004053	0.00405552187362634	0.38200189690668	1.6255681729733	0.925449133696485	1.44085015328974e-07	4.91062315814762e-05	0.700119039276819
chr1	23362656	23362890	234	-	exon	ZNF436	0.664209684655744	0.999973739231949	0.973725251889172	1	0.851613902726405	0.997732700004053	0.0430483565546986	0.534561374072376	1.53856314849807	0.925449133696485	1.44085015328974e-07	4.91062315814762e-05	0.613114014801581
chr1	23363048	23363143	95	-	exon	ZNF436	0.384835012408939	0.999973739231949	0.192629759006729	1	0.330068741747356	0.997732700004053	0.241729444234093	0.704890614641926	0.777193893315168	0.925449133696485	1.44085015328974e-07	4.91062315814762e-05	-0.148255240381317
chr1	23381114	23381474	360	-	utr3	TCEA3	0.70715227517894	0.999973739231949	0.253661430454294	1	0.325205229254939	0.997732700004053	0.260801186061572	0.712337758257464	-0.727692497631812	-0.263842903518481	0.129531376016311	0.290532402435786	-0.463849594113331
chr1	23383721	23383982	261	-	utr3	TCEA3	0.383668438066284	0.999973739231949	0.80401691115707	1	0.829016468731733	0.997732700004053	0.24826852146146	0.708728109601348	0.083746619161491	-0.263842903518481	0.129531376016311	0.290532402435786	0.347589522679972
chr1	23393943	23394055	112	-	exon	TCEA3	0.712784175519972	0.999973739231949	0.368030179749631	1	0.529682643172354	0.997732700004053	0.519979272735809	0.827186436426433	-0.362816251519139	-0.263842903518481	0.129531376016311	0.290532402435786	-0.0989733480006579
chr1	23429690	23429885	195	-	utr3	ASAP3	0.549651946746187	0.999973739231949	0.147861895348063	1	0.472083811270059	0.997732700004053	0.998752344487299	1	0.436471731849971	0.511935676735384	0.00183055165610434	0.0191278313582641	-0.0754639448854132
chr1	23509611	23510147	536	-	utr3	E2F2	0.475580600818434	0.999973739231949	0.977864017090327	1	0.976145777076744	0.997732700004053	0.239888447903934	0.704013970279882	0.383888824105055	0.170007379335844	0.29110956059207	0.488431027993882	0.213881444769211
chr1	23531106	23531292	186	-	utr5	E2F2	0.730983720138625	0.999973739231949	0.336911669726836	1	0.313221836239723	0.997732700004053	0.879170222472523	0.963284429386497	-0.434306378081821	0.170007379335844	0.29110956059207	0.488431027993882	-0.604313757417664
chr1	23551055	23551331	276	+	intergenic	NA	0.290687829503336	0.999973739231949	0.55010139718602	1	0.639606804031737	0.997732700004053	0.155191748199946	0.650220013477356	0.461600812341847	NA	NA	NA	NA
chr1	23558057	23558377	320	-	utr3	ID3	0.829590892711429	0.999973739231949	0.495770509257537	1	0.469666327902185	0.997732700004053	0.133046325297501	0.631831653632172	0.0332112217918203	0.305410108854506	0.288771292538976	0.485977477857107	-0.272198887062685
chr1	23695778	23695861	83	+	exon	RPL11	0.9015340806889	0.999973739231949	0.575751001754935	1	0.759446946062	0.997732700004053	0.22626893973019	0.696772984736238	-0.574236663165073	-0.457699789712136	0.00855707719195843	0.0513317049455752	-0.116536873452937
chr1	23751211	23752022	811	+	exon	TCEB3	0.205947527912936	0.999973739231949	0.0176543946807321	1	0.0992093879327084	0.997732700004053	0.443441716372961	0.796783041884797	0.0989435343395045	0.254755816641358	0.0207836888281833	0.0901562642184524	-0.155812282301853
chr1	23752357	23752448	91	+	exon	TCEB3	0.215122482077498	0.999973739231949	0.0902639314357332	1	0.240173752749553	0.997732700004053	0.585299192960114	0.856203092495124	-0.0462868832732714	0.254755816641358	0.0207836888281833	0.0901562642184524	-0.301042699914629
chr1	23759498	23759747	249	+	utr3	TCEB3	0.700812446114461	0.999973739231949	0.234569860480405	1	0.362646497941004	0.997732700004053	0.106922824325056	0.608635030979967	0.0670463072036623	0.254755816641358	0.0207836888281833	0.0901562642184524	-0.187709509437696
chr1	23777924	23778044	120	-	intron	TCEB3-AS1	0.110863468515205	0.999973739231949	0.165247201751278	1	0.257359292255457	0.997732700004053	0.178311705366406	0.664754257998125	-0.0807098822447375	-0.0818571302885296	0.7521448321468	0.857493991232257	0.00114724804379211
chr1	23787276	23787538	262	+	utr3	PITHD1	0.663939331354241	0.999973739231949	0.188959653200084	1	0.558458345384699	0.997732700004053	0.910599485371396	0.973003051841859	-0.0541079131656542	0.121398773196496	0.378624999603123	0.57112143497292	-0.17550668636215
chr1	23792600	23792703	103	+	utr5	LYPLA2	0.731194866324775	0.999973739231949	0.264419942340156	1	0.501142157774766	0.997732700004053	0.7523615173641	0.918552599323871	0.0195287357391179	-0.0878126162752849	0.6069439077347	0.756207478944366	0.107341352014403
chr1	23794982	23795169	187	+	utr3	LYPLA2	0.558489743087235	0.999973739231949	0.820914055560276	1	0.922336059681301	0.997732700004053	0.0201003699462273	0.473697302383862	-0.0623071093161982	-0.0878126162752849	0.6069439077347	0.756207478944366	0.0255055069590867
chr1	23801979	23802111	132	-	utr3	HMGCL	0.784366150456259	0.999973739231949	0.366197216329625	1	0.629253186397472	0.997732700004053	0.19605381278357	0.677391619801734	-0.264747878163805	0.0554945635459724	0.699289528765887	0.823361479013314	-0.320242441709777
chr1	23802125	23802488	363	-	utr3	HMGCL	0.788770632271288	0.999973739231949	0.582483624427322	1	0.786082143515051	0.997732700004053	0.363369620998119	0.761226161503523	-0.13280084219983	0.0554945635459724	0.699289528765887	0.823361479013314	-0.188295405745802
chr1	23845394	23845691	297	-	utr3	FUCA1	0.144402159318375	0.999973739231949	0.0452079091331102	1	0.0782853599486311	0.997732700004053	0.523769467073067	0.828769276315486	-0.301446724133934	0.535180119007724	0.00341915282390375	0.0286414076263595	-0.836626843141658
chr1	23961548	23961730	182	+	exon	PNRC2	0.776129544500998	0.999973739231949	0.407955051531222	1	0.341304050468788	0.997732700004053	0.598246339588668	0.860940227885075	0.414968645529436	0.0464285381953144	0.858571658383629	0.92296865277946	0.368540107334122
chr1	23967572	23967836	264	-	utr3	SRSF10	0.924900353389646	0.999973739231949	0.698857576501703	1	0.607060657664211	0.997732700004053	0.300296841569287	0.733118256174115	0.481518819978529	0.241423502912785	0.358114292372039	0.55169396055274	0.240095317065744
chr1	23978087	23978191	104	-	utr3	SRSF10	0.999973739231949	0.999973739231949	0.62234883537118	1	0.415938585125559	0.997732700004053	0.389887416484533	0.773317322633542	-0.663886523696144	0.241423502912785	0.358114292372039	0.55169396055274	-0.90531002660893
chr1	23980242	23980338	96	-	utr5	SRSF10	0.687985241042584	0.999973739231949	0.821069675553657	1	0.88474463104601	0.997732700004053	0.103988440379526	0.605730163120562	0.547911629766505	0.241423502912785	0.358114292372039	0.55169396055274	0.30648812685372
chr1	24120469	24120597	128	-	utr3	IL22RA1	0.645927593689127	0.999973739231949	0.253992759275635	1	0.542127647843294	0.997732700004053	0.195556821123523	0.677075734235459	-0.0747530803474735	0.272440236271727	0.105162175281792	0.254408491872296	-0.3471933166192
chr1	24121249	24121372	123	-	exon	IL22RA1	0.583762544718107	0.999973739231949	0.994530258168775	1	0.98201200782828	0.997732700004053	0.244539155508163	0.707110155087358	0.446719744611273	0.272440236271727	0.105162175281792	0.254408491872296	0.174279508339546
chr1	24156669	24156861	192	-	utr3	IFNLR1	0.908396343155232	0.999973739231949	0.597442510602834	1	0.750195766126448	0.997732700004053	0.619601459998397	0.868375371464975	0.969394703597005	0.798476243607117	2.54614048574022e-05	0.0012052236819108	0.170918459989888
chr1	24156972	24157296	324	-	utr3	IFNLR1	0.67455027014064	0.999973739231949	0.28052392289174	1	0.472052336934576	0.997732700004053	0.586574091577473	0.857103716993204	0.664442743623239	0.798476243607117	2.54614048574022e-05	0.0012052236819108	-0.134033499983878
chr1	24157399	24157834	435	-	utr3	IFNLR1	0.599737512322114	0.999973739231949	0.259066447349905	1	0.307106848163722	0.997732700004053	0.967902588634836	0.992708572501019	0.650928102609415	0.798476243607117	2.54614048574022e-05	0.0012052236819108	-0.147548140997702
chr1	24159552	24159672	120	-	exon	IFNLR1	0.93181082969015	0.999973739231949	0.8799171276008	1	0.782418295890801	0.997732700004053	0.772893185755729	0.925913873611953	0.840730858386188	0.798476243607117	2.54614048574022e-05	0.0012052236819108	0.0422546147790711
chr1	24322507	24322606	99	+	intron	GRHL3	0.557649109546242	0.999973739231949	0.818769174202808	1	0.877796901237831	0.997732700004053	0.564739138035152	0.848164145965805	0.420831526301049	0.198750735671866	0.661380172449619	0.796587662260253	0.222080790629183
chr1	24322738	24322986	248	+	intron	GRHL3	0.902935924542078	0.999973739231949	0.711205683481724	1	0.782019752225726	0.997732700004053	0.489714125771216	0.81392467693252	0.348342191983709	0.198750735671866	0.661380172449619	0.796587662260253	0.149591456311843
chr1	24358105	24358509	404	-	utr3	STPG1	0.278502573204356	0.999973739231949	0.660974222460868	1	0.681618880189418	0.997732700004053	0.0235417057762755	0.486672335092936	0.458100765353832	0.467942052418879	0.00460753792818851	0.0343569986549864	-0.00984128706504755
chr1	24419497	24419611	114	+	utr5	NIPAL3	0.409369673765202	0.999973739231949	0.217638645380516	1	0.474690931099929	0.997732700004053	0.520329975683619	0.827350425512863	0.222502402977119	0.315652394220295	0.0110167681078817	0.0601022265606527	-0.0931499912431761
chr1	24469113	24469388	275	+	utr3	NIPAL3	0.867327846909916	0.999973739231949	0.413117245917749	1	0.505086277906243	0.997732700004053	0.613472339067125	0.866172728067595	0.757009240602359	0.315652394220295	0.0110167681078817	0.0601022265606527	0.441356846382064
chr1	24514305	24514460	155	+	utr5	RCAN3	0.883203977534088	0.999973739231949	0.469595717382524	1	0.628661188223075	0.997732700004053	0.295508099097749	0.73042678751204	0.644348859012396	0.52795656741798	0.000309832615260653	0.00606372165896095	0.116392291594416
chr1	24535154	24535254	100	+	utr3	RCAN3	0.384135496653165	0.999973739231949	0.183458878268158	1	0.305932354356929	0.997732700004053	0.022890824619005	0.483970898923468	0.270330991091526	0.52795656741798	0.000309832615260653	0.00606372165896095	-0.257625576326453
chr1	24649949	24650040	91	+	exon	SRRM1	0.67384960255601	0.999973739231949	0.33093519277476	1	0.237806187177752	0.997732700004053	0.97655843312326	0.996337626592723	-0.770686952956821	-0.0694708860101825	0.648319477301824	0.78624226158955	-0.701216066946638
chr1	24669229	24669457	228	+	exon	SRRM1	0.850673947257072	0.999973739231949	0.510325527110029	1	0.665024151573091	0.997732700004053	0.33201142940696	0.746618252942814	0.169257664490493	-0.0694708860101825	0.648319477301824	0.78624226158955	0.238728550500676
chr1	24671348	24671469	121	+	utr3	SRRM1	0.785258478694242	0.999973739231949	0.686282269426915	1	0.628319401167874	0.997732700004053	0.490692752159606	0.814251603284946	-0.295164883542933	-0.0694708860101825	0.648319477301824	0.78624226158955	-0.225693997532751
chr1	24745412	24745586	174	+	utr5	CLIC4	0.695865353817178	0.999973739231949	0.818042935307142	1	0.814736518014925	0.997732700004053	0.0806452027506249	0.587406622737763	0.945015629633099	0.937185807370207	0.00257421486510119	0.0237280200518879	0.00782982226289208
chr1	24866671	24866837	166	+	intergenic	NA	0.257797123943883	0.999973739231949	0.366400753588917	1	0.464526267002254	0.997732700004053	0.326711470909474	0.74474317064897	-0.268583088437316	NA	NA	NA	NA
chr1	25167448	25167557	109	+	intergenic	NA	0.467646743193093	0.999973739231949	0.5929476650495	1	0.551721216267534	0.997732700004053	0.160616988986588	0.65616714524418	0.0825253451249611	NA	NA	NA	NA
chr1	25228189	25228284	95	-	exon	SYF2	0.970580362266369	0.999973739231949	0.483885502083404	1	0.417992790561408	0.997732700004053	0.372527406436334	0.765840513108371	-0.42269381395383	-0.431547123793812	0.052309727621973	0.164074831958639	0.00885330983998217
chr1	25253692	25253778	86	-	exon	RSRP1	0.464413605133392	0.999973739231949	0.348793484458746	1	0.522545828092093	0.997732700004053	0.994904418812296	1	0.08561163016061	-0.100436694615578	0.498083037609251	0.674927128719977	0.186048324776188
chr1	25266657	25266817	160	-	exon	RP3-465N24.5	0.437335663172228	0.999973739231949	0.209606903937827	1	0.332866704798554	0.997732700004053	0.944462489719636	0.984998426213567	0.397648000903863	0.840286730134928	0.072795166997716	0.201356224820746	-0.442638729231065
chr1	25332862	25332972	110	-	intron	RSRP1	0.958832629508639	0.999973739231949	0.805598055594322	1	0.859876400898069	0.997732700004053	0.593178736407322	0.859365624192419	-0.430637583382882	-0.100436694615578	0.498083037609251	0.674927128719977	-0.330200888767304
chr1	25361363	25361696	333	+	utr3	TMEM50A	0.79707413232936	0.999973739231949	0.518156423382611	1	0.674743219003633	0.997732700004053	0.474269630360112	0.808408353178545	0.183857989463551	0.295214850410735	0.0153787211184572	0.0744803389612329	-0.111356860947184
chr1	25361759	25362203	444	+	utr3	TMEM50A	0.98874576247014	0.999973739231949	0.421626331041056	1	0.505714349851415	0.997732700004053	0.613782200073587	0.866198121249862	-0.262058776884556	0.295214850410735	0.0153787211184572	0.0744803389612329	-0.557273627295291
chr1	25458404	25458844	440	+	exon	TMEM57	0.842965649986405	0.999973739231949	0.301105731958811	1	0.404929286921613	0.997732700004053	0.608203968024372	0.864335184437197	-0.101961835831105	-0.0724476114483437	0.626990577481962	0.771394678303707	-0.029514224382761
chr1	25484069	25484181	112	+	exon	TMEM57	0.931172777171905	0.999973739231949	0.490941603692055	1	0.559103407716071	0.997732700004053	0.0218344451561356	0.478837753608678	0.000178167241846662	-0.0724476114483437	0.626990577481962	0.771394678303707	0.0726257786901903
chr1	25498259	25498503	244	+	utr3	TMEM57	0.775370656855207	0.999973739231949	0.600004871200451	1	0.747885066210258	0.997732700004053	0.0971642946911654	0.599554519156938	-0.138148076292436	-0.0724476114483437	0.626990577481962	0.771394678303707	-0.0657004648440926
chr1	25498519	25498698	179	+	utr3	TMEM57	0.31817303692253	0.999973739231949	0.126839752983378	1	0.241100711961839	0.997732700004053	0.363869315430868	0.761299625870161	-0.684284170005952	-0.0724476114483437	0.626990577481962	0.771394678303707	-0.611836558557608
chr1	25498953	25499104	151	+	utr3	TMEM57	0.0971975275952837	0.999973739231949	0.0293627118007991	1	0.139100436615817	0.997732700004053	0.394395462776706	0.776709699392941	-0.525219878844135	-0.0724476114483437	0.626990577481962	0.771394678303707	-0.452772267395792
chr1	25566838	25567850	1012	+	utr3	LDLRAP1	0.411504902538496	0.999973739231949	0.772960239846262	1	0.802587092236647	0.997732700004053	0.111761640865815	0.612555166515809	0.168830496102385	-0.0744394001936839	0.547513423743147	0.713228654913608	0.243269896296068
chr1	25617646	25617782	136	+	utr5	MAN1C1	0.530821515188745	0.999973739231949	0.70795436535976	1	0.64359800540221	0.997732700004053	0.410789753679505	0.783579541565131	0.281010575873179	0.521843358702195	0.0575025991447169	0.174315585796565	-0.240832782829015
chr1	25783838	25784050	212	+	utr3	MAN1C1	0.447231262767546	0.999973739231949	0.215813645987306	1	0.265039374936183	0.997732700004053	0.234254551691577	0.700081069094254	0.466036639611721	0.521843358702195	0.0575025991447169	0.174315585796565	-0.0558067190904736
chr1	25815700	25816196	496	+	utr3	SEPN1	0.895135558280344	0.999973739231949	0.304452564764536	1	0.499890181762248	0.997732700004053	0.67604074566482	0.888607337471567	0.293143504807843	0.191651358520774	0.191203724426676	0.374234740638872	0.101492146287069
chr1	25816523	25816709	186	+	utr3	SEPN1	0.883682185862281	0.999973739231949	0.565060078710705	1	0.717179788535522	0.997732700004053	0.585439521264246	0.85632942511619	0.117262400300194	0.191651358520774	0.191203724426676	0.374234740638872	-0.0743889582205791
chr1	25820010	25820179	169	+	utr5	MTFR1L	0.82762689754155	0.999973739231949	0.875636801866228	1	0.985384190021325	0.997732700004053	0.302547622681975	0.734160969006886	-0.253211770413253	0.113807229004834	0.338705797169817	0.534530938882074	-0.367018999418088
chr1	25820614	25820722	108	+	utr5	MTFR1L	0.521851036118729	0.999973739231949	0.86997645283295	1	0.958435494283892	0.997732700004053	0.204162481919625	0.682800754949868	-0.0657178742088003	0.113807229004834	0.338705797169817	0.534530938882074	-0.179525103213634
chr1	25820820	25820978	158	+	utr5	MTFR1L	0.413549113544733	0.999973739231949	0.87694933469017	1	0.934467840368696	0.997732700004053	0.404768680790751	0.781702314213534	-0.177672001920981	0.113807229004834	0.338705797169817	0.534530938882074	-0.291479230925815
chr1	25821268	25821491	223	+	intron	RP1-317E23.6	0.760213747769128	0.999973739231949	0.410668671012538	1	0.468047208128262	0.997732700004053	0.305958180293248	0.736205775175868	-0.10016970403735	NA	NA	NA	NA
chr1	25832095	25832483	388	+	utr3	MTFR1L	0.935640279744537	0.999973739231949	0.375242481611957	1	0.486388599636345	0.997732700004053	0.853353778254035	0.955345615158282	0.12607366373126	0.113807229004834	0.338705797169817	0.534530938882074	0.0122664347264257
chr1	25835015	25835723	708	-	exon	AUNIP	0.788552924782816	0.999973739231949	0.179635497485332	1	0.370410621252542	0.997732700004053	0.598843180323133	0.861208516225795	-0.305442033882109	-0.264561864686448	0.0681431126552147	0.193442436770045	-0.0408801691956602
chr1	25862553	25862734	181	-	utr3	PAQR7	0.456302503699499	0.999973739231949	0.13426759405422	1	0.449140139715459	0.997732700004053	0.920916085279039	0.976852713252817	-0.579457195171834	-0.313998611285095	0.0356148494585938	0.128230017650767	-0.265458583886739
chr1	25862815	25863684	869	+	exon	RP1-125I3.2	0.767711647783106	0.999973739231949	0.500513600389266	1	0.694920172248256	0.997732700004053	0.0635600079841114	0.565675465282735	0.0130735674137547	-0.409048294035053	0.514046121755473	0.687036320824668	0.422121861448808
chr1	25900851	25901118	267	-	utr3	STMN1	0.855716132767239	0.999973739231949	0.328500456756971	1	0.368768696642206	0.997732700004053	0.618556978538505	0.867902156561162	-0.00812215375365384	0.0796950738033342	0.648797643036664	0.786630276481467	-0.087817227556988
chr1	25903775	25903855	80	-	exon	STMN1	0.908983966853725	0.999973739231949	0.547083047796547	1	0.744429489956488	0.997732700004053	0.320684104931289	0.742298327497772	0.271635703899052	0.0796950738033342	0.648797643036664	0.786630276481467	0.191940630095717
chr1	25961100	25961204	104	-	utr3	PAFAH2	0.803238249621629	0.999973739231949	0.689933368657009	1	0.704398099317424	0.997732700004053	0.69309278353525	0.895105579174898	0.0939328063478104	0.357382212609518	0.0159305772123887	0.0760874231745115	-0.263449406261708
chr1	25961467	25961877	410	-	utr3	PAFAH2	0.639363147645288	0.999973739231949	0.170579552570976	1	0.320463899320113	0.997732700004053	0.514969922269225	0.824912602224402	0.150464500147875	0.357382212609518	0.0159305772123887	0.0760874231745115	-0.206917712461643
chr1	26122036	26122594	558	+	utr3	PDIK1L	0.967662165804302	0.999973739231949	0.704848148088807	1	0.65510596588684	0.997732700004053	0.444561051440959	0.796915224235852	0.955035361421308	0.365459229181592	0.233184513076666	0.425898249002452	0.589576132239716
chr1	26170675	26171003	328	+	utr3	ZNF593	0.980813978850163	0.999973739231949	0.472099049507972	1	0.297399626402611	0.997732700004053	0.509745221226628	0.822392778611256	-0.599916938044579	0.126336838462077	0.818702091860114	0.898549744928313	-0.726253776506656
chr1	26171196	26171531	335	-	exon	RP11-96L14.7	0.329959089831925	0.999973739231949	0.773070878652006	1	0.855682824175407	0.997732700004053	0.0913335496549371	0.595275139608629	-0.102134286069464	-0.178590479436958	0.433203526354973	0.61989782439123	0.0764561933674934
chr1	26173911	26174381	470	+	intergenic	NA	0.751600097625423	0.999973739231949	0.257261404183795	1	0.35326585644517	0.997732700004053	0.623935000831618	0.869781561668852	-0.241420237321772	NA	NA	NA	NA
chr1	26255227	26255368	141	+	exon	CEP85	0.640209428450867	0.999973739231949	0.22717081115395	1	0.573913772678654	0.997732700004053	0.181247942434924	0.666174372957811	0.480585764550632	0.409078065654003	0.00654045794155049	0.0430087390053941	0.0715076988966292
chr1	26255465	26255825	360	+	exon	CEP85	0.821383062604665	0.999973739231949	0.365176648904621	1	0.587838010820613	0.997732700004053	0.566393149392456	0.848476321612875	0.471088830062022	0.409078065654003	0.00654045794155049	0.0430087390053941	0.0620107644080187
chr1	26277107	26277405	298	+	utr3	CEP85	0.973735078427652	0.999973739231949	0.48037874362867	1	0.703512290093844	0.997732700004053	0.528382047720536	0.830890653803638	0.396098798998169	0.409078065654003	0.00654045794155049	0.0430087390053941	-0.0129792666558344
chr1	26281015	26281302	287	+	utr3	SH3BGRL3	0.894458140741036	0.999973739231949	0.341528711002702	1	0.476079833585762	0.997732700004053	0.541521392941745	0.835570642534462	-0.281041789807688	-0.150957212020043	0.471413553138933	0.65233484327262	-0.130084577787645
chr1	26343811	26343901	90	-	exon	AIM1L	0.756026871769404	0.999973739231949	0.590313363686186	1	0.494354148295688	0.997732700004053	0.805685667215408	0.939218108252992	0.207448166660387	0.0562450124855993	0.802712785453737	0.88873191278647	0.151203154174788
chr1	26345463	26345674	211	-	exon	AIM1L	0.955914136749185	0.999973739231949	0.68969999687765	1	0.780785160862986	0.997732700004053	0.814548900179892	0.942707399340896	0.223895297535946	0.0562450124855993	0.802712785453737	0.88873191278647	0.167650285050347
chr1	26346045	26346437	392	-	exon	AIM1L	0.270249947223381	0.999973739231949	0.440449459200648	1	0.240867597276543	0.997732700004053	0.166877073109548	0.658565050797591	0.627668157746608	0.0562450124855993	0.802712785453737	0.88873191278647	0.571423145261009
chr1	26468948	26469181	233	+	utr3	DHDDS	0.75549665556776	0.999973739231949	0.524210242042975	1	0.656630202316323	0.997732700004053	0.172329070896108	0.662516448302405	-0.14535282393265	-0.0865620943986549	0.527822282393726	0.697284245587636	-0.0587907295339952
chr1	26469287	26469399	112	+	utr3	DHDDS	0.770976997796414	0.999973739231949	0.627335476221275	1	0.835224933268269	0.997732700004053	0.481185248053043	0.810359469696631	0.138102480948573	-0.0865620943986549	0.527822282393726	0.697284245587636	0.224664575347228
chr1	26469684	26469818	134	+	utr3	DHDDS	0.772854697472064	0.999973739231949	0.66971794108386	1	0.850353860291521	0.997732700004053	0.488321036338751	0.813622488169467	0.10509094462287	-0.0865620943986549	0.527822282393726	0.697284245587636	0.191653039021525
chr1	26469913	26470019	106	+	utr3	DHDDS	0.28144443756372	0.999973739231949	0.927593309046621	1	0.987542789930952	0.997732700004053	0.407025483768459	0.7832315283778	0.0551941709456865	-0.0865620943986549	0.527822282393726	0.697284245587636	0.141756265344341
chr1	26472441	26472600	159	+	utr5	HMGN2	0.403948742892222	0.999973739231949	0.715838017449471	1	0.795695344336339	0.997732700004053	0.00166824380788833	0.342082056300114	0.0622959195747124	-0.11265265520381	0.46194314261743	0.644327499615531	0.174948574778523
chr1	26574212	26574684	472	+	utr3	RPS6KA1	0.945092016903518	0.999973739231949	0.405430989893284	1	0.535818055831618	0.997732700004053	0.2903675577721	0.728432857773387	-0.0113442130551133	0.311426213659932	0.0590876828550797	0.17733738204474	-0.322770426715045
chr1	26574849	26574933	84	+	utr3	RPS6KA1	0.560620298046122	0.999973739231949	0.944299711736179	1	0.991720533462456	0.997732700004053	0.109602253804565	0.610582478259177	-0.118657140031458	0.311426213659932	0.0590876828550797	0.17733738204474	-0.430083353691389
chr1	26696061	26696156	95	+	utr5	ARID1A	0.617419232176702	0.999973739231949	0.838592466105963	1	0.961615904958442	0.997732700004053	0.0606896646335395	0.560531579495162	0.617295332813881	0.558186791941629	0.0020103060929685	0.0203305945146034	0.0591085408722519
chr1	26696551	26696807	256	+	exon	ARID1A	0.668762525434203	0.999973739231949	0.830353347576755	1	0.686817104011283	0.997732700004053	0.164021677007538	0.657975655704646	0.634361846449946	0.558186791941629	0.0020103060929685	0.0203305945146034	0.0761750545083167
chr1	26696936	26697101	165	+	exon	ARID1A	0.867379138220019	0.999973739231949	0.901866036288864	1	0.788683896837981	0.997732700004053	0.0654465728647997	0.566688826908844	0.663964143990445	0.558186791941629	0.0020103060929685	0.0203305945146034	0.105777352048816
chr1	26697230	26697429	199	+	exon	ARID1A	0.779250675839924	0.999973739231949	0.884746228408199	1	0.993486494807909	0.997732700004053	0.119388384547284	0.619893714595559	0.519186756905835	0.558186791941629	0.0020103060929685	0.0203305945146034	-0.039000035035794
chr1	26729671	26729797	126	+	exon	ARID1A	0.247276290619202	0.999973739231949	0.129219913958079	1	0.235686961627508	0.997732700004053	0.276126393513748	0.721180095068556	0.376159017179214	0.558186791941629	0.0020103060929685	0.0203305945146034	-0.182027774762415
chr1	26731179	26731527	348	+	exon	ARID1A	0.887429262401716	0.999973739231949	0.618152408724595	1	0.670047815762535	0.997732700004053	0.269908571244935	0.717791510107351	0.891118084596367	0.558186791941629	0.0020103060929685	0.0203305945146034	0.332931292654738
chr1	26774600	26774988	388	+	utr3	ARID1A	0.955269113492857	0.999973739231949	0.497281768209846	1	0.611996499630086	0.997732700004053	0.113846540449185	0.613418158483623	0.668789562280212	0.558186791941629	0.0020103060929685	0.0203305945146034	0.110602770338583
chr1	26779174	26780975	1801	+	utr3	ARID1A	0.669951795999957	0.999973739231949	0.165471391904314	1	0.195461762490388	0.997732700004053	0.555325509666797	0.843330451595839	0.136321594276769	0.558186791941629	0.0020103060929685	0.0203305945146034	-0.42186519766486
chr1	26794257	26794340	83	+	exon	PIGV	0.96532919003139	0.999973739231949	0.554981059134848	1	0.770270010944299	0.997732700004053	0.45655378094808	0.801235095857287	0.562092860309509	0.290645892344854	0.0899082090335284	0.229937390928337	0.271446967964655
chr1	26795022	26795184	162	+	utr3	PIGV	0.791243625803998	0.999973739231949	0.824206332203567	1	0.985742372184859	0.997732700004053	0.786511954314231	0.931063744783726	0.409670357926332	0.290645892344854	0.0899082090335284	0.229937390928337	0.119024465581478
chr1	26797618	26797934	316	+	utr3	PIGV	0.430757935664441	0.999973739231949	0.115041287830176	1	0.170822377758417	0.997732700004053	0.782252458089987	0.929732285588021	0.05326170355169	0.290645892344854	0.0899082090335284	0.229937390928337	-0.237384188793164
chr1	26853849	26854280	431	+	utr3	ZDHHC18	0.826200770203781	0.999973739231949	0.375971417602213	1	0.69730604723612	0.997732700004053	0.14008280381172	0.639196198217174	0.146916479499595	0.189966076803125	0.0769172329491724	0.208287676103111	-0.0430495973035301
chr1	26854999	26855192	193	+	utr3	ZDHHC18	0.680443991411882	0.999973739231949	0.575006770677322	1	0.814589831701224	0.997732700004053	0.349918383708072	0.754150303224157	-0.31990185895214	0.189966076803125	0.0769172329491724	0.208287676103111	-0.509867935755265
chr1	26863142	26863495	353	+	utr5	SFN	0.853287708815661	0.999973739231949	0.642808857783602	1	0.691453199247781	0.997732700004053	0.087065490740284	0.592227566290266	-0.145697548517802	-0.274981774646487	0.244419840879459	0.438331514986187	0.129284226128685
chr1	26863595	26864430	835	+	utr3	SFN	0.794715984789447	0.999973739231949	0.386655865805874	1	0.189298841298611	0.997732700004053	0.144886983959525	0.640989881392838	-0.485826433649803	-0.274981774646487	0.244419840879459	0.438331514986187	-0.210844659003316
chr1	26879463	26879561	98	-	utr3	GPN2	0.632380145141804	0.999973739231949	0.18846936369359	1	0.418137844739642	0.997732700004053	0.63485315764889	0.873869657687596	-0.381002850348662	0.00484594100259385	0.971785013397268	0.985499471397179	-0.385848791351256
chr1	26884091	26884171	80	-	exon	GPN2	0.475908649090836	0.999973739231949	0.183842567807246	1	0.453721325578087	0.997732700004053	0.53400663733259	0.833241072974677	-0.563346599909659	0.00484594100259385	0.971785013397268	0.985499471397179	-0.568192540912253
chr1	26886092	26886178	86	-	utr3	GPN2	0.334936258486434	0.999973739231949	0.683158904424391	1	0.721513006884051	0.997732700004053	0.0838698643547083	0.588645895392964	0.336153986560108	0.00484594100259385	0.971785013397268	0.985499471397179	0.331308045557515
chr1	26889034	26889165	131	-	exon	GPN2	0.998715266348415	0.999973739231949	0.399357050248185	1	0.712302495219128	0.997732700004053	0.100782291559826	0.602434737738007	0.0629087900324298	0.00484594100259385	0.971785013397268	0.985499471397179	0.0580628490298359
chr1	26889561	26890006	445	-	exon	GPN2	0.451973475547378	0.999973739231949	0.737362414938313	1	0.760063477860419	0.997732700004053	0.079122163572179	0.584784483967217	0.111854372748153	0.00484594100259385	0.971785013397268	0.985499471397179	0.107008431745559
chr1	26890127	26890239	112	-	utr5	GPN2	0.223385046059346	0.999973739231949	0.542207448653156	1	0.657656789778063	0.997732700004053	0.0481720256660356	0.545259215261465	0.314425248500651	0.00484594100259385	0.971785013397268	0.985499471397179	0.309579307498057
chr1	26890523	26890771	248	-	utr3	GPATCH3	0.965203761124114	0.999973739231949	0.461302245966139	1	0.535858808713269	0.997732700004053	0.566628428633868	0.848627974153655	-0.591403598003114	-0.122485889480625	0.380113211478341	0.572244644805881	-0.468917708522489
chr1	26890927	26891144	217	-	utr3	GPATCH3	0.32606873129092	0.999973739231949	0.775487121321598	1	0.864104083537701	0.997732700004053	0.0398505988753414	0.528563521237678	-0.107352209793905	-0.122485889480625	0.380113211478341	0.572244644805881	0.0151336796867202
chr1	26894368	26894466	98	-	exon	GPATCH3	0.478672763269662	0.999973739231949	0.755649989315943	1	0.826976986191286	0.997732700004053	0.0836552876403832	0.588645895392964	0.147414255607676	-0.122485889480625	0.380113211478341	0.572244644805881	0.269900145088302
chr1	26897325	26897570	245	-	exon	GPATCH3	0.45598280305968	0.999973739231949	0.916229018828009	1	0.975049011806717	0.997732700004053	0.295003653127728	0.73042678751204	0.0968514861501166	-0.122485889480625	0.380113211478341	0.572244644805881	0.219337375630742
chr1	26900320	26900433	113	+	utr5	NUDC	0.885280858531779	0.999973739231949	0.64182304414971	1	0.768681869712941	0.997732700004053	0.398047533883115	0.778849015082736	0.155164498041124	-0.144632720577846	0.32052690930325	0.518111692882149	0.29979721861897
chr1	26911560	26911774	214	-	utr3	NR0B2	0.593905184356049	0.999973739231949	0.371070839913352	1	0.384113342211974	0.997732700004053	0.952271005197303	0.988141135596129	-0.378019685449393	-0.243606408574389	0.258044539701277	0.453877118967614	-0.134413276875004
chr1	26911897	26912154	257	-	exon	NR0B2	0.204549143550596	0.999973739231949	0.403992968870689	1	0.437591970690097	0.997732700004053	0.0410381839651716	0.530790812954334	-0.0179464667334655	-0.243606408574389	0.258044539701277	0.453877118967614	0.225659941840924
chr1	26921774	26921884	110	+	utr5	NUDC	0.684771224980143	0.999973739231949	0.898844634399447	1	0.918889772812776	0.997732700004053	0.192192199420326	0.673395239182198	-0.098777922404148	-0.144632720577846	0.32052690930325	0.518111692882149	0.0458547981736975
chr1	26941429	26941593	164	+	exon	NUDC	0.711800771753487	0.999973739231949	0.687938917055264	1	0.791005892350054	0.997732700004053	0.0506749462363089	0.55019471382092	-0.111454850344903	-0.144632720577846	0.32052690930325	0.518111692882149	0.0331778702329427
chr1	26942618	26942702	84	+	exon	NUDC	0.766783306078909	0.999973739231949	0.577565486153088	1	0.776255578561388	0.997732700004053	0.295172006227936	0.73042678751204	-0.078598916887333	-0.144632720577846	0.32052690930325	0.518111692882149	0.0660338036905126
chr1	26942847	26942991	144	+	exon	NUDC	0.468971204167024	0.999973739231949	0.0668576484826984	1	0.333507854777246	0.997732700004053	0.230854215069746	0.698516913391127	-0.277323696870102	-0.144632720577846	0.32052690930325	0.518111692882149	-0.132690976292256
chr1	26946259	26946348	89	+	utr3	NUDC	0.820140710337869	0.999973739231949	0.308871952351462	1	0.443741461894331	0.997732700004053	0.612172452574499	0.86571523361489	-0.617978797641967	-0.144632720577846	0.32052690930325	0.518111692882149	-0.473346077064121
chr1	26951403	26952387	984	-	utr3	KDF1	0.654363998928693	0.999973739231949	0.949839688931421	1	0.978185795133826	0.997732700004053	0.00913860128301058	0.441217101964045	-0.0533603347651054	-0.214726618092717	0.369176204972848	0.562452054539705	0.161366283327612
chr1	26993842	26993990	148	+	exon	TRNP1	0.920682127601057	0.999973739231949	0.891212994199657	1	0.676592803285769	0.997732700004053	0.0888301344074025	0.593745448857271	0.110543303999095	0.0993052163124558	0.512467273194874	0.68592525452256	0.0112380876866393
chr1	26994781	26994903	122	+	intron	TRNP1	0.565127070595394	0.999973739231949	0.290642004750465	1	0.377607624109929	0.997732700004053	0.956630172152466	0.989541614552523	-0.374039748643977	0.0993052163124558	0.512467273194874	0.68592525452256	-0.473344964956433
chr1	26999819	27000188	369	+	utr3	TRNP1	0.924632638536314	0.999973739231949	0.285451730958435	1	0.540556813657017	0.997732700004053	0.509794104662762	0.822392778611256	0.16802885683716	0.0993052163124558	0.512467273194874	0.68592525452256	0.0687236405247043
chr1	27000865	27001163	298	+	utr3	TRNP1	0.689002112764926	0.999973739231949	0.681798792680606	1	0.728729809023238	0.997732700004053	0.539453414779741	0.834821126951993	-0.0332696257030557	0.0993052163124558	0.512467273194874	0.68592525452256	-0.132574842015512
chr1	27001324	27001475	151	+	utr3*	TRNP1	0.853747393130723	0.999973739231949	0.741248825939651	1	0.855802291197237	0.997732700004053	0.352329642804236	0.755261013176497	-0.273011841101754	0.0993052163124558	0.512467273194874	0.68592525452256	-0.37231705741421
chr1	27002330	27002430	100	+	utr3*	TRNP1	0.733069128123468	0.999973739231949	0.916291454210266	1	0.975263329557443	0.997732700004053	0.648188107532401	0.879091640137068	-0.292588160896473	0.0993052163124558	0.512467273194874	0.68592525452256	-0.391893377208929
chr1	27003040	27003177	137	-	utr3*	FAM46B	0.750194046568057	0.999973739231949	0.979209442443526	1	0.971569490019943	0.997732700004053	0.462463418405282	0.803638327989426	-0.595178881647663	-0.239622719199544	0.155417135450998	0.326677233520217	-0.355556162448119
chr1	27005392	27006245	853	-	utr3	FAM46B	0.912571920024953	0.999973739231949	0.456255454163948	1	0.559515656386127	0.997732700004053	0.325758590404143	0.74474317064897	-0.325533128996806	-0.239622719199544	0.155417135450998	0.326677233520217	-0.0859104097972613
chr1	27006299	27006848	549	-	exon	FAM46B	0.858323751684984	0.999973739231949	0.307718846962097	1	0.449262287063955	0.997732700004053	0.291680017486753	0.72942989400647	-0.23422559715866	-0.239622719199544	0.155417135450998	0.326677233520217	0.00539712204088438
chr1	27099284	27099430	146	-	utr3	SLC9A1	0.488152261383211	0.999973739231949	0.93601966436738	1	0.957449017244504	0.997732700004053	0.0167258139769946	0.472966057197	-0.479376451113181	-0.0830434530877417	0.666925940651682	0.799993332380605	-0.396332998025439
chr1	27099501	27099739	238	-	utr3	SLC9A1	0.466356414001568	0.999973739231949	0.113787116520725	1	0.216688475839736	0.997732700004053	0.812493374653212	0.942001945222113	-0.462257830039587	-0.0830434530877417	0.666925940651682	0.799993332380605	-0.379214376951845
chr1	27100138	27100335	197	-	utr3	SLC9A1	0.965769673800314	0.999973739231949	0.765684615779603	1	0.817021660569118	0.997732700004053	0.500484041271555	0.817936959609694	-0.184876432614502	-0.0830434530877417	0.666925940651682	0.799993332380605	-0.101832979526761
chr1	27105581	27105805	224	-	utr3	SLC9A1	0.463925020268233	0.999973739231949	0.231766877134884	1	0.349612273107064	0.997732700004053	0.934212288827651	0.98099506227618	-0.483647716464026	-0.0830434530877417	0.666925940651682	0.799993332380605	-0.400604263376285
chr1	27154354	27154461	107	-	utr5	SLC9A1	0.992886861038911	0.999973739231949	0.647103167839214	1	0.715091657954457	0.997732700004053	0.779602771237357	0.928628638584238	0.445313328048362	-0.0830434530877417	0.666925940651682	0.799993332380605	0.528356781136104
chr1	27154691	27154862	171	-	utr5	SLC9A1	0.79222524597421	0.999973739231949	0.911867717666435	1	0.928327455680182	0.997732700004053	0.0363886155093955	0.522109739475162	0.161742308543075	-0.0830434530877417	0.666925940651682	0.799993332380605	0.244785761630817
chr1	27306290	27306424	134	+	utr3	WDTC1	0.753358070939874	0.999973739231949	0.367430266688654	1	0.622134620142983	0.997732700004053	0.822721201833855	0.945234819965425	0.229222635548155	0.394600553679857	0.0121223994463097	0.0637914160895939	-0.165377918131702
chr1	27306637	27306822	185	+	utr3	WDTC1	0.460550644417971	0.999973739231949	0.989704761560306	1	0.935394467231899	0.997732700004053	0.350822302287346	0.754578489183143	0.637178832824433	0.394600553679857	0.0121223994463097	0.0637914160895939	0.242578279144576
chr1	27335523	27335766	243	+	utr3	TMEM222	0.796479237945892	0.999973739231949	0.255424623161516	1	0.332967587976484	0.997732700004053	0.373208976452064	0.76634014025922	-0.311676630139785	-0.208266673473846	0.166099313443251	0.341223742427938	-0.103409956665939
chr1	27336123	27336272	149	+	utr3	TMEM222	0.676030937724706	0.999973739231949	0.256189735520975	1	0.459378963282058	0.997732700004053	0.252606821656998	0.709714083330513	-0.731895265712693	-0.208266673473846	0.166099313443251	0.341223742427938	-0.523628592238848
chr1	27350462	27350978	516	+	exon	SYTL1	0.90171876953848	0.999973739231949	0.707426137058626	1	0.639620427525475	0.997732700004053	0.632189969764007	0.873000419526726	-0.704059937414186	-0.776704056720945	0.000221889529989992	0.00480800955219912	0.0726441193067593
chr1	27351368	27351556	188	+	exon	SYTL1	0.661730912760443	0.999973739231949	0.870855918593605	1	0.841607885992585	0.997732700004053	0.190860828211351	0.671951229563702	-0.398136694389214	-0.776704056720945	0.000221889529989992	0.00480800955219912	0.378567362331732
chr1	27355211	27355334	123	-	utr3	MAP3K6	0.888750617103081	0.999973739231949	0.446769933934876	1	0.538315321905219	0.997732700004053	0.903774624936765	0.971115380061291	-0.592129814495198	-0.192952829262769	0.269458298782162	0.46552453949787	-0.399176985232429
chr1	27394170	27394401	231	+	exon	GPR3	0.0951878002168513	0.999973739231949	0.322055205853914	1	0.468344722997418	0.997732700004053	0.0233279029894676	0.486672335092936	-0.269258862241188	-0.472585309124544	0.00529184109547509	0.037562467424799	0.203326446883356
chr1	27407202	27407370	168	-	utr3	WASF2	0.761868211376866	0.999973739231949	0.633063953145316	1	0.71776343018973	0.997732700004053	0.503432922437742	0.819767242729834	0.653995303996562	0.22632643003727	0.131059839649398	0.292871355799521	0.427668873959292
chr1	27408077	27408248	171	-	utr3	WASF2	0.845227918971058	0.999973739231949	0.648948587962086	1	0.722045211072516	0.997732700004053	0.746608628736433	0.916613650500399	0.724880652834208	0.22632643003727	0.131059839649398	0.292871355799521	0.498554222796938
chr1	27409874	27410036	162	-	exon	WASF2	0.713482684921242	0.999973739231949	0.79746956663105	1	0.753093879926307	0.997732700004053	0.056061318190042	0.552537706624122	0.542201330825663	0.22632643003727	0.131059839649398	0.292871355799521	0.315874900788394
chr1	27534532	27534701	169	-	utr3	AHDC1	0.911291603555662	0.999973739231949	0.532889833229942	1	0.75077372461677	0.997732700004053	0.0114004303698026	0.44895436089619	-0.427031358982325	0.0137057829753643	0.936583779317302	0.966230452893962	-0.440737141957689
chr1	27547313	27547849	536	-	exon	AHDC1	0.675505809131137	0.999973739231949	0.926971723379444	1	0.878100403385966	0.997732700004053	0.0616532422469696	0.563366688011947	-0.173165125406771	0.0137057829753643	0.936583779317302	0.966230452893962	-0.186870908382135
chr1	27547960	27548256	296	-	exon	AHDC1	0.207632388560556	0.999973739231949	0.734795842667439	1	0.833606849475431	0.997732700004053	0.115343597494271	0.614732725812583	0.126361232811929	0.0137057829753643	0.936583779317302	0.966230452893962	0.112655449836565
chr1	27548373	27548870	497	-	exon	AHDC1	0.67858897910372	0.999973739231949	0.66843650537734	1	0.758983030003241	0.997732700004053	0.203693934925051	0.682636014306849	0.279040278659943	0.0137057829753643	0.936583779317302	0.966230452893962	0.265334495684579
chr1	27548963	27549395	432	-	exon	AHDC1	0.567579058547188	0.999973739231949	0.918176969157272	1	0.891725928485258	0.997732700004053	0.00272207716626249	0.355731119042359	-0.00920636332377978	0.0137057829753643	0.936583779317302	0.966230452893962	-0.022912146299144
chr1	27549531	27550543	1012	-	exon	AHDC1	0.758876613632743	0.999973739231949	0.736147616172674	1	0.675451816902637	0.997732700004053	0.264493933188439	0.714708915500052	0.127797181162718	0.0137057829753643	0.936583779317302	0.966230452893962	0.114091398187354
chr1	27550783	27551808	1025	-	exon	AHDC1	0.564587611243819	0.999973739231949	0.919886259440842	1	0.912623258133602	0.997732700004053	0.157934642938259	0.652866470450132	0.181160785006442	0.0137057829753643	0.936583779317302	0.966230452893962	0.167455002031077
chr1	27603785	27603876	91	-	intron	AHDC1	0.329008398493687	0.999973739231949	0.65795869392145	1	0.756684082006656	0.997732700004053	0.12142499836606	0.620414984277849	0.0135040204360531	0.0137057829753643	0.936583779317302	0.966230452893962	-0.000201762539311165
chr1	27604028	27604131	103	-	intron	AHDC1	0.232264810240971	0.999973739231949	0.350376239703444	1	0.360173502976424	0.997732700004053	0.0619616290372093	0.563740039155649	-0.613944297034727	0.0137057829753643	0.936583779317302	0.966230452893962	-0.627650080010091
chr1	27850088	27850411	323	+	exon	PPP1R8	0.583025170741971	0.999973739231949	0.18678412169647	1	0.2931174378664	0.997732700004053	0.543587253348619	0.83636804520777	0.363513704800464	0.400856014732354	0.00430299835884599	0.0330062580748837	-0.03734230993189
chr1	27882369	27882952	583	+	exon	THEMIS2	0.626513267149521	0.999973739231949	0.276978160874953	1	0.337697869818792	0.997732700004053	0.168599392172248	0.659725680943596	0.0580401049716852	0.0975852423936335	0.505234625695239	0.680021577727014	-0.0395451374219483
chr1	27885966	27886226	260	+	utr3	THEMIS2	0.324579002633268	0.999973739231949	0.0950794453780289	1	0.193432878668977	0.997732700004053	0.292951032135622	0.729562503910366	-0.205682569686794	0.0975852423936335	0.505234625695239	0.680021577727014	-0.303267812080428
chr1	27886325	27886579	254	+	utr3	THEMIS2	0.247601322232517	0.999973739231949	0.447111792771272	1	0.440287831245742	0.997732700004053	0.00367727540893104	0.37725017079046	-0.0607093582105387	0.0975852423936335	0.505234625695239	0.680021577727014	-0.158294600604172
chr1	27934999	27935153	154	+	utr5	SMPDL3B	0.99903643517868	0.999973739231949	0.537625578628777	1	0.703717857900906	0.997732700004053	0.557146699107101	0.844528586939427	0.332107492237499	0.14792651702789	0.445506858922375	0.629957742630702	0.184180975209609
chr1	27953848	27953939	91	-	intron	RP11-460I13.2	0.0107745021020277	0.999973739231949	0.0136340212911398	1	0.0314750022394046	0.997732700004053	0.0116596370202395	0.448985579081798	0.883958764410596	-0.248562870197571	0.787663764502462	NA	1.13252163460817
chr1	27956248	27956529	281	+	utr3	SMPDL3B	0.751877427426895	0.999973739231949	0.770675298884681	1	0.800281071677507	0.997732700004053	0.756944706329808	0.920157827908392	0.0218969347093839	0.14792651702789	0.445506858922375	0.629957742630702	-0.126029582318506
chr1	27957906	27958063	157	-	intron	RP11-460I13.2	0.396510804376146	0.999973739231949	0.233602525194109	1	0.139836043517027	0.997732700004053	0.652087963305924	0.880390862543346	-0.435051975235894	-0.248562870197571	0.787663764502462	NA	-0.186489105038323
chr1	27958394	27958537	143	+	utr3	SMPDL3B	0.945325496671489	0.999973739231949	0.495324106980565	1	0.671509135411911	0.997732700004053	0.679903645862895	0.889881806102208	-0.379222514623665	0.14792651702789	0.445506858922375	0.629957742630702	-0.527149031651555
chr1	27958632	27959127	495	+	utr3	SMPDL3B	0.600270522156145	0.999973739231949	0.229640058753219	1	0.135718679913137	0.997732700004053	0.956947301413977	0.989620306849497	-0.611495797818116	0.14792651702789	0.445506858922375	0.629957742630702	-0.759422314846006
chr1	27966706	27967044	338	+	exon	XKR8	0.943742187724518	0.999973739231949	0.420030942061858	1	0.606248241917411	0.997732700004053	0.0762940518344035	0.580372143678621	0.000320460392671187	-0.0128173439981495	0.937157176292487	0.966696590920523	0.0131378043908207
chr1	27967131	27967660	529	+	utr3	XKR8	0.987766029081249	0.999973739231949	0.318030712837711	1	0.427289457388883	0.997732700004053	0.491051899733431	0.81428940962266	-0.0701338945310129	-0.0128173439981495	0.937157176292487	0.966696590920523	-0.0573165505328634
chr1	27974118	27974214	96	-	utr3	EYA3	0.555902417251552	0.999973739231949	0.264711484772757	1	0.45780314256818	0.997732700004053	0.499243056995845	0.817538371721272	0.491075463569343	0.269181821338042	0.0195073337006676	0.0865819942117278	0.221893642231301
chr1	28149598	28149927	329	-	utr3	PTAFR	0.863678230694981	0.999973739231949	0.766451190260118	1	0.825336355660009	0.997732700004053	0.758439840933502	0.920622847995612	-0.0417084615471336	0.065017567687062	0.771856645360884	0.869208590435431	-0.106726029234196
chr1	28150551	28150636	85	-	exon	PTAFR	0.632341030903449	0.999973739231949	0.914923880456425	1	0.946608299315141	0.997732700004053	0.439219838985445	0.795587585101825	0.799305682740745	0.065017567687062	0.771856645360884	0.869208590435431	0.734288115053683
chr1	28232939	28233031	92	-	utr5	DNAJC8	0.51317496964847	0.999973739231949	0.887940777189629	1	0.984500743935365	0.997732700004053	0.18029224071208	0.665647225948696	0.320325738261747	-0.135082077895237	0.223236896579623	0.413944526143191	0.455407816156984
chr1	28236129	28236237	108	+	utr5	ATPIF1	0.422669165895831	0.999973739231949	0.721716401129077	1	0.854959089780652	0.997732700004053	0.029278334604748	0.502545762972971	-0.42487575136281	-0.510437604538299	0.005304872184977	0.0376325708346703	0.0855618531754889
chr1	28237759	28237878	119	+	utr3	ATPIF1	0.518300373830265	0.999973739231949	0.898584581937599	1	0.956297738815759	0.997732700004053	0.300331478739529	0.733118256174115	-0.409179702633539	-0.510437604538299	0.005304872184977	0.0376325708346703	0.10125790190476
chr1	28280816	28281254	438	+	utr3	SESN2	0.824836541766518	0.999973739231949	0.711833482652174	1	0.814833727568087	0.997732700004053	0.16613610572063	0.658187121195337	0.379994607210341	0.337349552350104	0.113480805283536	0.266681172056504	0.0426450548602376
chr1	28281996	28282218	222	+	utr3	SESN2	0.680625634173718	0.999973739231949	0.341680797419886	1	0.515215868091769	0.997732700004053	0.873138754023419	0.961786128390601	-0.105359005515413	0.337349552350104	0.113480805283536	0.266681172056504	-0.442708557865516
chr1	28334505	28334996	491	+	utr3	MED18	0.909044501305655	0.999973739231949	0.270437595031597	1	0.406811006588368	0.997732700004053	0.294507811503052	0.73042678751204	0.277369715929305	0.210909439797312	0.190781531025195	0.373745687770411	0.0664602761319932
chr1	28466508	28466731	223	+	utr3	PHACTR4	0.744633423953535	0.999973739231949	0.522136227223715	1	0.618338341981728	0.997732700004053	0.523053144029083	0.828477030865364	0.54330112967425	0.229486946707348	0.133008784112611	0.295758277805439	0.313814182966902
chr1	28473527	28474051	524	+	utr3	PHACTR4	0.983241359556356	0.999973739231949	0.40343280783862	1	0.574158282323138	0.997732700004053	0.599424468252196	0.861479004095377	0.570131515812558	0.229486946707348	0.133008784112611	0.295758277805439	0.34064456910521
chr1	28496592	28496947	355	+	utr3	PHACTR4	0.634713501945951	0.999973739231949	0.660499148556393	1	0.752654265183023	0.997732700004053	0.312905917949972	0.738149520739591	0.244797260210678	0.229486946707348	0.133008784112611	0.295758277805439	0.0153103135033296
chr1	28537899	28538307	408	+	utr3	RCC1	0.884776220865802	0.999973739231949	0.309466486381268	1	0.572846217942301	0.997732700004053	0.472624116052513	0.807600740012013	0.0127234525165393	0.240142061403637	0.14719951835566	0.315491771575868	-0.227418608887098
chr1	28538458	28538735	277	+	utr3	RCC1	0.723195303302698	0.999973739231949	0.540366226269537	1	0.662981262702058	0.997732700004053	0.281774741164821	0.723767006984603	0.00283999459204926	0.240142061403637	0.14719951835566	0.315491771575868	-0.237302066811588
chr1	28577578	28577753	175	+	utr3	TRNAU1AP	0.804922960355185	0.999973739231949	0.635294593274671	1	0.772539813001488	0.997732700004053	0.58003535403532	0.853477090563434	-0.481146580111421	-0.194176338557179	0.170381975826874	0.347063080370708	-0.286970241554242
chr1	28593891	28594081	190	+	exon	RAB42	0.829678309469956	0.999973739231949	0.417549904617199	1	0.473912828771539	0.997732700004053	0.668991438088443	0.886263547807838	0.00517341945943607	0.0545179226125874	0.785437761525847	0.877173891804238	-0.0493445031531514
chr1	28594132	28594308	176	+	utr3	RAB42	0.770319756543101	0.999973739231949	0.909332374856427	1	0.964681918050406	0.997732700004053	0.448953233874448	0.798687987549258	-0.051426761679595	0.0545179226125874	0.785437761525847	0.877173891804238	-0.105944684292182
chr1	28594685	28594897	212	+	utr3	RAB42	0.4935092170202	0.999973739231949	0.178771404141856	1	0.286817563498266	0.997732700004053	0.891142139369055	0.966905986574547	-0.301177876613237	0.0545179226125874	0.785437761525847	0.877173891804238	-0.355695799225825
chr1	28594926	28595060	134	+	utr3	RAB42	0.128844001873329	0.999973739231949	0.0333246822832734	1	0.0930512416482125	0.997732700004053	0.64733971187933	0.878746075647641	-0.304208166934495	0.0545179226125874	0.785437761525847	0.877173891804238	-0.358726089547082
chr1	28595216	28595375	159	+	utr3	RAB42	0.744542930678725	0.999973739231949	0.965055502852455	1	0.926118170125769	0.997732700004053	0.670099473595047	0.886504516093943	-0.4432637029112	0.0545179226125874	0.785437761525847	0.877173891804238	-0.497781625523788
chr1	28603231	28603595	364	-	utr3	TAF12	0.620380141443639	0.999973739231949	0.144929588857065	1	0.414424515868388	0.997732700004053	0.752116012330992	0.918492845767335	-0.386909174068416	-0.0406635862679547	0.747329597658787	0.854700010131624	-0.346245587800461
chr1	28642525	28642981	456	-	utr5	TAF12	0.149648913601806	0.999973739231949	0.594892938135948	1	0.690258604189925	0.997732700004053	0.156879245220657	0.65182047789716	-0.0835256730413119	-0.0406635862679547	0.747329597658787	0.854700010131624	-0.0428620867733571
chr1	28714041	28715330	1289	+	utr3	GMEB1	0.580025320654622	0.999973739231949	0.06933033388384	1	0.240895045419382	0.997732700004053	0.592635713395063	0.859280113591505	0.0371292114422996	0.252628177544559	0.051319138491044	0.16235521641438	-0.215498966102259
chr1	28716208	28716321	113	+	utr3	GMEB1	0.736169826538271	0.999973739231949	0.400323458367399	1	0.48805295526051	0.997732700004053	0.980678075062272	0.997718036485788	-0.145525908107934	0.252628177544559	0.051319138491044	0.16235521641438	-0.398154085652493
chr1	28716612	28716696	84	+	utr3	GMEB1	0.486723649353196	0.999973739231949	0.212043884922501	1	0.454708879352035	0.997732700004053	0.843750408347937	0.952307229399903	-0.0711619167421418	0.252628177544559	0.051319138491044	0.16235521641438	-0.323790094286701
chr1	28736961	28737075	114	+	utr5	YTHDF2	0.771139242574317	0.999973739231949	0.947363483692342	1	0.978750771228568	0.997732700004053	0.351282193960438	0.754666966242519	0.383129426483182	0.242973930789023	0.0490440139620207	0.157602780319494	0.140155495694158
chr1	28742486	28742856	370	+	exon	YTHDF2	0.991304567461344	0.999973739231949	0.43443071532934	1	0.564693894154984	0.997732700004053	0.629060316921059	0.872088726915121	0.677403082577918	0.242973930789023	0.0490440139620207	0.157602780319494	0.434429151788894
chr1	28743006	28743185	179	+	exon	YTHDF2	0.884945752502956	0.999973739231949	0.375768792665211	1	0.599015744713733	0.997732700004053	0.319152620427245	0.740728662884189	0.352914768330082	0.242973930789023	0.0490440139620207	0.157602780319494	0.109940837541059
chr1	28743285	28743853	568	+	exon	YTHDF2	0.674774002801424	0.999973739231949	0.136856216224176	1	0.223187796946205	0.997732700004053	0.369474599174567	0.76475164224924	0.00880973445927138	0.242973930789023	0.0490440139620207	0.157602780319494	-0.234164196329752
chr1	28744174	28744296	122	+	intron	YTHDF2	0.499415861905402	0.999973739231949	0.748117752433875	1	0.757566689465181	0.997732700004053	0.480871121426144	0.810359469696631	-1.12243998416126	0.242973930789023	0.0490440139620207	0.157602780319494	-1.36541391495029
chr1	28769005	28769161	156	+	utr3	YTHDF2	0.119429070815016	0.999973739231949	0.0430223847520226	1	0.00611490689802491	0.997732700004053	0.491924079147142	0.814510572850096	-1.42395669079287	0.242973930789023	0.0490440139620207	0.157602780319494	-1.66693062158189
chr1	28987400	28987799	399	+	utr5	EPB41	0.69629547353462	0.999973739231949	0.297233883743545	1	0.326162578864035	0.997732700004053	0.169172957359074	0.660149827753345	0.557147452008648	0.571305692380334	4.61478738060222e-05	0.0017337792525831	-0.0141582403716859
chr1	29116822	29116909	87	+	utr3	EPB41	0.501063911618443	0.999973739231949	0.276586245655566	1	0.39732678327067	0.997732700004053	0.87256895139749	0.961740952005904	0.859579578440593	0.571305692380334	4.61478738060222e-05	0.0017337792525831	0.288273886060259
chr1	29117109	29117317	208	+	utr3	EPB41	0.862864567277256	0.999973739231949	0.445528507602612	1	0.674605473532244	0.997732700004053	0.427230709188807	0.789905775901663	0.64263888414229	0.571305692380334	4.61478738060222e-05	0.0017337792525831	0.0713331917619558
chr1	29118914	29119044	130	+	utr3	EPB41	0.120503397230902	0.999973739231949	0.052570743228058	1	0.164178527361123	0.997732700004053	0.804674232907474	0.938697867273882	-0.111519506825884	0.571305692380334	4.61478738060222e-05	0.0017337792525831	-0.682825199206218
chr1	29119344	29119754	410	-	utr3	TMEM200B	0.902061964923892	0.999973739231949	0.34570268947569	1	0.532044234594474	0.997732700004053	0.34677247050348	0.75256904390419	-0.238316734512455	0.31582984982985	0.12992134963653	0.291118027451741	-0.554146584342305
chr1	29120338	29120554	216	-	utr3	TMEM200B	0.304595890858843	0.999973739231949	0.74502612493499	1	0.819642127243358	0.997732700004053	0.171841256772278	0.662516271099133	0.323306695233249	0.31582984982985	0.12992134963653	0.291118027451741	0.00747684540339849
chr1	29120666	29121168	502	-	utr3	TMEM200B	0.867899341107171	0.999973739231949	0.643102277953682	1	0.682427897096227	0.997732700004053	0.369790563102755	0.764786748552728	0.447050410442285	0.31582984982985	0.12992134963653	0.291118027451741	0.131220560612435
chr1	29121337	29121450	113	-	exon	TMEM200B	0.627159660659893	0.999973739231949	0.90483140390221	1	0.98403673901634	0.997732700004053	0.412236154751136	0.783813606763968	0.429439764759588	0.31582984982985	0.12992134963653	0.291118027451741	0.113609914929738
chr1	29123557	29123694	137	-	intron	TMEM200B	0.66055011279498	0.999973739231949	0.921882903839819	1	0.963384485672221	0.997732700004053	0.523674068630026	0.828766792251206	0.0247927792665462	0.31582984982985	0.12992134963653	0.291118027451741	-0.291037070563304
chr1	29148160	29148426	266	-	utr3	SRSF4	0.744800566755079	0.999973739231949	0.218468842143417	1	0.425371175055379	0.997732700004053	0.819942909369945	0.944428289374826	-0.192401571069139	0.213480973443677	0.0283589204401619	0.110820436517763	-0.405882544512816
chr1	29148696	29149208	512	-	exon	SRSF4	0.593643831389805	0.999973739231949	0.604793803027019	1	0.760310173021683	0.997732700004053	0.134967351804222	0.633098655277248	0.273418726961703	0.213480973443677	0.0283589204401619	0.110820436517763	0.0599377535180265
chr1	29193175	29193586	411	-	utr3	MECR	0.489899224783027	0.999973739231949	0.884504921105812	1	0.912268308567437	0.997732700004053	0.353252285841892	0.755366521097346	-0.173044297323154	-0.0575624534690959	0.670540342597025	0.802511984696703	-0.115481843854058
chr1	29193720	29193949	229	-	utr3	MECR	0.851110423993611	0.999973739231949	0.458124554066472	1	0.591418378737014	0.997732700004053	0.247250602236074	0.707848250966333	-0.189388894223324	-0.0575624534690959	0.670540342597025	0.802511984696703	-0.131826440754228
chr1	29326152	29326298	146	+	utr3	PTPRU	0.437588241008874	0.999973739231949	0.883516822070409	1	0.995498158318712	0.997732700004053	0.170328875060112	0.660864032614221	0.0747334706108584	0.192639642519691	0.289096599977405	0.486444589248271	-0.117906171908832
chr1	30719009	30719105	96	-	exon	MATN1	0.860934125475348	0.999973739231949	0.741349162412117	1	0.9047740189887	0.997732700004053	0.985072646583722	0.998780774826218	-0.495829756852999	0.771209486114911	0.262128089463694	0.457769550569897	-1.26703924296791
chr1	30721763	30721910	147	+	intron	MATN1-AS1	0.97435994866709	0.999973739231949	0.812530084485573	1	0.944118699880657	0.997732700004053	0.751117406048776	0.918067743065703	0.166797869423962	0.207516401000262	0.712617954763939	0.832032816855248	-0.0407185315763005
chr1	30869892	30870083	191	-	utr3	SDC3	0.532709899407451	0.999973739231949	0.830760953624298	1	0.921475300063223	0.997732700004053	0.263955140755731	0.714587215206251	0.000460125442632327	0.449602588374773	0.0108453669854879	0.0594671987430654	-0.44914246293214
chr1	30872375	30872516	141	-	utr3	SDC3	0.918126048165778	0.999973739231949	0.505851256243315	1	0.828713764985567	0.997732700004053	0.243041385003496	0.706095061139977	0.502733535655089	0.449602588374773	0.0108453669854879	0.0594671987430654	0.0531309472803164
chr1	30872623	30873155	532	-	utr3	SDC3	0.633664932434152	0.999973739231949	0.232538288295156	1	0.302814487393501	0.997732700004053	0.788921872590358	0.931908751106148	0.375994144445387	0.449602588374773	0.0108453669854879	0.0594671987430654	-0.0736084439293851
chr1	30873327	30873410	83	-	exon	SDC3	0.794040699000388	0.999973739231949	0.408866489968259	1	0.597434591650638	0.997732700004053	0.325140864715535	0.744562202069843	0.342145682555546	0.449602588374773	0.0108453669854879	0.0594671987430654	-0.107456905819227
chr1	30874310	30874562	252	-	exon	SDC3	0.951768927978093	0.999973739231949	0.482620851085411	1	0.603008447298245	0.997732700004053	0.192063019688463	0.673395239182198	0.447335370059663	0.449602588374773	0.0108453669854879	0.0594671987430654	-0.00226721831511006
chr1	30876681	30876876	195	-	exon	SDC3	0.954764812456419	0.999973739231949	0.708011847676934	1	0.744263057174124	0.997732700004053	0.438114108394503	0.795404316950158	0.209381999226835	0.449602588374773	0.0108453669854879	0.0594671987430654	-0.240220589147938
chr1	30877008	30877092	84	-	exon	SDC3	0.703846379082382	0.999973739231949	0.373094229748326	1	0.625080007501388	0.997732700004053	0.601914279227052	0.862147935153932	0.418831488554801	0.449602588374773	0.0108453669854879	0.0594671987430654	-0.0307710998199719
chr1	30964581	30964837	256	-	exon	PUM1	0.890060536113971	0.999973739231949	0.657656417979376	1	0.676134337639676	0.997732700004053	0.331849268124564	0.746618252942814	0.913063903679041	0.721503633092268	3.25262013453743e-07	8.25508069677229e-05	0.191560270586772
chr1	31059250	31059405	155	-	exon	PUM1	0.986869516185723	0.999973739231949	0.520398496800694	1	0.665065534751015	0.997732700004053	0.371860380645262	0.765651669355569	0.62857112643178	0.721503633092268	3.25262013453743e-07	8.25508069677229e-05	-0.092932506660488
chr1	31059506	31059625	119	-	utr5	PUM1	0.763044153841547	0.999973739231949	0.792538068593633	1	0.829132168132754	0.997732700004053	0.364597689556822	0.761440063404326	0.624867430216729	0.721503633092268	3.25262013453743e-07	8.25508069677229e-05	-0.0966362028755389
chr1	31296674	31296800	126	-	utr5	SNRNP40	0.214008917993675	0.999973739231949	0.613295023501008	1	0.753030583457233	0.997732700004053	0.0514493114137717	0.55019471382092	0.489636551251454	0.272623228489335	0.0295865934439115	0.113717957111551	0.21701332276212
chr1	31324973	31325100	127	+	intron	ZCCHC17	0.667360502930118	0.999973739231949	0.817994315061414	1	0.851416040712869	0.997732700004053	0.78892895879054	0.931908751106148	-1.2178318176869	-0.213810922412773	0.182569911490979	0.363180906432453	-1.00402089527412
chr1	31364032	31364405	373	+	utr3	ZCCHC17	0.738996957452809	0.999973739231949	0.553153456355073	1	0.57719936805951	0.997732700004053	0.485750284281622	0.812443200837329	-0.235247712944907	-0.213810922412773	0.182569911490979	0.363180906432453	-0.0214367905321337
chr1	31364505	31364664	159	+	utr3	ZCCHC17	0.721488928397331	0.999973739231949	0.199321866319838	1	0.36008264828925	0.997732700004053	0.882271537915725	0.964094781538002	-0.451983813773243	-0.213810922412773	0.182569911490979	0.363180906432453	-0.238172891360469
chr1	31413671	31413930	259	+	utr5	SERINC2	0.676876628685414	0.999973739231949	0.968764433257367	1	0.950571181133562	0.997732700004053	0.440587585388702	0.795900946984037	-0.267540989465675	-0.0703065655843401	0.743754950085708	0.85240977345286	-0.197234423881335
chr1	31587187	31587318	131	+	utr3	TINAGL1	0.886634357246105	0.999973739231949	0.55806555491986	1	0.47198349888975	0.997732700004053	0.867693321193683	0.959881303586558	-0.535271233258834	-0.0681176409861473	0.832566578536224	0.907482429827952	-0.467153592272687
chr1	31630004	31630165	161	-	utr3	PEF1	0.546338613532932	0.999973739231949	0.920988286927487	1	0.945433668358296	0.997732700004053	0.109389586668947	0.610327630467646	-0.179251229472233	-0.0414331312223579	0.79188448510385	0.881567343029517	-0.137818098249875
chr1	31630332	31630659	327	-	utr3	PEF1	0.59170771908687	0.999973739231949	0.684686350506958	1	0.768998739360657	0.997732700004053	0.290822047648158	0.72851330095789	0.0139727898857551	-0.0414331312223579	0.79188448510385	0.881567343029517	0.0554059211081131
chr1	31727191	31727477	286	-	utr3	ADGRB2	0.62238415112513	0.999973739231949	0.963735819425755	1	0.974790557980202	0.997732700004053	0.299036581870743	0.732463344701801	-0.127453102727501	-0.245940659418476	0.252080364709448	0.447561305415889	0.118487556690975
chr1	31756501	31756679	178	-	exon	ADGRB2	0.132406093648614	0.999973739231949	0.227238636178312	1	0.263254661927167	0.997732700004053	0.114165776559332	0.613473825796258	-0.230183595563427	-0.245940659418476	0.252080364709448	0.447561305415889	0.0157570638550483
chr1	31908717	31908885	168	-	utr3	PTP4A2	0.74648774427368	0.999973739231949	0.237746493843408	1	0.302383612879354	0.997732700004053	0.75317117542262	0.918914584292678	-0.22514679279325	0.101214087448637	0.403707312790868	0.593739139900126	-0.326360880241887
chr1	31938152	31938237	85	-	exon	PTP4A2	0.967399806080725	0.999973739231949	0.905803585161475	1	0.812947585982786	0.997732700004053	0.763921064714313	0.922738113392267	0.596016595517177	0.101214087448637	0.403707312790868	0.593739139900126	0.494802508068539
chr1	32042524	32042609	85	+	exon	KHDRBS1	0.884197528391104	0.999973739231949	0.616302621155235	1	0.711066894347078	0.997732700004053	0.440849120721141	0.795900946984037	0.736760758077031	0.481817580553172	0.000118627653152511	0.00317988755197691	0.25494317752386
chr1	32060367	32060459	92	+	exon	KHDRBS1	0.466799424541794	0.999973739231949	0.774524530226338	1	0.844168009037268	0.997732700004053	0.211066725483631	0.688665002181319	-0.311531264712176	0.481817580553172	0.000118627653152511	0.00317988755197691	-0.793348845265347
chr1	32102582	32102765	183	+	utr3	TMEM39B	0.139675299615709	0.999973739231949	0.403738793996814	1	0.570291092352817	0.997732700004053	0.118010282929049	0.61827896124541	-0.162498475878432	-0.11887009578869	0.398290887373848	0.58909024798995	-0.0436283800897425
chr1	32154546	32154644	98	+	exon	KPNA6	0.723958122204915	0.999973739231949	0.855815060369653	1	0.996282868069569	0.997732700004053	0.11313799125095	0.612555166515809	0.89379565376516	0.333501490823141	0.0546918797163086	0.169057291317955	0.560294162942019
chr1	32169890	32170019	129	+	utr3	KPNA6	0.849632061412378	0.999973739231949	0.580532868130698	1	0.724470909474823	0.997732700004053	0.0845849992305074	0.589877829915068	0.451549115099149	0.333501490823141	0.0546918797163086	0.169057291317955	0.118047624276008
chr1	32170942	32171253	311	+	utr3	KPNA6	0.794290076934219	0.999973739231949	0.592825396244561	1	0.591998694828766	0.997732700004053	0.354940598213071	0.756250243306323	0.0992921424300788	0.333501490823141	0.0546918797163086	0.169057291317955	-0.234209348393062
chr1	32172156	32172421	265	+	utr3	KPNA6	0.901074807206841	0.999973739231949	0.337159199802205	1	0.531921881724415	0.997732700004053	0.369872746538259	0.764786748552728	0.214741718016174	0.333501490823141	0.0546918797163086	0.169057291317955	-0.118759772806967
chr1	32176051	32176422	371	+	utr3	KPNA6	0.860322145943285	0.999973739231949	0.478465535612595	1	0.603547020687691	0.997732700004053	0.304136288980506	0.735428614050317	-0.588461503921504	0.333501490823141	0.0546918797163086	0.169057291317955	-0.921962994744645
chr1	32180278	32180445	167	+	utr5	TXLNA	0.814193243104925	0.999973739231949	0.73141245701156	1	0.749353869963841	0.997732700004053	0.0425037505142845	0.53282650730608	0.102675681368908	0.0771055714852343	0.605011925390663	0.754785834024215	0.0255701098836736
chr1	32181238	32181510	272	+	exon	TXLNA	0.692435506276378	0.999973739231949	0.756240267746756	1	0.750979318450991	0.997732700004053	0.0292068040136532	0.502100717970359	0.254036919195685	0.0771055714852343	0.605011925390663	0.754785834024215	0.17693134771045
chr1	32194855	32195488	633	+	utr3	TXLNA	0.811173896286011	0.999973739231949	0.239489672515726	1	0.311324054753173	0.997732700004053	0.2716948797208	0.718936384529891	-0.0453201724598628	0.0771055714852343	0.605011925390663	0.754785834024215	-0.122425743945097
chr1	32207326	32208285	959	+	utr3	IQCC	0.632639798681013	0.999973739231949	0.706529673540016	1	0.779371462780877	0.997732700004053	0.0767625443146683	0.581264678548895	-0.142067472404353	-0.230269055246027	0.112346521114276	0.265161352811959	0.0882015828416735
chr1	32214525	32214617	92	-	utr3	TMEM234	0.414971798691157	0.999973739231949	0.613147581437312	1	0.662533895996647	0.997732700004053	0.0509212427383614	0.55019471382092	-0.716167676407817	-0.236159360224042	0.204300624023804	0.390389872505889	-0.480008316183775
chr1	32214711	32214791	80	-	utr3	TMEM234	0.175164869974199	0.999973739231949	0.309297592309113	1	0.494132599790924	0.997732700004053	0.00125408663498627	0.313373538277869	-0.206469487762676	-0.236159360224042	0.204300624023804	0.390389872505889	0.0296898724613654
chr1	32216284	32216821	537	-	utr3	TMEM234	0.688242713380437	0.999973739231949	0.214165018079763	1	0.336414440217678	0.997732700004053	0.726633601190505	0.908447100121663	-0.287354777311957	-0.236159360224042	0.204300624023804	0.390389872505889	-0.0511954170879155
chr1	32222499	32222604	105	+	exon	EIF3I	0.934370132132132	0.999973739231949	0.411038435696294	1	0.640449096163195	0.997732700004053	0.11988310954448	0.620414984277849	0.41798651411963	0.136603613200419	0.331065371817553	0.52790979721539	0.281382900919211
chr1	32231433	32231588	155	+	utr3	EIF3I	0.825454995629377	0.999973739231949	0.386290093311729	1	0.405406441293365	0.997732700004053	0.879064903809977	0.963284429386497	-0.535940295446101	0.136603613200419	0.331065371817553	0.52790979721539	-0.67254390864652
chr1	32241564	32241743	179	-	exon	MTMR9LP	0.674411249342626	0.999973739231949	0.910407763518376	1	0.952232451198722	0.997732700004053	0.316579238991068	0.739268551857245	-0.0309391351251934	-0.566405917717644	0.00476276698997082	0.0351237502564865	0.53546678259245
chr1	32242543	32242623	80	+	intergenic	NA	0.792425534437029	0.999973739231949	0.954407720561141	1	0.895707771222412	0.997732700004053	0.748830063004266	0.916967203636378	0.143947019845669	NA	NA	NA	NA
chr1	32302571	32302661	90	+	exon	HDAC1	0.607110399873454	0.999973739231949	0.797359685772323	1	0.821151644617215	0.997732700004053	0.215331372197779	0.690383083757988	0.907267032826013	0.354645871679776	0.0062709503663181	0.0418333017696037	0.552621161146236
chr1	32310886	32310970	84	+	intron	HDAC1	0.387466156311796	0.999973739231949	0.586908813378006	1	0.611283909576966	0.997732700004053	0.175026992325737	0.663324188379659	-1.22460789080243	0.354645871679776	0.0062709503663181	0.0418333017696037	-1.5792537624822
chr1	32334440	32334716	276	-	utr3	MARCKSL1	0.898774793089987	0.999973739231949	0.269911642148276	1	0.537467662177343	0.997732700004053	0.270636432750632	0.718049602818224	0.0781381044714864	0.134633389015984	0.236710929274223	0.429968984292305	-0.0564952845444976
chr1	32334925	32335128	203	-	exon	MARCKSL1	0.686278422546647	0.999973739231949	0.673123078270415	1	0.743430621000806	0.997732700004053	0.167058815022255	0.658565050797591	0.263700932108821	0.134633389015984	0.236710929274223	0.429968984292305	0.129067543092837
chr1	32366319	32366699	380	-	utr3	BSDC1	0.37878490936514	0.999973739231949	0.0836594948835412	1	0.350529139630539	0.997732700004053	0.890675498718484	0.966623486310467	0.189662832304553	0.362711725655855	0.0192397606137992	0.0859717117369186	-0.173048893351302
chr1	32368483	32368609	126	-	utr3	BSDC1	0.732310878014944	0.999973739231949	0.181689926190859	1	0.368631283395447	0.997732700004053	0.351525594422638	0.754934339784965	0.242826543354289	0.362711725655855	0.0192397606137992	0.0859717117369186	-0.119885182301566
chr1	32376224	32376520	296	-	utr3	BSDC1	0.949263500033292	0.999973739231949	0.339176024077544	1	0.52949226288785	0.997732700004053	0.532881963995014	0.832608229119902	0.321310114054535	0.362711725655855	0.0192397606137992	0.0859717117369186	-0.0414016116013199
chr1	32685899	32686103	204	+	utr3	RBBP4	0.434620287129957	0.999973739231949	0.2240028912783	1	0.10331992657873	0.997732700004053	0.989657320320316	1	-1.18382636259051	0.208919055571322	0.0963752129736691	0.240421949277437	-1.39274541816183
chr1	32769956	32770248	292	+	exon	KIAA1522	0.845425022111285	0.999973739231949	0.843401234976783	1	0.791518802287858	0.997732700004053	0.269443977079646	0.717791510107351	0.52102939133931	0.470932008447724	0.0537816763467937	0.167255631063542	0.0500973828915863
chr1	32771391	32771555	164	+	exon	KIAA1522	0.835226962682726	0.999973739231949	0.812391335913413	1	0.907066180248491	0.997732700004053	0.164636337592415	0.658139620754739	0.683392139760565	0.470932008447724	0.0537816763467937	0.167255631063542	0.212460131312842
chr1	32771989	32772421	432	+	exon	KIAA1522	0.851408314769814	0.999973739231949	0.737576849041847	1	0.800372007877845	0.997732700004053	0.194487946542382	0.676257414659271	0.414080611633315	0.470932008447724	0.0537816763467937	0.167255631063542	-0.0568513968144083
chr1	32772808	32773049	241	+	utr3	KIAA1522	0.923111823529091	0.999973739231949	0.467644264891859	1	0.486097070220962	0.997732700004053	0.388882911187588	0.772580392296113	0.341281248340397	0.470932008447724	0.0537816763467937	0.167255631063542	-0.129650760107327
chr1	32773175	32773456	281	+	utr3	KIAA1522	0.710222419102505	0.999973739231949	0.809776100592047	1	0.839012864390833	0.997732700004053	0.317346222700904	0.739819368311194	0.56543604652755	0.470932008447724	0.0537816763467937	0.167255631063542	0.094504038079826
chr1	32775488	32775950	462	-	utr3	YARS	0.964990200997434	0.999973739231949	0.422923169563115	1	0.508211258886577	0.997732700004053	0.354198154019793	0.756018187908133	-0.324948039068983	-0.00428794465528337	0.980081337844059	0.989999173382408	-0.3206600944137
chr1	32817214	32817347	133	-	utr5	YARS	0.81347792463873	0.999973739231949	0.826908886609351	1	0.747946845967999	0.997732700004053	0.0403563703153897	0.528563521237678	0.190610061640314	-0.00428794465528337	0.980081337844059	0.989999173382408	0.194898006295597
chr1	32826390	32826839	449	+	exon	S100PBP	0.598405596972928	0.999973739231949	0.292740501283861	1	0.345197039223292	0.997732700004053	0.688628281835067	0.893041499082009	0.669208362883629	0.414920714360113	0.00292813643186109	0.0259015761419762	0.254287648523517
chr1	32894633	32894733	100	+	utr3	HPCA	0.755582603426148	0.999973739231949	0.320953519085857	1	0.551392188798812	0.997732700004053	0.566787658741027	0.848627974153655	-0.434793818240042	-1.00472620389059	0.223857274737742	NA	0.569932385650552
chr1	32929095	32929215	120	+	intergenic	NA	0.618667503820181	0.999973739231949	0.856420031785039	1	0.847018420524763	0.997732700004053	0.293883275050477	0.730043151355022	-0.653163610659092	NA	NA	NA	NA
chr1	32934031	32934148	117	+	intergenic	NA	0.668124964917344	0.999973739231949	0.918561785780152	1	0.94611610582433	0.997732700004053	0.715032268583928	0.903469861582695	-0.216923252965311	NA	NA	NA	NA
chr1	32936752	32937261	509	-	utr3	RNF19B	0.924090657874802	0.999973739231949	0.295473007183199	1	0.480078231714982	0.997732700004053	0.636043063808122	0.874205304595509	-0.0504926069526623	0.267389828621769	0.0773780185589584	0.209098200225329	-0.317882435574431
chr1	33008048	33008859	811	-	utr3	AK2	0.176750404206799	0.999973739231949	0.0155119938585052	1	0.0507809863523943	0.997732700004053	0.884304418607994	0.964450875237754	-0.1863688976038	0.312407297886873	0.00573321011493714	0.039470976658208	-0.498776195490673
chr1	33013096	33013287	191	-	utr3	AK2	0.462441450075846	0.999973739231949	0.0682015329131135	1	0.272924731273392	0.997732700004053	0.42414150405174	0.788620308989764	-0.146789086746072	0.312407297886873	0.00573321011493714	0.039470976658208	-0.459196384632945
chr1	33036776	33036856	80	-	utr5	AK2	0.930553760085825	0.999973739231949	0.421414647153712	1	0.716546297526303	0.997732700004053	0.287087472185344	0.725606955224746	0.272933619747067	0.312407297886873	0.00573321011493714	0.039470976658208	-0.0394736781398055
chr1	33145612	33145772	160	-	utr3	TRIM62	0.504308352978062	0.999973739231949	0.922443990779783	1	0.96650660092934	0.997732700004053	0.341022331745539	0.751069156996812	-0.142746827315232	-0.0100876962919803	0.957164893888092	0.977014073502617	-0.132659131023252
chr1	33146780	33147301	521	-	utr3	TRIM62	0.607090217356727	0.999973739231949	0.239618758292361	1	0.339036887776155	0.997732700004053	0.967718313135351	0.992678286509554	-0.0507570065314762	-0.0100876962919803	0.957164893888092	0.977014073502617	-0.0406693102394958
chr1	33280281	33280367	86	+	exon	ZNF362	0.681908836844047	0.999973739231949	0.836893778807468	1	0.897536059327954	0.997732700004053	0.115277069069153	0.614708523063413	0.16901277774836	0.00113216133801325	0.994346162566898	0.996809881440488	0.167880616410347
chr1	33299154	33299313	159	+	utr3	ZNF362	0.609317931281536	0.999973739231949	0.190992968223439	1	0.365159366783652	0.997732700004053	0.803516841669512	0.93822699564681	-0.166866453555734	0.00113216133801325	0.994346162566898	0.996809881440488	-0.167998614893748
chr1	33299378	33299697	319	+	utr3	ZNF362	0.580810481090629	0.999973739231949	0.762749387221097	1	0.827794138943643	0.997732700004053	0.237008693794236	0.702325471512864	-0.00300747009050055	0.00113216133801325	0.994346162566898	0.996809881440488	-0.0041396314285138
chr1	33324191	33324328	137	-	utr3	PHC2	0.332836004410504	0.999973739231949	0.861993805074036	1	0.903955559514262	0.997732700004053	0.101947408753572	0.603914329962696	-0.123698849352977	-0.0662490020259929	0.653513143678272	0.790246708830085	-0.0574498473269841
chr1	33324686	33324956	270	-	utr3	PHC2	0.791416882069439	0.999973739231949	0.585916358908448	1	0.631925766218206	0.997732700004053	0.163478974681394	0.657625207442519	-0.0590761798169858	-0.0662490020259929	0.653513143678272	0.790246708830085	0.00717282220900716
chr1	33349176	33349268	92	+	exon	RP11-415J8.3	0.925154740459181	0.999973739231949	0.613403339701266	1	0.762984093570991	0.997732700004053	0.165167302385136	0.658181302793915	-0.0645829596298561	-0.24561166376206	0.0993463112948878	0.245200180898214	0.181028704132204
chr1	33479298	33479478	180	+	exon	ZSCAN20	0.150045749080104	0.999973739231949	0.288197745288896	1	0.32979636663946	0.997732700004053	0.0265044548376894	0.492280308751462	0.68443678402456	0.651063863142731	0.000804440639093828	0.0113262784892516	0.0333729208818294
chr1	33491129	33491653	524	+	exon	ZSCAN20	0.727888662703527	0.999973739231949	0.379325847292884	1	0.500062761425194	0.997732700004053	0.461688415833587	0.80320453929772	0.736892568927577	0.651063863142731	0.000804440639093828	0.0113262784892516	0.085828705784846
chr1	33493330	33493588	258	+	exon	ZSCAN20	0.749697964863519	0.999973739231949	0.812147732694078	1	0.872865596158153	0.997732700004053	0.422047656943741	0.787577787937285	0.758226710200213	0.651063863142731	0.000804440639093828	0.0113262784892516	0.107162847057482
chr1	33494406	33494689	283	+	exon	ZSCAN20	0.797727604962465	0.999973739231949	0.45049693542881	1	0.613765208864416	0.997732700004053	0.838385346931492	0.950711695471764	0.732096681576197	0.651063863142731	0.000804440639093828	0.0113262784892516	0.0810328184334661
chr1	33494854	33495040	186	+	exon	ZSCAN20	0.690964809223178	0.999973739231949	0.933136937855184	1	0.976123674431194	0.997732700004053	0.531356335843162	0.831748723489069	0.611558083124499	0.651063863142731	0.000804440639093828	0.0113262784892516	-0.0395057800182318
chr1	33495342	33495500	158	+	utr3	ZSCAN20	0.472444196551812	0.999973739231949	0.217609340700667	1	0.325153533291273	0.997732700004053	0.930448544548841	0.980057457562372	0.327644165163507	0.651063863142731	0.000804440639093828	0.0113262784892516	-0.323419697979224
chr1	34855091	34855212	121	-	utr3	SMIM12	0.711710716631596	0.999973739231949	0.266065374344361	1	0.392733096525939	0.997732700004053	0.876728391941586	0.962566182953338	-0.558237603470106	0.0818962410242696	0.590125501944683	0.744467458087584	-0.640133844494376
chr1	34855317	34855863	546	-	utr3	SMIM12	0.999447203457781	0.999973739231949	0.27629185866858	1	0.396167927543153	0.997732700004053	0.360103089134358	0.759680351903133	0.085983888790001	0.0818962410242696	0.590125501944683	0.744467458087584	0.00408764776573146
chr1	34904484	34904698	214	-	exon	DLGAP3	0.410403338089034	0.999973739231949	0.167059439439639	1	0.247250913793928	0.997732700004053	0.850254914838967	0.954472428173141	-0.0886559821397423	-0.0308747363285727	0.90151542398199	0.947226156834367	-0.0577812458111695
chr1	34987399	34987511	112	-	exon	ZMYM6	0.875792178033238	0.999973739231949	0.671739084478713	1	0.583399595376604	0.997732700004053	0.840251623681037	0.951316678522575	-0.854733305334899	-0.3328511050743	0.286177592517959	0.483351421217766	-0.5218822002606
chr1	35113718	35114021	303	+	exon	ZMYM1	0.4132381394768	0.999973739231949	0.293268713649394	1	0.0697680113576195	0.997732700004053	0.736439432570799	0.912739884736683	0.531226166505574	0.496426631505247	0.113826298757931	0.267147467729264	0.0347995350003271
chr1	35114855	35115427	572	+	utr3	ZMYM1	0.33210017828386	0.999973739231949	0.220109457820091	1	0.0346163578656322	0.997732700004053	0.660110938373861	0.884203190135313	-0.188456195872567	0.496426631505247	0.113826298757931	0.267147467729264	-0.684882827377814
chr1	35187108	35187309	201	-	exon	SFPQ	0.975071257505903	0.999973739231949	0.404723591120884	1	0.445932990857556	0.997732700004053	0.606607099753766	0.863865934041267	0.31386278883181	0.257192377629914	0.0347579373648385	0.126136311486607	0.0566704112018966
chr1	35188007	35188137	130	-	exon	SFPQ	0.93747910801259	0.999973739231949	0.380404546456704	1	0.368216888117146	0.997732700004053	0.540555395980686	0.835013896585235	0.196454499958516	0.257192377629914	0.0347579373648385	0.126136311486607	-0.0607378776713977
chr1	35190755	35190978	223	-	exon	SFPQ	0.93054382755344	0.999973739231949	0.461460611979871	1	0.577989638089797	0.997732700004053	0.52865132769424	0.830965707902481	0.525417128758639	0.257192377629914	0.0347579373648385	0.126136311486607	0.268224751128726
chr1	35191414	35191553	139	-	exon	SFPQ	0.34086654096365	0.999973739231949	0.0798434518348926	1	0.211864540816424	0.997732700004053	0.42723365984332	0.789905775901663	0.25662272127494	0.257192377629914	0.0347579373648385	0.126136311486607	-0.000569656354974024
chr1	35192622	35192878	256	-	exon	SFPQ	0.713471068568287	0.999973739231949	0.862878093164169	1	0.838385985187463	0.997732700004053	0.0762372006294596	0.580372143678621	0.576937259667767	0.257192377629914	0.0347579373648385	0.126136311486607	0.319744882037853
chr1	35359269	35359385	116	+	exon	ZMYM4	0.973511378185048	0.999973739231949	0.763281505950692	1	0.599117709793523	0.997732700004053	0.828102686956236	0.947007633919336	0.20195361502449	0.616318366136844	0.0510663299892023	0.161906590879139	-0.414364751112354
chr1	35381597	35381719	122	+	exon	ZMYM4	0.921750638305271	0.999973739231949	0.693545244542111	1	0.595041990327688	0.997732700004053	0.718391292473916	0.904660029250049	1.04786378314727	0.616318366136844	0.0510663299892023	0.161906590879139	0.43154541701043
chr1	35419547	35419689	142	+	utr3	ZMYM4	0.773951836983515	0.999973739231949	0.913857605050977	1	0.884040229053803	0.997732700004053	0.463726299776446	0.804035945297225	0.500935972046139	0.616318366136844	0.0510663299892023	0.161906590879139	-0.115382394090705
chr1	35419753	35420228	475	+	utr3	ZMYM4	0.663566507155716	0.999973739231949	0.407296939551977	1	0.204353386341404	0.997732700004053	0.936182525656199	0.98175112192517	-0.171016641796581	0.616318366136844	0.0510663299892023	0.161906590879139	-0.787335007933425
chr1	35433539	35433717	178	-	utr3	KIAA0319L	0.431907716902504	0.999973739231949	0.119683023295206	1	0.284606751107901	0.997732700004053	0.861501203762656	0.958163828507291	-0.775747515429377	0.0128003914121644	0.917818783510073	0.955968993337359	-0.788547906841541
chr1	35433855	35434077	222	-	utr3	KIAA0319L	0.883784652936677	0.999973739231949	0.3793519703493	1	0.511022430204244	0.997732700004053	0.379071893481696	0.768992208030188	-0.766716780428913	0.0128003914121644	0.917818783510073	0.955968993337359	-0.779517171841078
chr1	35434607	35434791	184	-	utr3	KIAA0319L	0.779411319955515	0.999973739231949	0.242803868079796	1	0.533937717110455	0.997732700004053	0.85141316873596	0.954831528552222	-0.518150851876382	0.0128003914121644	0.917818783510073	0.955968993337359	-0.530951243288546
chr1	35506687	35507059	372	-	exon	KIAA0319L	0.635597015225272	0.999973739231949	0.232264350996333	1	0.341719229553068	0.997732700004053	0.824632064385725	0.94584337095895	0.172202219693081	0.0128003914121644	0.917818783510073	0.955968993337359	0.159401828280917
chr1	35558136	35558216	80	+	utr5	NCDN	0.272726223971229	0.999973739231949	0.142329986513952	1	0.334650842246812	0.997732700004053	0.296933907832778	0.731504564620994	-0.655576663608173	-0.0785698361616292	0.598055811795178	0.7503491051524	-0.577006827446544
chr1	35560435	35560784	349	+	exon	NCDN	0.955906587006857	0.999973739231949	0.444453036442168	1	0.561321159865425	0.997732700004053	0.197914560117451	0.678992547224295	-0.0702905120244894	-0.0785698361616292	0.598055811795178	0.7503491051524	0.00827932413713975
chr1	35560789	35560875	86	+	exon	NCDN	0.569775777835206	0.999973739231949	0.230562012938453	1	0.452730123933245	0.997732700004053	0.0842047852956137	0.589377781507786	-0.310879849168285	-0.0785698361616292	0.598055811795178	0.7503491051524	-0.232310013006656
chr1	35641418	35641523	105	-	utr5	PSMB2	0.615631457232056	0.999973739231949	0.911296556279023	1	0.959556262460675	0.997732700004053	0.133167387091313	0.631831653632172	0.427942237362824	0.242998478441212	0.113127323422036	0.266135347093927	0.184943758921612
chr1	35714263	35714436	173	-	utr3	C1orf216	0.984606840312648	0.999973739231949	0.548053258561002	1	0.733312527511359	0.997732700004053	0.0258954322692138	0.4920907443494	-0.236706295669738	0.116033372175646	0.311073411167001	0.508759742936254	-0.352739667845384
chr1	35714577	35714853	276	-	utr3	C1orf216	0.763243846989422	0.999973739231949	0.597968239081091	1	0.754980497406367	0.997732700004053	0.658256617021645	0.883551417526992	0.124879500665103	0.116033372175646	0.311073411167001	0.508759742936254	0.00884612848945746
chr1	35715617	35716193	576	-	utr3	C1orf216	0.888216502513398	0.999973739231949	0.457285491511087	1	0.594852857674465	0.997732700004053	0.00921998463431406	0.442656902223838	0.113704773420179	0.116033372175646	0.311073411167001	0.508759742936254	-0.00232859875546712
chr1	35720745	35720896	151	-	utr3	CLSPN	0.794056247891748	0.999973739231949	0.966454179236388	1	0.852737598085808	0.997732700004053	0.298775932010348	0.732287164222149	-0.842007999838393	-0.485940342630022	0.0907977076707376	0.231477635332853	-0.356067657208371
chr1	35735045	35735309	264	-	intron	CLSPN	0.932451087495427	0.999973739231949	0.588711551409435	1	0.448660414977151	0.997732700004053	0.208261875076567	0.685630080260902	-0.866103071739233	-0.485940342630022	0.0907977076707376	0.231477635332853	-0.380162729109211
chr1	35736301	35736399	98	-	exon	CLSPN	0.183702602357826	0.999973739231949	0.114067245180485	1	0.0761299072707249	0.997732700004053	0.286880033949198	0.725429312938471	-1.52169598869098	-0.485940342630022	0.0907977076707376	0.231477635332853	-1.03575564606096
chr1	35749755	35749850	95	-	exon	CLSPN	0.646274767771322	0.999973739231949	0.934336792195726	1	0.785310726115611	0.997732700004053	0.170797225711435	0.661086712764042	-0.547459548515639	-0.485940342630022	0.0907977076707376	0.231477635332853	-0.061519205885617
chr1	35751260	35751413	153	-	exon	CLSPN	0.941985468511981	0.999973739231949	0.714789404322175	1	0.369931273201725	0.997732700004053	0.209876554443095	0.6876775156503	-0.765773157752566	-0.485940342630022	0.0907977076707376	0.231477635332853	-0.279832815122544
chr1	35753854	35753987	133	-	exon	CLSPN	0.899164288050491	0.999973739231949	0.606011429007493	1	0.412274715088284	0.997732700004053	0.931741089896216	0.980463011070244	-0.279498168168683	-0.485940342630022	0.0907977076707376	0.231477635332853	0.206442174461339
chr1	35760173	35760942	769	-	exon	CLSPN	0.806457145796007	0.999973739231949	0.524964852992383	1	0.172859398052268	0.997732700004053	0.195637420961279	0.677075734235459	-0.450269572323567	-0.485940342630022	0.0907977076707376	0.231477635332853	0.0356707703064549
chr1	35764290	35764622	332	-	exon	CLSPN	0.512075656397954	0.999973739231949	0.305507651102746	1	0.0510615240582575	0.997732700004053	0.713498717048896	0.902632456430484	-1.27815383802158	-0.485940342630022	0.0907977076707376	0.231477635332853	-0.792213495391562
chr1	35769866	35769950	84	-	utr5	CLSPN	0.771331600673389	0.999973739231949	0.954191497301762	1	0.803130615690844	0.997732700004053	0.0596945872095689	0.557299536643206	-0.555032749639914	-0.485940342630022	0.0907977076707376	0.231477635332853	-0.0690924070098921
chr1	35853573	35853716	143	+	utr3	AGO4	0.72629658092869	0.999973739231949	0.950579398400697	1	0.901633039658062	0.997732700004053	0.430812111058828	0.79169747794844	0.758886572504091	0.558441551041521	0.00522324127832201	0.0372640153041053	0.200445021462569
chr1	35853820	35853923	103	+	utr3	AGO4	0.385446844163689	0.999973739231949	0.271417567765362	1	0.18175126011944	0.997732700004053	0.255065514682297	0.710857472516222	0.309140478480088	0.558441551041521	0.00522324127832201	0.0372640153041053	-0.249301072561433
chr1	35855756	35856019	263	+	utr3	AGO4	0.868635804990685	0.999973739231949	0.659108567662625	1	0.721203612198876	0.997732700004053	0.283439965842091	0.724816060918514	0.0186493943609594	0.558441551041521	0.00522324127832201	0.0372640153041053	-0.539792156680562
chr1	35919709	35919987	278	+	utr3	AGO1	0.572770991073303	0.999973739231949	0.885840064631523	1	0.907706515366861	0.997732700004053	0.364498165353792	0.761440063404326	0.769728712162406	0.417517069215552	0.00155137198494791	0.0173475618436675	0.352211642946853
chr1	35929320	35929422	102	+	utr3	AGO1	0.799494089832498	0.999973739231949	0.513493076916795	1	0.475134426961734	0.997732700004053	0.804623884138315	0.938673637581495	-0.820607705171517	0.417517069215552	0.00155137198494791	0.0173475618436675	-1.23812477438707
chr1	36055650	36055902	252	+	utr3	AGO3	0.511653078481737	0.999973739231949	0.228911783863412	1	0.378292610730674	0.997732700004053	0.960853281440182	0.99072970584522	-0.127162116172607	0.161986272173458	0.45221937772966	0.635970154120285	-0.289148388346065
chr1	36090276	36090481	205	+	intron	ADPRHL2	0.476676131695873	0.999973739231949	0.784749330888447	1	0.83696107224498	0.997732700004053	0.740684060797218	0.91482870200824	-0.934409528129846	-0.120676971233839	0.491070560430859	0.668762307205834	-0.813732556896007
chr1	36093167	36093366	199	+	exon	ADPRHL2	0.822639130338061	0.999973739231949	0.585473224716552	1	0.631993231681665	0.997732700004053	0.414983236958941	0.784751084079368	-0.0699808811231389	-0.120676971233839	0.491070560430859	0.668762307205834	0.0506960901107004
chr1	36093450	36093802	352	+	utr3	ADPRHL2	0.770491096425467	0.999973739231949	0.213038664471654	1	0.219240409036298	0.997732700004053	0.853145320637741	0.955247036320739	-0.445193949379111	-0.120676971233839	0.491070560430859	0.668762307205834	-0.324516978145272
chr1	36136870	36137215	345	-	utr3	TRAPPC3	0.810551715390688	0.999973739231949	0.172020147718914	1	0.320012591085464	0.997732700004053	0.696725111397273	0.896272367630986	-0.187098705294882	0.0691161986656155	0.58492183203295	0.740329998769701	-0.256214903960498
chr1	36149365	36149446	81	-	utr5	TRAPPC3	0.930679313570878	0.999973739231949	0.934681146014833	1	0.812210080218871	0.997732700004053	0.689496952986722	0.893664555319357	0.0952366524597633	0.0691161986656155	0.58492183203295	0.740329998769701	0.0261204537941478
chr1	36178661	36178804	143	+	exon	MAP7D1	0.516559658841562	0.999973739231949	0.641487779282365	1	0.645608214905349	0.997732700004053	0.481807734219369	0.810576202362149	-0.00522973577622769	-0.157793484252868	0.354253952081149	0.548937161262664	0.15256374847664
chr1	36286620	36286815	195	+	exon	THRAP3	0.727079380917359	0.999973739231949	0.684939257123301	1	0.721323700576143	0.997732700004053	0.227090824564294	0.697030822240936	0.655735249879432	0.144484663554281	0.151855785599631	0.322114650755792	0.511250586325151
chr1	36289064	36289159	95	+	exon	THRAP3	0.655235425300839	0.999973739231949	0.284722000051618	1	0.200977442966913	0.997732700004053	0.175091638722972	0.663324188379659	0.103124034407233	0.144484663554281	0.151855785599631	0.322114650755792	-0.0413606291470481
chr1	36289221	36289542	321	+	exon	THRAP3	0.497040319303752	0.999973739231949	0.0942377132530678	1	0.248205373281058	0.997732700004053	0.455131680422184	0.800465743637663	-0.101462207227828	0.144484663554281	0.151855785599631	0.322114650755792	-0.245946870782109
chr1	36301511	36301599	88	+	exon	THRAP3	0.676181403722373	0.999973739231949	0.244958182068502	1	0.368614963134695	0.997732700004053	0.82157584868751	0.945038566695452	-0.0694513782351509	0.144484663554281	0.151855785599631	0.322114650755792	-0.213936041789432
chr1	36303886	36304271	385	+	utr3	THRAP3	0.962412897348168	0.999973739231949	0.30926937633396	1	0.441311080327691	0.997732700004053	0.405299878374661	0.781848619550172	0.00693008593827184	0.144484663554281	0.151855785599631	0.322114650755792	-0.137554577616009
chr1	36319710	36319818	108	+	utr3	SH3D21	0.606061193592582	0.999973739231949	0.311465403595129	1	0.506737319716101	0.997732700004053	0.920947961368559	0.976852713252817	-0.701290618523037	-0.169626521571642	0.350869278892399	0.545926327955127	-0.531664096951395
chr1	36319894	36320081	187	+	utr3	SH3D21	0.66103641268331	0.999973739231949	0.354405740870186	1	0.421090412915965	0.997732700004053	0.576573692827522	0.852643721983331	-0.439561206902533	-0.169626521571642	0.350869278892399	0.545926327955127	-0.269934685330892
chr1	36320193	36320369	176	+	utr3	SH3D21	0.837039212387909	0.999973739231949	0.473654485654248	1	0.69041490762549	0.997732700004053	0.505819938206694	0.820498766212127	0.0403716563062458	-0.169626521571642	0.350869278892399	0.545926327955127	0.209998177877887
chr1	36320589	36320769	180	+	utr3	SH3D21	0.27911291258565	0.999973739231949	0.653913500705644	1	0.743436063479333	0.997732700004053	0.0554122169143583	0.552537706624122	-0.0309611882497164	-0.169626521571642	0.350869278892399	0.545926327955127	0.138665333321925
chr1	36321025	36321343	318	+	utr3	SH3D21	0.651691241052921	0.999973739231949	0.963944010087085	1	0.916535347099328	0.997732700004053	0.23902584824544	0.703656442055556	-0.16818102873143	-0.169626521571642	0.350869278892399	0.545926327955127	0.00144549284021139
chr1	36321547	36321629	82	+	exon	SH3D21	0.0508609640231454	0.999973739231949	0.0845736452089669	1	0.155019077069638	0.997732700004053	0.0055268367187904	0.403167005288172	0.527493197454652	-0.169626521571642	0.350869278892399	0.545926327955127	0.697119719026294
chr1	36322059	36322429	370	+	utr3	SH3D21	0.499395525181006	0.999973739231949	0.846479053132388	1	0.928709016761902	0.997732700004053	0.0989304144551019	0.600087072905233	-0.483526378712195	-0.169626521571642	0.350869278892399	0.545926327955127	-0.313899857140553
chr1	36323774	36323914	140	-	utr5	EVA1B	0.854320714879849	0.999973739231949	0.535205703354578	1	0.66767006784641	0.997732700004053	0.393181932636766	0.775586066150408	-0.708124455240799	-0.601123743737237	0.00460960175123426	0.0343569986549864	-0.107000711503562
chr1	36340411	36340627	216	-	utr3	STK40	0.350984794548202	0.999973739231949	0.0444488281181424	1	0.240587332248355	0.997732700004053	0.964570814104978	0.991761046588525	-0.162203421488553	0.144196165263225	0.278491565237776	0.475724851201319	-0.306399586751778
chr1	36341539	36341794	255	-	utr3	STK40	0.530075139565986	0.999973739231949	0.873218112170426	1	0.977383295076583	0.997732700004053	0.220591947796359	0.694607682233749	0.266609088873284	0.144196165263225	0.278491565237776	0.475724851201319	0.122412923610059
chr1	36387687	36387832	145	-	utr5*	STK40	0.853204513554995	0.999973739231949	0.520165622208601	1	0.556773436425017	0.997732700004053	0.567902960213903	0.848905370315231	0.768921068876961	0.144196165263225	0.278491565237776	0.475724851201319	0.624724903613736
chr1	36391408	36391588	180	-	exon	LSM10	0.257123970173682	0.999973739231949	0.0601840037884955	1	0.196598113256438	0.997732700004053	0.513419113165032	0.824338897303075	-0.14607112734399	-0.205334874666985	0.181376997291294	0.361488659790767	0.0592637473229951
chr1	36393669	36394084	415	-	utr3	LSM10	0.944198027012125	0.999973739231949	0.382189734558485	1	0.435596447463741	0.997732700004053	0.273408589959438	0.720216583717165	-0.223887940036967	-0.205334874666985	0.181376997291294	0.361488659790767	-0.0185530653699816
chr1	36450933	36451153	220	-	utr5*	OSCP1	0.425750706289444	0.999973739231949	0.688559474230898	1	0.747361713249603	0.997732700004053	0.450975773830578	0.799045451945259	-0.260281585758931	0.714209225181194	0.0570348216104228	0.173473849276095	-0.974490810940125
chr1	36455354	36455594	240	-	utr3*	MRPS15	0.348510617968673	0.999973739231949	0.793990243011478	1	0.875743965100456	0.997732700004053	0.148229762340978	0.64409757779693	-0.259159132433209	-0.345005623931812	0.0461327395173294	0.151233119129066	0.0858464914986034
chr1	36455760	36455906	146	-	utr3	MRPS15	0.898883499792725	0.999973739231949	0.380466945834929	1	0.245096189428107	0.997732700004053	0.686335914946811	0.892267863512827	-0.70043203841001	-0.345005623931812	0.0461327395173294	0.151233119129066	-0.355426414478197
chr1	36464245	36464327	82	-	utr5	MRPS15	0.591145436854055	0.999973739231949	0.295269166248524	1	0.526960004077759	0.997732700004053	0.0268187299533661	0.494533640366109	-0.46473799082491	-0.345005623931812	0.0461327395173294	0.151233119129066	-0.119732366893098
chr1	36466460	36466580	120	-	exon	CSF3R	0.845774896084008	0.999973739231949	0.770645983203544	1	0.880093411893153	0.997732700004053	0.185621829313051	0.668794109609468	-0.456097451842511	-0.193102550433471	0.352724278620827	0.547776533983665	-0.26299490140904
chr1	36466812	36466966	154	-	exon	CSF3R	0.919475309339881	0.999973739231949	0.523093945539751	1	0.743669926599625	0.997732700004053	0.284290602494783	0.724926680267676	-0.391479424910389	-0.193102550433471	0.352724278620827	0.547776533983665	-0.198376874476917
chr1	36468827	36468931	104	-	exon	CSF3R	0.413424862268494	0.999973739231949	0.246837783264962	1	0.42111524312506	0.997732700004053	0.703626372356474	0.898760922182265	-0.602360624925125	-0.193102550433471	0.352724278620827	0.547776533983665	-0.409258074491653
chr1	36473237	36473347	110	-	exon	CSF3R	0.819880396782014	0.999973739231949	0.52842648158025	1	0.545569140494923	0.997732700004053	0.573627792980353	0.851214720388643	-0.208400667832503	-0.193102550433471	0.352724278620827	0.547776533983665	-0.0152981173990313
chr1	36473492	36473679	187	-	exon	CSF3R	0.980117968730839	0.999973739231949	0.597525861213992	1	0.698026065660881	0.997732700004053	0.548438267899615	0.839629911322026	-0.0660933871651639	-0.193102550433471	0.352724278620827	0.547776533983665	0.127009163268307
chr1	36473841	36473933	92	-	exon	CSF3R	0.839494610046266	0.999973739231949	0.773575566584559	1	0.825136379293162	0.997732700004053	0.550866097015959	0.84096476815667	-0.193531879712515	-0.193102550433471	0.352724278620827	0.547776533983665	-0.000429329279044183
chr1	36475031	36475111	80	-	intron	CSF3R	0.369691297696115	0.999973739231949	0.568563623917319	1	0.591989544286533	0.997732700004053	0.345884368971172	0.752423560862028	-0.21935582313631	-0.193102550433471	0.352724278620827	0.547776533983665	-0.026253272702839
chr1	36475304	36475549	245	-	exon	CSF3R	0.634380641454344	0.999973739231949	0.316840065188643	1	0.437148167783762	0.997732700004053	0.345387595429695	0.752260400970527	-0.344243063673179	-0.193102550433471	0.352724278620827	0.547776533983665	-0.151140513239708
chr1	37455337	37455748	411	-	exon	LINC01137	0.979472069163526	0.999973739231949	0.594825364752688	1	0.632294525835094	0.997732700004053	0.74686426567218	0.91661546131591	-0.504660607955867	-0.502222310816576	0.0592100350951998	0.177529120466017	-0.00243829713929078
chr1	37475581	37475806	225	+	exon	ZC3H12A	0.716252737037455	0.999973739231949	0.887896303753327	1	0.866864611029249	0.997732700004053	0.499759839441455	0.817836922477341	-0.0109670013524758	-0.108841794924328	0.576397017704362	0.733991337047349	0.097874793571852
chr1	37482997	37483343	346	+	exon	ZC3H12A	0.903006234795836	0.999973739231949	0.371674092004103	1	0.485826018107195	0.997732700004053	0.389647904016368	0.773032425961355	-0.215990542114998	-0.108841794924328	0.576397017704362	0.733991337047349	-0.10714874719067
chr1	37493793	37493929	136	-	utr3	MEAF6	0.91072921110007	0.999973739231949	0.591446902928173	1	0.687369790099891	0.997732700004053	0.792934603887498	0.933686306792688	0.24620076931039	0.342670233618768	0.0295155977408597	0.113557123789736	-0.0964694643083773
chr1	37537004	37537128	124	-	utr3	SNIP1	0.634627996063947	0.999973739231949	0.838930061630135	1	0.967794513024864	0.997732700004053	0.21275938842174	0.68946382023526	0.116760907001865	0.428161784157054	0.00189157844446854	0.0195220820992576	-0.311400877155189
chr1	37537415	37538027	612	-	utr3	SNIP1	0.824496025133067	0.999973739231949	0.611616696895466	1	0.742164457088387	0.997732700004053	0.388048033308165	0.772131516769303	0.568180183448365	0.428161784157054	0.00189157844446854	0.0195220820992576	0.140018399291311
chr1	37540207	37540759	552	-	exon	SNIP1	0.997780240143368	0.999973739231949	0.383480896730268	1	0.600135211294988	0.997732700004053	0.459615573320881	0.802627436291111	0.567588767177643	0.428161784157054	0.00189157844446854	0.0195220820992576	0.139426983020588
chr1	37566861	37567059	198	-	exon	GNL2	0.873924514129134	0.999973739231949	0.539612030944179	1	0.232414511266434	0.997732700004053	0.173677114911447	0.66325430104871	-1.07756093653141	-0.476516430259702	0.0907979926832729	0.231477635332853	-0.601044506271712
chr1	37682797	37683053	256	-	utr3	C1orf109	0.869744777736266	0.999973739231949	0.605606897465091	1	0.727771535082892	0.997732700004053	0.119693581491554	0.620414984277849	0.715742774533577	0.488395993826125	0.000850812762717381	0.0116850065123653	0.227346780707452
chr1	37690340	37690546	206	-	utr5	C1orf109	0.780620256626289	0.999973739231949	0.835636024270851	1	0.816910144672171	0.997732700004053	0.114436274178176	0.613766924446783	0.392951949524601	0.488395993826125	0.000850812762717381	0.0116850065123653	-0.0954440443015239
chr1	37690673	37690794	121	-	intron	C1orf109	0.125004864870367	0.999973739231949	0.245040545319327	1	0.466436997280937	0.997732700004053	0.0306760901057577	0.506678823331871	0.906215463719631	0.488395993826125	0.000850812762717381	0.0116850065123653	0.417819469893506
chr1	37692017	37692132	115	-	utr5	C1orf109	0.290546947423081	0.999973739231949	0.506396091832108	1	0.6068172541001	0.997732700004053	0.176809578222883	0.663939462600444	0.517484775582654	0.488395993826125	0.000850812762717381	0.0116850065123653	0.0290887817565295
chr1	37708287	37708518	231	+	utr3	CDCA8	0.93476535579329	0.999973739231949	0.39591853674926	1	0.609752503197656	0.997732700004053	0.410020127793237	0.783527289474196	0.426330016953764	0.490306143893672	0.00191757304636383	0.019718767313406	-0.0639761269399077
chr1	37708696	37708949	253	+	utr3	CDCA8	0.590905777051355	0.999973739231949	0.733914168154414	1	0.858267672618298	0.997732700004053	0.10531499718078	0.607113427180822	0.444479713899088	0.490306143893672	0.00191757304636383	0.019718767313406	-0.0458264299945834
chr1	37799693	37800227	534	+	utr3	MANEAL	0.854965625209349	0.999973739231949	0.380841087672251	1	0.36265122368069	0.997732700004053	0.439699830211669	0.795610144297477	0.451634556589896	0.520885942053684	0.037427861735635	0.132519515795049	-0.0692513854637881
chr1	37800354	37800616	262	+	utr3	MANEAL	0.827950319677643	0.999973739231949	0.679487927546227	1	0.690900558809097	0.997732700004053	0.0862063777853073	0.591850940422742	0.37074760204967	0.520885942053684	0.037427861735635	0.132519515795049	-0.150138340004013
chr1	37801835	37801915	80	-	utr3*	YRDC	0.97511058421462	0.999973739231949	0.63229858717099	1	0.717002296413913	0.997732700004053	0.796351119458254	0.935176242451439	-0.402961674014552	0.489086892733213	0.0212261723082919	0.0914726865532732	-0.892048566747766
chr1	37802508	37802618	110	-	utr3*	YRDC	0.704935777692492	0.999973739231949	0.369340519441182	1	0.574061811611798	0.997732700004053	0.970018065294625	0.993715543191185	-0.353734609322462	0.489086892733213	0.0212261723082919	0.0914726865532732	-0.842821502055675
chr1	37809049	37809232	183	+	utr3	C1orf122	0.753063933096953	0.999973739231949	0.714466490908019	1	0.888982681093179	0.997732700004053	0.329955125065622	0.745961916462705	-0.366745545465172	-0.320832298712831	0.0592557299032292	0.177573665155299	-0.0459132467523417
chr1	37814766	37814958	192	-	utr3	MTF1	0.114678011874342	0.999973739231949	0.0545276987570884	1	0.0181159135607805	0.997732700004053	0.574879308138544	0.851748652902249	-0.898517845515701	0.421648880176876	0.0106030053474283	0.0586466001387687	-1.32016672569258
chr1	37815133	37815577	444	-	utr3	MTF1	0.719174539923511	0.999973739231949	0.288214361342552	1	0.352440785258512	0.997732700004053	0.834346912784001	0.949168313636374	0.0253421163127151	0.421648880176876	0.0106030053474283	0.0586466001387687	-0.396306763864161
chr1	37822150	37822582	432	-	exon	MTF1	0.855851813459403	0.999973739231949	0.648685867646044	1	0.709243048802093	0.997732700004053	0.423266804252799	0.788313497622665	0.501035812601702	0.421648880176876	0.0106030053474283	0.0586466001387687	0.079386932424826
chr1	37857311	37857722	411	-	utr5	MTF1	0.406601972745193	0.999973739231949	0.950715399815002	1	0.933304162859314	0.997732700004053	0.0298489718513605	0.504037343991511	0.730323767079335	0.421648880176876	0.0106030053474283	0.0586466001387687	0.308674886902458
chr1	37958121	37958275	154	-	utr3	SF3A3	0.57871059286761	0.999973739231949	0.16448974563148	1	0.323454899200762	0.997732700004053	0.58212854371825	0.854541078707042	-0.459455231057927	0.0366987488102196	0.705939102052471	0.827874704550619	-0.496153979868146
chr1	37989927	37990109	182	-	utr5	SF3A3	0.500172774522751	0.999973739231949	0.183397103609416	1	0.368108881990765	0.997732700004053	0.0229152639198407	0.484075495624157	0.156844448579936	0.0366987488102196	0.705939102052471	0.827874704550619	0.120145699769716
chr1	37995140	37995220	80	-	utr3*	FHL3	0.12350641774589	0.999973739231949	0.258585557568878	1	0.505501696421239	0.997732700004053	0.0243960162354615	0.48744100487209	0.408831590261423	-0.211910818967668	0.192009829355082	0.375303028755642	0.620742409229091
chr1	37997075	37997411	336	-	utr3	FHL3	0.799552257703897	0.999973739231949	0.30710480040342	1	0.450587916835176	0.997732700004053	0.889877959374568	0.966447922829807	-0.430284766310616	-0.211910818967668	0.192009829355082	0.375303028755642	-0.218373947342948
chr1	37997515	37997598	83	-	exon	FHL3	0.491327457962091	0.999973739231949	0.151056897040706	1	0.491640674521864	0.997732700004053	0.235865012387019	0.700924821434783	-0.380706680793492	-0.211910818967668	0.192009829355082	0.375303028755642	-0.168795861825824
chr1	38004412	38004796	384	-	intron	FHL3	0.521623626348607	0.999973739231949	0.959893912229403	1	0.965089039375166	0.997732700004053	0.308241038090659	0.736205775175868	0.375299660614923	-0.211910818967668	0.192009829355082	0.375303028755642	0.587210479582591
chr1	38004863	38005037	174	-	intron	FHL3	0.337607689074538	0.999973739231949	0.667211999507516	1	0.702765433108453	0.997732700004053	0.330833024050665	0.746189460439888	0.150369902222425	-0.211910818967668	0.192009829355082	0.375303028755642	0.362280721190093
chr1	38838565	38838747	182	-	utr3	RRAGC	0.706258863709866	0.999973739231949	0.31106448186591	1	0.42939060379075	0.997732700004053	0.591803163649842	0.858828744169629	-0.330970331030372	-0.231085082372613	0.16342484459952	0.337911814665519	-0.0998852486577589
chr1	38838899	38839529	630	-	utr3	RRAGC	0.593375346108314	0.999973739231949	0.180833732642366	1	0.229780057644602	0.997732700004053	0.907162298935309	0.972200309223018	-0.410671481988871	-0.231085082372613	0.16342484459952	0.337911814665519	-0.179586399616258
chr1	38978023	38978103	80	+	intergenic	NA	0.174444918731866	0.999973739231949	0.126286465200758	1	0.0562924399427318	0.997732700004053	0.164653323290267	0.658139620754739	-1.26121775258313	NA	NA	NA	NA
chr1	39004172	39004346	174	+	utr3	AKIRIN1	0.227063631039625	0.999973739231949	0.107496849176617	1	0.0229754598110652	0.997732700004053	0.753886843374252	0.919224949059099	0.238321091502728	0.442786050093584	0.000354756530697988	0.00666411539595425	-0.204464958590856
chr1	39004631	39004829	198	+	utr3	AKIRIN1	0.781054322939853	0.999973739231949	0.212313075501639	1	0.385406003989167	0.997732700004053	0.727690151266664	0.909012222773077	0.169771660609882	0.442786050093584	0.000354756530697988	0.00666411539595425	-0.273014389483702
chr1	39028681	39028840	159	+	utr5	NDUFS5	0.693154107836646	0.999973739231949	0.695711626574624	1	0.713418771427457	0.997732700004053	0.176351559364768	0.663939462600444	-0.246176317248117	-0.305549416920536	0.104532855721242	0.253549396370115	0.0593730996724188
chr1	39042948	39043052	104	+	intergenic	NA	0.546614425908828	0.999973739231949	0.850195056525978	1	0.876654753739149	0.997732700004053	0.376382541681514	0.768090897877508	-0.829923207545162	NA	NA	NA	NA
chr1	39043637	39043839	202	+	intergenic	NA	0.348084032239405	0.999973739231949	0.167888216351284	1	0.108083063019403	0.997732700004053	0.126973557317669	0.625505408487462	-1.56719615285931	NA	NA	NA	NA
chr1	39357553	39357648	95	+	exon	MACF1	0.297410041639526	0.999973739231949	0.194979580900108	1	0.264068158734503	0.997732700004053	0.478787828135426	0.809673437380248	0.578829787623796	0.655247234908895	0.00460123091258768	0.0343569986549864	-0.0764174472850994
chr1	39357710	39357856	146	+	exon	MACF1	0.155508179163115	0.999973739231949	0.0940646856038403	1	0.101895317233549	0.997732700004053	0.441718578618594	0.796107940607184	0.520519484806223	0.655247234908895	0.00460123091258768	0.0343569986549864	-0.134727750102672
chr1	39385574	39385869	295	+	exon	MACF1	0.871377124458313	0.999973739231949	0.596569235639701	1	0.573879655780503	0.997732700004053	0.87366837523558	0.961890484262015	0.886230603853977	0.655247234908895	0.00460123091258768	0.0343569986549864	0.230983368945082
chr1	39387399	39387612	213	+	exon	MACF1	0.924854189435585	0.999973739231949	0.754044086491421	1	0.701918750422571	0.997732700004053	0.668677666011414	0.886251306284383	0.806692683440176	0.655247234908895	0.00460123091258768	0.0343569986549864	0.151445448531281
chr1	39388201	39388312	111	+	exon	MACF1	0.903335988915949	0.999973739231949	0.60128734446544	1	0.657042577052815	0.997732700004053	0.780909004525639	0.929109858606874	0.750028190230286	0.655247234908895	0.00460123091258768	0.0343569986549864	0.0947809553213911
chr1	39388377	39388634	257	+	exon	MACF1	0.992860040222245	0.999973739231949	0.612466486753049	1	0.487668077854736	0.997732700004053	0.350457029099212	0.754426388445496	0.722491331691512	0.655247234908895	0.00460123091258768	0.0343569986549864	0.0672440967826168
chr1	39409111	39409242	131	+	utr5	MACF1	0.835451482675049	0.999973739231949	0.725236785049672	1	0.675634231420642	0.997732700004053	0.898628207543421	0.969411558903304	0.19643452910981	0.655247234908895	0.00460123091258768	0.0343569986549864	-0.458812705799085
chr1	39409328	39409428	100	+	utr5	MACF1	0.543733865053831	0.999973739231949	0.430090776317011	1	0.35476118256296	0.997732700004053	0.928979585642397	0.979744148335124	0.468123727659484	0.655247234908895	0.00460123091258768	0.0343569986549864	-0.187123507249411
chr1	39409647	39410012	365	+	utr5	MACF1	0.604055283732322	0.999973739231949	0.349452111896401	1	0.242663925349843	0.997732700004053	0.798050834802718	0.935579728203334	0.390627835031288	0.655247234908895	0.00460123091258768	0.0343569986549864	-0.264619399877607
chr1	39410084	39410485	401	+	utr5	MACF1	0.633271915608201	0.999973739231949	0.332152449636939	1	0.191039698955294	0.997732700004053	0.885746415103227	0.964925988568704	0.718994183462639	0.655247234908895	0.00460123091258768	0.0343569986549864	0.0637469485537441
chr1	39410855	39411004	149	+	exon	MACF1	0.645173835671422	0.999973739231949	0.377043302438542	1	0.401846257997171	0.997732700004053	0.802511632698781	0.937760757923846	0.892953089602837	0.655247234908895	0.00460123091258768	0.0343569986549864	0.237705854693942
chr1	39411210	39411769	559	+	exon	MACF1	0.661096566552282	0.999973739231949	0.412849040331144	1	0.237396701938403	0.997732700004053	0.951748512762536	0.987909922544005	0.944086596928295	0.655247234908895	0.00460123091258768	0.0343569986549864	0.2888393620194
chr1	39411856	39412388	532	+	exon	MACF1	0.84766093785728	0.999973739231949	0.504131537877929	1	0.406166183139396	0.997732700004053	0.817350560666042	0.943478823860731	0.877682782160839	0.655247234908895	0.00460123091258768	0.0343569986549864	0.222435547251944
chr1	39412499	39412922	423	+	exon	MACF1	0.660263012646154	0.999973739231949	0.409795232344877	1	0.201727126005562	0.997732700004053	0.862897522167033	0.958816222761971	0.806748010735671	0.655247234908895	0.00460123091258768	0.0343569986549864	0.151500775826776
chr1	39414264	39414435	171	+	exon	MACF1	0.898738191524307	0.999973739231949	0.510964206962163	1	0.470836929808028	0.997732700004053	0.581592271150114	0.854281707687863	0.701095798170475	0.655247234908895	0.00460123091258768	0.0343569986549864	0.0458485632615798
chr1	39422326	39422459	133	+	exon	MACF1	0.744599076745625	0.999973739231949	0.461979352266243	1	0.43341409383501	0.997732700004053	0.783563477501505	0.930117233970003	0.737899452499392	0.655247234908895	0.00460123091258768	0.0343569986549864	0.0826522175904972
chr1	39485686	39485826	140	+	utr3	MACF1	0.7505432050645	0.999973739231949	0.838902091356762	1	0.783990935089938	0.997732700004053	0.295471412376342	0.73042678751204	0.0527699755662752	0.655247234908895	0.00460123091258768	0.0343569986549864	-0.60247725934262
chr1	39516472	39516552	80	+	exon	OXCT2P1	0.612087631744921	0.999973739231949	0.483326996075479	1	0.383147228295144	0.997732700004053	0.442435839126935	0.796346254262024	-0.904970036914992	0.083437950591748	0.793734995771272	0.882680081765498	-0.98840798750674
chr1	39526903	39527007	104	-	intron	RP11-69E11.4	0.280103770080917	0.999973739231949	0.524787776609213	1	0.572842131575944	0.997732700004053	0.222245356139771	0.695595208620368	0.483186719267001	-1.16334381471006	4.97026676212436e-06	0.000423484479085718	1.64653053397706
chr1	39527849	39528043	194	-	intron	RP11-69E11.4	0.244209543702941	0.999973739231949	0.52110786406994	1	0.49279969810905	0.997732700004053	0.178483912751408	0.664754257998125	0.549186368185472	-1.16334381471006	4.97026676212436e-06	0.000423484479085718	1.71253018289553
chr1	39528211	39528375	164	-	intron	RP11-69E11.4	0.873860581981315	0.999973739231949	0.886724730056268	1	0.902669129077149	0.997732700004053	0.650864848988966	0.880298818263196	0.369059251832456	-1.16334381471006	4.97026676212436e-06	0.000423484479085718	1.53240306654252
chr1	39576129	39576257	128	-	utr5	PABPC4	0.890532185117609	0.999973739231949	0.51024841908767	1	0.609066485059237	0.997732700004053	0.174921185422891	0.663324188379659	-0.0650587485021935	0.16576236237033	0.27199937951231	0.468391020429131	-0.230821110872524
chr1	39758760	39758861	101	-	utr3	BMP8B	0.433726803404309	0.999973739231949	0.626308344699066	1	0.525014342905202	0.997732700004053	0.0455972301691246	0.539194536881382	1.39288310607871	0.822631042946914	0.000321457001174915	0.00625798968839857	0.570252063131797
chr1	39759665	39759900	235	-	utr3	BMP8B	0.211537063735819	0.999973739231949	0.342874001137098	1	0.066889286988495	0.997732700004053	0.054688923636217	0.552537706624122	1.623218068885	0.822631042946914	0.000321457001174915	0.00625798968839857	0.800587025938087
chr1	39760162	39760363	201	-	utr3	BMP8B	0.0586257328806256	0.999973739231949	0.132372206709731	1	0.0567877231572476	0.997732700004053	0.0034535048356773	0.376523219203396	1.59842806401353	0.822631042946914	0.000321457001174915	0.00625798968839857	0.77579702106662
chr1	39769670	39769768	98	-	utr3	OXCT2	0.941655639361864	0.999973739231949	0.641457227136712	1	0.661813975843141	0.997732700004053	0.686843797924652	0.892477907183345	-0.285226814937642	-0.020280856181109	0.950079240258443	0.973007970962912	-0.264945958756533
chr1	39788735	39788815	80	-	utr5	BMP8B	0.559275238565226	0.999973739231949	0.63406395538393	1	0.850535492653844	0.997732700004053	0.352489255973385	0.755294087982095	0.64860738374334	0.822631042946914	0.000321457001174915	0.00625798968839857	-0.174023659203574
chr1	39841121	39841244	123	-	utr3	TRIT1	0.0191637278098509	0.999973739231949	0.00337444150653098	1	0.078636096136339	0.997732700004053	0.098096915697638	0.600087072905233	-1.24120420961998	0.223307260003128	0.127270557461348	0.287277757567329	-1.46451146962311
chr1	39895966	39896214	248	-	utr3	MYCL	0.570989504813457	0.999973739231949	0.297711773368592	1	0.405577992364507	0.997732700004053	0.953101218863029	0.988408428992102	0.672651020327311	1.16101082796405	6.26170885819497e-07	0.000118559990658696	-0.488359807636743
chr1	39896746	39896946	200	-	utr3	MYCL	0.287143981086052	0.999973739231949	0.126212376578102	1	0.181194905022641	0.997732700004053	0.968490444277176	0.993034072365687	1.25124417521725	1.16101082796405	6.26170885819497e-07	0.000118559990658696	0.0902333472531935
chr1	39897187	39897453	266	-	utr3	MYCL	0.308542926275573	0.999973739231949	0.118838231651573	1	0.171883329226726	0.997732700004053	0.888304992471585	0.966012143452939	1.07950888826799	1.16101082796405	6.26170885819497e-07	0.000118559990658696	-0.0815019396960663
chr1	39969627	39969787	160	+	utr3	MFSD2A	0.115302685743453	0.999973739231949	0.223776587132164	1	0.394136146860086	0.997732700004053	0.0940267912502073	0.597209322288843	0.0856568490115992	0.209313210558143	0.25182284180685	0.447252859185895	-0.123656361546543
chr1	40059291	40059397	106	+	utr5	CAP1	0.636310216784652	0.999973739231949	0.240884867686518	1	0.435752261721474	0.997732700004053	0.602856919979458	0.862501099496086	0.674748913389407	0.464983413540922	0.0013846756858294	0.0160968283325647	0.209765499848485
chr1	40071721	40071872	151	+	utr3	CAP1	0.743536877072795	0.999973739231949	0.448253955040599	1	0.744174644027166	0.997732700004053	0.481320523099894	0.810361663956545	0.344886489891262	0.464983413540922	0.0013846756858294	0.0160968283325647	-0.12009692364966
chr1	40236085	40236352	267	+	exon	RLF	0.934409178691056	0.999973739231949	0.858712619485096	1	0.743860054292012	0.997732700004053	0.569780426247382	0.849790191386957	0.535645662097193	0.278632738901443	0.442195178331938	0.626824145541595	0.25701292319575
chr1	40236579	40236664	85	+	exon	RLF	0.822824189151517	0.999973739231949	0.655568376523879	1	0.622269967173945	0.997732700004053	0.704325352414436	0.89893624183232	0.704396199865081	0.278632738901443	0.442195178331938	0.626824145541595	0.425763460963637
chr1	40237689	40237810	121	+	exon	RLF	0.939959368308749	0.999973739231949	0.713957389307462	1	0.706922107798266	0.997732700004053	0.531699965040756	0.831871251200225	1.39869496717338	0.278632738901443	0.442195178331938	0.626824145541595	1.12006222827194
chr1	40237893	40238008	115	+	exon	RLF	0.521279358124326	0.999973739231949	0.410966503214831	1	0.298929061673518	0.997732700004053	0.783308995173144	0.93011715040858	1.08282676312509	0.278632738901443	0.442195178331938	0.626824145541595	0.804194024223646
chr1	40238497	40238593	96	+	exon	RLF	0.67700202704284	0.999973739231949	0.836277474796764	1	0.932834038087607	0.997732700004053	0.33610619658312	0.748229131993363	1.07833333282349	0.278632738901443	0.442195178331938	0.626824145541595	0.799700593922052
chr1	40239091	40239281	190	+	exon	RLF	0.697357485631699	0.999973739231949	0.492235647682451	1	0.247117058494342	0.997732700004053	0.194952045054519	0.676781400312248	0.0466766070421831	0.278632738901443	0.442195178331938	0.626824145541595	-0.23195613185926
chr1	40240153	40240575	422	+	utr3	RLF	0.632946271986204	0.999973739231949	0.437825963036952	1	0.0996457439584533	0.997732700004053	0.851016823145856	0.954763901654547	-0.786886726178792	0.278632738901443	0.442195178331938	0.626824145541595	-1.06551946508024
chr1	40257552	40257820	268	-	exon	RP1-39G22.7	0.801072026889329	0.999973739231949	0.827245397959709	1	0.792754099551806	0.997732700004053	0.469966925072889	0.80611344225086	0.314537193477159	0.377841072530758	0.152795285173711	0.323158763748491	-0.0633038790535984
chr1	40292514	40292732	218	+	utr3	ZMPSTE24	0.735384345387233	0.999973739231949	0.454685464798774	1	0.255820345261546	0.997732700004053	0.707891600874318	0.900434484498235	0.537586693134722	0.517345920488699	0.0309969864880558	0.11708282245813	0.020240772646023
chr1	40300602	40300817	215	-	utr3	COL9A2	0.46764577988052	0.999973739231949	0.796312438738418	1	0.860896053301972	0.997732700004053	0.0129563334571962	0.455841732000133	-0.181366169397161	-0.22121886310893	0.328764400955246	0.526008814284555	0.0398526937117691
chr1	40300927	40301096	169	-	utr3	COL9A2	0.336921229055221	0.999973739231949	0.0843979172897856	1	0.263169962852173	0.997732700004053	0.785677966903914	0.930971169186895	-0.276373295396268	-0.22121886310893	0.328764400955246	0.526008814284555	-0.0551544322873377
chr1	40373709	40373840	131	+	utr5	SMAP2	0.460644502419052	0.999973739231949	0.653642018273465	1	0.655666845841265	0.997732700004053	0.125825900668912	0.623967105155786	0.451510498687821	0.256160649994419	0.0516758869605572	0.163116120034138	0.195349848693402
chr1	40421950	40422165	215	+	utr3	SMAP2	0.863101586457815	0.999973739231949	0.538874121604701	1	0.70607828216134	0.997732700004053	0.292582122022478	0.729562503910366	0.252219131118721	0.256160649994419	0.0516758869605572	0.163116120034138	-0.0039415188756976
chr1	40450774	40450954	180	+	utr5	ZFP69B	0.624950434261091	0.999973739231949	0.856190761461693	1	0.985401550563286	0.997732700004053	0.250375521840053	0.709303929625185	0.508530709423221	0.116849176673318	0.719033215054902	0.836236840345308	0.391681532749903
chr1	40462613	40462703	90	+	utr3	ZFP69B	0.377700295310146	0.999973739231949	0.220918072372406	1	0.258990280432355	0.997732700004053	0.349240146020555	0.753858715292283	-0.202366463838417	0.116849176673318	0.719033215054902	0.836236840345308	-0.319215640511735
chr1	40463028	40463356	328	+	utr3	ZFP69B	0.965678299674337	0.999973739231949	0.708221811117676	1	0.483806169676098	0.997732700004053	0.445049582439183	0.797045626337893	-0.0904618300258084	0.116849176673318	0.719033215054902	0.836236840345308	-0.207311006699126
chr1	40479064	40479192	128	+	utr5	ZFP69	0.173604759225777	0.999973739231949	0.308155991457232	1	0.331952634312377	0.997732700004053	0.0444191668671554	0.53678492867652	0.623649687094954	0.0796668257990041	0.694462534607956	0.819863058597685	0.54398286129595
chr1	40495764	40495976	212	+	exon	ZFP69	0.329575264227346	0.999973739231949	0.176282171711389	1	0.180337326877482	0.997732700004053	0.112634563974202	0.612555166515809	-0.652067446878022	0.0796668257990041	0.694462534607956	0.819863058597685	-0.731734272677026
chr1	40514629	40515251	622	-	exon	RP11-656D10.5	0.8980408648534	0.999973739231949	0.41016390553554	1	0.49623134013047	0.997732700004053	0.699588136380927	0.897027454870655	0.38854239347434	NA	NA	NA	NA
chr1	40515356	40515669	313	+	utr3	EXO5	0.987355356507389	0.999973739231949	0.398167959519233	1	0.565772355006738	0.997732700004053	0.444608141489607	0.796915224235852	0.32944601047813	0.448033267108526	0.00242048940367855	0.0227357984926355	-0.118587256630396
chr1	40516947	40517106	159	-	exon	RP11-656D10.6	0.919595940926044	0.999973739231949	0.600044617218027	1	0.627809251702266	0.997732700004053	0.916697599305671	0.975276284620998	-0.4332929076713	-0.356387021900513	0.332430039686439	0.529248145265224	-0.0769058857707878
chr1	40546881	40547052	171	+	exon	ZNF684	0.732888061953432	0.999973739231949	0.557641708821676	1	0.517216143107729	0.997732700004053	1	1	0.259750532577846	-0.134882703183005	0.557400988026897	0.72009716470938	0.394633235760852
chr1	40770801	40770964	163	+	utr3	NFYC	0.592036828717845	0.999973739231949	0.767722777727241	1	0.854858943815793	0.997732700004053	0.311838307294519	0.737766728226823	-0.190608977476437	0.120400077127371	0.345033298266582	0.540534068432984	-0.311009054603809
chr1	40838527	40838641	114	+	utr3	KCNQ4	0.371001667180728	0.999973739231949	0.431078949026721	1	0.510105444340124	0.997732700004053	0.268503510204836	0.717543077930157	0.498693419433369	0.178601817656782	0.556044545333419	0.71923897079768	0.320091601776587
chr1	40861200	40861530	330	-	utr3	CITED4	0.763035059986582	0.999973739231949	0.861335421803761	1	0.792496317451361	0.997732700004053	0.0542908321123039	0.552040870581213	-0.287802676919075	-0.406957737790418	0.0560692918644809	0.171757202877622	0.119155060871343
chr1	40861607	40861709	102	-	exon	CITED4	0.895909703736929	0.999973739231949	0.732214997073539	1	0.728755397397969	0.997732700004053	0.98650430417992	0.998782387301166	-0.387022864336643	-0.406957737790418	0.0560692918644809	0.171757202877622	0.0199348734537751
chr1	41012017	41012155	138	+	utr3	CTPS1	0.567196599140045	0.999973739231949	0.0985101706746864	1	0.322933100840675	0.997732700004053	0.535393963698074	0.833532546995604	-0.0517389953010355	0.393790854231324	0.0126908343108647	0.0656472754020597	-0.44552984953236
chr1	41165669	41165825	156	-	intron	SCMH1	0.699629839077952	0.999973739231949	0.529895697331913	1	0.362143100022	0.997732700004053	0.773322156082579	0.925913873611953	-1.53912793629917	-0.00868972682942657	0.930522521586224	0.962641507197543	-1.53043820946974
chr1	41361916	41362059	143	+	utr5	FOXO6	0.935722361261575	0.999973739231949	0.978889071973074	1	0.908111434395736	0.997732700004053	0.890188642628332	0.966447922829807	0.0861754466987876	0.251516899903476	0.289795493096053	0.487098604789084	-0.165341453204688
chr1	41381737	41381817	80	+	exon	FOXO6	0.667429901389762	0.999973739231949	0.88735501717435	1	0.971184957932219	0.997732700004053	0.0496416921068576	0.548660274996853	0.473209966803824	0.251516899903476	0.289795493096053	0.487098604789084	0.221693066900349
chr1	41381970	41382089	119	+	exon	FOXO6	0.84529815726465	0.999973739231949	0.731407491063206	1	0.889111108248222	0.997732700004053	0.988176771756399	0.999579572213444	-0.283365406949038	0.251516899903476	0.289795493096053	0.487098604789084	-0.534882306852513
chr1	41382548	41382641	93	+	exon	FOXO6	0.512878942693178	0.999973739231949	0.359067544550817	1	0.497847568627651	0.997732700004053	0.998699420047659	1	0.0801764913376119	0.251516899903476	0.289795493096053	0.487098604789084	-0.171340408565864
chr1	42174042	42174198	156	+	intergenic	NA	0.4908270374275	0.999973739231949	0.388180076217925	1	0.335220358846134	0.997732700004053	0.24013079850369	0.704040578833146	-0.992328791678951	NA	NA	NA	NA
chr1	42179435	42179766	331	-	utr3	FOXJ3	0.958538160691724	0.999973739231949	0.672055641876224	1	0.69580230807192	0.997732700004053	0.374696808044685	0.767206270762269	0.853133181626257	0.520586235506683	0.00159305759659438	0.0176278177560075	0.332546946119573
chr1	42278400	42278520	120	-	exon	FOXJ3	0.911909169700083	0.999973739231949	0.641883098967499	1	0.776620668660641	0.997732700004053	0.867105863563897	0.959881303586558	0.843145836702033	0.520586235506683	0.00159305759659438	0.0176278177560075	0.32255960119535
chr1	42335471	42335596	125	-	exon	RP11-223A3.1	0.846573319090456	0.999973739231949	0.945090654072758	1	0.939111882082205	0.997732700004053	1	1	-0.168211904361388	-0.33283607874612	0.636605280990692	0.778725949269084	0.164624174384732
chr1	42335705	42335785	80	-	utr5	FOXJ3	0.743432595279456	0.999973739231949	0.46830587552153	1	0.564459604334155	0.997732700004053	0.88681580233148	0.965200877012627	-0.260136006903814	0.520586235506683	0.00159305759659438	0.0176278177560075	-0.780722242410498
chr1	42415210	42415338	128	+	utr3	RIMKLA	0.732373159198683	0.999973739231949	0.57723126159096	1	0.62881454990916	0.997732700004053	0.701141346456774	0.897655108451354	0.980672251677981	0.286787143923123	0.295405040583214	0.492697095709287	0.693885107754858
chr1	42459835	42460204	369	+	utr3	PPCS	0.676090309105238	0.999973739231949	0.226114189438639	1	0.351135387643703	0.997732700004053	0.931009925529697	0.98026976838448	-0.222144705847035	0.0709344493921107	0.610198217307814	0.758706477342186	-0.293079155239145
chr1	42675793	42675953	160	+	intron	PPIH	0.16073570395789	0.999973739231949	0.0443757071206354	1	0.269168165891232	0.997732700004053	0.375459488434881	0.76756764831469	-0.577483011007521	-0.211764239281375	0.102762000955486	0.250562968053116	-0.365718771726147
chr1	42682434	42682589	155	+	utr5	YBX1	0.604198374635823	0.999973739231949	0.828318660680159	1	0.600619104122548	0.997732700004053	0.0180624093623073	0.472966057197	0.316595834575428	0.0718854963861475	0.518061950475453	0.690139363802791	0.244710338189281
chr1	42700847	42700985	138	+	exon	YBX1	0.241945457004972	0.999973739231949	0.996204704651781	1	0.957306986376667	0.997732700004053	0.0914069760241518	0.595275139608629	0.0763606391536957	0.0718854963861475	0.518061950475453	0.690139363802791	0.00447514276754821
chr1	42731615	42731715	100	-	utr3*	CLDN19	0.535903318281807	0.999973739231949	0.765380366974872	1	0.679230078530843	0.997732700004053	0.100353322290988	0.601474763876001	-0.184665847932591	0.0509680705813725	0.82411414434047	0.901661310195433	-0.235633918513963
chr1	42735602	42735746	144	-	utr3	CLDN19	0.704083865239959	0.999973739231949	0.917614287609471	1	0.964734647830166	0.997732700004053	0.327448458435581	0.74474317064897	0.447841394956576	0.0509680705813725	0.82411414434047	0.901661310195433	0.396873324375204
chr1	42746415	42746730	315	-	utr3	P3H1	0.874697516326318	0.999973739231949	0.29995820213406	1	0.348632246187402	0.997732700004053	0.257533215618533	0.710857472516222	-0.661656642387309	-0.00568390237552475	0.964608310074247	0.980873427142405	-0.655972740011784
chr1	42765575	42765742	167	-	intron	P3H1	0.895735090924551	0.999973739231949	0.446852161272659	1	0.594152637907328	0.997732700004053	0.578813386719552	0.853256235233289	-0.334912987668724	-0.00568390237552475	0.964608310074247	0.980873427142405	-0.3292290852932
chr1	42766745	42766868	123	-	exon	P3H1	0.928517708945867	0.999973739231949	0.831746944758148	1	0.835968163908394	0.997732700004053	0.217585201144067	0.692222972234408	0.114396832749493	-0.00568390237552475	0.964608310074247	0.980873427142405	0.120080735125018
chr1	42775205	42775640	435	+	utr3	RP5-994D16.12	0.799629987713389	0.999973739231949	0.202132237878433	1	0.369785918736087	0.997732700004053	0.706332895637018	0.899781036137869	-0.323373110380499	1.10975947560586	0.439323101893527	NA	-1.43313258598636
chr1	42807223	42807386	163	-	utr3	SVBP	0.904994629585305	0.999973739231949	0.361978135634697	1	0.497690313737481	0.997732700004053	0.684087466057238	0.891385729352435	-0.301551720452635	-0.103305303444153	0.473067393513316	0.653867390671831	-0.198246417008483
chr1	42830108	42830192	84	+	utr5	ERMAP	0.825583947290976	0.999973739231949	0.580253175154236	1	0.619656934218031	0.997732700004053	0.419031591809854	0.785968560151154	-0.0746374088978366	0.262390848819232	0.162121074934071	0.336002300816795	-0.337028257717068
chr1	42830295	42830809	514	+	utr5	ERMAP	0.15451296180514	0.999973739231949	0.0743623950547933	1	0.0865761196407485	0.997732700004053	0.686830583622895	0.892477907183345	-0.313297553056365	0.262390848819232	0.162121074934071	0.336002300816795	-0.575688401875597
chr1	42834337	42834583	246	+	intron	ERMAP	0.698573766186483	0.999973739231949	0.321030034078245	1	0.325530157879292	0.997732700004053	0.306687002708503	0.736205775175868	-0.183044565039268	0.262390848819232	0.162121074934071	0.336002300816795	-0.4454354138585
chr1	42834738	42834889	151	-	exon	RP11-342M1.3	0.862512597984784	0.999973739231949	0.581387941031951	1	0.448467432973177	0.997732700004053	0.112160672855521	0.612555166515809	-0.466547629450113	-0.0453798886081521	0.839482633674066	0.911819061886605	-0.421167740841961
chr1	42842593	42843335	742	+	utr3	ERMAP	0.880561495760236	0.999973739231949	0.655239817638757	1	0.722238400810313	0.997732700004053	0.281086515599151	0.723168266926555	0.48980612184975	0.262390848819232	0.162121074934071	0.336002300816795	0.227415273030518
chr1	42850959	42851264	305	+	exon	ZNF691	0.371638123164835	0.999973739231949	0.915019251358068	1	0.991963212410885	0.997732700004053	0.0548462599280164	0.552537706624122	0.438340260498032	0.0594081475374248	0.608849416386298	0.757705327161946	0.378932112960607
chr1	42851546	42852211	665	+	utr3	ZNF691	0.306911965023052	0.999973739231949	0.8576114017933	1	0.883983481113318	0.997732700004053	0.102253960005418	0.604088905288692	0.127654326587645	0.0594081475374248	0.608849416386298	0.757705327161946	0.0682461790502198
chr1	42926419	42926733	314	-	utr3	SLC2A1	0.707846239281165	0.999973739231949	0.725866269035579	1	0.803007421780291	0.997732700004053	0.186787460529121	0.669973264015006	-0.368164630015769	-0.00320543202356495	0.985692842684452	0.992096955993881	-0.364959197992204
chr1	42926848	42927068	220	-	utr3	SLC2A1	0.939528932431221	0.999973739231949	0.488220780629517	1	0.717125033600029	0.997732700004053	0.0954365644031729	0.598834858824042	-0.15727203769948	-0.00320543202356495	0.985692842684452	0.992096955993881	-0.154066605675915
chr1	42958708	42958882	174	-	utr5	SLC2A1	0.687871028241051	0.999973739231949	0.916323725694093	1	0.916873248879992	0.997732700004053	0.248506535464175	0.708732633658787	0.118526301482528	-0.00320543202356495	0.985692842684452	0.992096955993881	0.121731733506093
chr1	43137528	43137657	129	+	intergenic	NA	0.958091155474176	0.999973739231949	0.770488157357049	1	0.777298506278533	0.997732700004053	0.956263598332102	0.989385937148035	0.0300719119151228	NA	NA	NA	NA
chr1	43137810	43137984	174	+	intergenic	NA	0.138169767191908	0.999973739231949	0.284819323870513	1	0.259396602532817	0.997732700004053	0.0788131591670759	0.584784483967217	0.795612072854129	NA	NA	NA	NA
chr1	43172164	43172290	126	+	utr5	CFAP57	0.452218579746257	0.999973739231949	0.846711900185435	1	0.904698304331	0.997732700004053	0.0750551734681457	0.579046296950949	0.111592283545549	-0.94694966798424	0.124896044869793	0.283775708805585	1.05854195152979
chr1	43282621	43282900	279	-	utr3	C1orf210	0.489289656143117	0.999973739231949	0.293504223899951	1	0.154505522171298	0.997732700004053	0.266031547941767	0.715799079353298	-0.0832469951238829	0.132511320661087	0.687517311523364	0.814808768058266	-0.215758315784969
chr1	43359156	43359247	91	+	utr5	CDC20	0.443858450642417	0.999973739231949	0.805652422228194	1	0.819881318115977	0.997732700004053	0.120293409088008	0.620414984277849	0.274766813760854	0.00216058950465166	0.988427907672211	0.993634105567838	0.272606224256203
chr1	43359959	43360055	96	+	exon	CDC20	0.660576367446844	0.999973739231949	0.729851530253428	1	0.786037658171825	0.997732700004053	0.0929979717039067	0.596619371720851	0.381063392628128	0.00216058950465166	0.988427907672211	0.993634105567838	0.378902803123476
chr1	43360133	43360273	140	+	exon	CDC20	0.971171037934599	0.999973739231949	0.270578428272985	1	0.56615104398795	0.997732700004053	0.416075176033939	0.784780710141711	0.0960319351877096	0.00216058950465166	0.988427907672211	0.993634105567838	0.0938713456830579
chr1	43363657	43363912	255	-	utr3	ELOVL1	0.882619597570477	0.999973739231949	0.486244917466586	1	0.626747257900175	0.997732700004053	0.0971995360055719	0.599655380081031	-0.208242785139026	-0.020799352118113	0.90912172092113	0.951197706620205	-0.187443433020913
chr1	43368582	43368712	130	-	utr5*	ELOVL1	0.820030361274912	0.999973739231949	0.88608349567994	1	0.822368327193869	0.997732700004053	0.216682867436177	0.69116803679637	-0.237755033218766	-0.020799352118113	0.90912172092113	0.951197706620205	-0.216955681100653
chr1	43368831	43369187	356	-	utr5*	ELOVL1	0.185570565645122	0.999973739231949	0.420344490222233	1	0.527157715497954	0.997732700004053	0.0527192403042634	0.55088741885275	0.108963386958857	-0.020799352118113	0.90912172092113	0.951197706620205	0.12976273907697
chr1	43384828	43384970	142	-	utr3	MED8	0.646364275060182	0.999973739231949	0.640528750805297	1	0.839352520628521	0.997732700004053	0.163313861353276	0.657294279016642	-0.0495118217563022	0.0336163812951843	0.797650411862654	0.885548228200816	-0.0831282030514865
chr1	43386045	43386180	135	-	exon	MED8	0.607470226272096	0.999973739231949	0.16973922252847	1	0.470739642479126	0.997732700004053	0.309206808680099	0.737179996304849	-0.246529251003933	0.0336163812951843	0.797650411862654	0.885548228200816	-0.280145632299118
chr1	43410050	43410242	192	+	utr3	SZT2	0.31411875629214	0.999973739231949	0.558874189958664	1	0.603642665006659	0.997732700004053	0.410532198328615	0.783527289474196	-0.103606949892733	-0.0335055688549297	0.87267754252414	0.930395858783502	-0.0701013810378036
chr1	43448977	43449094	117	+	intron	SZT2	0.197489533311022	0.999973739231949	0.113754383224446	1	0.137524224505091	0.997732700004053	0.181671758452432	0.666174372957811	-0.915798535499394	-0.0335055688549297	0.87267754252414	0.930395858783502	-0.882292966644464
chr1	43449186	43449316	130	+	intron	SZT2	0.453920431338489	0.999973739231949	0.657339764390842	1	0.793257940340914	0.997732700004053	0.00324210574670802	0.365131395914835	-0.102806634329082	-0.0335055688549297	0.87267754252414	0.930395858783502	-0.0693010654741526
chr1	43450413	43451145	732	+	utr3	SZT2	0.937113176080486	0.999973739231949	0.534404248525953	1	0.575469708225526	0.997732700004053	0.00850704075633713	0.434592037619467	-0.358246164059912	-0.0335055688549297	0.87267754252414	0.930395858783502	-0.324740595204983
chr1	43451521	43451609	88	+	utr3	SZT2	0.110285334010966	0.999973739231949	0.0372944517932873	1	0.146754517115232	0.997732700004053	0.670009697681262	0.886502303769642	-0.536969228651722	-0.0335055688549297	0.87267754252414	0.930395858783502	-0.503463659796792
chr1	43590943	43591272	329	+	exon	PTPRF	0.467355616331168	0.999973739231949	0.770977957706425	1	0.670614560146489	0.997732700004053	0.107334320718773	0.608635030979967	0.886291964112941	0.529745710718478	0.0316796876783373	0.11853549387423	0.356546253394463
chr1	43591322	43591480	158	+	exon	PTPRF	0.558158120288571	0.999973739231949	0.769711431754904	1	0.736221048741282	0.997732700004053	0.039036382532505	0.525591684204092	0.656926408847956	0.529745710718478	0.0316796876783373	0.11853549387423	0.127180698129478
chr1	43603596	43604128	532	+	exon	PTPRF	0.928818581252602	0.999973739231949	0.697174513489841	1	0.672766304874654	0.997732700004053	0.28811756882602	0.726145972743894	0.720367002361291	0.529745710718478	0.0316796876783373	0.11853549387423	0.190621291642813
chr1	43606762	43606884	122	+	exon	PTPRF	0.675145186127897	0.999973739231949	0.958236058066797	1	0.937948341664402	0.997732700004053	0.151618119894291	0.646894465561351	0.616051953172513	0.529745710718478	0.0316796876783373	0.11853549387423	0.0863062424540346
chr1	43622104	43622286	182	+	utr3	PTPRF	0.945575334373917	0.999973739231949	0.508037293478632	1	0.664532984104397	0.997732700004053	0.293276761090526	0.729584623695544	0.27114851067989	0.529745710718478	0.0316796876783373	0.11853549387423	-0.258597200038588
chr1	43622461	43622569	108	+	utr3	PTPRF	0.818455499044636	0.999973739231949	0.738347257176501	1	0.786255673160881	0.997732700004053	0.145747361418537	0.64151075098714	0.146886875970496	0.529745710718478	0.0316796876783373	0.11853549387423	-0.382858834747982
chr1	43623243	43623424	181	+	utr3	PTPRF	0.584914362296409	0.999973739231949	0.891237849060821	1	0.944187735712341	0.997732700004053	0.344033862360678	0.751825349510315	-0.0958949788427149	0.529745710718478	0.0316796876783373	0.11853549387423	-0.625640689561193
chr1	43692541	43692708	167	+	intron	KDM4A	0.86348248496795	0.999973739231949	0.644355512198434	1	0.686317956852428	0.997732700004053	0.939356009522401	0.983101226444715	-0.830676075636451	0.432009281270392	0.00231772589810926	0.0221530395637791	-1.26268535690684
chr1	43692940	43693143	203	+	intron	KDM4A	0.673620881205605	0.999973739231949	0.978190957057321	1	0.937140049544127	0.997732700004053	0.628437832717092	0.872033785109848	0.787542793999169	0.432009281270392	0.00231772589810926	0.0221530395637791	0.355533512728777
chr1	43704380	43704802	422	+	utr3	KDM4A	0.940896773458362	0.999973739231949	0.353800347631699	1	0.492400495602681	0.997732700004053	0.455597038219874	0.800960251807101	0.0731919499252271	0.432009281270392	0.00231772589810926	0.0221530395637791	-0.358817331345165
chr1	43912944	43913097	153	+	intron	ST3GAL3	0.423122528058822	0.999973739231949	0.678927595495358	1	0.718570759539826	0.997732700004053	0.244610562158572	0.707110155087358	-0.502591592683473	-0.0445609179143064	0.717266013942038	0.835252369532641	-0.458030674769166
chr1	43915041	43915223	182	+	intron	ST3GAL3	0.55599218195491	0.999973739231949	0.91651571002849	1	0.973550841134724	0.997732700004053	0.334257171801237	0.747547514917569	-0.701142116856764	-0.0445609179143064	0.717266013942038	0.835252369532641	-0.656581198942457
chr1	43915655	43915779	124	+	intron	ST3GAL3	0.542438892579868	0.999973739231949	0.891585353163647	1	0.95300065179425	0.997732700004053	0.433311135967795	0.793349616335197	-0.696732124891256	-0.0445609179143064	0.717266013942038	0.835252369532641	-0.65217120697695
chr1	43930308	43930483	175	+	utr3	ST3GAL3	0.179204505893709	0.999973739231949	0.434722302543732	1	0.615045655841573	0.997732700004053	0.188636081111229	0.670760442562144	0.143334835081818	-0.0445609179143064	0.717266013942038	0.835252369532641	0.187895752996124
chr1	43930820	43931132	312	+	utr3	ST3GAL3	0.848890555053305	0.999973739231949	0.344320759030204	1	0.328394679079871	0.997732700004053	0.259926683105462	0.711965247721361	-0.557940868833913	-0.0445609179143064	0.717266013942038	0.835252369532641	-0.513379950919606
chr1	43936721	43937197	476	+	utr3	ARTN	0.692363101933672	0.999973739231949	0.923195450549388	1	0.970916066960046	0.997732700004053	0.498165814600174	0.816595667682671	-0.403556910275933	-0.632380872013026	0.110701635852996	0.262604049571933	0.228823961737093
chr1	43939493	43939642	149	+	intergenic	NA	0.765675408023289	0.999973739231949	0.908608766567412	1	0.964014152584666	0.997732700004053	0.743043680827769	0.915279363957128	-0.0631969661484161	NA	NA	NA	NA
chr1	43946982	43947149	167	+	utr5	IPO13	0.665057946271864	0.999973739231949	0.971695594227436	1	0.870338607445621	0.997732700004053	0.00264700361016224	0.355731119042359	0.616891931643124	0.271137234203162	0.078676667515342	0.211158651919621	0.345754697439962
chr1	43947202	43947371	169	+	utr5	IPO13	0.978725338604266	0.999973739231949	0.438598172620971	1	0.540055079621375	0.997732700004053	0.478623427412586	0.809599804829214	0.744410442706744	0.271137234203162	0.078676667515342	0.211158651919621	0.473273208503583
chr1	43948942	43949069	127	+	intron	IPO13	0.659345643995079	0.999973739231949	0.919258524217097	1	0.942180330172744	0.997732700004053	0.257509155763558	0.710857472516222	0.845483350606128	0.271137234203162	0.078676667515342	0.211158651919621	0.574346116402966
chr1	43949378	43949899	521	+	exon	IPO13	0.916870977821289	0.999973739231949	0.440366455997365	1	0.550564181432395	0.997732700004053	0.546153183075026	0.838123028346171	0.587188483988518	0.271137234203162	0.078676667515342	0.211158651919621	0.316051249785356
chr1	43950028	43950250	222	+	exon	IPO13	0.69363559869146	0.999973739231949	0.314497687008653	1	0.484903237881399	0.997732700004053	0.0648916328389989	0.566216265998752	-0.0079742550193564	0.271137234203162	0.078676667515342	0.211158651919621	-0.279111489222518
chr1	43970019	43970173	154	+	utr5	DPH2	0.806665139185207	0.999973739231949	0.710121845972092	1	0.815740532171186	0.997732700004053	0.2358112267488	0.700924821434783	0.414431224893479	0.254784015135711	0.1246822088941	0.283577045596518	0.159647209757768
chr1	43972475	43972722	247	+	utr3	DPH2	0.300205008886214	0.999973739231949	0.966316172231806	1	0.944704027875292	0.997732700004053	0.0566166798609475	0.553002738573378	0.21566799275975	0.254784015135711	0.1246822088941	0.283577045596518	-0.0391160223759617
chr1	43974966	43975046	80	+	utr5	ATP6V0B	0.791330697075967	0.999973739231949	0.891488248352027	1	0.908066333453265	0.997732700004053	0.0689859941683149	0.571331256331999	0.229025101064698	-0.0702524661710626	0.633822964071296	0.776592054631388	0.29927756723576
chr1	43984718	43984850	132	+	intron	B4GALT2	0.0490463653408201	0.999973739231949	0.0226149111475253	1	0.173647231986204	0.997732700004053	0.0209659980535899	0.478837753608678	-0.790418725929221	-0.0413811295621437	0.751973987865919	0.857340187742758	-0.749037596367077
chr1	43985644	43985844	200	+	exon	B4GALT2	0.629275296002878	0.999973739231949	0.768998802693975	1	0.81091409494666	0.997732700004053	0.477723351796748	0.809382871671015	-0.0989462843879839	-0.0413811295621437	0.751973987865919	0.857340187742758	-0.0575651548258402
chr1	43985967	43986157	190	+	exon	B4GALT2	0.475723763828052	0.999973739231949	0.934396974377145	1	0.886827658205449	0.997732700004053	0.431846149740364	0.792392323024364	-0.428568394276441	-0.0413811295621437	0.751973987865919	0.857340187742758	-0.387187264714298
chr1	43990303	43990686	383	+	utr3	B4GALT2	0.982054226239186	0.999973739231949	0.302085436670412	1	0.405510926647408	0.997732700004053	0.18939766242101	0.671523852714968	-0.110056567886441	-0.0413811295621437	0.751973987865919	0.857340187742758	-0.0686754383242969
chr1	43997421	43997782	361	-	utr3	SLC6A9	0.998642926509442	0.999973739231949	0.632272236618984	1	0.672753316824109	0.997732700004053	0.46527034450903	0.804573411142449	-0.302088471481055	-0.211491705197252	0.437748055391983	0.623502578140853	-0.0905967662838029
chr1	43998168	43998449	281	-	intron	SLC6A9	0.304146572367423	0.999973739231949	0.583976999778478	1	0.645667094012213	0.997732700004053	0.108702880688037	0.609741922189066	-0.0817319217588802	-0.211491705197252	0.437748055391983	0.623502578140853	0.129759783438372
chr1	44218240	44218320	80	+	exon	DMAP1	0.400835308869798	0.999973739231949	0.205407686158344	1	0.404106732633914	0.997732700004053	0.88487028853022	0.964524974308004	-0.409937044117623	-0.234258532545341	0.0701089707906636	0.196705835134995	-0.175678511572283
chr1	44405044	44405318	274	+	utr5	RNF220	0.723941122473883	0.999973739231949	0.455814945060831	1	0.59309475854591	0.997732700004053	0.712223710113657	0.902163955989621	-0.00244472628893114	0.0627333507001332	0.593150542474188	0.746783075191656	-0.0651780769890643
chr1	44412033	44412376	343	+	utr5	RNF220	0.945198655579844	0.999973739231949	0.579000845657556	1	0.750005485592988	0.997732700004053	0.442653750436139	0.796346254262024	0.329333286235148	0.0627333507001332	0.593150542474188	0.746783075191656	0.266599935535015
chr1	44412442	44412711	269	+	exon	RNF220	0.817730217930119	0.999973739231949	0.666909210847853	1	0.786819882333926	0.997732700004053	0.452158774470905	0.799223499378087	0.191905257136031	0.0627333507001332	0.593150542474188	0.746783075191656	0.129171906435898
chr1	44633801	44633881	80	+	intron	RNF220	0.146735846428849	0.999973739231949	0.224555635252516	1	0.271963431061341	0.997732700004053	0.166537893243928	0.658432889523742	0.138769624968233	0.0627333507001332	0.593150542474188	0.746783075191656	0.0760362742681003
chr1	44635281	44635548	267	-	utr3	TMEM53	0.520517805075539	0.999973739231949	0.0718387367038423	1	0.348145796906537	0.997732700004053	0.957239044086308	0.989695687918464	-0.282062791757638	-0.258953780444822	0.165486905187136	0.340434689751617	-0.023109011312816
chr1	44636160	44636438	278	+	utr3	RNF220	0.311798767969915	0.999973739231949	0.0583999394805747	1	0.223860506052244	0.997732700004053	0.455011547769226	0.800387532202007	-0.277759179334788	0.0627333507001332	0.593150542474188	0.746783075191656	-0.340492530034922
chr1	44651101	44651199	98	+	utr3	RNF220	0.90629686200608	0.999973739231949	0.307888193144503	1	0.565516173137556	0.997732700004053	0.686352946448384	0.892267863512827	-0.0692933937375537	0.0627333507001332	0.593150542474188	0.746783075191656	-0.132026744437687
chr1	44654229	44654309	80	-	utr3	TMEM53	0.838638187250133	0.999973739231949	0.489497608872083	1	0.622236519399029	0.997732700004053	0.106187288860463	0.607509214347719	-0.407201298122085	-0.258953780444822	0.165486905187136	0.340434689751617	-0.148247517677263
chr1	44654511	44654775	264	-	utr3	TMEM53	0.624528389095837	0.999973739231949	0.946615571010598	1	0.895298613553849	0.997732700004053	0.115420772172802	0.614886386587857	-0.305148900194357	-0.258953780444822	0.165486905187136	0.340434689751617	-0.0461951197495342
chr1	44767231	44767385	154	+	utr3	KIF2C	0.673000406038605	0.999973739231949	0.231290064043839	1	0.434892994495598	0.997732700004053	0.86461852290072	0.959399771433188	-0.375035322366913	0.203320746322906	0.121218891317144	0.278578084014363	-0.578356068689819
chr1	44783935	44784115	180	-	utr3	BEST4	0.749834808178319	0.999973739231949	0.993642424063456	1	0.984568728269222	0.997732700004053	0.740523117241698	0.914807938248483	0.134179584411989	-0.239263338399156	0.258141811319615	0.453998466100409	0.373442922811146
chr1	44813702	44813919	217	+	utr3	BTBD19	0.273383897522826	0.999973739231949	0.541273776272029	1	0.663996562742032	0.997732700004053	0.121625920667878	0.620414984277849	-0.655745092129906	-0.793793101721748	7.70924451338774e-07	0.000133274961127458	0.138048009591842
chr1	45002185	45002499	314	-	utr3*	HECTD3	0.871939274494054	0.999973739231949	0.449388426699602	1	0.581814055736471	0.997732700004053	0.514833611631299	0.824891907609613	0.3479508067454	0.359853604635033	0.0376369740492068	0.132899654010807	-0.011902797889633
chr1	45002743	45002900	157	-	utr3	HECTD3	0.627647602271804	0.999973739231949	0.190064337845196	1	0.356133185588377	0.997732700004053	0.716599826577922	0.904298373486971	-0.349579907608462	0.359853604635033	0.0376369740492068	0.132899654010807	-0.709433512243495
chr1	45012799	45012972	173	+	exon	UROD	0.649705866447682	0.999973739231949	0.16639637678401	1	0.503794036869081	0.997732700004053	0.621311869198827	0.868902926390295	0.0417617259612592	-0.048993940252454	0.764711809908056	0.86487867569007	0.0907556662137131
chr1	45015300	45015518	218	+	utr3	UROD	0.878088252709877	0.999973739231949	0.254169551140268	1	0.423866408725705	0.997732700004053	0.656303301548042	0.882570671410955	-0.521077605470912	-0.048993940252454	0.764711809908056	0.86487867569007	-0.472083665218458
chr1	45017654	45017817	163	-	utr3	ZSWIM5	0.445941860258292	0.999973739231949	0.246897853370572	1	0.27385161142822	0.997732700004053	0.933731993789003	0.980888279649694	0.0119970317907913	0.954592892421026	3.54557436833937e-06	0.000334335050219258	-0.942595860630235
chr1	45018003	45018448	445	-	utr3	ZSWIM5	0.286883257404161	0.999973739231949	0.110656533075584	1	0.0958240371875639	0.997732700004053	0.741895055845538	0.915077764967636	0.773464713643147	0.954592892421026	3.54557436833937e-06	0.000334335050219258	-0.18112817877788
chr1	45018614	45018846	232	-	exon	ZSWIM5	0.709662217514563	0.999973739231949	0.367742315250523	1	0.433739969877336	0.997732700004053	0.5586231121151	0.845474268550777	1.05364239677419	0.954592892421026	3.54557436833937e-06	0.000334335050219258	0.0990495043531635
chr1	45018979	45019202	223	-	exon	ZSWIM5	0.888659540783447	0.999973739231949	0.760946612998951	1	0.861537468762319	0.997732700004053	0.429580574721676	0.790980188156653	1.05759145499572	0.954592892421026	3.54557436833937e-06	0.000334335050219258	0.102998562574695
chr1	45019584	45019783	199	-	intron	ZSWIM5	0.679043421582112	0.999973739231949	0.432133811055643	1	0.430397798381484	0.997732700004053	0.921978832694071	0.977369763714119	0.928878245365219	0.954592892421026	3.54557436833937e-06	0.000334335050219258	-0.0257146470558069
chr1	45087965	45088190	225	-	exon	ZSWIM5	0.462647848325224	0.999973739231949	0.912540885926808	1	0.940510219137684	0.997732700004053	0.401791891486335	0.780442357623263	1.18169241294032	0.954592892421026	3.54557436833937e-06	0.000334335050219258	0.227099520519291
chr1	45205176	45205391	215	-	intron	ZSWIM5	0.960734486638068	0.999973739231949	0.61942074152395	1	0.696221783785075	0.997732700004053	0.885632724568259	0.964925988568704	-0.68457528136451	0.954592892421026	3.54557436833937e-06	0.000334335050219258	-1.63916817378554
chr1	45206052	45206132	80	-	exon	ZSWIM5	0.593323584501317	0.999973739231949	0.356400374334913	1	0.530194754307833	0.997732700004053	0.629149655440912	0.872088726915121	0.452649159562428	0.954592892421026	3.54557436833937e-06	0.000334335050219258	-0.501943732858599
chr1	45206278	45206414	136	-	utr5	ZSWIM5	0.170261479149955	0.999973739231949	0.0944997212929059	1	0.091640415680303	0.997732700004053	0.429923057458079	0.791234163000376	0.0868077489075651	0.954592892421026	3.54557436833937e-06	0.000334335050219258	-0.867785143513461
chr1	45206778	45207034	256	-	intron	ZSWIM5	0.69916811696118	0.999973739231949	0.363289361472564	1	0.459356135295847	0.997732700004053	0.789198015398184	0.932022050692913	0.123694889613287	0.954592892421026	3.54557436833937e-06	0.000334335050219258	-0.830898002807739
chr1	45327771	45327893	122	+	exon	HPDL	0.849260001340918	0.999973739231949	0.638036448171046	1	0.735377579571748	0.997732700004053	0.376844974947307	0.768090897877508	-0.645780410644789	-0.389475100385025	0.241285789980839	0.435138951594418	-0.256305310259764
chr1	45343142	45343622	480	+	exon	TOE1	0.694390490617923	0.999973739231949	0.587384778862327	1	0.663433646554765	0.997732700004053	0.219627005124654	0.693988576538389	-0.0884009350690022	0.0677967087684212	0.717056423613791	0.835212142278792	-0.156197643837423
chr1	45343720	45343884	164	+	utr3	TOE1	0.934000478219968	0.999973739231949	0.562568814146267	1	0.700732419558683	0.997732700004053	0.0832249262195339	0.588645895392964	-0.544617650457621	0.0677967087684212	0.717056423613791	0.835212142278792	-0.612414359226042
chr1	45345265	45345435	170	-	exon	TESK2	0.855710945892778	0.999973739231949	0.725156833939746	1	0.859530586973918	0.997732700004053	0.595421277037926	0.860380037158651	0.490843124790807	0.338173927866439	0.0563262158808199	0.172058198753998	0.152669196924368
chr1	45508903	45509283	380	+	utr3	MMACHC	0.708896811899672	0.999973739231949	0.559076380745942	1	0.77636339322221	0.997732700004053	0.226198641803846	0.696772984736238	0.256397443317147	0.0803741588500479	0.548027780870255	0.713602957284789	0.176023284467099
chr1	45510329	45510577	248	+	utr3	MMACHC	0.485987939376214	0.999973739231949	0.096699271453043	1	0.314128631530017	0.997732700004053	0.989869234939235	1	0.0299216136838531	0.0803741588500479	0.548027780870255	0.713602957284789	-0.0504525451661948
chr1	45511171	45511295	124	+	utr3	MMACHC	0.95212113031369	0.999973739231949	0.483633919052016	1	0.60965608805149	0.997732700004053	0.464166444141918	0.804079378216742	-0.575109516373842	0.0803741588500479	0.548027780870255	0.713602957284789	-0.65548367522389
chr1	45550881	45551006	125	+	utr5	AKR1A1	0.646443618759939	0.999973739231949	0.370309628020184	1	0.610597381371235	0.997732700004053	0.704955576565584	0.899252925168273	-0.272990284756476	-0.217513626330203	0.0878559717377759	0.226616922667112	-0.0554766584262724
chr1	45583341	45583802	461	+	utr5*	NASP	0.457946899770229	0.999973739231949	0.901710784272332	1	0.915301811570313	0.997732700004053	0.524630744847195	0.829171724600828	0.133058613836214	-0.30159728833728	0.0132387216821813	0.0673711994820393	0.434655902173493
chr1	45583875	45584164	289	+	utr5	NASP	0.19532106289809	0.999973739231949	0.891385612090624	1	0.889265128522928	0.997732700004053	0.119576780276619	0.62011578899287	0.148519069154376	-0.30159728833728	0.0132387216821813	0.0673711994820393	0.450116357491655
chr1	45607285	45607794	509	+	utr3	NASP	0.890172999070554	0.999973739231949	0.466486719832895	1	0.307012857030774	0.997732700004053	0.721782760417097	0.906143066306129	-0.227118021533841	-0.30159728833728	0.0132387216821813	0.0673711994820393	0.0744792668034391
chr1	45608029	45608178	149	+	utr3	NASP	0.906445067320838	0.999973739231949	0.570943381362998	1	0.476020831824904	0.997732700004053	0.381177269074756	0.769310245959924	-0.0748059975629949	-0.30159728833728	0.0132387216821813	0.0673711994820393	0.226791290774285
chr1	45615317	45615412	95	+	utr3	NASP	0.869947462679863	0.999973739231949	0.351415911495653	1	0.537509894044203	0.997732700004053	0.471019474273243	0.806855393288425	-0.432404798872506	-0.30159728833728	0.0132387216821813	0.0673711994820393	-0.130807510535226
chr1	45618016	45618107	91	+	exon	NASP	0.881607460080573	0.999973739231949	0.548525486957562	1	0.439458720899395	0.997732700004053	0.241557808721433	0.704890614641926	-0.490021604031804	-0.30159728833728	0.0132387216821813	0.0673711994820393	-0.188424315694524
chr1	45618560	45618841	281	+	utr3	NASP	0.493103675393705	0.999973739231949	0.955980258861007	1	0.910771874746012	0.997732700004053	0.302727350163143	0.734203474010496	-0.688786976400673	-0.30159728833728	0.0132387216821813	0.0673711994820393	-0.387189688063393
chr1	45651625	45651750	125	-	exon	RP11-767N6.2	0.813103337558985	0.999973739231949	0.548166555859433	1	0.681946178725493	0.997732700004053	0.967407372780507	0.992660825793732	-0.0569589407069046	0.0531500713597593	0.873537288112238	0.931021224200038	-0.110109012066664
chr1	45693355	45693500	145	+	exon	TMEM69	0.520464761634401	0.999973739231949	0.962969011829317	1	0.979496948755174	0.997732700004053	0.512416238516719	0.823883130312973	0.486953313332623	0.139667174946754	0.46991709878934	0.651185654380651	0.34728613838587
chr1	45693873	45694021	148	+	utr3	TMEM69	0.710178990472754	0.999973739231949	0.359039601845075	1	0.507674216289362	0.997732700004053	0.900401681055132	0.970095946647502	-0.345632913922445	0.139667174946754	0.46991709878934	0.651185654380651	-0.485300088869198
chr1	45699820	45700065	245	-	utr3	IPP	0.184272782863546	0.999973739231949	0.611663364126366	1	0.786819042506185	0.997732700004053	0.196241081382418	0.677391619801734	0.353829691671725	0.280342452076082	0.0298025196229636	0.114253368254064	0.0734872395956432
chr1	46034878	46036112	1234	+	utr3	MAST2	0.815197182496095	0.999973739231949	0.464853547480804	1	0.61049704466806	0.997732700004053	0.135352117932067	0.633098655277248	-0.205981966972984	0.259534085813249	0.121197201275684	0.278555070407899	-0.465516052786233
chr1	46043446	46043661	215	-	utr3	PIK3R3	0.363178728599075	0.999973739231949	0.160459004042559	1	0.232975589192686	0.997732700004053	0.0444546860369371	0.53678492867652	0.787288176312828	0.357573533349249	0.0113136241170295	0.0610516015742985	0.42971464296358
chr1	46188697	46188922	225	-	utr3	POMGNT1	0.799530034296366	0.999973739231949	0.625224472818803	1	0.598506011037575	0.997732700004053	0.242399329732762	0.705543678718627	-0.417831200075562	0.189125276176991	0.298796848005306	0.496386219270705	-0.606956476252553
chr1	46278705	46278927	222	-	utr3	LRRC41	0.476079879247501	0.999973739231949	0.125208026766236	1	0.349339146910235	0.997732700004053	0.0109521713857731	0.446918011234284	-0.240091516366364	0.323174004074244	0.0541665964381651	0.168065091848784	-0.563265520440609
chr1	46285430	46285936	506	-	exon	LRRC41	0.94102539845449	0.999973739231949	0.437047376861405	1	0.594565402505457	0.997732700004053	0.0835458794418592	0.588645895392964	0.426939412992277	0.323174004074244	0.0541665964381651	0.168065091848784	0.103765408918032
chr1	46286165	46286277	112	-	exon	LRRC41	0.00623595895876716	0.999973739231949	0.0020762420229548	1	0.0563958545295089	0.997732700004053	0.0566269909214073	0.553002738573378	-0.257049330892475	0.323174004074244	0.0541665964381651	0.168065091848784	-0.580223334966719
chr1	46361658	46362005	347	+	utr3	NSUN4	0.637340111248258	0.999973739231949	0.122995079017674	1	0.385106294913419	0.997732700004053	0.690073592422134	0.893929523043368	-0.0581655759863453	0.0621780202296656	0.57076582751726	0.729834464372621	-0.120343596216011
chr1	46362133	46362316	183	+	utr3	NSUN4	0.00732052412639848	0.999973739231949	0.0417648108750199	1	0.229603629117864	0.997732700004053	0.00233451795371198	0.355731119042359	0.632806889108648	0.0621780202296656	0.57076582751726	0.729834464372621	0.570628868878982
chr1	46364551	46364655	104	+	utr3	NSUN4	0.433426695745471	0.999973739231949	0.169514645756849	1	0.268868373243211	0.997732700004053	0.670596843799239	0.886504516093943	-0.776875300979491	0.0621780202296656	0.57076582751726	0.729834464372621	-0.839053321209157
chr1	46558699	46558807	108	-	utr3	MKNK1	0.800313786028882	0.999973739231949	0.331954545231958	1	0.682339903260242	0.997732700004053	0.743068327752183	0.915279363957128	0.162225069486969	0.251424948604989	0.0776578149689903	0.209532061944719	-0.0891998791180199
chr1	46608165	46608299	134	-	utr3	MOB3C	0.941935752262851	0.999973739231949	0.678476106392562	1	0.725499807994662	0.997732700004053	0.00239019557206244	0.355731119042359	0.317316759458878	0.0515944260715108	0.74705467360156	0.854508479077164	0.265722333387368
chr1	46608495	46608647	152	-	utr3	MOB3C	0.335681298367782	0.999973739231949	0.114933260196266	1	0.262219566273686	0.997732700004053	0.333288130594297	0.747324251921922	0.0207198997454186	0.0515944260715108	0.74705467360156	0.854508479077164	-0.0308745263260922
chr1	46609501	46609692	191	-	utr3	MOB3C	0.325497777912657	0.999973739231949	0.10996209530022	1	0.159096195378582	0.997732700004053	0.836141097857452	0.949960662329473	-0.371125360356649	0.0515944260715108	0.74705467360156	0.854508479077164	-0.42271978642816
chr1	46635647	46635870	223	-	utr3	ATPAF1	0.611538519835354	0.999973739231949	0.653734135204284	1	0.81454292067952	0.997732700004053	0.383988976412695	0.770138586414952	0.631565250817344	0.557951884763776	4.14082660420601e-06	0.000369991386878438	0.0736133660535685
chr1	46678354	46678443	89	-	utr3	EFCAB14	0.59477209097725	0.999973739231949	0.849904490283871	1	0.930154258669102	0.997732700004053	0.0399128624369938	0.528563521237678	1.35878558644367	0.792045742956799	8.96359518954809e-06	0.000608662613407689	0.566739843486868
chr1	46718575	46718906	331	-	utr5	EFCAB14	0.469543288030484	0.999973739231949	0.804506138146303	1	0.842316060088489	0.997732700004053	0.00300271455883216	0.356895679867186	1.0745376087181	0.792045742956799	8.96359518954809e-06	0.000608662613407689	0.282491865761296
chr1	47219480	47219675	195	-	utr3	TAL1	0.483269540759784	0.999973739231949	0.218694383511013	1	0.339645276346858	0.997732700004053	0.889676408369704	0.966441341147562	0.518931963846401	0.537186343213415	0.00127790384739996	0.0152698653971523	-0.0182543793670137
chr1	47219772	47219877	105	-	exon	TAL1	0.214035976383904	0.999973739231949	0.286385595427325	1	0.249750787856926	0.997732700004053	0.0793783030337467	0.584784483967217	0.644639710197372	0.537186343213415	0.00127790384739996	0.0152698653971523	0.107453366983957
chr1	47251207	47251797	590	-	exon	STIL	0.879205854052657	0.999973739231949	0.602710094432549	1	0.34180905237851	0.997732700004053	0.406658185337004	0.783183487781879	-0.102959467755837	0.289365273108208	0.321287054758841	0.518848254611905	-0.392324740864045
chr1	47272183	47272292	109	-	exon	STIL	0.548420323858453	0.999973739231949	0.77848647128481	1	0.745887747053445	0.997732700004053	0.38909255640549	0.772655612431531	0.601894825640931	0.289365273108208	0.321287054758841	0.518848254611905	0.312529552532723
chr1	47280245	47281024	779	-	exon	STIL	0.993009232842311	0.999973739231949	0.699614576071026	1	0.50558882599138	0.997732700004053	0.291109385838893	0.72880690751004	0.645742054412922	0.289365273108208	0.321287054758841	0.518848254611905	0.356376781304714
chr1	47333949	47334030	81	+	exon	CMPK1	0.595127082721582	0.999973739231949	0.813938192634185	1	0.863466051473563	0.997732700004053	0.280079827033838	0.722875226411709	0.983259530996264	0.572469472182711	0.032958945100672	0.121812789042096	0.410790058813553
chr1	47380911	47381099	188	-	exon	LINC01389	0.740720339018082	0.999973739231949	0.287637781147455	1	0.61821554658688	0.997732700004053	0.37675237671568	0.768090897877508	-0.850961415322975	-0.628560936033518	0.000274917190576807	0.00562013660290563	-0.222400479289458
chr1	47416669	47416807	138	+	exon	FOXE3	0.991232559667886	0.999973739231949	0.678160832340092	1	0.675096783551796	0.997732700004053	0.695762723422306	0.895939555142206	-0.17829460459011	0.00294061588011622	0.991175027438518	0.995391140001575	-0.181235220470226
chr1	47417332	47417986	654	+	utr3	FOXE3	0.886373382985331	0.999973739231949	0.427240787373802	1	0.414446643659265	0.997732700004053	0.317887791526313	0.740118291727456	-0.0890545688380509	0.00294061588011622	0.991175027438518	0.995391140001575	-0.0919951847181672
chr1	47426776	47427024	248	+	intergenic	NA	0.150517294519047	0.999973739231949	0.407403095129737	1	0.405833446910044	0.997732700004053	0.117244331601143	0.616987756074447	0.237393011470076	NA	NA	NA	NA
chr1	47432172	47432623	451	-	exon	FOXD2-AS1	0.84095617413899	0.999973739231949	0.7803429997918	1	0.807312003985169	0.997732700004053	0.570568889514562	0.850014257287795	-0.20206506363053	0.018978525645892	0.914699969968896	0.954282759446208	-0.221043589276422
chr1	47432804	47433033	229	-	exon	FOXD2-AS1	0.489908498371173	0.999973739231949	0.926330572284716	1	0.945484188123222	0.997732700004053	0.250765255262141	0.709474192970741	0.269538179664584	0.018978525645892	0.914699969968896	0.954282759446208	0.250559654018692
chr1	47433358	47433666	308	-	exon	FOXD2-AS1	0.488455651444037	0.999973739231949	0.931553938935271	1	0.901968271104534	0.997732700004053	0.153372972070219	0.648721870758287	0.157447458540478	0.018978525645892	0.914699969968896	0.954282759446208	0.138468932894586
chr1	47433706	47434106	400	-	exon	FOXD2-AS1	0.263054270537021	0.999973739231949	0.679935163536784	1	0.693357244940344	0.997732700004053	0.132314410624553	0.630868200705417	0.135038924108368	0.018978525645892	0.914699969968896	0.954282759446208	0.116060398462476
chr1	47434333	47434434	101	-	exon	FOXD2-AS1	0.67262521880671	0.999973739231949	0.964325851677876	1	0.989224401683277	0.997732700004053	0.224156866047241	0.696128966739531	0.110122106592246	0.018978525645892	0.914699969968896	0.954282759446208	0.0911435809463537
chr1	47435831	47435998	167	+	utr5*	FOXD2	0.188716300264504	0.999973739231949	0.340901390457031	1	0.310234319609086	0.997732700004053	0.00968841006341725	0.444476164932982	0.855791466767287	0.108229312605783	0.543061970258764	0.709480829333734	0.747562154161505
chr1	47436601	47436688	87	+	utr5	FOXD2	0.866730810502991	0.999973739231949	0.862475723409264	1	0.985648678153104	0.997732700004053	0.197360604281587	0.678315733605797	0.010276851226454	0.108229312605783	0.543061970258764	0.709480829333734	-0.0979524613793287
chr1	47436897	47437022	125	+	utr5	FOXD2	0.177469841456531	0.999973739231949	0.370328534275996	1	0.598703735612769	0.997732700004053	0.112706819304274	0.612555166515809	0.617253304625504	0.108229312605783	0.543061970258764	0.709480829333734	0.509023992019721
chr1	47438147	47438361	214	+	exon	FOXD2	0.875095228866642	0.999973739231949	0.938772494712955	1	0.870409201068379	0.997732700004053	0.125637439161188	0.623967105155786	0.0360161304443838	0.108229312605783	0.543061970258764	0.709480829333734	-0.0722131821613989
chr1	47438662	47438843	181	+	exon	FOXD2	0.217010766998413	0.999973739231949	0.384448721622975	1	0.350869694871922	0.997732700004053	0.0332329530745691	0.515720178885795	0.660794468823223	0.108229312605783	0.543061970258764	0.709480829333734	0.55256515621744
chr1	47439262	47439615	353	+	exon	FOXD2	0.995268122711719	0.999973739231949	0.851726436007411	1	0.91067299782959	0.997732700004053	0.478381222070901	0.809599804829214	0.24545472918527	0.108229312605783	0.543061970258764	0.709480829333734	0.137225416579487
chr1	47439680	47439885	205	+	utr3	FOXD2	0.516659214278426	0.999973739231949	0.181876906584822	1	0.338453203803214	0.997732700004053	0.935567371968255	0.981592572797718	0.171925479355519	0.108229312605783	0.543061970258764	0.709480829333734	0.0636961667497365
chr1	47763119	47763253	134	-	utr3	TRABD2B	0.209652203666912	0.999973739231949	0.373856198098937	1	0.338570729020309	0.997732700004053	0.237679668416441	0.70279848296745	0.545500083192718	0.174393759950761	0.549759108950872	0.71463100162873	0.371106323241957
chr1	47765406	47765611	205	-	utr3	TRABD2B	0.244352875369812	0.999973739231949	0.480362088448661	1	0.451465743294981	0.997732700004053	0.0214938334623358	0.478837753608678	0.0691114353974544	0.174393759950761	0.549759108950872	0.71463100162873	-0.105282324553307
chr1	47994104	47994493	389	-	exon	TRABD2B	0.939694653603905	0.999973739231949	0.590037540610722	1	0.58372194773002	0.997732700004053	0.587578220508761	0.85747547388862	0.128785494049143	0.174393759950761	0.549759108950872	0.71463100162873	-0.0456082659016182
chr1	50968824	50969410	586	+	utr5	CDKN2C	0.819866569153631	0.999973739231949	0.365950417896919	1	0.55098879652835	0.997732700004053	0.187628183577047	0.670311877273172	0.285247102369212	0.297913639522522	0.0437213734922389	0.146497304410722	-0.0126665371533102
chr1	50969637	50969823	186	+	utr5	CDKN2C	0.499376249589877	0.999973739231949	0.913210989305976	1	0.985084035923324	0.997732700004053	0.0444649990664265	0.53678492867652	0.390786597656653	0.297913639522522	0.0437213734922389	0.146497304410722	0.0928729581341304
chr1	50970325	50970426	101	+	utr5	CDKN2C	0.52226965117406	0.999973739231949	0.923861209167708	1	0.946927062686995	0.997732700004053	0.0292801990148739	0.502545762972971	0.259605158932026	0.297913639522522	0.0437213734922389	0.146497304410722	-0.0383084805904957
chr1	50973865	50974323	458	+	utr3	CDKN2C	0.880114107181565	0.999973739231949	0.378672070259948	1	0.538367635278323	0.997732700004053	0.331179407616043	0.746337816095225	0.205625893846569	0.297913639522522	0.0437213734922389	0.146497304410722	-0.0922877456759531
chr1	51009542	51009689	147	+	intergenic	NA	0.34523534503504	0.999973739231949	0.611427902863281	1	0.705136341972256	0.997732700004053	0.16660347558703	0.658432889523742	0.4915285217085	NA	NA	NA	NA
chr1	51009790	51010112	322	+	intergenic	NA	0.0843673483736045	0.999973739231949	0.216675159460029	1	0.260289161087638	0.997732700004053	0.169314101988961	0.660185213845407	0.336172676119581	NA	NA	NA	NA
chr1	51271104	51271438	334	+	utr3	RNF11	0.720113929351401	0.999973739231949	0.768164347275401	1	0.79483162173265	0.997732700004053	0.299399259121034	0.732733679504135	1.55829695332247	1.20437017956044	6.58286463004866e-08	2.85540729961947e-05	0.353926773762028
chr1	51288066	51288153	87	-	utr3	TTC39A	0.368496568596234	0.999973739231949	0.707321199898426	1	0.838047902256847	0.997732700004053	0.0605544658640831	0.560441018581141	0.149209162879818	0.279258650522002	0.147347807856631	0.315696151956502	-0.130049487642183
chr1	51295917	51295998	81	-	utr3	TTC39A	0.820328063237015	0.999973739231949	0.987521946451104	1	0.951369570946913	0.997732700004053	0.604081336666732	0.863016278351432	-0.124233009729123	0.279258650522002	0.147347807856631	0.315696151956502	-0.403491660251125
chr1	51301397	51301564	167	-	utr3	TTC39A	0.481126574719638	0.999973739231949	0.713472681303762	1	0.75385234897664	0.997732700004053	0.563328681470626	0.847664092293518	-0.0862926437841712	0.279258650522002	0.147347807856631	0.315696151956502	-0.365551294306173
chr1	51331844	51331945	101	+	intron	TTC39A-AS1	0.462248827183184	0.999973739231949	0.289289561132426	1	0.389911850242102	0.997732700004053	0.933030031581425	0.980748632896197	-0.0727604386024307	-0.672585367874996	0.262090654271464	0.457743746557826	0.599824929272565
chr1	51356681	51356825	144	-	utr3	EPS15	0.556797527142893	0.999973739231949	0.845440768581267	1	0.827440500880105	0.997732700004053	0.00768495536694314	0.429438327315422	0.715534243717602	0.564902253167959	0.0394025153530838	0.136930197928408	0.150631990549643
chr1	51518528	51518728	200	+	intron	RP11-191G24.1	0.116617546366912	0.999973739231949	0.258039834310017	1	0.316472302390895	0.997732700004053	0.0121385295685066	0.450018967122145	-0.238835195459997	-1.13589532977055	0.00132797193833242	0.015654047605939	0.897060134310551
chr1	51840278	51840413	135	-	exon	NRDC	0.300341619888894	0.999973739231949	0.126630759565268	1	0.0388251164232064	0.997732700004053	0.512369034376899	0.823876738242343	-0.0227529095770647	0.0282694759042918	0.898622275695444	0.945924445431795	-0.0510223854813565
chr1	51878284	51878696	412	-	utr5	NRDC	0.93266845366761	0.999973739231949	0.666693516284446	1	0.58898763440659	0.997732700004053	0.133579696485761	0.631831653632172	0.337075384789676	0.0282694759042918	0.898622275695444	0.945924445431795	0.308805908885384
chr1	51919849	51919996	147	-	utr3	RAB3B	0.963780664268599	0.999973739231949	0.603634788993269	1	0.836132441768376	0.997732700004053	0.38410075995304	0.770159831313543	0.898311167881735	0.823018164225224	4.32346154551729e-09	5.31889218448122e-06	0.0752930036565109
chr1	52020235	52020316	81	-	utr3	TXNDC12	0.484398268028396	0.999973739231949	0.868032657609598	1	0.91535821975136	0.997732700004053	0.127664263979492	0.626273393695103	-0.214216116460874	0.240259645804748	0.0812773146953655	0.215735747294986	-0.454475762265622
chr1	52032204	52032909	705	-	utr3	KTI12	0.657335499787903	0.999973739231949	0.130405169441592	1	0.250848285673109	0.997732700004053	0.812463554595022	0.942001945222113	-0.101658101667572	0.175709673608629	0.239410192565027	0.433255629524679	-0.277367775276201
chr1	52032968	52033400	432	+	exon	RP11-91A18.4	0.71629796697436	0.999973739231949	0.629821783040789	1	0.906336368725816	0.997732700004053	0.213747587521005	0.690261015660697	0.245708866080737	-0.795951554095602	0.317416483641599	NA	1.04166042017634
chr1	52038090	52038188	98	+	intron	RP11-91A18.4	0.451580504965792	0.999973739231949	0.748587993279564	1	0.782001995788691	0.997732700004053	0.371540367512166	0.765651669355569	-0.535744877450453	-0.795951554095602	0.317416483641599	NA	0.26020667664515
chr1	52055057	52055491	434	-	utr5	TXNDC12	0.777717612976478	0.999973739231949	0.921801198480397	1	0.975746712968186	0.997732700004053	0.325188645358961	0.744562202069843	0.504738913321828	0.240259645804748	0.0812773146953655	0.215735747294986	0.264479267517081
chr1	52086756	52086836	80	+	utr3	BTF3L4	0.264761163507303	0.999973739231949	0.145950839609645	1	0.113063351612708	0.997732700004053	0.286147867209035	0.725354117538751	-0.376931287930746	0.167148691787511	0.392687043829916	0.584425128175316	-0.544079979718257
chr1	52237641	52237919	278	+	exon	ZFYVE9	0.986497652567773	0.999973739231949	0.674016939754083	1	0.575137652411596	0.997732700004053	0.25479852677293	0.710857472516222	0.805566323616042	0.317792085740865	0.12656864334188	0.286294503101094	0.487774237875177
chr1	52238334	52239196	862	+	exon	ZFYVE9	0.773205405249094	0.999973739231949	0.455930898980451	1	0.3610164452083	0.997732700004053	0.288055798665929	0.726145972743894	0.564195735649442	0.317792085740865	0.12656864334188	0.286294503101094	0.246403649908577
chr1	52239294	52239413	119	+	exon	ZFYVE9	0.365675935900995	0.999973739231949	0.231693038003696	1	0.27794111233165	0.997732700004053	0.266005829853774	0.715799079353298	0.360226568760437	0.317792085740865	0.12656864334188	0.286294503101094	0.042434483019572
chr1	52346196	52346292	96	+	utr3	ZFYVE9	0.259677329467572	0.999973739231949	0.11769045891559	1	0.23913063444681	0.997732700004053	0.0682813018491029	0.571126657744722	-1.0194475796735	0.317792085740865	0.12656864334188	0.286294503101094	-1.33723966541436
chr1	52352567	52353169	602	-	utr3	CC2D1B	0.775461143686227	0.999973739231949	0.188255780915408	1	0.447628058834568	0.997732700004053	0.783278001754758	0.93011715040858	-0.385698625790787	-0.0774913908464066	0.641236812754377	0.781626131303964	-0.308207234944381
chr1	52369939	52370091	152	+	intergenic	NA	0.531718806028895	0.999973739231949	0.394130077830275	1	0.152753146704748	0.997732700004053	0.565586598357665	0.848326434392688	-0.365293796462288	NA	NA	NA	NA
chr1	52388218	52388317	99	-	intron	ORC1	0.903858160269885	0.999973739231949	0.676059656374187	1	0.643758132365566	0.997732700004053	0.214611218675484	0.690377144332369	-0.427798128587418	0.246763879043095	0.0471129530086409	0.153422566192621	-0.674562007630513
chr1	52389287	52389368	81	-	exon	ORC1	0.338785366282953	0.999973739231949	0.0952049574931094	1	0.334488369644324	0.997732700004053	0.834098383868561	0.949000763697594	0.122021249444916	0.246763879043095	0.0471129530086409	0.153422566192621	-0.124742629598179
chr1	52393422	52393690	268	-	exon	ORC1	0.854172320081928	0.999973739231949	0.537702558285281	1	0.656982893145352	0.997732700004053	0.438415140094891	0.795404316950158	0.444372379777554	0.246763879043095	0.0471129530086409	0.153422566192621	0.197608500734459
chr1	52396118	52396246	128	-	exon	ORC1	0.336493963958365	0.999973739231949	0.126762399090778	1	0.31189981242752	0.997732700004053	0.437641916490113	0.795268335994831	0.197919439595388	0.246763879043095	0.0471129530086409	0.153422566192621	-0.048844439447707
chr1	52416604	52416763	159	+	utr3	PRPF38A	0.271040998538963	0.999973739231949	0.84964734822538	1	0.856411210521174	0.997732700004053	0.0701079041359743	0.57271610791059	0.288117454400099	0.10652338422321	0.411220860883319	0.600061983400774	0.181594070176889
chr1	52417777	52418097	320	+	utr3	PRPF38A	0.784592747397472	0.999973739231949	0.489947461662883	1	0.275242314022536	0.997732700004053	0.357624155702628	0.758180411598831	-0.314902497232069	0.10652338422321	0.411220860883319	0.600061983400774	-0.421425881455278
chr1	52425421	52425541	120	-	exon	ZCCHC11	0.536011979562568	0.999973739231949	0.365991955072649	1	0.316204073114108	0.997732700004053	0.842647401872679	0.951990576661783	-0.0983791112102939	0.197163752048367	0.502980411787452	0.67817360031724	-0.295542863258661
chr1	52431276	52431356	80	-	exon	ZCCHC11	0.532336095919562	0.999973739231949	0.367440543643054	1	0.419281892588849	0.997732700004053	0.898470627502117	0.969411558903304	-0.214425652472447	0.197163752048367	0.502980411787452	0.67817360031724	-0.411589404520814
chr1	52474888	52475387	499	-	exon	ZCCHC11	0.26049178910469	0.999973739231949	0.162688368101421	1	0.0237046076575318	0.997732700004053	0.705875135935051	0.899582322268598	0.00856554870558169	0.197163752048367	0.502980411787452	0.67817360031724	-0.188598203342785
chr1	52525616	52525866	250	-	exon	ZCCHC11	0.837494920677311	0.999973739231949	0.514459901545731	1	0.385254234141603	0.997732700004053	0.654629938467454	0.881927368707108	-0.488640107789456	0.197163752048367	0.502980411787452	0.67817360031724	-0.685803859837823
chr1	52603459	52603596	137	+	intron	GPX7	0.440067559858368	0.999973739231949	0.276197809038219	1	0.353395627313631	0.997732700004053	0.314796356385004	0.739039620846313	0.389505452134895	0.222482406925626	0.127196543590185	0.287241863585991	0.167023045209269
chr1	52608294	52608896	602	+	utr3	GPX7	0.937280748269221	0.999973739231949	0.391542905556697	1	0.62470920045832	0.997732700004053	0.745501015345992	0.916284845933581	0.103679724084287	0.222482406925626	0.127196543590185	0.287241863585991	-0.118802682841339
chr1	52685851	52685949	98	-	utr3	COA7	0.827558471952684	0.999973739231949	0.504928794421479	1	0.553602528561581	0.997732700004053	0.822398827386666	0.945130252303753	-0.00132110923214684	0.0652217324297883	0.617443205499504	0.763880289010617	-0.0665428416619351
chr1	52686834	52686967	133	-	utr3	COA7	0.991426150257906	0.999973739231949	0.512802736562885	1	0.513265066178072	0.997732700004053	0.669282137719552	0.886352653696531	0.0205544734212315	0.0652217324297883	0.617443205499504	0.763880289010617	-0.0446672590085567
chr1	52687514	52688143	629	-	utr3	COA7	0.947296386044669	0.999973739231949	0.353645109360301	1	0.362456627071732	0.997732700004053	0.684293920756808	0.891508267147793	0.181140014039772	0.0652217324297883	0.617443205499504	0.763880289010617	0.115918281609984
chr1	52771085	52771313	228	+	exon	ZYG11B	0.424112008774969	0.999973739231949	0.719208076399498	1	0.69362809694201	0.997732700004053	0.0162471599158586	0.472966057197	1.15424947257792	0.242244134855567	0.417258707106904	0.605065704804851	0.912005337722355
chr1	52771352	52771691	339	+	exon	ZYG11B	0.936324476241998	0.999973739231949	0.641484485081978	1	0.457695121654162	0.997732700004053	0.761468046342613	0.921706876554735	0.897700923997255	0.242244134855567	0.417258707106904	0.605065704804851	0.655456789141688
chr1	52857108	52857247	139	+	exon	ZYG11A	0.891694232277065	0.999973739231949	0.529173809972284	1	0.581077309271485	0.997732700004053	0.877320217669087	0.962959664917119	0.553752795220013	0.181072265017494	0.279148656319461	0.476335705157956	0.372680530202519
chr1	52857462	52857737	275	+	exon	ZYG11A	0.876007073488647	0.999973739231949	0.746379252628198	1	0.823292183967153	0.997732700004053	0.730104080982668	0.909620485630692	0.404888193424431	0.181072265017494	0.279148656319461	0.476335705157956	0.223815928406937
chr1	52860699	52860783	84	+	utr5	ZYG11A	0.338445602998156	0.999973739231949	0.626457071366119	1	0.607829303591658	0.997732700004053	0.0472290890130235	0.543983612586034	0.972882553174081	0.181072265017494	0.279148656319461	0.476335705157956	0.791810288156587
chr1	52893099	52893324	225	+	utr3	ZYG11A	0.457677282637675	0.999973739231949	0.156751263308296	1	0.288654857318583	0.997732700004053	0.74201474186201	0.915077764967636	-0.128643015236608	0.181072265017494	0.279148656319461	0.476335705157956	-0.309715280254102
chr1	52894284	52894477	193	+	utr3	ZYG11A	0.0426871379904785	0.999973739231949	0.0185714250814327	1	0.111240548488075	0.997732700004053	0.642001674615817	0.875996351532073	-0.577137232186542	0.181072265017494	0.279148656319461	0.476335705157956	-0.758209497204036
chr1	52895987	52896076	89	-	utr3	ECHDC2	0.404572324379683	0.999973739231949	0.172847601330203	1	0.362752132790977	0.997732700004053	0.38153009522477	0.769310245959924	-0.510126597173961	-0.322171454496105	0.0205758973751339	0.0895849411109917	-0.187955142677856
chr1	52896254	52896602	348	-	utr3	ECHDC2	0.989785049379168	0.999973739231949	0.428281861147954	1	0.629222379305192	0.997732700004053	0.36226785491749	0.760620444181428	-0.369296306003413	-0.322171454496105	0.0205758973751339	0.0895849411109917	-0.0471248515073074
chr1	52897135	52897399	264	-	exon	ECHDC2	0.312072957092506	0.999973739231949	0.629734591145497	1	0.593287631492327	0.997732700004053	0.000437620163274088	0.199181939880433	0.390461098300991	-0.322171454496105	0.0205758973751339	0.0895849411109917	0.712632552797096
chr1	52897590	52897837	247	-	exon	ECHDC2	0.36643719265474	0.999973739231949	0.695758212640623	1	0.67489525888635	0.997732700004053	0.00764978375243086	0.429438327315422	0.322885076386176	-0.322171454496105	0.0205758973751339	0.0895849411109917	0.645056530882281
chr1	52908110	52908217	107	-	intron	ECHDC2	0.893644435738519	0.999973739231949	0.900744413059806	1	0.931101207900269	0.997732700004053	0.403742642221084	0.781216952110665	-1.02222805451221	-0.322171454496105	0.0205758973751339	0.0895849411109917	-0.700056600016103
chr1	52994790	52995051	261	+	utr3	SCP2	0.702362561094746	0.999973739231949	0.473288027071605	1	0.528967458397376	0.997732700004053	0.985288476425824	0.998782387301166	0.122957902095624	0.544376924762864	0.0373105485526449	0.132206726118683	-0.42141902266724
chr1	52995300	52995426	126	+	utr3	SCP2	0.112752377621957	0.999973739231949	0.0600246985865708	1	0.0401423637000633	0.997732700004053	0.0767689517614488	0.581264678548895	-0.0689387797603301	0.544376924762864	0.0373105485526449	0.132206726118683	-0.613315704523194
chr1	53050750	53050831	81	+	utr3	SCP2	0.89489296651697	0.999973739231949	0.680891125923916	1	0.624010629845827	0.997732700004053	0.858696557375122	0.957409101229649	0.293801889344634	0.544376924762864	0.0373105485526449	0.132206726118683	-0.25057503541823
chr1	53071653	53071751	98	-	intron	RP11-334A14.5	0.69803528292675	0.999973739231949	0.897440997986554	1	0.949731734894761	0.997732700004053	0.0415278834197806	0.531467016246925	-0.409521803371375	NA	NA	NA	NA
chr1	53073151	53073285	134	+	exon	PODN	0.0337721620351352	0.999973739231949	0.0560463213634466	1	0.0316685494261904	0.997732700004053	0.0885613695316158	0.593745448857271	0.370774550922697	-0.0485202965278164	0.812355586903929	0.894588591061994	0.419294847450514
chr1	53085050	53085143	93	+	utr3	PODN	0.81307556806278	0.999973739231949	0.89547477107492	1	0.983070478655636	0.997732700004053	0.0374345066415789	0.523156552657425	-0.230159961824928	-0.0485202965278164	0.812355586903929	0.894588591061994	-0.181639665297111
chr1	53087424	53088001	577	-	utr3	SLC1A7	0.62115910429765	0.999973739231949	0.956707698251688	1	0.900839897154807	0.997732700004053	0.0313165803480449	0.507672046804915	-0.239981930877605	-0.549129473404879	0.0169941073308132	0.0793714322505603	0.309147542527274
chr1	53088217	53088442	225	-	utr3	SLC1A7	0.646030499765019	0.999973739231949	0.321963594650641	1	0.544731952886708	0.997732700004053	0.847217464678955	0.953420770596004	-0.89559150956873	-0.549129473404879	0.0169941073308132	0.0793714322505603	-0.346462036163851
chr1	53090290	53090483	193	-	exon	SLC1A7	0.712080971693626	0.999973739231949	0.925866531720047	1	0.834477467701655	0.997732700004053	0.350944486236252	0.754578489183143	-0.669783078010803	-0.549129473404879	0.0169941073308132	0.0793714322505603	-0.120653604605924
chr1	53092852	53093305	453	-	intron	SLC1A7	0.508469108977778	0.999973739231949	0.286793845462862	1	0.310146483566638	0.997732700004053	0.913875369567659	0.974448897175811	-0.452794329295278	-0.549129473404879	0.0169941073308132	0.0793714322505603	0.0963351441096013
chr1	53210015	53210719	704	+	utr3	CPT2	0.366968642753172	0.999973739231949	0.0362245475201872	1	0.295126515603577	0.997732700004053	0.447106475246109	0.798108135762357	0.174175527296146	0.0812044234360476	0.494349449009798	0.67131915869812	0.0929711038600984
chr1	53210830	53211138	308	+	utr3	CPT2	0.511630453412113	0.999973739231949	0.0548665721874498	1	0.414349120758538	0.997732700004053	0.573379302813599	0.851214720388643	-0.0272876092845138	0.0812044234360476	0.494349449009798	0.67131915869812	-0.108492032720561
chr1	53213263	53213477	214	+	utr3	CPT2	0.487599931237447	0.999973739231949	0.800087630961208	1	0.846182342710302	0.997732700004053	0.189322911280384	0.671523852714968	0.0362917545250725	0.0812044234360476	0.494349449009798	0.67131915869812	-0.0449126689109751
chr1	53213884	53214075	191	+	utr3	CPT2	0.718796095571341	0.999973739231949	0.667102990837548	1	0.70269280499066	0.997732700004053	0.218215417592712	0.692553467328038	-0.451539292986545	0.0812044234360476	0.494349449009798	0.67131915869812	-0.532743716422592
chr1	53214167	53214362	195	+	utr3	CPT2	0.92127002829857	0.999973739231949	0.449351225330549	1	0.586254864768079	0.997732700004053	0.748212840370104	0.916874300793397	-0.578117662384236	0.0812044234360476	0.494349449009798	0.67131915869812	-0.659322085820284
chr1	53214474	53214682	208	-	utr3	C1orf123	0.944839262984655	0.999973739231949	0.265102049189501	1	0.505873378324339	0.997732700004053	0.434918094500367	0.794181520591354	-0.263053513044825	-0.133962382780654	0.256066275108267	0.45162735529732	-0.12909113026417
chr1	53220271	53220381	110	-	exon	C1orf123	0.318634125799158	0.999973739231949	0.846434648721015	1	0.896721250036043	0.997732700004053	0.003675087606405	0.37725017079046	0.25462733549966	-0.133962382780654	0.256066275108267	0.45162735529732	0.388589718280314
chr1	53238412	53238493	81	-	utr5	MAGOH	0.808828763029577	0.999973739231949	0.309629192566447	1	0.464901295788098	0.997732700004053	0.48436763295122	0.812036316722992	-0.100128299888286	-0.153257248666259	0.301977790952218	0.499291992428239	0.053128948777973
chr1	53244120	53244428	308	-	utr3	LRP8	0.376700807970961	0.999973739231949	0.242481992060696	1	0.171876218523742	0.997732700004053	0.435434925638236	0.794259533574516	0.119044956851899	0.309982043764319	0.0888950030683565	0.228117096809344	-0.190937086912419
chr1	53244495	53244739	244	-	utr3	LRP8	0.690461357515047	0.999973739231949	0.48311072199713	1	0.434239655686279	0.997732700004053	0.863681199448213	0.959176603783194	0.386800236685054	0.309982043764319	0.0888950030683565	0.228117096809344	0.0768181929207348
chr1	53245149	53245303	154	-	utr3	LRP8	0.994565210060206	0.999973739231949	0.761641295554642	1	0.856581268118322	0.997732700004053	0.768244338740911	0.92438185645075	0.616507758458944	0.309982043764319	0.0888950030683565	0.228117096809344	0.306525714694625
chr1	53245824	53245904	80	-	utr3	LRP8	0.643120174768172	0.999973739231949	0.98236321327195	1	0.944432731215331	0.997732700004053	0.419659772720444	0.786107348470883	0.0712446755989198	0.309982043764319	0.0888950030683565	0.228117096809344	-0.238737368165399
chr1	53766187	53766398	211	-	utr3	NDC1	0.545665321824334	0.999973739231949	0.36101770818092	1	0.202977145159238	0.997732700004053	0.843149256187907	0.952171913179753	-0.397821470257878	0.585447786169504	0.0105604170582752	0.0585362150927676	-0.983269256427382
chr1	53767789	53768003	214	-	utr3	NDC1	0.359560423517637	0.999973739231949	0.207917920600047	1	0.0249775973584618	0.997732700004053	0.749299063965753	0.917223773859228	-0.0697163030242706	0.585447786169504	0.0105604170582752	0.0585362150927676	-0.655164089193775
chr1	53851759	53852040	281	-	utr3	YIPF1	0.865054927548254	0.999973739231949	0.314055462469974	1	0.416336551281934	0.997732700004053	0.776161208760768	0.927190001353815	-0.482321748146069	0.282637460636597	0.0592494450465448	0.177573665155299	-0.764959208782666
chr1	53912685	53912809	124	+	utr3*	DIO1	0.909728670798676	0.999973739231949	0.686289428113055	1	0.800291845098714	0.997732700004053	0.525455587047237	0.829329738645451	0.343980829059674	-0.611707478500409	0.0440874574518644	0.147328670984532	0.955688307560083
chr1	53952079	53952239	160	+	exon	LRRC42	0.770610287140541	0.999973739231949	0.320921132699595	1	0.496326188619586	0.997732700004053	0.333241993338057	0.747324251921922	0.501002314131062	0.237346287128828	0.186448254872709	0.368311336962675	0.263656027002234
chr1	53967701	53967990	289	+	utr3	LRRC42	0.934894088861727	0.999973739231949	0.320990128334552	1	0.543025381256559	0.997732700004053	0.465723550275243	0.804627633328714	-0.267939708119086	0.237346287128828	0.186448254872709	0.368311336962675	-0.505285995247914
chr1	54053060	54053234	174	-	utr5	TMEM59	0.809534061741183	0.999973739231949	0.611243672761542	1	0.766421756972063	0.997732700004053	0.0193861826696238	0.47320131345527	0.500616164140324	0.322247990636731	0.00981754656275829	0.0559954997727769	0.178368173503593
chr1	54096402	54096952	550	+	utr3	TCEANC2	0.835102348638359	0.999973739231949	0.567747383285548	1	0.686755341780893	0.997732700004053	0.277608442290032	0.722006286761678	0.64757400713153	0.284482967806443	0.00532574139930027	0.0377245286707561	0.363091039325087
chr1	54164773	54164868	95	-	intron	RP11-446E24.4	0.314499926952698	0.999973739231949	0.498859078706848	1	0.562494579184141	0.997732700004053	0.405654187759556	0.782389428014434	-0.133638624731849	-0.635891631549359	0.628903303036902	NA	0.502253006817509
chr1	54173296	54173602	306	-	utr3	CYB5RL	0.935282017047941	0.999973739231949	0.640060333393284	1	0.742920444036285	0.997732700004053	0.242621199403867	0.70585613577409	0.515946653146715	0.380271151052359	0.015631786361641	0.0751718458435133	0.135675502094356
chr1	54173937	54174304	367	-	utr3	CYB5RL	0.251778290326336	0.999973739231949	0.0885458662791091	1	0.113931842699	0.997732700004053	0.585204644263673	0.856203092495124	0.127286744823662	0.380271151052359	0.015631786361641	0.0751718458435133	-0.252984406228697
chr1	54174432	54174795	363	-	utr3	CYB5RL	0.245187348510841	0.999973739231949	0.110330409280386	1	0.142939611354806	0.997732700004053	0.474482195166755	0.808472629155865	0.362759657229713	0.380271151052359	0.015631786361641	0.0751718458435133	-0.0175114938226459
chr1	54200404	54200515	111	+	exon	MRPL37	0.69673090749707	0.999973739231949	0.230411648083432	1	0.548310137411938	0.997732700004053	0.315102240983187	0.739039620846313	-0.00855336704656157	-0.0325560014478385	0.822981587806028	0.90088426816043	0.0240026344012769
chr1	54216224	54216314	90	+	exon	MRPL37	0.910205330322375	0.999973739231949	0.345906690555412	1	0.514757895476848	0.997732700004053	0.717076119407624	0.904401146534599	-0.361340080593148	-0.0325560014478385	0.822981587806028	0.90088426816043	-0.328784079145309
chr1	54218131	54218228	97	+	exon	MRPL37	0.945627591570009	0.999973739231949	0.387271785445095	1	0.574700129229646	0.997732700004053	0.530079824427458	0.831155135088754	-0.35733064085628	-0.0325560014478385	0.822981587806028	0.90088426816043	-0.324774639408442
chr1	54220232	54220643	411	+	exon	MRPL37	0.845968650993591	0.999973739231949	0.504083461283095	1	0.618939529511807	0.997732700004053	0.314057498758683	0.738869110977216	0.229695185051568	-0.0325560014478385	0.822981587806028	0.90088426816043	0.262251186499406
chr1	54224366	54224703	337	+	intron	MRPL37	0.985811264417232	0.999973739231949	0.649475247919397	1	0.756725008862455	0.997732700004053	0.535016150652926	0.833387466817819	0.141663015279438	-0.0325560014478385	0.822981587806028	0.90088426816043	0.174219016727277
chr1	54225067	54225433	366	-	utr3	SSBP3	0.910325121870145	0.999973739231949	0.770712143090803	1	0.766575301512022	0.997732700004053	0.174094464203644	0.663324188379659	-0.611906589179464	0.0353608349504241	0.802477902432416	0.888633276936973	-0.647267424129888
chr1	54225695	54225964	269	-	utr3	SSBP3	0.961288348213356	0.999973739231949	0.476458719705237	1	0.677290657436592	0.997732700004053	0.382338690339434	0.769459958115403	-0.108400863397545	0.0353608349504241	0.802477902432416	0.888633276936973	-0.143761698347969
chr1	54226181	54226618	437	-	utr3	SSBP3	0.6899870447572	0.999973739231949	0.206085124368685	1	0.42569257373132	0.997732700004053	0.807936958639517	0.940125222220335	-0.207470401150931	0.0353608349504241	0.802477902432416	0.888633276936973	-0.242831236101356
chr1	54226862	54226960	98	-	utr3	SSBP3	0.632195684564652	0.999973739231949	0.256329117503226	1	0.476871909862805	0.997732700004053	0.987859064709252	0.999480565534277	-0.592714392484106	0.0353608349504241	0.802477902432416	0.888633276936973	-0.62807522743453
chr1	54237443	54237540	97	+	exon	SSBP3-AS1	0.937519096867542	0.999973739231949	0.777533846779745	1	0.88394868703901	0.997732700004053	0.027370999723511	0.497162074058772	0.185412802858379	-0.251610631591646	0.2553903583493	0.450654421533968	0.437023434450025
chr1	54609084	54609988	904	+	utr3	ACOT11	0.984358598472195	0.999973739231949	0.335423123763711	1	0.435445100963547	0.997732700004053	0.394728914511398	0.776948477554906	-0.476499268632709	-0.0817383386992405	0.647373374192159	0.785693981182395	-0.394760929933468
chr1	54610177	54610268	91	+	utr3	ACOT11	0.907495889366401	0.999973739231949	0.507193669387683	1	0.686862295794904	0.997732700004053	0.962049393930784	0.991125747188463	-0.701899389293683	-0.0817383386992405	0.647373374192159	0.785693981182395	-0.620161050594443
chr1	54623399	54623496	97	-	utr5	FAM151A	0.275836639197783	0.999973739231949	0.582247181813939	1	0.699789933014156	0.997732700004053	0.0725094463044771	0.574749760661471	0.298432673098026	0.0115514218101394	0.939291193473467	0.967893486640312	0.286881251287887
chr1	54741459	54742342	883	+	utr3	MROH7-TTC4	0.192212541823601	0.999973739231949	0.015693041475114	1	0.04257949110181	0.997732700004053	0.828864384634317	0.94720962356392	-0.295545383391153	NA	NA	NA	NA
chr1	54757627	54758000	373	-	utr3	PARS2	0.768760587345042	0.999973739231949	0.475254354792263	1	0.628794065294895	0.997732700004053	0.494053853469688	0.814861209870831	0.294672598160696	0.415654380404298	0.000482646898664778	0.00807468938390296	-0.120981782243602
chr1	54758125	54758830	705	-	exon	PARS2	0.784870227703982	0.999973739231949	0.237220536640316	1	0.362365176163675	0.997732700004053	0.459947545223244	0.802627436291111	0.552442805265155	0.415654380404298	0.000482646898664778	0.00807468938390296	0.136788424860857
chr1	54779779	54779973	194	-	utr3	TTC22	0.753716838763545	0.999973739231949	0.373130490064753	1	0.400844155620487	0.997732700004053	0.929989538297158	0.979885371839272	-0.143400822479035	0.349947398838158	0.01624901120174	0.0771118662983805	-0.493348221317192
chr1	54780884	54781217	333	-	utr3	TTC22	0.928201097000482	0.999973739231949	0.349303299610322	1	0.545894460711078	0.997732700004053	0.519517596420377	0.826980009886756	0.311522245981236	0.349947398838158	0.01624901120174	0.0771118662983805	-0.0384251528569219
chr1	54781266	54781517	251	-	exon	TTC22	0.764713997159614	0.999973739231949	0.650011403122758	1	0.213649968851701	0.997732700004053	0.747122184692264	0.916713541699236	-0.187818124735023	0.349947398838158	0.01624901120174	0.0771118662983805	-0.537765523573181
chr1	54801039	54801219	180	-	utr5	TTC22	0.918069831276688	0.999973739231949	0.652803942305012	1	0.866439874935091	0.997732700004053	0.431258772170322	0.792105401946127	0.492825762984346	0.349947398838158	0.01624901120174	0.0771118662983805	0.142878364146189
chr1	54846775	54846952	177	+	intergenic	NA	0.806604969997517	0.999973739231949	0.443658782071982	1	0.52876843179102	0.997732700004053	0.0779303533596067	0.582831137970912	-0.490430362316161	NA	NA	NA	NA
chr1	54848570	54848746	176	-	utr3*	DHCR24	0.32960600535705	0.999973739231949	0.715527324324794	1	0.743320992536034	0.997732700004053	0.0588841104473409	0.556805944478577	-0.00578914083148022	0.571082018668768	0.00116080313305025	0.0144310997108806	-0.576871159500248
chr1	54849802	54849882	80	-	utr3	DHCR24	0.840409866373819	0.999973739231949	0.290948799387355	1	0.33195307545225	0.997732700004053	0.875272779703205	0.962342555857383	-0.532554414971735	0.571082018668768	0.00116080313305025	0.0144310997108806	-1.1036364336405
chr1	54850125	54850482	357	-	utr3	DHCR24	0.726847511224689	0.999973739231949	0.54671523518011	1	0.622165487878303	0.997732700004053	0.417244144858813	0.785141853822106	0.121703027000622	0.571082018668768	0.00116080313305025	0.0144310997108806	-0.449378991668145
chr1	54850580	54851074	494	-	utr3	DHCR24	0.672701553405415	0.999973739231949	0.178973258766925	1	0.41154280475988	0.997732700004053	0.720492712628461	0.905676050634797	0.239067796014327	0.571082018668768	0.00116080313305025	0.0144310997108806	-0.332014222654441
chr1	54851132	54851760	628	-	utr3	DHCR24	0.974535956144946	0.999973739231949	0.463483297218171	1	0.589963343166058	0.997732700004053	0.46047763277406	0.802627436291111	0.575104678983669	0.571082018668768	0.00116080313305025	0.0144310997108806	0.00402266031490117
chr1	54851856	54852305	449	-	utr3	DHCR24	0.719720741721774	0.999973739231949	0.243877083023376	1	0.238803679096289	0.997732700004053	0.650426611442188	0.880189193969432	0.568562399765212	0.571082018668768	0.00116080313305025	0.0144310997108806	-0.00251961890355512
chr1	54887066	54887191	125	-	utr5	DHCR24	0.972511644956648	0.999973739231949	0.817959826499397	1	0.661170172433933	0.997732700004053	0.532508563044565	0.832315611658856	0.668514036378534	0.571082018668768	0.00116080313305025	0.0144310997108806	0.0974320177097663
chr1	55039565	55039840	275	+	utr5	PCSK9	0.465819397463384	0.999973739231949	0.575215788644702	1	0.321829463959735	0.997732700004053	0.0423459322369023	0.53282650730608	0.096423028360681	-0.0522252739032974	0.861712705317775	0.924637306302529	0.148648302263978
chr1	55045102	55045186	84	+	intron	PCSK9	0.348653623466898	0.999973739231949	0.567171848548338	1	0.614976764437824	0.997732700004053	0.122565153236336	0.621839350592345	-0.52018740648577	-0.0522252739032974	0.861712705317775	0.924637306302529	-0.467962132582472
chr1	55047954	55048047	93	+	intron	PCSK9	0.378416992007357	0.999973739231949	0.29324887972592	1	0.331872944601604	0.997732700004053	0.187954019436205	0.670430644709833	-0.975348890227967	-0.0522252739032974	0.861712705317775	0.924637306302529	-0.923123616324669
chr1	55049198	55049393	195	+	intron	PCSK9	0.982673044886667	0.999973739231949	0.782733543729867	1	0.866717659852077	0.997732700004053	0.239068024523176	0.703656442055556	-0.0468739664795585	-0.0522252739032974	0.861712705317775	0.924637306302529	0.00535130742373893
chr1	55050467	55050687	220	+	intron	PCSK9	0.62866277005896	0.999973739231949	0.45252974595758	1	0.314274319155953	0.997732700004053	0.336818384627841	0.74852189773592	-0.0080047119142454	-0.0522252739032974	0.861712705317775	0.924637306302529	0.044220561989052
chr1	55050934	55051060	126	+	exon	PCSK9	0.901758744283521	0.999973739231949	0.814182134251878	1	0.991244097539397	0.997732700004053	0.194475108228782	0.676257414659271	0.0180555702944873	-0.0522252739032974	0.861712705317775	0.924637306302529	0.0702808441977848
chr1	55051212	55051355	143	+	exon	PCSK9	0.630704065968123	0.999973739231949	0.879252237440052	1	0.909869244732656	0.997732700004053	0.262060415027138	0.713226773805431	-0.0165956323934362	-0.0522252739032974	0.861712705317775	0.924637306302529	0.0356296415098613
chr1	55063747	55064059	312	+	utr3	PCSK9	0.968138541414931	0.999973739231949	0.699307669315449	1	0.715893095151805	0.997732700004053	0.507229036176671	0.821518824565949	0.0109787395223825	-0.0522252739032974	0.861712705317775	0.924637306302529	0.0632040134256799
chr1	55064185	55064689	504	+	utr3	PCSK9	0.887178488699504	0.999973739231949	0.755572807811674	1	0.781926861128149	0.997732700004053	0.284617125504208	0.724926680267676	-0.0382018427623917	-0.0522252739032974	0.861712705317775	0.924637306302529	0.0140234311409057
chr1	55065957	55066128	171	+	utr3*	PCSK9	0.865282900708501	0.999973739231949	0.82412021822269	1	0.966639277770545	0.997732700004053	0.265920518299758	0.715799079353298	0.325006966280768	-0.0522252739032974	0.861712705317775	0.924637306302529	0.377232240184065
chr1	55066498	55066987	489	-	utr3	USP24	0.40256955119906	0.999973739231949	0.238311400740969	1	0.0383725339406334	0.997732700004053	0.438217545970915	0.795404316950158	-0.877770274366038	0.641884108221399	0.0350440402785144	0.126827316281025	-1.51965438258744
chr1	55067025	55067760	735	-	utr3	USP24	0.975440133672119	0.999973739231949	0.64812934453809	1	0.581104019717677	0.997732700004053	0.731807670173191	0.910598981059685	-0.0789758019191861	0.641884108221399	0.0350440402785144	0.126827316281025	-0.720859910140585
chr1	55068650	55069009	359	-	utr3	USP24	0.820688883912027	0.999973739231949	0.537479623448548	1	0.216189483097373	0.997732700004053	0.736461871390185	0.912739884736683	0.259234301770975	0.641884108221399	0.0350440402785144	0.126827316281025	-0.382649806450425
chr1	55072034	55072114	80	-	intron	USP24	0.120227426015651	0.999973739231949	0.228100816003015	1	0.306478121925462	0.997732700004053	0.0448913565686934	0.53678492867652	-0.00363102469195744	0.641884108221399	0.0350440402785144	0.126827316281025	-0.645515132913357
chr1	55216007	55216231	224	+	intergenic	NA	0.084729987824104	0.999973739231949	0.22323682478608	1	0.32170222510831	0.997732700004053	0.0704187876469442	0.572716613525314	0.212669759017461	NA	NA	NA	NA
chr1	56322897	56322979	82	+	intergenic	NA	0.318742830458959	0.999973739231949	0.194491281995175	1	0.275284062228637	0.997732700004053	0.0515318366150894	0.55019471382092	-0.893315627637384	NA	NA	NA	NA
chr1	56496405	56496608	203	-	utr3	PLPP3	0.719082592731559	0.999973739231949	0.311612997434253	1	0.461997325144173	0.997732700004053	0.94676717409965	0.98597631575665	0.502513154505644	0.812510325471565	5.3894280181542e-05	0.00192190708862638	-0.309997170965921
chr1	56579198	56579341	143	-	utr5	PLPP3	0.400776935341612	0.999973739231949	0.179636955137965	1	0.374306243263489	0.997732700004053	0.510862872876632	0.822837828333799	0.438016639304277	0.812510325471565	5.3894280181542e-05	0.00192190708862638	-0.374493686167288
chr1	56704112	56704267	155	+	exon	PRKAA2	0.910050193574251	0.999973739231949	0.634662879107797	1	0.607444357303568	0.997732700004053	0.807769563668723	0.940125222220335	0.502608604182576	0.162673366385508	0.531071498320201	0.699600924098567	0.339935237797068
chr1	56917682	56918085	403	+	utr3	C8A	0.191922842085346	0.999973739231949	0.0637499828933741	1	0.0179233625524757	0.997732700004053	0.679479076214563	0.889757313128498	-1.41279606708438	-0.238697686624628	0.199590912908108	0.3849049590067	-1.17409838045975
chr1	56997910	56998033	123	-	utr3	DAB1	0.993029716521496	0.999973739231949	0.651500720265926	1	0.768608179236687	0.997732700004053	0.627300694620779	0.871550509416918	0.204583746100663	0.100633882037887	0.633221395461129	0.776092577978923	0.103949864062775
chr1	57015111	57015239	128	-	exon	DAB1	0.544664802802439	0.999973739231949	0.831087438836235	1	0.925883216588407	0.997732700004053	0.207521054220696	0.685192086396243	0.483560766251211	0.100633882037887	0.633221395461129	0.776092577978923	0.382926884213323
chr1	58538976	58539192	216	-	exon	OMA1	0.982871859948	0.999973739231949	0.703027331605258	1	0.724144245789477	0.997732700004053	0.53860729389104	0.834716419102498	0.633009302092243	0.197959371629639	0.409901324344399	0.599094277699218	0.435049930462604
chr1	58682017	58682186	169	-	exon	MYSM1	0.97747311828621	0.999973739231949	0.733960462809438	1	0.511790084996618	0.997732700004053	0.729936854493265	0.909620485630692	-0.513412697422511	0.338812859371283	0.347597155250284	0.542995372761002	-0.852225556793794
chr1	58682336	58682486	150	-	exon	MYSM1	0.682942877545252	0.999973739231949	0.517651125553355	1	0.389824929255545	0.997732700004053	0.900467801656848	0.970103733767188	-0.25115886872064	0.338812859371283	0.347597155250284	0.542995372761002	-0.589971728091924
chr1	58781558	58782270	712	-	utr3	JUN	0.929700323545483	0.999973739231949	0.231058370767934	1	0.291616152669199	0.997732700004053	0.477540919085386	0.809351789878037	-0.0133465924788998	0.140381964683731	0.389984665483236	0.581746024162668	-0.153728557162631
chr1	58782652	58783363	711	-	utr5	JUN	0.511451368710329	0.999973739231949	0.857535722206443	1	0.966502075926879	0.997732700004053	0.0349894482505094	0.516053514762742	0.272822318239227	0.140381964683731	0.389984665483236	0.581746024162668	0.132440353555495
chr1	58783518	58783758	240	-	utr5	JUN	0.792474007461012	0.999973739231949	0.740124936462241	1	0.848039050591427	0.997732700004053	0.254457793219604	0.710857472516222	0.147836673710149	0.140381964683731	0.389984665483236	0.581746024162668	0.0074547090264182
chr1	58783893	58784037	144	-	utr5	JUN	0.384715809378521	0.999973739231949	0.665645277387231	1	0.599196750802877	0.997732700004053	0.256319930818918	0.710857472516222	0.552720811533561	0.140381964683731	0.389984665483236	0.581746024162668	0.41233884684983
chr1	58813827	58813936	109	+	intron	LINC01135	0.442436001902262	0.999973739231949	0.618173938924916	1	0.775677175915143	0.997732700004053	0.161544106751604	0.656487496874614	0.554547262090659	0.137247008725928	0.859451307495772	NA	0.417300253364731
chr1	58815874	58815967	93	+	intron	LINC01135	0.573825913245988	0.999973739231949	0.396123270994903	1	0.403848703317674	0.997732700004053	0.936725927412812	0.982163758060961	-0.742206262712351	0.137247008725928	0.859451307495772	NA	-0.87945327143828
chr1	59893464	59893635	171	-	utr3	CYP2J2	0.672203284647963	0.999973739231949	0.759137858576337	1	0.891979485272191	0.997732700004053	0.565169472009913	0.848164145965805	-0.135956032377493	0.240944659057887	0.135208840859596	0.298908440673737	-0.37690069143538
chr1	59926603	59926709	106	-	exon	CYP2J2	0.955716932004029	0.999973739231949	0.697293503563916	1	0.863979146266143	0.997732700004053	0.154204915819405	0.64980079558205	0.275035308668307	0.240944659057887	0.135208840859596	0.298908440673737	0.0340906496104198
chr1	60568308	60568510	202	-	intron	RP11-776H12.1	0.938591051361397	0.999973739231949	0.754198304708682	1	0.765251913841646	0.997732700004053	0.847579258985761	0.953556713836966	0.464878329704906	0.145082116372656	0.573557224938583	0.732057384681004	0.319796213332249
chr1	60580093	60580360	267	-	intron	RP11-776H12.1	0.152150768940925	0.999973739231949	0.281409346557006	1	0.26870481729824	0.997732700004053	0.0356772310231197	0.519222514535753	0.19035154980602	0.145082116372656	0.573557224938583	0.732057384681004	0.045269433433364
chr1	60595617	60595768	151	-	exon	RP11-776H12.1	0.74412570647935	0.999973739231949	0.913730449737326	1	0.89153385272144	0.997732700004053	0.142072310609281	0.640253447484457	0.614234289036929	0.145082116372656	0.573557224938583	0.732057384681004	0.469152172664272
chr1	61088306	61088622	316	+	exon	NFIA	0.696146361288062	0.999973739231949	0.39358255709453	1	0.373128817085229	0.997732700004053	0.639612573539242	0.874876732021683	0.00798445758350185	-0.239772386374464	0.229677881933811	0.421956559701177	0.247756843957966
chr1	61455346	61455472	126	+	utr3	NFIA	0.331718104917611	0.999973739231949	0.61129988787219	1	0.584462091547786	0.997732700004053	0.14011695323494	0.639196198217174	0.904072312507449	-0.239772386374464	0.229677881933811	0.421956559701177	1.14384469888191
chr1	61455584	61455686	102	+	utr3	NFIA	0.686599786816941	0.999973739231949	0.440902921270969	1	0.432941976364516	0.997732700004053	0.809919231476484	0.941080360680514	-0.226733457474183	-0.239772386374464	0.229677881933811	0.421956559701177	0.0130389289002805
chr1	62238159	62238314	155	-	utr3	KANK4	0.601803707847694	0.999973739231949	0.944403138159844	1	0.903260598755335	0.997732700004053	0.199079027435663	0.679754024503624	0.548216480300296	0.604784505677087	0.000457432851890934	0.00779498253397287	-0.0565680253767912
chr1	62273404	62274060	656	-	exon	KANK4	0.729322796487868	0.999973739231949	0.280530519126538	1	0.311819210826047	0.997732700004053	0.691364941759477	0.894390878880497	0.643680823371222	0.604784505677087	0.000457432851890934	0.00779498253397287	0.0388963176941346
chr1	62274752	62274978	226	-	exon	KANK4	0.55932424956223	0.999973739231949	0.286778650895604	1	0.339328906029223	0.997732700004053	0.235366189269368	0.700689119743283	0.5260722788405	0.604784505677087	0.000457432851890934	0.00779498253397287	-0.0787122268365871
chr1	62437004	62437167	163	+	utr5	USP1	0.927880949613444	0.999973739231949	0.693611407086086	1	0.659954974572665	0.997732700004053	0.0319057741874068	0.511168986917153	0.280035853492843	-0.144207450053997	0.556454922218479	0.719530898610637	0.42424330354684
chr1	62444866	62445123	257	+	exon	USP1	0.533730859002298	0.999973739231949	0.290820955133617	1	0.0128551784748585	0.997732700004053	0.894240384262155	0.968338227561984	-1.12059060976849	-0.144207450053997	0.556454922218479	0.719530898610637	-0.976383159714497
chr1	62445207	62445393	186	+	exon	USP1	0.974218593433062	0.999973739231949	0.679443529207085	1	0.481885344805208	0.997732700004053	0.785903683385633	0.930971169186895	-0.410167648725912	-0.144207450053997	0.556454922218479	0.719530898610637	-0.265960198671915
chr1	62450246	62450834	588	+	exon	USP1	0.412423576298694	0.999973739231949	0.224505427326796	1	0.111262217512282	0.997732700004053	0.820516630863053	0.944480803168556	-0.182488208394671	-0.144207450053997	0.556454922218479	0.719530898610637	-0.0382807583406739
chr1	62607203	62607283	80	-	intron	DOCK7	0.672009186136452	0.999973739231949	0.817766255359409	1	0.930741135849977	0.997732700004053	0.752382425297769	0.918552599323871	-0.73695395368741	0.841830420104411	0.0107128593558116	0.058961990632401	-1.57878437379182
chr1	62818972	62819080	108	+	exon	ATG4C	0.762585021718086	0.999973739231949	0.993744863618307	1	0.942290698048066	0.997732700004053	0.412008469038493	0.783813606763968	0.477618943261234	0.283919533540256	0.364146788956478	0.55723740526197	0.193699409720977
chr1	63370952	63371032	80	+	utr5	ALG6	0.0291595094560518	0.999973739231949	0.01633105359342	1	0.0213511778648676	0.997732700004053	0.113926741497419	0.61346433626657	-0.343670625963591	0.321725864733471	0.149998415653567	0.319481492924484	-0.665396490697062
chr1	63593338	63593550	212	+	utr5	PGM1	0.634899499751986	0.999973739231949	0.9319829036916	1	0.998705199730934	0.998988511424736	0.0747280754353596	0.578873211390757	0.396299455170286	0.179973334397413	0.332915742036029	0.52973860186444	0.216326120772873
chr1	63594113	63594234	121	+	utr5	PGM1	0.0134319733479673	0.999973739231949	0.0502927827944733	1	0.330669656695736	0.997732700004053	0.0427726857733328	0.533597787576949	-0.194047713470949	0.179973334397413	0.332915742036029	0.52973860186444	-0.374021047868362
chr1	63594555	63594635	80	+	intron	PGM1	0.215959097109822	0.999973739231949	0.355443537274205	1	0.391266410719835	0.997732700004053	0.0708004741498512	0.572927333270146	-0.903210002229093	0.179973334397413	0.332915742036029	0.52973860186444	-1.08318333662651
chr1	63659731	63659912	181	+	utr3	PGM1	0.902241972366734	0.999973739231949	0.308354892797675	1	0.519079252367582	0.997732700004053	0.39274934398596	0.77535928033558	-0.227422867046513	0.179973334397413	0.332915742036029	0.52973860186444	-0.407396201443926
chr1	64179040	64179152	112	+	utr3	ROR1	0.194938103522341	0.999973739231949	0.164192693787731	1	0.156664605835593	0.997732700004053	0.264546887990853	0.714708915500052	-1.54804733907975	0.081142011772188	0.768775039813935	0.867007002214288	-1.62918935085194
chr1	64691368	64692261	893	+	utr3	CACHD1	0.971896212958962	0.999973739231949	0.526697619572062	1	0.590687334860859	0.997732700004053	0.511764978670011	0.82336433957378	0.898900300485929	1.26196880843141	2.71409809029361e-09	4.31668254267564e-06	-0.363068507945476
chr1	64777832	64778018	186	+	exon	RAVER2	0.763761534894529	0.999973739231949	0.513605186376017	1	0.449368864634522	0.997732700004053	0.649011333683474	0.879510405433643	1.09821434936622	0.502749401949515	0.0447669454879255	0.148499029269388	0.5954649474167
chr1	64831103	64831210	107	+	utr3	RAVER2	0.123990241956765	0.999973739231949	0.0723348150013628	1	0.103878480008139	0.997732700004053	0.158231792652699	0.653163798845376	-0.186901369833241	0.502749401949515	0.0447669454879255	0.148499029269388	-0.689650771782756
chr1	64832924	64833112	188	+	utr3	RAVER2	0.802378751428125	0.999973739231949	0.936651957693437	1	0.862668234947106	0.997732700004053	0.0986990541864113	0.600087072905233	-0.633657366959058	0.502749401949515	0.0447669454879255	0.148499029269388	-1.13640676890857
chr1	64834234	64834416	182	-	utr3	JAK1	0.10309325278933	0.999973739231949	0.0501830289177586	1	0.0310211384412055	0.997732700004053	0.515357963758635	0.825108605693001	-0.408502382644629	0.903293294480163	5.0943691043137e-06	0.000427380174091528	-1.31179567712479
chr1	65255071	65255524	453	+	intron	DNAJC6	0.557883898775629	0.999973739231949	0.952448836319696	1	0.966863111659409	0.997732700004053	0.311348221207407	0.737766728226823	0.276045879996587	1.10152960099952	0.00018308020433227	0.00425706085258769	-0.825483721002931
chr1	65255600	65255706	106	+	intron	DNAJC6	0.982345844649496	0.999973739231949	0.713603347948582	1	0.734363707563935	0.997732700004053	0.38160029554744	0.769310245959924	0.55841870733786	1.10152960099952	0.00018308020433227	0.00425706085258769	-0.543110893661657
chr1	65432349	65432504	155	+	utr3	LEPROT	0.929399117400178	0.999973739231949	0.593922089663969	1	0.514859926669101	0.997732700004053	0.424832129406448	0.788620982903617	0.0646415822391525	0.139836395410609	0.436271731238981	0.622235486673535	-0.0751948131714564
chr1	65434944	65435095	151	+	utr3	LEPROT	0.953458439552721	0.999973739231949	0.764321999721974	1	0.705513951067099	0.997732700004053	0.415922189882158	0.784780710141711	-0.258207705502881	0.139836395410609	0.436271731238981	0.622235486673535	-0.39804410091349
chr1	66984576	66984884	308	+	exon	MIER1	0.771521638202861	0.999973739231949	0.511916834026027	1	0.194814117528995	0.997732700004053	0.929563958381353	0.97985269656867	0.221035068553539	-0.0349900473067345	0.91355582984978	0.953857999594127	0.256025115860274
chr1	67004173	67004412	239	-	utr3	SLC35D1	0.653528112806771	0.999973739231949	0.938026630132671	1	0.926376656432314	0.997732700004053	0.0765951739331636	0.580685103862625	1.2577933370086	0.846605227436315	8.82790269180816e-05	0.00262759870301222	0.41118810957229
chr1	67413020	67413281	261	-	utr3	SERBP1	0.135514899013376	0.999973739231949	0.0588586620828018	1	0.0100068601969924	0.997732700004053	0.614789750673957	0.866216164801596	-0.775386273044075	-0.0395652388815408	0.839255447873272	0.91171245480227	-0.735821034162534
chr1	67415174	67415286	112	-	exon	SERBP1	0.789013348426619	0.999973739231949	0.853427052122679	1	0.539856347691055	0.997732700004053	0.00508162691402003	0.399642994391762	-0.110854959246516	-0.0395652388815408	0.839255447873272	0.91171245480227	-0.0712897203649752
chr1	67426211	67426305	94	-	exon	SERBP1	0.840087652170688	0.999973739231949	0.406384617201965	1	0.367857953653315	0.997732700004053	0.138443240191487	0.638203413598325	-0.0290726411370703	-0.0395652388815408	0.839255447873272	0.91171245480227	0.0104925977444705
chr1	67685227	67685335	108	+	utr5	GADD45A	0.791649905434336	0.999973739231949	0.639564251754264	1	0.61820984169056	0.997732700004053	0.928978830736955	0.979744148335124	0.326783977626231	0.024980696475134	0.872163019839938	0.930202550983544	0.301803281151097
chr1	67687718	67688027	309	+	utr3	GADD45A	0.915284726781587	0.999973739231949	0.358573489290383	1	0.487589774547035	0.997732700004053	0.504674522804618	0.820189787535441	-0.0796754764535111	0.024980696475134	0.872163019839938	0.930202550983544	-0.104656172928645
chr1	68482112	68482201	89	-	exon	DEPDC1	0.496215916987023	0.999973739231949	0.365698708301356	1	0.190962368593346	0.997732700004053	0.0521110312775996	0.55019471382092	1.43075564068449	0.385356027854781	0.214349854676941	0.402756298850093	1.04539961282971
chr1	68942668	68942851	183	+	intergenic	NA	0.593865842759083	0.999973739231949	0.912253972085926	1	0.932377760198659	0.997732700004053	0.111951739172082	0.612555166515809	-0.00672845330791282	NA	NA	NA	NA
chr1	68942960	68943225	265	+	intergenic	NA	0.592729181192451	0.999973739231949	0.962452653406158	1	0.98734265217017	0.997732700004053	0.15926525679952	0.653784862940104	-0.319138258951153	NA	NA	NA	NA
chr1	70249896	70249980	84	+	exon	SRSF11	0.628319460808247	0.999973739231949	0.970746282249664	1	0.764412524400386	0.997732700004053	0.216484700348651	0.691080248284438	-0.702193909796734	-0.63642900359756	0.0299084001570404	0.11447217316922	-0.0657649061991747
chr1	70250339	70250847	508	+	utr3	SRSF11	0.916173114100578	0.999973739231949	0.579800695395985	1	0.184395870050911	0.997732700004053	0.792126293000669	0.933341128712931	-0.92725691757498	-0.63642900359756	0.0299084001570404	0.11447217316922	-0.29082791397742
chr1	70262584	70262721	137	-	utr3	ANKRD13C	0.753151223858003	0.999973739231949	0.476023122462947	1	0.375703297450055	0.997732700004053	0.9276361490071	0.979096830852621	0.687694032769593	0.654479668142895	0.00301663110263686	0.0264030244134728	0.0332143646266987
chr1	70354585	70354668	83	-	utr5	ANKRD13C	0.449601733027303	0.999973739231949	0.242625199731442	1	0.52360781178709	0.997732700004053	0.55274189483487	0.84211826435146	0.178339100121213	0.654479668142895	0.00301663110263686	0.0264030244134728	-0.476140568021681
chr1	70354855	70354943	88	+	utr5	HHLA3	0.992465144891541	0.999973739231949	0.555536332611189	1	0.794352184523675	0.997732700004053	0.016911281965128	0.472966057197	-0.354418113462687	-0.328835475464171	0.0507489346836249	0.161299938015886	-0.0255826379985161
chr1	70367748	70367985	237	+	utr3	HHLA3	0.558015495822314	0.999973739231949	0.231941795439575	1	0.323725338756519	0.997732700004053	0.424620402975521	0.788620982903617	-0.730354566056154	-0.328835475464171	0.0507489346836249	0.161299938015886	-0.401519090591983
chr1	71054567	71054728	161	+	intron	ZRANB2-AS1	0.891671897220464	0.999973739231949	0.948153100915894	1	0.952382409930969	0.997732700004053	0.871515038993339	0.961471075651933	-1.18228337656271	-0.491332246349753	0.508829329404117	NA	-0.690951130212954
chr1	72688883	72688971	88	+	intergenic	NA	0.447783421206026	0.999973739231949	0.348852581233165	1	0.321346041118884	0.997732700004053	0.985463257230478	0.998782387301166	0.781274452192358	NA	NA	NA	NA
chr1	74204915	74205039	124	+	exon	FPGT	0.17990349054659	0.999973739231949	0.342880118489794	1	0.126151517763072	0.997732700004053	0.000311021811212231	0.170177192738278	1.85529668761285	0.933579411150329	0.00226254546460981	0.0218111197084895	0.921717276462519
chr1	74733158	74733334	176	-	utr5	CRYZ	0.712305408456679	0.999973739231949	0.374722393758405	1	0.398516076315435	0.997732700004053	0.758712315374973	0.920622847995612	0.158811475314444	0.441489417730445	0.132102261181467	0.29440108781002	-0.282677942416
[truncated: 30,204 more rows]
