# Supplementary material for: Limits in the detection of m6A changes using MeRIP/m6A-seq
Source: Sci Rep. 2020 Apr 20;10:6590. doi: 10.1038/s41598-020-63355-3 (PMC7170965; doi:10.1038/s41598-020-63355-3)
Supplement: Supplementary file 3 — Supplementary information 3. [file 41598_2020_63355_MOESM3_ESM.zip › additional_file4_v2/macs2_deq_results/tan_kshv_2018_deq_results.txt]

seqnames	start	end	width	strand	annot	main.gene	deseq2.p	deseq2.padj	edger.p	edger.padj	qnb.p	qnb.padj	peak.l2fc	gene.l2fc	gene.p	gene.padj	diff.l2fc
chr1	916952	917195	243	-	exon	RP11-54O7.3	0.901895950645966	1	0.917109298445541	1	0.861782356803369	0.998424628303129	-4.09773123315743	-4.26772401265189	5.0593601068685e-18	1.95987867033319e-16	0.169992779494465
chr1	917291	918156	865	-	exon	RP11-54O7.3	0.583410133177029	1	0.551237703944917	1	0.57584209884255	0.998424628303129	-4.62250716130106	-4.26772401265189	5.0593601068685e-18	1.95987867033319e-16	-0.354783148649165
chr1	918634	918741	107	-	exon	RP11-54O7.3	0.344616227745632	1	0.35284817009518	1	0.629018634309229	0.998424628303129	-6.96829489779872	-4.26772401265189	5.0593601068685e-18	1.95987867033319e-16	-2.70057088514683
chr1	918876	919087	211	-	exon	RP11-54O7.3	0.626980997101019	1	0.606762875197675	1	0.739967735809094	0.998424628303129	-4.59575779575558	-4.26772401265189	5.0593601068685e-18	1.95987867033319e-16	-0.328033783103685
chr1	919183	921403	2220	-	exon	RP11-54O7.3	0.983154298202997	1	0.967252392309362	1	0.953270325412581	0.998424628303129	-4.14564637757906	-4.26772401265189	5.0593601068685e-18	1.95987867033319e-16	0.122077635072829
chr1	922258	922509	251	+	utr5*	SAMD11	0.902067849136646	1	0.894399745714186	1	0.864797157218133	0.998424628303129	-4.94429025313192	-4.08182207416092	1.33586250367488e-06	1.32208065656142e-05	-0.862468178971003
chr1	924115	924244	129	+	utr5	SAMD11	0.29689882911385	1	0.123812410585215	1	0.245449081247867	0.998424628303129	-3.02281405333727	-4.08182207416092	1.33586250367488e-06	1.32208065656142e-05	1.05900802082365
chr1	924746	925179	433	+	utr5	SAMD11	0.430402253026674	1	0.413286620181559	1	0.306743556499858	0.998424628303129	-4.04490970196438	-4.08182207416092	1.33586250367488e-06	1.32208065656142e-05	0.0369123721965376
chr1	939490	939590	100	+	intron	SAMD11	0.501286175039344	1	0.471842741837308	1	0.626682042687438	0.998424628303129	-5.87169518411946	-4.08182207416092	1.33586250367488e-06	1.32208065656142e-05	-1.78987310995854
chr1	939865	940103	238	+	intron	SAMD11	0.308938622169225	1	0.290839567311623	1	0.414323033795988	0.998424628303129	-5.3142246662617	-4.08182207416092	1.33586250367488e-06	1.32208065656142e-05	-1.23240259210078
chr1	942809	943298	489	+	utr3	SAMD11	0.475217830887831	1	0.465040680545717	1	0.294393050603308	0.998424628303129	-3.21838714192589	-4.08182207416092	1.33586250367488e-06	1.32208065656142e-05	0.863434932235027
chr1	944252	944487	235	+	utr3	SAMD11	0.00477472020543982	0.750814583836475	0.00123904534856454	1	0.0269330946129213	0.998424628303129	-2.71057266591929	-4.08182207416092	1.33586250367488e-06	1.32208065656142e-05	1.37124940824163
chr1	960613	960727	114	+	utr5	KLHL17	0.476533297024023	1	0.464544232718037	1	0.571753292626506	0.998424628303129	0.617949895383356	-0.279068321466583	0.385344171801217	0.595616346746287	0.897018216849939
chr1	965763	965968	205	+	utr3*	KLHL17	0.977655477837362	1	0.970768820763201	1	0.949811082284173	0.998424628303129	1.38648016047925	-0.279068321466583	0.385344171801217	0.595616346746287	1.66554848194583
chr1	1000441	1000637	196	+	utr5*	ISG15	0.633578765181649	1	0.636455920792093	1	0.70021096499136	0.998424628303129	0.956439374805056	3.23570176408802	4.70599004114605e-78	2.94015777801448e-75	-2.27926238928296
chr1	1013973	1014240	267	+	utr5	ISG15	0.477000631379337	1	0.735078333930096	1	0.774990172539453	0.998424628303129	3.44605139749057	3.23570176408802	4.70599004114605e-78	2.94015777801448e-75	0.210349633402557
chr1	1020169	1020272	103	+	utr5	AGRN	0.337062919255111	1	0.344021526647159	1	0.289225106459946	0.998424628303129	1.02615080287808	-0.0580994368456096	0.851768506154774	0.924421692618022	1.08425023972369
chr1	1048831	1048931	100	+	exon	AGRN	0.837446531558674	1	0.870412235528941	1	0.846339427133096	0.998424628303129	0.207304499131481	-0.0580994368456096	0.851768506154774	0.924421692618022	0.26540393597709
chr1	1054998	1055817	819	+	utr3	AGRN	0.65903119271457	1	0.541223869256709	1	0.583152837762954	0.998424628303129	-0.248252441439591	-0.0580994368456096	0.851768506154774	0.924421692618022	-0.190153004593981
chr1	1063246	1063358	112	-	exon	RP11-54O7.18	0.143457730591373	1	0.131426256728412	1	0.332184080597984	0.998424628303129	1.29893486185937	1.78179007434324	0.000350713677181878	0.00201762589446232	-0.482855212483872
chr1	1065764	1066251	487	+	exon	RP11-465B22.3	0.464398429977807	1	0.651616306230066	1	0.747066872983457	0.998424628303129	2.01093000963552	1.56973111241704	7.16992027311507e-08	8.7482362230707e-07	0.441198897218475
chr1	1081851	1084065	2214	-	utr3	C1orf159	0.596393765107987	1	0.477774570258476	1	0.62644605017629	0.998424628303129	-0.911028032577553	-0.660007157588348	0.00835992957110307	0.0314009625295973	-0.251020874989205
chr1	1084341	1084524	183	-	utr3	C1orf159	0.00181851456319139	0.421519134268017	0.00231648553764112	1	0.0956729075599479	0.998424628303129	1.18043632260513	-0.660007157588348	0.00835992957110307	0.0314009625295973	1.84044348019348
chr1	1085934	1086144	210	-	utr3	C1orf159	0.000543199727531514	0.161090672138243	0.00122368261115399	1	0.0997610670016499	0.998424628303129	0.93306973142378	-0.660007157588348	0.00835992957110307	0.0314009625295973	1.59307688901213
chr1	1086636	1086857	221	-	intron	C1orf159	0.00041489886511945	0.132807151015854	0.000280659252675971	1	0.00423226310531648	0.998424628303129	4.23368763091922	-0.660007157588348	0.00835992957110307	0.0314009625295973	4.89369478850756
chr1	1087053	1087482	429	-	utr3	C1orf159	2.52266680658412e-07	0.000423934156846461	3.59690279098728e-07	0.00725783045165412	0.000241894300326076	0.194483017462165	2.70576037266985	-0.660007157588348	0.00835992957110307	0.0314009625295973	3.3657675302582
chr1	1088521	1088826	305	-	intron	C1orf159	0.0054049771842913	0.80144683748837	0.00497281705557388	1	0.0223367843909951	0.998424628303129	3.99881874311855	-0.660007157588348	0.00835992957110307	0.0314009625295973	4.65882590070689
chr1	1089161	1089552	391	-	intron	C1orf159	0.129833281325294	1	0.110534756971457	1	0.135546235629253	0.998424628303129	3.49019982990583	-0.660007157588348	0.00835992957110307	0.0314009625295973	4.15020698749418
chr1	1089763	1090004	241	-	intron	C1orf159	0.0901116443643677	1	0.0941742040614007	1	0.208051029274948	0.998424628303129	3.52770959898357	-0.660007157588348	0.00835992957110307	0.0314009625295973	4.18771675657192
chr1	1090314	1090640	326	-	utr3	C1orf159	0.0141875157661303	1	0.00995433439415941	1	0.0427505386942645	0.998424628303129	1.24822726028039	-0.660007157588348	0.00835992957110307	0.0314009625295973	1.90823441786874
chr1	1090795	1091090	295	-	utr3	C1orf159	0.00011007071684823	0.05258533332324	0.000102271226221871	1	0.000266477537695631	0.198377722506747	2.8752783108333	-0.660007157588348	0.00835992957110307	0.0314009625295973	3.53528546842165
chr1	1091470	1091590	120	-	utr5	C1orf159	0.594597274602768	1	0.660099343173104	1	0.823459621522865	0.998424628303129	-0.243319549033554	-0.660007157588348	0.00835992957110307	0.0314009625295973	0.416687608554794
chr1	1093126	1093278	152	-	intron	C1orf159	0.325306624466613	1	0.314125350464604	1	0.454193767863112	0.998424628303129	0.211227035823846	-0.660007157588348	0.00835992957110307	0.0314009625295973	0.871234193412194
chr1	1125535	1125807	272	+	intergenic	NA	0.64343169902246	1	0.584952638933014	1	0.712004419196373	0.998424628303129	0.633760698425381	NA	NA	NA	NA
chr1	1126106	1126272	166	+	intergenic	NA	0.718431722479216	1	0.718278225178643	1	0.810599722710245	0.998424628303129	0.703572299627476	NA	NA	NA	NA
chr1	1126654	1126777	123	+	intergenic	NA	0.367127414398661	1	0.303846802908339	1	0.528962311498832	0.998424628303129	0.743708895077119	NA	NA	NA	NA
chr1	1161019	1161594	575	+	intergenic	NA	0.95243942635366	1	0.98754461552595	1	0.980917432500044	0.998424628303129	0.920654395590957	NA	NA	NA	NA
chr1	1169879	1170112	233	+	exon	RP11-465B22.8	0.169061996994514	1	0.199898070386845	1	0.389548312240359	0.998424628303129	-0.555651395181842	-1.08178767320744	0.0104909208358695	0.0379697544454016	0.526136278025602
chr1	1217025	1217235	210	-	utr3	SDF4	0.30062932111366	1	0.317036876913097	1	0.467779673119714	0.998424628303129	0.133853944047071	0.171775030675983	0.478322369243489	0.678275205085658	-0.0379210866289119
chr1	1217337	1217539	202	-	utr3	SDF4	0.364744299594228	1	0.36968736368317	1	0.200480272153115	0.998424628303129	0.67284784780018	0.171775030675983	0.478322369243489	0.678275205085658	0.501072817124197
chr1	1223926	1224033	107	-	exon	SDF4	0.743691199498863	1	0.625011187959418	1	0.797154758576381	0.998424628303129	0.116187758487712	0.171775030675983	0.478322369243489	0.678275205085658	-0.0555872721882701
chr1	1228856	1228978	122	-	utr5	SDF4	0.65394927694691	1	0.700473002228894	1	0.755654872465943	0.998424628303129	0.375074499218013	0.171775030675983	0.478322369243489	0.678275205085658	0.20329946854203
chr1	1232572	1232816	244	+	exon	B3GALT6	0.38607745616952	1	0.394167032927691	1	0.269805667991065	0.998424628303129	0.766283072078992	-0.163445398652621	0.579865015554003	0.757221232058997	0.929728470731613
chr1	1232873	1234966	2093	+	utr3	B3GALT6	0.678308909996083	1	0.728407032794855	1	0.701332757680304	0.998424628303129	0.0427260470008302	-0.163445398652621	0.579865015554003	0.757221232058997	0.206171445653452
chr1	1254973	1255487	514	-	utr3	UBE2J2	0.997073083846123	1	0.895106616523687	1	0.970965405966163	0.998424628303129	-0.534908665578065	-0.56639182102778	0.0069862827653254	0.0269219936517347	0.0314831554497154
chr1	1306883	1307011	128	-	intron	ACAP3	0.969226106050756	1	0.917448141694239	1	0.964601467813685	0.998424628303129	-0.811537343623957	-0.39252965312728	0.198005326989032	0.379859680136583	-0.419007690496676
chr1	1309017	1309170	153	+	utr5	PUSL1	0.863386818270152	1	0.836629635076172	1	0.951910914237556	0.998424628303129	-0.629181096033879	-0.743870303387836	0.0114388568956151	0.0408611794883213	0.114689207353957
chr1	1311697	1311830	133	-	utr3	CPSF3L	0.205024588361935	1	0.24481309179747	1	0.631148662268727	0.998424628303129	-0.774228434922119	-0.592377550437634	0.00178088334348004	0.00832399837852189	-0.181850884484484
chr1	1312870	1313495	625	-	utr3	CPSF3L	0.502325801014094	1	0.420820839588828	1	0.706108767809223	0.998424628303129	-0.709849272504315	-0.592377550437634	0.00178088334348004	0.00832399837852189	-0.117471722066681
chr1	1313567	1313697	130	-	utr3	CPSF3L	0.894514432244066	1	0.834770775116098	1	0.922850535006286	0.998424628303129	-0.382312741468466	-0.592377550437634	0.00178088334348004	0.00832399837852189	0.210064808969168
chr1	1313872	1314222	350	-	utr3	CPSF3L	0.312875800563037	1	0.458923666971537	1	0.686559740533746	0.998424628303129	-0.328308423011887	-0.592377550437634	0.00178088334348004	0.00832399837852189	0.264069127425747
chr1	1314311	1314788	477	-	utr3	CPSF3L	0.873598646157212	1	0.969037078448016	1	0.96047398705869	0.998424628303129	-0.813506879015598	-0.592377550437634	0.00178088334348004	0.00832399837852189	-0.221129328577964
chr1	1314909	1315670	761	-	utr3	CPSF3L	0.0990251422847947	1	0.110927371215134	1	0.451177694464413	0.998424628303129	-0.865397941629888	-0.592377550437634	0.00178088334348004	0.00832399837852189	-0.273020391192254
chr1	1318874	1319287	413	-	exon	CPSF3L	0.222800312675168	1	0.267626859732813	1	0.499443406831793	0.998424628303129	-1.23431575344549	-0.592377550437634	0.00178088334348004	0.00832399837852189	-0.641938203007859
chr1	1319308	1319580	272	-	utr3	CPSF3L	0.233982472495542	1	0.323137520224403	1	0.629335792874695	0.998424628303129	-0.942752827721526	-0.592377550437634	0.00178088334348004	0.00832399837852189	-0.350375277283892
chr1	1324847	1325044	197	+	utr5	CPTP	0.490651019089263	1	0.493424676298011	1	0.623918692713015	0.998424628303129	-0.192252310306498	-0.51553054939187	0.0845916611006187	0.201876632162358	0.323278239085373
chr1	1327401	1328823	1422	+	utr3	CPTP	0.770076920928718	1	0.68172046309059	1	0.658158446134639	0.998424628303129	-0.531025395327002	-0.51553054939187	0.0845916611006187	0.201876632162358	-0.0154948459351318
chr1	1335765	1336298	533	-	utr3	DVL1	0.850404365704909	1	0.727423088822274	1	0.88499500434684	0.998424628303129	-1.04036049291433	-1.03408572275773	4.60834117856424e-05	0.000329979217936755	-0.00627477015659572
chr1	1352275	1352626	351	-	utr3*	MXRA8	0.167496817529487	1	0.155086639661355	1	0.355775217119361	0.998424628303129	-0.913599079939976	0.0969773163851423	0.787905234805737	0.890156523065466	-1.01057639632512
chr1	1352930	1353294	364	-	utr3	MXRA8	0.577314097862024	1	0.484400034020461	1	0.749187084749763	0.998424628303129	-0.127490451011834	0.0969773163851423	0.787905234805737	0.890156523065466	-0.224467767396976
chr1	1355633	1355779	146	-	exon	MXRA8	0.947769224544784	1	0.922237310728399	1	0.964929954053066	0.998424628303129	0.213916116758138	0.0969773163851423	0.787905234805737	0.890156523065466	0.116938800372996
chr1	1357245	1357471	226	-	intron	MXRA8	0.0940309058714622	1	0.0772937005441835	1	0.296644989850878	0.998424628303129	-1.27772098378023	0.0969773163851423	0.787905234805737	0.890156523065466	-1.37469830016537
chr1	1374211	1374470	259	-	exon	AURKAIP1	0.466975556551785	1	0.536613118960071	1	0.666574162936352	0.998424628303129	-0.554848361523394	-0.835538277954335	7.16254361122285e-05	0.00048913267273278	0.280689916430941
chr1	1375043	1375304	261	-	utr5	AURKAIP1	0.609570270729106	1	0.631306237061927	1	0.618514784191321	0.998424628303129	-0.410726747012758	-0.835538277954335	7.16254361122285e-05	0.00048913267273278	0.424811530941577
chr1	1385820	1386183	363	-	exon	CCNL2	0.623945777383403	1	0.555220415334657	1	0.676012631528805	0.998424628303129	-0.0665446212219738	0.394131061623641	0.0727367258141699	0.180020625819001	-0.460675682845615
chr1	1386872	1387298	426	-	utr3	CCNL2	0.785480527021036	1	0.685482474585414	1	0.712707614575472	0.998424628303129	0.169248628946588	0.394131061623641	0.0727367258141699	0.180020625819001	-0.224882432677053
chr1	1387394	1387576	182	-	utr3	CCNL2	0.421971922897615	1	0.335934040785642	1	0.642282742470977	0.998424628303129	-0.0123644018040588	0.394131061623641	0.0727367258141699	0.180020625819001	-0.4064954634277
chr1	1391363	1391534	171	-	utr3	CCNL2	0.325159402660368	1	0.334213473446765	1	0.354257245081651	0.998424628303129	0.977844780805858	0.394131061623641	0.0727367258141699	0.180020625819001	0.583713719182217
chr1	1399140	1399294	154	-	exon	CCNL2	0.376681913090817	1	0.379912385110561	1	0.3763710816075	0.998424628303129	1.1203519136096	0.394131061623641	0.0727367258141699	0.180020625819001	0.726220851985963
chr1	1399638	1400243	605	+	exon	RP4-758J18.2	0.94916360793386	1	0.94113849434919	1	0.985092538170177	0.998424628303129	-0.436033126371287	0.0356528280506898	0.860975861125663	0.929676480733116	-0.471685954421977
chr1	1400599	1401398	799	+	exon	RP4-758J18.2	0.406581098853389	1	0.335359925018767	1	0.517348221438644	0.998424628303129	0.00914181443272242	0.0356528280506898	0.860975861125663	0.929676480733116	-0.0265110136179674
chr1	1439085	1439452	367	+	utr3	VWA1	0.836732428697205	1	0.784755772698962	1	0.829797164005439	0.998424628303129	0.703199238111104	0.836811937747938	0.0795600244968788	0.192796017638473	-0.133612699636834
chr1	1439855	1440609	754	+	utr3	VWA1	0.599268446292688	1	0.523856991197767	1	0.482421881977112	0.998424628303129	0.536599211648487	0.836811937747938	0.0795600244968788	0.192796017638473	-0.300212726099451
chr1	1615355	1615702	347	+	utr5	MIB2	0.523281852211407	1	0.533072286122817	1	0.432858907095288	0.998424628303129	0.718787472339005	0.362485620155252	0.329498455920155	0.539293128092714	0.356301852183753
chr1	1623358	1623638	280	+	utr5	MIB2	0.861939641280222	1	0.881868997392121	1	0.834752480628431	0.998424628303129	0.888069637589165	0.362485620155252	0.329498455920155	0.539293128092714	0.525584017433913
chr1	1623735	1623862	127	+	utr3	MIB2	0.631670379157798	1	0.576680318379898	1	0.772177270984897	0.998424628303129	0.327318490951507	0.362485620155252	0.329498455920155	0.539293128092714	-0.0351671292037456
chr1	1662997	1663115	118	-	utr3	SLC35E2B	0.0978374822996211	1	0.0882407581518303	1	0.348546000307467	0.998424628303129	-0.961005007123542	-0.446128432073435	0.0269092345981977	0.0826197593522788	-0.514876575050107
chr1	1663258	1663517	259	-	utr3	SLC35E2B	0.521972891976565	1	0.540881565724015	1	0.703240201785262	0.998424628303129	-0.744779245937211	-0.446128432073435	0.0269092345981977	0.0826197593522788	-0.298650813863775
chr1	1665058	1665987	929	-	utr3	SLC35E2B	0.779054061771882	1	0.802996176750093	1	0.666232020608402	0.998424628303129	-0.279416602544217	-0.446128432073435	0.0269092345981977	0.0826197593522788	0.166711829529218
chr1	1890940	1891090	150	-	utr5	GNB1	0.338796816416184	1	0.325040115356615	1	0.215467293379148	0.998424628303129	0.693131686159117	-0.362958481511209	0.00570107276430224	0.022640530971445	1.05609016767033
chr1	2180485	2180865	380	+	intron	PRKCZ	0.0106051035256677	1	0.0102719052334388	1	0.00459867372161382	0.998424628303129	2.0510187136806	-0.655057175670233	0.00759881272582887	0.0289456599150787	2.70607588935083
chr1	2184542	2185450	908	-	utr3	FAAP20	0.825411319396273	1	0.699920470515928	1	0.861388414518948	0.998424628303129	-0.0680732070067157	0.0487343736682198	0.861737083349719	0.929905710762582	-0.116807580674936
chr1	2189697	2189829	132	-	utr3	FAAP20	0.564851574628497	1	0.589040103616647	1	0.549760946472699	0.998424628303129	0.418467139780967	0.0487343736682198	0.861737083349719	0.929905710762582	0.369732766112747
chr1	2190500	2191125	625	-	exon	FAAP20	0.967117957862049	1	0.955462161277633	1	0.982049457826494	0.998424628303129	0.355388409901007	0.0487343736682198	0.861737083349719	0.929905710762582	0.306654036232788
chr1	2191946	2192382	436	-	utr3	FAAP20	0.85687251627313	1	0.815096669861816	1	0.884917590504682	0.998424628303129	-0.743396152288719	0.0487343736682198	0.861737083349719	0.929905710762582	-0.792130525956938
chr1	2192450	2192727	277	-	utr3	FAAP20	0.769693083561743	1	0.732117952638085	1	0.755075588861949	0.998424628303129	-0.654288977836737	0.0487343736682198	0.861737083349719	0.929905710762582	-0.703023351504956
chr1	2194058	2194174	116	-	exon	FAAP20	0.623519867289661	1	0.666872907183599	1	0.786514776193346	0.998424628303129	0.398649361842628	0.0487343736682198	0.861737083349719	0.929905710762582	0.349914988174409
chr1	2229037	2229253	216	+	exon	SKI	0.441862338537889	1	0.436861043072371	1	0.683660327503504	0.998424628303129	-0.428876287498473	-0.0428224792131822	0.792379522422869	0.892525861841514	-0.386053808285291
chr1	2229344	2229684	340	+	exon	SKI	0.991012522243597	1	0.859076417189863	1	0.934866703452174	0.998424628303129	0.0336695863559853	-0.0428224792131822	0.792379522422869	0.892525861841514	0.0764920655691675
chr1	2302917	2303020	103	+	exon	SKI	0.638176608660514	1	0.721180948781829	1	0.816669747298952	0.998424628303129	-0.112754590224357	-0.0428224792131822	0.792379522422869	0.892525861841514	-0.0699321110111747
chr1	2303804	2304011	207	+	exon	SKI	0.351618126186162	1	0.274221975871431	1	0.498585429782479	0.998424628303129	-0.535379723785238	-0.0428224792131822	0.792379522422869	0.892525861841514	-0.492557244572055
chr1	2306893	2307605	712	+	utr3	SKI	0.0627079295120154	1	0.197086971985245	1	0.502197918832311	0.998424628303129	-0.121418645313852	-0.0428224792131822	0.792379522422869	0.892525861841514	-0.0785961661006694
chr1	2307698	2308110	412	+	utr3	SKI	0.66215936255243	1	0.615136224496255	1	0.373397819159333	0.998424628303129	0.0277567308394006	-0.0428224792131822	0.792379522422869	0.892525861841514	0.0705792100525827
chr1	2308214	2308470	256	+	utr3	SKI	0.312325872274099	1	0.325177338779786	1	0.385502235757348	0.998424628303129	-0.156155368837246	-0.0428224792131822	0.792379522422869	0.892525861841514	-0.113332889624064
chr1	2318974	2319150	176	+	intergenic	NA	0.374549774563743	1	0.401782590074094	1	0.580875262599962	0.998424628303129	-0.0184481144109566	NA	NA	NA	NA
chr1	2319692	2319898	206	-	utr3*	MORN1	0.534106309037101	1	0.538690269262858	1	0.580944904619395	0.998424628303129	0.18442400006286	0.751001397956633	0.000719146046637363	0.00378103883228551	-0.566577397893773
chr1	2350994	2351099	105	-	exon	RP4-740C4.5	0.842140774536853	1	0.870582887839766	1	0.850573156119899	0.998424628303129	1.7876024092899	0.686205863010245	0.22549521206909	0.415456811892283	1.10139654627965
chr1	2377175	2377332	157	-	utr3	MORN1	0.142692166990677	1	0.138119250338477	1	0.248411654182485	0.998424628303129	1.32076907730182	0.751001397956633	0.000719146046637363	0.00378103883228551	0.569767679345189
chr1	2378671	2378827	156	-	utr3	MORN1	0.86793726472991	1	0.959531598057539	1	0.952361837449873	0.998424628303129	1.26733754147317	0.751001397956633	0.000719146046637363	0.00378103883228551	0.516336143516537
chr1	2383286	2383427	141	-	intron	MORN1	0.850532293963424	1	0.776162161052108	1	0.828623599498095	0.998424628303129	0.606428579062476	0.751001397956633	0.000719146046637363	0.00378103883228551	-0.144572818894156
chr1	2383882	2384076	194	-	intron	MORN1	0.537425979494328	1	0.629054074744904	1	0.757531146308984	0.998424628303129	0.744188050948618	0.751001397956633	0.000719146046637363	0.00378103883228551	-0.00681334700801461
chr1	2384112	2384305	193	-	intron	MORN1	0.9578565220051	1	0.886660416234322	1	0.950297950387124	0.998424628303129	0.877904211485494	0.751001397956633	0.000719146046637363	0.00378103883228551	0.126902813528862
chr1	2392886	2393296	410	+	utr5	RER1	0.297039319044826	1	0.495842005399189	1	0.713098606306605	0.998424628303129	0.486374740367945	-0.052502724264	0.744928597781904	0.865469307108742	0.538877464631945
chr1	2403286	2403389	103	+	utr3	RER1	0.809007275659499	1	0.725387929145861	1	0.816634152116163	0.998424628303129	0.00286508490827424	-0.052502724264	0.744928597781904	0.865469307108742	0.0553678091722742
chr1	2405186	2405433	247	+	utr3	RER1	0.272218670965567	1	0.389896324139299	1	0.726032192228269	0.998424628303129	-0.165140811343223	-0.052502724264	0.744928597781904	0.865469307108742	-0.112638087079223
chr1	2508648	2509031	383	-	utr3	PANK4	0.72406304720688	1	0.706684616350349	1	0.881021227001325	0.998424628303129	0.231078897650523	0.0125631601870358	0.957625646224394	0.978823592575579	0.218515737463487
chr1	2525966	2526196	230	-	exon	PANK4	0.00875000803629423	1	0.00432456718357964	1	0.00821161285236783	0.998424628303129	5.51253262874755	0.0125631601870358	0.957625646224394	0.978823592575579	5.49996946856051
chr1	2546623	2546914	291	+	exon	RP3-395M20.12	0.768160342114807	1	0.809147544919022	1	0.764785761666683	0.998424628303129	5.80745731204275	5.63815372052707	9.0711457014342e-26	6.24371571076683e-24	0.169303591515689
chr1	2563357	2563720	363	+	utr3	TNFRSF14	0.372528633547595	1	0.441296154549926	1	0.419389627198628	0.998424628303129	2.15670001060743	1.84001164536632	1.58718343901734e-05	0.000125440517921169	0.316688365241114
chr1	3454246	3454443	197	+	utr5	ARHGEF16	0.330049988088979	1	0.999428898316087	1	NA	NA	9.09846682711921	5.7426805595917	2.84410078152027e-25	1.90907326838906e-23	3.35578626752751
chr1	3463157	3463619	462	+	exon	ARHGEF16	0.0930296458404484	1	0.0423728114367757	1	0.110942184540365	0.998424628303129	5.84567864798752	5.7426805595917	2.84410078152027e-25	1.90907326838906e-23	0.102998088395814
chr1	3488940	3489831	891	-	utr3*	MEGF6	0.924891174908428	1	0.934432932209905	1	0.969952255317549	0.998424628303129	-0.262532604926306	0.642383222365956	0.566044017955723	0.74683392726593	-0.904915827292262
chr1	3489943	3490615	672	-	utr3	MEGF6	0.872196542962298	1	0.866452744901031	1	0.829913095433713	0.998424628303129	0.256210723426674	0.642383222365956	0.566044017955723	0.74683392726593	-0.386172498939282
chr1	3628740	3628985	245	+	utr3	TPRG1L	0.458646993620809	1	0.617864225437054	1	0.818702665246423	0.998424628303129	0.528950925143535	0.400279301581195	0.0252848992087929	0.0784730421757035	0.12867162356234
chr1	3629885	3630031	146	+	utr3	TPRG1L	0.356338602345627	1	0.309817153459014	1	0.54375546768323	0.998424628303129	0.55312031293918	0.400279301581195	0.0252848992087929	0.0784730421757035	0.152841011357985
chr1	3631255	3631412	157	-	utr3	WRAP73	0.969393549607129	1	0.929205549281757	1	0.970602521390453	0.998424628303129	-0.736697654781997	-0.491240761663346	0.0238717724864536	0.075130406665581	-0.245456893118651
chr1	3738317	3738472	155	-	exon	TP73-AS1	0.822215868300309	1	0.917677990108862	1	0.96690638546865	0.998424628303129	-0.682034391087088	-0.671110671071023	0.00114777490841941	0.00568382774064543	-0.0109237200160651
chr1	3745632	3745838	206	-	exon	TP73-AS1	0.74799455193789	1	0.859452972884846	1	0.940301042637327	0.998424628303129	-0.644969721866186	-0.671110671071023	0.00114777490841941	0.00568382774064543	0.0261409492048365
chr1	3745945	3746764	819	+	exon	CCDC27	0.381512227184477	1	0.529836002741807	1	0.663754668041779	0.998424628303129	-0.465865444245274	3.64952212411195	0.112020166035326	NA	-4.11538756835723
chr1	3775250	3775353	103	+	utr5	SMIM1	0.97334875257637	1	0.921258920485281	1	0.921411147409865	0.998424628303129	1.1731557005157	1.11251685342303	0.0200450698804378	0.0650105690707397	0.0606388470926706
chr1	3775944	3776346	402	+	utr3	SMIM1	0.577009240140622	1	0.574049062958912	1	0.559803768222469	0.998424628303129	0.967056329860616	1.11251685342303	0.0200450698804378	0.0650105690707397	-0.145460523562416
chr1	3778135	3778384	249	-	utr3*	LRRC47	0.922302481200981	1	0.86240334745263	1	0.900154234368041	0.998424628303129	0.863727195438791	0.0375121639826329	0.842012332856533	0.919032095609312	0.826215031456158
chr1	3778941	3779079	138	-	utr3	LRRC47	0.563233190423438	1	0.496278743424237	1	0.604107341128048	0.998424628303129	0.932172509658919	0.0375121639826329	0.842012332856533	0.919032095609312	0.894660345676286
chr1	3779473	3779602	129	-	utr3	LRRC47	0.394890096678387	1	0.360392041363864	1	0.464522138334186	0.998424628303129	1.16947385474325	0.0375121639826329	0.842012332856533	0.919032095609312	1.13196169076061
chr1	3785144	3785257	113	+	exon	RP1-286D6.5	0.834455744133455	1	0.978020030093078	1	0.972678326832209	0.998424628303129	0.102895335952546	0.739578677630711	0.389577157523779	0.599724350532247	-0.636683341678165
chr1	3787121	3787328	207	-	exon	LRRC47	0.525224405228022	1	0.55393637238602	1	0.81047243648605	0.998424628303129	-0.152015916695682	0.0375121639826329	0.842012332856533	0.919032095609312	-0.189528080678315
chr1	3795963	3796067	104	-	exon	LRRC47	0.550673366815633	1	0.603294266902033	1	0.711803865253114	0.998424628303129	0.31081851594515	0.0375121639826329	0.842012332856533	0.919032095609312	0.273306351962518
chr1	3796294	3796465	171	-	exon	LRRC47	0.610708878488548	1	0.634203523379626	1	0.661287090185623	0.998424628303129	0.49394807605119	0.0375121639826329	0.842012332856533	0.919032095609312	0.456435912068557
chr1	3815059	3815375	316	-	utr3	CEP104	0.0471295987024855	1	0.201748020154181	1	0.565062328665071	0.998424628303129	0.031682218053964	-0.197727371376342	0.155922694683398	0.319047059007027	0.229409589430306
chr1	3815428	3815528	100	-	exon	CEP104	0.778193926774596	1	0.695117602439277	1	0.871019089622706	0.998424628303129	0.137568990117988	-0.197727371376342	0.155922694683398	0.319047059007027	0.33529636149433
chr1	3856998	3857172	174	-	utr5	CEP104	0.151145664715647	1	0.140760824817109	1	0.248649339093322	0.998424628303129	0.206172777931552	-0.197727371376342	0.155922694683398	0.319047059007027	0.403900149307894
chr1	3890656	3890876	220	-	exon	C1orf174	0.275438194596299	1	0.494871108433173	1	0.631758321122855	0.998424628303129	0.0510648713025063	-0.229029703768421	0.204749549410309	0.388848598669648	0.280094575070927
chr1	6098499	6098847	348	+	utr3	KCNAB2	0.157861292724075	1	0.322913402865148	1	0.601414502826002	0.998424628303129	-1.08121237062873	-1.37898549949047	5.41549638679089e-09	7.80792810417436e-08	0.29777312886174
chr1	6099511	6099908	397	+	utr3	KCNAB2	0.423720795728252	1	0.353870145082423	1	0.567321517814936	0.998424628303129	-1.71306234570443	-1.37898549949047	5.41549638679089e-09	7.80792810417436e-08	-0.334076846213959
chr1	6207692	6207983	291	+	exon	RNF207	0.913847105319429	1	0.852851377267573	1	0.987995483650493	0.998424628303129	-0.247525853930903	-0.151075741396971	0.58861574523357	0.763614697495536	-0.0964501125339317
chr1	6210688	6210860	172	+	exon	RNF207	0.386351913075178	1	0.419854792122733	1	0.634207689663743	0.998424628303129	-0.134174653378196	-0.151075741396971	0.58861574523357	0.763614697495536	0.0169010880187757
chr1	6220412	6220519	107	+	utr3	RNF207	0.290006747137156	1	0.377207558807952	1	0.617175736122899	0.998424628303129	-0.231218745210803	-0.151075741396971	0.58861574523357	0.763614697495536	-0.0801430038138312
chr1	6222906	6223164	258	-	utr3	ICMT	0.681471832074355	1	0.746378494851479	1	0.790944810262145	0.998424628303129	-0.120123179612915	-0.497985313903596	0.0067986478665654	0.0263280123834604	0.377862134290681
chr1	6223797	6223967	170	-	utr3	ICMT	0.604661515300277	1	0.563824939588633	1	0.557890386293613	0.998424628303129	-0.366799891826429	-0.497985313903596	0.0067986478665654	0.0263280123834604	0.131185422077168
chr1	6224588	6225157	569	-	utr3	ICMT	0.819565065400265	1	0.758948445841088	1	0.619664387002163	0.998424628303129	-0.60186869716679	-0.497985313903596	0.0067986478665654	0.0263280123834604	-0.103883383263194
chr1	6248883	6249367	484	-	utr3	GPR153	0.915100925221495	1	0.81551863238366	1	0.88885048823206	0.998424628303129	0.987308880792116	0.711670183775844	0.00295733000177087	0.0128922359206117	0.275638697016272
chr1	6249878	6250323	445	-	exon	GPR153	0.760162401831322	1	0.838146404817975	1	0.870376972126654	0.998424628303129	0.941606846258513	0.711670183775844	0.00295733000177087	0.0128922359206117	0.229936662482669
chr1	6250350	6250630	280	-	exon	GPR153	0.582192280942344	1	0.699498992753751	1	0.826352559106656	0.998424628303129	0.963525069977401	0.711670183775844	0.00295733000177087	0.0128922359206117	0.251854886201557
chr1	6468132	6468478	346	-	exon	PLEKHG5	0.485436580793849	1	0.508825634720577	1	0.612644682872934	0.998424628303129	-0.00870228336245663	-0.200187560615863	0.410440814519994	0.618814613454436	0.191485277253406
chr1	6468762	6469065	303	-	exon	PLEKHG5	0.910654709691819	1	0.85779944196175	1	0.933487663997041	0.998424628303129	-0.427447614975893	-0.200187560615863	0.410440814519994	0.618814613454436	-0.22726005436003
chr1	6524410	6524720	310	-	utr3	NOL9	0.944408947991069	1	0.892151028290304	1	0.86563127067026	0.998424628303129	-0.958427993499988	-0.726340982173737	0.00080162629047942	0.00416026117014304	-0.232087011326251
chr1	6580607	6581231	624	+	utr5	ZBTB48	0.902410212928036	1	0.802512273273962	1	0.882312968917844	0.998424628303129	0.26941475875773	0.237339212493035	0.29012922750498	0.494985496907978	0.0320755462646952
chr1	6589061	6589223	162	+	utr3	ZBTB48	0.0253639818794624	1	0.0267893846294973	1	0.0852766915436153	0.998424628303129	1.45315371867113	0.237339212493035	0.29012922750498	0.494985496907978	1.2158145061781
chr1	6592544	6593713	1169	-	utr3	KLHL21	0.635566037933223	1	0.526116177079178	1	0.601621252958265	0.998424628303129	1.16077404906467	1.26152094746447	8.75947847705916e-11	1.62183474598802e-09	-0.1007468983998
chr1	6599102	6599505	403	-	utr5	KLHL21	0.967401825851917	1	0.888175548748131	1	0.901644277541475	0.998424628303129	1.12581944089868	1.26152094746447	8.75947847705916e-11	1.62183474598802e-09	-0.135701506565787
chr1	6601861	6602084	223	-	exon	KLHL21	0.869828147882395	1	0.792786464033258	1	0.799215895957526	0.998424628303129	1.12329850895308	1.26152094746447	8.75947847705916e-11	1.62183474598802e-09	-0.138222438511393
chr1	6602152	6602645	493	-	exon	KLHL21	0.90427114595636	1	0.928030252326994	1	0.739776881622415	0.998424628303129	1.52294783770647	1.26152094746447	8.75947847705916e-11	1.62183474598802e-09	0.261426890241998
chr1	6602691	6602791	100	-	exon	KLHL21	0.642756887459267	1	0.573826088877825	1	0.594149646095301	0.998424628303129	1.40876401994235	1.26152094746447	8.75947847705916e-11	1.62183474598802e-09	0.147243072477881
chr1	6603715	6603886	171	-	intron	KLHL21	0.0594223535342879	1	0.0551942151624694	1	0.14684578360468	0.998424628303129	2.75345451564139	1.26152094746447	8.75947847705916e-11	1.62183474598802e-09	1.49193356817692
chr1	6613829	6614022	193	+	utr5	PHF13	0.231352854499375	1	0.226908543468869	1	0.250404326294574	0.998424628303129	1.10671619336469	0.452514539903535	0.00933754301614208	0.0344099475395218	0.654201653461155
chr1	6619901	6620266	365	+	exon	PHF13	0.0987415600722957	1	0.426025242610238	1	0.644204752658696	0.998424628303129	0.521346598306979	0.452514539903535	0.00933754301614208	0.0344099475395218	0.0688320584034439
chr1	6621369	6622048	679	+	utr3	PHF13	0.308662737738198	1	0.344623174526536	1	0.511199850887468	0.998424628303129	0.202022542200108	0.452514539903535	0.00933754301614208	0.0344099475395218	-0.250491997703428
chr1	6628484	6628591	107	+	exon	THAP3	0.486647763240346	1	0.514540183363697	1	0.719019062388118	0.998424628303129	0.592747429285544	0.603995789683979	0.00799980914446742	0.0302582039140163	-0.0112483603984358
chr1	6632791	6633476	685	+	utr3	THAP3	0.648517826987899	1	0.526330122635373	1	0.653752531267566	0.998424628303129	0.648058935529369	0.603995789683979	0.00799980914446742	0.0302582039140163	0.0440631458453896
chr1	6634442	6634939	497	+	utr3	THAP3	0.910277983641519	1	0.794515738739219	1	0.998285880453883	0.998608365945776	-0.149501972171425	0.603995789683979	0.00799980914446742	0.0302582039140163	-0.753497761855405
chr1	6635296	6635577	281	+	utr3	THAP3	0.823906583226726	1	0.88416928603897	1	0.882472428555365	0.998424628303129	0.133141927999446	0.603995789683979	0.00799980914446742	0.0302582039140163	-0.470853861684533
chr1	7772265	7772509	244	+	intron	VAMP3	0.548528852473165	1	0.523380482228567	1	0.419696452952147	0.998424628303129	-0.456901163202005	-0.0415163659943852	0.781064713342909	0.886537621042048	-0.41538479720762
chr1	8004103	8004333	230	-	utr3*	ERRFI1	0.676891226392156	1	0.663386867380018	1	0.771385688115732	0.998424628303129	3.84499011671107	4.60553926110845	1.38568041136184e-104	2.25089926021617e-101	-0.760549144397384
chr1	8013182	8013444	262	-	utr3	ERRFI1	0.502530942389914	1	0.461711178506568	1	0.332432723233271	0.998424628303129	4.29320078329235	4.60553926110845	1.38568041136184e-104	2.25089926021617e-101	-0.312338477816106
chr1	8013895	8014267	372	-	utr3	ERRFI1	0.775516401524138	1	0.693888755126368	1	0.40900927667861	0.998424628303129	4.51180509633916	4.60553926110845	1.38568041136184e-104	2.25089926021617e-101	-0.0937341647692893
chr1	8121500	8121834	334	+	exon	RP11-431K24.1	0.458448520935195	1	0.494959197811335	1	0.631992575859894	0.998424628303129	8.16519378989862	5.85788169146051	5.7794514917746e-18	2.22467796285276e-16	2.30731209843811
chr1	8121871	8122059	188	+	exon	RP11-431K24.1	0.282862199025665	1	0.292069749449328	1	0.360057722935009	0.998424628303129	6.74922410131311	5.85788169146051	5.7794514917746e-18	2.22467796285276e-16	0.891342409852603
chr1	8354956	8355109	153	-	utr3	RERE	0.688725399222207	1	0.802602368169093	1	0.847919102952991	0.998424628303129	0.673878209319142	0.201089726258156	0.353515722547815	0.563469882619224	0.472788483060985
chr1	8355516	8355658	142	-	exon	RERE	0.288124689603018	1	0.228766484896569	1	0.450922507628314	0.998424628303129	-0.270074809558472	0.201089726258156	0.353515722547815	0.563469882619224	-0.471164535816629
chr1	8356183	8356311	128	-	exon	RERE	0.743854707618682	1	0.702706404548761	1	0.762675298402609	0.998424628303129	-0.0612668769309933	0.201089726258156	0.353515722547815	0.563469882619224	-0.26235660318915
chr1	8358250	8358880	630	-	exon	RERE	0.727267935480295	1	0.740484297666235	1	0.664063337614272	0.998424628303129	0.249698052558413	0.201089726258156	0.353515722547815	0.563469882619224	0.0486083263002562
chr1	8359810	8359945	135	-	exon	RERE	0.648192964742778	1	0.634492391623156	1	0.83255933493783	0.998424628303129	0.151089759489797	0.201089726258156	0.353515722547815	0.563469882619224	-0.0499999667683597
chr1	8360555	8360745	190	-	exon	RERE	0.996788008279288	1	0.94827158160366	1	0.974187975831126	0.998424628303129	0.221462297355114	0.201089726258156	0.353515722547815	0.563469882619224	0.0203725710969576
chr1	8361075	8361493	418	-	exon	RERE	0.886545616611433	1	0.93489528525536	1	0.876594440656947	0.998424628303129	0.365149057296599	0.201089726258156	0.353515722547815	0.563469882619224	0.164059331038442
chr1	8874890	8874990	100	-	utr5	ENO1	0.828737249774068	1	0.980773713898329	1	0.946156565281664	0.998424628303129	-0.0130633247355042	-0.195381472716967	0.211798150286601	0.397862441591498	0.182318147981463
chr1	9149835	9150108	273	-	exon	MIR34A	0.442421628138973	1	0.547579795730965	1	0.728448506031431	0.998424628303129	0.0170313107442373	-0.213797086585332	0.290440784054684	0.495353406814494	0.23082839732957
chr1	9150622	9150945	323	-	exon	MIR34A	0.521337652090732	1	0.708898948365958	1	0.846418121713246	0.998424628303129	0.107738243163637	-0.213797086585332	0.290440784054684	0.495353406814494	0.32153532974897
chr1	9151088	9151242	154	-	exon	MIR34A	0.56154765552454	1	0.675640669145921	1	0.807862025879744	0.998424628303129	0.149583759683173	-0.213797086585332	0.290440784054684	0.495353406814494	0.363380846268505
chr1	9234847	9235003	156	+	utr5	H6PD	0.426968496150468	1	0.415599145959002	1	0.296458794718385	0.998424628303129	1.83335257122001	0.99813113159617	1.8336992620395e-09	2.81182606789518e-08	0.83522143962384
chr1	9244925	9245500	575	+	utr5	H6PD	0.697882960376105	1	0.594964895218408	1	0.667575760813665	0.998424628303129	0.755344841643902	0.99813113159617	1.8336992620395e-09	2.81182606789518e-08	-0.242786289952268
chr1	9246913	9247015	102	+	exon	H6PD	0.370868901405278	1	0.324123595840511	1	0.565286228742548	0.998424628303129	0.449167738629211	0.99813113159617	1.8336992620395e-09	2.81182606789518e-08	-0.548963392966959
chr1	9262933	9263148	215	+	intron	H6PD	0.160697430392077	1	0.136452865967348	1	0.319854164157051	0.998424628303129	-1.14983692441763	0.99813113159617	1.8336992620395e-09	2.81182606789518e-08	-2.1479680560138
chr1	9263254	9264681	1427	+	exon	H6PD	0.659856749631179	1	0.526533000149882	1	0.6059377115341	0.998424628303129	0.746123479663335	0.99813113159617	1.8336992620395e-09	2.81182606789518e-08	-0.252007651932834
chr1	9264794	9265495	701	+	utr3	H6PD	0.319339076719873	1	0.361092793511195	1	0.550169062846178	0.998424628303129	0.79008644113981	0.99813113159617	1.8336992620395e-09	2.81182606789518e-08	-0.208044690456359
chr1	9266170	9266292	122	+	utr3	H6PD	0.104205860999666	1	0.0660951737372137	1	0.147108563171016	0.998424628303129	0.0781618466564371	0.99813113159617	1.8336992620395e-09	2.81182606789518e-08	-0.919969284939733
chr1	9268922	9269550	628	+	utr3	H6PD	0.848335162630982	1	0.948116972443117	1	0.980386339520491	0.998424628303129	1.212511508637	0.99813113159617	1.8336992620395e-09	2.81182606789518e-08	0.214380377040826
chr1	9269793	9270221	428	+	utr3	H6PD	0.461939365681524	1	0.457010240801773	1	0.533543405212386	0.998424628303129	0.832498663029598	0.99813113159617	1.8336992620395e-09	2.81182606789518e-08	-0.165632468566572
chr1	9270578	9270920	342	+	utr3	H6PD	0.125752483096329	1	0.198581623610261	1	0.441598038108136	0.998424628303129	0.677693916019333	0.99813113159617	1.8336992620395e-09	2.81182606789518e-08	-0.320437215576837
chr1	9355747	9356561	814	+	utr5	SPSB1	0.716694244039981	1	0.878103231612347	1	0.820748407245229	0.998424628303129	2.45058618433616	2.37115240098677	1.84272148209901e-24	1.14272693767718e-22	0.0794337833493897
chr1	9367388	9367927	539	+	utr3	SPSB1	0.485662535527909	1	0.433197759021026	1	0.464637095999641	0.998424628303129	2.39202985300837	2.37115240098677	1.84272148209901e-24	1.14272693767718e-22	0.0208774520216015
chr1	9368017	9368179	162	+	utr3	SPSB1	0.625657792041423	1	0.574900772409003	1	0.518126811390777	0.998424628303129	2.33087911521439	2.37115240098677	1.84272148209901e-24	1.14272693767718e-22	-0.040273285772372
chr1	9602241	9602362	121	+	utr3	TMEM201	0.788895490989175	1	0.925545641110515	1	0.922227486934352	0.998424628303129	-1.19487175365835	-1.2705148888838	3.61201142495774e-10	6.14167971950595e-09	0.0756431352254485
chr1	9613103	9613582	479	+	utr3	TMEM201	0.549953145266803	1	0.541045090890791	1	0.569035079096677	0.998424628303129	-1.20291023354728	-1.2705148888838	3.61201142495774e-10	6.14167971950595e-09	0.0676046553365235
chr1	9613860	9614122	262	+	utr3	TMEM201	0.122985861052477	1	0.136400440070059	1	0.473768094364742	0.998424628303129	-1.64145276737435	-1.2705148888838	3.61201142495774e-10	6.14167971950595e-09	-0.370937878490549
chr1	9726949	9727511	562	+	utr3	PIK3CD	0.531336958260985	1	0.527137253300676	1	0.593475034158329	0.998424628303129	-0.160720092951621	-0.272773751059021	0.187675358057658	0.366242013009201	0.112053658107399
chr1	9729537	9729654	117	-	utr3	CLSTN1	0.560004151896673	1	0.50628240131845	1	0.634910836191017	0.998424628303129	-0.786257523892427	-0.773032707469893	4.24832246260957e-06	3.79574214655678e-05	-0.0132248164225335
chr1	9730196	9730739	543	-	utr3	CLSTN1	0.515182600912231	1	0.670655099877867	1	0.793446258901123	0.998424628303129	-0.656028122516951	-0.773032707469893	4.24832246260957e-06	3.79574214655678e-05	0.117004584952942
chr1	9823753	9823937	184	-	utr5	CLSTN1	0.346760584002359	1	0.345416566284467	1	0.108233098857394	0.998424628303129	0.443796499681806	-0.773032707469893	4.24832246260957e-06	3.79574214655678e-05	1.2168292071517
chr1	9982449	9982769	320	+	utr3	NMNAT1	0.350575132214555	1	0.417059891501229	1	0.477751474377097	0.998424628303129	0.693930306834043	0.319397345208666	0.291981315128227	0.497025061088052	0.374532961625377
chr1	10029222	10029343	121	+	intergenic	NA	0.921663795449768	1	0.926563773209381	1	0.901892090711646	0.998424628303129	-2.15685904515251	NA	NA	NA	NA
chr1	10033205	10033556	351	+	utr5	UBE4B	0.952739002898759	1	0.835648162594433	1	0.937782320857708	0.998424628303129	-0.819493519415599	-0.595420950160134	5.62624190734562e-05	0.000394047169630306	-0.224072569255465
chr1	10303441	10303742	301	+	exon	KIF1B	0.0959651272612784	1	0.129819018254085	1	0.25643846451624	0.998424628303129	-0.702184173372135	0.104889062740511	0.599958228266707	0.77187107347864	-0.807073236112646
chr1	10303990	10304199	209	+	exon	KIF1B	0.779830057051134	1	0.899033632646491	1	0.948540470456376	0.998424628303129	-0.271467184092195	0.104889062740511	0.599958228266707	0.77187107347864	-0.376356246832706
chr1	10304371	10304699	328	+	utr3	KIF1B	0.682769567036778	1	0.827682969226734	1	0.913473697378669	0.998424628303129	-0.0987024647824601	0.104889062740511	0.599958228266707	0.77187107347864	-0.203591527522971
chr1	10378204	10378623	419	+	utr3	KIF1B	0.98219272552047	1	0.926054329651891	1	0.953845623560992	0.998424628303129	0.205243767473656	0.104889062740511	0.599958228266707	0.77187107347864	0.100354704733145
chr1	10378926	10379045	119	+	utr3	KIF1B	0.36856500666288	1	0.330110339153585	1	0.41344920482095	0.998424628303129	0.649102876585881	0.104889062740511	0.599958228266707	0.77187107347864	0.544213813845371
chr1	10430903	10431013	110	+	utr5	APITD1-CORT	0.44049853653713	1	0.507589944810652	1	0.785388728894692	0.998424628303129	0.877481981232069	1.36576942382095	0.737844901118878	NA	-0.488287442588881
chr1	10431195	10431323	128	+	utr5	APITD1-CORT	0.260635140015565	1	0.387318134066351	1	0.565912928647301	0.998424628303129	0.587576474931813	1.36576942382095	0.737844901118878	NA	-0.778192948889137
chr1	10461284	10461590	306	-	utr3	DFFA	0.750252521561426	1	0.895716534881611	1	0.94131005157293	0.998424628303129	-0.366940011138139	-0.402955904917006	0.00862577642772098	0.032191096406471	0.0360158937788668
chr1	10462647	10462890	243	-	utr3	DFFA	0.31655264102034	1	0.342755680964192	1	0.480682671805194	0.998424628303129	-1.09262416918277	-0.402955904917006	0.00862577642772098	0.032191096406471	-0.68966826426576
chr1	10629487	10630049	562	+	utr3	PEX14	0.801424165895528	1	0.770496817470974	1	0.909765955481576	0.998424628303129	-0.0181352458335341	-0.0831756179915948	0.706887990111214	0.842621827065693	0.0650403721580607
chr1	10630256	10630495	239	+	utr3	PEX14	0.644772210708981	1	0.556550179071435	1	0.715452493357882	0.998424628303129	-0.362913232003374	-0.0831756179915948	0.706887990111214	0.842621827065693	-0.279737614011779
chr1	10653743	10653925	182	+	exon	RP4-734G22.3	0.615276852451848	1	0.626351402218801	1	0.72695194280281	0.998424628303129	0.00329331710672263	0.610750731740629	0.565732208183534	0.74668929010346	-0.607457414633906
chr1	11023319	11023551	232	+	utr3	RP4-635E18.9	0.324491358304087	1	0.336829361299764	1	0.284396766879479	0.998424628303129	-0.679326966384318	NA	NA	NA	NA
chr1	11107027	11107340	313	-	utr3	MTOR	0.541866158666684	1	0.518611292772908	1	0.521087945398144	0.998424628303129	-0.220401304762758	-0.47178135811458	0.00205624568333826	0.00944082953084983	0.251380053351822
chr1	11273302	11273430	128	+	utr5	UBIAD1	0.868130590992001	1	0.957960449020431	1	0.952281259164012	0.998424628303129	-0.376570807634297	-0.713421304774273	8.5176134557199e-05	0.000571421171426407	0.336850497139976
chr1	11285870	11286160	290	+	utr3	UBIAD1	0.627425550694341	1	0.830643691910255	1	0.887714387007592	0.998424628303129	-0.726684491577762	-0.713421304774273	8.5176134557199e-05	0.000571421171426407	-0.0132631868034894
chr1	11674660	11674822	162	-	utr3	MAD2L2	0.664350559492591	1	0.6510427841485	1	0.856573490253601	0.998424628303129	0.00453630457375597	0.115223813392234	0.560367732105028	0.74290135412692	-0.110687508818478
chr1	11750264	11750399	135	+	utr3	AGTRAP	0.292562954608824	1	0.356087325734481	1	0.59875801023336	0.998424628303129	0.351336983122191	0.406727062508415	0.0515922291082592	0.137884858445963	-0.0553900793862239
chr1	11788583	11788696	113	-	utr3	MTHFR	0.222571709945761	1	0.189278365089353	1	0.611670447146616	0.998424628303129	-0.629329604662476	0.0369233251941517	0.855148247688036	0.926027385590271	-0.666252929856627
chr1	11789536	11789683	147	-	utr3	MTHFR	0.451835021527172	1	0.461483926080912	1	0.692822096472344	0.998424628303129	-0.0447738184851898	0.0369233251941517	0.855148247688036	0.926027385590271	-0.0816971436793415
chr1	11789811	11790949	1138	-	utr3	MTHFR	0.768552612217902	1	0.646510560463909	1	0.693232841809384	0.998424628303129	-0.0931307317821071	0.0369233251941517	0.855148247688036	0.926027385590271	-0.130054056976259
chr1	11802986	11803156	170	-	utr5	MTHFR	0.0704591086115138	1	0.13839222895437	1	0.475323673102621	0.998424628303129	0.387946264915441	0.0369233251941517	0.855148247688036	0.926027385590271	0.351022939721289
chr1	11805500	11805737	237	-	utr5	MTHFR	0.498798831593798	1	0.491339298983622	1	0.535612171791219	0.998424628303129	1.24795501947879	0.0369233251941517	0.855148247688036	0.926027385590271	1.21103169428464
chr1	11920218	11920326	108	-	utr3	KIAA2013	0.113494923450254	1	0.175269526271181	1	0.484587104402487	0.998424628303129	-0.586160427553198	-0.192201940258298	0.335249719871491	0.545270320698802	-0.393958487294899
chr1	11922730	11922830	100	-	exon	KIAA2013	0.573301084892143	1	0.492355338445158	1	0.673180673639483	0.998424628303129	-0.358136764993611	-0.192201940258298	0.335249719871491	0.545270320698802	-0.165934824735313
chr1	11923124	11923377	253	-	exon	KIAA2013	0.803771762703232	1	0.690235374871313	1	0.868866485464618	0.998424628303129	-0.245499240213414	-0.192201940258298	0.335249719871491	0.545270320698802	-0.0532972999551156
chr1	11925292	11925419	127	-	exon	KIAA2013	0.82994752403486	1	0.746413161045718	1	0.839417512359584	0.998424628303129	-0.0675333009946939	-0.192201940258298	0.335249719871491	0.545270320698802	0.124668639263605
chr1	11925585	11925731	146	-	exon	KIAA2013	0.902996000517676	1	0.864262653655591	1	0.878938569868359	0.998424628303129	0.106854086950937	-0.192201940258298	0.335249719871491	0.545270320698802	0.299056027209235
chr1	11926058	11926215	157	-	exon	KIAA2013	0.417245148716499	1	0.430475103213657	1	0.500184682622811	0.998424628303129	0.461416606423781	-0.192201940258298	0.335249719871491	0.545270320698802	0.653618546682079
chr1	11949713	11949815	102	+	exon	PLOD1	0.696665134486394	1	0.576082201184117	1	0.837201835867378	0.998424628303129	-0.260019970080553	-0.382260806435592	0.0271142669900856	0.0830822804032045	0.122240836355039
chr1	11974785	11975442	657	+	utr3	PLOD1	0.862019583868445	1	0.96199550159371	1	0.953092258795356	0.998424628303129	-0.182438389966422	-0.382260806435592	0.0271142669900856	0.0830822804032045	0.19982241646917
chr1	12011674	12012155	481	+	utr3	MFN2	0.539852875908911	1	0.815119599672476	1	0.85651398752518	0.998424628303129	-0.49984143701863	-0.700598402857885	1.59650621166449e-06	1.5603879002574e-05	0.200756965839255
chr1	12021612	12021777	165	+	utr5	MIIP	0.862096594732538	1	0.773849931155234	1	0.913793582177191	0.998424628303129	0.115465917080596	-0.0203968924098817	0.936231791509195	0.968260773850299	0.135862809490478
chr1	12275995	12276106	111	+	exon	VPS13D	0.735012272293011	1	0.831385243019434	1	0.902015164935954	0.998424628303129	0.448348108117146	0.962578801167882	7.12312332498644e-08	8.69549213109317e-07	-0.514230693050736
chr1	12276409	12276518	109	+	exon	VPS13D	0.94074711179796	1	0.990954944670927	1	0.983525434898235	0.998424628303129	0.0839492708526638	0.962578801167882	7.12312332498644e-08	8.69549213109317e-07	-0.878629530315219
chr1	12276625	12276761	136	+	exon	VPS13D	0.535008585770068	1	0.527704084670146	1	0.703188674273896	0.998424628303129	0.317380246587975	0.962578801167882	7.12312332498644e-08	8.69549213109317e-07	-0.645198554579908
chr1	12276948	12277225	277	+	exon	VPS13D	0.617276415468303	1	0.580975169902822	1	0.576232132871475	0.998424628303129	0.418450968322485	0.962578801167882	7.12312332498644e-08	8.69549213109317e-07	-0.544127832845397
chr1	12277499	12277921	422	+	exon	VPS13D	0.648600965792346	1	0.618365275287546	1	0.68499683519904	0.998424628303129	0.108032359648492	0.962578801167882	7.12312332498644e-08	8.69549213109317e-07	-0.85454644151939
chr1	12283037	12283217	180	+	exon	VPS13D	0.718850541301666	1	0.651294494369624	1	0.768787169967848	0.998424628303129	0.525066359730193	0.962578801167882	7.12312332498644e-08	8.69549213109317e-07	-0.43751244143769
chr1	12508874	12509154	280	+	utr3	VPS13D	0.865961126997628	1	0.96878559133638	1	0.994694026947714	0.998424628303129	1.77903738020594	0.962578801167882	7.12312332498644e-08	8.69549213109317e-07	0.816458579038055
chr1	12567970	12568230	260	-	utr3	DHRS3	0.931198381568509	1	0.843484191637977	1	0.867985771909471	0.998424628303129	2.20360259194265	2.13411808862314	1.97696133941624e-16	6.6168461533264e-15	0.0694845033195062
chr1	12617938	12618449	511	-	utr5*	DHRS3	0.596096664274219	1	0.516294442766886	1	0.549193345507093	0.998424628303129	2.11749427791081	2.13411808862314	1.97696133941624e-16	6.6168461533264e-15	-0.0166238107123347
chr1	12618635	12618736	101	-	utr5*	DHRS3	0.750535009994831	1	0.790185328863521	1	0.936266385627208	0.998424628303129	1.8808656903003	2.13411808862314	1.97696133941624e-16	6.6168461533264e-15	-0.253252398322843
chr1	13779335	13779521	186	+	exon	PRDM2	0.67027653597204	1	0.780827388369925	1	0.832371572615762	0.998424628303129	0.243018799473651	0.130592176747285	0.356263499953143	0.566219844749741	0.112426622726366
chr1	13779663	13779865	202	+	exon	PRDM2	0.308202425037665	1	0.468595210806632	1	0.637178864793422	0.998424628303129	0.414522773087014	0.130592176747285	0.356263499953143	0.566219844749741	0.283930596339729
chr1	13779962	13780255	293	+	exon	PRDM2	0.540762728012453	1	0.723516501928625	1	0.83324593593125	0.998424628303129	0.537773695546525	0.130592176747285	0.356263499953143	0.566219844749741	0.40718151879924
chr1	13780675	13780884	209	+	exon	PRDM2	0.581325467232335	1	0.60305218081951	1	0.800177771936761	0.998424628303129	-0.0693222701601794	0.130592176747285	0.356263499953143	0.566219844749741	-0.199914446907464
chr1	13781412	13781523	111	+	exon	PRDM2	0.674929913528339	1	0.793219221691931	1	0.871609526474451	0.998424628303129	0.358580530666479	0.130592176747285	0.356263499953143	0.566219844749741	0.227988353919194
chr1	13781682	13782046	364	+	exon	PRDM2	0.676468964382853	1	0.846525009261106	1	0.926852044314241	0.998424628303129	0.358942045108375	0.130592176747285	0.356263499953143	0.566219844749741	0.22834986836109
chr1	13782226	13782782	556	+	exon	PRDM2	0.828233872763091	1	0.758603498506456	1	0.751885526084399	0.998424628303129	0.180427940683004	0.130592176747285	0.356263499953143	0.566219844749741	0.0498357639357189
chr1	13786494	13786931	437	+	utr3	PRDM2	0.904670092613653	1	0.826165487136785	1	0.871988337652879	0.998424628303129	0.208949143853865	0.130592176747285	0.356263499953143	0.566219844749741	0.07835696710658
chr1	15214994	15215317	323	+	utr5	TMEM51	0.940047456002002	1	0.82992739029219	1	0.834918107551392	0.998424628303129	-1.37662187358087	-1.59851938927771	3.2297231146976e-07	3.54164866843932e-06	0.221897515696839
chr1	15219452	15220355	903	+	utr3	TMEM51	0.356688211579887	1	0.480452231840764	1	0.29479343836643	0.998424628303129	-1.17932717489859	-1.59851938927771	3.2297231146976e-07	3.54164866843932e-06	0.41919221437912
chr1	15409927	15410192	265	+	utr5	EFHD2	0.518517892280762	1	0.546397658576289	1	0.680379496822366	0.998424628303129	0.460287033390208	-0.355877432975522	0.101439579886837	0.232322286260237	0.81616446636573
chr1	15492611	15492948	337	-	utr3	CASP9	0.609237620407886	1	0.640313798177365	1	0.776955235737063	0.998424628303129	0.346214820654895	0.238796375643612	0.128632616828016	0.277761639634122	0.107418445011282
chr1	15567825	15568659	834	+	utr3	DNAJC16	0.612827216024549	1	0.739811320678889	1	0.754835055730241	0.998424628303129	0.101179550828275	-0.119865417957402	0.572642746230085	0.751900261607063	0.221044968785678
chr1	15617547	15617663	116	+	utr5	DDI2	0.261050469037846	1	0.237404700713265	1	0.323220379754626	0.998424628303129	0.52772268285214	-0.176338161021044	0.35073869133906	0.560363186228283	0.704060843873184
chr1	15660047	15660435	388	+	utr3	DDI2	0.735009338394951	1	0.675500148385813	1	0.629746771953513	0.998424628303129	-0.26726425103758	-0.176338161021044	0.35073869133906	0.560363186228283	-0.090926090016535
chr1	15660948	15661541	593	+	utr3	DDI2	0.836849641432052	1	0.950885284596108	1	0.979969946390892	0.998424628303129	0.0525995909513178	-0.176338161021044	0.35073869133906	0.560363186228283	0.228937751972362
chr1	15661608	15661803	195	+	utr3	DDI2	0.448748684437434	1	0.451513854436203	1	0.469810977445	0.998424628303129	-0.277509660065403	-0.176338161021044	0.35073869133906	0.560363186228283	-0.101171499044359
chr1	15662067	15662195	128	+	utr3	DDI2	0.867428386652139	1	0.939062808235655	1	0.974477970049003	0.998424628303129	0.0349851534491238	-0.176338161021044	0.35073869133906	0.560363186228283	0.211323314470168
chr1	15726963	15727767	804	+	exon	PLEKHM2	0.786081331832042	1	0.664072746153417	1	0.772367127155235	0.998424628303129	-0.419208656186099	-0.508065287166409	0.0130260986994739	0.0455110296689677	0.0888566309803092
chr1	15734191	15734392	201	+	utr3	PLEKHM2	0.49416265017252	1	0.395210681176753	1	0.71173023997363	0.998424628303129	-0.736914426511811	-0.508065287166409	0.0130260986994739	0.0455110296689677	-0.228849139345403
chr1	15835490	15835631	141	-	exon	FLJ37453	0.378875286887854	1	0.318084957728088	1	0.538454946740296	0.998424628303129	-0.38386385439174	0.126523956989991	0.735123217134432	0.859707814192348	-0.510387811381731
chr1	15872819	15873288	469	+	exon	SPEN	0.796776933565026	1	0.729329547138196	1	0.760637777908527	0.998424628303129	-0.199927087849614	-0.025518921042132	0.844913567680124	0.920575648800381	-0.174408166807482
chr1	15873903	15874085	182	+	utr5	SPEN	0.167824322984509	1	0.16616232976808	1	0.104564302516694	0.998424628303129	-0.292935046943611	-0.025518921042132	0.844913567680124	0.920575648800381	-0.267416125901479
chr1	15876145	15876613	468	+	exon	SPEN	0.727395698928974	1	0.666561680932654	1	0.695611283658909	0.998424628303129	-0.29727313142166	-0.025518921042132	0.844913567680124	0.920575648800381	-0.271754210379528
chr1	15928255	15928976	721	+	exon	SPEN	0.745711170173311	1	0.680926855944831	1	0.647603106185521	0.998424628303129	0.126796799061838	-0.025518921042132	0.844913567680124	0.920575648800381	0.15231572010397
chr1	15929381	15929603	222	+	exon	SPEN	0.746269212693625	1	0.671125152091553	1	0.681692142484969	0.998424628303129	0.157103594915297	-0.025518921042132	0.844913567680124	0.920575648800381	0.182622515957429
chr1	15932806	15932951	145	+	exon	SPEN	0.478319972320882	1	0.687631855640661	1	0.770394007770589	0.998424628303129	0.0123320876373565	-0.025518921042132	0.844913567680124	0.920575648800381	0.0378510086794885
chr1	15933903	15934084	181	+	exon	SPEN	0.363931393734547	1	0.457362277810953	1	0.707098333320998	0.998424628303129	-0.297508026252984	-0.025518921042132	0.844913567680124	0.920575648800381	-0.271989105210852
chr1	15935171	15935699	528	+	exon	SPEN	0.43147099085548	1	0.445690599647186	1	0.741539403074034	0.998424628303129	-0.193912802736171	-0.025518921042132	0.844913567680124	0.920575648800381	-0.168393881694039
chr1	15939439	15940029	590	+	utr3	SPEN	0.505784301174129	1	0.674978064315012	1	0.767322501720334	0.998424628303129	0.148594357258133	-0.025518921042132	0.844913567680124	0.920575648800381	0.174113278300265
chr1	15941895	15942071	176	-	utr3	ZBTB17	0.796159455067222	1	0.713461781357369	1	0.826621512047698	0.998424628303129	0.0723945412265428	-0.0554892824972804	0.825403930002476	0.909745805555425	0.127883823723823
chr1	15944383	15944510	127	-	exon	ZBTB17	0.33803801801224	1	0.433916195398791	1	0.634344971458171	0.998424628303129	0.213199173964033	-0.0554892824972804	0.825403930002476	0.909745805555425	0.268688456461313
chr1	16124699	16125227	528	-	utr3	EPHA2	0.865719354470825	1	0.915762749702915	1	0.942822821566116	0.998424628303129	-2.60829304723655	-2.8049451771885	6.12528416386561e-37	8.77933376098526e-35	0.196652129951942
chr1	16130280	16130448	168	-	exon	EPHA2	0.942932945319159	1	0.895350515798111	1	0.963086672697584	0.998424628303129	-2.98154581388411	-2.8049451771885	6.12528416386561e-37	8.77933376098526e-35	-0.176600636695617
chr1	16138385	16138486	101	-	exon	EPHA2	0.660438810209237	1	0.678149056295505	1	0.721576037561058	0.998424628303129	-2.60821291205849	-2.8049451771885	6.12528416386561e-37	8.77933376098526e-35	0.196732265130001
chr1	16148397	16148670	273	-	exon	EPHA2	0.737588582772258	1	0.751698163376275	1	0.68270541314561	0.998424628303129	-2.73429454726254	-2.8049451771885	6.12528416386561e-37	8.77933376098526e-35	0.0706506299259573
chr1	16148725	16148997	272	-	exon	EPHA2	0.812233728990978	1	0.872677506827534	1	0.844447718245274	0.998424628303129	-2.61252355838481	-2.8049451771885	6.12528416386561e-37	8.77933376098526e-35	0.192421618803684
chr1	16155908	16156074	166	-	utr5	EPHA2	0.83639677267223	1	0.845372530484342	1	0.631201707129077	0.998424628303129	-2.40320301142912	-2.8049451771885	6.12528416386561e-37	8.77933376098526e-35	0.40174216575937
chr1	16198232	16198569	337	-	utr3	ARHGEF19	0.594226156736547	1	0.572029101565352	1	0.826432205695852	0.998424628303129	-1.27731659063109	-1.16157326523205	4.65349686036899e-05	0.000332611042827078	-0.115743325399041
chr1	16231806	16231994	188	-	utr3	RSG1	0.523849722317354	1	0.605521220975509	1	0.77279050592803	0.998424628303129	-0.104203709133065	-0.33533903586114	0.265791584738643	0.466483891362522	0.231135326728076
chr1	16232043	16232213	170	-	utr3	RSG1	0.81435084809674	1	0.861455819990288	1	0.892208470799362	0.998424628303129	-0.160242405691359	-0.33533903586114	0.265791584738643	0.466483891362522	0.175096630169782
chr1	16250556	16251794	1238	-	utr3	FBXO42	0.759971958967994	1	0.724260852415122	1	0.725898939234858	0.998424628303129	0.608464444781409	0.619636614472507	9.68139919210328e-05	0.000642246046051697	-0.0111721696910981
chr1	16393185	16393381	196	+	utr3	SZRD1	0.205999922360575	1	0.359859759275414	1	0.565916656512397	0.998424628303129	-0.526544680472035	-0.74851828290157	3.97814098803267e-07	4.30041629611376e-06	0.221973602429535
chr1	16395176	16395392	216	+	utr3	SZRD1	0.709560038056857	1	0.675705190905948	1	0.707083457329018	0.998424628303129	-0.875875886025411	-0.74851828290157	3.97814098803267e-07	4.30041629611376e-06	-0.127357603123841
chr1	16458985	16459339	354	+	utr3	NECAP2	0.906995675653147	1	0.794643766815352	1	0.880744963091508	0.998424628303129	0.0119179020116713	-0.023901170855186	0.897530202309409	0.94902017485988	0.0358190728668572
chr1	16459775	16459966	191	+	utr3	NECAP2	0.162179626225044	1	0.227957057346573	1	0.477365813370717	0.998424628303129	-0.366724059183367	-0.023901170855186	0.897530202309409	0.94902017485988	-0.342822888328181
chr1	16471919	16472287	368	-	intron	CROCCP3	0.715324412412413	1	0.694131733065774	1	0.779009920142696	0.998424628303129	0.724997705292696	0.354322600421365	0.197220801741539	0.379030170172356	0.370675104871331
chr1	16472341	16472473	132	-	intron	CROCCP3	0.940685806335381	1	0.986701806365462	1	0.973911837218507	0.998424628303129	0.784492949770647	0.354322600421365	0.197220801741539	0.379030170172356	0.430170349349282
chr1	16607436	16607566	130	-	exon	NBPF1	0.828167197253869	1	0.750451165158862	1	0.841275041923469	0.998424628303129	-0.985983456727587	-0.775785579508955	0.000112075266437746	0.000731144830528013	-0.210197877218632
chr1	16613411	16613539	128	-	utr5	NBPF1	0.560506725313736	1	0.571703166533241	1	0.587281472371179	0.998424628303129	-0.220217268761593	-0.775785579508955	0.000112075266437746	0.000731144830528013	0.555568310747362
chr1	16618854	16619056	202	-	exon	CROCCP2	0.826686906903962	1	0.890940826671714	1	0.881103086893089	0.998424628303129	-0.261282499162425	-0.479146618188885	0.0913927230180625	0.214487738565682	0.21786411902646
chr1	16889298	16889400	102	+	exon	RP11-108M9.5	0.490864809538487	1	0.51202336269889	1	0.688852883917945	0.998424628303129	1.31673194781878	0.715645958866509	0.575327212315379	0.753597616131412	0.601085988952275
chr1	17044839	17044950	111	-	utr5	SDHB	0.186846856092037	1	0.226709533941973	1	0.429185418595775	0.998424628303129	0.219180911366259	-0.454524877495329	0.000831336058515381	0.00429705863423542	0.673705788861588
chr1	17134068	17134359	291	+	intergenic	NA	0.363039846544663	1	0.428546412590327	1	0.358396681978668	0.998424628303129	-3.05050246059073	NA	NA	NA	NA
chr1	17244193	17245162	969	+	utr3	PADI1	0.287962526784744	1	0.337356258553852	1	0.335301023600992	0.998424628303129	-1.91990584164945	-1.96846666485775	1.21672164315057e-23	7.17836308886364e-22	0.0485608232082904
chr1	17407891	17408068	177	-	utr3	RCC2	0.774051741876426	1	0.876885910564667	1	0.939333920632074	0.998424628303129	-1.64207046529241	-1.68157945198429	1.0157705704375e-33	1.18991662111923e-31	0.0395089866918841
chr1	17408170	17408339	169	-	utr3	RCC2	0.325344721070661	1	0.406909115865553	1	0.487736372044458	0.998424628303129	-1.32091124914562	-1.68157945198429	1.0157705704375e-33	1.18991662111923e-31	0.360668202838673
chr1	17697090	17697635	545	+	utr3	ARHGEF10L	0.208975430534377	1	0.320772624235904	1	0.463294716440219	0.998424628303129	0.815629633796124	0.35383644104856	0.136463963605302	0.290121362639106	0.461793192747564
chr1	17826017	17826132	115	+	exon	ACTL8	0.682146255578987	1	0.636763587607926	1	0.79016319330671	0.998424628303129	-3.80715014839391	-3.54812425989393	2.033331367821e-45	4.54533505580978e-43	-0.259025888499986
chr1	18481326	18481687	361	+	exon	KLHDC7A	0.984455158538204	1	0.971728429267272	1	0.967465713442652	0.998424628303129	-0.728275877277487	-0.398855293385321	0.192148591785293	0.372584162616619	-0.329420583892166
chr1	18482730	18482874	144	+	exon	KLHDC7A	0.297688371908715	1	0.25222777831808	1	0.437567142900551	0.998424628303129	-0.702255467024926	-0.398855293385321	0.192148591785293	0.372584162616619	-0.303400173639605
chr1	18485067	18485469	402	+	utr3	KLHDC7A	0.220318488244723	1	0.24579487136213	1	0.416885189776214	0.998424628303129	-0.370463628303182	-0.398855293385321	0.192148591785293	0.372584162616619	0.0283916650821394
chr1	18871636	18871756	120	-	utr3	ALDH4A1	0.792964422797632	1	0.924910945505418	1	0.97998387045523	0.998424628303129	1.761000795355	1.80309468097683	1.74609725112981e-17	6.41710492021554e-16	-0.0420938856218216
chr1	18882800	18882947	147	-	intron	RP13-279N23.2	0.609893254375832	1	0.575372658517198	1	0.820184986936546	0.998424628303129	-0.701482932901373	0.776378090102663	0.668322565606261	NA	-1.47786102300404
chr1	18908390	18908526	136	-	utr3	IFFO2	0.426789361688032	1	0.627897722271621	1	0.78277528088773	0.998424628303129	1.19917258036231	1.25270824285944	4.22100243523156e-24	2.5584314760411e-22	-0.0535356624971297
chr1	18955741	18955858	117	-	exon	IFFO2	0.887732888017924	1	0.842500018984179	1	0.759296741523031	0.998424628303129	1.46268443658274	1.25270824285944	4.22100243523156e-24	2.5584314760411e-22	0.209976193723306
chr1	18956393	18956650	257	-	utr5	IFFO2	0.586045785915528	1	0.587962934275654	1	0.347711298049138	0.998424628303129	1.91874373065771	1.25270824285944	4.22100243523156e-24	2.5584314760411e-22	0.666035487798268
chr1	19073553	19073656	103	-	exon	RP5-1126H10.2	0.00730618384336259	0.969319101218751	0.00141390970081081	1	0.0356293610423609	0.998424628303129	-2.1708778924172	-0.400624278783962	0.376884728808607	0.587234512223464	-1.77025361363323
chr1	19105170	19105276	106	-	exon	UBR4	4.511973634277e-05	0.0267613118555382	0.000289080433174848	1	0.0130742314912176	0.998424628303129	2.87791652690329	0.23510237109937	0.0587013694322814	0.152226220475412	2.64281415580392
chr1	19210107	19210267	160	-	utr5	UBR4	0.161053292403107	1	0.153651831982108	1	0.0894841953906396	0.998424628303129	1.21190360406349	0.23510237109937	0.0587013694322814	0.152226220475412	0.976801232964123
chr1	19219090	19219411	321	-	utr3	EMC1	0.779854436523985	1	0.73722416419317	1	0.652203712401355	0.998424628303129	-0.424214982060928	-0.602440904124622	3.50138352679812e-06	3.18101085063248e-05	0.178225922063694
chr1	19251624	19251747	123	+	utr5	MRTO4	0.820021866631269	1	0.948764434958303	1	0.873888449138916	0.998424628303129	-1.54530011665939	-1.58226968327101	3.77736078490997e-21	1.86314115152057e-19	0.0369695666116225
chr1	19258694	19259070	376	+	utr3	MRTO4	0.995435534167612	1	0.895783151787487	1	0.825017534551445	0.998424628303129	-1.51507287111702	-1.58226968327101	3.77736078490997e-21	1.86314115152057e-19	0.0671968121539921
chr1	19308564	19308668	104	-	exon	AKR7A2	0.499684816496418	1	0.583885014210519	1	0.711583482679469	0.998424628303129	0.0414381381657409	-0.166418917423991	0.393769650747981	0.603509328854277	0.207857055589732
chr1	19311925	19312071	146	-	exon	AKR7A2	0.732215576477734	1	0.743258717306506	1	0.659799923368557	0.998424628303129	0.406158976962941	-0.166418917423991	0.393769650747981	0.603509328854277	0.572577894386932
chr1	19312446	19312571	125	+	utr5	PQLC2	0.279259590447162	1	0.275594072827443	1	0.41069940695855	0.998424628303129	-0.307171631944386	-0.757148086358368	0.000719244643669183	0.00378103883228551	0.449976454413982
chr1	19312678	19312824	146	+	utr5	PQLC2	0.44419976418436	1	0.485867834836451	1	0.64652321447673	0.998424628303129	-0.362441318508623	-0.757148086358368	0.000719244643669183	0.00378103883228551	0.394706767849745
chr1	19317536	19317701	165	+	utr5	PQLC2	0.397176830416476	1	0.409770900436955	1	0.580471055412306	0.998424628303129	-0.324455717879088	-0.757148086358368	0.000719244643669183	0.00378103883228551	0.43269236847928
chr1	19327771	19327999	228	+	utr3	PQLC2	0.810445708468628	1	0.949387518751169	1	0.953631761036007	0.998424628303129	-0.724275050778902	-0.757148086358368	0.000719244643669183	0.00378103883228551	0.0328730355794667
chr1	19328568	19329049	481	+	utr3	PQLC2	0.346304656254153	1	0.512205222116021	1	0.590726970848506	0.998424628303129	-0.466415850240984	-0.757148086358368	0.000719244643669183	0.00378103883228551	0.290732236117384
chr1	19329113	19329245	132	+	utr3	PQLC2	0.300265162167075	1	0.500526265601213	1	0.662319542298902	0.998424628303129	-0.372480125467969	-0.757148086358368	0.000719244643669183	0.00378103883228551	0.3846679608904
chr1	19332126	19332332	206	+	intergenic	NA	0.903195860194712	1	0.97670387461781	1	0.924316686112949	0.998424628303129	-0.876770004370502	NA	NA	NA	NA
chr1	19419715	19419819	104	-	utr5	CAPZB	0.909147128060049	1	0.908133086597691	1	0.937588029457632	0.998424628303129	0.129372241323021	0.213708777643513	0.189995907434416	0.369497987113654	-0.0843365363204921
chr1	19626684	19626802	118	+	utr3	MINOS1	0.0441480967769084	1	0.0557998194541504	1	0.18700125035602	0.998424628303129	-0.171464140855912	0.103949781959964	0.678216029420679	0.824558651719591	-0.275413922815876
chr1	19657111	19657289	178	+	utr3	MINOS1-NBL1	0.631395953732931	1	0.819795976880287	1	0.845184907160586	0.998424628303129	0.465250567367793	NA	NA	NA	NA
chr1	19682280	19682500	220	-	utr3	TMCO4	0.711654665214934	1	0.688549479464294	1	0.773176535284234	0.998424628303129	0.457960448286152	0.182922023374691	0.359075568441729	0.569500442664269	0.275038424911461
chr1	19682602	19683315	713	-	utr3	TMCO4	0.942780606793901	1	0.965490636988835	1	0.995464884956606	0.998424628303129	0.369446406166059	0.182922023374691	0.359075568441729	0.569500442664269	0.186524382791368
chr1	19907571	19907864	293	+	utr3	OTUD3	0.948840187459896	1	0.872205067500228	1	0.951921078213186	0.998424628303129	0.138374456195469	0.246091804035924	0.178076765621656	0.35250779682649	-0.107717347840455
chr1	20485986	20486182	196	-	utr5	CAMK2N1	0.97665152660863	1	0.992871620766531	1	0.927431392789934	0.998424628303129	0.325837909392319	0.462853475229165	0.0950455627776781	0.220875553899943	-0.137015565836846
chr1	20499699	20500745	1046	-	utr3	MUL1	0.843774686905817	1	0.984011674941968	1	0.96653414293639	0.998424628303129	-0.0981463985911045	-0.200302991491175	0.206815038895016	0.39182953633579	0.10215659290007
chr1	20500925	20501291	366	-	exon	MUL1	0.500872660978838	1	0.518678249682881	1	0.716984101661149	0.998424628303129	-0.245597138111518	-0.200302991491175	0.206815038895016	0.39182953633579	-0.0452941466203428
chr1	20618623	20618805	182	+	utr3	CDA	0.510653712184518	1	0.505410778499262	1	0.53880006917479	0.998424628303129	-3.15269981867597	-3.52810899936172	8.32089301782033e-31	7.91979997157071e-29	0.375409180685753
chr1	20648423	20648849	426	-	exon	PINK1-AS	0.209474984967238	1	0.196640833876483	1	0.501217507045098	0.998424628303129	-0.53460657313518	-0.538390511845278	0.128390747803813	0.27738685591308	0.00378393871009797
chr1	20650653	20651161	508	+	utr3	PINK1	0.29705213943802	1	0.302038336026508	1	0.603442490997644	0.998424628303129	-0.0975219744013182	-0.0966885747158602	0.728021796879081	0.854808168020224	-0.000833399685457939
chr1	20661283	20661445	162	-	utr5	DDOST	0.189984162019419	1	0.418231192043776	1	0.673448789694874	0.998424628303129	-0.48464518351775	-0.936761380663589	2.64385825036038e-08	3.43025826029185e-07	0.452116197145839
chr1	20704535	20704667	132	-	exon	KIF17	0.267245016043895	1	0.270408320036327	1	0.443107259153395	0.998424628303129	2.84720513204939	2.46846618393603	6.81012957738915e-08	8.33428514729604e-07	0.378738948113356
chr1	20721722	20721889	167	-	utr3	SH2D5	0.0213615154512467	1	0.00974974062625006	1	0.10213100833535	0.998424628303129	-2.6264777862258	-3.361195746766	3.47476350244333e-19	1.4572476333999e-17	0.734717960540205
chr1	20787194	20787304	110	-	utr5	HP1BP3	0.721847183639246	1	0.727240001317333	1	0.661070221689038	0.998424628303129	0.306606095040748	-0.265687496981753	0.109303533073207	0.245904298505122	0.572293592022502
chr1	20941613	20941959	346	-	exon	EIF4G3	0.566813334915943	1	0.562353903654371	1	0.616070163299477	0.998424628303129	-0.345203518392877	-0.234920796983211	0.0821560201588744	0.197475938363533	-0.110282721409666
chr1	20942014	20942170	156	-	exon	EIF4G3	0.814241506651692	1	0.775472590787561	1	0.831532526109697	0.998424628303129	-0.316198818151375	-0.234920796983211	0.0821560201588744	0.197475938363533	-0.0812780211681646
chr1	21176704	21176843	139	-	utr5	EIF4G3	0.690277146454826	1	0.828248581682022	1	0.918899971772481	0.998424628303129	-0.198574901606029	-0.234920796983211	0.0821560201588744	0.197475938363533	0.0363458953771815
chr1	21217729	21218477	748	-	utr3	ECE1	0.809428805678333	1	0.700529269720661	1	0.787028214167836	0.998424628303129	-1.32629027471372	-1.11352278647057	8.76619522363402e-08	1.0522025262023e-06	-0.212767488243145
chr1	21218949	21219247	298	-	utr3	ECE1	0.27040724908215	1	0.266333103802902	1	0.440921863719024	0.998424628303129	-1.55674886275581	-1.11352278647057	8.76619522363402e-08	1.0522025262023e-06	-0.44322607628524
chr1	21219633	21220154	521	-	utr3	ECE1	0.908599642222366	1	0.94332998319364	1	0.997965194458812	0.998509076345199	-1.00189888654707	-1.11352278647057	8.76619522363402e-08	1.0522025262023e-06	0.111623899923501
chr1	21279284	21279394	110	-	utr5	ECE1	0.418150142507292	1	0.483480616566959	1	0.603164117053804	0.998424628303129	-0.927410286199719	-1.11352278647057	8.76619522363402e-08	1.0522025262023e-06	0.186112500270856
chr1	21822333	21822509	176	-	utr3	HSPG2	0.875004162547658	1	0.742171409403857	1	0.826568388831032	0.998424628303129	1.74720652319483	1.50793366828764	1.17731762794514e-06	1.17809122474379e-05	0.23927285490719
chr1	22030284	22030932	648	+	exon	LINC00339	0.75584267449179	1	0.892260255162688	1	0.910471121637109	0.998424628303129	0.628474782289081	0.390450477302851	0.0834868848008329	0.199861946663473	0.23802430498623
chr1	22490280	22490548	268	+	exon	ZBTB40	0.7186565833784	1	0.657185682399611	1	0.763214134321776	0.998424628303129	-0.0800194134860337	-0.194147873406055	0.133865221043044	0.286018938612312	0.114128459920021
chr1	22511764	22511872	108	+	exon	ZBTB40	0.588872086066778	1	0.552699744691214	1	0.678446433858638	0.998424628303129	-0.046488749348962	-0.194147873406055	0.133865221043044	0.286018938612312	0.147659124057093
chr1	22526173	22527008	835	+	utr3	ZBTB40	0.996276889489489	1	0.845788586181328	1	0.915664984743801	0.998424628303129	-0.400717149959419	-0.194147873406055	0.133865221043044	0.286018938612312	-0.206569276553364
chr1	22527161	22527328	167	+	utr3	ZBTB40	0.870266441925809	1	0.98208251177082	1	0.987207452329957	0.998424628303129	-0.457691437030859	-0.194147873406055	0.133865221043044	0.286018938612312	-0.263543563624805
chr1	22527791	22527960	169	+	utr3	ZBTB40	0.0528957270610186	1	0.151973205442692	1	0.36616853075052	0.998424628303129	0.0488084687840423	-0.194147873406055	0.133865221043044	0.286018938612312	0.242956342190097
chr1	22528018	22528247	229	+	utr3	ZBTB40	0.359069484873127	1	0.398254944762035	1	0.549884574288325	0.998424628303129	-0.224833932217157	-0.194147873406055	0.133865221043044	0.286018938612312	-0.0306860588111025
chr1	22528831	22529484	653	+	utr3	ZBTB40	0.103299667367204	1	0.214106085968002	1	0.474486981396303	0.998424628303129	-0.34627118401993	-0.194147873406055	0.133865221043044	0.286018938612312	-0.152123310613876
chr1	22530356	22530542	186	+	utr3	ZBTB40	0.943673369219412	1	0.848995964632844	1	0.923733402088539	0.998424628303129	-0.200326789701619	-0.194147873406055	0.133865221043044	0.286018938612312	-0.00617891629556411
chr1	22784336	22784990	654	+	exon	EPHB2	0.925108076033755	1	0.9578198311422	1	0.981919491210842	0.998424628303129	1.30433170627581	1.48796731873462	8.23989648541828e-05	0.000554929015377838	-0.183635612458803
chr1	22864973	22865114	141	+	exon	EPHB2	0.693803166228923	1	0.593900417204772	1	0.642952083504597	0.998424628303129	1.1738321398374	1.48796731873462	8.23989648541828e-05	0.000554929015377838	-0.314135178897217
chr1	22913529	22914107	578	+	utr3	EPHB2	0.984489639342771	1	0.89579948755419	1	0.852978162201573	0.998424628303129	1.71758289547059	1.48796731873462	8.23989648541828e-05	0.000554929015377838	0.229615576735976
chr1	22914212	22914495	283	+	utr3	EPHB2	0.834482998541812	1	0.957813057665939	1	0.87371115981538	0.998424628303129	1.46114111413956	1.48796731873462	8.23989648541828e-05	0.000554929015377838	-0.0268262045950531
chr1	22914606	22914706	100	+	utr3	EPHB2	0.691722037307431	1	0.618767750081524	1	0.651273009896503	0.998424628303129	1.02806176075845	1.48796731873462	8.23989648541828e-05	0.000554929015377838	-0.459905557976164
chr1	22914779	22914903	124	+	utr3	EPHB2	0.840761730292737	1	0.761661960465649	1	0.750252006790611	0.998424628303129	0.90796824017084	1.48796731873462	8.23989648541828e-05	0.000554929015377838	-0.579999078563776
chr1	23019584	23019749	165	+	utr5	KDM1A	0.645479325520211	1	0.67034197347089	1	0.581850828586969	0.998424628303129	0.340858062080235	-0.225413086943704	0.10091029478863	0.231327523080228	0.566271149023939
chr1	23087771	23088291	520	-	utr3	LUZP1	0.319228172177147	1	0.341917499287897	1	0.509005099472537	0.998424628303129	-0.0130572445727073	0.250348218169268	0.0482828389623292	0.131023460759117	-0.263405462741976
chr1	23088656	23089103	447	-	utr3	LUZP1	0.598077667262746	1	0.80794817810591	1	0.894701736346682	0.998424628303129	0.2009502640082	0.250348218169268	0.0482828389623292	0.131023460759117	-0.0493979541610682
chr1	23091261	23091533	272	-	exon	LUZP1	0.638503268384879	1	0.611456601769806	1	0.685504496387356	0.998424628303129	0.360549907567115	0.250348218169268	0.0482828389623292	0.131023460759117	0.110201689397846
chr1	23092596	23092834	238	-	exon	LUZP1	0.739157565283708	1	0.697923838434837	1	0.836814306753789	0.998424628303129	-0.00222878578276076	0.250348218169268	0.0482828389623292	0.131023460759117	-0.252577003952029
chr1	23310596	23310783	187	-	exon	HNRNPR	0.356200181251957	1	0.501039439979747	1	0.62108270569534	0.998424628303129	-0.664322197736541	-0.623567022375873	5.59974855020908e-05	0.000392417236624661	-0.0407551753606684
chr1	23361436	23361959	523	-	utr3	ZNF436	0.238430389655063	1	0.270238794798879	1	0.185660604367503	0.998424628303129	1.38790935054116	1.37639756849917	8.51982179394698e-19	3.50665503093433e-17	0.0115117820419852
chr1	23362266	23362922	656	-	exon	ZNF436	0.437664649390796	1	0.510338576336556	1	0.639533759793031	0.998424628303129	1.47572470571072	1.37639756849917	8.51982179394698e-19	3.50665503093433e-17	0.0993271372115441
chr1	23363059	23363199	140	-	exon	ZNF436	0.697319292714211	1	0.670353957703435	1	0.758883117739931	0.998424628303129	1.10636145565846	1.37639756849917	8.51982179394698e-19	3.50665503093433e-17	-0.27003611284071
chr1	23509600	23509915	315	-	utr3	E2F2	0.366453029016227	1	0.386925034603822	1	0.541592312727685	0.998424628303129	0.201884884862387	-0.164684056208649	0.621525704259692	0.787530434563052	0.366568941071036
chr1	23559328	23559436	108	-	utr5	ID3	0.807897771905104	1	0.758074010485393	1	0.872850427361146	0.998424628303129	-1.14523456202601	-1.21102422355332	5.10306076438207e-05	0.000361011956542779	0.065789661527313
chr1	23751217	23751985	768	+	exon	TCEB3	0.371839586759168	1	0.407350219643228	1	0.482129435694324	0.998424628303129	-0.648150266464112	-0.623928435853466	1.52153424505599e-06	1.49129941331594e-05	-0.0242218306106461
chr1	23752346	23752451	105	+	exon	TCEB3	0.424254569765569	1	0.406949580286079	1	0.578024723801806	0.998424628303129	-0.866236114294639	-0.623928435853466	1.52153424505599e-06	1.49129941331594e-05	-0.242307678441172
chr1	23759482	23759816	334	+	utr3	TCEB3	0.363895827577797	1	0.690044436456398	1	0.815560657696528	0.998424628303129	-0.391035671684667	-0.623928435853466	1.52153424505599e-06	1.49129941331594e-05	0.232892764168799
chr1	23778432	23778639	207	+	utr5	PITHD1	0.355431609757492	1	0.354347558021417	1	0.375041128804833	0.998424628303129	0.217421402920015	-0.49305066151623	0.000396665965536483	0.00224301761806961	0.710472064436246
chr1	23787427	23787554	127	+	utr3	PITHD1	0.697968142044338	1	0.667898465491208	1	0.815807682460322	0.998424628303129	-0.521186349825764	-0.49305066151623	0.000396665965536483	0.00224301761806961	-0.0281356883095337
chr1	23800426	23800526	100	-	utr5	GALE	0.284654657106045	1	0.373099179974574	1	0.622266917198673	0.998424628303129	0.0531785500493171	-0.913373144530666	1.64784652805941e-09	2.54283904386927e-08	0.966551694579983
chr1	23802026	23802156	130	-	utr3	HMGCL	0.417865363356025	1	0.547226872311753	1	0.666534569458234	0.998424628303129	1.5455086036908	1.23983793158341	3.50949372775167e-12	7.72469053029784e-11	0.305670672107393
chr1	23845464	23845658	194	-	utr3	FUCA1	0.921602026184514	1	0.836508717649915	1	0.774256617659839	0.998424628303129	0.780225309836431	0.392438963088039	0.0985288956807245	0.227236637213112	0.387786346748392
chr1	23961552	23961713	161	+	exon	PNRC2	0.533873481248816	1	0.747813432330461	1	0.788289437313016	0.998424628303129	0.701742704514589	0.681098049443908	0.000813584751361235	0.00421334878887733	0.0206446550706807
chr1	23980246	23980348	102	-	utr5	SRSF10	0.17941365228884	1	0.355036514450944	1	0.644522706074659	0.998424628303129	0.260375413112012	0.443490551861141	0.0153446869752975	0.0521462542315341	-0.183115138749129
chr1	23990411	23990537	126	+	intergenic	NA	1	1	0.575121315864805	1	0.578922561107502	0.998424628303129	7.58009490498256	NA	NA	NA	NA
chr1	23991759	23991936	177	+	intergenic	NA	0.569980413561424	1	0.999431280283829	1	NA	NA	8.77043826260063	NA	NA	NA	NA
chr1	24358090	24358580	490	-	utr3	STPG1	0.811985554259559	1	0.74320720601484	1	0.771869175256349	0.998424628303129	0.375851090325809	0.404334074875593	0.0484449997890223	0.131390345598766	-0.0284829845497839
chr1	24419459	24419563	104	+	utr5	NIPAL3	0.967204301960458	1	0.98751002852675	1	0.988047156295562	0.998424628303129	0.007575951248757	0.135781904403648	0.468805183710446	0.671264447686944	-0.128205953154891
chr1	24469060	24469370	310	+	utr3	NIPAL3	0.642197627044046	1	0.749344858636392	1	0.857824509897684	0.998424628303129	0.197166216059273	0.135781904403648	0.468805183710446	0.671264447686944	0.0613843116556256
chr1	24514316	24514436	120	+	utr5	RCAN3	0.497311016337723	1	0.595685496814027	1	0.848184460850532	0.998424628303129	-0.799471636783448	-0.823326015415455	0.00110769767464219	0.00552510983425416	0.0238543786320076
chr1	24745395	24745570	175	+	utr5	CLIC4	0.427037002772186	1	0.423209406882385	1	0.387841509731192	0.998424628303129	-0.263444254114449	-0.337214431883781	0.250863639043293	0.447946871013465	0.0737701777693323
chr1	24901485	24902526	1041	-	utr3	RUNX3	0.975250321375092	1	0.879260853695749	1	0.900536938617944	0.998424628303129	2.1460755332423	2.04602858126563	3.76263576376369e-21	1.85964265760377e-19	0.100046951976662
chr1	24962470	24962570	100	+	intron	RP11-84D1.1	0.206817791503671	1	0.144318917960387	1	0.429021399248111	0.998424628303129	-0.900153335436117	0.715947354178934	0.0543268951363395	0.143423369467305	-1.61610068961505
chr1	24964345	24964504	159	-	intron	RUNX3	0.641686499145228	1	0.766876769849626	1	0.731013555357858	0.998424628303129	0.535496088634937	2.04602858126563	3.76263576376369e-21	1.85964265760377e-19	-1.5105324926307
chr1	24964876	24964993	117	-	utr5	RUNX3	0.181308489747653	1	0.237808278858292	1	0.461953441478837	0.998424628303129	1.60966737568847	2.04602858126563	3.76263576376369e-21	1.85964265760377e-19	-0.436361205577163
chr1	25246951	25247054	103	-	utr5	RSRP1	0.955772559581	1	0.974323812862294	1	0.991792754920394	0.998424628303129	0.640688642238461	0.524413425770621	0.0123270982851314	0.0435181218220097	0.11627521646784
chr1	25361335	25361662	327	+	utr3	TMEM50A	0.6975182777971	1	0.63866678697844	1	0.73018312982782	0.998424628303129	-0.558174693209302	0.217964547316816	0.152056084713341	0.31358430470802	-0.776139240526118
chr1	25361893	25362052	159	+	utr3	TMEM50A	0.952520447158402	1	0.853868067119997	1	0.831121654403698	0.998424628303129	-0.297336072571775	0.217964547316816	0.152056084713341	0.31358430470802	-0.51530061988859
chr1	25458422	25458842	420	+	exon	TMEM57	0.865069310977581	1	0.814483598571323	1	0.802190337228709	0.998424628303129	0.0707387229566211	-0.0517296457957983	0.751271294334676	0.86886581690099	0.122468368752419
chr1	25566833	25567175	342	+	utr3	LDLRAP1	0.6178485345144	1	0.803065546230328	1	0.876134843626943	0.998424628303129	0.646815201411078	0.637248713853257	0.00223772623549491	0.0101592020596365	0.00956648755782108
chr1	25567243	25567858	615	+	utr3	LDLRAP1	0.836920001130319	1	0.999149913213136	1	0.995522862165485	0.998424628303129	0.807063777605423	0.637248713853257	0.00223772623549491	0.0101592020596365	0.169815063752166
chr1	25815705	25816212	507	+	utr3	SEPN1	0.921024960336458	1	0.947853059282999	1	0.93128219854048	0.998424628303129	0.169401106502068	0.0226435700899368	0.890793941099695	0.945061896808731	0.146757536412131
chr1	25821320	25821494	174	+	intron	RP1-317E23.6	0.156055776389532	1	0.176533969452899	1	0.368999310337259	0.998424628303129	0.795773969791041	NA	NA	NA	NA
chr1	25832117	25832268	151	+	utr3	MTFR1L	0.754394043528136	1	0.887804146541042	1	0.881339481469195	0.998424628303129	0.601327787796956	0.205164928380477	0.23856389484106	0.432439210065264	0.396162859416479
chr1	25832328	25832481	153	+	utr3	MTFR1L	0.532723124152723	1	0.755748487856358	1	0.875299587767512	0.998424628303129	0.746616728067678	0.205164928380477	0.23856389484106	0.432439210065264	0.5414517996872
chr1	25835003	25835709	706	-	exon	AUNIP	0.951992847140724	1	0.904075466460094	1	0.788006923035368	0.998424628303129	-1.34014442648928	-1.4496713786969	1.22986763104111e-09	1.93960871831377e-08	0.109526952207619
chr1	25862528	25862674	146	-	utr3	PAQR7	0.474480046744004	1	0.475536384914086	1	0.628545043767425	0.998424628303129	-1.03482785174153	-0.771005375564093	1.12296945524213e-05	9.20049554352038e-05	-0.263822476177436
chr1	25862811	25863863	1052	-	utr5	PAQR7	0.942411813996674	1	0.891763965529871	1	0.907450848609134	0.998424628303129	-0.732729594062038	-0.771005375564093	1.12296945524213e-05	9.20049554352038e-05	0.0382757815020555
chr1	25903720	25903873	153	-	exon	STMN1	0.756308802716461	1	0.864762024453659	1	0.998032961992395	0.998509076345199	-0.549862727124452	-0.584030359035642	0.000895286582851319	0.0045809644850389	0.0341676319111895
chr1	25961498	25961850	352	-	utr3	PAFAH2	0.428600885611681	1	0.566683779529188	1	0.645308245632034	0.998424628303129	0.198062932847639	-0.0950510053727392	0.690811358383556	0.832478469714507	0.293113938220378
chr1	26122007	26122578	571	+	utr3	PDIK1L	0.131124807738997	1	0.160167385183078	1	0.14329496290134	0.998424628303129	0.497829497151082	1.09281656197587	0.000265986771664491	0.00157306642679053	-0.594987064824786
chr1	26169954	26170072	118	-	utr3	RP11-96L14.7	0.971050381745334	1	0.928028699966263	1	0.994861210998876	0.998424628303129	-0.2688248503544	-2.25566355860843	0.145130645420354	0.30343687200209	1.98683870825403
chr1	26170693	26170806	113	+	utr3	ZNF593	0.804072076068976	1	0.734415227945116	1	0.892563536199275	0.998424628303129	-0.800735612927695	NA	NA	NA	NA
chr1	26255182	26255309	127	+	exon	CEP85	0.343801255477299	1	0.466810232521306	1	0.656128162847478	0.998424628303129	-0.839312102168597	-1.14874819154624	3.27188840304219e-11	6.36255649070439e-10	0.309436089377643
chr1	26255582	26255799	217	+	exon	CEP85	0.537557646007638	1	0.568054023449416	1	0.80113185690182	0.998424628303129	-1.179694443675	-1.14874819154624	3.27188840304219e-11	6.36255649070439e-10	-0.0309462521287645
chr1	26277121	26277383	262	+	utr3	CEP85	0.661675534782667	1	0.742862589150549	1	0.86018530483176	0.998424628303129	-0.968271084144353	-1.14874819154624	3.27188840304219e-11	6.36255649070439e-10	0.180477107401887
chr1	26281073	26281192	119	+	utr3	SH3BGRL3	0.427080002973073	1	0.56271875059086	1	0.727039797172206	0.998424628303129	-0.36794307223149	-0.588659952079955	0.0057404529261832	0.022761900081266	0.220716879848466
chr1	26468858	26469179	321	+	utr3	DHDDS	0.84846674982375	1	0.9438103569624	1	0.975151317345085	0.998424628303129	-0.563736190067297	-0.538656599864155	0.000141987357816497	0.000903542428978	-0.0250795902031423
chr1	26469257	26469394	137	+	utr3	DHDDS	0.443840937505427	1	0.398052613345391	1	0.664329928383452	0.998424628303129	-0.741322788105689	-0.538656599864155	0.000141987357816497	0.000903542428978	-0.202666188241534
chr1	26472436	26472564	128	+	utr5	HMGN2	0.66980178105469	1	0.719371263643182	1	0.824135658980295	0.998424628303129	-0.551084359106258	-0.74589613548147	0.00272719882972263	0.0120251405510354	0.194811776375212
chr1	26574203	26574717	514	+	utr3	RPS6KA1	0.260861189108823	1	0.526539166871394	1	0.607800496791731	0.998424628303129	-0.740698767895499	-1.14940915084283	9.85075128911937e-16	3.10508933907739e-14	0.408710382947334
chr1	26693002	26693277	275	+	utr5	ARID1A	0.810830005057401	1	0.877331067800532	1	0.965267182575189	0.998424628303129	-0.54181802217798	-0.413929263206903	0.0163614270413802	0.0549727704481893	-0.127888758971076
chr1	26696057	26696258	201	+	utr5	ARID1A	0.67926785311777	1	0.718379206104029	1	0.735834723008983	0.998424628303129	0.0801088330746674	-0.413929263206903	0.0163614270413802	0.0549727704481893	0.494038096281571
chr1	26696410	26697496	1086	+	exon	ARID1A	0.755059400712066	1	0.769416397482387	1	0.530184842311421	0.998424628303129	-0.168654930937297	-0.413929263206903	0.0163614270413802	0.0549727704481893	0.245274332269607
chr1	26729611	26729793	182	+	utr5	ARID1A	0.394682935883211	1	0.466264381556605	1	0.703405616456252	0.998424628303129	-0.112814375436025	-0.413929263206903	0.0163614270413802	0.0549727704481893	0.301114887770878
chr1	26731154	26731509	355	+	exon	ARID1A	0.92435333315984	1	0.966059801027071	1	0.927184640709091	0.998424628303129	-0.395544519401498	-0.413929263206903	0.0163614270413802	0.0549727704481893	0.0183847438054055
chr1	26774729	26774965	236	+	utr3	ARID1A	0.821114295919206	1	0.899693298165243	1	0.913864987537257	0.998424628303129	-0.239794823789797	-0.413929263206903	0.0163614270413802	0.0549727704481893	0.174134439417106
chr1	26779154	26780963	1809	+	utr3	ARID1A	0.648495888614187	1	0.591385253942763	1	0.606090984141427	0.998424628303129	-0.493076237130486	-0.413929263206903	0.0163614270413802	0.0549727704481893	-0.0791469739235821
chr1	26795031	26795161	130	+	utr3	PIGV	0.546985266285016	1	0.546855050485507	1	0.650848224153499	0.998424628303129	-0.176878116494292	0.0308357084154923	0.864813044567014	0.931813683732196	-0.207713824909784
chr1	26797574	26797981	407	+	utr3	PIGV	0.557001956717239	1	0.5487871536758	1	0.517990114689187	0.998424628303129	-0.0702271129767145	0.0308357084154923	0.864813044567014	0.931813683732196	-0.101062821392207
chr1	26853835	26854166	331	+	utr3	ZDHHC18	0.524433900784284	1	0.512796715631345	1	0.598967802126422	0.998424628303129	-0.548565750535413	-0.340367727495474	0.0460600572800634	0.126385062577255	-0.208198023039939
chr1	26863166	26863972	806	+	utr3	SFN	0.78683830815698	1	0.920350929062066	1	0.890843667713021	0.998424628303129	-3.94210309265737	-4.12392283861023	1.62670330023768e-41	2.98016936944296e-39	0.181819745952858
chr1	26864075	26864396	321	+	utr3	SFN	0.964283525093467	1	0.875914694329722	1	0.948158988337643	0.998424628303129	-4.24293043612997	-4.12392283861023	1.62670330023768e-41	2.98016936944296e-39	-0.119007597519739
chr1	26889079	26889180	101	-	exon	GPN2	0.705803891995817	1	0.773917549307551	1	0.845181651274796	0.998424628303129	-0.411774257353459	-0.298962790746773	0.0834943550119686	0.199861946663473	-0.112811466606686
chr1	26889768	26890241	473	-	utr5	GPN2	0.763978687844211	1	0.686444655770087	1	0.850927253642557	0.998424628303129	-0.354504945117863	-0.298962790746773	0.0834943550119686	0.199861946663473	-0.0555421543710904
chr1	26890538	26890728	190	-	utr3	GPATCH3	0.980112699357115	1	0.861393417911208	1	0.951070197101437	0.998424628303129	-0.122378526796148	-0.0487810713514263	0.796598358207572	0.89508018087721	-0.0735974554447217
chr1	26890989	26891090	101	-	utr3	GPATCH3	0.515140883193419	1	0.692650027169239	1	0.812933574961011	0.998424628303129	-0.0434199662730108	-0.0487810713514263	0.796598358207572	0.89508018087721	0.00536110507841558
chr1	26894319	26894477	158	-	exon	GPATCH3	0.905344336063975	1	0.853114514537948	1	0.875100389024641	0.998424628303129	-0.0308013313274137	-0.0487810713514263	0.796598358207572	0.89508018087721	0.0179797400240126
chr1	26897345	26897717	372	-	exon	GPATCH3	0.600406751791348	1	0.706632489275095	1	0.776938088602087	0.998424628303129	0.165171120656607	-0.0487810713514263	0.796598358207572	0.89508018087721	0.213952192008033
chr1	26900082	26900334	252	+	utr5	NUDC	0.252832161010609	1	0.388210078262375	1	0.66451429499085	0.998424628303129	0.0779581939801971	-0.723358442708321	0.000167887262207592	0.00105187478296482	0.801316636688518
chr1	26921753	26921860	107	+	utr5	NUDC	0.799554190035948	1	0.94856005610369	1	0.858963387209934	0.998424628303129	-0.630091899510638	-0.723358442708321	0.000167887262207592	0.00105187478296482	0.0932665431976825
chr1	26993795	26994000	205	+	exon	TRNP1	0.569957409045576	1	0.624447898485814	1	0.602549153079025	0.998424628303129	1.1172523638727	0.358778936707659	0.0946266617496586	0.220134327710717	0.758473427165042
chr1	26999814	27000053	239	+	utr3	TRNP1	0.979090138653574	1	0.899675760261885	1	0.973774148140178	0.998424628303129	0.184275021987193	0.358778936707659	0.0946266617496586	0.220134327710717	-0.174503914720466
chr1	27000904	27001016	112	+	utr3*	TRNP1	0.614780687128899	1	0.690376748744691	1	0.698590992428453	0.998424628303129	0.0428281607467493	0.358778936707659	0.0946266617496586	0.220134327710717	-0.31595077596091
chr1	27005699	27006059	360	-	utr3	FAM46B	0.504886363871756	1	0.485252646491274	1	0.47555456468363	0.998424628303129	2.52857720864146	2.68820785615163	9.35405379058644e-12	1.95976676407076e-10	-0.159630647510178
chr1	27006419	27006788	369	-	exon	FAM46B	0.53678118033324	1	0.506612690478784	1	0.440031542961723	0.998424628303129	2.05851144525846	2.68820785615163	9.35405379058644e-12	1.95976676407076e-10	-0.629696410893172
chr1	27099150	27099297	147	-	utr3	SLC9A1	0.694317113636195	1	0.651851022670707	1	0.874710510429396	0.998424628303129	-0.695839703731788	-0.590516307512641	0.000689089824967573	0.00364058167284473	-0.105323396219147
chr1	27100116	27100453	337	-	utr3	SLC9A1	0.396003154545054	1	0.466203314602379	1	0.593466083227436	0.998424628303129	-0.238446905855698	-0.590516307512641	0.000689089824967573	0.00364058167284473	0.352069401656944
chr1	27154394	27154559	165	-	utr5	SLC9A1	0.630942419744906	1	0.739745417061775	1	0.87398884008199	0.998424628303129	-0.692204482802804	-0.590516307512641	0.000689089824967573	0.00364058167284473	-0.101688175290163
chr1	27154659	27154902	243	-	utr5	SLC9A1	0.16711272689064	1	0.288743765922499	1	0.627810765162552	0.998424628303129	-0.325247548113724	-0.590516307512641	0.000689089824967573	0.00364058167284473	0.265268759398918
chr1	27335523	27335798	275	+	utr3	TMEM222	0.788469316020587	1	0.722504742131174	1	0.901514515736725	0.998424628303129	-0.542834494932814	-0.490535724108733	0.0112637780064211	0.0403370392275803	-0.0522987708240809
chr1	27366772	27366905	133	-	utr5	MAP3K6	0.121221985534125	1	0.1958733592871	1	0.449293824213815	0.998424628303129	0.283955816206855	0.060932748803978	0.805592170961772	0.899507782863832	0.223023067402877
chr1	27394196	27394323	127	+	exon	GPR3	0.29149443303025	1	0.258695061176583	1	0.351612309033648	0.998424628303129	-0.759941020911274	-0.379999211432299	0.367890571193325	0.578323977915907	-0.379941809478974
chr1	27534824	27534976	152	-	utr3	AHDC1	0.76540625872624	1	0.707386209886001	1	0.8464014424112	0.998424628303129	0.239041778394235	0.454899110866052	0.190411290185327	0.370187560273128	-0.215857332471817
chr1	27547313	27550444	3131	-	exon	AHDC1	0.762187606034066	1	0.69129712454937	1	0.615876934082887	0.998424628303129	0.299150180954362	0.454899110866052	0.190411290185327	0.370187560273128	-0.15574892991169
chr1	27550464	27551961	1497	-	exon	AHDC1	0.828743559626281	1	0.777322703141231	1	0.717111098612831	0.998424628303129	0.342494595865232	0.454899110866052	0.190411290185327	0.370187560273128	-0.11240451500082
chr1	27552059	27552208	149	-	utr5	AHDC1	0.617553310634279	1	0.569430566714307	1	0.652309386245467	0.998424628303129	0.07170339705578	0.454899110866052	0.190411290185327	0.370187560273128	-0.383195713810272
chr1	27558786	27558932	146	-	utr5	AHDC1	0.597525131429427	1	0.534783824310594	1	0.630575520533722	0.998424628303129	0.435389138376823	0.454899110866052	0.190411290185327	0.370187560273128	-0.0195099724892293
chr1	27603451	27603553	102	-	utr5	AHDC1	0.649499935400735	1	0.600835356879342	1	0.568625950428987	0.998424628303129	0.603595601223522	0.454899110866052	0.190411290185327	0.370187560273128	0.14869649035747
chr1	27603791	27604136	345	-	intron	AHDC1	0.803843380102072	1	0.759435266087453	1	0.75830730541743	0.998424628303129	0.908459339682597	0.454899110866052	0.190411290185327	0.370187560273128	0.453560228816545
chr1	27850074	27850370	296	+	exon	PPP1R8	0.594339033150483	1	0.816091099149903	1	0.89086695837584	0.998424628303129	-0.202508134744896	-0.245583238186108	0.117959735472835	0.260203414315689	0.0430751034412125
chr1	28096278	28096378	100	-	exon	SPCS2P4	0.561264915780288	1	0.484648350746168	1	0.640751711977362	0.998424628303129	-0.227723790252755	0.12416631926279	0.519466554241136	0.711285308268588	-0.351890109515545
chr1	28236298	28236401	103	+	exon	ATPIF1	0.691390853516674	1	0.742732905958924	1	0.722018728652708	0.998424628303129	-0.285013906298048	-0.518516220965899	0.0014120686098466	0.0068023850825469	0.233502314667851
chr1	28259565	28259760	195	+	utr5	SESN2	0.269064142811382	1	0.346790757409998	1	0.493989458056257	0.998424628303129	-0.679749574968131	-1.08667483408605	7.58684708419612e-07	7.82315345127053e-06	0.40692525911792
chr1	28271642	28271748	106	+	exon	SESN2	0.758452548703528	1	0.844502117817178	1	0.925929311507683	0.998424628303129	-0.784502738762176	-1.08667483408605	7.58684708419612e-07	7.82315345127053e-06	0.302172095323875
chr1	28280858	28281254	396	+	utr3	SESN2	0.986153566062926	1	0.875665576542327	1	0.934699858154322	0.998424628303129	-1.06575116016317	-1.08667483408605	7.58684708419612e-07	7.82315345127053e-06	0.0209236739228829
chr1	28334440	28334965	525	+	exon	MED18	0.527079030756573	1	0.713845763987498	1	0.752036646472418	0.998424628303129	-0.204757011639711	-0.377806912009925	0.119442624445577	0.262571182537073	0.173049900370214
chr1	28466504	28466704	200	+	utr3	PHACTR4	0.93260302650422	1	0.844067369436323	1	0.860195801682684	0.998424628303129	-1.15700581959149	-1.06150325106165	9.46961229091476e-11	1.74404061285283e-09	-0.0955025685298423
chr1	28473705	28473970	265	+	utr3	PHACTR4	0.372463900518017	1	0.396452194914049	1	0.516182442889467	0.998424628303129	-1.36359583008094	-1.06150325106165	9.46961229091476e-11	1.74404061285283e-09	-0.302092579019285
chr1	28496600	28496890	290	+	utr3	PHACTR4	0.769424001026676	1	0.901615278992131	1	0.969322475961142	0.998424628303129	-1.01484202260787	-1.06150325106165	9.46961229091476e-11	1.74404061285283e-09	0.0466612284537831
chr1	28531758	28531894	136	+	exon	RCC1	0.523876960831542	1	0.509849379371853	1	0.733123036354523	0.998424628303129	-1.44719819861146	-1.23283502607752	1.67690337048299e-21	8.5479973902068e-20	-0.214363172533944
chr1	28538549	28538671	122	+	utr3	RCC1	0.888240685473028	1	0.939184334018357	1	0.979560255876781	0.998424628303129	-0.808889011448653	-1.23283502607752	1.67690337048299e-21	8.5479973902068e-20	0.423946014628865
chr1	28592546	28592664	118	+	exon	RAB42	0.829599811870348	1	0.837844165176237	1	0.874235391311271	0.998424628303129	1.55580663998502	1.5188001891942	1.52438570540912e-19	6.52780001722294e-18	0.0370064507908143
chr1	28593873	28594339	466	+	utr3	RAB42	0.592277055103915	1	0.490917054454371	1	0.545465382117011	0.998424628303129	1.44720140349621	1.5188001891942	1.52438570540912e-19	6.52780001722294e-18	-0.0715987856979945
chr1	28594669	28595010	341	+	utr3	RAB42	0.0561076688809849	1	0.139422347134116	1	0.32530931721492	0.998424628303129	1.06860198457071	1.5188001891942	1.52438570540912e-19	6.52780001722294e-18	-0.450198204623488
chr1	28595145	28595378	233	+	utr3	RAB42	0.0521926164083744	1	0.113682483868807	1	0.275779388582804	0.998424628303129	1.26107900166747	1.5188001891942	1.52438570540912e-19	6.52780001722294e-18	-0.25772118752673
chr1	28714072	28714791	719	+	utr3	GMEB1	0.985288623932319	1	0.912007789399323	1	0.917426937377511	0.998424628303129	0.219579689604906	0.228579905595917	0.182955652306525	0.359594855537694	-0.00900021599101106
chr1	28715128	28715283	155	+	utr3	GMEB1	0.235145633764242	1	0.242677825494706	1	0.428873728447825	0.998424628303129	-0.21761986697202	0.228579905595917	0.182955652306525	0.359594855537694	-0.446199772567937
chr1	28736940	28737106	166	+	utr5	YTHDF2	0.816439556804525	1	0.878464556390628	1	0.945605030395289	0.998424628303129	0.0831259322295004	-0.0921306973265257	0.487479272112471	0.685317328888326	0.175256629556026
chr1	28742619	28742812	193	+	exon	YTHDF2	0.826488711603516	1	0.749364352784292	1	0.681676395884761	0.998424628303129	-0.093937961381503	-0.0921306973265257	0.487479272112471	0.685317328888326	-0.00180726405497734
chr1	28743287	28743822	535	+	exon	YTHDF2	0.554718867308453	1	0.839581877571702	1	0.889921055742421	0.998424628303129	0.0641006113649963	-0.0921306973265257	0.487479272112471	0.685317328888326	0.156231308691522
chr1	28987384	28987840	456	+	utr5	EPB41	0.617787073715601	1	0.843185468143675	1	0.936152035976331	0.998424628303129	0.420060868661467	0.147021397149072	0.450600372382203	0.656034517918772	0.273039471512395
chr1	29120813	29121082	269	-	utr3	TMEM200B	0.24939270449239	1	0.307772086350349	1	0.412944689507373	0.998424628303129	1.82920650082597	1.50737543667675	0.000124734970017536	0.00080237326103885	0.321831064149219
chr1	29148223	29148405	182	-	utr3	SRSF4	0.773122703723539	1	0.729030217729671	1	0.742366914829029	0.998424628303129	-0.378947333919529	-0.287095519595479	0.0521147647355992	0.138946094490383	-0.0918518143240503
chr1	29148712	29149012	300	-	exon	SRSF4	0.768711775641469	1	0.863637813294952	1	0.889665370767325	0.998424628303129	-0.187404086920876	-0.287095519595479	0.0521147647355992	0.138946094490383	0.0996914326746032
chr1	29193269	29193552	283	-	utr3	MECR	0.552369138165092	1	0.534219373492543	1	0.720137262819368	0.998424628303129	-0.743060261346179	-0.14919034648557	0.459837472238707	0.664010167000512	-0.593869914860609
chr1	30869876	30870080	204	-	utr3	SDC3	0.00414974244124976	0.706475289335282	0.0235108210068786	1	0.320331390012663	0.998424628303129	-1.02936967456721	-0.347002748317308	0.0961526448721538	0.222781082401695	-0.682366926249899
chr1	30872687	30873436	749	-	utr3	SDC3	0.260160123588254	1	0.176168594857654	1	0.380886444431104	0.998424628303129	-0.718790096142505	-0.347002748317308	0.0961526448721538	0.222781082401695	-0.371787347825197
chr1	30874359	30874642	283	-	exon	SDC3	0.655887623508943	1	0.549548108734718	1	0.742595908000332	0.998424628303129	-0.46809091370997	-0.347002748317308	0.0961526448721538	0.222781082401695	-0.121088165392662
chr1	30876624	30877163	539	-	exon	SDC3	0.62000145610713	1	0.521428323689265	1	0.525479905139045	0.998424628303129	-0.624547526234287	-0.347002748317308	0.0961526448721538	0.222781082401695	-0.27754477791698
chr1	31059291	31059620	329	-	utr5	PUM1	0.274298782269313	1	0.467356349273364	1	0.652330651193728	0.998424628303129	0.358539269649622	-0.0309312510522314	0.830725323327022	0.912416633516174	0.389470520701853
chr1	31364172	31364420	248	+	utr3	ZCCHC17	0.782989257928585	1	0.707334566905385	1	0.887725429105602	0.998424628303129	0.287475966432064	0.354777685357586	0.0244470011568298	0.0765453135681463	-0.0673017189255227
chr1	31577151	31577316	165	+	exon	TINAGL1	0.60780861181749	1	0.602656407485011	1	0.433750452473746	0.998424628303129	-1.13956896544779	-1.47741299025382	1.74101518245696e-07	1.98789015631426e-06	0.337844024806038
chr1	31587071	31587227	156	+	utr3	TINAGL1	0.299647393597688	1	0.298628330787799	1	0.235929367044543	0.998424628303129	-1.00585059439539	-1.47741299025382	1.74101518245696e-07	1.98789015631426e-06	0.471562395858438
chr1	31630255	31630643	388	-	utr3	PEF1	0.917191971606838	1	0.778254669214927	1	0.841094232633985	0.998424628303129	-0.0897419533693215	-0.296896601182962	0.0664172833500056	0.167980436589811	0.20715464781364
chr1	31635319	31635517	198	-	exon	PEF1	0.334064273534221	1	0.352748031878937	1	0.513196474000612	0.998424628303129	0.264893413813225	-0.296896601182962	0.0664172833500056	0.167980436589811	0.561790014996187
chr1	31938049	31938327	278	-	exon	PTP4A2	0.40241294069824	1	0.405214590502319	1	0.20006651431333	0.998424628303129	0.104246673179942	-0.542282114248959	0.000201988763368029	0.00123473612850612	0.646528787428901
chr1	32013893	32014093	200	+	utr5	KHDRBS1	0.854370773560255	1	0.898827790644612	1	0.835531389044585	0.998424628303129	-0.324940713384401	-0.484039015223522	0.000194822711202835	0.00119754040897282	0.159098301839121
chr1	32154531	32154631	100	+	exon	KPNA6	0.949282898496133	1	0.932234372269964	1	0.971336946058035	0.998424628303129	0.0599380295014702	-0.166533795423571	0.376195962665352	0.586423826134218	0.226471824925041
chr1	32170846	32171177	331	+	utr3	KPNA6	0.725313436233324	1	0.645027037899368	1	0.677607310350642	0.998424628303129	-0.431826750572024	-0.166533795423571	0.376195962665352	0.586423826134218	-0.265292955148453
chr1	32180269	32180425	156	+	utr5	TXLNA	0.72976049903375	1	0.679973474251395	1	0.805274990941463	0.998424628303129	0.000414834129758512	-0.0910155969227245	0.54265026819238	0.729340638467402	0.091430431052483
chr1	32181224	32181499	275	+	exon	TXLNA	0.577056971832054	1	0.581329669822822	1	0.794780269911468	0.998424628303129	-0.102457891321055	-0.0910155969227245	0.54265026819238	0.729340638467402	-0.0114422943983309
chr1	32194870	32195241	371	+	utr3	TXLNA	0.869612444960752	1	0.741249136514765	1	0.872002800093953	0.998424628303129	-0.0477573823131806	-0.0910155969227245	0.54265026819238	0.729340638467402	0.0432582146095439
chr1	32201885	32202029	144	+	utr5	CCDC28B	0.157118543060928	1	0.242269840528801	1	0.55449407605634	0.998424628303129	1.12992675009673	0.541725095671271	0.0679395500124632	0.170766977058353	0.588201654425462
chr1	32207431	32208280	849	+	utr3	IQCC	0.389531858401718	1	0.555790241777366	1	0.70225358974457	0.998424628303129	-0.0738382307154592	-0.345139738284109	0.161557646935788	0.327496973813428	0.27130150756865
chr1	32214535	32214637	102	-	utr3	TMEM234	0.553519048146684	1	0.623587274028868	1	0.77462755327979	0.998424628303129	0.0870010932129045	0.444222137557839	0.0276980066910673	0.084445649528847	-0.357221044344934
chr1	32216244	32216859	615	-	utr3	TMEM234	0.620489585766549	1	0.799288749943585	1	0.856265082040881	0.998424628303129	0.59944428359049	0.444222137557839	0.0276980066910673	0.084445649528847	0.155222146032652
chr1	32334454	32334560	106	-	utr3	MARCKSL1	0.496525880456008	1	0.619105323401271	1	0.688804364021654	0.998424628303129	-1.40032465391047	-1.46780275671204	1.64359229294451e-17	6.06784391058878e-16	0.0674781028015634
chr1	32336043	32336145	102	-	utr5	MARCKSL1	0.53629059672521	1	0.55705562022055	1	0.4540252921126	0.998424628303129	-0.599193572615729	-1.46780275671204	1.64359229294451e-17	6.06784391058878e-16	0.868609184096309
chr1	32366531	32366705	174	-	utr3	BSDC1	0.86394463513824	1	0.755837960034619	1	0.850111716119981	0.998424628303129	0.149140216995287	0.166452014001501	0.204303858796254	0.388274535795142	-0.0173117970062137
chr1	32368499	32368617	118	-	utr3	BSDC1	0.635331912767774	1	0.540608021221676	1	0.69354095574307	0.998424628303129	0.137419210544644	0.166452014001501	0.204303858796254	0.388274535795142	-0.0290328034568572
chr1	32376266	32376598	332	-	utr3	BSDC1	0.645067764386338	1	0.873589290811834	1	0.938199725707314	0.998424628303129	0.17867441263307	0.166452014001501	0.204303858796254	0.388274535795142	0.0122223986315689
chr1	32695196	32695298	102	-	exon	SYNC	0.855470782467016	1	0.77111181270753	1	0.913627028274731	0.998424628303129	-0.186580002704829	-0.0522118760389347	0.82666756728999	0.910335390324375	-0.134368126665894
chr1	32695460	32695922	462	-	utr5	SYNC	0.333816349297797	1	0.393155664997289	1	0.650378578296538	0.998424628303129	-0.0336070456447741	-0.0522118760389347	0.82666756728999	0.910335390324375	0.0186048303941606
chr1	32769946	32770225	279	+	exon	KIAA1522	0.851031038089879	1	0.992058521083262	1	0.99761913844126	0.998424628303129	0.481721582919851	0.390993724782923	0.020320542761926	0.0657204331179558	0.0907278581369283
chr1	32771658	32771778	120	+	exon	KIAA1522	0.79790744758441	1	0.678009753866678	1	0.764290214360424	0.998424628303129	0.0981772858415969	0.390993724782923	0.020320542761926	0.0657204331179558	-0.292816438941326
chr1	32771976	32772374	398	+	exon	KIAA1522	0.853746910478778	1	0.957060116898432	1	0.969955995884739	0.998424628303129	0.478562055940153	0.390993724782923	0.020320542761926	0.0657204331179558	0.0875683311572303
chr1	32772822	32773004	182	+	utr3	KIAA1522	0.55960941382088	1	0.517796042039823	1	0.627469939702156	0.998424628303129	0.187681616804905	0.390993724782923	0.020320542761926	0.0657204331179558	-0.203312107978018
chr1	32775737	32775854	117	-	utr3	YARS	0.873493316662064	1	0.828527013741913	1	0.827130519296652	0.998424628303129	-1.27613245768468	-1.2681755130349	1.55201738644626e-07	1.78632289268539e-06	-0.00795694464977115
chr1	32817247	32817369	122	-	utr5	YARS	0.678801283448099	1	0.890217959419406	1	0.993410439749009	0.998424628303129	-0.805539886487155	-1.2681755130349	1.55201738644626e-07	1.78632289268539e-06	0.462635626547749
chr1	32826344	32826836	492	+	exon	S100PBP	0.99701563353957	1	0.923778488953232	1	0.811015438036519	0.998424628303129	0.589015513256262	0.38363581898567	0.101277610236392	0.232038575554295	0.205379694270592
chr1	32936789	32937234	445	-	utr3	RNF19B	0.441753924588	1	0.490130966828746	1	0.646100117701044	0.998424628303129	-0.108305235153336	-0.0514864476705864	0.734946800854662	0.859584013326199	-0.0568187874827492
chr1	32964142	32964309	167	-	exon	RNF19B	0.697290379211442	1	0.74597920313961	1	0.827971555826092	0.998424628303129	0.158693119287226	-0.0514864476705864	0.734946800854662	0.859584013326199	0.210179566957813
chr1	33008067	33008407	340	-	utr3	AK2	0.92075252915866	1	0.989151660855857	1	0.952178159330175	0.998424628303129	-0.955072838856338	-0.431002758837824	0.00570989531403117	0.0226650969173239	-0.524070080018514
chr1	33008608	33008810	202	-	utr3	AK2	0.374744024813809	1	0.371109537056957	1	0.411317887856055	0.998424628303129	-1.02589396807152	-0.431002758837824	0.00570989531403117	0.0226650969173239	-0.594891209233699
chr1	33145549	33145697	148	-	utr3	TRIM62	0.254092538998226	1	0.264214818624646	1	0.631229802586613	0.998424628303129	-0.670585205889762	-0.457959360964498	0.0551423394989336	0.144893588291925	-0.212625844925264
chr1	33146016	33146160	144	-	utr3	TRIM62	0.966418292026546	1	0.897053936623789	1	0.974262266857071	0.998424628303129	-0.510449993859887	-0.457959360964498	0.0551423394989336	0.144893588291925	-0.0524906328953895
chr1	33146781	33147273	492	-	utr3	TRIM62	0.280658387040584	1	0.450420118764406	1	0.699100781987264	0.998424628303129	-0.2753087493144	-0.457959360964498	0.0551423394989336	0.144893588291925	0.182650611650097
chr1	33299141	33299250	109	+	utr3	ZNF362	0.652026120326542	1	0.650835901187675	1	0.846460317780957	0.998424628303129	0.440920960460983	0.680368650822281	0.00266606508588449	0.011805671000945	-0.239447690361299
chr1	33299387	33299691	304	+	utr3	ZNF362	0.934375419235708	1	0.853642287661723	1	0.863183630747666	0.998424628303129	1.02465328947995	0.680368650822281	0.00266606508588449	0.011805671000945	0.344284638657667
chr1	33324714	33325033	319	-	utr3	PHC2	0.68781082453305	1	0.886977897262062	1	0.879442586054847	0.998424628303129	-0.361558827737002	-0.601404207439432	0.00630817160404835	0.0246756958266563	0.23984537970243
chr1	33479213	33479486	273	+	utr5	ZSCAN20	0.578916107907648	1	0.49295363266659	1	0.570242575535244	0.998424628303129	0.274897993610781	0.0878280484731551	0.625549833746256	0.789915557216777	0.187069945137626
chr1	33488461	33488569	108	+	exon	ZSCAN20	0.208575989572527	1	0.265314178013392	1	0.564456727475156	0.998424628303129	0.2166070236674	0.0878280484731551	0.625549833746256	0.789915557216777	0.128778975194244
chr1	33491107	33491648	541	+	exon	ZSCAN20	0.676608733713625	1	0.670960504726405	1	0.776580002492074	0.998424628303129	0.0854577171388478	0.0878280484731551	0.625549833746256	0.789915557216777	-0.00237033133430734
chr1	33493312	33493588	276	+	exon	ZSCAN20	0.0490631735358924	1	0.105901274525368	1	0.205558901356283	0.998424628303129	0.00935727927862924	0.0878280484731551	0.625549833746256	0.789915557216777	-0.0784707691945259
chr1	33494387	33494685	298	+	exon	ZSCAN20	0.865953639464557	1	0.946122401802566	1	0.970119804688115	0.998424628303129	0.394177779554936	0.0878280484731551	0.625549833746256	0.789915557216777	0.306349731081781
chr1	33494832	33495057	225	+	exon	ZSCAN20	0.680630227730658	1	0.648290401425764	1	0.759152445143603	0.998424628303129	0.0874674741357049	0.0878280484731551	0.625549833746256	0.789915557216777	-0.000360574337450167
chr1	33495137	33495239	102	+	exon	ZSCAN20	0.18253187120584	1	0.19273614158185	1	0.471476235132735	0.998424628303129	0.265406183593453	0.0878280484731551	0.625549833746256	0.789915557216777	0.177578135120298
chr1	33495303	33495460	157	+	exon	ZSCAN20	0.686427962938215	1	0.765725919292064	1	0.834116436972945	0.998424628303129	0.199206137521543	0.0878280484731551	0.625549833746256	0.789915557216777	0.111378089048388
chr1	34855342	34855892	550	-	utr3	SMIM12	0.817301212366617	1	0.974906324895083	1	0.974086262511395	0.998424628303129	-0.508574705274297	-0.520653899594644	0.00190210503159487	0.00880948321608831	0.0120791943203472
chr1	34976357	34976611	254	-	exon	RP11-244H3.1	0.219093327992769	1	0.214599917525549	1	0.218783657085016	0.998424628303129	1.57931423142206	1.39976184157491	5.56052658274889e-05	0.000390229811967913	0.179552389847151
chr1	34985420	34985618	198	-	intron	RP11-244H3.4	0.703003812195201	1	0.764676221104611	1	0.844459583043468	0.998424628303129	1.52411382737202	NA	NA	NA	NA
chr1	34987418	34987518	100	-	exon	ZMYM6	0.725485101054595	1	0.676062237849288	1	0.623278583995548	0.998424628303129	0.346422742523229	0.557214970846851	0.124492233410261	0.270909865077648	-0.210792228323621
chr1	35113055	35113158	103	+	exon	ZMYM1	0.487447553381473	1	0.517765903360108	1	0.648179859718631	0.998424628303129	0.79080702051078	0.0302259728680864	0.920799257879728	0.960453540988761	0.760581047642694
chr1	35113695	35113984	289	+	exon	ZMYM1	0.806888971148753	1	0.752772947054407	1	0.691935744422108	0.998424628303129	0.238994115313078	0.0302259728680864	0.920799257879728	0.960453540988761	0.208768142444992
chr1	35114814	35115392	578	+	utr3	ZMYM1	NA	NA	0.632461743930962	1	0.477998141130944	0.998424628303129	1.2498079645676	0.0302259728680864	0.920799257879728	0.960453540988761	1.21958199169952
chr1	35192639	35192778	139	-	exon	SFPQ	0.670366772924128	1	0.676222613722903	1	0.336536114547555	0.998424628303129	-0.355180983904153	-0.581557032333727	0.00395133117758298	0.0165911428747241	0.226376048429574
chr1	35359116	35359394	278	-	exon	ZMYM4-AS1	0.953429091178519	1	0.989349302586393	1	0.915321945034799	0.998424628303129	0.830292712865474	1.75633969973405	0.50607498158231	NA	-0.926046986868574
chr1	35381531	35381659	128	+	exon	ZMYM4	0.879538613873319	1	0.966291168966641	1	0.974061664239282	0.998424628303129	0.450488635686781	0.154263605271578	0.240229658046896	0.434544011869904	0.296225030415203
chr1	35419748	35420080	332	+	utr3	ZMYM4	0.826888197707107	1	0.749202091632301	1	0.70771314097849	0.998424628303129	0.329825115225994	0.154263605271578	0.240229658046896	0.434544011869904	0.175561509954417
chr1	35433583	35433716	133	-	utr3	KIAA0319L	0.676208694307524	1	0.642669608162513	1	0.807049668620318	0.998424628303129	0.339774602278675	0.343414570535401	0.0340533793630605	0.0994172545816484	-0.00363996825672602
chr1	35433746	35433941	195	-	utr3	KIAA0319L	0.998287048503415	1	0.852280587629228	1	0.928155584648396	0.998424628303129	0.392633846404244	0.343414570535401	0.0340533793630605	0.0994172545816484	0.0492192758688423
chr1	35434656	35434788	132	-	utr3	KIAA0319L	0.952934849112161	1	0.81944769486295	1	0.979774646288581	0.998424628303129	0.136811045546886	0.343414570535401	0.0340533793630605	0.0994172545816484	-0.206603524988516
chr1	35479162	35479275	113	-	exon	KIAA0319L	0.973537740808563	1	0.871571579827697	1	0.91017155965111	0.998424628303129	0.215131842200502	0.343414570535401	0.0340533793630605	0.0994172545816484	-0.128282728334899
chr1	35506698	35507135	437	-	exon	KIAA0319L	0.563799610959833	1	0.543196072518019	1	0.648790345881138	0.998424628303129	0.209488816169827	0.343414570535401	0.0340533793630605	0.0994172545816484	-0.133925754365574
chr1	35559057	35559158	101	+	utr5	NCDN	0.616448670007739	1	0.532819059783623	1	0.779891666239891	0.998424628303129	-0.688391224086052	-0.639509661617375	0.00300351855379064	0.0130661912630981	-0.0488815624686764
chr1	35560430	35561133	703	+	exon	NCDN	0.61426376138398	1	0.69768997362752	1	0.746758318722872	0.998424628303129	-0.478543819200525	-0.639509661617375	0.00300351855379064	0.0130661912630981	0.16096584241685
chr1	35641416	35641527	111	-	utr5	PSMB2	0.516617572096248	1	0.706171536370923	1	0.856468725351707	0.998424628303129	-0.172246659115621	-0.644710393677351	7.93180787803531e-07	8.14439236225067e-06	0.47246373456173
chr1	35714239	35714435	196	-	utr3	C1orf216	0.894049742849427	1	0.809319230723739	1	0.791564157470456	0.998424628303129	-0.0996785938327226	0.0980776925651316	0.571143345329093	0.750975047910656	-0.197756286397854
chr1	35714636	35714849	213	-	utr3	C1orf216	0.274901465923266	1	0.302502013196579	1	0.455631990509895	0.998424628303129	-0.26108572677086	0.0980776925651316	0.571143345329093	0.750975047910656	-0.359163419335992
chr1	35715623	35716389	766	-	utr3	C1orf216	0.772855364419355	1	0.869307338251804	1	0.806340726758988	0.998424628303129	0.159126550651003	0.0980776925651316	0.571143345329093	0.750975047910656	0.0610488580858714
chr1	35718729	35718897	168	-	utr5	C1orf216	0.770603945376983	1	0.803574413080821	1	0.800712162962731	0.998424628303129	0.415867806601883	0.0980776925651316	0.571143345329093	0.750975047910656	0.317790114036751
chr1	35736326	35736488	162	-	utr3	CLSPN	0.591851761600154	1	0.633676002074694	1	0.648736651897036	0.998424628303129	-0.864176345066243	-1.21494928882332	6.32151309325661e-07	6.59092802868167e-06	0.350772943757079
chr1	35753836	35753986	150	-	exon	CLSPN	0.744603622376994	1	0.680484692236563	1	0.713997339423398	0.998424628303129	-1.47202790753122	-1.21494928882332	6.32151309325661e-07	6.59092802868167e-06	-0.257078618707903
chr1	35760297	35760817	520	-	exon	CLSPN	0.945005357934952	1	0.87316986053288	1	0.740064026041264	0.998424628303129	-1.10792197908658	-1.21494928882332	6.32151309325661e-07	6.59092802868167e-06	0.10702730973674
chr1	35764331	35764688	357	-	exon	CLSPN	0.786852572839566	1	0.7306867471375	1	0.61845855864172	0.998424628303129	-1.14300532542186	-1.21494928882332	6.32151309325661e-07	6.59092802868167e-06	0.0719439634014583
chr1	35853588	35853703	115	+	utr3	AGO4	0.559879098346467	1	0.717672702068159	1	0.835938284897908	0.998424628303129	1.46371153239611	1.28245211224786	1.69216925855847e-17	6.22830757613832e-16	0.181259420148258
chr1	35853808	35853925	117	+	utr3	AGO4	0.799430655945462	1	0.750087727042647	1	0.838093636016842	0.998424628303129	1.25343899359584	1.28245211224786	1.69216925855847e-17	6.22830757613832e-16	-0.0290131186520168
chr1	35855739	35856068	329	+	utr3	AGO4	0.639015691740415	1	0.760023900444003	1	0.826304909203716	0.998424628303129	1.14778912954587	1.28245211224786	1.69216925855847e-17	6.22830757613832e-16	-0.134662982701991
chr1	35919745	35919934	189	+	utr3	AGO1	0.804860623360978	1	0.911469492453182	1	0.970802231644218	0.998424628303129	0.0757871243036992	0.0257033185010425	0.912805451574658	0.95633288288128	0.0500838058026567
chr1	36093091	36093791	700	+	utr3	ADPRHL2	0.417745343645469	1	0.666354820276772	1	0.821076448223386	0.998424628303129	-0.00462653725805521	-0.159348629552817	0.334851845405347	0.544914183206217	0.154722092294762
chr1	36136897	36137144	247	-	utr3	TRAPPC3	0.123925158405346	1	0.408440736635649	1	0.567741395846627	0.998424628303129	0.0868008139509842	-0.310842968850103	0.0248734896226385	0.0775022312206149	0.397643782801088
chr1	36156179	36156393	214	+	utr5	MAP7D1	0.482978627005109	1	0.488500592657869	1	0.305199796231553	0.998424628303129	0.0393921881693026	-0.618949811969989	0.00831457096899469	0.0312546800725894	0.658342000139292
chr1	36170968	36171070	102	+	utr5	MAP7D1	0.870781360487911	1	0.973416259347	1	0.927216622908067	0.998424628303129	-0.342965234507006	-0.618949811969989	0.00831457096899469	0.0312546800725894	0.275984577462983
chr1	36289244	36289345	101	+	exon	THRAP3	0.649482129480734	1	0.598702916772671	1	0.588616430795872	0.998424628303129	-0.503120561924337	-0.496799839609548	3.48033461635869e-05	0.000256431307112778	-0.00632072231478875
chr1	36301491	36301591	100	+	exon	THRAP3	0.519831781831038	1	0.750953162995426	1	0.818771509186944	0.998424628303129	-0.464685865741482	-0.496799839609548	3.48033461635869e-05	0.000256431307112778	0.0321139738680665
chr1	36303882	36304250	368	+	utr3	THRAP3	0.618040073728956	1	0.811119759088188	1	0.87649373393437	0.998424628303129	-0.361488080783678	-0.496799839609548	3.48033461635869e-05	0.000256431307112778	0.13531175882587
chr1	36319673	36320477	804	+	utr3	SH3D21	0.365197029656238	1	0.375794048060096	1	0.657437428610572	0.998424628303129	-0.442792625811427	-0.307356131432212	0.201757881906988	0.38493716627873	-0.135436494379215
chr1	36320535	36320768	233	+	utr3	SH3D21	0.858242613290038	1	0.945163886871861	1	0.926684297954648	0.998424628303129	-0.0709291675884217	-0.307356131432212	0.201757881906988	0.38493716627873	0.236426963843791
chr1	36320867	36321345	478	+	utr3	SH3D21	0.88871136390367	1	0.82687502469807	1	0.953507825101038	0.998424628303129	-0.0210314943179701	-0.307356131432212	0.201757881906988	0.38493716627873	0.286324637114242
chr1	36322115	36322760	645	+	utr3	SH3D21	0.694425865605625	1	0.699602712854512	1	0.415999271828272	0.998424628303129	0.162322628299305	-0.307356131432212	0.201757881906988	0.38493716627873	0.469678759731517
chr1	36323011	36323133	122	-	utr5	EVA1B	0.591575801211658	1	0.616385815980481	1	0.542552542025166	0.998424628303129	0.363406727101863	-0.178152810606645	0.584170507646628	0.760383071162942	0.541559537708508
chr1	36323467	36323620	153	-	exon	EVA1B	0.350934503810358	1	0.351419544883068	1	0.0905401616041166	0.998424628303129	0.571191519162968	-0.178152810606645	0.584170507646628	0.760383071162942	0.749344329769613
chr1	36323812	36323916	104	-	utr5	EVA1B	0.3650247968221	1	0.339890197658882	1	0.594916433394152	0.998424628303129	-0.399982337735794	-0.178152810606645	0.584170507646628	0.760383071162942	-0.221829527129149
chr1	36323976	36324154	178	+	utr3	SH3D21	0.84086507835097	1	0.909400834310608	1	0.970863303019969	0.998424628303129	-0.604112968612219	-0.307356131432212	0.201757881906988	0.38493716627873	-0.296756837180007
chr1	36341603	36341735	132	-	utr3	STK40	0.765619563607514	1	0.827669249346411	1	0.79873981469338	0.998424628303129	-1.11628169716634	-1.08495863163733	1.45932898111798e-05	0.000116316682871838	-0.0313230655290146
chr1	36393662	36394199	537	-	utr3	LSM10	0.671507460729754	1	0.795203742794988	1	0.821187335597279	0.998424628303129	-0.306489006006612	-0.451796559296807	0.0245637781597819	0.0768286168978266	0.145307553290195
chr1	36464234	36464346	112	-	utr5	MRPS15	0.681246122783182	1	0.612000615634568	1	0.848282207734181	0.998424628303129	-0.259813729608085	-0.214390158318747	0.12503002803429	0.271788889560489	-0.045423571289338
chr1	37475435	37475897	462	+	utr5	ZC3H12A	0.958730679551038	1	0.951166176172032	1	0.978884198116683	0.998424628303129	0.400282443225055	-0.00169637311025491	0.994968758125219	0.997424864662186	0.40197881633531
chr1	37482930	37483399	469	+	exon	ZC3H12A	0.474940693472699	1	0.43819334295896	1	0.647578872224676	0.998424628303129	-0.382831810489008	-0.00169637311025491	0.994968758125219	0.997424864662186	-0.381135437378753
chr1	37483457	37483568	111	+	exon	ZC3H12A	0.798067340649375	1	0.719073307178523	1	0.845928410740333	0.998424628303129	-0.203216627489972	-0.00169637311025491	0.994968758125219	0.997424864662186	-0.201520254379717
chr1	37537658	37538011	353	-	utr3	SNIP1	0.649980422505462	1	0.619311679863137	1	0.592495761363802	0.998424628303129	0.0356991264006752	0.151065611705612	0.350186618298408	0.559664642624885	-0.115366485304937
chr1	37540264	37540781	517	-	exon	SNIP1	0.263040233905203	1	0.336835805693905	1	0.534423116780532	0.998424628303129	-0.126476275512319	0.151065611705612	0.350186618298408	0.559664642624885	-0.277541887217931
chr1	37554083	37554222	139	-	exon	SNIP1	0.870960668690986	1	0.894261513177342	1	0.864475487660487	0.998424628303129	0.105150402383118	0.151065611705612	0.350186618298408	0.559664642624885	-0.0459152093224938
chr1	37708284	37708552	268	+	utr3	CDCA8	0.911182844826252	1	0.87007164058982	1	0.675506148383205	0.998424628303129	-1.22841499437811	-1.27079096046647	2.77281185011006e-06	2.5796996387851e-05	0.0423759660883609
chr1	37799700	37800627	927	+	utr3	MANEAL	0.881632136761426	1	0.963801023154759	1	0.949523922921789	0.998424628303129	-0.751829160525705	-0.795796443794156	3.55274721824623e-05	0.000261134958430732	0.0439672832684509
chr1	37808064	37808257	193	-	utr5	YRDC	0.751163193850436	1	0.799622780886533	1	0.743809972011473	0.998424628303129	-1.2897924327564	-0.649599998633886	0.000462649051866797	0.00257080175823879	-0.640192434122516
chr1	37808490	37808642	152	+	utr5	C1orf122	0.494828381955898	1	0.498365612163111	1	0.293604960629104	0.998424628303129	-0.246044325167204	-0.563818897868594	0.0639054143670482	0.163083297702922	0.317774572701391
chr1	37808964	37809074	110	+	utr3	C1orf122	0.943805577801999	1	0.966920654185756	1	0.933414639566682	0.998424628303129	-0.214988320744727	-0.563818897868594	0.0639054143670482	0.163083297702922	0.348830577123868
chr1	37809177	37809301	124	+	utr3	C1orf122	0.680678446175781	1	0.576853590063338	1	0.71196879641245	0.998424628303129	-0.715102044545169	-0.563818897868594	0.0639054143670482	0.163083297702922	-0.151283146676575
chr1	37814816	37814991	175	-	utr3	MTF1	0.483203809441079	1	0.527108016975414	1	0.502975762049952	0.998424628303129	0.697827665157781	0.165614158288845	0.419934063207388	0.627390605439402	0.532213506868936
chr1	37815148	37815566	418	-	exon	MTF1	0.392288690913025	1	0.573826981847342	1	0.689954553872637	0.998424628303129	0.22584339730685	0.165614158288845	0.419934063207388	0.627390605439402	0.0602292390180049
chr1	37822184	37822603	419	-	exon	MTF1	0.993149914556446	1	0.892427408685273	1	0.904459032961792	0.998424628303129	0.151986271385048	0.165614158288845	0.419934063207388	0.627390605439402	-0.013627886903797
chr1	37857316	37857738	422	-	utr5	MTF1	0.659911692495836	1	0.63394537892475	1	0.64550127249377	0.998424628303129	-0.0661934030395204	0.165614158288845	0.419934063207388	0.627390605439402	-0.231807561328365
chr1	37989940	37990068	128	-	utr5	SF3A3	0.643372142503079	1	0.777775264561991	1	0.854138938828107	0.998424628303129	-0.0866742224787721	-0.705338948785494	5.96070588490508e-07	6.24145077746443e-06	0.618664726306722
chr1	37997176	37997390	214	-	utr3	FHL3	0.467331525081112	1	0.620304279418764	1	0.742833843500415	0.998424628303129	-0.0101237243791092	-0.20927532002457	0.388373413433375	0.5984480747362	0.199151595645461
chr1	38004438	38005017	579	-	intron	FHL3	0.0170670824944632	1	0.0292505895579232	1	0.0336191945874972	0.998424628303129	-1.62993476069761	-0.20927532002457	0.388373413433375	0.5984480747362	-1.42065944067304
chr1	38838944	38839389	445	-	utr3	RRAGC	0.932954672648539	1	0.85633777253149	1	0.787425631395742	0.998424628303129	0.850596885258859	0.968983608107614	1.35064307396993e-05	0.000108379784809048	-0.118386722848755
chr1	38991350	38991510	160	+	utr5	AKIRIN1	0.549283768912341	1	0.558319314954379	1	0.465684358576894	0.998424628303129	0.712184151507999	0.138415831319955	0.345742080737921	0.555183309559785	0.573768320188044
chr1	39028678	39028842	164	+	utr5	NDUFS5	0.678034534156688	1	0.865382408275386	1	0.965542929845139	0.998424628303129	-0.0782013032045616	-0.285643300464364	0.0537843425982492	0.142307448338467	0.207441997259803
chr1	39105411	39105542	131	+	utr5	MACF1	0.4472774127572	1	0.438669857613821	1	0.447243356893966	0.998424628303129	0.855340495466716	-0.691909601122626	3.75537059730597e-08	4.7608407894879e-07	1.54725009658934
chr1	39385548	39385832	284	+	exon	MACF1	0.994420833472737	1	0.902568980911957	1	0.915334201497023	0.998424628303129	0.172239481890869	-0.691909601122626	3.75537059730597e-08	4.7608407894879e-07	0.864149083013495
chr1	39387401	39387612	211	+	exon	MACF1	0.908993218036191	1	0.836333293615124	1	0.800387816349395	0.998424628303129	0.337622641885259	-0.691909601122626	3.75537059730597e-08	4.7608407894879e-07	1.02953224300789
chr1	39388207	39388591	384	+	exon	MACF1	0.277793116191931	1	0.339668880799598	1	0.500955988041755	0.998424628303129	-0.148502494888087	-0.691909601122626	3.75537059730597e-08	4.7608407894879e-07	0.54340710623454
chr1	39409110	39409447	337	+	utr5	MACF1	0.544063067507769	1	0.56656060916715	1	0.499579108234168	0.998424628303129	-1.15885746175779	-0.691909601122626	3.75537059730597e-08	4.7608407894879e-07	-0.466947860635166
chr1	39409621	39410003	382	+	utr5	MACF1	0.854731378199663	1	0.940025090242329	1	0.97701185481259	0.998424628303129	-1.36734529647268	-0.691909601122626	3.75537059730597e-08	4.7608407894879e-07	-0.675435695350058
chr1	39410081	39410522	441	+	utr5	MACF1	0.461599432400375	1	0.664804799621228	1	0.749659219472558	0.998424628303129	-1.12746405518142	-0.691909601122626	3.75537059730597e-08	4.7608407894879e-07	-0.435554454058795
chr1	39411087	39411799	712	+	exon	MACF1	0.643429848227802	1	0.609027001401773	1	0.45819535721961	0.998424628303129	-1.42425056957041	-0.691909601122626	3.75537059730597e-08	4.7608407894879e-07	-0.732340968447782
chr1	39411852	39412396	544	+	exon	MACF1	0.827279743312542	1	0.76181045257675	1	0.509349737871136	0.998424628303129	-1.16811903050729	-0.691909601122626	3.75537059730597e-08	4.7608407894879e-07	-0.476209429384663
chr1	39412490	39412906	416	+	exon	MACF1	0.995009775016139	1	0.914620041633776	1	0.824384510344217	0.998424628303129	-1.3212163179324	-0.691909601122626	3.75537059730597e-08	4.7608407894879e-07	-0.629306716809775
chr1	39413700	39414081	381	+	exon	MACF1	0.843355909217558	1	0.764683504324303	1	0.96324155397588	0.998424628303129	-1.82847425479457	-0.691909601122626	3.75537059730597e-08	4.7608407894879e-07	-1.13656465367195
chr1	39414213	39414432	219	+	exon	MACF1	0.929773909323865	1	0.93869486702591	1	0.865233740972991	0.998424628303129	-1.58930343098765	-0.691909601122626	3.75537059730597e-08	4.7608407894879e-07	-0.897393829865025
chr1	39422321	39422438	117	+	exon	MACF1	0.337581570987628	1	0.385340166186332	1	0.57893990723304	0.998424628303129	-0.945711470634681	-0.691909601122626	3.75537059730597e-08	4.7608407894879e-07	-0.253801869512054
chr1	39682303	39682565	262	-	utr3	HPCAL4	0.436541465991864	1	0.186553116781285	1	0.597698853221398	0.998424628303129	10.0747668484866	11.2766164098176	1.42781509179109e-50	3.82309258533866e-48	-1.20184956133102
chr1	39684563	39684674	111	-	utr5	HPCAL4	1	1	0.33583940755298	1	0.694783354647639	0.998424628303129	8.65941550077302	11.2766164098176	1.42781509179109e-50	3.82309258533866e-48	-2.61720090904462
chr1	40236057	40236344	287	+	exon	RLF	0.25434157472681	1	0.24887971566497	1	0.206450604241488	0.998424628303129	0.239855172658835	0.703306213278	2.34645217998436e-06	2.22119867200851e-05	-0.463451040619165
chr1	40236956	40237097	141	+	exon	RLF	0.782132378660377	1	0.73100179855693	1	0.706603340401963	0.998424628303129	0.76774541884844	0.703306213278	2.34645217998436e-06	2.22119867200851e-05	0.06443920557044
chr1	40239046	40239254	208	+	exon	RLF	0.794528116577264	1	0.715305494439823	1	0.738740550185201	0.998424628303129	1.01032212808238	0.703306213278	2.34645217998436e-06	2.22119867200851e-05	0.30701591480438
chr1	40240134	40240545	411	+	utr3	RLF	0.837663706992933	1	0.958216635496469	1	0.992230580167619	0.998424628303129	0.902561867554533	0.703306213278	2.34645217998436e-06	2.22119867200851e-05	0.199255654276533
chr1	40257476	40257865	389	-	exon	RP1-39G22.7	0.0741658539100688	1	0.13438556491361	1	0.267537781789063	0.998424628303129	0.406269686179951	-0.082613246971984	0.808403054531104	0.900541710177154	0.488882933151935
chr1	40292512	40292730	218	+	utr3	ZMPSTE24	0.994236256992586	1	0.932885829188655	1	0.846476016506243	0.998424628303129	-0.0260573184869848	-0.190128632425798	0.429625010170324	0.636557675331026	0.164071313938814
chr1	40373775	40373931	156	+	utr5	SMAP2	0.32079415444743	1	0.295891952455697	1	0.496068909394621	0.998424628303129	0.25222751952311	-0.06625506367898	0.741300636019033	0.863208222963277	0.31848258320209
chr1	40463027	40463312	285	+	utr3	ZFP69B	0.56864445443692	1	0.641617954213024	1	0.664248380028892	0.998424628303129	-0.572480218742485	-0.72209939093441	0.00806837211984001	0.0304749581571883	0.149619172191925
chr1	40514809	40514974	165	-	exon	RP11-656D10.5	0.874610800928548	1	0.828583580744103	1	0.920416682465974	0.998424628303129	-0.666045851983322	NA	NA	NA	NA
chr1	40546910	40547101	191	+	exon	ZNF684	0.728496776535288	1	0.689807206267144	1	0.790297605520726	0.998424628303129	-0.612590989325416	-0.186392457741017	0.612710990564447	0.78091917052963	-0.426198531584399
chr1	40691697	40691803	106	+	utr5	NFYC	0.98392622762224	1	0.916075327166798	1	0.972166995640612	0.998424628303129	-0.119162012483085	-0.129466098522271	0.471923683173599	0.673697927453388	0.0103040860391866
chr1	42179510	42179856	346	-	utr3	FOXJ3	0.475949514224967	1	0.604790677671508	1	0.722540184556937	0.998424628303129	0.325612345479756	-0.182202314759449	0.269159365400843	0.470131691566805	0.507814660239205
chr1	42459960	42460153	193	+	utr3	PPCS	0.540611788353033	1	0.499091356509993	1	0.456978715141417	0.998424628303129	0.455911494648156	0.366480530983869	0.038944843198841	0.11058501915662	0.0894309636642874
chr1	42682429	42682537	108	+	utr5	YBX1	0.899428979184234	1	0.859474620573476	1	0.776601179168819	0.998424628303129	-1.06474659989461	-1.04830559976665	3.48949740194889e-08	4.4469191263539e-07	-0.0164410001279596
chr1	42700823	42700924	101	+	exon	YBX1	0.674367136837912	1	0.609311934402261	1	0.813330931837793	0.998424628303129	-1.1335174983279	-1.04830559976665	3.48949740194889e-08	4.4469191263539e-07	-0.0852118985612567
chr1	42746455	42746723	268	-	utr3	P3H1	0.990534380620054	1	0.886826138338263	1	0.976388966629073	0.998424628303129	-0.426909893955	-0.502549227751382	0.00755992356409285	0.0288541819490423	0.0756393337963823
chr1	42766759	42766943	184	-	exon	P3H1	0.673237175087784	1	0.682881263930734	1	0.644641378667769	0.998424628303129	-0.406954290758364	-0.502549227751382	0.00755992356409285	0.0288541819490423	0.0955949369930179
chr1	42775224	42775482	258	+	utr3	RP5-994D16.12	0.754022604464549	1	0.931214712221766	1	0.96817951952387	0.998424628303129	0.30118531501131	-0.557783927821538	0.891271166904203	NA	0.858969242832848
chr1	42807249	42807376	127	-	utr3	SVBP	0.661902477207539	1	0.814516347884694	1	0.916360275295329	0.998424628303129	-0.383561317743796	-0.365066494707976	0.153505216373404	0.31555792644515	-0.0184948230358202
chr1	42842588	42843335	747	+	utr3	ERMAP	0.204854676035174	1	0.394160090745254	1	0.474116505046426	0.998424628303129	-0.36866459421295	-0.408539854407382	0.0383706055586801	0.10923451046183	0.0398752601944328
chr1	42850978	42851261	283	+	exon	ZNF691	0.42200388716219	1	0.606752957920955	1	0.733154491993736	0.998424628303129	0.162331261219219	-0.123431830234974	0.543824610075819	0.730477199807263	0.285763091454193
chr1	42851441	42851903	462	+	utr3	ZNF691	0.772164547896137	1	0.910556986917963	1	0.963696826780651	0.998424628303129	0.0627880541517297	-0.123431830234974	0.543824610075819	0.730477199807263	0.186219884386703
chr1	42852012	42852119	107	+	utr3	ZNF691	0.634628028079036	1	0.600946385646894	1	0.789582657342411	0.998424628303129	-0.0727975025001681	-0.123431830234974	0.543824610075819	0.730477199807263	0.0506343277348056
chr1	42926532	42926699	167	-	utr3	SLC2A1	0.860428124668335	1	0.905223165981859	1	0.908175722769694	0.998424628303129	0.932177097655306	0.4974836203986	0.0321516421550075	0.0951660486818406	0.434693477256706
chr1	42958716	42958887	171	-	utr5	SLC2A1	0.647339386323114	1	0.643368735091655	1	0.486551691192421	0.998424628303129	1.12484827715373	0.4974836203986	0.0321516421550075	0.0951660486818406	0.627364656755134
chr1	43172150	43172298	148	+	utr5	CFAP57	0.0356291567569623	1	0.172454257721029	1	0.410295782522838	0.998424628303129	-0.52180716372757	-0.406695416847374	0.648619265201992	0.806137942594264	-0.115111746880195
chr1	43359168	43359282	114	+	utr5	CDC20	0.283491257725842	1	0.516496256212582	1	0.70261640493109	0.998424628303129	-1.19836788592772	-1.58692488133887	5.67297120924767e-15	1.66138962120828e-13	0.388556995411152
chr1	43363654	43363901	247	-	utr3	ELOVL1	0.187478857389535	1	0.379163829532144	1	0.614480870383831	0.998424628303129	0.0821643212052416	-0.215911985555499	0.10748557119963	0.24285918284961	0.29807630676074
chr1	43450364	43451120	756	+	utr3	SZT2	0.492024924773311	1	0.655185860986106	1	0.754942502344212	0.998424628303129	-0.149932060841644	-0.0466983660769213	0.813604762798282	0.903241163929489	-0.103233694764723
chr1	43530900	43531024	124	+	utr5	PTPRF	0.911572477665832	1	0.960064908070851	1	0.883682308798121	0.998424628303129	0.116407433888912	-0.561288356369324	0.0238206443955199	0.0750470418077629	0.677695790258236
chr1	43544975	43545099	124	+	utr5	PTPRF	0.429458849734502	1	0.345562959254638	1	0.520568951357478	0.998424628303129	-1.02568894462004	-0.561288356369324	0.0238206443955199	0.0750470418077629	-0.464400588250718
chr1	43590930	43591416	486	+	exon	PTPRF	0.849107582122817	1	0.727676274934484	1	0.830566014541854	0.998424628303129	-0.560611745666073	-0.561288356369324	0.0238206443955199	0.0750470418077629	0.000676610703251312
chr1	43603581	43603773	192	+	exon	PTPRF	0.741963002062464	1	0.617758097651495	1	0.861629346816621	0.998424628303129	-0.638051311170441	-0.561288356369324	0.0238206443955199	0.0750470418077629	-0.0767629548011166
chr1	43603841	43604093	252	+	exon	PTPRF	0.637882230106496	1	0.754922462969627	1	0.703161561966725	0.998424628303129	-0.432290405608116	-0.561288356369324	0.0238206443955199	0.0750470418077629	0.128997950761208
chr1	43704437	43704775	338	+	utr3	KDM4A	0.159843242083195	1	0.421995431776217	1	0.673841460999344	0.998424628303129	0.0717150088162543	-0.203641774655559	0.207869363441844	0.393088467956847	0.275356783471813
chr1	43904768	43904871	103	+	intron	ST3GAL3	0.699069743786071	1	0.677025623666134	1	0.814281563604341	0.998424628303129	-1.43366446329246	-0.657145175472911	7.34092509828247e-05	0.00050047280622482	-0.776519287819545
chr1	43930230	43930496	266	+	utr3	ST3GAL3	0.606207887846728	1	0.716542490542432	1	0.815945996024178	0.998424628303129	-0.398046865339707	-0.657145175472911	7.34092509828247e-05	0.00050047280622482	0.259098310133204
chr1	43930873	43931129	256	+	utr3	ST3GAL3	0.919733291075601	1	0.982505117340794	1	0.98483207468186	0.998424628303129	-0.407101415731737	-0.657145175472911	7.34092509828247e-05	0.00050047280622482	0.250043759741174
chr1	43936886	43937142	256	+	utr3	ARTN	0.5990334603318	1	0.561976719409842	1	0.760340944483107	0.998424628303129	-0.767753785338325	-0.355120583381878	0.498124796055857	0.693877702989767	-0.412633201956447
chr1	43946978	43947560	582	+	utr5	IPO13	0.463375690835637	1	0.386786098061237	1	0.642179544988511	0.998424628303129	-0.530086085607088	-0.548046905824922	0.0128240114673264	0.0449144549968197	0.0179608202178339
chr1	43948984	43949095	111	+	intron	IPO13	0.0579877044975937	1	0.0519689476229766	1	0.387485864056524	0.998424628303129	-0.940094898430157	-0.548046905824922	0.0128240114673264	0.0449144549968197	-0.392047992605235
chr1	43949360	43950147	787	+	exon	IPO13	0.233818809257318	1	0.357256772056769	1	0.438760948379496	0.998424628303129	-0.27032998113858	-0.548046905824922	0.0128240114673264	0.0449144549968197	0.277716924686342
chr1	43956251	43956408	157	+	exon	IPO13	0.762577200844246	1	0.849492413471609	1	0.889813207013471	0.998424628303129	-0.103473919199044	-0.548046905824922	0.0128240114673264	0.0449144549968197	0.444572986625878
chr1	43970021	43970259	238	+	utr5	DPH2	0.0879187031310232	1	0.195539521983752	1	0.377967690414223	0.998424628303129	-0.918249860886265	-1.40639227332148	3.40909885550048e-15	1.02424294344173e-13	0.488142412435212
chr1	43985744	43985863	119	+	exon	B4GALT2	0.769435437759617	1	0.750163959992878	1	0.73831438333196	0.998424628303129	-1.33777587474276	-0.466319982238758	0.0221147495627197	0.0703824435534519	-0.871455892504001
chr1	43990289	43990718	429	+	utr3	B4GALT2	0.0971090496682979	1	0.137848810561408	1	0.203769401110231	0.998424628303129	0.323856137199922	-0.466319982238758	0.0221147495627197	0.0703824435534519	0.790176119438681
chr1	44631987	44632165	178	+	utr5	RNF220	0.603114692789728	1	0.643107309908246	1	0.618358721521063	0.998424628303129	0.183098886249859	-0.676047656487761	0.00013681419370032	0.0008719891822396	0.859146542737619
chr1	44635299	44635570	271	-	utr3	TMEM53	0.345437471187961	1	0.505692908941797	1	0.660841058403069	0.998424628303129	0.181273211804117	0.40764304333697	0.114873952558131	0.255035874991473	-0.226369831532854
chr1	44636198	44636391	193	+	utr3	RNF220	0.401863167291455	1	0.346247961971408	1	0.681441149390791	0.998424628303129	-0.238390347444626	-0.676047656487761	0.00013681419370032	0.0008719891822396	0.437657309043135
chr1	44654543	44654800	257	-	utr3	TMEM53	0.426043199731882	1	0.58088296956546	1	0.710039967264632	0.998424628303129	0.476647026189613	0.40764304333697	0.114873952558131	0.255035874991473	0.0690039828526426
chr1	44808578	44808776	198	+	utr5	BTBD19	0.738303131253914	1	0.805036182751249	1	0.896078791275191	0.998424628303129	0.452881202379893	0.527858903725201	0.026177664988648	0.0808012395633894	-0.0749777013453072
chr1	44813682	44813988	306	+	utr3	BTBD19	0.301453869417769	1	0.30921260915194	1	0.34854712010819	0.998424628303129	1.25723615604866	0.527858903725201	0.026177664988648	0.0808012395633894	0.729377252323462
chr1	45012837	45012967	130	+	exon	UROD	0.729875113300183	1	0.855011620631406	1	0.968096899891878	0.998424628303129	0.322382764498849	-0.0987627918317047	0.585273317789498	0.761223959712763	0.421145556330553
chr1	45015293	45015473	180	+	utr3	UROD	0.343464362310676	1	0.538139835808989	1	0.658814015281346	0.998424628303129	0.281693974288702	-0.0987627918317047	0.585273317789498	0.761223959712763	0.380456766120406
chr1	45343177	45343527	350	+	exon	TOE1	0.0347136377835027	1	0.245199714729941	1	0.490124282985681	0.998424628303129	-0.568108048030762	-1.24429989878133	9.18880458190935e-12	1.9268021724854e-10	0.676191850750571
chr1	45508888	45509233	345	+	utr3	MMACHC	0.133002229198248	1	0.185068691591633	1	0.44086359401827	0.998424628303129	-0.72085247731965	-0.96556667423837	9.62585028096588e-07	9.76450740824374e-06	0.24471419691872
chr1	45583354	45583711	357	+	utr5*	NASP	0.74066235844223	1	0.801107553490255	1	0.831198718843585	0.998424628303129	-1.12316575315804	-0.681551494102741	2.65052972239974e-06	2.48013852595976e-05	-0.4416142590553
chr1	45583874	45584151	277	+	utr5	NASP	0.576670990588315	1	0.666220530089182	1	0.718440333891837	0.998424628303129	-0.641024164329012	-0.681551494102741	2.65052972239974e-06	2.48013852595976e-05	0.0405273297737283
chr1	45607329	45607680	351	+	utr3	NASP	0.733330374549417	1	0.917879296730027	1	0.945613808564223	0.998424628303129	-0.353216974736223	-0.681551494102741	2.65052972239974e-06	2.48013852595976e-05	0.328334519366517
chr1	45608025	45608132	107	+	utr3	NASP	0.980749935628619	1	0.925001869577792	1	0.975801893845322	0.998424628303129	-0.509284215732123	-0.681551494102741	2.65052972239974e-06	2.48013852595976e-05	0.172267278370618
chr1	45699897	45700082	185	-	utr3	IPP	0.975687348346673	1	0.958903012572243	1	0.933945431155958	0.998424628303129	0.839978100383931	0.705253000769927	0.0043276199254366	0.0179209359454773	0.134725099614004
chr1	45741164	45741264	100	-	exon	IPP	0.850788935309821	1	0.902963682246478	1	0.949172721576708	0.998424628303129	0.928375500882091	0.705253000769927	0.0043276199254366	0.0179209359454773	0.223122500112164
chr1	46034706	46035323	617	+	utr3	MAST2	0.589523909609751	1	0.900832332855781	1	0.925176471786273	0.998424628303129	-0.43350816106432	-0.522415634806519	7.01859776879238e-05	0.000480109919243108	0.088907473742199
chr1	46035404	46036086	682	+	utr3	MAST2	0.664741400495782	1	0.635337608329628	1	0.778349959324907	0.998424628303129	-0.455558761632379	-0.522415634806519	7.01859776879238e-05	0.000480109919243108	0.06685687317414
chr1	46197774	46197929	155	-	utr5	POMGNT1	0.970105976702657	1	0.919649106128391	1	0.925120829116736	0.998424628303129	0.184959962407736	-0.0363528915330524	0.850485022691667	0.923841909063819	0.221312853940789
chr1	46219890	46220142	252	-	utr5	POMGNT1	0.787334907040222	1	0.894742774656896	1	0.957174244086895	0.998424628303129	1.24841135705325	-0.0363528915330524	0.850485022691667	0.923841909063819	1.2847642485863
chr1	46285754	46285920	166	-	exon	LRRC41	0.429262488262923	1	0.381511882620803	1	0.67902818651832	0.998424628303129	0.102895197404303	0.506692685893646	0.00326957298938691	0.0140753384203889	-0.403797488489343
chr1	46328029	46328133	104	+	intergenic	NA	0.0473253964881276	1	0.0965008850662976	1	0.158284988591255	0.998424628303129	3.97475246081755	NA	NA	NA	NA
chr1	46331940	46332095	155	+	intergenic	NA	0.711474231051625	1	0.794390966657291	1	0.87071774580756	0.998424628303129	4.82395709122618	NA	NA	NA	NA
chr1	46340461	46341127	666	+	utr5	NSUN4	4.57521700695921e-07	0.000659027329730996	0.000222787561450153	1	0.0144794606958871	0.998424628303129	3.22291680547408	-0.152220149665035	0.354860818743721	0.564948625253807	3.37513695513911
chr1	46361747	46361921	174	+	utr3	NSUN4	0.563464294527236	1	0.674571853556681	1	0.78110358762268	0.998424628303129	-0.225181888797918	-0.152220149665035	0.354860818743721	0.564948625253807	-0.0729617391328833
chr1	46558640	46558798	158	-	utr3	MKNK1	0.156573131088311	1	0.33533576679944	1	0.621124808758901	0.998424628303129	-0.461026341013838	-0.451041507598336	0.0029577115158918	0.0128922359206117	-0.00998483341550255
chr1	46608469	46608594	125	-	utr3	MOB3C	0.0629752863567813	1	0.0842636433106404	1	0.378779873961153	0.998424628303129	-0.512738786041505	0.339674334750198	0.146275121303149	0.305227336274088	-0.852413120791704
chr1	46609449	46609718	269	-	utr3	MOB3C	0.841105977955125	1	0.777623412939231	1	0.914596681627847	0.998424628303129	0.110453327431216	0.339674334750198	0.146275121303149	0.305227336274088	-0.229221007318982
chr1	46612946	46613398	452	-	utr5	MOB3C	0.54213941435281	1	0.612702324587734	1	0.690152791347111	0.998424628303129	0.505589744570973	0.339674334750198	0.146275121303149	0.305227336274088	0.165915409820774
chr1	46718582	46719096	514	-	utr5	EFCAB14	0.632723018889415	1	0.716838754184915	1	0.765749538658353	0.998424628303129	0.223912182639881	0.119104572514108	0.511381866918394	0.704348386840507	0.104807610125774
chr1	47251275	47251788	513	-	exon	STIL	0.88427601922618	1	0.944261531783049	1	0.935265192781145	0.998424628303129	-0.730918474657443	-0.921562036622816	0.00194918266832512	0.0090035611178028	0.190643561965373
chr1	47272152	47272292	140	-	exon	STIL	0.10212936358056	1	0.119585204307289	1	0.294037495840627	0.998424628303129	-1.42488409351208	-0.921562036622816	0.00194918266832512	0.0090035611178028	-0.503322056889266
chr1	47280275	47280566	291	-	exon	STIL	0.68654960922953	1	0.747957460149081	1	0.824859607809274	0.998424628303129	-0.850069816310815	-0.921562036622816	0.00194918266832512	0.0090035611178028	0.071492220312001
chr1	47280665	47281003	338	-	exon	STIL	0.870698220025306	1	0.82559548635745	1	0.674193246485011	0.998424628303129	-0.687350271964924	-0.921562036622816	0.00194918266832512	0.0090035611178028	0.234211764657892
chr1	47333929	47334035	106	+	utr5	CMPK1	0.511542237264922	1	0.72365707975598	1	0.814207590705268	0.998424628303129	0.326441785136064	0.37741872626139	0.0618133994505645	0.158708671339563	-0.0509769411253258
chr1	47432811	47433023	212	-	exon	FOXD2-AS1	0.114814612438604	1	0.12554429452355	1	0.36144507211801	0.998424628303129	-0.961846904974372	-0.73710917090341	0.00554706274892125	0.0221428130636001	-0.224737734070962
chr1	47438200	47438303	103	+	exon	FOXD2	0.911759698591014	1	0.915775588014438	1	0.929535290509305	0.998424628303129	1.13965144171159	-0.173999733927262	0.574073718769409	0.752501405164999	1.31365117563885
chr1	47439220	47439508	288	+	exon	FOXD2	0.609642270410505	1	0.610438193703928	1	0.616748439651852	0.998424628303129	1.20172285663218	-0.173999733927262	0.574073718769409	0.752501405164999	1.37572259055944
chr1	50960048	50960190	142	-	utr5	FAF1	0.252315850639339	1	0.296212690766898	1	0.552359025918407	0.998424628303129	0.362351961220656	-0.17292898653541	0.265616131256989	0.466349809353495	0.535280947756066
chr1	50968804	50969514	710	+	utr5	CDKN2C	0.61148551437549	1	0.64368598157713	1	0.685353385917385	0.998424628303129	-0.937804805972203	-0.946153932642893	2.74497646929401e-05	0.000206879358647751	0.00834912667068965
chr1	50969621	50969872	251	+	utr5	CDKN2C	0.944478410369758	1	0.943935310303503	1	0.99438443774166	0.998424628303129	-1.1794214486142	-0.946153932642893	2.74497646929401e-05	0.000206879358647751	-0.233267515971306
chr1	50970278	50970403	125	+	utr5	CDKN2C	0.992433951065882	1	0.887700101837028	1	0.986198962938369	0.998424628303129	-0.748907763684092	-0.946153932642893	2.74497646929401e-05	0.000206879358647751	0.197246168958801
chr1	50973858	50974166	308	+	exon	CDKN2C	0.900661257619562	1	0.998751538340571	1	0.974137889940117	0.998424628303129	-0.611243900146305	-0.946153932642893	2.74497646929401e-05	0.000206879358647751	0.334910032496587
chr1	50977727	50977970	243	+	intergenic	NA	0.444490124026772	1	0.431542628628009	1	0.549623939245836	0.998424628303129	-0.716998633142822	NA	NA	NA	NA
chr1	51009504	51010165	661	+	intergenic	NA	0.48403465516106	1	0.483038897629788	1	0.431321395500532	0.998424628303129	-0.458811686396035	NA	NA	NA	NA
chr1	51271108	51271448	340	+	utr3	RNF11	0.288397644105134	1	0.289477312078642	1	0.271686874206328	0.998424628303129	-0.378011249623179	-0.136530918275267	0.460239911141038	0.664348677420767	-0.241480331347912
chr1	51729873	51730032	159	+	utr5	OSBPL9	0.511896818970588	1	0.664583855342121	1	0.703393037296925	0.998424628303129	-0.093692808179144	0.119834357383421	0.333198147312753	0.543202599854312	-0.213527165562565
chr1	51878348	51878714	366	-	utr5	NRDC	0.332835866255538	1	0.532509979064383	1	0.660131060341637	0.998424628303129	-0.0179017718422321	-0.0533340111502926	0.683987271736332	0.828001959007186	0.0354322393080605
chr1	52032218	52032866	648	-	utr3	KTI12	0.75895972061455	1	0.697231221029222	1	0.556874082745558	0.998424628303129	-0.349812377752301	-0.506772228631198	0.00870266630459378	0.0324383000118911	0.156959850878896
chr1	52032981	52033733	752	-	utr3	TXNDC12	0.896949573587749	1	0.78400776905162	1	0.884361953595016	0.998424628303129	-0.551395080970205	-0.38765776761337	0.00282260511500439	0.0123919993211166	-0.163737313356835
chr1	52055092	52055196	104	-	utr5	TXNDC12	0.85526140442765	1	0.993192634207195	1	0.993637717940119	0.998424628303129	-0.284778778289773	-0.38765776761337	0.00282260511500439	0.0123919993211166	0.102878989323597
chr1	52237656	52237836	180	+	exon	ZFYVE9	0.913357167831167	1	0.995304390843779	1	0.954743944096651	0.998424628303129	0.00230579337033504	-0.0638028726227669	0.684364063107809	0.828109248864394	0.066108665993102
chr1	52238317	52238993	676	+	exon	ZFYVE9	0.819412407442554	1	0.745690314575453	1	0.742024746998731	0.998424628303129	0.0246807303796199	-0.0638028726227669	0.684364063107809	0.828109248864394	0.0884836030023869
chr1	52239212	52239359	147	+	exon	ZFYVE9	0.635719520771062	1	0.761688124621988	1	0.853473487231319	0.998424628303129	0.226211409483063	-0.0638028726227669	0.684364063107809	0.828109248864394	0.29001428210583
chr1	52352625	52353027	402	-	utr3	CC2D1B	0.843758317511211	1	0.778284434016166	1	0.835837881505993	0.998424628303129	-0.451925358512896	-0.486553875997695	0.00667000703017099	0.0259122116226317	0.0346285174847984
chr1	52393485	52393675	190	-	exon	ORC1	0.666217901470481	1	0.758385723849895	1	0.853073951279828	0.998424628303129	-0.721650530273992	-1.16880316320721	2.83821346697581e-07	3.14631070683952e-06	0.447152632933214
chr1	52404641	52404752	111	+	utr5	PRPF38A	0.68617714623317	1	0.620679785649352	1	0.67662416644733	0.998424628303129	-0.179848443533844	-0.393348753221213	0.0232794954035004	0.0735315481355314	0.213500309687369
chr1	52417831	52418074	243	+	utr3	PRPF38A	0.519187144385257	1	0.648003747461325	1	0.775758393485977	0.998424628303129	-0.0550049907959088	-0.393348753221213	0.0232794954035004	0.0735315481355314	0.338343762425304
chr1	52425424	52425531	107	-	exon	ZCCHC11	0.208844531427559	1	0.291995650971166	1	0.581668320530844	0.998424628303129	0.546526779745182	0.260891709375407	0.04740124463318	0.129087171686395	0.285635070369775
chr1	52474913	52475362	449	-	exon	ZCCHC11	0.825386437018686	1	0.778790252691217	1	0.680266774914284	0.998424628303129	0.383799194147106	0.260891709375407	0.04740124463318	0.129087171686395	0.122907484771699
chr1	52525680	52525827	147	-	exon	ZCCHC11	0.365235356045464	1	0.378104139887112	1	0.51903687404912	0.998424628303129	-0.178152061365817	0.260891709375407	0.04740124463318	0.129087171686395	-0.439043770741224
chr1	52687560	52688187	627	-	utr3	COA7	0.773771754596785	1	0.712432394633446	1	0.584039549942817	0.998424628303129	-1.15350583137008	-1.09286136303569	9.08524835453527e-07	9.25077983312187e-06	-0.0606444683343939
chr1	52771092	52771390	298	+	exon	ZYG11B	0.889136429672247	1	0.99159978985927	1	0.967659240832206	0.998424628303129	0.425078069917649	0.439740666410631	0.113185358216306	0.252506357654139	-0.0146625964929826
chr1	52771479	52771670	191	+	exon	ZYG11B	0.560409142942002	1	0.657769931908724	1	0.669119041800265	0.998424628303129	0.666372967997242	0.439740666410631	0.113185358216306	0.252506357654139	0.226632301586611
chr1	52896304	52896618	314	-	utr3	ECHDC2	0.279759430840535	1	0.348653101351113	1	0.664183827193492	0.998424628303129	0.330117124834888	0.436977926974141	0.0330881130564988	0.0971940883344966	-0.106860802139253
chr1	53210043	53210383	340	+	utr3	CPT2	0.95364367481427	1	0.851577302994128	1	0.918688405889286	0.998424628303129	0.553374744547123	0.286687757790771	0.20143732651427	0.384506219964489	0.266686986756352
chr1	53210494	53210704	210	+	utr3	CPT2	0.654152538657383	1	0.830337296896343	1	0.934300721493372	0.998424628303129	0.503383168878979	0.286687757790771	0.20143732651427	0.384506219964489	0.216695411088209
chr1	53210931	53211135	204	+	utr3	CPT2	0.723962934141493	1	0.682892942040949	1	0.789600779759732	0.998424628303129	0.387920725349018	0.286687757790771	0.20143732651427	0.384506219964489	0.101232967558248
chr1	53213267	53213476	209	+	utr3	CPT2	0.993897162325465	1	0.896761348346301	1	0.968321596358888	0.998424628303129	0.10216322197804	0.286687757790771	0.20143732651427	0.384506219964489	-0.18452453581273
chr1	53214205	53214757	552	-	utr3	C1orf123	0.98226171959724	1	0.912437622714849	1	0.925180701913329	0.998424628303129	0.194591781468712	0.114481604208549	0.499014909657708	0.694403043330652	0.0801101772601625
chr1	53220236	53220383	147	-	exon	C1orf123	0.74589389411979	1	0.927745302295435	1	0.970307666495568	0.998424628303129	0.531397906147491	0.114481604208549	0.499014909657708	0.694403043330652	0.416916301938941
chr1	53767822	53767985	163	-	utr3	NDC1	0.681944761838602	1	0.621322577853687	1	0.401216478836666	0.998424628303129	-1.08258281425769	-1.24362503963307	3.9348395899795e-06	3.54310057093276e-05	0.161042225375381
chr1	53851806	53852014	208	-	utr3	YIPF1	0.97242290610751	1	0.907497722447399	1	0.905612547900512	0.998424628303129	0.0567524107387815	0.0241234466118607	0.902239997383933	0.951300966114202	0.0326289641269208
chr1	54053080	54053365	285	-	utr5	TMEM59	0.636455923653273	1	0.781161878395915	1	0.794548638352534	0.998424628303129	0.790454125432065	0.913782522703907	9.45236976967556e-10	1.52024053998623e-08	-0.123328397271842
chr1	54096419	54096590	171	+	utr3	TCEANC2	0.165599918918576	1	0.231036167926431	1	0.474696392738649	0.998424628303129	-0.0245743082125869	-0.0874554967246454	0.705321129381748	0.841961015717506	0.0628811885120585
chr1	54173359	54173564	205	-	utr3	CYB5RL	0.802070657885306	1	0.870983200161455	1	0.952188738915967	0.998424628303129	-0.00428231695909733	0.00507011717880211	0.978449367011002	0.988833705571923	-0.00935243413789944
chr1	54174006	54174809	803	-	utr3	CYB5RL	0.640042921969854	1	0.793036007043851	1	0.909769499744238	0.998424628303129	-0.0230144996308861	0.00507011717880211	0.978449367011002	0.988833705571923	-0.0280846168096882
chr1	54200206	54200499	293	+	utr5	MRPL37	0.952882788398958	1	0.963325942873798	1	0.986007426149718	0.998424628303129	-0.556232874376743	-0.542528682263349	2.62396156874855e-05	0.000198680694792191	-0.0137041921133941
chr1	54226139	54226385	246	-	utr3	SSBP3	0.499196166052503	1	0.607159991087976	1	0.693988016358046	0.998424628303129	-1.08378057667402	-0.989044413842409	4.20336407182945e-05	0.000304275605983947	-0.0947361628316108
chr1	54741637	54742247	610	+	utr3	MROH7-TTC4	0.956591808643673	1	0.871419805936082	1	0.729350748628714	0.998424628303129	-0.256480724104807	NA	NA	NA	NA
chr1	54757663	54758043	380	-	utr3	PARS2	0.146203743379553	1	0.245762265479143	1	0.483161484450887	0.998424628303129	0.180369755746354	0.0155198971053759	0.945658503829332	0.973043035533141	0.164849858640978
chr1	54758121	54758876	755	-	exon	PARS2	0.738731602301733	1	0.719194476353701	1	0.801089022835065	0.998424628303129	0.0602882844670913	0.0155198971053759	0.945658503829332	0.973043035533141	0.0447683873617154
chr1	54851185	54851325	140	-	utr3	DHCR24	0.451658124454578	1	0.451967110888158	1	0.499632896511322	0.998424628303129	-2.12110450991948	-1.95629444856584	1.39124843595309e-33	1.61424568525872e-31	-0.164810061353638
chr1	54851909	54852314	405	-	utr3	DHCR24	0.611868491142646	1	0.582554821434012	1	0.482807205618039	0.998424628303129	-2.04091002745509	-1.95629444856584	1.39124843595309e-33	1.61424568525872e-31	-0.084615578889242
chr1	54886973	54887202	229	-	utr5	DHCR24	0.771044662026041	1	0.793529072278349	1	0.748939846705212	0.998424628303129	-1.60390792197773	-1.95629444856584	1.39124843595309e-33	1.61424568525872e-31	0.352386526588109
chr1	55066580	55066696	116	-	utr3	USP24	0.57773382357997	1	0.737460257042912	1	0.835225989172437	0.998424628303129	0.151735352010981	0.036893946915165	0.831058804393618	0.912489270840116	0.114841405095816
chr1	55068650	55068973	323	-	utr3	USP24	0.717615906929454	1	0.667149648978244	1	0.676822963120431	0.998424628303129	0.0387638426238531	0.036893946915165	0.831058804393618	0.912489270840116	0.00186989570868806
chr1	55215206	55215322	116	+	intergenic	NA	0.680522318266021	1	0.676192304569062	1	0.71092395443707	0.998424628303129	0.449973712343713	NA	NA	NA	NA
chr1	55216014	55216227	213	+	intergenic	NA	0.816413014637321	1	0.85766749756707	1	0.911487506163726	0.998424628303129	0.367626651019726	NA	NA	NA	NA
chr1	56578991	56579330	339	-	utr5	PLPP3	0.422308719541967	1	0.447781745614788	1	0.518913793539801	0.998424628303129	3.02724756086832	2.38901366990254	1.63817892891167e-28	1.33945865039805e-26	0.638233890965784
chr1	58682037	58682227	190	-	exon	MYSM1	0.736468861299836	1	0.692176692653636	1	0.600830531307681	0.998424628303129	0.333946815611409	0.545058241001917	0.001254281952306	0.00613198917533867	-0.211111425390508
chr1	58682310	58682511	201	-	exon	MYSM1	0.428181560309968	1	0.420627302882321	1	0.442215035342598	0.998424628303129	0.467847235600447	0.545058241001917	0.001254281952306	0.00613198917533867	-0.0772110054014705
chr1	58781609	58783535	1926	-	utr3	JUN	0.57715737877525	1	0.454474427919363	1	0.571301811969487	0.998424628303129	0.41980952396585	0.570464124304048	0.0330961524678374	0.0972059849362735	-0.150654600338198
chr1	58783645	58784042	397	-	utr5	JUN	0.573247320039436	1	0.479960379181137	1	0.75178742621954	0.998424628303129	0.279591160277074	0.570464124304048	0.0330961524678374	0.0972059849362735	-0.290872964026974
chr1	62436966	62437297	331	+	utr5	USP1	0.589228683172876	1	0.636696034177683	1	0.664001990530841	0.998424628303129	-0.950165850848746	-0.424215414340387	0.135402678414058	0.288494374102565	-0.525950436508359
chr1	62444872	62445090	218	+	exon	USP1	0.900734648158698	1	0.854924111103473	1	0.639338177884811	0.998424628303129	-0.279837561185584	-0.424215414340387	0.135402678414058	0.288494374102565	0.144377853154803
chr1	62450578	62450742	164	+	exon	USP1	0.426035814061364	1	0.417248061968967	1	0.373734662524388	0.998424628303129	-0.763032425692968	-0.424215414340387	0.135402678414058	0.288494374102565	-0.338817011352581
chr1	62818997	62819109	112	+	exon	ATG4C	0.927056139543143	1	0.995217833593533	1	0.977936377747737	0.998424628303129	-0.0354830398138898	0.0617149014258796	0.853418515544611	0.925141057514793	-0.0971979412397694
chr1	63593325	63593538	213	+	utr5	PGM1	0.964902195547579	1	0.849899844214268	1	0.959417068793717	0.998424628303129	0.509292328909955	0.373732259321819	0.0183758008473123	0.0604658347332376	0.135560069588136
chr1	63594079	63594435	356	+	utr5	PGM1	0.0208831159068656	1	0.018324567399278	1	0.269680750968518	0.998424628303129	-1.26266950848558	0.373732259321819	0.0183758008473123	0.0604658347332376	-1.6364017678074
chr1	63629358	63629473	115	+	utr5	PGM1	0.682133277201643	1	0.767254616062507	1	0.756294935452519	0.998424628303129	0.538870496563652	0.373732259321819	0.0183758008473123	0.0604658347332376	0.165138237241833
chr1	63774060	63774398	338	+	utr5	ROR1	0.404567860774862	1	0.408551181015323	1	0.118237433046896	0.998424628303129	0.695168075541704	-0.0358028138960124	0.863122470742125	0.930560422359516	0.730970889437716
chr1	64177456	64178364	908	+	exon	ROR1	0.605110368645333	1	0.856022254764529	1	0.908726522174607	0.998424628303129	0.144438163254796	-0.0358028138960124	0.863122470742125	0.930560422359516	0.180240977150809
chr1	64178567	64179260	693	+	utr3	ROR1	0.557831302914613	1	0.654653323410646	1	0.659202275317051	0.998424628303129	0.275443871128724	-0.0358028138960124	0.863122470742125	0.930560422359516	0.311246685024736
chr1	64470201	64470387	186	+	utr5*	CACHD1	0.243694453852513	1	0.224997783647603	1	0.345064966254437	0.998424628303129	1.00305972249431	0.297589286441833	0.0661230701314945	0.167392698890805	0.705470436052479
chr1	64691339	64692264	925	+	utr3	CACHD1	0.515472034687553	1	0.532758369817501	1	0.662525290621292	0.998424628303129	0.358649095875247	0.297589286441833	0.0661230701314945	0.167392698890805	0.0610598094334145
chr1	64777747	64777975	228	+	exon	RAVER2	0.941300023935869	1	0.830540168167564	1	0.827263162565075	0.998424628303129	0.114949223937308	0.128785193434687	0.412541059263157	0.620607238995252	-0.0138359694973792
chr1	64831081	64831240	159	+	utr3	RAVER2	0.609917634703274	1	0.575588848987212	1	0.544123346774376	0.998424628303129	0.0115319037442286	0.128785193434687	0.412541059263157	0.620607238995252	-0.117253289690458
chr1	64834270	64834430	160	-	utr3	JAK1	0.7204681349214	1	0.673491006041024	1	0.526087230366428	0.998424628303129	0.736701990222467	0.347518871047747	0.0123139295180097	0.0434842328457717	0.38918311917472
chr1	64966404	64966521	117	-	utr5	JAK1	0.098341900770845	1	0.0959256560004523	1	0.0378317672789909	0.998424628303129	1.71423226454746	0.347518871047747	0.0123139295180097	0.0434842328457717	1.36671339349972
chr1	65255040	65255762	722	+	intron	DNAJC6	0.69199170214689	1	0.783968354659437	1	0.883274681849526	0.998424628303129	1.01716554969358	1.37516356801471	6.68964557785605e-06	5.7353942346953e-05	-0.357998018321128
chr1	65392494	65392784	290	+	exon	DNAJC6	0.768443493990734	1	0.81058271225717	1	0.895661560402205	0.998424628303129	1.49354983068939	1.37516356801471	6.68964557785605e-06	5.7353942346953e-05	0.118386262674683
chr1	66372476	66372736	260	+	utr3	PDE4B	0.238750927309826	1	0.229968667963656	1	0.282556114628149	0.998424628303129	2.51361848904021	3.12639983875334	1.32754674214929e-10	2.39962937086124e-09	-0.612781349713126
chr1	66984550	66984893	343	+	exon	MIER1	0.84689948735012	1	0.923616064241777	1	0.975057913361023	0.998424628303129	0.350213833959174	0.356256943223473	0.0439984880034431	0.121817525174582	-0.00604310926429913
chr1	67413103	67413290	187	-	utr3	SERBP1	0.595421323631822	1	0.692239864827156	1	0.711562136645543	0.998424628303129	-0.0586766316142747	-0.448133616270256	0.00408138058354118	0.0170648152485753	0.389456984655981
chr1	67685237	67685484	247	+	utr5	GADD45A	0.422623012706912	1	0.443581062308215	1	0.528452985797142	0.998424628303129	0.948036255721415	0.172085576076965	0.444415292613071	0.650367748937543	0.77595067964445
chr1	67687785	67687964	179	+	utr3	GADD45A	0.521450266095591	1	0.493485325240727	1	0.50871741421983	0.998424628303129	-0.1343243280464	0.172085576076965	0.444415292613071	0.650367748937543	-0.306409904123365
chr1	67833387	67833522	135	-	utr5	GNG12	0.262937817718936	1	0.482277070476494	1	0.675087996608678	0.998424628303129	0.0593948208812307	-0.209938150532466	0.280534924915549	0.483535898890803	0.269332971413697
chr1	68121754	68121860	106	+	intron	GNG12-AS1	0.494266412455545	1	0.536045407339295	1	0.727030666578941	0.998424628303129	1.57213095202147	1.60811686839977	0.000136113350005588	0.00086865843012995	-0.0359859163783032
chr1	68125992	68126184	192	-	utr3	WLS	0.982670024722986	1	0.873351448437637	1	0.933596169573877	0.998424628303129	1.52025861099968	1.56359706727179	3.69219930399953e-21	1.82853919189538e-19	-0.0433384562721084
chr1	68232381	68232528	147	-	utr5	WLS	0.26403032831889	1	0.523982990993502	1	0.666319657964138	0.998424628303129	1.94091124354773	1.56359706727179	3.69219930399953e-21	1.82853919189538e-19	0.377314176275945
chr1	70221466	70221628	162	+	utr5	SRSF11	0.539532800260329	1	0.719846019972954	1	0.818240444346118	0.998424628303129	0.302718479642511	0.391939058139135	0.020672655456935	0.0666194845739557	-0.0892205784966235
chr1	70354125	70354340	215	-	exon	ANKRD13C	0.75286611327987	1	0.676327109998353	1	0.905247820929313	0.998424628303129	-0.0349906670530144	0.322861427579175	0.0289867717986208	0.0874989694803262	-0.35785209463219
chr1	70354368	70354741	373	-	utr5	ANKRD13C	0.652387320864997	1	0.731743516398431	1	0.818738816360791	0.998424628303129	0.170275551281414	0.322861427579175	0.0289867717986208	0.0874989694803262	-0.152585876297762
chr1	70354843	70355013	170	+	utr5	HHLA3	0.41895794735252	1	0.561407475645744	1	0.664623819125684	0.998424628303129	0.800888880620606	0.538307785486614	0.00787775270794035	0.0298893370416809	0.262581095133992
chr1	70367788	70367945	157	+	utr3	HHLA3	0.166204535040426	1	0.326631344667601	1	0.635328222382885	0.998424628303129	0.844765790152662	0.538307785486614	0.00787775270794035	0.0298893370416809	0.306458004666048
chr1	70411265	70411381	116	+	utr5	CTH	0.493971741172307	1	0.561860472114308	1	0.749010246069401	0.998424628303129	2.09363209934967	2.14039849777176	3.01742350079195e-17	1.07962615301464e-15	-0.0467663984220867
chr1	74204923	74205024	101	+	exon	FPGT	0.994933024707555	1	0.939298951807776	1	0.923972946226709	0.998424628303129	0.454575400781737	0.764739828830801	0.0226321306570625	0.0717385840496923	-0.310164428049065
chr1	74733162	74733334	172	-	utr5	CRYZ	0.814399847067161	1	0.940578427318173	1	0.988426696903843	0.998424628303129	-0.459116609382396	0.125565872356262	0.537636735201901	0.724814473123855	-0.584682481738658
chr1	77063061	77063392	331	+	utr3	ST6GALNAC5	0.418684886556725	1	0.418501917445122	1	0.418413431049625	0.998424628303129	-1.64246020288436	-1.41428769161814	0.00115338976233758	0.00570745226423995	-0.228172511266224
chr1	77565608	77565765	157	-	utr3	ZZZ3	0.990803838860847	1	0.940439193098652	1	0.932425675612096	0.998424628303129	-0.00586339692051023	-0.258351276071969	0.197020053000597	0.378744821413219	0.252487879151459
chr1	77631902	77632620	718	-	exon	ZZZ3	0.856435283075298	1	0.982374442169116	1	0.94771769280608	0.998424628303129	-0.289372212916484	-0.258351276071969	0.197020053000597	0.378744821413219	-0.0310209368445144
chr1	77632812	77632945	133	-	exon	ZZZ3	0.941856889969896	1	0.851506478939844	1	0.896367843040027	0.998424628303129	-0.548798679834506	-0.258351276071969	0.197020053000597	0.378744821413219	-0.290447403762536
chr1	77728335	77728435	100	-	exon	USP33	NA	NA	0.835654336935298	1	0.841162165964831	0.998424628303129	0.663443085880869	0.251657644512741	0.158878872681454	0.323439101993175	0.411785441368128
chr1	77942574	77942700	126	+	exon	NEXN	0.70931096689192	1	0.669111402115067	1	0.855131212929204	0.998424628303129	-0.328456617802543	-0.191968567728047	0.322200438974998	0.531280767142505	-0.136488050074496
chr1	78013178	78013492	314	+	exon	DNAJB4	0.324752655223423	1	0.324920178894319	1	0.364691866699063	0.998424628303129	-0.0833351927641792	0.450640891556157	0.0849533858172123	0.202561326824757	-0.533976084320336
chr1	78491015	78491179	164	+	utr5	PTGFR	0.44223152679057	1	0.478070303054736	1	0.555495750372649	0.998424628303129	1.99919423547121	1.80504528338016	6.18490483501106e-22	3.2408901335458e-20	0.194148952091055
chr1	78492620	78492841	221	+	utr5	PTGFR	0.615025027196187	1	0.824622983786895	1	0.872923680662419	0.998424628303129	1.61625530265815	1.80504528338016	6.18490483501106e-22	3.2408901335458e-20	-0.188789980722006
chr1	78622699	78622836	137	+	intron	IFI44L	0.506495492797993	1	0.464137913670601	1	0.506340573139236	0.998424628303129	4.19897931143568	4.37234882842899	2.55230276235806e-58	8.75907170529809e-56	-0.173369516993311
chr1	78623642	78623763	121	+	intron	IFI44L	0.234898441767836	1	0.234158875046843	1	0.166152910911191	0.998424628303129	3.78026357637825	4.37234882842899	2.55230276235806e-58	8.75907170529809e-56	-0.592085252050735
chr1	78641875	78641993	118	+	utr3	IFI44L	0.201736109893876	1	0.29366933087899	1	0.252512429186431	0.998424628303129	4.68172967196394	4.37234882842899	2.55230276235806e-58	8.75907170529809e-56	0.309380843534958
chr1	78650451	78650595	144	+	utr5	IFI44	0.480677484609255	1	0.449101359670199	1	0.229595481140471	0.998424628303129	4.82576606479694	4.60892187729625	5.70861927354536e-57	1.87967861107035e-54	0.216844187500691
chr1	81943072	81943650	578	+	exon	ADGRL2	0.840694506180963	1	0.764184913298718	1	0.686443960732745	0.998424628303129	0.693378192546184	0.52090371035058	0.000892476262248658	0.0045684666345386	0.172474482195604
chr1	81990415	81991243	828	+	utr3	ADGRL2	0.401321184426159	1	0.677702384376677	1	0.759673382049931	0.998424628303129	0.664964610519741	0.52090371035058	0.000892476262248658	0.0045684666345386	0.14406090016916
chr1	81991487	81991630	143	+	utr3	ADGRL2	0.89240724487728	1	0.954357822103819	1	0.937052626844897	0.998424628303129	0.435970706076748	0.52090371035058	0.000892476262248658	0.0045684666345386	-0.0849330042738322
chr1	84078161	84078312	151	+	utr5	PRKACB	0.855709241568213	1	0.758737189495983	1	0.876745837681566	0.998424628303129	0.552592977806135	0.973763320788311	8.64647395243979e-05	0.000579427899684125	-0.421170342982176
chr1	84479279	84479440	161	+	utr5	RPF1	0.662183195045102	1	0.852186008983103	1	0.896003056254192	0.998424628303129	-0.382208375431469	-0.288663111207051	0.134107859960461	0.286436896545984	-0.0935452642244178
chr1	84506088	84506219	131	-	utr5	GNG5	0.88658285755949	1	0.780137447436493	1	0.856110396206252	0.998424628303129	0.0313856960018414	-0.0347923889453861	0.833743066788757	0.914329986665833	0.0661780849472275
chr1	84926489	84926595	106	-	utr3	MCOLN2	0.390933609800071	1	0.41660614691539	1	0.583953212274701	0.998424628303129	0.10364952505134	-0.158999856052193	0.60173112682046	0.772974516876177	0.262649381103533
chr1	85182165	85182357	192	-	exon	SYDE2	0.991556406626778	1	0.967019538497152	1	0.937902168920279	0.998424628303129	0.577794536740924	-0.103382608004714	0.735642780415963	0.859997261323976	0.681177144745637
chr1	85200434	85200745	311	-	exon	SYDE2	0.797418570082715	1	0.80886287703072	1	0.775674908662885	0.998424628303129	-0.167773368469472	-0.103382608004714	0.735642780415963	0.859997261323976	-0.0643907604647581
chr1	85267644	85267856	212	-	utr3	BCL10	0.740960239049947	1	0.695267036059699	1	0.758370215372858	0.998424628303129	0.0517334784957193	0.170402017292484	0.395048183339196	0.604670144810782	-0.118668538796765
chr1	85276352	85276470	118	-	utr5	BCL10	0.661410562652021	1	0.698076370237141	1	0.815578566507625	0.998424628303129	0.0752036774342532	0.170402017292484	0.395048183339196	0.604670144810782	-0.095198339858231
chr1	85495102	85495225	123	-	exon	RP4-621F18.2	0.455382559440401	1	0.414928721823543	1	0.418544447417963	0.998424628303129	0.759191872145388	-0.801882700130336	0.130516016636913	0.28056049945964	1.56107457227572
chr1	85495513	85495733	220	-	exon	RP4-621F18.2	0.991500772744279	1	0.993649055472234	1	0.962708942410327	0.998424628303129	-0.736468607896587	-0.801882700130336	0.130516016636913	0.28056049945964	0.0654140922337491
chr1	85580763	85580975	212	+	utr5	CYR61	0.622852198357357	1	0.568903025524253	1	0.199850876234904	0.998424628303129	-1.69735340563105	-2.34475705043612	4.5573046769956e-10	7.6595552049259e-09	0.647403644805065
chr1	85582910	85583070	160	+	utr3	CYR61	0.977741557696882	1	0.977492912600048	1	0.911259402784096	0.998424628303129	-2.2517389120484	-2.34475705043612	4.5573046769956e-10	7.6595552049259e-09	0.0930181383877118
chr1	85583144	85583265	121	+	utr3	CYR61	0.44796964311269	1	0.455517774918671	1	0.0287950795220444	0.998424628303129	-1.85073147667596	-2.34475705043612	4.5573046769956e-10	7.6595552049259e-09	0.494025573760158
chr1	85707812	85708111	299	-	exon	ZNHIT6	0.62837848428921	1	0.795415648411523	1	0.917502802181855	0.998424628303129	-0.360682037391977	-0.4515805321654	0.0187639640991715	0.0615678358793985	0.0908984947734236
chr1	85708251	85708397	146	-	utr5	ZNHIT6	0.387490871603985	1	0.574877673611977	1	0.763032933114998	0.998424628303129	-0.202505057433408	-0.4515805321654	0.0187639640991715	0.0615678358793985	0.249075474731993
chr1	86914746	86914871	125	+	utr5	HS2ST1	0.55111564618178	1	0.495478852641948	1	0.785025246989088	0.998424628303129	-0.809782397729792	0.133662193489688	0.511781747433934	0.70460348498131	-0.94344459121948
chr1	86914909	86915036	127	+	utr5	HS2ST1	0.770446575257006	1	0.670020100157726	1	0.814370119550789	0.998424628303129	-0.555745291997392	0.133662193489688	0.511781747433934	0.70460348498131	-0.689407485487081
chr1	87104659	87104826	167	+	utr3	HS2ST1	0.416336803427382	1	0.391120618273129	1	0.304317438895665	0.998424628303129	-0.135281607238547	0.133662193489688	0.511781747433934	0.70460348498131	-0.268943800728235
chr1	87134183	87134283	100	+	exon	LINC01140	0.389495240992758	1	0.39925920426517	1	0.586180936796842	0.998424628303129	1.43316205475866	1.54004265586391	0.015019748197401	0.0512851996325494	-0.106880601105245
chr1	87328923	87329123	200	+	utr5	LMO4	0.894616903758939	1	0.84244840572533	1	0.914251274926653	0.998424628303129	-0.823969895962172	-0.722482240130597	0.000162043317944384	0.00101919140036987	-0.101487655831575
chr1	87344901	87345141	240	+	utr3	LMO4	0.904683420601629	1	0.860906772087598	1	0.796327220585453	0.998424628303129	-0.545984806950897	-0.722482240130597	0.000162043317944384	0.00101919140036987	0.1764974331797
chr1	88833245	88833576	331	+	utr3	PKN2	0.742223197109721	1	0.884937575208315	1	0.992281004296348	0.998424628303129	-0.270429040274412	-0.392221447341814	0.0426308295851733	0.1187813371838	0.121792407067402
chr1	88982582	88982962	380	-	utr3	RBMXL1	0.467288129609729	1	0.625508907072207	1	0.796481330822034	0.998424628303129	0.100613149094311	0.0867804381068774	0.665048378507411	0.816863320869906	0.0138327109874333
chr1	88983252	88983631	379	-	exon	RBMXL1	0.208656084613409	1	0.268662248194968	1	0.458832652269116	0.998424628303129	-0.127246817679542	0.0867804381068774	0.665048378507411	0.816863320869906	-0.21402725578642
chr1	89063128	89063307	179	-	utr5	GBP1	0.077341179411845	1	0.104264554285378	1	0.16263480963746	0.998424628303129	5.32749132821287	4.37231091466574	2.62315141006619e-51	7.26314855200828e-49	0.955180413547131
chr1	89583814	89583921	107	+	utr3	LRRC8B	0.672299867384662	1	0.614258552652575	1	0.631503163555204	0.998424628303129	-1.18636778662497	-1.35890536291258	6.51513837514197e-05	0.000448820643620891	0.172537576287605
chr1	89584188	89584627	439	+	utr3	LRRC8B	0.80967375268138	1	0.769928573169135	1	0.63634186941974	0.998424628303129	-1.45223534012152	-1.35890536291258	6.51513837514197e-05	0.000448820643620891	-0.0933299772089453
chr1	89592934	89593057	123	+	utr3	LRRC8B	0.76458623502118	1	0.71249934677075	1	0.660188793542487	0.998424628303129	-1.25485931734067	-1.35890536291258	6.51513837514197e-05	0.000448820643620891	0.10404604557191
chr1	89713421	89713544	123	+	exon	LRRC8C	0.484300464620299	1	0.439445435165356	1	0.424956341262213	0.998424628303129	0.553321289701234	-0.157284358377533	0.699625497845289	0.838341020706451	0.710605648078767
chr1	89933899	89934088	189	+	exon	LRRC8D	0.827786675017444	1	0.908762465994968	1	0.987394709244246	0.998424628303129	-0.401493102138839	-0.488354503712933	0.00853367642136233	0.0319207184038862	0.0868614015740945
chr1	89934403	89935701	1298	+	utr3	LRRC8D	0.654979270924453	1	0.626444800991539	1	0.538087572456146	0.998424628303129	-0.555522185890115	-0.488354503712933	0.00853367642136233	0.0319207184038862	-0.0671676821771819
chr1	89993631	89993875	244	-	exon	GEMIN8P4	0.173432473507981	1	0.17145456980929	1	0.352859894327656	0.998424628303129	0.205158327236282	-0.400063339919801	0.374125467538069	0.584055685676101	0.605221667156083
chr1	90513399	90513801	402	-	intron	RP5-827O9.1	0.221036253263737	1	0.999600786690503	1	NA	NA	11.1400826641217	7.12815140617779	1.03976587920936e-07	1.23464597528339e-06	4.01193125794393
chr1	90513905	90514009	104	-	exon	RP5-827O9.1	0.799376313061855	1	0.601033097329878	1	0.566289983719623	0.998424628303129	8.41418714089062	7.12815140617779	1.03976587920936e-07	1.23464597528339e-06	1.28603573471284
chr1	90783054	90783246	192	-	exon	RP4-665J23.1	0.830447981847004	1	0.760055454587124	1	0.751561890619741	0.998424628303129	2.78164129813019	1.69271721622043	1.67094590199977e-13	4.20167882849603e-12	1.08892408190976
chr1	90937570	90937961	391	-	utr3	ZNF644	0.780867656770058	1	0.728225273973486	1	0.604417418482824	0.998424628303129	0.21040439288283	0.309280447690228	0.131300913672877	0.281849886578567	-0.0988760548073988
chr1	90939604	90939714	110	-	exon	ZNF644	0.311201379021012	1	0.407722412086662	1	0.503677045497039	0.998424628303129	0.7584260631478	0.309280447690228	0.131300913672877	0.281849886578567	0.449145615457571
chr1	90940887	90941188	301	-	exon	ZNF644	0.979525761522224	1	0.875801176302136	1	0.878782815404882	0.998424628303129	0.218290960085981	0.309280447690228	0.131300913672877	0.281849886578567	-0.0909894876042472
chr1	91021761	91021871	110	-	intron	ZNF644	0.837446125002902	1	0.885897378869944	1	0.885188006786411	0.998424628303129	-0.306384474218868	0.309280447690228	0.131300913672877	0.281849886578567	-0.615664921909096
chr1	91524083	91524312	229	+	exon	CDC7	0.831732350779389	1	0.779290435991587	1	0.740747663553323	0.998424628303129	-0.627785631961226	-0.961073066021482	8.91743653133729e-05	0.000595783544070646	0.333287434060256
chr1	92177035	92177179	144	+	utr3	BTBD8	0.373236641865775	1	0.351106186011031	1	0.355297354403531	0.998424628303129	1.03958055313974	1.12780282177999	0.0113041043407581	0.0404755042420149	-0.0882222686402505
chr1	92475075	92475492	417	-	utr3	GFI1	0.571713665658526	1	0.61610071982968	1	0.650724067653175	0.998424628303129	4.98914117155002	4.51984427271827	3.5602847318341e-32	3.7231715783635e-30	0.469296898831746
chr1	92475618	92475995	377	-	utr3	GFI1	0.176244610033227	1	0.255900756240264	1	0.346483699974692	0.998424628303129	4.90862366601101	4.51984427271827	3.5602847318341e-32	3.7231715783635e-30	0.388779393292737
chr1	92513654	92513791	137	-	utr3	EVI5	0.816731250931393	1	0.947139128277748	1	0.978204793778767	0.998424628303129	0.214291491656699	-0.124208424746705	0.555807549172601	0.739639909510628	0.338499916403404
chr1	93079301	93079471	170	+	utr5	MTF2	0.348090501111899	1	0.422879210114732	1	0.657084391301872	0.998424628303129	-0.175099611281547	-0.24009126421357	0.226264423283451	0.416472334252044	0.0649916529320231
chr1	93136743	93137033	290	+	utr3	MTF2	0.758541672913699	1	0.718795045856319	1	0.651352905252202	0.998424628303129	-0.324038225015484	-0.24009126421357	0.226264423283451	0.416472334252044	-0.0839469608019134
chr1	93180273	93180530	257	-	utr5	TMED5	0.833218963489355	1	0.932201933145802	1	0.990791159748582	0.998424628303129	-0.0333085743827769	0.818525031909298	0.00745693007917677	0.0285012640485053	-0.851833606292075
chr1	93345968	93346141	173	+	utr5	DR1	0.689468647771344	1	0.716894954749743	1	0.802986397927109	0.998424628303129	-0.284469567906099	-0.382204008905545	0.0277028045676008	0.0844497105084652	0.0977344409994461
chr1	93346538	93346756	218	+	utr5	DR1	0.73597709834411	1	0.940505870330256	1	0.982079233900273	0.998424628303129	-0.473321377226887	-0.382204008905545	0.0277028045676008	0.0844497105084652	-0.0911173683213419
chr1	93553180	93553328	148	+	utr3	FNBP1L	0.824826533032324	1	0.75739682774632	1	0.774284963814836	0.998424628303129	0.667233377559556	0.518288263211262	0.00548715485143326	0.0219504211311809	0.148945114348295
chr1	93576075	93576189	114	-	exon	BCAR3	0.889894981307574	1	0.972914232250133	1	0.992915131603251	0.998424628303129	0.742134271711808	0.423057103759729	0.0213192975783976	0.0682609730348535	0.319077167952079
chr1	93582365	93582867	502	-	exon	BCAR3	0.679895673686398	1	0.903963748322497	1	0.922023755634437	0.998424628303129	0.549053048157708	0.423057103759729	0.0213192975783976	0.0682609730348535	0.125995944397979
chr1	93681695	93681795	100	-	utr5	BCAR3	0.512589373280591	1	0.484604284611966	1	0.634676993631712	0.998424628303129	-1.06966764127671	0.423057103759729	0.0213192975783976	0.0682609730348535	-1.49272474503644
chr1	93876672	93876961	289	-	exon	DNTTIP2	0.494514695637348	1	0.459239843038735	1	0.363521369968888	0.998424628303129	-0.336495942454443	-0.022907414672003	0.916859280720618	0.958249675907509	-0.31358852778244
chr1	93877754	93877882	128	-	exon	DNTTIP2	0.943607108232875	1	0.822864109176988	1	0.83777144469889	0.998424628303129	-0.574469667120102	-0.022907414672003	0.916859280720618	0.958249675907509	-0.551562252448099
chr1	93909267	93909425	158	-	utr5	GCLM	0.705357346736512	1	0.708157440196041	1	0.743726929885904	0.998424628303129	-0.492197317008473	-0.74165084824135	0.00625786341368038	0.0245103841725986	0.249453531232877
chr1	94173894	94174744	850	-	exon	ARHGAP29	0.993749208287847	1	0.919321797179032	1	0.754290962377826	0.998424628303129	0.240993138220984	0.310979136538092	0.132829739187619	0.284330090929063	-0.0699859983171085
chr1	94418454	94418555	101	+	utr5	ABCD3	0.898999417851119	1	0.800958788697562	1	0.866003919079321	0.998424628303129	0.520930242972885	0.440463739831488	0.0145391018935608	0.0498465958545805	0.0804665031413969
chr1	94530278	94530458	180	-	utr3	F3	0.649848142420923	1	0.712058275263561	1	0.601684096238322	0.998424628303129	2.34763901937183	2.01987559601984	1.60146154865044e-35	2.09791462873208e-33	0.327763423351989
chr1	94541373	94541549	176	-	exon	F3	0.964677464196998	1	0.99997646603787	1	0.990276994260461	0.998424628303129	2.22624064618669	2.01987559601984	1.60146154865044e-35	2.09791462873208e-33	0.206365050166851
chr1	94541605	94541745	140	-	utr5	F3	0.668911948244316	1	0.710624237016206	1	0.748610847372371	0.998424628303129	1.68806657766344	2.01987559601984	1.60146154865044e-35	2.09791462873208e-33	-0.331809018356399
chr1	94673047	94673263	216	-	exon	LINC01057	0.811880626717422	1	0.864705717843987	1	0.938834775478708	0.998424628303129	3.12853107562483	2.72552126457122	3.073771108741e-27	2.32594741725414e-25	0.40300981105361
chr1	94843185	94843393	208	-	exon	LINC01057	0.036979509200937	1	0.0513603976989053	1	0.0845315455824586	0.998424628303129	3.74297984714602	2.72552126457122	3.073771108741e-27	2.32594741725414e-25	1.0174585825748
chr1	94926957	94927122	165	-	utr5	CNN3	0.587892273839119	1	0.610355792910104	1	0.553365899291836	0.998424628303129	0.607293724279952	0.273746826189469	0.081562978794411	0.196399203607532	0.333546898090483
chr1	94927456	94927685	229	+	exon	RP4-639F20.1	0.198606596653676	1	0.237351039483041	1	0.411890183447971	0.998424628303129	1.44044573445813	0.908343253415096	0.00460046056757275	0.0189052806570271	0.532102481043035
chr1	94928154	94928332	178	+	exon	RP4-639F20.1	0.41406158713937	1	0.384794180868797	1	0.623047558338925	0.998424628303129	0.564619922597423	0.908343253415096	0.00460046056757275	0.0189052806570271	-0.343723330817673
chr1	94928598	94928898	300	+	intron	RP4-639F20.1	0.406666422520315	1	0.41685043368867	1	0.499960420877026	0.998424628303129	0.360669795965752	0.908343253415096	0.00460046056757275	0.0189052806570271	-0.547673457449344
chr1	95117376	95117532	156	+	utr5	TMEM56	0.365291011988683	1	0.363911471878067	1	0.171703271530259	0.998424628303129	-0.33232099347724	-0.742789467387784	0.046686945551382	0.127650566922446	0.410468473910544
chr1	95244168	95244704	536	+	utr3	TMEM56-RWDD3	0.715911682410353	1	0.870424022502221	1	0.906303785304048	0.998424628303129	0.227604565797451	0.268459685195457	0.809440544036727	0.901161852142871	-0.0408551193980054
chr1	98044490	98045354	864	-	exon	MIR137HG	0.996660383772818	1	0.930356348992002	1	0.976887313224424	0.998424628303129	-1.3078315039548	-0.818954337722362	0.000980883926894007	0.00497046526026628	-0.488877166232443
chr1	98053718	98054261	543	+	intergenic	NA	0.046203939749663	1	0.03389519110264	1	0.0444418577063529	0.998424628303129	-3.24548235273908	NA	NA	NA	NA
chr1	98205763	98205876	113	+	intergenic	NA	0.862272927019621	1	0.867311527835774	1	0.806994236731331	0.998424628303129	-1.98481398821362	NA	NA	NA	NA
chr1	98661367	98661535	168	+	utr5*	SNX7	0.662887589129553	1	0.677015499592194	1	0.801032517549516	0.998424628303129	0.842821107193917	0.0234765555070609	0.865755276317758	0.932224069608416	0.819344551686856
chr1	100038124	100038255	131	+	utr5	MFSD14A	0.816787192126742	1	0.701487250115249	1	0.870058811140153	0.998424628303129	-0.0633321746284352	-0.189351983896869	0.164894714037271	0.33254631701971	0.126019809268434
chr1	100738317	100738499	182	+	utr3	VCAM1	NA	NA	0.882239119622995	1	0.475090801856519	0.998424628303129	-3.08614607114875	-3.30235832495727	4.23040507365619e-05	0.000305597539355786	0.216212253808518
chr1	100873468	100873601	133	-	utr3	EXTL2	0.470113474599284	1	0.443520277206765	1	0.562825308181724	0.998424628303129	-0.735766409457587	-0.181319929882187	0.34728314028189	0.556388238540722	-0.5544464795754
chr1	100873980	100874254	274	-	utr3	EXTL2	0.876054749464028	1	0.974098925200353	1	0.987824561896036	0.998424628303129	-0.0160083751013054	-0.181319929882187	0.34728314028189	0.556388238540722	0.165311554780881
chr1	100877525	100877813	288	-	exon	EXTL2	0.628082228655904	1	0.600143499888447	1	0.517978864334537	0.998424628303129	-0.475361534990973	-0.181319929882187	0.34728314028189	0.556388238540722	-0.294041605108787
chr1	100990329	100990641	312	-	utr3	DPH5	0.740190641269118	1	0.844150524035313	1	0.864514614133772	0.998424628303129	0.20396493930874	0.0416484202431043	0.826684362706535	0.910335390324375	0.162316519065636
chr1	101086936	101087108	172	+	exon	RP11-421L21.3	0.75034489429325	1	0.871339109134252	1	0.943367783539788	0.998424628303129	-0.274712599545057	-0.710522162638588	0.0215201303533015	0.068804552708115	0.435809563093531
chr1	101235523	101235844	321	-	exon	RP4-575N6.4	0.614172961900971	1	0.591735324031792	1	0.68000238499337	0.998424628303129	-2.68004771208611	-2.34369635739032	0.00103495892368213	0.0052038401020303	-0.336351354695782
chr1	101236926	101237047	121	+	utr5	S1PR1	0.435867319144482	1	0.520217750761833	1	0.740138265290682	0.998424628303129	-1.49125224827123	-2.17394740422925	1.91562832682165e-24	1.18167594459079e-22	0.682695155958014
chr1	101239073	101239234	161	+	exon	S1PR1	0.957456517822811	1	0.915356363026013	1	0.963187515304955	0.998424628303129	-2.29059244765558	-2.17394740422925	1.91562832682165e-24	1.18167594459079e-22	-0.116645043426331
chr1	101239487	101239725	238	+	exon	S1PR1	0.931994855823283	1	0.952622003528092	1	0.972355461381341	0.998424628303129	-2.24747403317453	-2.17394740422925	1.91562832682165e-24	1.18167594459079e-22	-0.0735266289452876
chr1	101239962	101240465	503	+	utr3	S1PR1	0.190948494881972	1	0.178273443543491	1	0.268400483332547	0.998424628303129	-2.45498361952498	-2.17394740422925	1.91562832682165e-24	1.18167594459079e-22	-0.281036215295735
chr1	101804753	101804879	126	-	utr3	OLFM3	0.329692975904027	1	0.99947663529544	1	NA	NA	8.84457237866336	9.90653678874795	2.66452043374807e-16	8.79724998491943e-15	-1.06196441008459
chr1	103526049	103526319	270	+	utr5	RNPC3	0.0108512638751872	1	0.0286457476565074	1	0.268567610203842	0.998424628303129	-0.632693772299797	0.456810976635383	0.0123456620133676	0.0435514459774488	-1.08950474893518
chr1	104457635	104457882	247	+	intergenic	NA	0.984544815782832	1	0.956330849145512	1	0.906689898358755	0.998424628303129	0.547298720709435	NA	NA	NA	NA
chr1	104461841	104461998	157	+	intergenic	NA	0.659352330410986	1	0.660725557399741	1	0.600221766791831	0.998424628303129	0.0426510724857812	NA	NA	NA	NA
chr1	104462106	104462328	222	+	intergenic	NA	0.853505755052838	1	0.854695311163217	1	0.855606075699369	0.998424628303129	0.116544772266304	NA	NA	NA	NA
chr1	104462388	104462618	230	+	intergenic	NA	0.928005899331273	1	0.905583773007385	1	0.862193236178206	0.998424628303129	-0.175326933083159	NA	NA	NA	NA
chr1	107056722	107058048	1326	+	utr3	PRMT6	0.963994293499779	1	0.837539827592158	1	0.900295811257636	0.998424628303129	-0.980867777028973	-0.914494938299484	1.32880893247602e-08	1.80478029257027e-07	-0.0663728387294883
chr1	107140468	107140601	133	+	intron	NTNG1	0.850169302906812	1	0.791979067024952	1	0.863522459220541	0.998424628303129	-2.66359690862496	-2.51956414528733	3.11281217905735e-08	3.99614233692894e-07	-0.144032763337623
chr1	107148059	107148401	342	+	utr5	NTNG1	0.948785007059176	1	0.86739872125839	1	0.714505867645417	0.998424628303129	-2.84378552389635	-2.51956414528733	3.11281217905735e-08	3.99614233692894e-07	-0.324221378609012
chr1	107148622	107148797	175	+	exon	NTNG1	0.692205605788165	1	0.645142946629139	1	0.331975273148196	0.998424628303129	-2.97901291507143	-2.51956414528733	3.11281217905735e-08	3.99614233692894e-07	-0.459448769784094
chr1	107324498	107324960	462	+	exon	NTNG1	0.857695695104621	1	0.795258170552118	1	0.460794783089929	0.998424628303129	-2.71667295188705	-2.51956414528733	3.11281217905735e-08	3.99614233692894e-07	-0.197108806599717
chr1	107480850	107481274	424	+	utr3	NTNG1	0.879965783890756	1	0.965444046660596	1	0.951415672199735	0.998424628303129	-2.17143443848935	-2.51956414528733	3.11281217905735e-08	3.99614233692894e-07	0.348129706797988
chr1	108136520	108136840	320	-	utr3	SLC25A24	0.729653246923338	1	0.853342704361505	1	0.840664723899378	0.998424628303129	0.327651273798752	-0.0580398519128025	0.767508327513441	0.878646302771683	0.385691125711555
chr1	108200061	108200292	231	-	utr5	SLC25A24	0.620653803028029	1	0.663461035596221	1	0.657237733764463	0.998424628303129	0.161250421556351	-0.0580398519128025	0.767508327513441	0.878646302771683	0.219290273469153
chr1	108648668	108648866	198	-	exon	HENMT1	0.437541359073306	1	0.571348927868189	1	0.744668486969632	0.998424628303129	-0.334570054863994	-0.585762962185789	0.0102657362931978	0.0372890474836104	0.251192907321795
chr1	108699836	108700015	179	+	exon	PRPF38B	0.431131506765622	1	0.435354514594529	1	0.516221650669598	0.998424628303129	0.152122070323785	0.0395283646492139	0.833280376027415	0.913966128291106	0.112593705674571
chr1	108929792	108929938	146	-	utr3	CLCC1	0.820023624197821	1	0.886764825942885	1	0.945386334367598	0.998424628303129	0.0695708763360301	-0.111008192158847	0.471546555738015	0.673408942510402	0.180579068494877
chr1	108932413	108932517	104	+	utr3	GPSM2	0.903898440252515	1	0.823833645883692	1	0.861444589424945	0.998424628303129	-0.032768893900886	-0.401948099549451	0.0730859192639017	0.180463265989484	0.369179205648565
chr1	108971302	108971515	213	-	utr3	WDR47	0.612392949931248	1	0.73381079321207	1	0.825210954891908	0.998424628303129	1.03818723654692	0.828639205353344	2.70416934116145e-05	0.000204372798283933	0.209548031193572
chr1	109011000	109011231	231	-	exon	WDR47	0.976669533359214	1	0.963230919654439	1	0.979584295400793	0.998424628303129	0.607071896271234	0.828639205353344	2.70416934116145e-05	0.000204372798283933	-0.22156730908211
chr1	109094586	109094751	165	+	utr3	TMEM167B	0.591240753536099	1	0.568175621629313	1	0.565830793613475	0.998424628303129	0.256069846957582	0.643307846200785	0.00112283348525905	0.00558574126211148	-0.387237999243202
chr1	109213935	109214058	123	+	utr5	SARS	0.391735190260669	1	0.614034701200385	1	0.848116272619678	0.998424628303129	-0.188044526261735	-0.390589900040053	0.0148925395023873	0.0509150578806185	0.202545373778318
chr1	109214592	109215074	482	+	exon	SARS	0.687565217897678	1	0.736449246635745	1	0.765324900293214	0.998424628303129	-0.784837440579442	-0.390589900040053	0.0148925395023873	0.0509150578806185	-0.394247540539389
chr1	109237827	109238044	217	+	utr3	SARS	0.119429946574192	1	0.289076868187475	1	0.620026768191395	0.998424628303129	0.019512349216595	-0.390589900040053	0.0148925395023873	0.0509150578806185	0.410102249256648
chr1	109249815	109250094	279	+	utr5	CELSR2	0.977337746176634	1	0.962175936593764	1	0.962652684412785	0.998424628303129	-1.57863023488822	-1.72666387484237	3.09916755731247e-22	1.67437509315911e-20	0.14803363995415
chr1	109250147	109253352	3205	+	exon	CELSR2	0.910162196422266	1	0.941497680594422	1	0.888415214193543	0.998424628303129	-1.66572443098841	-1.72666387484237	3.09916755731247e-22	1.67437509315911e-20	0.0609394438539606
chr1	109258374	109258831	457	+	exon	CELSR2	0.409173381778484	1	0.335139057518343	1	0.534572588844248	0.998424628303129	-1.71645479370697	-1.72666387484237	3.09916755731247e-22	1.67437509315911e-20	0.0102090811354016
chr1	109258900	109259249	349	+	exon	CELSR2	0.145861435625129	1	0.113543103864053	1	0.291266722721053	0.998424628303129	-1.83627837983668	-1.72666387484237	3.09916755731247e-22	1.67437509315911e-20	-0.10961450499431
chr1	109273750	109273917	167	+	exon	CELSR2	0.852451859719687	1	0.940497632772376	1	0.953093535319259	0.998424628303129	-1.96997109976742	-1.72666387484237	3.09916755731247e-22	1.67437509315911e-20	-0.243307224925052
chr1	109274089	109274191	102	+	utr3	CELSR2	0.91985328615564	1	0.865635131527219	1	0.947014694500242	0.998424628303129	-1.70027868450679	-1.72666387484237	3.09916755731247e-22	1.67437509315911e-20	0.0263851903355807
chr1	109274286	109274934	648	+	utr3	CELSR2	0.269976302145764	1	0.479745351365373	1	0.491126921949564	0.998424628303129	-1.52659727374959	-1.72666387484237	3.09916755731247e-22	1.67437509315911e-20	0.200066601092781
chr1	109279739	109280163	424	-	utr3	PSRC1	0.508813933970181	1	0.631546964411405	1	0.804193113312426	0.998424628303129	-0.596540011157036	-1.07069903052912	6.17739632409149e-12	1.31918000729898e-10	0.474159019372079
chr1	109491230	109491666	436	+	utr3	ATXN7L2	0.265898636662486	1	0.329940300510359	1	0.432576200862796	0.998424628303129	-0.904241524727823	-1.12453967881391	8.04528308327044e-05	0.000543474820091399	0.220298154086086
chr1	109495877	109496294	417	+	utr3	CYB561D1	0.882222483417352	1	0.794625376525087	1	0.919278653772005	0.998424628303129	0.384955063048635	0.477605084979105	0.0214255712647905	0.0685471992434197	-0.09265002193047
chr1	109496370	109496487	117	+	utr3	CYB561D1	0.732751093159815	1	0.657826075093313	1	0.787866014837796	0.998424628303129	0.400694413329521	0.477605084979105	0.0214255712647905	0.0685471992434197	-0.0769106716495845
chr1	109507803	109508064	261	-	exon	AMIGO1	0.795745670202419	1	0.871842651218408	1	0.961770276417902	0.998424628303129	0.0393686019373592	0.0979662739535009	0.69333044782594	0.834050342716704	-0.0585976720161417
chr1	109548608	109548750	142	+	utr5	GNAI3	0.453467356826265	1	0.669174385388291	1	0.837415480120894	0.998424628303129	0.273952561443949	0.154141442335258	0.392889959475289	0.602881589053145	0.11981111910869
chr1	109592333	109592623	290	+	utr3	GNAI3	0.847056051676793	1	0.967665640215603	1	0.96390714623728	0.998424628303129	0.379734531955114	0.154141442335258	0.392889959475289	0.602881589053145	0.225593089619856
chr1	109619898	109620206	308	-	utr5	GNAT2	0.472291411116301	1	0.567701085393141	1	0.702735010191637	0.998424628303129	-0.189201817639882	NA	NA	NA	NA
chr1	109656151	109656327	176	+	utr5	GSTM4	0.487540443938075	1	0.530294666222377	1	0.672345648906073	0.998424628303129	2.72409217676773	2.48741368998675	6.78002570097868e-19	2.80003569881435e-17	0.236678486780979
chr1	109910873	109910980	107	+	utr5	CSF1	0.513251688638567	1	0.537986132881301	1	0.597675723291267	0.998424628303129	1.19037036584034	0.478898453961949	0.00628815146167876	0.0246052832046354	0.711471911878391
chr1	109923134	109923838	704	+	exon	CSF1	0.77761228811364	1	0.865498728715014	1	0.88142007724263	0.998424628303129	0.507896694896765	0.478898453961949	0.00628815146167876	0.0246052832046354	0.0289982409348163
chr1	109923908	109924063	155	+	exon	CSF1	0.321974058534905	1	0.255286481642064	1	0.485941958420379	0.998424628303129	0.311765780290858	0.478898453961949	0.00628815146167876	0.0246052832046354	-0.167132673671091
chr1	109928798	109929944	1146	+	utr3	CSF1	0.809830680238621	1	0.890656864773867	1	0.860169600559831	0.998424628303129	0.616449744192657	0.478898453961949	0.00628815146167876	0.0246052832046354	0.137551290230709
chr1	110034643	110034743	100	+	exon	STRIP1	0.313530350333481	1	0.314912398071268	1	0.412065039743239	0.998424628303129	0.871423680064098	-0.163693203148834	0.280440996343629	0.483457613844381	1.03511688321293
chr1	110053671	110054070	399	+	utr3	STRIP1	0.340531644931713	1	0.554247995083408	1	0.705287058590609	0.998424628303129	0.0152074691575524	-0.163693203148834	0.280440996343629	0.483457613844381	0.178900672306387
chr1	110060387	110060613	226	-	utr3	ALX3	7.05929451067427e-07	0.000889735831889109	8.38280693036276e-05	1	0.0217721872217473	0.998424628303129	2.62108267298838	3.68389539348534	0.00101526512270252	0.00512385045148502	-1.06281272049695
chr1	110339492	110342268	2776	+	utr5	RBM15	0.810245721111492	1	0.966251743943219	1	0.966343285724043	0.998424628303129	-0.100205035671187	-0.220913247683857	0.223876301338334	0.413631328359862	0.12070821201267
chr1	110379060	110379250	190	-	utr3	SLC16A4	0.737395328509568	1	0.652523691552911	1	0.736429959413831	0.998424628303129	0.576739372665258	0.55132685613525	0.00700725600957222	0.0269814791291461	0.0254125165300073
chr1	110951417	110951597	180	-	exon	LRIF1	0.757108320414885	1	0.823663512575365	1	0.906395346446355	0.998424628303129	0.942154930039216	1.04737008620073	0.000147155520607832	0.000933483001138517	-0.105215156161514
chr1	111139602	111139702	100	+	utr5	CEPT1	0.344513621211802	1	0.521666423192117	1	0.698979748159482	0.998424628303129	1.01598455898386	0.0526445389547108	0.783980060353725	0.888073368227749	0.963340020029151
chr1	111449119	111449264	145	+	utr5	ATP5F1	0.663298364633851	1	0.636356426879052	1	0.781473141511499	0.998424628303129	-1.34672807107144	-0.196805050073631	0.220064318184406	0.408741008266755	-1.14992302099781
chr1	111765887	111767139	1252	+	utr3	DDX20	0.979052126604953	1	0.925306599227824	1	0.851866262258138	0.998424628303129	0.00570689577556236	-0.108891787026147	0.487948271510192	0.685621605505038	0.114598682801709
chr1	112456022	112456865	843	+	exon	CTTNBP2NL	0.881549665554354	1	0.999064426163537	1	0.955932668654522	0.998424628303129	-0.13133790081843	-0.165635879953922	0.332801943743534	0.542701924859788	0.034297979135492
chr1	112456929	112457465	536	+	utr3	CTTNBP2NL	0.480554013505389	1	0.465411280444543	1	0.643392028234817	0.998424628303129	-0.468183760304366	-0.165635879953922	0.332801943743534	0.542701924859788	-0.302547880350444
chr1	112457686	112457853	167	+	utr3	CTTNBP2NL	0.717384192272643	1	0.694113534971786	1	0.557138308885384	0.998424628303129	0.179317902356503	-0.165635879953922	0.332801943743534	0.542701924859788	0.344953782310425
chr1	112457973	112458174	201	+	utr3	CTTNBP2NL	0.190641409838457	1	0.195238373562298	1	0.225099714329212	0.998424628303129	-0.37083016446972	-0.165635879953922	0.332801943743534	0.542701924859788	-0.205194284515798
chr1	112509015	112509149	134	+	utr5	WNT2B	0.888391585397145	1	0.910064130497789	1	0.960143059831188	0.998424628303129	-1.47828944432199	-0.90957216774116	0.000368285170914791	0.00210321375185552	-0.568717276580829
chr1	112520378	112520678	300	+	utr3	WNT2B	0.476453101648881	1	0.489001973934576	1	0.705943860362275	0.998424628303129	-1.14025267935267	-0.90957216774116	0.000368285170914791	0.00210321375185552	-0.230680511611513
chr1	112619243	112619680	437	-	utr5	ST7L	0.439695117942734	1	0.47104492228368	1	0.710055589197536	0.998424628303129	-0.65339307022265	-0.184917366645669	0.341016094547765	0.55031216311272	-0.468475703576982
chr1	112674791	112674972	181	+	utr5	MOV10	0.875369441951515	1	0.777423147482279	1	0.951019297632712	0.998424628303129	0.168681881158006	0.118193470353089	0.409393694952222	0.618009216975766	0.0504884108049177
chr1	112703730	112703856	126	-	utr3	RP11-426L16.10	0.394815816817138	1	0.525052152751315	1	0.655855738035502	0.998424628303129	0.133088828249626	-0.557783927821538	0.891271166904203	NA	0.690872756071163
chr1	112913732	112913865	133	-	utr3	SLC16A1	0.889605226916933	1	0.975111405656494	1	0.889943339216415	0.998424628303129	-0.278544846986339	-0.294586418297875	0.0867538507419051	0.205947420808385	0.0160415713115366
chr1	112913935	112914205	270	-	exon	SLC16A1	0.794280266995089	1	0.698834829665675	1	0.745313923406577	0.998424628303129	-0.390932359679707	-0.294586418297875	0.0867538507419051	0.205947420808385	-0.0963459413818314
chr1	112917266	112917549	283	-	exon	SLC16A1	0.994121770564159	1	0.856318337324887	1	0.755399443441137	0.998424628303129	-0.111988318041601	-0.294586418297875	0.0867538507419051	0.205947420808385	0.182598100256274
chr1	112929298	112929415	117	-	utr5	SLC16A1	0.894891220817669	1	0.990628964735327	1	0.984461223812032	0.998424628303129	-0.136695829361574	-0.294586418297875	0.0867538507419051	0.205947420808385	0.157890588936301
chr1	112955362	112955488	126	-	utr5	SLC16A1	0.317459075265504	1	0.24774690175837	1	0.493919015027454	0.998424628303129	-1.32079731246374	-0.294586418297875	0.0867538507419051	0.205947420808385	-1.02621089416586
chr1	112956062	112956217	155	-	utr5	SLC16A1	0.423362688640371	1	0.721836667577572	1	0.815294212501286	0.998424628303129	-0.102712284505634	-0.294586418297875	0.0867538507419051	0.205947420808385	0.191874133792241
chr1	112956738	112956903	165	-	utr5	SLC16A1	0.694407522467551	1	0.652815399460115	1	0.799874313006735	0.998424628303129	-0.47767429597769	-0.294586418297875	0.0867538507419051	0.205947420808385	-0.183087877679815
chr1	112957118	112957230	112	+	exon	SLC16A1-AS1	0.518315136331664	1	0.571691650822858	1	0.667782400334206	0.998424628303129	-0.760760331212902	-0.252305538421071	0.325908088788023	0.535546027205892	-0.508454792791831
chr1	113123974	113124275	301	+	utr3	LRIG2	0.561296480754415	1	0.667754475406516	1	0.739154312750747	0.998424628303129	0.747500666200448	0.743828741255917	0.00137253742526629	0.00663951695533818	0.0036719249445305
chr1	113390575	113390813	238	+	utr5	MAGI3	0.617421144474517	1	0.558583653823363	1	0.770959332085234	0.998424628303129	-0.263426034854167	0.0346873520286797	0.819335093486565	0.90679558523368	-0.298113386882847
chr1	113642046	113642402	356	+	exon	MAGI3	0.518643102954138	1	0.539729595911896	1	0.649074138106426	0.998424628303129	0.126957232003296	0.0346873520286797	0.819335093486565	0.90679558523368	0.0922698799746167
chr1	113683224	113683457	233	+	utr3	MAGI3	0.506554162340197	1	0.650509283649851	1	0.777735708353055	0.998424628303129	0.360898029498662	0.0346873520286797	0.819335093486565	0.90679558523368	0.326210677469982
chr1	113683771	113683984	213	+	utr3	MAGI3	0.291813820964548	1	0.480315715653033	1	0.683675949551127	0.998424628303129	0.320463159359762	0.0346873520286797	0.819335093486565	0.90679558523368	0.285775807331082
chr1	113759307	113759411	104	-	utr5	PHTF1	0.659974572880276	1	0.791975075762038	1	0.827451705329079	0.998424628303129	-0.223647496533555	-0.138807000503853	0.329459257299802	0.539293128092714	-0.084840496029702
chr1	113766018	113766289	271	-	utr3	RSBN1	0.354031969386507	1	0.356373439854768	1	0.347509648737107	0.998424628303129	-0.0359948785045876	0.330444513851095	0.0818993705511681	0.196995070370164	-0.366439392355682
chr1	113797619	113797933	314	-	exon	RSBN1	0.75571601751768	1	0.727742348307267	1	0.649947100246537	0.998424628303129	0.140275121985666	0.330444513851095	0.0818993705511681	0.196995070370164	-0.190169391865429
chr1	113895128	113895228	100	-	exon	AP4B1	0.319314817145043	1	0.445540592716339	1	0.62436930788791	0.998424628303129	0.253027475051104	-0.332094150705754	0.121342975590054	0.265931242972883	0.585121625756858
chr1	113905569	113905691	122	+	utr5	DCLRE1B	0.509017750526405	1	0.641600509597713	1	0.748418571088808	0.998424628303129	-0.372646798500814	-0.372389769369704	0.0250927037293807	0.0780156716945374	-0.000257029131110031
chr1	113911336	113912366	1030	+	utr3	DCLRE1B	0.786185992648714	1	0.910850575575592	1	0.940868577042074	0.998424628303129	-0.26949154733446	-0.372389769369704	0.0250927037293807	0.0780156716945374	0.102898222035244
chr1	113940345	113940660	315	+	utr5	HIPK1	0.56909526741245	1	0.706856495784131	1	0.832353293064736	0.998424628303129	0.0048052257612634	-0.103020491875422	0.579318712434612	0.756791751403697	0.107825717636685
chr1	113940724	113941392	668	+	exon	HIPK1	0.747091881747548	1	0.691793435765181	1	0.711226650596221	0.998424628303129	-0.0228995034744209	-0.103020491875422	0.579318712434612	0.756791751403697	0.0801209884010011
chr1	113980337	113980534	197	+	utr5	OLFML3	0.379492496239551	1	0.464806961665564	1	0.589518585519785	0.998424628303129	1.41860117738075	1.29554601315652	2.70945126640776e-06	2.52944404434067e-05	0.123055164224231
chr1	113980941	113981132	191	+	exon	OLFML3	0.599029679482241	1	0.745188592761882	1	0.835339606545523	0.998424628303129	1.46932079528044	1.29554601315652	2.70945126640776e-06	2.52944404434067e-05	0.173774782123921
chr1	113981156	113981672	516	+	exon	OLFML3	0.359444797248708	1	0.407050142107747	1	0.419403408206388	0.998424628303129	1.93575068607268	1.29554601315652	2.70945126640776e-06	2.52944404434067e-05	0.640204672916154
chr1	114397475	114397783	308	-	utr3	TRIM33	0.806793075782645	1	0.897109886611979	1	0.928508916161741	0.998424628303129	0.469728780536102	-0.0104008536724502	0.951437648868953	0.97623825124609	0.480129634208553
chr1	114567985	114568092	107	-	utr3	BCAS2	0.696547695330915	1	0.645952374434701	1	0.667913356986486	0.998424628303129	-0.225617889492339	-0.21462446720758	0.304206689771491	0.511290261597796	-0.0109934222847595
chr1	114774197	114774393	196	-	utr3	SIKE1	0.875711385444934	1	0.936982314542626	1	0.988922348232175	0.998424628303129	-0.436329541016035	-0.26455393585401	0.231938690276698	0.423994157647388	-0.171775605162025
chr1	114780500	114780639	139	-	utr5	SIKE1	0.358599856832915	1	0.512320184089062	1	0.690241575538792	0.998424628303129	0.0169191767312699	-0.26455393585401	0.231938690276698	0.423994157647388	0.28147311258528
chr1	115286033	115286851	818	-	utr3	NGF	0.972971002001434	1	0.999655752855849	1	0.979536369505638	0.998424628303129	5.59934000393398	5.41749407946673	8.66290331327129e-76	4.90884423560856e-73	0.18184592446725
chr1	115337986	115338184	198	+	intron	RP4-663N10.1	0.983085224481359	1	0.955035714552723	1	0.905673920608253	0.998424628303129	5.11508594244017	6.33784017427591	2.83175822217734e-19	1.18963139382023e-17	-1.22275423183574
chr1	115479486	115479626	140	+	intron	RP4-663N10.3	0.780459040410872	1	0.770267786104101	1	0.891941745981544	0.998424628303129	-2.24780113778285	-2.81252429373125	0.122012393498726	0.266871991022437	0.564723155948404
chr1	115651261	115651361	100	+	utr5	VANGL1	0.517513056698429	1	0.556140220605935	1	0.696574207941959	0.998424628303129	0.837110844043827	0.0897064232669003	0.544838903690229	0.731144111961117	0.747404420776927
chr1	115663616	115664111	495	+	exon	VANGL1	0.888799829812778	1	0.785752521200264	1	0.877667949834957	0.998424628303129	-0.115053860677415	0.0897064232669003	0.544838903690229	0.731144111961117	-0.204760283944316
chr1	115691059	115691868	809	+	utr3	VANGL1	0.981526979692087	1	0.873336126099399	1	0.807776351363684	0.998424628303129	0.270151515595015	0.0897064232669003	0.544838903690229	0.731144111961117	0.180445092328115
chr1	116373240	116373350	110	+	utr5	ATP1A1	0.952279975724336	1	0.911528714608618	1	0.974354667904582	0.998424628303129	0.0678338829701309	-0.163313141099033	0.234343342840223	0.427012405896267	0.231147024069164
chr1	116536034	116536189	155	-	exon	CD58	0.353726640568264	1	0.336863743396081	1	0.411475164651231	0.998424628303129	0.199306524999654	0.834662575371459	0.0042848901269756	0.0177844139066264	-0.635356050371804
chr1	116576647	116576910	263	-	utr3	IGSF3	0.552766076877847	1	0.513565036946561	1	0.366733426134291	0.998424628303129	1.80466145067043	1.81279582443352	5.63790075297717e-20	2.49769254085531e-18	-0.00813437376308834
chr1	116577119	116577423	304	-	utr3	IGSF3	0.701602796557966	1	0.823128811481745	1	0.86568132335398	0.998424628303129	2.03901999368793	1.81279582443352	5.63790075297717e-20	2.49769254085531e-18	0.226224169254412
chr1	116579682	116579846	164	-	exon	IGSF3	0.454901366144286	1	0.537960057521595	1	0.644811381556681	0.998424628303129	2.19673415406244	1.81279582443352	5.63790075297717e-20	2.49769254085531e-18	0.38393832962892
chr1	116588976	116589098	122	-	exon	IGSF3	0.759951051836154	1	0.707731486722332	1	0.779495084973999	0.998424628303129	1.76412264652804	1.81279582443352	5.63790075297717e-20	2.49769254085531e-18	-0.0486731779054757
chr1	116614028	116614129	101	-	exon	IGSF3	0.59170228894025	1	0.552986193761202	1	0.679970030258983	0.998424628303129	1.57911426754724	1.81279582443352	5.63790075297717e-20	2.49769254085531e-18	-0.233681556886274
chr1	116666494	116666862	368	-	utr5	IGSF3	0.0898411271033721	1	0.212365316739365	1	0.37612541915043	0.998424628303129	1.99452242669201	1.81279582443352	5.63790075297717e-20	2.49769254085531e-18	0.181726602258491
chr1	116910011	116910130	119	+	utr5	PTGFRN	0.892861225290439	1	0.807432924748459	1	0.909546940298259	0.998424628303129	2.04251891879481	1.90219824074922	3.78528729160327e-29	3.22490594920298e-27	0.140320678045587
chr1	116941670	116941989	319	+	exon	PTGFRN	0.180537840006153	1	0.38623599617956	1	0.471446566738504	0.998424628303129	2.2727706848934	1.90219824074922	3.78528729160327e-29	3.22490594920298e-27	0.370572444144176
chr1	116944835	116944980	145	+	exon	PTGFRN	0.547199416300203	1	0.608049800306493	1	0.616789397283362	0.998424628303129	2.05491410162536	1.90219824074922	3.78528729160327e-29	3.22490594920298e-27	0.152715860876138
chr1	116961196	116961583	387	+	exon	PTGFRN	0.934567244785505	1	0.921051321613055	1	0.919434972685787	0.998424628303129	2.00441182366533	1.90219824074922	3.78528729160327e-29	3.22490594920298e-27	0.102213582916103
chr1	116966888	116967093	205	+	exon	PTGFRN	0.92296978748286	1	0.828296743948573	1	0.890498957469038	0.998424628303129	2.00880013097216	1.90219824074922	3.78528729160327e-29	3.22490594920298e-27	0.106601890222933
chr1	116986925	116987159	234	+	utr3	PTGFRN	0.823192137041594	1	0.974479488881354	1	0.963185482209442	0.998424628303129	1.92457025664319	1.90219824074922	3.78528729160327e-29	3.22490594920298e-27	0.0223720158939666
chr1	117118136	117118721	585	-	exon	TRIM45	0.26783553390556	1	0.291589032481913	1	0.462265819331971	0.998424628303129	0.184367199111321	0.0581169722360832	0.812233975361852	0.902327603838468	0.126250226875238
chr1	117366886	117367302	416	+	utr5*	MAN1A2	0.767492712984585	1	0.786735546460229	1	0.717696251287901	0.998424628303129	0.342077357292448	0.645082781371093	0.000217539429483058	0.00131789302306917	-0.303005424078645
chr1	117367358	117367701	343	+	utr5	MAN1A2	0.842626543135767	1	0.773912840274517	1	0.746474830933769	0.998424628303129	0.163587261314848	0.645082781371093	0.000217539429483058	0.00131789302306917	-0.481495520056245
chr1	117367869	117368430	561	+	utr5	MAN1A2	0.704116925691908	1	0.646165071285305	1	0.622372554916847	0.998424628303129	0.366835837537415	0.645082781371093	0.000217539429483058	0.00131789302306917	-0.278246943833678
chr1	117402138	117402289	151	+	exon	MAN1A2	0.125038209688273	1	0.153449874301424	1	0.245840423824274	0.998424628303129	0.351576875890566	0.645082781371093	0.000217539429483058	0.00131789302306917	-0.293505905480527
chr1	117522911	117523283	372	+	utr3	MAN1A2	0.810326743069752	1	0.895496650194389	1	0.959875898347324	0.998424628303129	0.750803118536391	0.645082781371093	0.000217539429483058	0.00131789302306917	0.105720337165298
chr1	117623513	117623626	113	+	exon	FAM46C	0.188145060163482	1	0.141320690788241	1	0.249020888129357	0.998424628303129	2.11816328979747	-0.143620020739855	0.931585052642829	0.966326155500008	2.26178331053732
chr1	117959448	117959606	158	+	utr3	WDR3	0.782549439112314	1	0.719526958446247	1	0.601952765293947	0.998424628303129	-0.225015078190789	-0.62132918799203	0.00156382923248735	0.00741328075462776	0.396314109801242
chr1	118883859	118884486	627	-	utr3	TBX15	0.81263864151218	1	0.959777182406472	1	0.951105855312734	0.998424628303129	4.54305342515016	4.30275652631861	5.03592948913199e-105	8.764675566585e-102	0.240296898831552
chr1	118884767	118884991	224	-	exon	TBX15	0.615780343050227	1	0.803163958772937	1	0.784255982648926	0.998424628303129	4.44082011171982	4.30275652631861	5.03592948913199e-105	8.764675566585e-102	0.13806358540121
chr1	118885078	118885383	305	-	exon	TBX15	0.737651603385331	1	0.913838456935439	1	0.889417065190604	0.998424628303129	4.18646335993115	4.30275652631861	5.03592948913199e-105	8.764675566585e-102	-0.116293166387458
chr1	118987814	118988173	359	-	intron	TBX15	0.821151076210192	1	0.875282739837762	1	0.913750097341999	0.998424628303129	5.77471284499061	4.30275652631861	5.03592948913199e-105	8.764675566585e-102	1.471956318672
chr1	119032850	119033353	503	-	utr3	WARS2	0.714357745393454	1	0.670597574900482	1	0.759886435891593	0.998424628303129	0.0258631409384231	0.03825477556255	0.815428682638102	0.904344554704658	-0.0123916346241269
chr1	119140479	119140582	103	+	exon	RP11-418J17.1	0.999109524473326	1	0.912744475862279	1	0.900472601401728	0.998424628303129	-0.357577920422266	-0.430189704760494	0.100349125564002	0.23038790101691	0.0726117843382282
chr1	119179275	119179449	174	+	intron	RP11-418J17.1	0.19774513168855	1	0.213950214615132	1	0.436698072789014	0.998424628303129	-1.06496599651231	-0.430189704760494	0.100349125564002	0.23038790101691	-0.634776291751815
chr1	119180312	119180530	218	+	intron	RP11-418J17.1	0.936862371219987	1	0.898737146681874	1	0.810664667544382	0.998424628303129	-1.27148214704113	-0.430189704760494	0.100349125564002	0.23038790101691	-0.841292442280639
chr1	119182963	119183198	235	+	exon	RP11-418J17.1	0.737043462228793	1	0.704480061737647	1	0.794304406603174	0.998424628303129	-1.05230187938387	-0.430189704760494	0.100349125564002	0.23038790101691	-0.622112174623377
chr1	119622847	119623224	377	-	exon	ZNF697	0.798398996139275	1	0.739103525275308	1	0.833696388929251	0.998424628303129	1.26202148947876	1.6840303127541	3.66597221684242e-20	1.66031745419298e-18	-0.422008823275342
chr1	119623646	119624177	531	-	exon	ZNF697	0.530555906658311	1	0.607130748352354	1	0.65876390154269	0.998424628303129	1.69781617210371	1.6840303127541	3.66597221684242e-20	1.66031745419298e-18	0.0137858593496127
chr1	119625917	119626108	191	-	utr5	ZNF697	0.981034901837717	1	0.93803341706232	1	0.903496040069964	0.998424628303129	1.89086959133994	1.6840303127541	3.66597221684242e-20	1.66031745419298e-18	0.206839278585842
chr1	119711891	119712084	193	+	utr5	PHGDH	0.971069254883858	1	0.98835069520933	1	0.875379360524763	0.998424628303129	0.810561355241516	0.349632166016378	0.347301911822728	0.556388238540722	0.460929189225138
chr1	119759938	119760057	119	-	exon	HMGCS2	0.435202585301087	1	0.999601043886841	1	NA	NA	11.0348613862057	12.7062690252023	8.22061814846842e-26	5.67432243075302e-24	-1.67140763899665
chr1	119764243	119764487	244	-	exon	HMGCS2	0.347481882580876	1	0.999579407325224	1	NA	NA	12.6533003946666	12.7062690252023	8.22061814846842e-26	5.67432243075302e-24	-0.0529686305356822
chr1	119914714	119915044	330	-	utr3	NOTCH2	0.889266015706137	1	0.970912906229155	1	0.913698053909201	0.998424628303129	0.41729251237271	0.109112601585575	0.506259411344266	0.700118027109278	0.308179910787135
chr1	119915187	119915427	240	-	utr3	NOTCH2	0.964709074827551	1	0.873034044771356	1	0.789763446013604	0.998424628303129	0.168007951601301	0.109112601585575	0.506259411344266	0.700118027109278	0.0588953500157261
chr1	119915560	119915880	320	-	exon	NOTCH2	0.228603079558837	1	0.401154338248687	1	0.619341909858015	0.998424628303129	0.271232651153611	0.109112601585575	0.506259411344266	0.700118027109278	0.162120049568035
chr1	119916453	119916586	133	-	exon	NOTCH2	0.447926112282551	1	0.597228485803709	1	0.649874961007743	0.998424628303129	0.331481838584761	0.109112601585575	0.506259411344266	0.700118027109278	0.222369236999186
chr1	119923753	119924012	259	-	exon	NOTCH2	0.703916233669844	1	0.867987963639194	1	0.846230969896809	0.998424628303129	0.340001255889651	0.109112601585575	0.506259411344266	0.700118027109278	0.230888654304076
chr1	120176367	120176501	134	-	utr5	SEC22B	0.500778758428629	1	0.696092944962726	1	0.802070554667737	0.998424628303129	0.285987466343073	0.173749386900368	0.368425423566171	0.578729406684223	0.112238079442706
chr1	121184735	121184835	100	+	utr5	SRGAP2C	0.462293263259837	1	0.555022251296227	1	0.64967226271647	0.998424628303129	-0.227327039431346	-0.436709976510175	0.0699719359286793	0.174632407132869	0.209382937078829
chr1	144422814	144423056	242	-	utr3	NBPF15	0.902183486964247	1	0.819321299148166	1	0.822128623500736	0.998424628303129	0.105087998344565	0.0319941263770235	0.85423208924197	0.925607468660044	0.0730938719675412
chr1	145746787	145746979	192	-	utr3	RNF115	0.308310853013669	1	0.447796969793518	1	0.561633225235743	0.998424628303129	0.284926124845429	-0.257694539832518	0.161921761335767	0.328071315209322	0.542620664677947
chr1	145849381	145849512	131	-	utr3	PIAS3	0.777638732623374	1	0.915079398674748	1	0.956144253148648	0.998424628303129	-0.0434840902762169	-0.327994715916564	0.064579806825445	0.164408272187733	0.284510625640347
chr1	145912089	145912528	439	-	utr3	PEX11B	0.993078886941341	1	0.903093827631337	1	0.888750839828364	0.998424628303129	0.820043952924965	0.774193495248542	1.78492243001163e-06	1.73065737881668e-05	0.0458504576764223
chr1	145957849	145957971	122	-	utr5	LIX1L	0.24312185485843	1	0.290039263941754	1	0.515719284780894	0.998424628303129	0.275449960351317	0.246946429765012	0.127326024478018	0.275526279967263	0.028503530586305
chr1	145978330	145978514	184	+	utr3	POLR3GL	0.995496551376045	1	0.960675998120258	1	0.942250945345484	0.998424628303129	0.166119140993437	0.0826840151755672	0.791516137478544	0.892213277470494	0.0834351258178695
chr1	147159377	147159542	165	-	utr3	PRKAB2	0.899053188945077	1	0.784603290779562	1	0.84704986612042	0.998424628303129	0.832323461879375	0.633392015436346	0.000204163697522715	0.00124553146065059	0.198931446443029
chr1	147172046	147172154	108	-	utr5	PRKAB2	0.285180310703827	1	0.279130641639549	1	0.396768632114845	0.998424628303129	1.06240678845558	0.633392015436346	0.000204163697522715	0.00124553146065059	0.429014773019237
chr1	147172924	147173040	116	+	exon	RP11-337C18.8	0.822665144537202	1	0.769336447519597	1	0.901257913114082	0.998424628303129	0.421066178949011	0.724883986079114	0.116519358846736	0.257756217999036	-0.303817807130103
chr1	147177856	147177997	141	+	intron	RP11-337C18.10	0.797441712276362	1	0.844751051197984	1	0.935532795229816	0.998424628303129	0.981841245417895	NA	NA	NA	NA
chr1	147618825	147619882	1057	+	exon	BCL9	0.933735893403028	1	0.842241413492114	1	0.925572573702666	0.998424628303129	-0.84951366766369	-0.853554432788147	1.98561320522317e-08	2.63372081428784e-07	0.00404076512445717
chr1	147620482	147620957	475	+	exon	BCL9	0.811374545448375	1	0.730959536046022	1	0.912818893352827	0.998424628303129	-0.925221489970763	-0.853554432788147	1.98561320522317e-08	2.63372081428784e-07	-0.0716670571826158
chr1	147623998	147625095	1097	+	utr3	BCL9	0.734773426021966	1	0.933480092439239	1	0.953034430553895	0.998424628303129	-0.82789128803283	-0.853554432788147	1.98561320522317e-08	2.63372081428784e-07	0.0256631447553168
chr1	148953008	148953131	123	+	exon	PDE4DIP	0.801946579256601	1	0.913979274668345	1	0.988781073233008	0.998424628303129	-0.219929256170221	0.071009552394023	0.599726019493483	0.771684429722438	-0.290938808564244
chr1	148981275	148981616	341	+	utr3	PDE4DIP	0.422518229256971	1	0.570883404875257	1	0.654431060965722	0.998424628303129	0.139091662932015	0.071009552394023	0.599726019493483	0.771684429722438	0.0680821105379918
chr1	149554640	149554820	180	+	utr3	NBPF19	0.555208076562715	1	0.563568446079486	1	0.710064523195867	0.998424628303129	0.0159386597595068	0.0807014594548565	0.730142672700805	0.856060839333453	-0.0647627996953497
chr1	149899991	149900730	739	+	utr3	BOLA1	0.893704663245731	1	0.770325023865608	1	0.813733280095511	0.998424628303129	0.258815632867125	0.228974184938929	0.345171962198521	0.554526433304489	0.0298414479281957
chr1	149913300	149914216	916	-	utr5	SV2A	0.691672437910943	1	0.65759471694269	1	0.813612950498008	0.998424628303129	0.702349093125219	0.86654943577133	4.98664999903136e-08	6.20238457766198e-07	-0.164200342646111
chr1	149926468	149926621	153	-	exon	SF3B4	0.250627317353056	1	0.397013430804081	1	0.535785793756422	0.998424628303129	0.0528737929950512	-0.48419424676508	0.000406151320626602	0.0022918673178295	0.537068039760131
chr1	149927255	149927357	102	-	utr5	SF3B4	0.970809122266735	1	0.838469164456663	1	0.854205831201297	0.998424628303129	-0.35858591780351	-0.48419424676508	0.000406151320626602	0.0022918673178295	0.12560832896157
chr1	149943593	149945109	1516	-	utr3	OTUD7B	0.357781362891443	1	0.37991861188986	1	0.436473463583539	0.998424628303129	-0.141137544501401	0.082578567945682	0.597866711171379	0.770569705601789	-0.223716112447083
chr1	150010538	150010715	177	-	utr5	OTUD7B	0.54368050561385	1	0.673266165078192	1	0.805687926532813	0.998424628303129	0.394239052608689	0.082578567945682	0.597866711171379	0.770569705601789	0.311660484663007
chr1	150158804	150159602	798	+	utr3	PLEKHO1	0.662632860340806	1	0.886471665683532	1	0.912275413748945	0.998424628303129	-0.576328233356246	-0.703384110570584	7.38122655190615e-05	0.000503079625632854	0.127055877214338
chr1	150235972	150236113	141	-	utr5	ANP32E	0.624411576702071	1	0.627352088830146	1	0.678323689225466	0.998424628303129	-0.733593932731066	-0.574087266658851	0.0302093377730086	0.0904720654101682	-0.159506666072214
chr1	150266465	150266583	118	-	utr3	APH1A	0.0950002706169329	1	0.191894789601964	1	0.411121185751789	0.998424628303129	0.336610934298388	-0.0658767733406148	0.677274114673344	0.824175252366314	0.402487707639002
chr1	150293898	150294115	217	+	utr5	MRPS21	0.282667711054598	1	0.519041209388487	1	0.726854289510966	0.998424628303129	0.501240361168567	-0.185984475741806	0.403626172284217	0.612680993887193	0.687224836910374
chr1	150364414	150364573	159	+	intron	RPRD2	0.136221021203402	1	0.290674386158789	1	0.605498618148421	0.998424628303129	0.380165377045369	-0.156390052273191	0.250555147130797	0.447681067316052	0.53655542931856
chr1	150471025	150471286	261	+	exon	RPRD2	0.627424884334338	1	0.758407252694672	1	0.857029413428967	0.998424628303129	0.00430569011321398	-0.156390052273191	0.250555147130797	0.447681067316052	0.160695742386405
chr1	150471558	150472509	951	+	exon	RPRD2	0.824654480337466	1	0.769716618556944	1	0.739901740129787	0.998424628303129	-0.114148688888954	-0.156390052273191	0.250555147130797	0.447681067316052	0.0422413633842372
chr1	150472615	150473366	751	+	utr3	RPRD2	0.00562929344484208	0.8263577023728	0.0101413042401733	1	0.0643432604537119	0.998424628303129	-0.8004101220337	-0.156390052273191	0.250555147130797	0.447681067316052	-0.644020069760508
chr1	150506889	150507349	460	+	utr3	TARS2	0.609899939967399	1	0.72898407432407	1	0.816015982276969	0.998424628303129	0.145211861249672	-0.248091124786705	0.0753931874688166	0.18496077384869	0.393302986036377
chr1	150549401	150549615	214	+	utr5	ADAMTSL4	0.326502987763054	1	0.300366197002726	1	0.174474475291523	0.998424628303129	0.237703083554724	-0.456058730303643	0.214236689265314	0.401082686948801	0.693761813858367
chr1	150549690	150549869	179	+	utr5	ADAMTSL4	0.624135917426185	1	0.615171966709941	1	0.557033215634683	0.998424628303129	-0.0834003640729546	-0.456058730303643	0.214236689265314	0.401082686948801	0.372658366230688
chr1	150553573	150553710	137	+	exon	ADAMTSL4	0.86455412531558	1	0.858042666565543	1	0.892228814015779	0.998424628303129	-0.378030542436969	-0.456058730303643	0.214236689265314	0.401082686948801	0.0780281878666733
chr1	150560309	150560423	114	+	utr3	ADAMTSL4	0.693892029305711	1	0.669129246434261	1	0.64693023252242	0.998424628303129	-0.487848296625791	-0.456058730303643	0.214236689265314	0.401082686948801	-0.0317895663221482
chr1	150576976	150577536	560	-	utr3	MCL1	0.618465877841514	1	0.575200852078205	1	0.521980337766747	0.998424628303129	0.434054472871664	0.487330171779334	0.000478205546570019	0.00264431917682398	-0.0532756989076699
chr1	150578341	150578498	157	-	exon	MCL1	0.992552328181666	1	0.820761447449377	1	0.953327997070938	0.998424628303129	0.295466904458443	0.487330171779334	0.000478205546570019	0.00264431917682398	-0.191863267320891
chr1	150578923	150579155	232	-	exon	MCL1	0.453463093605066	1	0.551327707692974	1	0.656747635899177	0.998424628303129	0.504796059034368	0.487330171779334	0.000478205546570019	0.00264431917682398	0.0174658872550343
chr1	150579231	150579604	373	-	utr5	MCL1	0.800463083100178	1	0.845418791485274	1	0.761126871549094	0.998424628303129	0.638036740762285	0.487330171779334	0.000478205546570019	0.00264431917682398	0.150706568982951
chr1	150625599	150625762	163	-	utr3	ENSA	0.0192391300034708	1	0.106596212952329	1	0.452595670971184	0.998424628303129	-0.0712417503300329	-0.537201805489803	0.000441619727147402	0.00246517898549223	0.46596005515977
chr1	150648142	150648603	461	-	utr3	GOLPH3L	0.939876373166487	1	0.911847348553682	1	0.870966056715858	0.998424628303129	0.462393409389484	0.332718298930788	0.0501284237518106	0.135024228734979	0.129675110458695
chr1	150950632	150950998	366	+	exon	SETDB1	0.539512240911173	1	0.730363971993503	1	0.804125698971701	0.998424628303129	0.0614968004685995	-0.0271428494835745	0.836694406428306	0.916264984585712	0.088639649952174
chr1	150960577	150961141	564	-	exon	CERS2	0.57979918414128	1	0.640879605460975	1	0.728018787139217	0.998424628303129	0.110359388749561	-0.10337527295327	0.427097304357394	0.633935339850291	0.213734661702831
chr1	151002240	151002526	286	-	utr5	FAM63A	0.251157300772828	1	0.270961008702899	1	0.477824647840882	0.998424628303129	0.513690830648386	0.697670346999902	0.00108747539592345	0.00543778110500245	-0.183979516351516
chr1	151006384	151006613	229	-	utr5	FAM63A	0.151123941664795	1	0.179541292603416	1	0.356262168128582	0.998424628303129	1.0640252486926	0.697670346999902	0.00108747539592345	0.00543778110500245	0.366354901692698
chr1	151033783	151034685	902	+	utr3	PRUNE1	0.966880031757675	1	0.889300746618531	1	0.880330777512189	0.998424628303129	0.424494124779168	0.396301965048704	0.0064306276969929	0.0250982980081578	0.0281921597304642
chr1	151047855	151048013	158	+	exon	C1orf56	0.870692451812096	1	0.78520058278451	1	0.923916170353874	0.998424628303129	0.667575950134926	0.320469045720065	0.178806773019461	0.353579437704284	0.347106904414861
chr1	151048610	151048745	135	+	exon	C1orf56	0.292257084206309	1	0.40743735033441	1	0.676684724915434	0.998424628303129	0.37238186083053	0.320469045720065	0.178806773019461	0.353579437704284	0.0519128151104656
chr1	151052831	151053349	518	-	utr3	CDC42SE1	0.0450286819588461	1	0.160286032199537	1	0.30277412705339	0.998424628303129	0.0230258897104101	-0.300394467391236	0.0313111039941562	0.0932786844261659	0.323420357101646
chr1	151067212	151067335	123	-	utr5	CDC42SE1	0.72668824748491	1	0.818027165902032	1	0.958462133215106	0.998424628303129	-0.27422638737429	-0.300394467391236	0.0313111039941562	0.0932786844261659	0.0261680800169465
chr1	151067417	151067566	149	+	utr3	MLLT11	0.200698424075782	1	0.317871380247239	1	0.506661052010963	0.998424628303129	0.0688402576563155	-0.116222957867124	0.537676335948194	0.724814473123855	0.185063215523439
chr1	151118084	151118262	178	+	utr3	GABPB2	0.832870237422304	1	0.804915554572912	1	0.910058558026635	0.998424628303129	-0.18377930454212	-0.141644785167498	0.477361320703011	0.677701214254476	-0.0421345193746221
chr1	151132066	151132482	416	-	utr3	SEMA6C	0.96016058478847	1	0.846346808039962	1	0.887982931766276	0.998424628303129	1.59210305648283	1.58551251342781	7.54237472229321e-08	9.16596022361079e-07	0.00659054305502171
chr1	151133067	151133329	262	-	exon	SEMA6C	0.772479455494746	1	0.790084241485617	1	0.79106830723801	0.998424628303129	2.0981417936613	1.58551251342781	7.54237472229321e-08	9.16596022361079e-07	0.512629280233489
chr1	151160695	151160973	278	-	utr3	LYSMD1	0.272030432839181	1	0.315202947813848	1	0.452156456254172	0.998424628303129	0.177885122672211	0.530122597736986	0.00496942589678191	0.0201741138622106	-0.352237475064775
chr1	151165134	151165268	134	-	utr5	LYSMD1	0.891320226587957	1	0.990936492236731	1	0.985436160226902	0.998424628303129	0.533516121298208	0.530122597736986	0.00496942589678191	0.0201741138622106	0.00339352356122236
chr1	151165571	151165846	275	-	utr5	LYSMD1	0.210043076329925	1	0.301077640658588	1	0.55908975439949	0.998424628303129	-0.00695140633093074	0.530122597736986	0.00496942589678191	0.0201741138622106	-0.537074004067916
chr1	151176624	151176804	180	-	utr3	VPS72	0.49291673121769	1	0.572337933929681	1	0.751523404762525	0.998424628303129	-0.0871601778574828	-0.274130878944764	0.0510673757122631	0.136737107319231	0.186970701087281
chr1	151185901	151186003	102	-	exon	VPS72	0.698948233881765	1	0.587867279589404	1	0.754620946728826	0.998424628303129	-0.313592974174668	-0.274130878944764	0.0510673757122631	0.136737107319231	-0.0394620952299038
chr1	151190052	151190176	124	-	utr5	VPS72	0.412539606750262	1	0.64829100841363	1	0.771725349504902	0.998424628303129	-0.0733911342899364	-0.274130878944764	0.0510673757122631	0.136737107319231	0.200739744654827
chr1	151198605	151198734	129	+	utr5	PIP5K1A	0.781774981199736	1	0.906136354060185	1	0.94828191445291	0.998424628303129	-0.054746203310524	-0.0726566426505744	0.616948025713968	0.783925510771097	0.0179104393400504
chr1	151248084	151248303	219	+	utr3	PIP5K1A	0.77395375819714	1	0.821037318113089	1	0.854117484657616	0.998424628303129	0.0104775676166401	-0.0726566426505744	0.616948025713968	0.783925510771097	0.0831342102672144
chr1	151262107	151262218	111	+	utr5	PSMD4	0.375217041601416	1	0.464756116106761	1	0.573677014780533	0.998424628303129	0.613162887071241	-0.129156631391059	0.29020019170213	0.495030654649545	0.7423195184623
chr1	151286232	151286891	659	+	utr5	ZNF687	0.837078670809121	1	0.934379031766604	1	0.952531052462984	0.998424628303129	0.353187472197763	0.241899358910938	0.132198267356389	0.283367733761193	0.111288113286825
chr1	151286949	151287446	497	+	exon	ZNF687	0.827084524404408	1	0.735345358011953	1	0.746237483188544	0.998424628303129	0.281097378775839	0.241899358910938	0.132198267356389	0.283367733761193	0.0391980198649009
chr1	151287508	151288328	820	+	exon	ZNF687	0.372859805605069	1	0.287021413627531	1	0.485591417785561	0.998424628303129	0.112786816723154	0.241899358910938	0.132198267356389	0.283367733761193	-0.129112542187784
chr1	151288470	151288609	139	+	exon	ZNF687	0.918023289279805	1	0.853104634066967	1	0.949170541617281	0.998424628303129	0.162045285710038	0.241899358910938	0.132198267356389	0.283367733761193	-0.0798540732009004
chr1	151292364	151292668	304	-	utr3	PI4KB	0.243817045660415	1	0.279601878734603	1	0.596542497574889	0.998424628303129	0.0741329639465921	0.306519403206342	0.0541860389537095	0.143106823354284	-0.23238643925975
chr1	151307755	151307857	102	-	utr5	PI4KB	0.193818542222436	1	0.24279840394784	1	0.567098719552098	0.998424628303129	-0.124176701040945	0.306519403206342	0.0541860389537095	0.143106823354284	-0.430696104247286
chr1	151315651	151316533	882	-	utr5	PI4KB	0.353846668722437	1	0.454694073157972	1	0.637506728049381	0.998424628303129	0.284499225819721	0.306519403206342	0.0541860389537095	0.143106823354284	-0.0220201773866208
chr1	151327355	151327474	119	-	utr5	PI4KB	0.554493046330577	1	0.604278216886168	1	0.658529214863789	0.998424628303129	0.67698876277962	0.306519403206342	0.0541860389537095	0.143106823354284	0.370469359573278
chr1	151342726	151342832	106	-	exon	RFX5	0.665926447316963	1	0.65917532389651	1	0.836500842212713	0.998424628303129	-0.113547234147684	0.0242019090842895	0.857051851960556	0.927017597765832	-0.137749143231973
chr1	151402906	151403151	245	-	utr3	POGZ	0.892483353068223	1	0.84828949987787	1	0.887714125175179	0.998424628303129	-0.190738400577705	-0.214142935864681	0.106372780805794	0.240724359349306	0.0234045352869764
chr1	151404840	151406195	1355	-	exon	POGZ	0.655725761145435	1	0.630940921459332	1	0.633153831585496	0.998424628303129	-0.303805412242034	-0.214142935864681	0.106372780805794	0.240724359349306	-0.0896624763773529
chr1	151406264	151406370	106	-	exon	POGZ	0.938832946003341	1	0.872783419764518	1	0.977999869075616	0.998424628303129	-0.417757535235613	-0.214142935864681	0.106372780805794	0.240724359349306	-0.203614599370932
chr1	151519094	151519267	173	+	exon	CGN	0.397704872366206	1	0.391562333106441	1	0.501019102011614	0.998424628303129	0.477096048043512	0.401229568605659	0.194125448707518	0.375224780800698	0.0758664794378536
chr1	151562526	151562628	102	+	exon	TUFT1	0.439409817087388	1	0.498211668014989	1	0.741740027651833	0.998424628303129	0.3220718776774	0.0707028412034529	0.738872388007689	0.861652369397691	0.251369036473948
chr1	151581735	151582282	547	+	utr3	TUFT1	0.653468245041564	1	0.687967809677938	1	0.82164097278801	0.998424628303129	0.236097950508077	0.0707028412034529	0.738872388007689	0.861652369397691	0.165395109304624
chr1	151612120	151612245	125	+	utr5	SNX27	0.3789187001136	1	0.380012497433817	1	0.534591652504424	0.998424628303129	0.90801197982637	0.309318205739111	0.166886897280652	0.335730361553861	0.598693774087259
chr1	151693693	151693843	150	+	utr3	SNX27	0.94986785690881	1	0.872087841233311	1	0.892007012139748	0.998424628303129	0.148880748599654	0.309318205739111	0.166886897280652	0.335730361553861	-0.160437457139457
chr1	151763095	151763210	115	+	utr5	OAZ3	0.709804979351584	1	0.608037535838934	1	0.727799201257592	0.998424628303129	-0.467562798070707	0.480549453142428	0.559224051517211	0.742159762487383	-0.948112251213135
chr1	151874294	151874453	159	-	utr3	THEM4	0.735472658938424	1	0.790878808797091	1	0.868627280355611	0.998424628303129	0.109734757069836	-0.339651993005592	0.176008498451592	0.3493502014721	0.449386750075427
chr1	151986200	151986320	120	-	utr5	S100A10	0.99860041277845	1	0.85909263625477	1	0.948521231806268	0.998424628303129	0.122659420438516	0.100194372791915	0.396833923740436	0.606527122435043	0.0224650476466014
chr1	152033738	152033848	110	-	exon	S100A11	0.835107339224968	1	0.70957668930319	1	0.710066776693165	0.998424628303129	0.803131143104537	0.654420351179522	7.89806742975686e-05	0.000534567530537377	0.148710791925015
chr1	152036931	152037033	102	-	utr5	S100A11	0.470594019834143	1	0.595372485186746	1	0.61678016126902	0.998424628303129	1.18995517799202	0.654420351179522	7.89806742975686e-05	0.000534567530537377	0.535534826812493
chr1	152219760	152220064	304	-	exon	HRNR	0.591097984679208	1	0.558487813152148	1	0.74449280539689	0.998424628303129	-0.957027850091023	-0.643840575916939	0.0333767581170063	0.0978581367214437	-0.313187274174084
chr1	152220610	152221099	489	-	exon	HRNR	0.619123598014605	1	0.68554246242314	1	0.788849743402568	0.998424628303129	-0.699953107622082	-0.643840575916939	0.0333767581170063	0.0978581367214437	-0.0561125317051425
chr1	152303004	152303757	753	-	exon	FLG	0.779626347293835	1	0.769425482671901	1	0.740772328090947	0.998424628303129	-2.49926875737359	-2.64416570361229	4.30752843467722e-32	4.44734058641293e-30	0.144896946238699
chr1	152304268	152304588	320	-	exon	FLG	0.742587580763083	1	0.770174442880449	1	0.792230908111014	0.998424628303129	-2.74657630699242	-2.64416570361229	4.30752843467722e-32	4.44734058641293e-30	-0.102410603380132
chr1	152304710	152305191	481	-	exon	FLG	0.321884264856174	1	0.366537345645361	1	0.451250454124376	0.998424628303129	-1.95705902278638	-2.64416570361229	4.30752843467722e-32	4.44734058641293e-30	0.687106680825915
chr1	152307152	152307603	451	-	exon	FLG	0.730794355149216	1	0.707113469447722	1	0.733453296953825	0.998424628303129	-3.24464432281233	-2.64416570361229	4.30752843467722e-32	4.44734058641293e-30	-0.600478619200036
chr1	152308093	152308346	253	-	exon	FLG	0.0614465941015351	1	0.0515590900885483	1	0.110655333614587	0.998424628303129	-3.29018102745666	-2.64416570361229	4.30752843467722e-32	4.44734058641293e-30	-0.646015323844367
chr1	152308377	152309015	638	-	exon	FLG	0.190275577548349	1	0.213031479843939	1	0.230497501994313	0.998424628303129	-1.95210139176018	-2.64416570361229	4.30752843467722e-32	4.44734058641293e-30	0.692064311852114
chr1	152309176	152309845	669	-	exon	FLG	0.0698090171364097	1	0.132120296747879	1	0.240635912812082	0.998424628303129	-1.92860328902336	-2.64416570361229	4.30752843467722e-32	4.44734058641293e-30	0.715562414588932
chr1	152310040	152310725	685	-	exon	FLG	0.08015425575979	1	0.122443780555453	1	0.178656581842364	0.998424628303129	-2.16941621092997	-2.64416570361229	4.30752843467722e-32	4.44734058641293e-30	0.474749492682322
chr1	152311054	152311396	342	-	exon	FLG	0.10203175112029	1	0.0988854034022108	1	0.11331878926032	0.998424628303129	-3.41678227755926	-2.64416570361229	4.30752843467722e-32	4.44734058641293e-30	-0.772616573946966
chr1	152311508	152311803	295	-	exon	FLG	0.543953504205707	1	0.584197702842479	1	0.724305256771358	0.998424628303129	-2.1914546406554	-2.64416570361229	4.30752843467722e-32	4.44734058641293e-30	0.45271106295689
chr1	152312084	152312203	119	-	exon	FLG	0.306060024280707	1	0.276676977720533	1	0.261850692861851	0.998424628303129	-3.8701285560454	-2.64416570361229	4.30752843467722e-32	4.44734058641293e-30	-1.22596285243311
chr1	152312295	152312886	591	-	exon	FLG	0.573062125159177	1	0.618033710602762	1	0.679884333488623	0.998424628303129	-2.1949358236649	-2.64416570361229	4.30752843467722e-32	4.44734058641293e-30	0.449229879947387
chr1	152313006	152313721	715	+	exon	FLG-AS1	0.559262149067664	1	0.601269416913675	1	0.703540461571114	0.998424628303129	-2.27469824561927	-0.828335505876589	0.0118280368452262	0.042046136299239	-1.44636273974268
chr1	152313812	152314031	219	+	exon	FLG-AS1	0.14406227680679	1	0.253048409758373	1	0.444285407780526	0.998424628303129	-1.69287563893236	-0.828335505876589	0.0118280368452262	0.042046136299239	-0.864540133055769
chr1	152364183	152364408	225	+	exon	FLG-AS1	0.738064672924996	1	0.80007203884957	1	0.867691478083179	0.998424628303129	-0.697203555391558	-0.828335505876589	0.0118280368452262	0.042046136299239	0.13113195048503
chr1	153535301	153535428	127	-	utr5	S100A6	0.578654077558959	1	0.492633401535537	1	0.48597286591101	0.998424628303129	-0.898786056135895	-1.00939242163767	1.04564200286677e-07	1.24041446162861e-06	0.110606365501772
chr1	153544733	153544879	146	-	utr5	S100A4	0.98378734964489	1	0.87020487408453	1	0.799138168795924	0.998424628303129	-1.01467735239967	-1.21401793455863	4.11302701395538e-10	6.95958445986367e-09	0.19934058215896
chr1	153548409	153548543	134	-	utr5	S100A3	0.845251841885779	1	0.775480142944318	1	0.796348506590487	0.998424628303129	-1.3018878787108	-1.50554939209262	1.96385034200596e-20	9.13190409032771e-19	0.203661513381826
chr1	153565592	153565751	159	-	utr5	S100A2	0.777036669103913	1	0.733643666588876	1	0.903301590351596	0.998424628303129	-0.99883547599667	-2.78549138802759	1.35671794070184e-23	7.96573237184119e-22	1.78665591203092
chr1	153607485	153607682	197	-	utr3	S100A16	0.822941843421404	1	0.95003339258394	1	0.900880998979612	0.998424628303129	-0.904263027095762	-0.991109196507076	2.23589729608415e-05	0.000171428173431046	0.0868461694113143
chr1	153608119	153608240	121	-	utr5	S100A16	0.333726229423861	1	0.481331585083533	1	0.548438111733397	0.998424628303129	-0.559990209863139	-0.991109196507076	2.23589729608415e-05	0.000171428173431046	0.431118986643937
chr1	153609212	153609345	133	-	utr5	S100A16	0.878112285169861	1	0.848401653354744	1	0.969334273313425	0.998424628303129	-1.21965341959137	-0.991109196507076	2.23589729608415e-05	0.000171428173431046	-0.228544223084289
chr1	153613015	153613117	102	-	utr5	S100A16	0.759858294323032	1	0.655777835401646	1	0.726793094948965	0.998424628303129	-0.253706084874868	-0.991109196507076	2.23589729608415e-05	0.000171428173431046	0.737403111632209
chr1	153618883	153619081	198	-	utr3	S100A13	0.451963408185806	1	0.585825555612133	1	0.67554751461856	0.998424628303129	-0.159288143910729	-0.591881443300332	0.00313469263674424	0.013566593390215	0.432593299389602
chr1	153626426	153626579	153	-	utr5	S100A13	0.222632862208298	1	0.353083901404601	1	0.541962508980595	0.998424628303129	-0.171773474195901	-0.591881443300332	0.00313469263674424	0.013566593390215	0.420107969104431
chr1	153631505	153631760	255	+	utr3	S100A1	0.193910502878309	1	0.22425598505172	1	0.588834758358253	0.998424628303129	-0.256961317290815	-0.445039749658444	0.329412233563798	0.539267568060703	0.188078432367629
chr1	153634065	153634197	132	+	utr5	CHTOP	0.580696015625101	1	0.751974196905103	1	0.78694580406729	0.998424628303129	-0.091676637830337	-0.0170817439223688	0.907536295785148	0.954040091445242	-0.0745948939079682
chr1	153645087	153645437	350	+	utr3	CHTOP	0.606717466759563	1	0.733710984787286	1	0.729799281669957	0.998424628303129	0.377088350160618	-0.0170817439223688	0.907536295785148	0.954040091445242	0.394170094082987
chr1	153661218	153661436	218	+	utr3	SNAPIN	0.435758672778596	1	0.761481724466241	1	0.835487217616092	0.998424628303129	0.200739230935657	0.00855689159891573	0.96223676003841	0.981203636538853	0.192182339336741
chr1	153773188	153773450	262	+	utr3	INTS3	0.989697312826794	1	0.883825955570632	1	0.995997685034232	0.998424628303129	-0.167900484113369	0.015448333300666	0.922224165599729	0.960952532458219	-0.183348817414035
chr1	153773509	153773756	247	+	utr3	INTS3	0.283911211846911	1	0.248386899427661	1	0.524853040095614	0.998424628303129	-0.173292722190754	0.015448333300666	0.922224165599729	0.960952532458219	-0.18874105549142
chr1	153819663	153819802	139	-	exon	GATAD2B	0.730264365424145	1	0.843192733007961	1	0.949138232983956	0.998424628303129	-0.0128047344286947	0.0142493226571895	0.932926617580146	0.966486714770875	-0.0270540570858841
chr1	153828070	153828194	124	-	exon	GATAD2B	0.450920674109832	1	0.608712210513884	1	0.744107441003402	0.998424628303129	0.159495545585086	0.0142493226571895	0.932926617580146	0.966486714770875	0.145246222927896
chr1	153930273	153930438	165	-	utr3	DENND4B	0.541735625658327	1	0.711488119867101	1	0.869438175772941	0.998424628303129	0.126964927307408	-0.497117828186082	0.0121253766109427	0.0429116814091837	0.62408275549349
chr1	153946423	153946527	104	-	utr5	DENND4B	0.284314393301398	1	0.275746078147045	1	0.244720982912817	0.998424628303129	0.528136889366133	-0.497117828186082	0.0121253766109427	0.0429116814091837	1.02525471755222
chr1	153962602	153962799	197	-	utr5	SLC39A1	0.749345336111951	1	0.876026608503888	1	0.932742637087409	0.998424628303129	-0.0897227034638676	-0.274013722383679	0.0557565988140174	0.146223795791879	0.184291018919811
chr1	153977439	153977651	212	-	utr5	JTB	0.343102562075659	1	0.326459115173788	1	0.25780910454342	0.998424628303129	0.561489832725822	-0.108737842250832	0.475848391067723	0.676538796636488	0.670227674976654
chr1	154183046	154183227	181	-	utr5	TPM3	0.225862890172575	1	0.282226358136295	1	0.455969977663603	0.998424628303129	-0.641242701121836	-0.748961183157167	5.53515963858769e-07	5.84357451273084e-06	0.107718482035331
chr1	154207346	154207453	107	-	utr3	C1orf43	0.00870826032903783	1	0.168191723272759	1	0.420523538464259	0.998424628303129	0.410299817248224	-0.118296952899232	0.389640918254569	0.599784611421494	0.528596770147456
chr1	154220494	154220594	100	-	utr5	C1orf43	0.68186716219744	1	0.862946313516955	1	0.82168973680975	0.998424628303129	-0.226957359800292	-0.118296952899232	0.389640918254569	0.599784611421494	-0.10866040690106
chr1	154325558	154325668	110	+	utr5	ATP8B2	0.499670550570939	1	0.490245200217458	1	0.480967328039141	0.998424628303129	0.609327552680866	-0.242775786767946	0.103217466429105	0.235332346496826	0.852103339448812
chr1	154348985	154349539	554	+	utr3	ATP8B2	0.556495074086884	1	0.568753302479333	1	0.597581319697846	0.998424628303129	-0.168228981159863	-0.242775786767946	0.103217466429105	0.235332346496826	0.074546805608083
chr1	154465244	154465405	161	+	utr3	IL6R	0.345314406936498	1	0.409790574671482	1	0.62512295728353	0.998424628303129	-0.20067711519761	-0.344353135415899	0.154173798795555	0.316505078899023	0.14367602021829
chr1	154465570	154465859	289	+	utr3	IL6R	0.459575951994098	1	0.558648918820259	1	0.68946356718272	0.998424628303129	-0.228698486239282	-0.344353135415899	0.154173798795555	0.316505078899023	0.115654649176618
chr1	154550128	154550354	226	-	utr3	UBE2Q1	0.547313186491472	1	0.52354452591231	1	0.515779766678535	0.998424628303129	0.165094107720012	0.1728454622343	0.2987822684434	0.505073453093651	-0.00775135451428849
chr1	154558775	154558903	128	-	intron	UBE2Q1	0.614263235335714	1	0.591493785785856	1	0.689172117722123	0.998424628303129	1.0241817556232	0.1728454622343	0.2987822684434	0.505073453093651	0.851336293388903
chr1	154584780	154584923	143	-	utr3	ADAR	0.880779824607118	1	0.999444254025835	1	0.953170629010514	0.998424628303129	1.00396065550011	0.708949632225705	1.433856577083e-06	1.41103995788386e-05	0.295011023274404
chr1	154601145	154601610	465	-	exon	ADAR	0.938991710003558	1	0.947796352751443	1	0.882345118482942	0.998424628303129	0.936061569448564	0.708949632225705	1.433856577083e-06	1.41103995788386e-05	0.227111937222859
chr1	154602240	154602385	145	-	utr5	ADAR	0.753707027274463	1	0.669505321408648	1	0.723483582494398	0.998424628303129	0.500193472984117	0.708949632225705	1.433856577083e-06	1.41103995788386e-05	-0.208756159241588
chr1	154608068	154608190	122	-	utr5	ADAR	0.209104189174547	1	0.237070768084182	1	0.269006275139578	0.998424628303129	1.7662917889477	0.708949632225705	1.433856577083e-06	1.41103995788386e-05	1.057342156722
chr1	154944828	154944997	169	-	utr3	PBXIP1	0.899645905609327	1	0.95903867747795	1	0.994831450458255	0.998424628303129	1.29151822800564	1.13267724327032	1.52289148792471e-08	2.0489659853547e-07	0.158840984735316
chr1	154945831	154946137	306	-	exon	PBXIP1	0.314869462808012	1	0.525273418737506	1	0.757599675037032	0.998424628303129	1.30500223235955	1.13267724327032	1.52289148792471e-08	2.0489659853547e-07	0.172324989089225
chr1	154951862	154951962	100	-	utr5	PBXIP1	0.818136183338499	1	0.727733061170222	1	0.814148694029303	0.998424628303129	0.994419871029109	1.13267724327032	1.52289148792471e-08	2.0489659853547e-07	-0.138257372241212
chr1	154958393	154959030	637	-	utr3	PYGO2	0.579943982327197	1	0.766117769130764	1	0.875377221467578	0.998424628303129	-0.252998084625247	-0.293965350512309	0.101315784489763	0.232104212568407	0.0409672658870617
chr1	154959064	154959813	749	-	exon	PYGO2	0.476415177423141	1	0.458848767459077	1	0.716590078647392	0.998424628303129	-0.450599217735707	-0.293965350512309	0.101315784489763	0.232104212568407	-0.156633867223398
chr1	154963807	154963973	166	-	utr3	SHC1	0.574879803805912	1	0.563765875689614	1	0.71683419865339	0.998424628303129	-0.455176140579684	-0.398719816274699	0.01600665534226	0.0539966999957785	-0.0564563243049845
chr1	154970404	154970713	309	-	utr5	SHC1	0.196869824713007	1	0.22499529031477	1	0.396860157937852	0.998424628303129	-0.571685322458605	-0.398719816274699	0.01600665534226	0.0539966999957785	-0.172965506183906
chr1	154983801	154983986	185	+	utr5	FLAD1	0.596574070921131	1	0.566341111904881	1	0.781188710101431	0.998424628303129	-0.669073701622014	-0.623748167393155	0.000272782370669835	0.0016089603591724	-0.0453255342288585
chr1	154988038	154988903	865	+	utr5	FLAD1	0.644736014000765	1	0.571743960791522	1	0.611138599372173	0.998424628303129	-0.653195417338543	-0.623748167393155	0.000272782370669835	0.0016089603591724	-0.0294472499453881
chr1	154989500	154989608	108	+	utr5	FLAD1	0.883933911137618	1	0.814245384499656	1	0.901870979684014	0.998424628303129	-0.990130837110343	-0.623748167393155	0.000272782370669835	0.0016089603591724	-0.366382669717188
chr1	155014602	155015746	1144	+	utr5	ZBTB7B	0.920876047143302	1	0.792235607625512	1	0.873489309118751	0.998424628303129	-0.0375725211384696	-0.0267096418506422	0.898355890381448	0.9495223886277	-0.0108628792878274
chr1	155016186	155016905	719	+	utr3	ZBTB7B	0.757616629703721	1	0.807987933770354	1	0.748297987458362	0.998424628303129	0.106048638296751	-0.0267096418506422	0.898355890381448	0.9495223886277	0.132758280147393
chr1	155017081	155017854	773	+	utr3	ZBTB7B	0.322503539953683	1	0.243413535182523	1	0.536622808340319	0.998424628303129	-0.268693015238042	-0.0267096418506422	0.898355890381448	0.9495223886277	-0.2419833733874
chr1	155069112	155069499	387	+	utr3	EFNA4	0.999661821708908	1	0.885579367965709	1	0.881340256186544	0.998424628303129	-0.428064453123954	-0.498653218868398	0.00931470784641198	0.0343517740859201	0.0705887657444444
chr1	155127871	155128015	144	+	utr5	EFNA1	0.527256252478958	1	0.614597596728981	1	0.524856203771063	0.998424628303129	5.51062528958659	4.85304172199463	4.10835463236979e-98	5.26864047222749e-95	0.657583567591962
chr1	155134375	155134657	282	+	utr3	EFNA1	0.74374407004714	1	0.664557930007887	1	0.698610557642185	0.998424628303129	4.93048694347841	4.85304172199463	4.10835463236979e-98	5.26864047222749e-95	0.0774452214837824
chr1	155140081	155140266	185	-	utr5	DPM3	0.2930120520913	1	0.332064089681701	1	0.593802161366691	0.998424628303129	0.361013681983533	-0.120181113996953	0.708069532645268	0.843269110967405	0.481194795980486
chr1	155172819	155172926	107	-	utr3	RP11-201K10.3	0.655786423400623	1	0.819560520975604	1	0.838264600992989	0.998424628303129	0.125958939479616	NA	NA	NA	NA
chr1	155185869	155185999	130	-	utr3	MUC1	0.401862463863965	1	0.520803194755766	1	0.685226258807949	0.998424628303129	1.8063751662586	1.63157940198378	1.97073604712699e-10	3.45708815869663e-09	0.174795764274815
chr1	155188234	155188534	300	-	exon	MUC1	0.604743911001615	1	0.775049639477765	1	0.887797227701687	0.998424628303129	1.94230084053355	1.63157940198378	1.97073604712699e-10	3.45708815869663e-09	0.310721438549765
chr1	155206331	155206438	107	-	utr5	THBS3	0.26030173833415	1	0.321100479827141	1	0.403995706168006	0.998424628303129	2.85250185049929	2.29380514911891	5.96741127872617e-21	2.90223439555772e-19	0.558696701380383
chr1	155208883	155209121	238	-	exon	THBS3	0.35683823475225	1	0.359424350163221	1	0.345876550199005	0.998424628303129	1.97160186009428	2.29380514911891	5.96741127872617e-21	2.90223439555772e-19	-0.322203289024626
chr1	155250573	155250727	154	-	exon	FAM189B	0.476191706700956	1	0.553786344344528	1	0.648724593450435	0.998424628303129	0.222243063151308	-0.103663014913097	0.585050441932548	0.761068857884742	0.325906078064405
chr1	155255260	155255462	202	-	utr5	FAM189B	0.407247690414968	1	0.540562744604557	1	0.72714836935382	0.998424628303129	0.436638592070792	-0.103663014913097	0.585050441932548	0.761068857884742	0.540301606983889
chr1	155262149	155262328	179	-	utr5	SCAMP3	0.241693222407599	1	0.441885028944964	1	0.670111096105503	0.998424628303129	0.17372864977173	-0.391406673378336	0.0320009867450674	0.0948122620416237	0.565135323150066
chr1	155263072	155263194	122	-	utr3	CLK2	0.461687261854427	1	0.636212255531494	1	0.739322253511883	0.998424628303129	0.30986287305325	-0.09580408627106	0.628624370660943	0.791988697803751	0.40566695932431
chr1	155273282	155273484	202	-	utr5	CLK2	0.822619770158869	1	0.893946618933922	1	0.862363474407089	0.998424628303129	0.353976493111343	-0.09580408627106	0.628624370660943	0.791988697803751	0.449780579382403
chr1	155277531	155277784	253	+	utr5	HCN3	0.918355283825624	1	0.957182287389814	1	0.948113865745647	0.998424628303129	-0.0699139203113658	-0.481933966059183	0.0273601871852987	0.0836879639664811	0.412020045747817
chr1	155282562	155282776	214	+	exon	HCN3	0.711044421787822	1	0.759149969752529	1	0.853958873673923	0.998424628303129	-0.441271953479555	-0.481933966059183	0.0273601871852987	0.0836879639664811	0.0406620125796276
chr1	155287869	155288427	558	+	exon	HCN3	0.937204171364737	1	0.995246797494579	1	0.937105490013162	0.998424628303129	-0.65593397040741	-0.481933966059183	0.0273601871852987	0.0836879639664811	-0.174000004348227
chr1	155308886	155309033	147	+	utr5	FDPS	0.372087086291714	1	0.504475160535582	1	0.581454859911803	0.998424628303129	-0.186645318376502	-0.550436357946415	0.0003669581751336	0.00209884249605549	0.363791039569913
chr1	155309995	155310112	117	+	utr5	FDPS	0.304365606896486	1	0.530492596544983	1	0.682641353729712	0.998424628303129	-0.266894664475472	-0.550436357946415	0.0003669581751336	0.00209884249605549	0.283541693470943
chr1	155321256	155321449	193	-	exon	RUSC1-AS1	0.359904426683847	1	0.388337269207498	1	0.574737348691876	0.998424628303129	1.67145603621527	0.62062688655072	0.00153901497164127	0.00731700269248998	1.05082914966455
chr1	155322561	155322919	358	+	exon	RUSC1	0.00658548597747575	0.901802108947836	0.0300783472955532	1	0.12589023234135	0.998424628303129	3.57611798515221	-0.273947786650397	0.0988133837789679	0.227784948832387	3.85006577180261
chr1	155324562	155324718	156	+	utr5	RUSC1	0.441859248141355	1	0.3881237671476	1	0.635403900455575	0.998424628303129	-0.580993363413867	-0.273947786650397	0.0988133837789679	0.227784948832387	-0.30704557676347
chr1	155326632	155327032	400	+	utr3	RUSC1	0.733008827921324	1	0.613973218431408	1	0.841096564515284	0.998424628303129	-0.44718485747373	-0.273947786650397	0.0988133837789679	0.227784948832387	-0.173237070823334
chr1	155338311	155338428	117	-	exon	ASH1L	0.603256059354153	1	0.824598041318595	1	0.927980591337852	0.998424628303129	-0.0193058435465698	-0.209241036015521	0.152881046083538	0.314694757870167	0.189935192468951
chr1	155438397	155438984	587	-	exon	ASH1L	0.83750839240155	1	0.741838112627104	1	0.754543964856226	0.998424628303129	-0.194599755734268	-0.209241036015521	0.152881046083538	0.314694757870167	0.0146412802812529
chr1	155459851	155459951	100	-	exon	ASH1L	0.95825518523421	1	0.896957697509593	1	0.943340372627114	0.998424628303129	-0.596649562597692	-0.209241036015521	0.152881046083538	0.314694757870167	-0.387408526582172
chr1	155477923	155478220	297	-	exon	ASH1L	0.779070104328501	1	0.715042679385707	1	0.780274982263968	0.998424628303129	-0.407885198936766	-0.209241036015521	0.152881046083538	0.314694757870167	-0.198644162921245
chr1	155478341	155478455	114	-	exon	ASH1L	0.25195867699619	1	0.282175841294482	1	0.513579179656111	0.998424628303129	-0.520543477924254	-0.209241036015521	0.152881046083538	0.314694757870167	-0.311302441908733
chr1	155481541	155482242	701	-	utr3	ASH1L	0.697795573044073	1	0.643805147872212	1	0.590217223944578	0.998424628303129	-0.256530877183128	-0.209241036015521	0.152881046083538	0.314694757870167	-0.047289841167607
chr1	155521154	155521460	306	-	exon	ASH1L	0.710996570685792	1	0.657369770823048	1	0.598032431826554	0.998424628303129	-0.283789109158998	-0.209241036015521	0.152881046083538	0.314694757870167	-0.0745480731434773
chr1	155562307	155562414	107	-	utr5	ASH1L	0.323961882745725	1	0.354983554680408	1	0.578013577987116	0.998424628303129	-0.15569574556749	-0.209241036015521	0.152881046083538	0.314694757870167	0.0535452904480314
chr1	155563076	155563492	416	+	exon	ASH1L-AS1	0.0846137156727984	1	0.149744724310762	1	0.267489726118406	0.998424628303129	-0.473732690350453	-0.990494472668212	0.00929326793958739	0.0342882747752856	0.516761782317759
chr1	155563551	155563669	118	+	exon	ASH1L-AS1	0.467727724525233	1	0.434009275269286	1	0.546798348520431	0.998424628303129	-0.571764025875643	-0.990494472668212	0.00929326793958739	0.0342882747752856	0.41873044679257
chr1	155659639	155659927	288	-	utr3	YY1AP1	0.41031253449137	1	0.428324632146923	1	0.568858382166154	0.998424628303129	0.0696129147561417	0.0988343207242343	0.501107410075223	0.695770577835992	-0.0292214059680926
chr1	155660326	155660460	134	-	utr3	YY1AP1	0.434094094028772	1	0.422513307138354	1	0.720250387670968	0.998424628303129	0.0870453535458812	0.0988343207242343	0.501107410075223	0.695770577835992	-0.0117889671783531
chr1	155660709	155660872	163	-	utr3	YY1AP1	0.656532969521599	1	0.656198627074969	1	0.829668804608729	0.998424628303129	-0.0293590056563189	0.0988343207242343	0.501107410075223	0.695770577835992	-0.128193326380553
chr1	155738236	155738420	184	+	utr3	DAP3	0.913638302628196	1	0.956641507259025	1	0.913981600606889	0.998424628303129	-0.211159861030046	-0.403598496597392	0.00330225505467352	0.0141959680067352	0.192438635567347
chr1	155748024	155748410	386	+	exon	MSTO2P	0.11583698943492	1	0.183999162693381	1	0.495527741393438	0.998424628303129	-0.793280256037084	-0.556740411850052	0.0361452382943235	0.104189622179047	-0.236539844187033
chr1	155752031	155752132	101	-	utr3	GON4L	0.822450022105735	1	0.738498828429722	1	0.871617129992208	0.998424628303129	-0.063243523672565	-0.0072715869682531	0.957983049598568	0.978912864736145	-0.0559719367043119
chr1	155765139	155765713	574	-	utr3	GON4L	0.377211197496219	1	0.387508030503672	1	0.510172078593133	0.998424628303129	-0.0109734046697735	-0.0072715869682531	0.957983049598568	0.978912864736145	-0.00370181770152037
chr1	155766120	155766265	145	-	exon	GON4L	0.928157223184526	1	0.965040326844147	1	0.980858193618944	0.998424628303129	-0.264100835557899	-0.0072715869682531	0.957983049598568	0.978912864736145	-0.256829248589646
chr1	155766449	155766659	210	-	exon	GON4L	0.899267608079456	1	0.822188945992096	1	0.904903941235304	0.998424628303129	-0.0327575631169133	-0.0072715869682531	0.957983049598568	0.978912864736145	-0.0254859761486602
chr1	155853363	155853638	275	-	exon	GON4L	0.712620305480368	1	0.665368755107764	1	0.742946182200361	0.998424628303129	0.0350400002660672	-0.0072715869682531	0.957983049598568	0.978912864736145	0.0423115872343203
chr1	155868155	155868533	378	+	exon	SYT11	0.432636488476652	1	0.42558497639927	1	0.405364233929884	0.998424628303129	2.00591915920732	2.12108597942186	4.01957390144203e-13	9.69712254282540e-12	-0.115166820214533
chr1	155900255	155900475	220	-	utr3	RIT1	0.598177400147172	1	0.730931680268216	1	0.775279517482534	0.998424628303129	1.69019055600511	1.4189856638719	7.527982664731e-23	4.23618534893385e-21	0.271204892133214
chr1	155910742	155910848	106	-	utr5	RIT1	0.808067899048579	1	0.913564162069691	1	0.944581685810633	0.998424628303129	1.35064587881609	1.4189856638719	7.527982664731e-23	4.23618534893385e-21	-0.068339785055811
chr1	155913200	155913461	261	-	utr3	KIAA0907	0.984394508319274	1	0.885969558658562	1	0.865542042145993	0.998424628303129	0.42387188529803	-0.021895708106922	0.880695982220045	0.94039412158363	0.445767593404952
chr1	155913963	155914087	124	-	utr3	KIAA0907	0.691653908054206	1	0.863441613784565	1	0.884197441138719	0.998424628303129	0.153847113932079	-0.021895708106922	0.880695982220045	0.94039412158363	0.175742822039001
chr1	155933743	155933878	135	-	exon	KIAA0907	0.299885225904344	1	0.447057729923618	1	0.665661623786412	0.998424628303129	0.196677743648313	-0.021895708106922	0.880695982220045	0.94039412158363	0.218573451755235
chr1	155947750	155948064	314	-	utr3	ARHGEF2	0.924577103468483	1	0.808837050124129	1	0.8290384465156	0.998424628303129	0.140047417630231	0.132830950731837	0.465098211071917	0.668033673502332	0.00721646689839422
chr1	156054784	156054905	121	+	utr5	LAMTOR2	0.646080646922381	1	0.82605624782152	1	0.88144464765331	0.998424628303129	0.530558199286315	0.156963221035423	0.463155724834933	0.666583130025279	0.373594978250892
chr1	156055190	156055323	133	+	exon	LAMTOR2	0.660643223055724	1	0.779847542645721	1	0.775506481285863	0.998424628303129	0.401793631886262	0.156963221035423	0.463155724834933	0.666583130025279	0.244830410850839
chr1	156076532	156077436	904	-	utr3	MEX3A	0.486364719484651	1	0.500820493285415	1	0.464492422370849	0.998424628303129	-0.0678628603713104	0.184478948131801	0.363341514767206	0.57376369538532	-0.252341808503111
chr1	156114703	156114881	178	+	utr5	LMNA	0.615453165241676	1	0.617664178677832	1	0.446440435910913	0.998424628303129	0.773096066141476	0.0634568621997191	0.783155853233567	0.88771750650768	0.709639203941757
chr1	156199791	156199978	187	+	utr5	SLC25A44	0.47444243181196	1	0.41704196665086	1	0.679177476408163	0.998424628303129	-0.39978599246553	-0.137345803944919	0.383459014006574	0.593870357546825	-0.262440188520611
chr1	156200187	156200430	243	+	exon	SLC25A44	0.893243594631933	1	0.822250679958843	1	0.833689212681215	0.998424628303129	-0.197780037113493	-0.137345803944919	0.383459014006574	0.593870357546825	-0.0604342331685739
chr1	156210362	156210711	349	+	utr3	SLC25A44	0.911352415356408	1	0.838239996737159	1	0.88393826562154	0.998424628303129	-0.1774550430918	-0.137345803944919	0.383459014006574	0.593870357546825	-0.0401092391468813
chr1	156239679	156239841	162	+	utr3	PMF1	0.529025649864523	1	0.676059761151891	1	0.807785076466454	0.998424628303129	-0.499445521538856	-0.542067344074129	0.010640913839363	0.0384056445874567	0.042621822535273
chr1	156265915	156266311	396	-	exon	SMG5	0.874785563011071	1	0.920276334270566	1	0.959766515430479	0.998424628303129	-0.434537632238557	-0.438458911212395	0.000494262019447864	0.00272347091041761	0.00392127897383787
chr1	156282663	156282821	158	-	utr5	SMG5	0.759560480574032	1	0.787151796718073	1	0.708823349595308	0.998424628303129	0.104307963570055	-0.438458911212395	0.000494262019447864	0.00272347091041761	0.54276687478245
chr1	156285474	156285668	194	+	exon	TMEM79	0.644883998146424	1	0.700161252292	1	0.803551497658565	0.998424628303129	0.237341331886104	-0.315139443628913	0.195366999880519	0.376577194770092	0.552480775515017
chr1	156291472	156291890	418	+	utr3	TMEM79	0.598622914857508	1	0.561378151856048	1	0.72363061857245	0.998424628303129	0.026223670125086	-0.315139443628913	0.195366999880519	0.376577194770092	0.341363113753999
chr1	156292052	156292213	161	+	utr3	TMEM79	0.720191568560134	1	0.792237722491122	1	0.864493126732421	0.998424628303129	0.198372533521454	-0.315139443628913	0.195366999880519	0.376577194770092	0.513511977150368
chr1	156526133	156526342	209	-	utr3	IQGAP3	0.887194685652173	1	0.872571810199052	1	0.775855049340344	0.998424628303129	-1.11504980956591	-1.18891928597754	1.41798903545606e-10	2.55175190826605e-09	0.0738694764116223
chr1	156594682	156594799	117	-	utr3	GPATCH4	0.917924719855602	1	0.837958703285806	1	0.821035492300009	0.998424628303129	-0.918397045399631	-0.772730828951308	1.56544565438764e-09	2.42335761212257e-08	-0.145666216448323
chr1	156595043	156595566	523	-	utr3	GPATCH4	0.782606209225317	1	0.722832191243865	1	0.811460983935239	0.998424628303129	-0.695527052221788	-0.772730828951308	1.56544565438764e-09	2.42335761212257e-08	0.0772037767295202
chr1	156642479	156642632	153	-	exon	RP11-284F21.10	0.564235270862666	1	0.547469011344825	1	0.649750040634844	0.998424628303129	0.663183306866361	0.527852398039433	0.293631964015873	0.499137465830247	0.135330908826928
chr1	156723207	156723478	271	-	utr3	ISG20L2	0.861253114083635	1	0.979890505410529	1	0.970904926176482	0.998424628303129	-0.388992033596666	-0.476349651415367	0.00251634611624352	0.0112315972647719	0.0873576178187007
chr1	156724259	156724366	107	-	exon	ISG20L2	0.733571994071499	1	0.67820807580364	1	0.76340487403868	0.998424628303129	-0.490049416920672	-0.476349651415367	0.00251634611624352	0.0112315972647719	-0.0136997655053047
chr1	156726946	156727755	809	-	utr5	ISG20L2	0.787336168738434	1	0.719618686042602	1	0.693939403593547	0.998424628303129	-0.464868199733963	-0.476349651415367	0.00251634611624352	0.0112315972647719	0.011481451681404
chr1	156727972	156728102	130	-	utr5	ISG20L2	0.391108001613518	1	0.532110381980945	1	0.693598794363031	0.998424628303129	-0.527981596139855	-0.476349651415367	0.00251634611624352	0.0112315972647719	-0.0516319447244882
chr1	156728218	156728343	125	-	utr5	ISG20L2	0.856095940341367	1	0.770738571339167	1	0.835896889927005	0.998424628303129	-1.00149213787564	-0.476349651415367	0.00251634611624352	0.0112315972647719	-0.52514248646027
chr1	156728694	156729220	526	-	utr5	ISG20L2	0.308651445680183	1	0.31141311336962	1	0.497576823026256	0.998424628303129	0.0377754105136856	-0.476349651415367	0.00251634611624352	0.0112315972647719	0.514125061929052
chr1	156732208	156732372	164	+	utr5	RRNAD1	0.204225939656059	1	0.203546600816173	1	0.567515965314449	0.998424628303129	-0.0806236673308924	0.444256133423955	0.0249360920322431	0.0776295505168622	-0.524879800754847
chr1	156734243	156734451	208	+	exon	RRNAD1	0.936602809034779	1	0.841444937133123	1	0.912850907377171	0.998424628303129	0.694835654610579	0.444256133423955	0.0249360920322431	0.0776295505168622	0.250579521186625
chr1	156735695	156735811	116	+	exon	RRNAD1	0.919517755765926	1	0.840168069003641	1	0.902408979728384	0.998424628303129	0.485778920479564	0.444256133423955	0.0249360920322431	0.0776295505168622	0.0415227870556094
chr1	156738646	156738788	142	-	utr5	MRPL24	0.686261111444647	1	0.848500309954569	1	0.890756689433965	0.998424628303129	-0.326782673744558	-0.394055056654032	0.00405027134992101	0.016951032585396	0.0672723829094736
chr1	156751417	156751521	104	-	utr5	HDGF	0.53572670310761	1	0.582755430337462	1	0.614201742377586	0.998424628303129	-0.504782563219251	-1.0906595792414	1.07018088671788e-15	3.36031282033091e-14	0.585877016022151
chr1	156751633	156751748	115	-	utr5	HDGF	0.754098382745785	1	0.786532226422166	1	0.810768959493426	0.998424628303129	-0.0590300400100462	-1.0906595792414	1.07018088671788e-15	3.36031282033091e-14	1.03162953923136
chr1	156767560	156767800	240	+	utr5	PRCC	0.39303282389991	1	0.466261890279502	1	0.684676385998745	0.998424628303129	-0.0625674095893331	-0.294602085198947	0.0728069750198366	0.180084737928468	0.232034675609614
chr1	156786591	156786964	373	+	exon	PRCC	0.719968591322348	1	0.81428126464688	1	0.865237054036182	0.998424628303129	-0.155523532751359	-0.294602085198947	0.0728069750198366	0.180084737928468	0.139078552447588
chr1	156914618	156915105	487	+	utr3	PEAR1	0.851231235503788	1	0.960670578409838	1	0.950956954703357	0.998424628303129	-1.53502068304033	-1.72941816504727	9.77388396452153e-14	2.52813648279758e-12	0.19439748200694
chr1	156939578	156939809	231	-	exon	ARHGEF11	0.0347311121190247	1	0.217277552789295	1	0.514664738684808	0.998424628303129	0.823752254091201	0.32540037615629	0.0211900321073093	0.0679274203824101	0.498351877934911
chr1	157045365	157045711	346	-	utr5	ARHGEF11	0.0967084274287476	1	0.346884240996933	1	0.579504022288575	0.998424628303129	0.823062893530092	0.32540037615629	0.0211900321073093	0.0679274203824101	0.497662517373801
chr1	157124830	157125344	514	-	utr3	ETV3	0.467426465013822	1	0.699011064712134	1	0.807300728818487	0.998424628303129	0.0321650311018155	-0.119212599445256	0.487982154125128	0.685621605505038	0.151377630547071
chr1	157125429	157126001	572	-	exon	ETV3	0.399395072824619	1	0.549088412585587	1	0.629003281687695	0.998424628303129	-0.0305480548711582	-0.119212599445256	0.487982154125128	0.685621605505038	0.0886645445740975
chr1	157993308	157993490	182	+	utr5	KIRREL	0.332677181110908	1	0.465560737197062	1	0.667073554542279	0.998424628303129	0.831684956804499	0.0180575439729765	0.901884295652761	0.951144587696993	0.813627412831523
chr1	158025538	158025720	182	+	exon	KIRREL-IT1	0.441401316887064	1	0.444844462572291	1	0.664891269065787	0.998424628303129	0.378898278011426	0.386033541111758	0.14761093708316	0.30712086820291	-0.00713526310033213
chr1	158076044	158076168	124	+	utr5	KIRREL	0.539966683779512	1	0.636083923216499	1	0.792378566312507	0.998424628303129	0.168500432621075	0.0180575439729765	0.901884295652761	0.951144587696993	0.150442888648099
chr1	158094639	158095251	612	+	utr3	KIRREL	0.880974952909421	1	0.820635806716284	1	0.892679208860051	0.998424628303129	-0.109993934837989	0.0180575439729765	0.901884295652761	0.951144587696993	-0.128051478810965
chr1	159009944	159010048	104	+	utr5	IFI16	0.998802077999719	1	0.915153004331045	1	0.969383334440706	0.998424628303129	2.25814714145322	2.80272121525241	1.35099297993025e-45	3.04799027305376e-43	-0.544574073799187
chr1	159712313	159712796	483	-	utr3	CRP	0.821367446351214	1	0.759895143784016	1	0.629487328282519	0.998424628303129	6.12441382114272	6.462734654371	4.75838874566787e-17	1.6586967121165e-15	-0.338320833228278
chr1	159713502	159713714	212	-	utr3	CRP	0.823155866002037	1	0.896800835070926	1	0.785808760769412	0.998424628303129	5.89480734648838	6.462734654371	4.75838874566787e-17	1.6586967121165e-15	-0.567927307882617
chr1	159781057	159781256	199	+	utr5	DUSP23	0.7601247239377	1	0.777849451485654	1	0.66987726835399	0.998424628303129	-0.61590004491082	-1.03122105971864	2.92019116983813e-06	2.70339582235091e-05	0.415321014807818
chr1	159866727	159866982	255	+	exon	RP11-190A12.8	0.154524341334457	1	0.242353792586576	1	0.21449863766564	0.998424628303129	1.18488211550336	0.514206647857441	0.358492027376583	0.568797078795197	0.670675467645916
chr1	159867149	159867608	459	+	exon	RP11-190A12.8	0.739008038408702	1	0.847987212788114	1	0.842606503404731	0.998424628303129	0.770884280817605	0.514206647857441	0.358492027376583	0.568797078795197	0.256677632960164
chr1	160030231	160030428	197	-	utr3	PIGM	0.51160612569282	1	0.480850117284651	1	0.364014850125121	0.998424628303129	-0.476480201743352	-0.69752769623007	0.000251250936893906	0.00149645082580223	0.221047494486718
chr1	160030720	160031870	1150	-	utr5	PIGM	0.657535444123167	1	0.850506653891867	1	0.89380505342107	0.998424628303129	-0.773231578988216	-0.69752769623007	0.000251250936893906	0.00149645082580223	-0.075703882758146
chr1	160092525	160092636	111	-	exon	IGSF8	0.134747884280784	1	0.208040624896454	1	0.578135205770509	0.998424628303129	0.208131008787754	-0.0602856910033291	0.822387600711804	0.908291209061272	0.268416699791083
chr1	160093080	160093300	220	-	exon	IGSF8	0.591088606883759	1	0.771530530484577	1	0.802730336440952	0.998424628303129	0.13747722184918	-0.0602856910033291	0.822387600711804	0.908291209061272	0.197762912852509
chr1	160095152	160095255	103	-	exon	IGSF8	0.440810332005486	1	0.46356592165585	1	0.691254130136825	0.998424628303129	0.0101659121634342	-0.0602856910033291	0.822387600711804	0.908291209061272	0.0704516031667633
chr1	160098469	160098577	108	-	utr5	IGSF8	0.256431232201106	1	0.210711763126029	1	0.447900553438	0.998424628303129	0.484457321547746	-0.0602856910033291	0.822387600711804	0.908291209061272	0.544743012551075
chr1	160211479	160211588	109	+	utr5	PEA15	0.348705529613821	1	0.395424210735462	1	0.607703007026894	0.998424628303129	-0.299803637390486	-0.644764679926556	2.25402199797143e-06	2.14202418106755e-05	0.344961042536069
chr1	160217342	160217588	246	-	utr3	RP11-574F21.3	0.3408187614661	1	0.584502444379056	1	0.682990912913967	0.998424628303129	0.804949291276106	-0.532048984298996	0.853422866646467	NA	1.3369982755751
chr1	160239480	160239594	114	-	utr3	DCAF8	0.426317848128967	1	0.434490167726275	1	0.554035326103261	0.998424628303129	0.437937496942316	0.551677624078325	3.85450017542926e-05	0.000281109701510055	-0.113740127136009
chr1	160239768	160240190	422	-	exon	RP11-574F21.3	0.82368793503529	1	0.869704670650049	1	0.870314155215201	0.998424628303129	0.69632111460935	-0.532048984298996	0.853422866646467	NA	1.22837009890835
chr1	160240240	160240393	153	-	utr5	DCAF8	0.826525170122467	1	0.72838072457026	1	0.831311604848525	0.998424628303129	0.765111467120367	0.551677624078325	3.85450017542926e-05	0.000281109701510055	0.213433843042042
chr1	160262203	160262534	331	-	utr5	DCAF8	0.401662196003687	1	0.487235803077082	1	0.654225134832589	0.998424628303129	0.654884328432074	0.551677624078325	3.85450017542926e-05	0.000281109701510055	0.103206704353749
chr1	160340258	160340359	101	-	exon	COPA	0.52876799873178	1	0.70568518468234	1	0.822536079122536	0.998424628303129	0.194263846174206	-0.0100445288969973	0.944966625724486	0.972588358638287	0.204308375071203
chr1	160344653	160344759	106	+	exon	NCSTN	0.754080987386329	1	0.940924230263007	1	0.986554353580714	0.998424628303129	0.337603408979297	-0.0366673835053196	0.803740442273425	0.898813495881171	0.374270792484616
chr1	160997817	160997917	100	-	utr3	F11R	0.0687726591611097	1	0.103362339501885	1	0.383336129442585	0.998424628303129	-1.01452256192599	-0.556398654139451	0.0275323565306559	0.084077378020549	-0.458123907786534
chr1	160998186	160998332	146	-	utr3	F11R	0.932825077816461	1	0.865964688267715	1	0.836758493607528	0.998424628303129	-0.690988448133604	-0.556398654139451	0.0275323565306559	0.084077378020549	-0.134589793994152
chr1	160998757	160998896	139	-	utr3	F11R	0.684253900918993	1	0.790229810800847	1	0.846650989390621	0.998424628303129	-0.693540930811141	-0.556398654139451	0.0275323565306559	0.084077378020549	-0.13714227667169
chr1	161039418	161039975	557	-	utr3	USF1	0.720035673161721	1	0.656406097079186	1	0.714461748164701	0.998424628303129	-0.30116645732645	-0.363130067653959	0.051855826231028	0.138407170768455	0.0619636103275095
chr1	161102131	161102239	108	-	exon	PFDN2	0.858902695288566	1	0.760567340126044	1	0.809605730192742	0.998424628303129	-0.309146585096062	-0.359338473320241	0.018131539359281	0.0597502147725509	0.0501918882241781
chr1	161117947	161118050	103	-	utr5	PFDN2	0.374420362244113	1	0.470056174781275	1	0.601954730352175	0.998424628303129	0.23456390880207	-0.359338473320241	0.018131539359281	0.0597502147725509	0.59390238212231
chr1	161122067	161122324	257	-	utr3	DEDD	0.394413226881632	1	0.577308306193847	1	0.590701915380535	0.998424628303129	0.571516094719952	0.254977967261594	0.0866669919084899	0.205821435169811	0.316538127458357
chr1	161122392	161122530	138	-	exon	DEDD	0.220747176486847	1	0.492180363372337	1	0.690247199812887	0.998424628303129	0.453674521013539	0.254977967261594	0.0866669919084899	0.205821435169811	0.198696553751945
chr1	161124212	161124360	148	+	utr3	NIT1	0.754092595468916	1	0.732859441954196	1	0.832203439754769	0.998424628303129	0.240166025472264	0.321214569451248	0.0586466604936152	0.152116726590103	-0.0810485439789838
chr1	161124418	161124575	157	+	utr3	NIT1	0.609734864881635	1	0.589497813227887	1	0.831468433370505	0.998424628303129	0.172031270914613	0.321214569451248	0.0586466604936152	0.152116726590103	-0.149183298536635
chr1	161160797	161161166	369	+	exon	USP21	0.0440179894523023	1	0.0932053262859104	1	0.32154670820641	0.998424628303129	0.472144107802898	0.0733896427944339	0.672577416917927	0.821207724023964	0.398754465008464
chr1	161171525	161171765	240	-	utr3	B4GALT3	0.865698825009711	1	0.781664759642975	1	0.813048850293492	0.998424628303129	0.465762858960562	0.464758181700219	0.00881955458018363	0.0327737176911323	0.0010046772603427
chr1	161190986	161191361	375	-	utr3	ADAMTS4	0.202516965236076	1	0.219407525796711	1	0.282858075827617	0.998424628303129	6.86372199000747	6.35166418916686	2.2122913112877e-41	3.9929400067286e-39	0.51205780084061
chr1	161198236	161198336	100	-	exon	ADAMTS4	1	1	0.465298040771661	1	0.618111774953633	0.998424628303129	7.55791736493437	6.35166418916686	2.2122913112877e-41	3.9929400067286e-39	1.20625317576751
chr1	161198884	161198995	111	-	utr5	ADAMTS4	0.0320105537414688	1	0.0188794417109865	1	0.127781478715594	0.998424628303129	9.51491794597227	6.35166418916686	2.2122913112877e-41	3.9929400067286e-39	3.16325375680542
chr1	161203371	161203471	100	+	exon	NDUFS2	0.527731737766554	1	0.796852241166215	1	0.88610576453838	0.998424628303129	0.669557549202057	0.49542075131253	0.000389803018860195	0.00220985117672115	0.174136797889527
chr1	161229101	161229471	370	+	utr3	TOMM40L	0.353682142741875	1	0.442664988718954	1	0.631992511191575	0.998424628303129	0.236828871501612	0.264990949600116	0.135689335759679	0.288903036973115	-0.0281620780985044
chr1	161230271	161230585	314	-	utr3	NR1I3	0.645756006933282	1	0.617906084544992	1	0.514118000751141	0.998424628303129	0.380106226767928	0.984284346902332	0.343983405429199	0.553234300771476	-0.604178120134404
chr1	161328347	161328449	102	+	utr3	SDHC	0.963408094236555	1	0.897714622344209	1	0.914295937272623	0.998424628303129	-0.0398581653275431	0.334117553857675	0.0984045906639025	0.227020230104398	-0.373975719185218
chr1	161749591	161749691	100	+	utr5*	DUSP12	0.287784963998852	1	0.295316136256088	1	0.487667308390542	0.998424628303129	-0.900270880431158	-0.752760124483228	1.63899104178602e-05	0.000129158006869852	-0.14751075594793
chr1	161749846	161750014	168	+	utr5	DUSP12	0.61078392505873	1	0.763668052705936	1	0.806346876709409	0.998424628303129	-0.575154817014198	-0.752760124483228	1.63899104178602e-05	0.000129158006869852	0.17760530746903
chr1	161958554	161958823	269	+	utr3	ATF6	0.96019823387355	1	0.839057895410848	1	0.820697285759355	0.998424628303129	-0.151891109576611	-0.0575807594946199	0.76654567438919	0.877832960575598	-0.0943103500819912
chr1	161983677	161983796	119	-	exon	OLFML2B	0.830753252307043	1	0.749944546341814	1	0.860104136428434	0.998424628303129	-0.18899809872234	-0.0550348088141263	0.870190103063232	0.935027758420844	-0.133963289908214
chr1	161983929	161984116	187	-	exon	OLFML2B	0.559370306437939	1	0.468220066394378	1	0.474392469244807	0.998424628303129	0.74345086722431	-0.0550348088141263	0.870190103063232	0.935027758420844	0.798485676038437
chr1	162561635	162561736	101	+	utr5	UAP1	0.0760934709995099	1	0.0723781156079109	1	0.144749160248943	0.998424628303129	1.22188775491958	-0.843021112892981	2.9400936688732e-07	3.2489035072909e-06	2.06490886781256
chr1	162565951	162566282	331	+	utr5	UAP1	0.57161985460444	1	0.790974573490098	1	0.902161688547956	0.998424628303129	-0.692712085276917	-0.843021112892981	2.9400936688732e-07	3.2489035072909e-06	0.150309027616064
chr1	162780234	162780396	162	+	utr3	DDR2	0.911149685407176	1	0.901354474710351	1	0.933969556560184	0.998424628303129	4.37884044829995	4.27023576088542	1.21967549603499e-30	1.14743680063276e-28	0.108604687414533
chr1	163321991	163322101	110	+	utr5	NUF2	0.405991184858123	1	0.502745244582551	1	0.586863030546592	0.998424628303129	-0.951754583062594	-0.837669357298944	0.00155948910240655	0.00739846407111333	-0.11408522576365
chr1	164559745	164559946	201	+	utr5	PBX1	0.605819636293171	1	0.590235343704527	1	0.830725907445066	0.998424628303129	-0.35969864578521	-0.370718762386619	0.0282787229210668	0.0858509048959275	0.0110201166014094
chr1	165649791	165649891	100	+	utr5	MGST3	0.204759330114792	1	0.349836673139834	1	0.486528435086229	0.998424628303129	0.940501893728697	0.447029498984474	0.00767194188103453	0.0291902773068843	0.493472394744223
chr1	165768751	165768858	107	-	utr5	TMCO1	0.593463590031493	1	0.766370695934968	1	0.81071209220197	0.998424628303129	0.16246141174163	0.0301740163146999	0.823190610655661	0.908447880390432	0.13228739542693
chr1	165827592	165827848	256	-	utr5	TMCO1	0.305708502659857	1	0.310569451630735	1	0.25555688882864	0.998424628303129	0.131498717937354	0.0301740163146999	0.823190610655661	0.908447880390432	0.101324701622654
chr1	166849140	166850366	1226	+	exon	POGK	0.542585741169913	1	0.502217456066151	1	0.590380370206336	0.998424628303129	-0.269350667934021	-0.0366194992996525	0.819709778583703	0.906958880436404	-0.232731168634369
chr1	166852561	166853097	536	+	utr3	POGK	0.637366130524931	1	0.58742999618729	1	0.464939283262844	0.998424628303129	0.0754450635545397	-0.0366194992996525	0.819709778583703	0.906958880436404	0.112064562854192
chr1	166917801	166918022	221	-	utr3	ILDR2	0.580665842081973	1	0.537535787221792	1	0.531543725905294	0.998424628303129	1.60503280129751	1.98360314151641	5.58832179340876e-20	2.48023768339158e-18	-0.378570340218903
chr1	166918538	166918648	110	-	utr3	ILDR2	0.551887717476861	1	0.506020028083246	1	0.598408414832787	0.998424628303129	1.72078749617873	1.98360314151641	5.58832179340876e-20	2.48023768339158e-18	-0.262815645337678
chr1	166918726	166919352	626	-	utr3	ILDR2	0.745634243567863	1	0.705443919859523	1	0.529913978479599	0.998424628303129	2.05717489900516	1.98360314151641	5.58832179340876e-20	2.48023768339158e-18	0.0735717574887484
chr1	166921064	166921352	288	-	exon	ILDR2	0.66457101018908	1	0.69555276588456	1	0.752520890823876	0.998424628303129	1.86114495672852	1.98360314151641	5.58832179340876e-20	2.48023768339158e-18	-0.122458184787888
chr1	167415564	167416146	582	+	utr3	POU2F1	0.730382202963151	1	0.804620633611718	1	0.863844358339883	0.998424628303129	-0.369964528111942	-0.398319255094219	0.0582129278289915	0.151217078835949	0.0283547269822774
chr1	167721794	167722129	335	+	utr5	MPZL1	0.796359961272482	1	0.872849498040056	1	0.823767064850099	0.998424628303129	-0.108819798414785	-0.387001478173537	0.00798401675835938	0.030207849741333	0.278181679758752
chr1	167787910	167788044	134	+	utr3	MPZL1	0.837982599346046	1	0.757069712170941	1	0.700785021980357	0.998424628303129	-0.296244129740699	-0.387001478173537	0.00798401675835938	0.030207849741333	0.0907573484328383
chr1	167820850	167820970	120	+	exon	RP1-313L4.3	0.615112760218075	1	0.571265293553833	1	0.767030535193642	0.998424628303129	-0.542039244339618	-0.200771571213638	0.786841966530718	0.889731756498101	-0.34126767312598
chr1	167935816	167936015	199	-	utr5	MPC2	0.915781276628451	1	0.982406669718296	1	0.953269489027143	0.998424628303129	-1.34056861845052	-1.19877797985961	3.05712574239237e-09	4.54206864872759e-08	-0.141790638590912
chr1	167936697	167936858	161	-	utr5	MPC2	0.880134286409005	1	0.899443715204134	1	0.842080400568525	0.998424628303129	-0.0382382556329663	-1.19877797985961	3.05712574239237e-09	4.54206864872759e-08	1.16053972422664
chr1	168084555	168085824	1269	-	utr3	GPR161	0.959654679952206	1	0.822209172603212	1	0.699412855445334	0.998424628303129	2.51038926516856	2.47844046081762	8.74743896731335e-27	6.45879084477446e-25	0.0319488043509444
chr1	168087658	168087766	108	-	exon	GPR161	0.477433871389635	1	0.409510994158625	1	0.423063044083338	0.998424628303129	2.05258513361383	2.47844046081762	8.74743896731335e-27	6.45879084477446e-25	-0.42585532720379
chr1	168090595	168090736	141	-	exon	GPR161	0.54306681060648	1	0.467740188510552	1	0.398212614986788	0.998424628303129	2.05304298814792	2.47844046081762	8.74743896731335e-27	6.45879084477446e-25	-0.425397472669697
chr1	168096545	168096996	451	-	exon	GPR161	0.812068676177956	1	0.69600860259462	1	0.613236962769009	0.998424628303129	2.07690263606945	2.47844046081762	8.74743896731335e-27	6.45879084477446e-25	-0.401537824748174
chr1	168104790	168104941	151	-	utr5	GPR161	0.61121615479107	1	0.736700135592095	1	0.8334199338598	0.998424628303129	2.21433801233743	2.47844046081762	8.74743896731335e-27	6.45879084477446e-25	-0.264102448480187
chr1	168136096	168136417	321	-	utr5	GPR161	0.915364440355195	1	0.82626549082592	1	0.86685705987666	0.998424628303129	2.15283886447221	2.47844046081762	8.74743896731335e-27	6.45879084477446e-25	-0.325601596345407
chr1	168178964	168179101	137	+	utr5	TIPRL	0.483795631734976	1	0.687131798600329	1	0.834761253074169	0.998424628303129	0.00126282272099769	0.0688739919444757	0.636921414815562	0.797534672562618	-0.067611169223478
chr1	168207536	168207672	136	+	intergenic	NA	0.390690941821961	1	0.421105647385186	1	0.452298346431861	0.998424628303129	7.12313413330043	NA	NA	NA	NA
chr1	168226021	168226128	107	+	utr5	SFT2D2	0.797784950340607	1	0.923251447107407	1	0.979604136039574	0.998424628303129	0.140111735850499	-0.119708511196017	0.743973382284038	0.864869056905194	0.259820247046516
chr1	168242599	168243056	457	+	utr3	SFT2D2	0.998472100107955	1	0.893895860708597	1	0.716230810641539	0.998424628303129	-0.21448625599704	-0.119708511196017	0.743973382284038	0.864869056905194	-0.0947777448010231
chr1	169106331	169106552	221	+	utr5	ATP1B1	0.855321506268685	1	0.887335896610167	1	0.797094781338391	0.998424628303129	1.53195267765921	1.17205674208897	7.41266182179113e-12	1.56513793717299e-10	0.359895935570232
chr1	169106704	169106855	151	+	utr5	ATP1B1	0.676358622610417	1	0.686974666929795	1	0.631751316555534	0.998424628303129	1.50843321515143	1.17205674208897	7.41266182179113e-12	1.56513793717299e-10	0.336376473062452
chr1	169131391	169131565	174	+	utr3	ATP1B1	0.949429854124559	1	0.805453693152307	1	0.893547198199555	0.998424628303129	1.07680088941472	1.17205674208897	7.41266182179113e-12	1.56513793717299e-10	-0.0952558526742548
chr1	169421630	169421731	101	-	exon	CCDC181	0.136922149209496	1	0.139294102366314	1	0.287045152852396	0.998424628303129	-0.537971699805908	-0.822055674995721	0.0175760252553492	0.0582267071885572	0.284083975189813
chr1	169793361	169793537	176	-	exon	METTL18	0.515331000877493	1	0.604724226428064	1	0.737554913182814	0.998424628303129	0.173854208238954	0.267798542807583	0.4625380764395	0.666330246572024	-0.0939443345686293
chr1	169853440	169853622	182	-	utr3	SCYL3	0.708489419742825	1	0.654571903744117	1	0.745873579825285	0.998424628303129	0.616801640696004	0.509756001760249	0.00919173643907348	0.033944505922168	0.107045638935755
chr1	169854402	169854530	128	-	exon	SCYL3	0.720052783279248	1	0.869437368233888	1	0.903144293244129	0.998424628303129	0.979629665053999	0.509756001760249	0.00919173643907348	0.033944505922168	0.46987366329375
chr1	169854686	169854944	258	-	exon	SCYL3	0.522559695511654	1	0.669652908263922	1	0.814192668890734	0.998424628303129	0.89705788605563	0.509756001760249	0.00919173643907348	0.033944505922168	0.38730188429538
chr1	170074495	170074628	133	-	utr5	KIFAP3	0.0278305534791373	1	0.0839210395930777	1	0.4298718823756	0.998424628303129	1.10254890096957	1.04327888821962	2.31653832793564e-09	3.50588651543352e-08	0.0592700127499537
chr1	170552011	170552363	352	+	utr3	GORAB	0.903646089359328	1	0.940603458985096	1	0.956811478575214	0.998424628303129	0.689870180700965	0.613274584177001	0.000413694773809718	0.00232850239284999	0.0765955965239634
chr1	171532672	171532891	219	+	utr3	PRRC2C	0.804548734083605	1	0.746725119172641	1	0.848223394329931	0.998424628303129	-0.389830617266018	-0.389314313562717	0.00178025189350134	0.00832264344532877	-0.000516303703300747
chr1	171540777	171540970	193	+	exon	PRRC2C	0.679700611126803	1	0.595819983581353	1	0.55846427559586	0.998424628303129	-0.285313813647504	-0.389314313562717	0.00178025189350134	0.00832264344532877	0.104000499915213
chr1	171541181	171541595	414	+	exon	PRRC2C	0.939455953395906	1	0.811062481882783	1	0.804757905762202	0.998424628303129	-0.181706379596387	-0.389314313562717	0.00178025189350134	0.00832264344532877	0.20760793396633
chr1	171541914	171542060	146	+	exon	PRRC2C	0.565337489286644	1	0.532444891485535	1	0.455249028455283	0.998424628303129	-0.417918158721826	-0.389314313562717	0.00178025189350134	0.00832264344532877	-0.0286038451591096
chr1	171781767	171781901	134	+	utr5	METTL13	0.93647937994076	1	0.928907757867572	1	0.965440337415555	0.998424628303129	-0.499069419467877	-0.7706517208869	5.60891852752302e-08	6.92685802542452e-07	0.271582301419022
chr1	171783702	171783809	107	+	utr5	METTL13	0.8777519962734	1	0.98206243898458	1	0.960724120291888	0.998424628303129	-0.387129426913771	-0.7706517208869	5.60891852752302e-08	6.92685802542452e-07	0.383522293973129
chr1	171783881	171784168	287	+	exon	METTL13	0.818938112334263	1	0.994302886553441	1	0.996478958434942	0.998424628303129	-0.859363536127748	-0.7706517208869	5.60891852752302e-08	6.92685802542452e-07	-0.0887118152408481
chr1	171784320	171784424	104	+	exon	METTL13	0.274660405635211	1	0.319999877152428	1	0.476121571018812	0.998424628303129	-0.502473056012055	-0.7706517208869	5.60891852752302e-08	6.92685802542452e-07	0.268178664874845
chr1	171785842	171785956	114	+	exon	METTL13	0.801370967687271	1	0.709028216309799	1	0.830283194698469	0.998424628303129	-0.946448560574802	-0.7706517208869	5.60891852752302e-08	6.92685802542452e-07	-0.175796839687902
chr1	171796482	171796891	409	+	utr3	METTL13	0.847473919320019	1	0.764242270156707	1	0.675639524817533	0.998424628303129	-0.507895642285253	-0.7706517208869	5.60891852752302e-08	6.92685802542452e-07	0.262756078601647
chr1	172441572	172441760	188	-	utr3	PIGC	0.616455381702004	1	0.569682424951556	1	0.526057171217941	0.998424628303129	0.23772467997367	0.0378805883308351	0.802132775563918	0.897701966258976	0.199844091642835
chr1	172442349	172442846	497	-	utr5	PIGC	0.80037752372935	1	0.938327471296026	1	0.967421123876961	0.998424628303129	0.123448617725426	0.0378805883308351	0.802132775563918	0.897701966258976	0.0855680293945912
chr1	172533182	172533311	129	+	utr5	SUCO	0.862620854194807	1	0.789329438547122	1	0.890011559107156	0.998424628303129	-0.191610876464328	-0.0935100759114088	0.593961162314743	0.767723841776111	-0.0981008005529194
chr1	172589275	172589392	117	+	exon	SUCO	0.449448061975847	1	0.42675336152899	1	0.401748380098913	0.998424628303129	-0.622926724352806	-0.0935100759114088	0.593961162314743	0.767723841776111	-0.529416648441397
chr1	172610027	172610278	251	+	utr3	SUCO	0.775596646808728	1	0.711327087240369	1	0.499527888357109	0.998424628303129	-0.145806539425119	-0.0935100759114088	0.593961162314743	0.767723841776111	-0.0522964635137107
chr1	172814109	172814336	227	+	intron	RP1-15D23.2	0.419942690135221	1	0.401890436262239	1	0.518320113323199	0.998424628303129	-2.15977839204295	2.34153053075516	0.281297850917267	NA	-4.50130892279811
chr1	173481262	173481365	103	+	exon	PRDX6	0.879630527093001	1	0.734991040448288	1	0.873460849835568	0.998424628303129	-0.222088231869793	-0.274746958157515	0.0505094364004431	0.135780331788746	0.0526587262877221
chr1	173733973	173734238	265	+	exon	KLHL20	0.167768796882314	1	0.293753011033177	1	0.51838899291052	0.998424628303129	0.402932327783078	0.474317291820359	0.00435305138527795	0.0180140030661825	-0.0713849640372812
chr1	173800249	173800533	284	-	utr3	CENPL	0.919726109911372	1	0.892089175520056	1	0.754636064473704	0.998424628303129	0.047468791603184	-0.780394915992246	0.00478041999638373	0.0195337436914113	0.82786370759543
chr1	173803050	173803371	321	-	exon	CENPL	0.978956089668368	1	0.91352788601915	1	0.745977969376215	0.998424628303129	-0.181052872169319	-0.780394915992246	0.00478041999638373	0.0195337436914113	0.599342043822927
chr1	173824700	173824803	103	+	utr5	DARS2	0.566310784396112	1	0.722060190287641	1	0.870241020213667	0.998424628303129	-0.505143628898576	-0.42858105831863	0.0379054332815845	0.108251733162106	-0.076562570579946
chr1	173824857	173825245	388	+	utr5	DARS2	0.907901955914474	1	0.95601609502581	1	0.905108551978595	0.998424628303129	-0.481044451943395	-0.42858105831863	0.0379054332815845	0.108251733162106	-0.0524633936247643
chr1	173870570	173870711	141	+	exon	ZBTB37	0.877827886917781	1	0.949093451251123	1	0.978452062568259	0.998424628303129	0.553347362310881	0.792041761744786	0.00280722868761238	0.0123311581399609	-0.238694399433905
chr1	173870825	173871077	252	+	exon	ZBTB37	0.711803748100089	1	0.689956408992684	1	0.759106639742105	0.998424628303129	0.274798056072931	0.792041761744786	0.00280722868761238	0.0123311581399609	-0.517243705671856
chr1	173885944	173886337	393	+	utr3	ZBTB37	0.846573107672526	1	0.810643516296555	1	0.800369667744671	0.998424628303129	0.204321927125467	0.792041761744786	0.00280722868761238	0.0123311581399609	-0.587719834619319
chr1	173886425	173886534	109	+	utr3	ZBTB37	0.913178437034949	1	0.867557993969688	1	0.908108418459841	0.998424628303129	1.09604366531799	0.792041761744786	0.00280722868761238	0.0123311581399609	0.304001903573208
chr1	175000007	175000113	106	+	utr5	CACYBP	0.782592515293357	1	0.694429905648898	1	0.897796638849952	0.998424628303129	-0.962878111902095	-0.830039261309263	0.000124638854383478	0.000802152753805555	-0.132838850592832
chr1	176206944	176207122	178	-	utr5	RFWD2	0.756256601059014	1	0.690600696053627	1	0.907267769823	0.998424628303129	0.0616169211656623	0.0902609154583475	0.524277589710835	0.715260232412889	-0.0286439942926852
chr1	176556012	176556189	177	+	utr5	PAPPA2	0.715484584920592	1	0.700498030067216	1	0.815813255457246	0.998424628303129	3.142948663286	3.28399619865276	8.72284487082515e-20	3.80216168376611e-18	-0.141047535366757
chr1	176556410	176557172	762	+	exon	PAPPA2	0.956139194934187	1	0.950941716063434	1	0.954798544497861	0.998424628303129	3.5087812780809	3.28399619865276	8.72284487082515e-20	3.80216168376611e-18	0.224785079428142
chr1	176594596	176595209	613	+	exon	PAPPA2	0.732074202204653	1	0.726013175172058	1	0.673583210496994	0.998424628303129	3.43090720797923	3.28399619865276	8.72284487082515e-20	3.80216168376611e-18	0.146911009326473
chr1	176595307	176595511	204	+	exon	PAPPA2	0.212207008732471	1	0.20178608719306	1	0.221898167831686	0.998424628303129	2.83782843380262	3.28399619865276	8.72284487082515e-20	3.80216168376611e-18	-0.446167764850141
chr1	178093840	178094567	727	+	utr5	RASAL2	0.311056287390177	1	0.304281055668577	1	0.270524716231055	0.998424628303129	0.0569288078480069	-0.297112920766163	0.0415127102029648	0.116277583263069	0.354041728614169
chr1	178442669	178443089	420	+	exon	RASAL2	0.758570839981044	1	0.845935512699244	1	0.928576829703868	0.998424628303129	-0.0170440780962108	-0.297112920766163	0.0415127102029648	0.116277583263069	0.280068842669952
chr1	178457764	178458034	270	+	exon	RASAL2	0.161304918103161	1	0.397415288591079	1	0.702374921369882	0.998424628303129	-0.0532386696877741	-0.297112920766163	0.0415127102029648	0.116277583263069	0.243874251078388
chr1	178458102	178458481	379	+	exon	RASAL2	0.758594980379251	1	0.886288563347233	1	0.935018923348556	0.998424628303129	-0.257068710959386	-0.297112920766163	0.0415127102029648	0.116277583263069	0.0400442098067761
chr1	178473032	178473453	421	+	utr3	RASAL2	0.01905729630633	1	0.184255611144536	1	0.492776789465747	0.998424628303129	0.0221843899470513	-0.297112920766163	0.0415127102029648	0.116277583263069	0.319297310713214
chr1	178486435	178486607	172	-	intron	LINC00083	0.379511463468211	1	0.726263235242981	1	0.529909265023033	0.998424628303129	9.05788507215269	7.61367687315681	1.6074092791068e-09	2.48516081819266e-08	1.44420819899588
chr1	178486685	178486798	113	-	intron	LINC00083	0.602371770034206	1	0.622792397512708	1	0.756336547783833	0.998424628303129	6.57982789979405	7.61367687315681	1.6074092791068e-09	2.48516081819266e-08	-1.03384897336276
chr1	178490100	178490250	150	-	exon	LINC00083	0.249351556440413	1	0.999548507417786	1	NA	NA	10.0013609509291	7.61367687315681	1.6074092791068e-09	2.48516081819266e-08	2.38768407777227
chr1	178725221	178725370	149	+	utr5	RALGPS2	0.519112539292219	1	0.546159364409489	1	0.698161921260069	0.998424628303129	-0.672220445182784	-1.06231168690939	6.81126708063535e-06	5.83556025621522e-05	0.390091241726606
chr1	178725583	178725830	247	-	exon	RP11-428K3.1	0.109270044908314	1	0.0930780846276605	1	0.176224182770401	0.998424628303129	0.353818641687026	-0.619999971635	0.117935171236917	0.260173614340893	0.973818613322026
chr1	178916300	178916683	383	+	utr3	RALGPS2	0.749657657335545	1	0.841786714289727	1	0.806871228320224	0.998424628303129	-0.936888878619581	-1.06231168690939	6.81126708063535e-06	5.83556025621522e-05	0.125422808289808
chr1	179043989	179044112	123	+	exon	FAM20B	0.527627196134074	1	0.750067521099594	1	0.852034076555525	0.998424628303129	-0.402749645764075	-0.269219746872277	0.176298980660963	0.349784297922402	-0.133529898891798
chr1	179071902	179072557	655	+	utr3	FAM20B	0.929386724654728	1	0.991228196483796	1	0.946601334284886	0.998424628303129	-0.449758646773891	-0.269219746872277	0.176298980660963	0.349784297922402	-0.180538899901614
chr1	179082098	179082294	196	+	utr5	TOR3A	0.628590956591582	1	0.649685524809399	1	0.653918593040114	0.998424628303129	-0.0918927023997896	-0.698499573190588	3.34760270287566e-07	3.66596348127048e-06	0.606606870790798
chr1	179095161	179095437	276	+	utr3	TOR3A	0.890239507336463	1	0.986900479120118	1	0.893908452798578	0.998424628303129	-0.541319390371586	-0.698499573190588	3.34760270287566e-07	3.66596348127048e-06	0.157180182819001
chr1	179107419	179109018	1599	-	utr3	ABL2	0.984124012410824	1	0.879232923067539	1	0.801436228471693	0.998424628303129	-0.346529606135126	-0.342391466215047	0.0369796558157691	0.106092896718025	-0.00413813992007839
chr1	179109078	179109284	206	-	exon	ABL2	0.508660833602617	1	0.521602941753243	1	0.644849571426978	0.998424628303129	-0.292991602935083	-0.342391466215047	0.0369796558157691	0.106092896718025	0.0493998632799643
chr1	179229405	179229605	200	-	utr5	ABL2	0.305262195313418	1	0.308297545701033	1	0.368136585240764	0.998424628303129	0.0781048124174369	-0.342391466215047	0.0369796558157691	0.106092896718025	0.420496278632484
chr1	179353551	179353848	297	+	utr3	SOAT1	0.573525583408923	1	0.53705387019843	1	0.447606194849738	0.998424628303129	-0.386533979466136	-0.288791746871304	0.244885943116108	0.44010111299359	-0.0977422325948314
chr1	179807440	179807572	132	+	intron	FAM163A	0.286242543839097	1	0.999479075682947	1	NA	NA	10.3054583052345	12.8129200616231	2.52016357728334e-26	1.79027130390921e-24	-2.50746175638851
chr1	179812942	179813094	152	+	utr5	FAM163A	0.596361442419202	1	0.999490814883586	1	NA	NA	9.84844228547956	12.8129200616231	2.52016357728334e-26	1.79027130390921e-24	-2.9644777761435
chr1	179813909	179814182	273	+	exon	FAM163A	0.579027281288934	1	0.999657814451269	1	NA	NA	11.9247553114578	12.8129200616231	2.52016357728334e-26	1.79027130390921e-24	-0.888164750165233
chr1	179814286	179814641	355	+	utr3	FAM163A	0.298204797208183	1	0.999453804009882	1	NA	NA	13.2855304819676	12.8129200616231	2.52016357728334e-26	1.79027130390921e-24	0.472610420344568
chr1	179814751	179815026	275	+	utr3	FAM163A	0.32234451265088	1	0.9996634704529	1	NA	NA	12.1684720466818	12.8129200616231	2.52016357728334e-26	1.79027130390921e-24	-0.644448014941236
chr1	179846041	179846644	603	-	utr3	TOR1AIP2	0.574037607386111	1	0.540669274728586	1	0.368398144794403	0.998424628303129	-0.208058323737145	0.0456585016626879	0.839951548927027	0.917811054696118	-0.253716825399833
chr1	179865198	179865783	585	-	utr5	TOR1AIP2	0.714664470651871	1	0.648370815347387	1	0.574844959212742	0.998424628303129	-0.0191783249185403	0.0456585016626879	0.839951548927027	0.917811054696118	-0.0648368265812282
chr1	179882311	179882594	283	+	utr5	TOR1AIP1	0.346413877896751	1	0.525161732905683	1	0.724545857222017	0.998424628303129	0.494762855053129	-0.204480453090186	0.29070193464091	0.495608965817269	0.699243308143314
chr1	179917765	179918259	494	+	utr3	TOR1AIP1	0.880301793299992	1	0.799056281674803	1	0.599759286910335	0.998424628303129	-0.237992785139364	-0.204480453090186	0.29070193464091	0.495608965817269	-0.0335123320491781
chr1	179954827	179955057	230	+	utr5	CEP350	0.937359739708363	1	0.950916520078166	1	0.982758786978007	0.998424628303129	0.128448593233692	0.208900200944795	0.158192242692524	0.322391450773339	-0.0804516077111029
chr1	179996743	179997076	333	+	exon	CEP350	0.809939705805198	1	0.762766656248738	1	0.707070457860565	0.998424628303129	0.211068830595417	0.208900200944795	0.158192242692524	0.322391450773339	0.00216862965062173
chr1	180093698	180093924	226	+	exon	CEP350	0.855240620068386	1	0.806128015152497	1	0.782740922893101	0.998424628303129	0.417943454787034	0.208900200944795	0.158192242692524	0.322391450773339	0.209043253842239
chr1	180095534	180095672	138	+	exon	CEP350	0.93618500366279	1	0.815975965043399	1	0.911575656646277	0.998424628303129	0.0786227559681952	0.208900200944795	0.158192242692524	0.322391450773339	-0.1302774449766
chr1	180111087	180111461	374	+	utr3	CEP350	0.939854376653997	1	0.855943043490732	1	0.880558267898453	0.998424628303129	0.0465492550920233	0.208900200944795	0.158192242692524	0.322391450773339	-0.162350945852772
chr1	180111845	180111982	137	+	utr3	CEP350	0.376567835183193	1	0.369621538278641	1	0.60487649847676	0.998424628303129	-0.482057057540909	0.208900200944795	0.158192242692524	0.322391450773339	-0.690957258485704
chr1	180112384	180112607	223	+	utr3	CEP350	0.682660146847722	1	0.645310609951621	1	0.638294675781934	0.998424628303129	0.214189679716939	0.208900200944795	0.158192242692524	0.322391450773339	0.00528947877214372
chr1	180154911	180155052	141	+	exon	QSOX1	0.781497426891831	1	0.796321995863695	1	0.652776651672216	0.998424628303129	-0.513832626346582	-0.862812863537196	9.26877390390932e-07	9.42583242665503e-06	0.348980237190613
chr1	180196233	180197029	796	+	exon	QSOX1	0.947506758655881	1	0.952153779378249	1	0.988493426643701	0.998424628303129	-0.805420730336361	-0.862812863537196	9.26877390390932e-07	9.42583242665503e-06	0.057392133200835
chr1	180274168	180274538	370	+	exon	LHX4	0.172766153146039	1	0.161313954589075	1	0.174007050208247	0.998424628303129	-1.69097441726254	-0.554905354601098	0.0193183756360177	0.0630980617623603	-1.13606906266144
chr1	180502160	180502557	397	-	utr5	ACBD6	0.519290757642759	1	0.533414874441469	1	0.570722848096069	0.998424628303129	0.167334055045167	-0.0642905590577983	0.747490080550502	0.866620360611817	0.231624614102965
chr1	180502631	180502742	111	-	utr5	ACBD6	0.247211289260675	1	0.257990150030614	1	0.430864060842782	0.998424628303129	0.154295648650654	-0.0642905590577983	0.747490080550502	0.866620360611817	0.218586207708453
chr1	180632040	180632208	168	+	utr5	XPR1	0.89021086207817	1	0.979878108332017	1	0.982254171075623	0.998424628303129	-0.165430995233627	-0.159899250329673	0.421978410694946	0.629204425479716	-0.00553174490395372
chr1	180884301	180884531	230	+	utr3	XPR1	0.613159406888513	1	0.709969807852741	1	0.699939383027613	0.998424628303129	0.408293959490228	-0.159899250329673	0.421978410694946	0.629204425479716	0.568193209819901
chr1	180950278	180950603	325	+	utr3	KIAA1614	0.951550994245315	1	0.872484134166512	1	0.910812964189184	0.998424628303129	-0.100033474467185	0.163821120440159	0.573759894598997	0.752394036478077	-0.263854594907344
chr1	180976073	180976638	565	-	utr3	STX6	0.560296280433903	1	0.744760688701064	1	0.829618731637306	0.998424628303129	0.00220236100179798	0.132301501888996	0.392292803282593	0.602268694145527	-0.130099140887198
chr1	181022706	181022868	162	-	utr5	STX6	0.761375959623951	1	0.678024926197688	1	0.801135065306459	0.998424628303129	-0.106759781499219	0.132301501888996	0.392292803282593	0.602268694145527	-0.239061283388215
chr1	181049064	181049224	160	+	exon	MR1	0.0713698309719264	1	0.15984879206495	1	0.407239177811351	0.998424628303129	1.75058288594404	1.84102810108071	2.90517233928664e-20	1.32560728874641e-18	-0.0904452151366657
chr1	181055301	181056020	719	+	utr3	MR1	0.748819254133495	1	0.708653865494508	1	0.708962169243155	0.998424628303129	1.76541808746242	1.84102810108071	2.90517233928664e-20	1.32560728874641e-18	-0.0756100136182873
chr1	181088766	181089514	748	+	utr5	IER5	0.823843927061141	1	0.931575517138653	1	0.900467289541112	0.998424628303129	0.0511305963563947	-0.015545377064817	0.935129116830673	0.967695407317429	0.0666759734212117
chr1	181089615	181090379	764	+	utr3	IER5	0.555724332201379	1	0.470161695721234	1	0.550460626530718	0.998424628303129	-0.0932302252888932	-0.015545377064817	0.935129116830673	0.967695407317429	-0.0776848482240762
chr1	181090478	181090644	166	+	utr3	IER5	0.0474003432421973	1	0.0699511557276926	1	0.0888281746644115	0.998424628303129	-0.597158953332419	-0.015545377064817	0.935129116830673	0.967695407317429	-0.581613576267602
chr1	182585919	182586020	101	-	exon	RNASEL	0.58867732788401	1	0.529233205799214	1	0.69262227298554	0.998424628303129	1.14121223127331	1.17834321440293	0.000341143001398527	0.00196787177369235	-0.0371309831296214
chr1	183023422	183023663	241	+	utr5	LAMC1	0.666505691278484	1	0.693735202605925	1	0.538011915796898	0.998424628303129	-0.0161787318580966	-0.719907314253734	8.07808439164011e-07	8.2806312278798e-06	0.703728582395637
chr1	183023752	183024045	293	+	exon	LAMC1	0.134138924081737	1	0.141678521868066	1	0.227705199154616	0.998424628303129	-0.113004838189031	-0.719907314253734	8.07808439164011e-07	8.2806312278798e-06	0.606902476064703
chr1	183137625	183137730	105	+	exon	LAMC1	0.771943388184921	1	0.653016176435646	1	0.920287589982572	0.998424628303129	-0.777691996392888	-0.719907314253734	8.07808439164011e-07	8.2806312278798e-06	-0.057784682139154
chr1	183142630	183142924	294	+	utr3	LAMC1	0.406267576500212	1	0.414330927992265	1	0.455022529191223	0.998424628303129	-0.844061071225923	-0.719907314253734	8.07808439164011e-07	8.2806312278798e-06	-0.124153756972189
chr1	183186222	183186363	141	+	utr5	LAMC2	0.966932036311757	1	0.955748801576941	1	0.942620665921581	0.998424628303129	-2.13509994830012	-2.73625634237863	0.00526701691116119	0.0211880690205306	0.601156394078504
chr1	183240592	183240801	209	+	utr3	LAMC2	0.774978640471515	1	0.727658001216272	1	0.63728081311625	0.998424628303129	-4.51032490152478	-2.73625634237863	0.00526701691116119	0.0211880690205306	-1.77406855914615
chr1	183243203	183243474	271	+	utr3	LAMC2	NA	NA	0.887363596991505	1	0.471432112433788	0.998424628303129	-2.34545311578415	-2.73625634237863	0.00526701691116119	0.0211880690205306	0.390803226594477
chr1	183243561	183243932	371	+	utr3	LAMC2	0.873625788567006	1	0.798074010433995	1	0.223869194032043	0.998424628303129	-2.57262381176649	-2.73625634237863	0.00526701691116119	0.0211880690205306	0.163632530612137
chr1	183250089	183250202	113	-	utr3	NMNAT2	0.393327559179227	1	0.376425410648798	1	0.504637148851942	0.998424628303129	1.09364482974579	1.17101538739654	0.000506280159019185	0.00278088871836372	-0.0773705576507515
chr1	183630593	183630706	113	-	exon	ARPC5	0.835441444521928	1	0.915235798626642	1	0.953971710733897	0.998424628303129	0.391950746826596	0.517983666100206	0.00133537847638252	0.00648422318763182	-0.12603291927361
chr1	183635601	183635822	221	-	utr5	ARPC5	0.691119480730711	1	0.959330071090499	1	0.989941593651706	0.998424628303129	0.536654062517117	0.517983666100206	0.00133537847638252	0.00648422318763182	0.0186703964169104
chr1	183926138	183926401	263	+	utr3	RGL1	0.242578689487019	1	0.292445489780907	1	0.298133134543445	0.998424628303129	3.67184268967741	3.0310896252448	1.14978735103878e-22	6.39628278434037e-21	0.640753064432602
chr1	183926518	183927005	487	+	utr3	RGL1	0.697953500731727	1	0.750548427656514	1	0.821847233392437	0.998424628303129	3.67902619731434	3.0310896252448	1.14978735103878e-22	6.39628278434037e-21	0.647936572069537
chr1	183935932	183936048	116	-	utr3	COLGALT2	0.457288214720895	1	0.448409537102738	1	0.637821746064894	0.998424628303129	1.24215348072943	1.54784221807662	2.38211755702595e-10	4.13831898421965e-09	-0.305688737347186
chr1	183938725	183938977	252	-	utr3	COLGALT2	0.455322794738696	1	0.514451627435095	1	0.65294757752148	0.998424628303129	1.69679418952345	1.54784221807662	2.38211755702595e-10	4.13831898421965e-09	0.148951971446829
chr1	184037564	184037667	103	-	utr5	COLGALT2	0.174146385995642	1	0.15083074242588	1	0.369924066114013	0.998424628303129	1.99542698777448	1.54784221807662	2.38211755702595e-10	4.13831898421965e-09	0.447584769697861
chr1	184051715	184051838	123	+	utr5	TSEN15	0.668377204971822	1	0.689700265853355	1	0.664497127560056	0.998424628303129	0.517926558550187	-0.0809107277305307	0.757164432229413	0.872296385612382	0.598837286280718
chr1	184693926	184694365	439	-	utr3	EDEM3	0.962457148744175	1	0.895662697867559	1	0.788686957701567	0.998424628303129	0.599871807908464	0.57225770055119	0.00268149452312281	0.0118579483757551	0.0276141073572748
chr1	184754639	184754806	167	-	utr5	EDEM3	0.602244833386419	1	0.618518552457819	1	0.728521252029574	0.998424628303129	0.575680825563884	0.57225770055119	0.00268149452312281	0.0118579483757551	0.00342312501269415
chr1	184795429	184795847	418	-	exon	FAM129A	0.784598624087645	1	0.91413925807567	1	0.990661502204946	0.998424628303129	-1.26712912002225	-1.22794117450807	5.23359136579795e-09	7.55908045163206e-08	-0.0391879455141766
chr1	185311227	185311362	135	-	utr5	IVNS1ABP	0.819952407293295	1	0.89190192625154	1	0.928709625164634	0.998424628303129	0.957428975221631	0.721368695286326	0.00143481508263648	0.00689560242672989	0.236060279935305
chr1	185317064	185317252	188	-	utr5	IVNS1ABP	0.740632180552566	1	0.788188333683288	1	0.817449511449638	0.998424628303129	0.385830515314487	0.721368695286326	0.00143481508263648	0.00689560242672989	-0.335538179971839
chr1	185734458	185734602	144	+	utr5	HMCN1	0.782027071850713	1	0.791975092804935	1	0.858110711940801	0.998424628303129	3.46824010807098	2.52371858775914	6.2146887681737e-25	4.04885311565028e-23	0.944521520311833
chr1	186189718	186189889	171	+	utr3	HMCN1	0.997324339206287	1	0.903437985167012	1	0.945438018763625	0.998424628303129	2.3695910160122	2.52371858775914	6.2146887681737e-25	4.04885311565028e-23	-0.154127571746945
chr1	186375046	186375218	172	-	utr5	TPR	0.858382939095974	1	0.929170390373428	1	0.892999890536098	0.998424628303129	-0.300198777210505	-0.0344555548447993	0.823628977489548	0.908572241285328	-0.265743222365706
chr1	192811487	192811880	393	+	utr3	RGS2	0.659094990638996	1	0.583813959131412	1	0.207852774671151	0.998424628303129	2.20617155013216	2.41141816573103	4.40301688442932e-12	9.58938565539516e-11	-0.205246615598863
chr1	193059254	193059402	148	-	utr5	UCHL5	0.989283227425386	1	0.878768112934199	1	0.968234828347416	0.998424628303129	-1.00957573594252	-0.615099838439432	0.00880834612269179	0.0327420536423353	-0.39447589750309
chr1	193059522	193059833	311	+	utr5	TROVE2	0.895052800271667	1	0.978054743035659	1	0.988996199378094	0.998424628303129	-0.263911545847526	0.633224684424105	0.0230788158229976	0.0729741015238983	-0.897136230271631
chr1	193122046	193122262	216	+	utr5	CDC73	0.803240032667068	1	0.694182063418445	1	0.768978921213141	0.998424628303129	0.287183852354233	0.292201994543632	0.0498849006193408	0.134457465541024	-0.00501814218939933
chr1	195820193	195820480	287	+	intergenic	NA	0.484359357213338	1	0.999534605565058	1	NA	NA	9.84885150049286	NA	NA	NA	NA
chr1	197101302	197101519	217	-	exon	ASPM	0.909159477467253	1	0.85383151818394	1	0.692527847547381	0.998424628303129	-0.218072494474989	-0.404399776108764	0.168100764690585	0.337614839470062	0.186327281633774
chr1	197104317	197104552	235	-	exon	ASPM	0.966931616870175	1	0.903336002472813	1	0.84814329909814	0.998424628303129	-0.410066930652622	-0.404399776108764	0.168100764690585	0.337614839470062	-0.00566715454385847
chr1	197159383	197159924	541	-	exon	ZBTB41	0.986363032514373	1	0.92467739718259	1	0.818461545923326	0.998424628303129	0.449979392494781	0.66674565012389	0.0197361028772881	0.0642385630120227	-0.216766257629109
chr1	197510435	197510848	413	-	utr3	DENND1B	0.803936364789088	1	0.740069426989191	1	0.708461813402627	0.998424628303129	0.496155817335428	0.692288136617343	0.00499602221844432	0.0202698267030638	-0.196132319281915
chr1	200406274	200406468	194	-	utr3	ZNF281	0.468119076925222	1	0.444737021258823	1	0.373685083953139	0.998424628303129	0.0470648776908335	0.247920307682164	0.0612810686724409	0.157640890970513	-0.20085542999133
chr1	200407033	200407432	399	-	exon	ZNF281	0.745616946904331	1	0.662352624386287	1	0.560521064690397	0.998424628303129	0.191424824220325	0.247920307682164	0.0612810686724409	0.157640890970513	-0.0564954834618392
chr1	200407538	200407678	140	-	exon	ZNF281	0.467836398852362	1	0.465767019074789	1	0.542072462276419	0.998424628303129	0.16296915674615	0.247920307682164	0.0612810686724409	0.157640890970513	-0.0849511509360134
chr1	200407798	200407910	112	-	exon	ZNF281	0.460695752785899	1	0.454161051156589	1	0.623136275407888	0.998424628303129	0.0427694465346009	0.247920307682164	0.0612810686724409	0.157640890970513	-0.205150861147563
chr1	200407977	200408380	403	-	exon	ZNF281	0.536112080018191	1	0.510426575219628	1	0.434085412897736	0.998424628303129	0.10440639249504	0.247920307682164	0.0612810686724409	0.157640890970513	-0.143513915187123
chr1	200408476	200408844	368	-	exon	ZNF281	0.338284328083642	1	0.353472340760841	1	0.450635733180936	0.998424628303129	0.0886456796537143	0.247920307682164	0.0612810686724409	0.157640890970513	-0.159274628028449
chr1	200408875	200409771	896	-	utr5	ZNF281	0.439341205312189	1	0.546010723951903	1	0.628266523065533	0.998424628303129	0.289567599515102	0.247920307682164	0.0612810686724409	0.157640890970513	0.0416472918329381
chr1	200553520	200553711	191	-	exon	KIF14	0.992491686484212	1	0.943604322896659	1	0.808742503458211	0.998424628303129	-0.673386084000764	-0.821530758541665	0.00700455414533588	0.0269753384392689	0.148144674540901
chr1	200617830	200618207	377	-	exon	KIF14	0.994612533247842	1	0.951712442696683	1	0.71871205684433	0.998424628303129	-0.562647258020972	-0.821530758541665	0.00700455414533588	0.0269753384392689	0.258883500520693
chr1	200618635	200618746	111	-	utr5	KIF14	0.916346737721648	1	0.967507919651191	1	0.97334104535984	0.998424628303129	-0.771694940680272	-0.821530758541665	0.00700455414533588	0.0269753384392689	0.0498358178613932
chr1	200620566	200620682	116	-	utr5	KIF14	0.65445694214574	1	0.630189391750239	1	0.857572885291606	0.998424628303129	-1.42221605972325	-0.821530758541665	0.00700455414533588	0.0269753384392689	-0.600685301181588
chr1	200666005	200666123	118	-	exon	DDX59	0.677246013634273	1	0.615212274372138	1	0.751068925512197	0.998424628303129	0.0837450119646689	0.363295950859826	0.0353555650998695	0.102519778558065	-0.279550938895157
chr1	200738926	200739564	638	+	utr5	CAMSAP2	0.905138443483903	1	0.985937869109582	1	0.935153049264169	0.998424628303129	-0.0135735885299894	0.0972080015624972	0.549656725391565	0.734745214554031	-0.110781590092487
chr1	200848638	200848797	159	+	exon	CAMSAP2	0.623521089363248	1	0.579005981255124	1	0.666989837270585	0.998424628303129	-0.231724312008782	0.0972080015624972	0.549656725391565	0.734745214554031	-0.328932313571279
chr1	200848888	200849273	385	+	exon	CAMSAP2	0.644656585029514	1	0.598948381969354	1	0.711528932029594	0.998424628303129	-0.069926236088095	0.0972080015624972	0.549656725391565	0.734745214554031	-0.167134237650592
chr1	200849863	200850062	199	+	exon	CAMSAP2	0.914332595665498	1	0.961970111386755	1	0.934205731944109	0.998424628303129	0.0335988487720112	0.0972080015624972	0.549656725391565	0.734745214554031	-0.063609152790486
chr1	200857763	200858198	435	+	utr3	CAMSAP2	0.986602515232577	1	0.959765774836811	1	0.873542999014098	0.998424628303129	0.426356568289305	0.0972080015624972	0.549656725391565	0.734745214554031	0.329148566726808
chr1	200874244	200874394	150	+	utr3*	GPR25	0.0310712944756849	1	0.0241351916640825	1	0.00107315797008101	0.582985816179146	0.673919808901952	-1.29831346233469	0.261497973879858	0.461222137056052	1.97223327123664
chr1	201190788	201190907	119	+	utr5	IGFN1	0.490224892920563	1	0.551102767825459	1	0.450571917903182	0.998424628303129	2.35218232268556	1.58242343545822	2.37608308795529e-22	1.29810853186364e-20	0.769758887227334
chr1	201194088	201194200	112	+	exon	IGFN1	0.358276582703218	1	0.365244734458395	1	0.499546772625053	0.998424628303129	1.37912162899807	1.58242343545822	2.37608308795529e-22	1.29810853186364e-20	-0.203301806460153
chr1	201206234	201206765	531	+	exon	IGFN1	0.979438079426282	1	0.885278984462407	1	0.89378036922532	0.998424628303129	1.5220375809095	1.58242343545822	2.37608308795529e-22	1.29810853186364e-20	-0.0603858545487217
chr1	201212263	201212367	104	+	exon	IGFN1	0.79894726099237	1	0.957202605222181	1	0.981627089233191	0.998424628303129	1.90034832054827	1.58242343545822	2.37608308795529e-22	1.29810853186364e-20	0.317924885090051
chr1	201215611	201215976	365	+	exon	IGFN1	0.499249986528993	1	0.54796095803512	1	0.612623952095785	0.998424628303129	1.82311630854115	1.58242343545822	2.37608308795529e-22	1.29810853186364e-20	0.240692873082924
chr1	201216020	201216267	247	+	utr3	IGFN1	0.402163462038352	1	0.498277768511976	1	0.628156826957428	0.998424628303129	1.93608639821223	1.58242343545822	2.37608308795529e-22	1.29810853186364e-20	0.353662962754007
chr1	201216430	201216633	203	+	utr3	IGFN1	0.712098782879988	1	0.807371999723892	1	0.912551646503641	0.998424628303129	1.62355535965347	1.58242343545822	2.37608308795529e-22	1.29810853186364e-20	0.0411319241952484
chr1	201228344	201228447	103	+	utr3	IGFN1	0.234428748922523	1	0.213193336730734	1	0.499554971086692	0.998424628303129	1.20517743282596	1.58242343545822	2.37608308795529e-22	1.29810853186364e-20	-0.377246002632258
chr1	201228551	201228887	336	+	utr3	IGFN1	0.691639518243839	1	0.648993049115116	1	0.643632687100941	0.998424628303129	1.57450953964623	1.58242343545822	2.37608308795529e-22	1.29810853186364e-20	-0.00791389581199109
chr1	201465612	201466184	572	-	utr3	PHLDA3	0.623973104794987	1	0.811246821217612	1	0.871475849467912	0.998424628303129	0.530664836575729	0.368545682632528	0.0773627178748786	0.188634042203472	0.162119153943201
chr1	201468701	201468849	148	-	utr5	PHLDA3	0.514206570556507	1	0.52823698103262	1	0.380083175667757	0.998424628303129	1.12049221824782	0.368545682632528	0.0773627178748786	0.188634042203472	0.751946535615296
chr1	201468928	201469230	302	-	utr5	PHLDA3	0.864633788090724	1	0.939242802723993	1	0.885597030709289	0.998424628303129	0.909925110615771	0.368545682632528	0.0773627178748786	0.188634042203472	0.541379427983242
chr1	201488947	201489053	106	-	exon	CSRP1	0.615699995476211	1	0.662041826595295	1	0.620234532938942	0.998424628303129	-0.367324289473844	-0.482278748626823	0.000326524265482027	0.00188935888215033	0.11495445915298
chr1	201490244	201490415	171	-	exon	CSRP1	0.97397405668777	1	0.901638413563807	1	0.902648772577354	0.998424628303129	-0.277011135479243	-0.482278748626823	0.000326524265482027	0.00188935888215033	0.205267613147581
chr1	201514471	201514754	283	+	intron	RP11-134G8.7	0.897668176849661	1	0.853640447111575	1	0.894652439356823	0.998424628303129	1.15434905306207	2.03796618316333	6.12828043236475e-05	0.000425054600099629	-0.883617130101266
chr1	201514913	201515213	300	+	intron	RP11-134G8.7	0.782964220187204	1	0.831214532133663	1	0.905192547295205	0.998424628303129	0.951095467190956	2.03796618316333	6.12828043236475e-05	0.000425054600099629	-1.08687071597238
chr1	201539091	201539291	200	+	intergenic	NA	0.67996283178157	1	0.7089474670519	1	0.493449863347685	0.998424628303129	2.26541004653405	NA	NA	NA	NA
chr1	201623008	201623536	528	+	utr5	NAV1	0.713044945618231	1	0.630000861958285	1	0.589334651631726	0.998424628303129	1.21162720342041	1.34363465368641	3.89320904479591e-13	9.4202513987584e-12	-0.132007450266001
chr1	201648613	201648736	123	+	utr5	NAV1	0.911392188444979	1	0.955976610510563	1	0.967555685444958	0.998424628303129	1.55922774690619	1.34363465368641	3.89320904479591e-13	9.4202513987584e-12	0.215593093219775
chr1	201648871	201649367	496	+	exon	NAV1	0.665176915744586	1	0.54474915312658	1	0.695261861222595	0.998424628303129	1.58383189175591	1.34363465368641	3.89320904479591e-13	9.4202513987584e-12	0.240197238069499
chr1	201650308	201650547	239	+	intron	NAV1	0.355053685483426	1	0.351234359437367	1	0.545023643781751	0.998424628303129	0.691451606116624	1.34363465368641	3.89320904479591e-13	9.4202513987584e-12	-0.652183047569788
chr1	201782525	201782809	284	+	exon	NAV1	0.267851885095894	1	0.372189788142429	1	0.374274081299962	0.998424628303129	1.60803619609676	1.34363465368641	3.89320904479591e-13	9.4202513987584e-12	0.26440154241035
chr1	201783640	201783744	104	+	exon	NAV1	0.913907919454934	1	0.936495146039034	1	0.974181933513583	0.998424628303129	1.26366708233783	1.34363465368641	3.89320904479591e-13	9.4202513987584e-12	-0.0799675713485857
chr1	201820081	201820403	322	+	utr3	NAV1	0.909391874256613	1	0.796183520553843	1	0.633727617379468	0.998424628303129	1.27996877558323	1.34363465368641	3.89320904479591e-13	9.4202513987584e-12	-0.0636658781031827
chr1	201821723	201822141	418	+	utr3	NAV1	0.358752909294139	1	0.520896461303346	1	0.485972347258165	0.998424628303129	1.88861405031583	1.34363465368641	3.89320904479591e-13	9.4202513987584e-12	0.544979396629418
chr1	201822216	201822360	144	+	utr3	NAV1	0.774481723293778	1	0.919721236499717	1	0.933061739182103	0.998424628303129	1.65715020448587	1.34363465368641	3.89320904479591e-13	9.4202513987584e-12	0.313515550799456
chr1	201822590	201822974	384	+	utr3	NAV1	0.933039649289352	1	0.950428185316108	1	0.950635146300034	0.998424628303129	1.85551904692571	1.34363465368641	3.89320904479591e-13	9.4202513987584e-12	0.511884393239295
chr1	201829168	201829310	142	+	utr5	IPO9	0.512816466075591	1	0.492182766387084	1	0.700267917318189	0.998424628303129	-0.883189330443585	-0.686055928599404	7.05978490817703e-06	6.01884951268865e-05	-0.197133401844181
chr1	201876085	201876558	473	+	utr3	IPO9	0.660933658916816	1	0.809465502896002	1	0.888093965116033	0.998424628303129	-0.539023308578688	-0.686055928599404	7.05978490817703e-06	6.01884951268865e-05	0.147032620020716
chr1	201877846	201878629	783	+	utr3	IPO9	0.155388875394727	1	0.199424962940333	1	0.281228572558257	0.998424628303129	-0.629389111150679	-0.686055928599404	7.05978490817703e-06	6.01884951268865e-05	0.0566668174487255
chr1	201878972	201879358	386	+	utr3	IPO9	0.238271787443125	1	0.245663576135317	1	0.163946994469323	0.998424628303129	-0.492649728033256	-0.686055928599404	7.05978490817703e-06	6.01884951268865e-05	0.193406200566149
chr1	201888704	201888821	117	+	utr5	SHISA4	0.63702478939258	1	0.65536316918556	1	0.811361473220163	0.998424628303129	2.29947748117365	1.68534050811762	1.18387268405844e-15	3.69823613073948e-14	0.61413697305603
chr1	201889388	201889495	107	+	exon	SHISA4	0.585474021472379	1	0.658079396848631	1	0.763482942817637	0.998424628303129	2.07555501985849	1.68534050811762	1.18387268405844e-15	3.69823613073948e-14	0.390214511740875
chr1	201891359	201891472	113	+	exon	SHISA4	0.768844454962516	1	0.701963996668097	1	0.814730781746289	0.998424628303129	1.58832246228811	1.68534050811762	1.18387268405844e-15	3.69823613073948e-14	-0.0970180458295085
chr1	201899440	201899654	214	-	exon	LMOD1	0.374575214591843	1	0.727871098734195	1	0.530038090123924	0.998424628303129	9.19866955381466	6.54500295352549	2.98770401980075e-16	9.79789988512316e-15	2.65366660028917
chr1	201900160	201900592	432	-	exon	LMOD1	0.302216214031478	1	0.338152317150784	1	0.529062284973832	0.998424628303129	9.047456626032	6.54500295352549	2.98770401980075e-16	9.79789988512316e-15	2.50245367250651
chr1	201969591	201969839	248	+	utr3	TIMM17A	0.440484453735438	1	0.416122128922032	1	0.284678011489912	0.998424628303129	-0.529154231534187	-0.455992561202101	0.0230715891085818	0.0729607190421421	-0.0731616703320862
chr1	201982702	201982951	249	+	exon	RNPEP	0.452726115873016	1	0.457130647135279	1	0.232030991346094	0.998424628303129	0.580308430470553	-0.165226381246402	0.265690368615277	0.466356425953294	0.745534811716954
chr1	201999776	201999909	133	+	utr3	RNPEP	0.903256067261736	1	0.939707899319543	1	0.996569578486061	0.998424628303129	-0.12720542239036	-0.165226381246402	0.265690368615277	0.466356425953294	0.0380209588560421
chr1	202000049	202000314	265	-	exon	RP11-465N4.4	0.757655460243853	1	0.751635870720678	1	0.817808973612113	0.998424628303129	-0.141202598566151	-0.304926895684707	0.488002421826303	0.685621605505038	0.163724297118555
chr1	202011075	202011187	112	+	utr5	ELF3	0.382791084266215	1	0.345145388364057	1	0.621298846703878	0.998424628303129	-0.440693379609922	-0.204285492818372	0.467652840256516	0.670410323263324	-0.23640788679155
chr1	202015172	202015863	691	+	utr3	ELF3	0.798774564599009	1	0.751917409418718	1	0.671020338089706	0.998424628303129	-0.205422249294621	-0.204285492818372	0.467652840256516	0.670410323263324	-0.00113675647624889
chr1	202016104	202016407	303	+	utr3	ELF3	0.941647946457159	1	0.961130503159911	1	0.98238069659937	0.998424628303129	-0.388255311570438	-0.204285492818372	0.467652840256516	0.670410323263324	-0.183969818752066
chr1	202144528	202144686	158	-	utr5	ARL8A	0.351132580617258	1	0.427223655032264	1	0.672468215414229	0.998424628303129	0.828608311881826	0.20813579607031	0.253336087554059	0.451029308003961	0.620472515811516
chr1	202728772	202729186	414	-	utr3	KDM5B	0.713669639901942	1	0.653116475119158	1	0.720940328903722	0.998424628303129	0.581718201885708	0.514373787412553	0.000344259123433747	0.00198349912546386	0.0673444144731551
chr1	202733467	202733756	289	-	exon	KDM5B	0.383499780884409	1	0.384325431277777	1	0.652211442035117	0.998424628303129	0.309911756132235	0.514373787412553	0.000344259123433747	0.00198349912546386	-0.204462031280318
chr1	202808222	202808376	154	-	utr5	KDM5B	0.834074422689707	1	0.863258371910178	1	0.830841485563553	0.998424628303129	0.80282577347483	0.514373787412553	0.000344259123433747	0.00198349912546386	0.288451986062277
chr1	202811012	202811282	270	+	exon	PCAT6	0.701495721518225	1	0.778683745152217	1	0.828378386607574	0.998424628303129	1.14305655824001	0.686495531451462	0.0629795053202546	0.161345665716888	0.456561026788546
chr1	202880775	202881252	477	-	utr3	RABIF	0.251846703217284	1	0.548030188651407	1	0.718085186991245	0.998424628303129	-0.271942536582912	-0.502014131996608	0.00173559949969508	0.00813418299857094	0.230071595413696
chr1	202941189	202941364	175	-	utr3	ADIPOR1	0.571969013017753	1	0.701230211981152	1	0.709188273473784	0.998424628303129	0.0962599499070915	-0.190815331499227	0.153328195050132	0.315327042588751	0.287075281406319
chr1	202951090	202951200	110	-	utr5	ADIPOR1	0.203673285119973	1	0.228422398025335	1	0.438699719437299	0.998424628303129	0.546449130085406	-0.190815331499227	0.153328195050132	0.315327042588751	0.737264461584633
chr1	203307089	203307492	403	+	utr3	BTG2	0.274364230421516	1	0.351111616640971	1	0.503858756872913	0.998424628303129	-0.120309886981237	-0.370002136473154	0.147707254169951	0.307268415871683	0.249692249491917
chr1	203683120	203683325	205	+	utr5	ATP2B4	0.582187219033034	1	0.547943955007204	1	0.491884049083751	0.998424628303129	3.28709607963198	3.4636595215059	2.38692706404441e-73	1.21166385088554e-70	-0.176563441873925
chr1	203698100	203698222	122	+	exon	ATP2B4	0.340361459036287	1	0.279448163907967	1	0.286437036650103	0.998424628303129	3.28971191417884	3.4636595215059	2.38692706404441e-73	1.21166385088554e-70	-0.173947607327063
chr1	203739704	203740133	429	+	utr3	ATP2B4	0.971403662192038	1	0.918776002408702	1	0.940872786760714	0.998424628303129	3.40601418812708	3.4636595215059	2.38692706404441e-73	1.21166385088554e-70	-0.0576453333788201
chr1	203797164	203797719	555	+	utr5	ZBED6	0.642252406854264	1	0.589046113255114	1	0.470642182663725	0.998424628303129	0.739317959132491	0.879599668293369	1.89686383452574e-05	0.000147635346631639	-0.140281709160877
chr1	203798501	203798698	197	+	exon	ZBED6	0.264766093646308	1	0.280252847138203	1	0.342391196923161	0.998424628303129	0.498021609415418	0.879599668293369	1.89686383452574e-05	0.000147635346631639	-0.38157805887795
chr1	203798901	203799126	225	+	utr5	ZC3H11A	0.620916210163306	1	0.576509129844932	1	0.552921029711245	0.998424628303129	0.855044476006949	0.41932654817768	0.00247463117875235	0.0110677061860278	0.435717927829269
chr1	203853703	203853810	107	+	utr3	ZC3H11A	0.875136380948554	1	0.990749564419828	1	0.97957675976117	0.998424628303129	0.745313527662337	0.41932654817768	0.00247463117875235	0.0110677061860278	0.325986979484657
chr1	204126019	204126415	396	+	utr3	SOX13	0.82395991997231	1	0.747766186497495	1	0.843111693248638	0.998424628303129	0.191398910366697	0.24793128720159	0.30346098768567	0.510437672714362	-0.056532376834893
chr1	204198237	204198376	139	-	utr3	GOLT1A	0.102931018536977	1	0.0996490756665086	1	0.316572087974098	0.998424628303129	0.613640153435098	0.0364834184561256	0.938050298963652	0.969355174144511	0.577156734978972
chr1	204221304	204221536	232	-	utr3	PLEKHA6	0.756310645960357	1	0.653263515026933	1	0.819605901065227	0.998424628303129	1.06504675774507	1.052519815347	2.97843604624656e-06	2.75104521238982e-05	0.0125269423980714
chr1	204221915	204222633	718	-	utr3	PLEKHA6	0.31755213560108	1	0.332541150169094	1	0.306806464775679	0.998424628303129	1.50369897193901	1.052519815347	2.97843604624656e-06	2.75104521238982e-05	0.451179156592016
chr1	204259363	204259784	421	-	exon	PLEKHA6	0.694954766850091	1	0.735822623511623	1	0.750980093812505	0.998424628303129	1.26737305543698	1.052519815347	2.97843604624656e-06	2.75104521238982e-05	0.214853240089979
chr1	204273687	204273792	105	-	utr5	PLEKHA6	0.015703767352915	1	0.0210859595576219	1	0.176401495170055	0.998424628303129	1.95985545239574	1.052519815347	2.97843604624656e-06	2.75104521238982e-05	0.907335637048741
chr1	204277058	204277192	134	+	exon	RP11-203F10.5	0.220135769407368	1	0.187959346030704	1	0.31055627330317	0.998424628303129	1.67156229379185	1.84570560132007	0.00442169237791079	0.0182608400813855	-0.174143307528217
chr1	204288198	204288325	127	-	intron	PLEKHA6	0.287194720568624	1	0.343017347243662	1	0.515338953220524	0.998424628303129	3.95844715018408	1.052519815347	2.97843604624656e-06	2.75104521238982e-05	2.90592733483709
chr1	204377667	204377873	206	+	exon	RP11-739N20.2	0.524227031620587	1	0.45340850979119	1	0.532635787932958	0.998424628303129	-1.67250187411426	-1.41540276856906	5.65405049971538e-06	4.93433361303957e-05	-0.257099105545203
chr1	204378042	204378235	193	+	intron	RP11-739N20.2	0.492971200749325	1	0.61159957640803	1	0.801370694800375	0.998424628303129	-1.49743344843126	-1.41540276856906	5.65405049971538e-06	4.93433361303957e-05	-0.082030679862201
chr1	204406063	204406343	280	-	utr3	PPP1R15B	0.648916317992869	1	0.627665597103913	1	0.539851980244654	0.998424628303129	0.313760084321144	0.230248380843777	0.0986308887671607	0.227407289525041	0.0835117034773668
chr1	204409558	204410041	483	-	exon	PPP1R15B	0.956124724849327	1	0.919047303079929	1	0.882161346732053	0.998424628303129	0.337466952598241	0.230248380843777	0.0986308887671607	0.227407289525041	0.107218571754463
chr1	204410513	204410861	348	-	exon	PPP1R15B	0.252892299657433	1	0.29811561216823	1	0.398233606105528	0.998424628303129	0.0716043461108548	0.230248380843777	0.0986308887671607	0.227407289525041	-0.158644034732922
chr1	204411195	204411873	678	-	utr5	PPP1R15B	0.98625093299605	1	0.873110792025585	1	0.980505066076667	0.998424628303129	-0.0376903754117593	0.230248380843777	0.0986308887671607	0.227407289525041	-0.267938756255536
chr1	204469053	204469435	382	-	exon	PIK3C2B	0.690622381295547	1	0.659796455697377	1	0.695550209464511	0.998424628303129	-0.385983959209374	-0.439096483883195	0.0315632603211057	0.0938577496929534	0.0531125246738212
chr1	204469483	204469745	262	-	exon	PIK3C2B	0.625794315789631	1	0.758585785913392	1	0.855174982024541	0.998424628303129	-0.354956366239448	-0.439096483883195	0.0315632603211057	0.0938577496929534	0.0841401176437477
chr1	204549122	204549684	562	+	utr3	MDM4	0.833824145449093	1	0.916425246919396	1	0.984875825417318	0.998424628303129	0.367282714049235	0.292647969586853	0.254725127693261	0.452510386510208	0.0746347444623823
chr1	205147286	205147631	345	-	utr3	DSTYK	0.83380800629239	1	0.751538393613321	1	0.728603274384736	0.998424628303129	0.154224709703896	0.0415840835990861	0.787529573361016	0.890025305404198	0.11264062610481
chr1	205169244	205169882	638	-	exon	DSTYK	0.709357453100218	1	0.648459928484037	1	0.538413181894929	0.998424628303129	-0.0911642462538298	0.0415840835990861	0.787529573361016	0.890025305404198	-0.132748329852916
chr1	205187461	205187817	356	-	exon	DSTYK	0.750010193395325	1	0.938098792917097	1	0.958090202464464	0.998424628303129	-0.198835300617823	0.0415840835990861	0.787529573361016	0.890025305404198	-0.240419384216909
chr1	205211360	205211622	262	-	utr5	DSTYK	0.663610255841286	1	0.716599585707632	1	0.755077524151225	0.998424628303129	0.266046865380549	0.0415840835990861	0.787529573361016	0.890025305404198	0.224462781781463
chr1	205269302	205269540	238	+	exon	TMCC2	0.853142420679031	1	0.89291372482855	1	0.960428385210184	0.998424628303129	0.410058272016086	0.310016867534092	0.310208630728663	0.517481816559306	0.100041404481994
chr1	205302287	205302544	257	-	utr3	NUAK2	0.685167800531386	1	0.689326375301403	1	0.68154309581485	0.998424628303129	-0.991484123179875	-1.40040500970248	1.7473564043118e-08	2.33293622725815e-07	0.408920886522603
chr1	205302962	205304149	1187	-	utr3	NUAK2	0.9296018787425	1	0.952571274132756	1	0.994469551770653	0.998424628303129	-1.37932351402068	-1.40040500970248	1.7473564043118e-08	2.33293622725815e-07	0.021081495681798
chr1	205304206	205304508	302	-	exon	NUAK2	0.585908397048993	1	0.589795195936399	1	0.735870592727211	0.998424628303129	-1.27683585334382	-1.40040500970248	1.7473564043118e-08	2.33293622725815e-07	0.123569156358655
chr1	205531343	205531923	580	+	utr3	CDK18	0.765655480515267	1	0.82988502789114	1	0.803541963024375	0.998424628303129	6.6741764793982	6.85658914935734	1.17709724876339e-88	1.06226487271737e-85	-0.182412669959139
chr1	205616327	205616677	350	-	utr3	ELK4	0.771350396248633	1	0.865842188478268	1	0.925125809650639	0.998424628303129	0.353730946675985	0.250517226173358	0.319179700350744	0.527692844018829	0.103213720502627
chr1	205620018	205620626	608	-	exon	ELK4	0.978534372974805	1	0.948086315281374	1	0.824785820508323	0.998424628303129	-0.0160727775208849	0.250517226173358	0.319179700350744	0.527692844018829	-0.266590003694243
chr1	205662916	205663605	689	-	exon	SLC45A3	0.569343430379435	1	0.608607676324302	1	0.599996737530244	0.998424628303129	0.500374405483241	0.406579787209157	0.0874694306525455	0.207202036484535	0.0937946182740843
chr1	205664646	205664822	176	-	utr5	SLC45A3	0.963214820341387	1	0.875401479069972	1	0.954471624536288	0.998424628303129	0.19250718573342	0.406579787209157	0.0874694306525455	0.207202036484535	-0.214072601475736
chr1	205719627	205719728	101	-	exon	NUCKS1	0.852467987130486	1	0.970102813456835	1	0.993122777864011	0.998424628303129	-0.299863836307839	-0.391466553934476	0.0440078885821825	0.121817525174582	0.0916027176266364
chr1	205750114	205750219	105	-	utr5	NUCKS1	0.947233807456723	1	0.872159946266641	1	0.875511495712163	0.998424628303129	-0.463080558441385	-0.391466553934476	0.0440078885821825	0.121817525174582	-0.0716140045069092
chr1	205769388	205769619	231	-	utr3	RAB29	0.739768128263575	1	0.833505951014094	1	0.880628071734431	0.998424628303129	0.537359949834683	0.317992579625789	0.165234375801035	0.333038365519731	0.219367370208894
chr1	205770132	205770287	155	-	utr3	RAB29	0.887493366038531	1	0.822044366510132	1	0.845084726450371	0.998424628303129	0.170549991231889	0.317992579625789	0.165234375801035	0.333038365519731	-0.1474425883939
chr1	205801008	205801111	103	-	exon	SLC41A1	0.0144407589387345	1	0.0183765108091973	1	0.237853636100104	0.998424628303129	-1.07671605011961	-0.210198089549827	0.111662052791223	0.250023670125982	-0.866517960569782
chr1	205810116	205810349	233	-	exon	SLC41A1	0.630799781285321	1	0.608422506608519	1	0.824929510608946	0.998424628303129	-0.440955595478081	-0.210198089549827	0.111662052791223	0.250023670125982	-0.230757505928254
chr1	205810745	205811093	348	-	utr5	SLC41A1	0.0358922080683435	1	0.101280265988085	1	0.385213631683759	0.998424628303129	-0.452520793787092	-0.210198089549827	0.111662052791223	0.250023670125982	-0.242322704237265
chr1	205812899	205813162	263	-	utr5	SLC41A1	0.847923610802991	1	0.863585849754696	1	0.824846178637573	0.998424628303129	0.41789533421629	-0.210198089549827	0.111662052791223	0.250023670125982	0.628093423766117
chr1	205978148	205978548	400	-	utr3	RAB7B	0.657360775572454	1	0.776680946493414	1	0.677631277545231	0.998424628303129	3.30756376046708	3.29144422156767	5.718773375268e-29	4.80495282971655e-27	0.0161195388994044
chr1	205978640	205978846	206	-	utr3	RAB7B	0.526766660800929	1	0.439403978969316	1	0.410292914403833	0.998424628303129	3.31182583862015	3.29144422156767	5.718773375268e-29	4.80495282971655e-27	0.0203816170524802
chr1	206052992	206053103	111	+	utr5	C1orf186	0.14588464426285	1	0.421044012749089	1	0.704706585456038	0.998424628303129	0.346843673355287	-0.0425008168614823	0.740965767662747	0.862978437687992	0.38934449021677
chr1	206098202	206098437	235	+	exon	C1orf186	0.406468645934288	1	0.44119820673408	1	0.717268922027478	0.998424628303129	-0.468464330323952	-0.0425008168614823	0.740965767662747	0.862978437687992	-0.42596351346247
chr1	206101732	206101910	178	+	exon	C1orf186	0.680759803571996	1	0.609966094057877	1	0.663572875450976	0.998424628303129	-0.107257890492536	-0.0425008168614823	0.740965767662747	0.862978437687992	-0.0647570736310539
chr1	206102035	206102251	216	+	utr3	C1orf186	0.558929802166522	1	0.537068379624005	1	0.630881628921658	0.998424628303129	-0.0659296240773259	-0.0425008168614823	0.740965767662747	0.862978437687992	-0.0234288072158436
chr1	206454165	206454654	489	+	utr3	SRGAP2	0.272708096195841	1	0.42278261986986	1	0.597125034916333	0.998424628303129	-0.314028189430376	-0.428100395662586	0.0116379193716621	0.0414817939452779	0.11407220623221
chr1	206455836	206456094	258	+	utr3	SRGAP2	0.826231519742195	1	0.924987245436189	1	0.967872256032518	0.998424628303129	-0.0575345854524116	-0.428100395662586	0.0116379193716621	0.0414817939452779	0.370565810210174
chr1	206458612	206458848	236	+	exon	SRGAP2	0.44144397762587	1	0.6221213496032	1	0.792356170315603	0.998424628303129	-0.117328263061311	-0.428100395662586	0.0116379193716621	0.0414817939452779	0.310772132601275
chr1	206461126	206461331	205	+	exon	SRGAP2	0.920037983695454	1	0.945941337527851	1	0.966472326010961	0.998424628303129	-0.647703171165954	-0.428100395662586	0.0116379193716621	0.0414817939452779	-0.219602775503369
chr1	206461395	206461615	220	+	utr3	SRGAP2	0.445569287202323	1	0.49523591332966	1	0.640254990993938	0.998424628303129	-0.585904763444697	-0.428100395662586	0.0116379193716621	0.0414817939452779	-0.157804367782111
chr1	206463613	206464227	614	+	utr3	SRGAP2	0.960090350679887	1	0.857247055073318	1	0.872700929778112	0.998424628303129	-0.524355487593629	-0.428100395662586	0.0116379193716621	0.0414817939452779	-0.0962550919310429
chr1	206496272	206496580	308	+	utr3	IKBKE	0.213122131616458	1	0.332675498882471	1	0.615202451053806	0.998424628303129	-0.576614513313487	-0.758319007458406	0.00046617582164252	0.00258743509570425	0.181704494144919
chr1	206635581	206635727	146	+	utr5	DYRK3	0.681105930153267	1	0.709822855694693	1	0.697251615004055	0.998424628303129	1.13238863603007	0.398137608880621	0.022557699390794	0.0715305704523798	0.734251027149452
chr1	206647491	206648082	591	+	exon	DYRK3	0.687411066256582	1	0.63064823705089	1	0.4159621106231	0.998424628303129	0.36733890913454	0.398137608880621	0.022557699390794	0.0715305704523798	-0.0307986997460813
chr1	206648360	206648788	428	+	exon	DYRK3	0.965292684318713	1	0.917694875200595	1	0.956312284314882	0.998424628303129	0.130500721347805	0.398137608880621	0.022557699390794	0.0715305704523798	-0.267636887532816
chr1	206684970	206685127	157	+	utr5	MAPKAPK2	0.470995511179744	1	0.473651666304048	1	0.328740813823249	0.998424628303129	-0.244238791140704	-0.901678016419858	8.82548269815594e-14	2.29745418187252e-12	0.657439225279154
chr1	206732684	206733026	342	+	utr3	MAPKAPK2	0.830181573773736	1	0.776170212599595	1	0.706177581403239	0.998424628303129	-0.908724017438388	-0.901678016419858	8.82548269815594e-14	2.29745418187252e-12	-0.00704600101852992
chr1	207021845	207022123	278	-	utr3	C1orf116	0.862404344774586	1	0.817275013194814	1	0.917913429973443	0.998424628303129	-0.452352360997616	-0.408477045965872	0.137691609992932	0.291941678479619	-0.0438753150317441
chr1	207022176	207022349	173	-	exon	C1orf116	0.620112199097381	1	0.637259241772322	1	0.75032116603767	0.998424628303129	-0.31111297333343	-0.408477045965872	0.137691609992932	0.291941678479619	0.0973640726324421
chr1	207022996	207023378	382	-	utr5	C1orf116	0.762171446278253	1	0.801516241178192	1	0.833593108675325	0.998424628303129	-0.360897184349407	-0.408477045965872	0.137691609992932	0.291941678479619	0.0475798616164643
chr1	207048610	207049618	1008	-	utr3	YOD1	0.651741407566759	1	0.616656723249065	1	0.449063653457821	0.998424628303129	-0.0738974117607169	0.246882376452874	0.398250228969346	0.607738778672705	-0.320779788213591
chr1	207752106	207752219	113	+	utr5	CD46	0.192322500045049	1	0.285456959481358	1	0.373779879264519	0.998424628303129	0.0462063030591158	0.109876524181486	0.505836869731764	0.699859245237872	-0.06367022112237
chr1	207801781	207802064	283	-	exon	C1orf132	0.00459244678789933	0.750814583836475	0.0123232016853107	1	0.0440826338060315	0.998424628303129	5.10539192705849	4.10620322440729	4.890843787413e-100	6.62057220689474e-97	0.9991887026512
chr1	207802220	207802445	225	-	exon	C1orf132	0.111214783837801	1	0.132500984505786	1	0.159044579132886	0.998424628303129	5.69644205058255	4.10620322440729	4.890843787413e-100	6.62057220689474e-97	1.59023882617526
chr1	208026978	208027135	157	-	utr3	PLXNA2	0.11094792775848	1	0.0736678200218884	1	0.255214999842378	0.998424628303129	-0.79307382601404	-0.912470060264359	0.00140331994577089	0.00676425198786419	0.119396234250318
chr1	208216726	208217118	392	-	exon	PLXNA2	0.578966052881152	1	0.536676536636491	1	0.575694245978694	0.998424628303129	-1.56201323543491	-0.912470060264359	0.00140331994577089	0.00676425198786419	-0.649543175170553
chr1	208217130	208217271	141	-	exon	PLXNA2	0.984643420410831	1	0.968143326477436	1	0.961884383394601	0.998424628303129	-1.46643069743515	-0.912470060264359	0.00140331994577089	0.00676425198786419	-0.553960637170789
chr1	208217563	208218047	484	-	utr5	PLXNA2	0.342354669389809	1	0.284204866340869	1	0.269520265606327	0.998424628303129	-1.48964207662971	-0.912470060264359	0.00140331994577089	0.00676425198786419	-0.577172016365347
chr1	208243835	208244213	378	-	utr5	PLXNA2	0.713159845872881	1	0.736294725648539	1	0.745137657190853	0.998424628303129	-1.43970402682701	-0.912470060264359	0.00140331994577089	0.00676425198786419	-0.527233966562651
chr1	209675924	209676184	260	+	utr3	G0S2	0.218902497233477	1	0.189164647724735	1	0.338814958955686	0.998424628303129	-0.217296928083243	0.316832125612195	0.393409893794613	0.603147641867461	-0.534129053695438
chr1	209782797	209783587	790	-	utr3	C1orf74	0.533888117563098	1	0.560333320424404	1	0.615943342441739	0.998424628303129	-0.222696221078071	-0.197201426372185	0.399186714555542	0.608519987916688	-0.0254947947058858
chr1	209851202	209851353	151	+	exon	DIEXF	0.654856100237958	1	0.788744718131402	1	0.890209544702845	0.998424628303129	-0.160298157381788	-0.479888701373456	0.0113226062633809	0.0405238872229053	0.319590543991669
chr1	209851468	209851628	160	+	utr3	DIEXF	0.916255624795794	1	0.994951161849961	1	0.9866241633001	0.998424628303129	0.0589632080640986	-0.479888701373456	0.0113226062633809	0.0405238872229053	0.538851909437555
chr1	210181119	210181281	162	+	intergenic	NA	0.748622861106923	1	0.759538879068255	1	0.887967691219177	0.998424628303129	-3.48353780163081	NA	NA	NA	NA
chr1	210181332	210181758	426	+	intergenic	NA	0.212737599555294	1	0.220245055963141	1	0.320287502770212	0.998424628303129	-3.0734498934051	NA	NA	NA	NA
chr1	210233729	210233834	105	-	exon	SERTAD4-AS1	0.92365606906861	1	0.936257774679805	1	0.932854736852367	0.998424628303129	-2.3420186820011	-2.71022267617528	9.82877652226198e-12	2.05371540493353e-10	0.368203994174173
chr1	210241628	210241981	353	+	exon	SERTAD4	0.495978976478421	1	0.524840550461584	1	0.600921612378446	0.998424628303129	-1.08079281140629	-1.2770004691855	0.000121462716080128	0.000784405125896739	0.196207657779216
chr1	210242126	210242475	349	+	utr3	SERTAD4	0.898825772554062	1	0.910133048016939	1	0.958532130789249	0.998424628303129	-0.85624208159888	-1.2770004691855	0.000121462716080128	0.000784405125896739	0.420758387586623
chr1	210674273	210674598	325	+	utr3	HHAT	0.704558063447446	1	0.679045160973923	1	0.795777347637524	0.998424628303129	-0.40610071770528	-0.302997719402097	0.0649847486232921	0.165197536249884	-0.103102998303183
chr1	210678754	210679076	322	-	utr3	KCNH1	0.710616153235451	1	0.727254697394605	1	0.683277880683532	0.998424628303129	-0.266607451867667	-0.806545036358677	0.00176437077801511	0.00825473471142785	0.53993758449101
chr1	210680950	210681078	128	-	utr3	KCNH1	0.366179479371024	1	0.370126058389583	1	0.664849302684091	0.998424628303129	-0.542013596447999	-0.806545036358677	0.00176437077801511	0.00825473471142785	0.264531439910678
chr1	210681748	210682037	289	-	utr3	KCNH1	0.919767575595278	1	0.908924089689327	1	0.947002912960101	0.998424628303129	-0.587953403369699	-0.806545036358677	0.00176437077801511	0.00825473471142785	0.218591632988979
chr1	210682364	210682533	169	-	utr3	KCNH1	0.665394966560891	1	0.648050405668602	1	0.83036778679212	0.998424628303129	-1.20994347490411	-0.806545036358677	0.00176437077801511	0.00825473471142785	-0.403398438545434
chr1	210682640	210682971	331	-	utr3	KCNH1	0.704683897451041	1	0.710406470117549	1	0.600584697254698	0.998424628303129	-0.684393395269657	-0.806545036358677	0.00176437077801511	0.00825473471142785	0.122151641089021
chr1	210683201	210683388	187	-	utr3	KCNH1	0.922235958698444	1	0.947153275200895	1	0.980453275930078	0.998424628303129	-0.602132878054259	-0.806545036358677	0.00176437077801511	0.00825473471142785	0.204412158304419
chr1	210683434	210683928	494	-	exon	KCNH1	0.991180422328846	1	0.980799379148031	1	0.976149295911049	0.998424628303129	-0.689133651549678	-0.806545036358677	0.00176437077801511	0.00825473471142785	0.117411384809
chr1	210919818	210919933	115	-	exon	KCNH1	0.407613353355528	1	0.458344307015191	1	0.655202185344167	0.998424628303129	-0.644271056588936	-0.806545036358677	0.00176437077801511	0.00825473471142785	0.162273979769742
chr1	211133946	211134046	100	-	utr5	KCNH1	0.736801307805696	1	0.74586414162645	1	0.815389572444335	0.998424628303129	-0.646584501175841	-0.806545036358677	0.00176437077801511	0.00825473471142785	0.159960535182836
chr1	211259446	211259551	105	+	utr5	RCOR3	0.763917447755611	1	0.826447245132023	1	0.875647447890644	0.998424628303129	0.0802102377313798	0.281369791194666	0.0805970294988648	0.19488212967841	-0.201159553463287
chr1	211313684	211313955	271	+	utr3	RCOR3	0.253059617224147	1	0.417461511045218	1	0.541891516420269	0.998424628303129	0.631808115457259	0.281369791194666	0.0805970294988648	0.19488212967841	0.350438324262593
chr1	211372421	211372790	369	+	utr3	TRAF5	0.128119293056661	1	0.216101716958089	1	0.096026465204602	0.998424628303129	2.44859022530672	2.0867044814981	2.04689446394988e-08	2.71352723115358e-07	0.361885743808615
chr1	211374508	211374617	109	+	utr3	TRAF5	0.451829301707851	1	0.418293373737623	1	0.54873840292821	0.998424628303129	2.84454157882611	2.0867044814981	2.04689446394988e-08	2.71352723115358e-07	0.757837097328008
chr1	211575375	211575816	441	-	utr3	SLC30A1	0.644539767711885	1	0.592895577215556	1	0.316934243478948	0.998424628303129	0.741312631101371	0.879217382033451	1.91191566577003e-05	0.000148551457628037	-0.13790475093208
chr1	211576092	211576349	257	-	exon	SLC30A1	0.857565429503895	1	0.773505691113766	1	0.803277242010438	0.998424628303129	0.639322714903179	0.879217382033451	1.91191566577003e-05	0.000148551457628037	-0.239894667130272
chr1	211578099	211578333	234	-	exon	SLC30A1	0.949587369123788	1	0.955051823551579	1	0.961720033772803	0.998424628303129	0.487406639674095	0.879217382033451	1.91191566577003e-05	0.000148551457628037	-0.391810742359356
chr1	211578538	211579124	586	-	utr5	SLC30A1	0.271702229261906	1	0.269289442278649	1	0.327485428216364	0.998424628303129	0.942867987820259	0.879217382033451	1.91191566577003e-05	0.000148551457628037	0.063650605786808
chr1	211675451	211675584	133	-	utr5	NEK2	0.863539362579229	1	0.772858700858276	1	0.820378721224844	0.998424628303129	-0.493835831088156	-0.49958310867429	0.0562255746087243	0.147156867864526	0.00574727758613436
chr1	211749789	211749941	152	-	utr3	LPGAT1	0.851674243686887	1	0.811494391748945	1	0.795268426725673	0.998424628303129	0.327145032269914	0.171387185599729	0.448006509722183	0.653525676224035	0.155757846670185
chr1	211941803	211942103	300	-	utr3	INTS7	0.991531652142783	1	0.939180227099967	1	0.82556613226645	0.998424628303129	-0.5884191710338	-0.85791578474066	0.000612682348287697	0.0032860704596914	0.26949661370686
chr1	212100654	212101012	358	+	exon	DTL	0.850582392893526	1	0.9383048739441	1	0.932820500225742	0.998424628303129	-0.775614133711741	-0.953173215955457	0.000873934365259926	0.00449151755830486	0.177559082243716
chr1	212285479	212285856	377	+	utr5	PPP2R5A	0.485651936518185	1	0.505442769725613	1	0.467641172431126	0.998424628303129	0.921289042592746	0.449890179195526	0.0475646798716149	0.12944945713747	0.47139886339722
chr1	212286018	212286176	158	+	utr5	PPP2R5A	0.484289115453789	1	0.496909460122738	1	0.484481422468774	0.998424628303129	0.662825956966789	0.449890179195526	0.0475646798716149	0.12944945713747	0.212935777771262
chr1	212329120	212329281	161	+	exon	PPP2R5A	0.852352436785175	1	0.961768311070746	1	0.991076235764318	0.998424628303129	0.662382320794693	0.449890179195526	0.0475646798716149	0.12944945713747	0.212492141599166
chr1	212365038	212365234	196	-	utr3	TMEM206	0.346412714054422	1	0.339677819330573	1	0.420840474544866	0.998424628303129	-0.164391173651651	-0.275374859755034	0.109337895838648	0.245904298505122	0.110983686103382
chr1	212686783	212686938	155	-	utr3	BATF3	0.919233374340869	1	0.902716544321025	1	0.911025098815438	0.998424628303129	2.82267765475881	3.24202800194569	1.68410954339449e-05	0.000132413724215392	-0.419350347186876
chr1	212738440	212738606	166	-	utr3	NSL1	0.979599907505939	1	0.921922909622953	1	0.854575038406268	0.998424628303129	0.0301772907783293	-0.110097313564166	0.558086803692635	0.741224341330796	0.140274604342495
chr1	212791619	212791727	108	-	exon	NSL1	0.450131203927455	1	0.628514889692592	1	0.779107511175993	0.998424628303129	0.00407451973549968	-0.110097313564166	0.558086803692635	0.741224341330796	0.114171833299665
chr1	212856681	212857176	495	-	exon	FLVCR1-AS1	0.987137115068834	1	0.917059516123851	1	0.929823497201694	0.998424628303129	-0.743029950298669	-0.599391770775014	0.0158694204266032	0.0536377164814279	-0.143638179523655
chr1	212858311	212859057	746	+	utr5	FLVCR1	0.838328996723512	1	0.905328945777396	1	0.873837757051798	0.998424628303129	-0.811772546945406	-0.644744789430637	0.000926843430304783	0.00472062437767691	-0.167027757514769
chr1	213005189	213005359	170	-	exon	ANGEL2	0.543600609776876	1	0.671420452154228	1	0.761786748858535	0.998424628303129	0.263996677104966	0.236228775825779	0.139146044317778	0.294461743603176	0.0277679012791866
chr1	213241059	213241220	161	+	exon	RPS6KC1	0.652417591451272	1	0.790736006412651	1	0.806170008704207	0.998424628303129	0.420093602798154	0.260167555706851	0.0948635454451213	0.220536699581703	0.159926047091303
chr1	213241290	213241445	155	+	exon	RPS6KC1	0.655309471395711	1	0.763959331848573	1	0.793839087717372	0.998424628303129	0.311975707657957	0.260167555706851	0.0948635454451213	0.220536699581703	0.0518081519511068
chr1	213241557	213241792	235	+	exon	RPS6KC1	0.879029646569563	1	0.797411889553274	1	0.739938563749637	0.998424628303129	0.42627565875184	0.260167555706851	0.0948635454451213	0.220536699581703	0.16610810304499
chr1	213241911	213242223	312	+	exon	RPS6KC1	0.70476940159825	1	0.645369602673123	1	0.579220610513233	0.998424628303129	0.239765011465641	0.260167555706851	0.0948635454451213	0.220536699581703	-0.0204025442412096
chr1	214281184	214281351	167	+	utr5	SMYD2	0.301569655133443	1	0.313839636718356	1	0.307379964648013	0.998424628303129	1.48132017790304	1.05245875086646	9.39732194447241e-16	2.96599930698206e-14	0.428861427036584
chr1	214357937	214358041	104	-	utr3	PTPN14	0.626855904009377	1	0.787506406296183	1	0.835947237743008	0.998424628303129	-0.541606516986667	-0.765052279850483	1.77332082502995e-07	2.02288086248501e-06	0.223445762863816
chr1	214378054	214378172	118	-	utr3	PTPN14	0.895371742927972	1	0.815571832530589	1	0.86527002319445	0.998424628303129	-0.808186526279821	-0.765052279850483	1.77332082502995e-07	2.02288086248501e-06	-0.0431342464293375
chr1	214383372	214383738	366	-	utr3	PTPN14	0.537215469929054	1	0.549876181065109	1	0.414012737147682	0.998424628303129	-0.542997404753549	-0.765052279850483	1.77332082502995e-07	2.02288086248501e-06	0.222054875096934
chr1	214383949	214384252	303	-	utr3	PTPN14	0.94817556618884	1	0.861409959331031	1	0.921686291442201	0.998424628303129	-0.945413950463335	-0.765052279850483	1.77332082502995e-07	2.02288086248501e-06	-0.180361670612851
chr1	214384310	214384531	221	-	utr3	PTPN14	0.738877107482005	1	0.607516793103127	1	0.804703126888968	0.998424628303129	-0.896572223863532	-0.765052279850483	1.77332082502995e-07	2.02288086248501e-06	-0.131519944013049
chr1	214532106	214532419	313	-	exon	PTPN14	0.782975513801809	1	0.901323232536307	1	0.945669479518896	0.998424628303129	-1.84202077797178	-0.765052279850483	1.77332082502995e-07	2.02288086248501e-06	-1.07696849812129
chr1	214551471	214551581	110	-	exon	PTPN14	0.4411807173578	1	0.54381756560515	1	0.684127266936696	0.998424628303129	-0.840621132455493	-0.765052279850483	1.77332082502995e-07	2.02288086248501e-06	-0.07556885260501
chr1	214640250	214640433	183	+	exon	CENPF	0.88953316138729	1	0.830051645268897	1	0.647992497573202	0.998424628303129	-0.540530010321982	-0.730441071882553	0.00484006928048806	0.0197410659672534	0.189911061560571
chr1	214643125	214643230	105	+	exon	CENPF	0.931575960085497	1	0.998970237878079	1	0.847647219461206	0.998424628303129	-0.583849818005004	-0.730441071882553	0.00484006928048806	0.0197410659672534	0.146591253877549
chr1	214644509	214645067	558	+	exon	CENPF	0.841087083771462	1	0.910474206951056	1	0.959973071161841	0.998424628303129	-0.362732168264102	-0.730441071882553	0.00484006928048806	0.0197410659672534	0.36770890361845
chr1	214645581	214645938	357	+	exon	CENPF	0.563030959757386	1	0.703667433329583	1	0.901225690327136	0.998424628303129	-0.477006637445654	-0.730441071882553	0.00484006928048806	0.0197410659672534	0.253434434436899
chr1	214647070	214647319	249	+	exon	CENPF	0.884557419508563	1	0.976974513553769	1	0.862334719868094	0.998424628303129	-0.433373531651708	-0.730441071882553	0.00484006928048806	0.0197410659672534	0.297067540230845
chr1	214656911	214657090	179	+	exon	CENPF	0.958499768747822	1	0.904937797163012	1	0.768075123871687	0.998424628303129	-0.611639936941164	-0.730441071882553	0.00484006928048806	0.0197410659672534	0.118801134941389
chr1	214658787	214658893	106	+	exon	CENPF	0.074386056301615	1	0.137342525068604	1	0.421259609536753	0.998424628303129	-0.104563212729509	-0.730441071882553	0.00484006928048806	0.0197410659672534	0.625877859153044
chr1	214663694	214663860	166	+	utr3	CENPF	0.654508095794973	1	0.796611695124549	1	0.944096672698653	0.998424628303129	-0.723074220561599	-0.730441071882553	0.00484006928048806	0.0197410659672534	0.00736685132095338
chr1	215234948	215235251	303	+	utr3	KCNK2	0.983259401629169	1	0.915940839901224	1	0.848605124638376	0.998424628303129	-0.614473262879844	-0.483810756247382	0.0960265432471903	0.222593845203543	-0.130662506632462
chr1	215567325	215567582	257	+	utr5	KCTD3	0.50573701266454	1	0.520132925235912	1	0.424398073469025	0.998424628303129	0.168468879665983	-0.379531158219138	0.0134331738947902	0.046698917837132	0.548000037885121
chr1	215620033	215620299	266	+	exon	KCTD3	0.887524906297627	1	0.783684644183232	1	0.833191193186993	0.998424628303129	-0.243637341839753	-0.379531158219138	0.0134331738947902	0.046698917837132	0.135893816379385
chr1	217431082	217431318	236	-	utr3	GPATCH2	0.223835327446235	1	0.418799350539457	1	0.560902748623104	0.998424628303129	0.902974586111403	0.224396889859939	0.221849214842247	0.411164369730447	0.678577696251464
chr1	217619841	217620340	499	-	exon	GPATCH2	0.781261473456758	1	0.895405969155086	1	0.944117184191749	0.998424628303129	0.279912837420661	0.224396889859939	0.221849214842247	0.411164369730447	0.0555159475607222
chr1	218330949	218331050	101	+	exon	RRP15	0.500080291109827	1	0.607951005747084	1	0.692370222006203	0.998424628303129	-0.374136525525287	-0.854007700406299	0.000407451798426954	0.00229867342451289	0.479871174881011
chr1	218345368	218345569	201	-	exon	TGFB2-AS1	0.88725335980722	1	0.892713674757664	1	0.991302681642851	0.998424628303129	-1.63860920689279	-1.99841641641898	2.42180321915614e-08	3.17597724639174e-07	0.359807209526188
chr1	218346243	218346374	131	+	utr5	TGFB2	0.790226623618847	1	0.782674199826969	1	0.847559611606802	0.998424628303129	-2.02356313667078	-1.5382990594583	9.67235284960836e-07	9.80351703550571e-06	-0.485264077212481
chr1	218346744	218346951	207	+	exon	TGFB2	0.849665740533683	1	0.897665397581962	1	0.977993388186236	0.998424628303129	-1.75103345863538	-1.5382990594583	9.67235284960836e-07	9.80351703550571e-06	-0.212734399177084
chr1	218441221	218441682	461	+	utr3	TGFB2	0.49543751709547	1	0.535770409081677	1	0.409552561982355	0.998424628303129	-0.405954703392285	-1.5382990594583	9.67235284960836e-07	9.80351703550571e-06	1.13234435606601
chr1	218441832	218442052	220	+	utr3	TGFB2	0.836724336610275	1	0.832421710085294	1	0.572841340171631	0.998424628303129	-0.92701106429187	-1.5382990594583	9.67235284960836e-07	9.80351703550571e-06	0.611287995166426
chr1	220094180	220094309	129	+	utr5	IARS2	0.611682489791296	1	0.618452019742179	1	0.628805233601734	0.998424628303129	0.325575307401652	-0.0889012914647338	0.503747608771261	0.697778100453219	0.414476598866385
chr1	220690394	220690661	267	+	utr5	C1orf115	0.850448182559578	1	0.817243725150018	1	0.886552869715652	0.998424628303129	6.07453851904575	4.91791877583887	1.60201488823488e-96	1.85879498889195e-93	1.15661974320687
chr1	220696701	220696930	229	+	utr3	C1orf115	0.879046883547085	1	0.928958669911009	1	0.947541686029745	0.998424628303129	4.89077954517589	4.91791877583887	1.60201488823488e-96	1.85879498889195e-93	-0.0271392306629785
chr1	220697327	220697467	140	+	utr3	C1orf115	0.0588010175203151	1	0.0693654069550343	1	0.0947270103673116	0.998424628303129	4.4754680729855	4.91791877583887	1.60201488823488e-96	1.85879498889195e-93	-0.442450702853369
chr1	220697692	220697816	124	+	utr3	C1orf115	0.937884277463263	1	0.924610951634529	1	0.903483353003385	0.998424628303129	5.84723765351167	4.91791877583887	1.60201488823488e-96	1.85879498889195e-93	0.9293188776728
chr1	220697976	220698390	414	+	utr3	C1orf115	0.842787487222713	1	0.904464957349304	1	0.960445082197076	0.998424628303129	4.69890870012789	4.91791877583887	1.60201488823488e-96	1.85879498889195e-93	-0.219010075710984
chr1	220748312	220748514	202	+	utr5	MARC2	0.733926018451124	1	0.789540312904369	1	0.844853424238475	0.998424628303129	2.30386280702215	2.0585883683591	1.88816091577643e-25	1.28153005219523e-23	0.245274438663051
chr1	220755971	220756364	393	+	exon	MARC2	0.379424390773536	1	0.402123367750082	1	0.474763443714063	0.998424628303129	1.31847271462514	2.0585883683591	1.88816091577643e-25	1.28153005219523e-23	-0.740115653733962
chr1	220813522	220813776	254	+	utr3	MARC1	0.790850837978751	1	0.837731718727954	1	0.826275564702915	0.998424628303129	-0.571400304494665	-1.47789816603194	1.0011541435786e-16	3.4213354645773e-15	0.906497861537273
chr1	220813966	220814119	153	+	utr3	MARC1	0.931275242038829	1	0.974699962509499	1	0.955654177000083	0.998424628303129	-1.41444009005699	-1.47789816603194	1.0011541435786e-16	3.4213354645773e-15	0.0634580759749508
chr1	220879710	220880080	370	+	utr5	HLX	0.798019307343776	1	0.842166749524651	1	0.760577875273281	0.998424628303129	0.0687072548026723	-0.0962383927809129	0.720644784759964	0.850243599915809	0.164945647583585
chr1	220884180	220884994	814	+	utr3	HLX	0.939254416587593	1	0.920593374270496	1	0.973998397470077	0.998424628303129	-0.0168571182929895	-0.0962383927809129	0.720644784759964	0.850243599915809	0.0793812744879233
chr1	221738992	221739228	236	-	exon	DUSP10	0.454000380175986	1	0.479709527009068	1	0.590293039719288	0.998424628303129	-1.5363206911615	-1.55427327086948	2.80303927524285e-16	9.22957499737394e-15	0.017952579707978
chr1	221739618	221739771	153	-	utr5	DUSP10	0.174293975617368	1	0.243186756269206	1	0.423138129524384	0.998424628303129	-1.51646823801529	-1.55427327086948	2.80303927524285e-16	9.22957499737394e-15	0.037805032854189
chr1	222557716	222557940	224	-	utr3	TAF1A	0.880122594623893	1	0.914113342814534	1	0.954573738167761	0.998424628303129	-0.958811559426008	-0.336109294830409	0.217711193550505	0.405686061643592	-0.622702264595599
chr1	222627645	222627786	141	+	exon	MIA3	0.73678512189081	1	0.682240336879344	1	0.679830849495734	0.998424628303129	0.171804657526255	0.608958874366839	1.01130951995662e-06	1.02289612964977e-05	-0.437154216840584
chr1	222627910	222628102	192	+	exon	MIA3	0.88590971431433	1	0.823096093405907	1	0.810365379963326	0.998424628303129	0.515268660947679	0.608958874366839	1.01130951995662e-06	1.02289612964977e-05	-0.0936902134191598
chr1	222629611	222630132	521	+	exon	MIA3	0.661416186104041	1	0.865691268278003	1	0.962893644140904	0.998424628303129	0.722062507303679	0.608958874366839	1.01130951995662e-06	1.02289612964977e-05	0.11310363293684
chr1	222665433	222665617	184	+	exon	MIA3	0.823591241336866	1	0.987662953836229	1	0.99275217976872	0.998424628303129	0.63866562049877	0.608958874366839	1.01130951995662e-06	1.02289612964977e-05	0.0297067461319307
chr1	222711919	222712144	225	-	exon	AIDA	0.717898785212989	1	0.651876827197677	1	0.846644433712878	0.998424628303129	0.369587329123767	0.0039109957874608	0.984267918570346	0.992044347627097	0.365676333336306
chr1	222712642	222712821	179	+	utr5	BROX	0.384187895647292	1	0.601221780477272	1	0.74999087840575	0.998424628303129	-1.22145168761455	-0.0846156993986302	0.724507395877277	0.852406914917708	-1.13683598821592
chr1	223002521	223002838	317	+	exon	DISP1	0.505797014631165	1	0.62274885524137	1	0.679866656518957	0.998424628303129	0.290590224712306	-0.116477097217721	0.67397109499217	0.822085487614098	0.407067321930027
chr1	223003919	223004075	156	+	exon	DISP1	0.674712766433975	1	0.624967430406658	1	0.744217828266203	0.998424628303129	-0.0466040869919308	-0.116477097217721	0.67397109499217	0.822085487614098	0.0698730102257903
chr1	223005614	223005754	140	+	exon	DISP1	0.978034117218256	1	0.950248678531196	1	0.957021227398918	0.998424628303129	0.0427410995199467	-0.116477097217721	0.67397109499217	0.822085487614098	0.159218196737668
chr1	223712548	223712749	201	+	utr5	CAPN2	0.441006106744857	1	0.466927413650848	1	0.51572772173824	0.998424628303129	0.483525696313084	-0.194781265559851	0.227230044671485	0.417789665022301	0.678306961872934
chr1	223756859	223756973	114	+	intron	CAPN2	0.701080869496169	1	0.794731644171929	1	0.897634781944408	0.998424628303129	-0.418128676114227	-0.194781265559851	0.227230044671485	0.417789665022301	-0.223347410554376
chr1	223780589	223780833	244	-	utr3	TP53BP2	0.871710593725663	1	0.808850783957664	1	0.746994501257248	0.998424628303129	0.514976076537303	0.130238570628805	0.306039627750649	0.512999557634309	0.384737505908498
chr1	223795894	223796398	504	-	utr3	TP53BP2	0.487907626236252	1	0.696505647447293	1	0.805408141045404	0.998424628303129	0.36163628853216	0.130238570628805	0.306039627750649	0.512999557634309	0.231397717903355
chr1	223846285	223846482	197	-	utr5*	TP53BP2	0.590786431688292	1	0.595375079322391	1	0.652329257050766	0.998424628303129	0.69719454947055	0.130238570628805	0.306039627750649	0.512999557634309	0.566955978841745
chr1	224012321	224012494	173	+	intergenic	NA	0.257785576501516	1	0.352361699486912	1	0.592831934236634	0.998424628303129	0.830027488420892	NA	NA	NA	NA
chr1	224012552	224013153	601	+	intergenic	NA	0.0989853446552037	1	0.277027306317344	1	0.561903922908305	0.998424628303129	0.687595870907249	NA	NA	NA	NA
chr1	224013351	224013464	113	+	intergenic	NA	0.847565963838929	1	0.811832850412017	1	0.930366334820319	0.998424628303129	0.143710263806281	NA	NA	NA	NA
chr1	224114138	224114333	195	+	exon	FBXO28	0.378061138816302	1	0.384735423770024	1	0.435269111170203	0.998424628303129	0.456137801715095	0.2188139319239	0.29616297027637	0.50186431140928	0.237323869791195
chr1	224157438	224157941	503	+	utr3	FBXO28	0.705554470240931	1	0.859941077062108	1	0.943089679791946	0.998424628303129	0.212384908478308	0.2188139319239	0.29616297027637	0.50186431140928	-0.00642902344559171
chr1	224183231	224183358	127	+	utr5	DEGS1	0.193446088202182	1	0.265269158788989	1	0.45278101275846	0.998424628303129	0.530228175936321	0.264302167409944	0.154031689960968	0.316319945856633	0.265926008526376
chr1	224189657	224189897	240	+	exon	DEGS1	0.954476140606539	1	0.983729614285739	1	0.905611916319242	0.998424628303129	0.306558549393671	0.264302167409944	0.154031689960968	0.316319945856633	0.0422563819837266
chr1	224192464	224192727	263	+	utr3	DEGS1	0.718235900159671	1	0.649941557822399	1	0.436135159741057	0.998424628303129	0.428470194110318	0.264302167409944	0.154031689960968	0.316319945856633	0.164168026700374
chr1	224389508	224389879	371	-	utr3	WDR26	0.898956351576835	1	0.838828022218294	1	0.72284326760923	0.998424628303129	0.362605101930408	0.25087678575611	0.0772489373164418	0.188467573682906	0.111728316174297
chr1	224433781	224434406	625	-	utr5	WDR26	0.790957832296852	1	0.694432710965691	1	0.744000161828908	0.998424628303129	-0.102068292796799	0.25087678575611	0.0772489373164418	0.188467573682906	-0.352945078552909
chr1	224434685	224434800	115	+	exon	CNIH3	0.8767480922444	1	0.897962240324571	1	0.926927173057978	0.998424628303129	0.354283149622344	0.151649422275224	0.614726788377739	0.782323784741584	0.20263372734712
chr1	225497540	225497843	303	-	utr3	ENAH	0.785554297270368	1	0.886822644610674	1	0.912190093405403	0.998424628303129	0.709145995280303	0.376617470647459	0.0414781097408702	0.116234114082351	0.332528524632843
chr1	225517271	225517459	188	-	exon	ENAH	0.808757147610933	1	0.724602965936735	1	0.81579173995868	0.998424628303129	0.159275403955947	0.376617470647459	0.0414781097408702	0.116234114082351	-0.217342066691513
chr1	225652831	225653000	169	-	utr5	ENAH	0.638219981895336	1	0.663141657712055	1	0.790804897385774	0.998424628303129	0.416772029039896	0.376617470647459	0.0414781097408702	0.116234114082351	0.0401545583924363
chr1	225716229	225716329	100	+	intron	RP11-145A3.1	0.761067116591886	1	0.811192272528886	1	0.894119574434301	0.998424628303129	4.41452239105306	1.91273168567811	0.0505055718618818	0.135780331788746	2.50179070537495
chr1	225828702	225828802	100	+	utr5	EPHX1	0.552784588687293	1	0.732978061550588	1	0.874261162322186	0.998424628303129	1.20752497237986	1.11622016720029	5.44578229908956e-09	7.84695041393354e-08	0.0913048051795657
chr1	225846519	225846733	214	-	utr3	TMEM63A	0.647491340245258	1	0.883544099878116	1	0.935083803064041	0.998424628303129	0.731507043872486	0.538663151706463	0.000917288355126622	0.00467782504416393	0.192843892166024
chr1	225846832	225846952	120	-	utr3	TMEM63A	0.531568818383189	1	0.702070951844774	1	0.835765548296957	0.998424628303129	0.782948820454593	0.538663151706463	0.000917288355126622	0.00467782504416393	0.24428566874813
chr1	225879309	225879424	115	-	utr5	TMEM63A	0.442005298172185	1	0.572873596720509	1	0.802520199746778	0.998424628303129	0.952605702702251	0.538663151706463	0.000917288355126622	0.00467782504416393	0.413942550995788
chr1	225882476	225882592	116	-	utr5*	TMEM63A	0.53978139262692	1	0.483827988579705	1	0.737279040267982	0.998424628303129	1.26234693624828	0.538663151706463	0.000917288355126622	0.00467782504416393	0.723683784541817
chr1	225886510	225886772	262	-	utr3	RP4-559A3.7	0.824035367396085	1	0.292879019014538	1	0.715644398216279	0.998424628303129	8.60953448934662	NA	NA	NA	NA
chr1	225886869	225887042	173	-	utr3	RP4-559A3.7	0.112029542578779	1	0.0771531113904114	1	0.343165347946378	0.998424628303129	9.80966746128727	NA	NA	NA	NA
chr1	225924115	225924272	157	-	utr5	RP4-559A3.7	0.305591610606832	1	0.407351518894539	1	0.646300061102994	0.998424628303129	0.269052854325373	NA	NA	NA	NA
chr1	225937627	225937763	136	-	exon	LEFTY2	1	1	0.559176321807757	1	0.578351163242642	0.998424628303129	9.93280349310664	9.61054941282968	2.58284156498254e-20	1.18296085662339e-18	0.322254080276963
chr1	225941019	225941218	199	-	utr5	LEFTY2	1	1	0.481694674231371	1	0.611170869945449	0.998424628303129	9.60246082327026	9.61054941282968	2.58284156498254e-20	1.18296085662339e-18	-0.00808858955941538
chr1	225985238	225985587	349	-	utr3	SDE2	0.71406802711268	1	0.640616162855196	1	0.670194664249639	0.998424628303129	0.403662485304427	0.417417283328877	0.00439210628112887	0.0181540392953327	-0.0137547980244508
chr1	225987943	225988281	338	-	exon	SDE2	0.578506041790287	1	0.618803032557344	1	0.738689031303143	0.998424628303129	0.32684930445127	0.417417283328877	0.00439210628112887	0.0181540392953327	-0.0905679788776076
chr1	226146710	226146883	173	-	exon	ACBD3	0.634450907197001	1	0.572674314269927	1	0.671756740957917	0.998424628303129	0.114454388704273	0.345484601848408	0.00839647695203384	0.0314945439367698	-0.231030213144135
chr1	226152400	226152515	115	-	exon	ACBD3	0.846260266142334	1	0.764538964174558	1	0.741043738972883	0.998424628303129	0.265875615224278	0.345484601848408	0.00839647695203384	0.0314945439367698	-0.0796089866241304
chr1	226186539	226186735	196	-	utr5	ACBD3	0.375719329538016	1	0.377434852973707	1	0.471939766537759	0.998424628303129	0.940779362395256	0.345484601848408	0.00839647695203384	0.0314945439367698	0.595294760546847
chr1	226232368	226232525	157	-	utr3	LIN9	0.734825412521266	1	0.694032262350323	1	0.616168296382086	0.998424628303129	-0.952926009660589	-0.84354236138382	0.00528971021957267	0.021244285348625	-0.109383648276769
chr1	226407875	226408084	209	-	utr5	PARP1	0.821315771642055	1	0.83193631031404	1	0.741184813104496	0.998424628303129	-0.420605659616259	-0.615222346842104	7.28514530983148e-05	0.000497087232202055	0.194616687225844
chr1	226735572	226737000	1428	-	exon	ITPKB	0.723371945297854	1	0.629834515260884	1	0.709726478215073	0.998424628303129	-0.106454577498473	-0.00176575657079391	0.992953973348099	0.996635216452454	-0.10468882092768
chr1	226895714	226896001	287	+	utr3	PSEN2	0.597338735587362	1	0.592400561454763	1	0.700705499664273	0.998424628303129	-0.00629004025562605	-0.172794990011639	0.265571868893188	0.466349809353495	0.166504949756013
chr1	226961327	226961484	157	+	utr5	ADCK3	0.665891289489674	1	0.720344083734704	1	0.769219197662589	0.998424628303129	1.50014228844748	1.34599568278107	1.3539326557774e-08	1.83685540593943e-07	0.154146605666408
chr1	226964988	226965348	360	+	exon	ADCK3	0.872263320132074	1	0.92458811475174	1	0.883746291359401	0.998424628303129	1.55994279207806	1.34599568278107	1.3539326557774e-08	1.83685540593943e-07	0.213947109296983
chr1	226981959	226982076	117	+	exon	ADCK3	0.855182486757292	1	0.894648614310066	1	0.848269886755499	0.998424628303129	1.46725742575216	1.34599568278107	1.3539326557774e-08	1.83685540593943e-07	0.121261742971089
chr1	226986625	226986849	224	+	utr3	ADCK3	0.176667911069582	1	0.227556781321528	1	0.498563058382415	0.998424628303129	1.21132063736628	1.34599568278107	1.3539326557774e-08	1.83685540593943e-07	-0.134675045414794
chr1	226994010	226994291	281	-	utr3	CDC42BPA	0.477798678849606	1	0.704125075649759	1	0.872830464870112	0.998424628303129	0.0427346563283311	0.0705977849941621	0.656145142952347	0.811307853099406	-0.027863128665831
chr1	227028723	227029184	461	-	exon	CDC42BPA	0.769078945877994	1	0.685645267598464	1	0.662088149661669	0.998424628303129	0.231496967747307	0.0705977849941621	0.656145142952347	0.811307853099406	0.160899182753145
chr1	227317671	227317954	283	-	utr5	CDC42BPA	0.391560513625503	1	0.555660177770552	1	0.715829920142874	0.998424628303129	0.111018456188612	0.0705977849941621	0.656145142952347	0.811307853099406	0.0404206711944495
chr1	227318162	227318334	172	-	utr5	CDC42BPA	0.763520982324039	1	0.858166975592016	1	0.936735197915905	0.998424628303129	-0.0142800591713033	0.0705977849941621	0.656145142952347	0.811307853099406	-0.0848778441654653
chr1	227654387	227654586	199	+	exon	ZNF678	0.632131691795814	1	0.590673456256429	1	0.549612181251048	0.998424628303129	0.0334369077455457	0.369115849623331	0.213444555724519	0.400119380273616	-0.335678941877785
chr1	227655262	227655365	103	+	exon	ZNF678	0.744317874416602	1	0.704009998349804	1	0.731393429145372	0.998424628303129	0.146087508935586	0.369115849623331	0.213444555724519	0.400119380273616	-0.223028340687745
chr1	227731487	227731818	331	-	utr3	JMJD4	0.649398710909249	1	0.552095616507903	1	0.694425357486955	0.998424628303129	-0.555156494629871	-0.56130748038478	0.00964533398210046	0.0353889787393254	0.00615098575490969
chr1	227732198	227732789	591	-	utr3	JMJD4	0.253536552971586	1	0.468927065596729	1	0.687136210152855	0.998424628303129	-0.415256558198713	-0.56130748038478	0.00964533398210046	0.0353889787393254	0.146050922186068
chr1	227733986	227734098	112	+	exon	SNAP47	0.79936519842755	1	0.900530439300523	1	0.935474067171636	0.998424628303129	-0.537158512050759	-0.240373635843518	0.202427997203593	0.385883318718724	-0.296784876207242
chr1	227734737	227734935	198	-	exon	JMJD4	0.177968280344997	1	0.453047133913843	1	0.666750964691894	0.998424628303129	-0.274253616522554	-0.56130748038478	0.00964533398210046	0.0353889787393254	0.287053863862227
chr1	227735069	227735232	163	+	utr5	SNAP47	0.934586633142247	1	0.989300151963207	1	0.906784524721925	0.998424628303129	-0.320854596604923	-0.240373635843518	0.202427997203593	0.385883318718724	-0.0804809607614055
chr1	227748016	227748189	173	+	exon	SNAP47	0.727704982664809	1	0.855640549170985	1	0.840181726399305	0.998424628303129	-0.0440790974326833	-0.240373635843518	0.202427997203593	0.385883318718724	0.196294538410834
chr1	227758930	227759070	140	+	utr5	SNAP47	0.910962124430505	1	0.818983910483351	1	0.894628752430073	0.998424628303129	-0.288336191284912	-0.240373635843518	0.202427997203593	0.385883318718724	-0.047962555441394
chr1	227759133	227759247	114	+	exon	SNAP47	0.722029075467087	1	0.691386583441018	1	0.822365981986021	0.998424628303129	-0.0998664999200483	-0.240373635843518	0.202427997203593	0.385883318718724	0.140507135923469
chr1	227780493	227781133	640	+	utr3	SNAP47	0.552054539096233	1	0.602495225119071	1	0.634396225529981	0.998424628303129	-0.0301871321431998	-0.240373635843518	0.202427997203593	0.385883318718724	0.210186503700318
chr1	228097045	228097162	117	+	utr5	ARF1	0.723580358302285	1	0.884923940943117	1	0.93604182502388	0.998424628303129	-0.141518219900965	-0.424055062036941	0.0124485386757168	0.0438367475498449	0.282536842135977
chr1	228100814	228101105	291	-	utr3	C1orf35	0.535643834147683	1	0.616531963929108	1	0.756084138935629	0.998424628303129	-0.0582285708926349	-0.228650331704297	0.488877884457273	0.686271292828536	0.170421760811662
chr1	228101123	228101265	142	-	utr3	C1orf35	0.965305965690521	1	0.917107268299466	1	0.994812264076323	0.998424628303129	-0.343578284412357	-0.228650331704297	0.488877884457273	0.686271292828536	-0.11492795270806
chr1	228104384	228104688	304	-	exon	C1orf35	0.668043395193118	1	0.732099116776678	1	0.80395592240494	0.998424628303129	-0.397763707709869	-0.228650331704297	0.488877884457273	0.686271292828536	-0.169113376005572
chr1	228140274	228140549	275	+	utr5	GUK1	0.448727024487775	1	0.443861959960358	1	0.281335736781123	0.998424628303129	0.641632466768126	-0.409687566591461	0.0683840338333547	0.171671684358492	1.05132003335959
chr1	228141094	228141216	122	+	utr5	GUK1	0.698340198772214	1	0.635324444572466	1	0.841602464856183	0.998424628303129	-0.582980885608635	-0.409687566591461	0.0683840338333547	0.171671684358492	-0.173293319017174
chr1	228141467	228141980	513	+	utr5	GUK1	0.0321184145781792	1	0.0793150960190723	1	0.372463396276233	0.998424628303129	-0.978203577210394	-0.409687566591461	0.0683840338333547	0.171671684358492	-0.568516010618933
chr1	228142209	228142472	263	+	intron	GUK1	0.0282155753321191	1	0.0227581746743147	1	0.197129910621697	0.998424628303129	-0.926550024253913	-0.409687566591461	0.0683840338333547	0.171671684358492	-0.516862457662452
chr1	228145454	228145559	105	+	utr5	GUK1	0.389379978912634	1	0.399045443389122	1	0.47998565339533	0.998424628303129	0.284366779506092	-0.409687566591461	0.0683840338333547	0.171671684358492	0.694054346097553
chr1	228175102	228175598	496	+	utr3	IBA57	0.61090508888074	1	0.771502373990068	1	0.796788826329548	0.998424628303129	-0.705160401279269	-0.608344227763004	0.000202953557443488	0.00123994125975378	-0.0968161735162649
chr1	228394304	228395573	1269	-	utr3	TRIM11	0.115854698429377	1	0.0785759303539156	1	0.256731625291055	0.998424628303129	-0.927349530842423	-0.617439431458483	0.0023382702520576	0.0105566598038976	-0.309910099383939
chr1	228395668	228395970	302	-	utr3	TRIM11	0.96324941010554	1	0.948574780254942	1	0.92748260407689	0.998424628303129	-1.05908673140174	-0.617439431458483	0.0023382702520576	0.0105566598038976	-0.441647299943255
chr1	228396352	228396694	342	-	utr3	TRIM11	0.3665470120202	1	0.40384276792343	1	0.474077863962337	0.998424628303129	-1.51481262651829	-0.617439431458483	0.0023382702520576	0.0105566598038976	-0.897373195059803
chr1	228396810	228396951	141	-	utr3	TRIM11	0.77993586850304	1	0.949799431035843	1	0.971631000818724	0.998424628303129	-1.22758849317762	-0.617439431458483	0.0023382702520576	0.0105566598038976	-0.610149061719139
chr1	228406549	228406764	215	-	utr5	TRIM11	0.735303338341214	1	0.767375788144587	1	0.782847497949894	0.998424628303129	-0.169759714206724	-0.617439431458483	0.0023382702520576	0.0105566598038976	0.447679717251759
chr1	228457213	228457347	134	-	utr3	HIST3H2A	0.208810518284714	1	0.235369684594524	1	0.517447973014686	0.998424628303129	-0.431536695406426	-0.0338457824062224	0.920580970194118	0.960349185244248	-0.397690913000203
chr1	228650954	228651056	102	+	exon	DUSP5P1	0.460973647352325	1	0.41163893813871	1	0.628620290555532	0.998424628303129	2.97687266752569	3.01616245647212	1.09682080091836e-05	9.00746061178861e-05	-0.0392897889464212
chr1	229268475	229268771	296	-	intron	RP5-1061H20.4	0.671070353174407	1	0.655913686503757	1	0.693422401803848	0.998424628303129	0.227150809373556	0.712853065953279	0.280698969897851	0.483767937511037	-0.485702256579724
chr1	229269255	229269503	248	-	exon	RP5-1061H20.4	0.658132851289036	1	0.619201045303013	1	0.581570138362147	0.998424628303129	0.533064900655327	0.712853065953279	0.280698969897851	0.483767937511037	-0.179788165297952
chr1	229325067	229325417	350	-	utr3	CCSAP	0.585429424942762	1	0.680794134214612	1	0.696581021282183	0.998424628303129	0.579901951491552	0.385558765539952	0.0764506885173585	0.187009083065351	0.1943431859516
chr1	229326848	229327037	189	-	exon	CCSAP	0.937448917875662	1	0.883398946134486	1	0.874742307196442	0.998424628303129	0.360542933387172	0.385558765539952	0.0764506885173585	0.187009083065351	-0.0250158321527801
chr1	229342187	229342474	287	-	utr5	CCSAP	0.57655330271557	1	0.585116043715432	1	0.601798657929453	0.998424628303129	0.597363226470095	0.385558765539952	0.0764506885173585	0.187009083065351	0.211804460930143
chr1	229508154	229508260	106	-	utr5	NUP133	0.540845410951553	1	0.634958467146809	1	0.696163523321109	0.998424628303129	-0.203665928526302	-0.208251433962568	0.196372554514084	0.377827989836558	0.00458550543626599
chr1	229518083	229518254	171	-	utr3	ABCB10	0.797935450372849	1	0.845681996678605	1	0.712145536184516	0.998424628303129	1.42053257282708	-0.0492246853830844	0.801536023610158	0.897363846318926	1.46975725821016
chr1	229593973	229595139	1166	-	utr3	TAF5L	0.527511389383303	1	0.540056527720028	1	0.509513909522922	0.998424628303129	-0.138833884195388	-0.210514723090206	0.127447591801427	0.275715885806053	0.0716808388948185
chr1	229602243	229602709	466	-	exon	TAF5L	0.861566025189199	1	0.801843339041696	1	0.792003241262597	0.998424628303129	-0.269275904316224	-0.210514723090206	0.127447591801427	0.275715885806053	-0.0587611812260173
chr1	229635110	229635525	415	+	exon	URB2	0.863443743364823	1	0.75950350371416	1	0.820239945997869	0.998424628303129	-1.48414741993623	-1.21980950385468	1.5526314391227e-08	2.08552467726923e-07	-0.264337916081552
chr1	229635626	229635824	198	+	exon	URB2	0.675077578841841	1	0.833431024290166	1	0.933757870553706	0.998424628303129	-0.886673782275227	-1.21980950385468	1.5526314391227e-08	2.08552467726923e-07	0.333135721579453
chr1	229635915	229636182	267	+	exon	URB2	0.919037227542418	1	0.943420522190036	1	0.952959536993772	0.998424628303129	-1.26858668169874	-1.21980950385468	1.5526314391227e-08	2.08552467726923e-07	-0.0487771778440622
chr1	229636268	229636584	316	+	exon	URB2	0.710591140166548	1	0.643369611496299	1	0.681909415426011	0.998424628303129	-1.02735988403644	-1.21980950385468	1.5526314391227e-08	2.08552467726923e-07	0.192449619818242
chr1	229636682	229637425	743	+	exon	URB2	0.633144140216723	1	0.738011898466423	1	0.839112492557918	0.998424628303129	-0.830812933305545	-1.21980950385468	1.5526314391227e-08	2.08552467726923e-07	0.388996570549135
chr1	229637899	229638191	292	+	exon	URB2	0.764614245785233	1	0.868866427022399	1	0.943631195383641	0.998424628303129	-1.36556523637209	-1.21980950385468	1.5526314391227e-08	2.08552467726923e-07	-0.145755732517406
chr1	229659174	229659359	185	+	utr3	URB2	0.768254504600102	1	0.715076775489292	1	0.727322167127655	0.998424628303129	-1.11301106326195	-1.21980950385468	1.5526314391227e-08	2.08552467726923e-07	0.106798440592727
chr1	230067232	230067341	109	+	utr5	GALNT2	0.792724945755948	1	0.825709711189763	1	0.680229198539057	0.998424628303129	1.6329419588126	1.15712558601014	1.28767419652639e-07	1.50771117119471e-06	0.475816372802458
chr1	230279534	230279703	169	+	utr3	GALNT2	0.881930214443125	1	0.975864648570951	1	0.987230585940635	0.998424628303129	1.29092313762063	1.15712558601014	1.28767419652639e-07	1.50771117119471e-06	0.133797551610489
chr1	230279784	230279920	136	+	utr3	GALNT2	0.671039269102414	1	0.55769177641048	1	0.547573917968588	0.998424628303129	0.920549375885742	1.15712558601014	1.28767419652639e-07	1.50771117119471e-06	-0.236576210124399
chr1	230322091	230322339	248	-	utr3	PGBD5	0.180616662150165	1	0.166763310493602	1	0.367305982012629	0.998424628303129	-1.03582466019204	-0.359134575569743	0.190902190299119	0.370875679224075	-0.676690084622297
chr1	230322890	230323507	617	-	utr3	PGBD5	0.956376947908112	1	0.995762152917137	1	0.962808689764391	0.998424628303129	-0.185607641549765	-0.359134575569743	0.190902190299119	0.370875679224075	0.173526934019978
chr1	230693388	230693524	136	+	utr3	COG2	0.589716749741091	1	0.791594555852519	1	0.895688322656993	0.998424628303129	-0.253020919707796	-0.285318280579489	0.0479095040191287	0.130186165049508	0.0322973608716927
chr1	230703272	230703377	105	-	exon	AGT	0.416054540686659	1	0.479838392263281	1	0.515668580263328	0.998424628303129	3.61271147093551	3.27167101309166	1.27414698013269e-21	6.53597164587644e-20	0.341040457843846
chr1	230710022	230710848	826	-	exon	RP11-99J16__A.2	0.862265678433399	1	0.992416143287844	1	0.983266485677438	0.998424628303129	3.31125064606926	NA	NA	NA	NA
chr1	230838858	230839044	186	-	utr3	C1orf198	0.90845128083892	1	0.839268143523337	1	0.935349446205593	0.998424628303129	0.253522755123977	0.163004782930411	0.56480868985505	0.746316224832133	0.0905179721935661
chr1	230839274	230839462	188	-	utr3	C1orf198	0.63516320660736	1	0.569421698177685	1	0.774329699875547	0.998424628303129	-0.0400773172087111	0.163004782930411	0.56480868985505	0.746316224832133	-0.203082100139122
chr1	230843515	230843630	115	-	utr5	C1orf198	0.456030631330113	1	0.45451807066687	1	0.582840264404438	0.998424628303129	0.596616079278517	0.163004782930411	0.56480868985505	0.746316224832133	0.433611296348106
chr1	230843691	230843908	217	-	utr5	C1orf198	0.492197680486101	1	0.508961712559099	1	0.657663218324262	0.998424628303129	0.464072050026707	0.163004782930411	0.56480868985505	0.746316224832133	0.301067267096295
chr1	230868253	230868497	244	-	utr5	C1orf198	0.43498605216584	1	0.41355758293338	1	0.370165668700163	0.998424628303129	0.535945042602048	0.163004782930411	0.56480868985505	0.746316224832133	0.372940259671637
chr1	231000254	231000442	188	+	utr3	ARV1	0.809816942856944	1	0.877518613641414	1	0.950382883369465	0.998424628303129	0.376288038751176	0.168671205020659	0.389077763724292	0.599334226255286	0.207616833730517
chr1	231019627	231020077	450	-	utr3	FAM89A	0.870173690625147	1	0.775945441465336	1	0.829891836398089	0.998424628303129	-0.158166160391103	0.0552524518278096	0.806395752231717	0.899810205871391	-0.213418612218912
chr1	231224240	231224419	179	-	utr3	C1orf131	0.536640819943978	1	0.673093770846205	1	0.779187407207221	0.998424628303129	0.431169457036313	0.0242225830951761	0.884560940388747	0.942216912503266	0.406946873941137
chr1	231267713	231267853	140	+	exon	GNPAT	0.753397444194942	1	0.708786738120932	1	0.753861988492817	0.998424628303129	-0.216975845443198	0.083450346911126	0.634016817132046	0.795556694190644	-0.300426192354324
chr1	231335574	231336304	730	-	exon	EXOC8	0.821836594616539	1	0.743993397448697	1	0.575370984184984	0.998424628303129	0.128172045608776	0.20891695293517	0.341815195491875	0.55120245224057	-0.0807449073263938
chr1	231336420	231337289	869	+	utr5	SPRTN	0.346425519352955	1	0.58607219647408	1	0.672868402549996	0.998424628303129	0.11209895842049	-0.225677280145391	0.152673366048213	0.31451126455282	0.337776238565882
chr1	231337416	231337833	417	+	utr5	SPRTN	0.215381016834071	1	0.492480939062507	1	0.68331674223549	0.998424628303129	0.283581611526028	-0.225677280145391	0.152673366048213	0.31451126455282	0.509258891671419
chr1	231352759	231353026	267	+	utr3	SPRTN	0.901075575187274	1	0.993635226947114	1	0.970578737537596	0.998424628303129	0.0177571603194901	-0.225677280145391	0.152673366048213	0.31451126455282	0.243434440464881
chr1	231353136	231353350	214	+	exon	SPRTN	0.878628825781731	1	0.9857438521435	1	0.985347427554288	0.998424628303129	0.00897204676224884	-0.225677280145391	0.152673366048213	0.31451126455282	0.23464932690764
chr1	231366180	231366330	150	-	utr3	EGLN1	NA	NA	0.892525457460342	1	0.859427259871452	0.998424628303129	0.988412427545492	0.430998474538834	0.00165599948469471	0.00780164026374153	0.557413953006658
chr1	231421094	231421417	323	-	exon	EGLN1	0.881550296429842	1	0.956105925224456	1	0.982088055615258	0.998424628303129	0.390163488601736	0.430998474538834	0.00165599948469471	0.00780164026374153	-0.0408349859370979
chr1	231421596	231421829	233	-	exon	EGLN1	0.436434137968254	1	0.454165845123196	1	0.406276075702596	0.998424628303129	0.93854247506032	0.430998474538834	0.00165599948469471	0.00780164026374153	0.507544000521485
chr1	231421889	231422250	361	-	utr5	EGLN1	0.430196882282475	1	0.426443323383498	1	0.331537586708901	0.998424628303129	0.7650005468516	0.430998474538834	0.00165599948469471	0.00780164026374153	0.334002072312765
chr1	231694033	231694772	739	+	utr3	TSNAX-DISC1	0.424255655733831	1	0.566879420975885	1	0.71272439238834	0.998424628303129	0.218804742781904	1.36576942382095	0.737844901118878	NA	-1.14696468103905
chr1	232464928	232465338	410	-	exon	SIPA1L2	0.994605296053823	1	0.90378751438567	1	0.947419891411572	0.998424628303129	-0.657846763949305	-0.715170873423835	1.46725143391568e-05	0.000116909903331555	0.0573241094745299
chr1	232514070	232514490	420	-	exon	SIPA1L2	0.853707445982874	1	0.806283743282409	1	0.882766660915813	0.998424628303129	-0.85627318229536	-0.715170873423835	1.46725143391568e-05	0.000116909903331555	-0.141102308871525
chr1	232514884	232515108	224	-	exon	SIPA1L2	0.901908586457982	1	0.989978097364901	1	0.987702089966481	0.998424628303129	-0.918556605336163	-0.715170873423835	1.46725143391568e-05	0.000116909903331555	-0.203385731912329
chr1	232805714	232806238	524	+	exon	MAP10	0.716849014422411	1	0.81986871280354	1	0.806901884189964	0.998424628303129	0.295754275586277	0.341738037114623	0.0811727053561786	0.195749617845274	-0.0459837615283468
chr1	232806303	232806404	101	+	exon	MAP10	0.839907337768886	1	0.939944568503162	1	0.93703500835754	0.998424628303129	0.147812241812874	0.341738037114623	0.0811727053561786	0.195749617845274	-0.193925795301749
chr1	232806931	232807108	177	+	exon	MAP10	0.691943844822151	1	0.771224615520057	1	0.813889832829646	0.998424628303129	0.726068692030888	0.341738037114623	0.0811727053561786	0.195749617845274	0.384330654916265
chr1	232807441	232807667	226	+	exon	MAP10	0.216411941505888	1	0.224748289420353	1	0.277832052465934	0.998424628303129	0.241738638433021	0.341738037114623	0.0811727053561786	0.195749617845274	-0.0999993986816022
chr1	232807783	232807992	209	+	exon	MAP10	0.761760559102723	1	0.699358991841933	1	0.736222621310159	0.998424628303129	0.25294781259441	0.341738037114623	0.0811727053561786	0.195749617845274	-0.088790224520213
chr1	232983525	232983687	162	+	utr3	NTPCR	0.954091834663047	1	0.949371021205351	1	0.969046134456531	0.998424628303129	-0.19224741400726	-0.516349181932162	0.0124008346356363	0.0437087714063233	0.324101767924902
chr1	232984264	232984398	134	-	utr3	PCNX2	0.857344121750477	1	0.779669906371859	1	0.932905260819366	0.998424628303129	-0.121209899563169	-0.454834003293254	0.00902652633576263	0.0333900623496572	0.333624103730085
chr1	232985977	232986080	103	-	exon	PCNX2	0.888583931926904	1	0.932588234200838	1	0.940180878150328	0.998424628303129	-1.15897697834441	-0.454834003293254	0.00902652633576263	0.0333900623496572	-0.704142975051152
chr1	233258093	233259209	1116	-	utr5	PCNX2	0.708494965285562	1	0.92793656974716	1	0.955573609750445	0.998424628303129	-0.423586799580419	-0.454834003293254	0.00902652633576263	0.0333900623496572	0.0312472037128355
chr1	233327765	233328686	921	+	utr5	RP5-862P8.2	0.56791413886452	1	0.571510294740131	1	0.192543209933969	0.998424628303129	-0.260019844039235	-0.690090926104052	9.65025537035044e-08	1.14813536305644e-06	0.430071082064817
chr1	233379100	233379649	549	+	exon	RP5-862P8.2	0.634383082108346	1	0.596743630554668	1	0.622072371566613	0.998424628303129	-0.779216548460601	-0.690090926104052	9.65025537035044e-08	1.14813536305644e-06	-0.0891256223565485
chr1	233382258	233382795	537	+	utr3	RP5-862P8.2	0.197594575083683	1	0.287183934234682	1	0.363418232389575	0.998424628303129	-0.449754246311123	-0.690090926104052	9.65025537035044e-08	1.14813536305644e-06	0.240336679792929
chr1	233613767	233613942	175	+	utr5*	KCNK1	0.281093153942214	1	0.272253312091623	1	0.319863960021884	0.998424628303129	3.76231784743133	1.57254216278957	1.70310369794676e-12	3.84595224320397e-11	2.18977568464176
chr1	233666807	233666908	101	+	exon	KCNK1	0.587156612418498	1	0.555346754584043	1	0.730703562851152	0.998424628303129	1.29440365186332	1.57254216278957	1.70310369794676e-12	3.84595224320397e-11	-0.27813851092625
chr1	233671366	233671557	191	+	utr3	KCNK1	0.880246869035842	1	0.987711427087801	1	0.979030284768002	0.998424628303129	1.85879379380985	1.57254216278957	1.70310369794676e-12	3.84595224320397e-11	0.286251631020276
chr1	233904951	233905835	884	+	utr5	SLC35F3	1.23199208234001e-05	0.00828145077748958	1.259658681153e-05	0.254022769641315	3.9511646131405e-10	7.9418408724124e-06	4.59911064886935	0.876281181172864	0.0171077878817789	0.0569231680359723	3.72282946769649
chr1	233906033	233906205	172	+	intron	SLC35F3	0.636461966740611	1	0.619503267817208	1	0.77172023983689	0.998424628303129	-1.58472734337372	0.876281181172864	0.0171077878817789	0.0569231680359723	-2.46100852454658
chr1	234383719	234383946	227	+	utr3	COA6	0.67704585856708	1	0.779289904120218	1	0.674043302753218	0.998424628303129	0.599295559065583	-0.330978455775181	0.126355059237798	0.273913167396033	0.930274014840764
chr1	234607046	234607881	835	-	utr3	IRF2BP2	0.873712263460243	1	0.996777622593998	1	0.984599427849314	0.998424628303129	0.696951225244311	0.655499585410246	0.00495639005547635	0.0201296049521042	0.0414516398340645
chr1	234608512	234608793	281	-	exon	IRF2BP2	0.609286429076548	1	0.616678111905702	1	0.52870831980263	0.998424628303129	0.916315272164181	0.655499585410246	0.00495639005547635	0.0201296049521042	0.260815686753935
chr1	234608850	234609523	673	-	utr5	IRF2BP2	0.756157509776878	1	0.775254063198778	1	0.595376401334939	0.998424628303129	1.11741893216481	0.655499585410246	0.00495639005547635	0.0201296049521042	0.461919346754559
chr1	234610042	234610159	117	-	utr5*	IRF2BP2	0.629938278844716	1	0.618869324471554	1	0.557964162605054	0.998424628303129	1.40340780608691	0.655499585410246	0.00495639005547635	0.0201296049521042	0.747908220676661
chr1	235131729	235131958	229	-	utr3	ARID4B	0.724420700548493	1	0.663058389628778	1	0.574380452985969	0.998424628303129	0.068403744706468	0.603518013990967	5.31365766555851e-05	0.000374739747261935	-0.5351142692845
chr1	235160967	235161122	155	-	utr3	ARID4B	0.361285438694117	1	0.621017094908216	1	0.802779880367956	0.998424628303129	-0.089982551728995	0.603518013990967	5.31365766555851e-05	0.000374739747261935	-0.693500565719962
chr1	235181900	235182244	344	-	exon	ARID4B	0.776053673643377	1	0.716522566193927	1	0.712615802016746	0.998424628303129	0.466196489073942	0.603518013990967	5.31365766555851e-05	0.000374739747261935	-0.137321524917026
chr1	235327941	235328159	218	-	utr5	ARID4B	0.959123537231576	1	0.980698280573639	1	0.991105937308918	0.998424628303129	0.272214116205597	0.603518013990967	5.31365766555851e-05	0.000374739747261935	-0.33130389778537
chr1	235328597	235328720	123	+	utr5	GGPS1	0.605878833409929	1	0.566431380841112	1	0.748116408429016	0.998424628303129	-0.333929831115426	0.0682450675293439	0.669500852616135	0.819134209131044	-0.40217489864477
chr1	235328932	235329145	213	+	utr5	GGPS1	0.490064112320162	1	0.446758143664453	1	0.704590221475517	0.998424628303129	-0.827653258836199	0.0682450675293439	0.669500852616135	0.819134209131044	-0.895898326365543
chr1	235329361	235329849	488	+	exon	GGPS1	0.344637690201212	1	0.390559485366054	1	0.528724140559593	0.998424628303129	-0.841514539325709	0.0682450675293439	0.669500852616135	0.819134209131044	-0.909759606855053
chr1	235342156	235342391	235	+	exon	GGPS1	0.693356399251012	1	0.636837507326956	1	0.711730673573629	0.998424628303129	0.0101425827978953	0.0682450675293439	0.669500852616135	0.819134209131044	-0.0581024847314486
chr1	235450138	235450300	162	-	utr3	B3GALNT2	0.990070699052082	1	0.88525589016889	1	0.917903527885224	0.998424628303129	-0.647003868145842	-0.700674041912049	8.35516532402575e-06	7.02322479041693e-05	0.0536701737662075
chr1	235504228	235504388	160	-	utr5	B3GALNT2	0.368526305969141	1	0.360572699696586	1	0.312578163943731	0.998424628303129	0.177060479784433	-0.700674041912049	8.35516532402575e-06	7.02322479041693e-05	0.877734521696482
chr1	235759377	235759532	155	-	utr3	LYST	0.597086050297567	1	0.572691733343862	1	0.743863411957161	0.998424628303129	0.399036166266399	0.612424914197425	0.00146037361964474	0.00699223101125245	-0.213388747931026
chr1	235808816	235808964	148	-	exon	LYST	0.918780106085103	1	0.868620127141352	1	0.875518655441802	0.998424628303129	0.825097941012193	0.612424914197425	0.00146037361964474	0.00699223101125245	0.212673026814769
chr1	235944976	235945163	187	+	intergenic	NA	0.920798391705607	1	0.932658847363482	1	0.897195995642094	0.998424628303129	-1.32580019193149	NA	NA	NA	NA
chr1	236064932	236065129	197	-	utr5	NID1	0.852281170518645	1	0.890143280418438	1	0.883406951386012	0.998424628303129	0.528292235062651	0.365760453786764	0.108347127537843	0.244443158295099	0.162531781275887
chr1	236218419	236218555	136	-	utr3	ERO1B	0.70969712350446	1	0.732772407678269	1	0.70835069874227	0.998424628303129	1.85911588752811	0.559141750781424	0.00428516350840531	0.0177844139066264	1.29997413674669
chr1	236281761	236281932	171	-	utr5	ERO1B	0.638823573093877	1	0.673956056621691	1	0.749179205978736	0.998424628303129	0.92713258806798	0.559141750781424	0.00428516350840531	0.0177844139066264	0.367990837286556
chr1	236483161	236483265	104	+	utr3	EDARADD	0.840306384832729	1	0.726294698356836	1	0.659866464333161	0.998424628303129	-0.0189485546441133	1.36576942382095	0.737844901118878	NA	-1.38471797846506
chr1	236543182	236543298	116	+	exon	LGALS8	0.105838677125312	1	0.128807418345064	1	0.498218031132724	0.998424628303129	-0.101303802762379	1.2262743935451	3.50711636365011e-10	5.9800138080265e-09	-1.32757819630748
chr1	236547495	236547760	265	-	intron	RP11-385F5.4	0.764339299211029	1	0.703256115741574	1	0.742991553701285	0.998424628303129	-0.737654260742572	1.88190838262964	0.11229111254807	0.251155245855174	-2.61956264337222
chr1	236795394	236795570	176	+	utr5	MTR	0.396372345806404	1	0.444880813335285	1	0.62436761949911	0.998424628303129	0.72004587627289	0.930976964181286	3.15620612833662e-13	7.72795662996279e-12	-0.210931087908396
chr1	236894298	236894490	192	+	exon	MTR	0.0232963246370844	1	0.0656092107700705	1	0.291595352973796	0.998424628303129	1.37332700551181	0.930976964181286	3.15620612833662e-13	7.72795662996279e-12	0.442350041330528
chr1	236897651	236898298	647	+	utr3	MTR	0.597961417072141	1	0.560264197345361	1	0.510263176967335	0.998424628303129	0.734798936321663	0.930976964181286	3.15620612833662e-13	7.72795662996279e-12	-0.196178027859624
chr1	236899180	236899393	213	+	utr3	MTR	0.534954437163852	1	0.527259198270276	1	0.543067853547705	0.998424628303129	0.85837706041893	0.930976964181286	3.15620612833662e-13	7.72795662996279e-12	-0.0725999037623566
[truncated: 18,296 more rows]
