# Supplementary material for: Limits in the detection of m6A changes using MeRIP/m6A-seq
Source: Sci Rep. 2020 Apr 20;10:6590. doi: 10.1038/s41598-020-63355-3 (PMC7170965; doi:10.1038/s41598-020-63355-3)
Supplement: Supplementary file 3 — Supplementary information 3. [file 41598_2020_63355_MOESM3_ESM.zip › additional_file4_v2/macs2_deq_results/zhang_alkbh5_2017_deq_results.txt]

seqnames	start	end	width	strand	annot	main.gene	deseq2.p	deseq2.padj	edger.p	edger.padj	qnb.p	qnb.padj	peak.l2fc	gene.l2fc	gene.p	gene.padj	diff.l2fc
chr1	856224	856667	443	+	exon	LINC01128	0.833825898779016	1	0.682825574163282	1	0.567097132812677	0.969065940708613	-0.754596071156904	-0.142333935603392	0.638417765828494	0.755431951049791	-0.612262135553513
chr1	904366	904668	302	+	intergenic	NA	0.664137759276435	1	0.705418803504801	1	0.827749418538002	0.994348704198699	1.8326918210416	NA	NA	NA	NA
chr1	905377	905581	204	+	intron	RP11-54O7.16	0.244549995930183	1	0.206958123534901	1	0.295148741838392	0.903650695642327	1.54813734706582	1.73005022582132	0.0408107717899312	0.0891898994921248	-0.181912878755494
chr1	910378	910637	259	+	intron	RP11-54O7.16	0.676070754652113	1	0.738039453016607	1	0.779587691296447	0.994348704198699	1.37580409978724	1.73005022582132	0.0408107717899312	0.0891898994921248	-0.354246126034078
chr1	910858	911108	250	+	intron	RP11-54O7.16	0.402440868024282	1	0.277357819757075	1	0.151485090341714	0.843107375674873	0.273737670687019	1.73005022582132	0.0408107717899312	0.0891898994921248	-1.4563125551343
chr1	912467	912630	163	+	exon	RP11-54O7.1	0.385546396892366	1	0.258177236785436	1	0.208117293178465	0.873620437748825	-0.46528444990884	1.47530116820305	0.000637337554561564	0.00235244550501168	-1.94058561811189
chr1	912995	913359	364	+	exon	RP11-54O7.1	0.640346099162214	1	0.744468690386188	1	0.772399195618873	0.994348704198699	1.24118884109996	1.47530116820305	0.000637337554561564	0.00235244550501168	-0.234112327103088
chr1	917095	917403	308	-	exon	RP11-54O7.3	0.452103058743354	1	0.287826081246726	1	0.271984920714327	0.895444978266224	-0.0380342513197993	0.714853235518116	0.0258481741013507	0.0606400906465274	-0.752887486837915
chr1	917866	918126	260	-	exon	RP11-54O7.3	0.610484521072704	1	0.433197637919968	1	0.380429367165163	0.929286613657396	0.394749454960655	0.714853235518116	0.0258481741013507	0.0606400906465274	-0.32010378055746
chr1	919550	919897	347	-	exon	RP11-54O7.3	0.35754882847522	1	0.201904588829193	1	0.193630866236842	0.86644501783865	-0.197865198955261	0.714853235518116	0.0258481741013507	0.0606400906465274	-0.912718434473377
chr1	920233	920383	150	-	exon	RP11-54O7.3	0.718644936452063	1	0.790452459094141	1	0.84492002684847	0.994348704198699	-0.0289700971294151	0.714853235518116	0.0258481741013507	0.0606400906465274	-0.743823332647531
chr1	920491	920771	280	-	exon	RP11-54O7.3	0.333733441423699	1	0.38603944638863	1	0.261696732323721	0.889100750091364	-0.0568345697120761	0.714853235518116	0.0258481741013507	0.0606400906465274	-0.771687805230192
chr1	923924	924260	336	+	utr5	SAMD11	0.0500147627489907	1	0.0514631667600589	1	0.0917920512267679	0.794617510227244	2.24330863823349	1.84608797900028	7.85705259221928e-07	5.47727730674227e-06	0.397220659233209
chr1	924358	924523	165	+	utr5	SAMD11	0.832926706384359	1	0.752696730307015	1	0.822207813642575	0.994348704198699	2.00398420441801	1.84608797900028	7.85705259221928e-07	5.47727730674227e-06	0.157896225417735
chr1	924643	925292	649	+	utr5	SAMD11	0.43343678245657	1	0.535667642200857	1	0.399693241495436	0.937212728578905	1.18248773806264	1.84608797900028	7.85705259221928e-07	5.47727730674227e-06	-0.663600240937635
chr1	942540	943291	751	+	utr3	SAMD11	0.914758811958279	1	0.769963824539684	1	0.656644874209041	0.984843028604122	1.52807575687807	1.84608797900028	7.85705259221928e-07	5.47727730674227e-06	-0.318012222122205
chr1	943880	944093	213	+	utr3	SAMD11	0.650569042052749	1	0.492112163464157	1	0.477258031959055	0.951681528855427	0.692427861762759	1.84608797900028	7.85705259221928e-07	5.47727730674227e-06	-1.15366011723752
chr1	944345	944519	174	+	utr3	SAMD11	0.738524788156168	1	0.551429964548559	1	0.489729374733037	0.954896916323828	-0.00340033888269337	1.84608797900028	7.85705259221928e-07	5.47727730674227e-06	-1.84948831788297
chr1	944666	944870	204	-	utr3	NOC2L	0.840024030650743	1	0.898209645806768	1	0.866401213309414	0.994348704198699	0.257617893376259	0.68529634842588	1.77513394989688e-05	9.43289482373631e-05	-0.427678455049621
chr1	945095	945249	154	-	exon	NOC2L	0.857105104160206	1	0.607032499943627	1	0.619283042312861	0.978840010251177	-0.497751973868673	0.68529634842588	1.77513394989688e-05	9.43289482373631e-05	-1.18304832229455
chr1	955061	955379	318	-	intron	NOC2L	0.739770390011622	1	0.541423599324814	1	0.61289481082125	0.978610278386744	0.0545846791389177	0.68529634842588	1.77513394989688e-05	9.43289482373631e-05	-0.630711669286962
chr1	955992	956269	277	-	exon	NOC2L	0.439380830508619	1	0.296494912494243	1	0.354995383590429	0.926353915267285	-0.737011770143615	0.68529634842588	1.77513394989688e-05	9.43289482373631e-05	-1.4223081185695
chr1	956954	957341	387	-	exon	NOC2L	0.307336291176935	1	0.171653470619876	1	0.181593617377304	0.860661851114585	-0.484626018325148	0.68529634842588	1.77513394989688e-05	9.43289482373631e-05	-1.16992236675103
chr1	958983	959140	157	-	exon	NOC2L	0.613334004732138	1	0.413746473506001	1	0.477452690841353	0.951681528855427	-0.493817858931133	0.68529634842588	1.77513394989688e-05	9.43289482373631e-05	-1.17911420735701
chr1	959371	959585	214	+	utr5*	KLHL17	0.512529980182025	1	0.492889399153156	1	0.572697221867646	0.970388989180046	2.12309859509862	1.74663549595629	1.13820892002129e-17	5.3051764639916e-16	0.376463099142324
chr1	959672	960055	383	+	utr5*	KLHL17	0.753514223641041	1	0.834397016004919	1	0.866158854583961	0.994348704198699	1.53118652400859	1.74663549595629	1.13820892002129e-17	5.3051764639916e-16	-0.215448971947702
chr1	960415	960773	358	+	utr5	KLHL17	0.650503231358614	1	0.766491046061078	1	0.758013678932487	0.994348704198699	1.52465938831043	1.74663549595629	1.13820892002129e-17	5.3051764639916e-16	-0.221976107645864
chr1	960859	961411	552	+	exon	KLHL17	0.148213407397967	1	0.178567597545274	1	0.0727630765222017	0.771070575343666	1.8580181527529	1.74663549595629	1.13820892002129e-17	5.3051764639916e-16	0.111382656796604
chr1	964928	965104	176	+	utr3	KLHL17	0.991267564911358	1	0.814464735942066	1	0.868446468962932	0.994348704198699	1.02833754926064	1.74663549595629	1.13820892002129e-17	5.3051764639916e-16	-0.718297946695654
chr1	999028	999525	497	-	utr3	HES4	0.345495400920039	1	0.449105864234962	1	0.229110904028629	0.877983407984435	1.27990317098614	0.859210211879221	0.0115033799796967	0.030106038400848	0.420692959106915
chr1	999604	1000053	449	-	utr5	HES4	0.152566016247464	1	0.22695042087542	1	0.11818380487706	0.820986424923227	1.16856077556161	0.859210211879221	0.0115033799796967	0.030106038400848	0.30935056368239
chr1	1000131	1000895	764	-	utr5	HES4	0.621614051419287	1	0.815109175996409	1	0.782462190258253	0.994348704198699	1.58478725046752	0.859210211879221	0.0115033799796967	0.030106038400848	0.725577038588302
chr1	1013890	1014450	560	+	utr5	ISG15	0.585485727885273	1	0.422057923333431	1	0.249941749838669	0.884565569462493	0.193836471949307	1.23889086352754	1.9141434530257e-08	1.80786979107216e-07	-1.04505439157823
chr1	1020118	1020370	252	+	utr5	AGRN	0.550916260883771	1	0.70340756840315	1	0.474897339759908	0.951268568400347	0.700864921767733	1.04550171384687	1.11431788213864e-10	1.60752533892422e-09	-0.344636792079137
chr1	1022087	1022293	206	+	utr5	AGRN	0.397505524378622	1	0.596758700081058	1	0.556418845229661	0.968341615775734	0.173586597283523	1.04550171384687	1.11431788213864e-10	1.60752533892422e-09	-0.871915116563347
chr1	1034321	1034558	237	+	exon	AGRN	0.650197268747039	1	0.683104803234892	1	0.796245537916089	0.994348704198699	2.12951697341475	1.04550171384687	1.11431788213864e-10	1.60752533892422e-09	1.08401525956788
chr1	1035575	1035779	204	+	intron	AGRN	0.889924619219662	1	0.960285530863071	1	0.966145985849169	0.994348704198699	1.66946760570558	1.04550171384687	1.11431788213864e-10	1.60752533892422e-09	0.623965891858708
chr1	1037016	1037175	159	+	intron	AGRN	0.50250120743748	1	0.404200385768262	1	0.344821727869896	0.921519722471742	1.24444230272384	1.04550171384687	1.11431788213864e-10	1.60752533892422e-09	0.198940588876966
chr1	1038130	1038370	240	+	intron	AGRN	0.8037335646816	1	0.938938413132765	1	0.874329081881433	0.994348704198699	1.74498039377743	1.04550171384687	1.11431788213864e-10	1.60752533892422e-09	0.699478679930556
chr1	1038509	1038840	331	+	intron	AGRN	0.950124085184326	1	0.794077429189114	1	0.890884367100183	0.994348704198699	1.26370476716659	1.04550171384687	1.11431788213864e-10	1.60752533892422e-09	0.218203053319717
chr1	1039995	1040268	273	+	intron	AGRN	0.527422772307453	1	0.621216200331262	1	0.490650192318399	0.955026943577621	1.54186709020543	1.04550171384687	1.11431788213864e-10	1.60752533892422e-09	0.496365376358556
chr1	1041406	1041584	178	+	exon	AGRN	0.232121755675111	1	0.340014884148517	1	0.384855802440427	0.930125505817981	1.11198338049774	1.04550171384687	1.11431788213864e-10	1.60752533892422e-09	0.0664816666508679
chr1	1043189	1043342	153	+	exon	AGRN	0.487841663162268	1	0.340844148427651	1	0.537601472495936	0.96721341184032	-0.227644509256696	1.04550171384687	1.11431788213864e-10	1.60752533892422e-09	-1.27314622310357
chr1	1043436	1043637	201	+	exon	AGRN	0.444644097949807	1	0.313130830548442	1	0.298083468945857	0.905537332902585	0.195152199968519	1.04550171384687	1.11431788213864e-10	1.60752533892422e-09	-0.850349513878351
chr1	1044004	1044357	353	+	exon	AGRN	0.151851075100365	1	0.0921283443556313	1	0.055547284617156	0.730806093959335	-0.261176103555654	1.04550171384687	1.11431788213864e-10	1.60752533892422e-09	-1.30667781740252
chr1	1046300	1046904	604	+	exon	AGRN	0.473794890289786	1	0.694287325377828	1	0.695760877697403	0.988732004187712	0.817208375537578	1.04550171384687	1.11431788213864e-10	1.60752533892422e-09	-0.228293338309293
chr1	1047995	1048334	339	+	exon	AGRN	0.569517841743282	1	0.795310022953506	1	0.782230632707209	0.994348704198699	0.5486472312518	1.04550171384687	1.11431788213864e-10	1.60752533892422e-09	-0.49685448259507
chr1	1048760	1048951	191	+	exon	AGRN	0.846227728651671	1	0.660592825731623	1	0.547243052907164	0.96797328160074	0.354292121041433	1.04550171384687	1.11431788213864e-10	1.60752533892422e-09	-0.691209592805437
chr1	1049207	1049394	187	+	exon	AGRN	0.723098143423943	1	0.559832432989914	1	0.490077872231513	0.954908270772321	0.49966138984623	1.04550171384687	1.11431788213864e-10	1.60752533892422e-09	-0.54584032400064
chr1	1049479	1049681	202	+	exon	AGRN	0.817940721451452	1	0.653311841275863	1	0.58296150241928	0.971756557028119	0.415956935335303	1.04550171384687	1.11431788213864e-10	1.60752533892422e-09	-0.629544778511567
chr1	1050356	1050513	157	+	exon	AGRN	0.349042245657967	1	0.231321256529497	1	0.218934469247073	0.875110737732735	-0.0939264790197286	1.04550171384687	1.11431788213864e-10	1.60752533892422e-09	-1.1394281928666
chr1	1053655	1053858	203	+	exon	AGRN	0.728102867600869	1	0.521567379688608	1	0.60766923899632	0.977538303479649	-0.186229845999147	1.04550171384687	1.11431788213864e-10	1.60752533892422e-09	-1.23173155984602
chr1	1054760	1054948	188	+	exon	AGRN	0.805987574435031	1	0.613183058248042	1	0.570956292305067	0.969927125780502	0.209390096729491	1.04550171384687	1.11431788213864e-10	1.60752533892422e-09	-0.836111617117379
chr1	1054979	1055662	683	+	utr3	AGRN	0.536641071483839	1	0.816665473074831	1	0.685926930748534	0.987283561703103	0.167414564655582	1.04550171384687	1.11431788213864e-10	1.60752533892422e-09	-0.878087149191288
chr1	1063142	1063363	221	-	exon	RP11-54O7.18	0.778635219923003	1	0.602950903534325	1	0.659283352674398	0.984843028604122	1.0875437587089	1.95117070508709	0.0154895162756802	0.0389166140124293	-0.863626946378188
chr1	1065818	1066186	368	+	exon	RP11-465B22.3	0.450691164298187	1	0.55722436100134	1	0.59191368269057	0.97482466107053	0.331919252549983	1.29226316466461	0.00148785315627568	0.00501450898389411	-0.960343912114623
chr1	1082213	1083027	814	-	utr3	C1orf159	0.357843868840974	1	0.211399960741706	1	0.0959508340688474	0.801431324358216	-0.0316605013139801	1.22870447691503	5.89847905435909e-09	6.17099056779148e-08	-1.26036497822901
chr1	1092552	1092789	237	-	utr5	C1orf159	0.891420108170954	1	0.955678869582775	1	0.932790719135153	0.994348704198699	0.884143918007777	1.22870447691503	5.89847905435909e-09	6.17099056779148e-08	-0.34456055890725
chr1	1093071	1093221	150	-	intron	C1orf159	0.373263638720731	1	0.229583046307725	1	0.212525323286028	0.874859889442207	-0.3134145348494	1.22870447691503	5.89847905435909e-09	6.17099056779148e-08	-1.54211901176443
chr1	1093647	1093877	230	-	intron	C1orf159	0.989281523444272	1	0.835682347495209	1	0.860131389239124	0.994348704198699	0.48993404794571	1.22870447691503	5.89847905435909e-09	6.17099056779148e-08	-0.738770428969316
chr1	1217088	1217810	722	-	utr3	SDF4	0.347984736987669	1	0.556509142320754	1	0.628303264064006	0.979864722050941	-0.572561196948692	0.100981002185292	0.534830485490487	0.670610780648787	-0.673542199133984
chr1	1218557	1218752	195	-	utr3	SDF4	0.718596776001801	1	0.523004016577338	1	0.373757952651787	0.928185308045195	-1.1873383210181	0.100981002185292	0.534830485490487	0.670610780648787	-1.28831932320339
chr1	1218859	1219027	168	-	exon	SDF4	0.290918198274378	1	0.165082955912682	1	0.188453255707198	0.862640673717516	-1.28535750427375	0.100981002185292	0.534830485490487	0.670610780648787	-1.38633850645904
chr1	1223907	1224087	180	-	exon	SDF4	0.401780821532782	1	0.279544244094896	1	0.134441707821941	0.834363527383537	-1.3135321847104	0.100981002185292	0.534830485490487	0.670610780648787	-1.4145131868957
chr1	1228538	1229043	505	-	utr5	SDF4	0.150461486365698	1	0.0839945419149612	1	0.015136263598457	0.537611963398315	-0.903036121612379	0.100981002185292	0.534830485490487	0.670610780648787	-1.00401712379767
chr1	1232275	1233589	1314	+	utr3	B3GALT6	0.553386863161254	1	0.744100946846547	1	0.504336949499251	0.958700027049162	0.444136006906237	0.160774383554114	0.391418517437672	0.537793003337364	0.283361623352123
chr1	1233883	1234064	181	+	utr3	B3GALT6	0.891625479614148	1	0.93513711156366	1	0.77477871337228	0.994348704198699	-1.22101232644021	0.160774383554114	0.391418517437672	0.537793003337364	-1.38178670999432
chr1	1234127	1234964	837	+	utr3	B3GALT6	0.448538965452882	1	0.26135782550965	1	0.130743930905425	0.832121980081646	-1.13672650337302	0.160774383554114	0.391418517437672	0.537793003337364	-1.29750088692714
chr1	1236332	1236557	225	+	utr3*	B3GALT6	0.850954808546593	1	0.929992215164797	1	0.909833813432941	0.994348704198699	1.46360352866761	0.160774383554114	0.391418517437672	0.537793003337364	1.30282914511349
chr1	1238698	1238927	229	+	intergenic	NA	0.108164026596118	1	0.0420577676660361	1	0.226722898197262	0.875859366856111	1.53884383952779	NA	NA	NA	NA
chr1	1239471	1239650	179	+	intergenic	NA	0.980913420900604	1	0.92708405978886	1	0.811857354574866	0.994348704198699	2.63558666590324	NA	NA	NA	NA
chr1	1239833	1240449	616	+	intergenic	NA	0.504775941956923	1	0.585801473518265	1	0.55746497544787	0.968341615775734	1.92236132318912	NA	NA	NA	NA
chr1	1255017	1255490	473	-	utr3	UBE2J2	0.467495522170415	1	0.723231911739314	1	0.780108356521016	0.994348704198699	0.116288105517129	0.493110446620912	0.00292966070199463	0.00908439538679361	-0.376822341103784
chr1	1273119	1273420	301	-	utr5	UBE2J2	0.766516269308961	1	0.577388357220149	1	0.583661916981128	0.972146496129116	0.279024974928643	0.493110446620912	0.00292966070199463	0.00908439538679361	-0.214085471692269
chr1	1273662	1273849	187	-	utr5	UBE2J2	0.02586483727083	1	0.0396864166783179	1	0.00152518379979188	0.185693024619438	1.78005170069734	0.493110446620912	0.00292966070199463	0.00908439538679361	1.28694125407643
chr1	1274016	1275267	1251	+	exon	RP5-902P8.10	0.827017531553854	1	0.597062749927757	1	0.516784440226395	0.962697116027883	0.514169652749252	1.0282722596022	0.028008610728137	0.0648233132728248	-0.514102606852945
chr1	1278998	1279186	188	+	exon	RP5-902P8.10	0.854824015315068	1	0.680681451859614	1	0.698201554311002	0.988732004187712	0.37966986694731	1.0282722596022	0.028008610728137	0.0648233132728248	-0.648602392654888
chr1	1284423	1286036	1613	+	exon	SCNN1D	0.82162277627691	1	0.585094108548088	1	0.402039514198912	0.939284367767316	1.48931005440901	1.66555660076001	1.53908106902312e-13	3.64816616452138e-12	-0.176246546350995
chr1	1291409	1291848	439	+	utr3	SCNN1D	0.611498255859206	1	0.769595199316078	1	0.727729961712349	0.99225045149692	1.46750954590662	1.66555660076001	1.53908106902312e-13	3.64816616452138e-12	-0.198047054853382
chr1	1292860	1293033	173	-	utr3	ACAP3	0.375998441100423	1	0.545845919005822	1	0.657146264126128	0.984843028604122	0.983596249764608	1.8508534739411	4.65190171458757e-28	8.19523159685139e-26	-0.867257224176494
chr1	1293588	1293755	167	-	exon	ACAP3	0.911534822945561	1	0.735736580624724	1	0.700438321285175	0.989133873122464	1.01576090501066	1.8508534739411	4.65190171458757e-28	8.19523159685139e-26	-0.835092568930438
chr1	1293870	1294022	152	-	exon	ACAP3	0.334059373286969	1	0.263135830987947	1	0.1007739239922	0.809408424181917	1.01751639680839	1.8508534739411	4.65190171458757e-28	8.19523159685139e-26	-0.833337077132714
chr1	1294436	1294736	300	-	exon	ACAP3	0.437029557671063	1	0.596913320648537	1	0.372066544098612	0.928185308045195	1.99210660660112	1.8508534739411	4.65190171458757e-28	8.19523159685139e-26	0.141253132660019
chr1	1296558	1296710	152	-	exon	ACAP3	0.11406385101813	1	0.0629546256713993	1	0.0686357541457573	0.762093546032201	0.858688599994243	1.8508534739411	4.65190171458757e-28	8.19523159685139e-26	-0.99216487394686
chr1	1297844	1298045	201	-	exon	ACAP3	0.446744544040038	1	0.351702906657486	1	0.328343128490745	0.916633931145962	0.686172225179609	1.8508534739411	4.65190171458757e-28	8.19523159685139e-26	-1.16468124876149
chr1	1298104	1298377	273	-	exon	ACAP3	0.709405199042711	1	0.524570418749805	1	0.664354597640087	0.984980353413801	1.11060627959213	1.8508534739411	4.65190171458757e-28	8.19523159685139e-26	-0.74024719434897
chr1	1299717	1300896	1179	-	utr3	ACAP3	0.448570479267132	1	0.277807196404421	1	0.236395144255059	0.879796628379233	0.536836588396577	1.8508534739411	4.65190171458757e-28	8.19523159685139e-26	-1.31401688554453
chr1	1303223	1303375	152	-	utr3	ACAP3	0.45014562568278	1	0.298718598286661	1	0.421779348119564	0.941652863973097	0.603116499089631	1.8508534739411	4.65190171458757e-28	8.19523159685139e-26	-1.24773697485147
chr1	1303560	1303711	151	-	exon	ACAP3	0.956516766265397	1	0.796917416592389	1	0.908131851045178	0.994348704198699	1.1732648247172	1.8508534739411	4.65190171458757e-28	8.19523159685139e-26	-0.677588649223905
chr1	1305499	1305685	186	-	exon	ACAP3	0.908031684513253	1	0.907533011972882	1	0.916333090403332	0.994348704198699	1.28369908239611	1.8508534739411	4.65190171458757e-28	8.19523159685139e-26	-0.567154391544992
chr1	1306289	1306579	290	-	intron	ACAP3	0.534341307669837	1	0.393886871031269	1	0.39366636798362	0.935229915279599	0.820623850028293	1.8508534739411	4.65190171458757e-28	8.19523159685139e-26	-1.03022962391281
chr1	1306963	1307230	267	-	exon	ACAP3	0.352112623431761	1	0.223301965997362	1	0.171020183460826	0.853880200320055	0.6702444230549	1.8508534739411	4.65190171458757e-28	8.19523159685139e-26	-1.1806090508862
chr1	1307364	1307841	477	-	utr5	ACAP3	0.358158530661771	1	0.469686845019302	1	0.141869526111228	0.836785142865444	1.3373872060475	1.8508534739411	4.65190171458757e-28	8.19523159685139e-26	-0.513466267893602
chr1	1307987	1308287	300	-	utr5	ACAP3	0.60549866033697	1	0.667300821704345	1	0.755089936034088	0.994348704198699	1.03555915500114	1.8508534739411	4.65190171458757e-28	8.19523159685139e-26	-0.815294318939963
chr1	1309019	1309243	224	+	utr5	PUSL1	0.819757797806285	1	0.936146517533066	1	0.954385382456533	0.994348704198699	1.29457553831326	1.12579860629413	7.8066822645976e-06	4.45961283090011e-05	0.168776932019128
chr1	1309660	1309823	163	+	utr5	PUSL1	0.254685165758979	1	0.163791301053317	1	0.200224608616234	0.868298492017748	0.352165787570597	1.12579860629413	7.8066822645976e-06	4.45961283090011e-05	-0.773632818723534
chr1	1311704	1311976	272	-	utr3	CPSF3L	0.508454298633856	1	0.725709165611091	1	0.820156931049022	0.994348704198699	0.317622930668612	1.12369961578738	4.84499734725552e-13	1.06242410184333e-11	-0.806076685118768
chr1	1312050	1313760	1710	-	utr3	CPSF3L	0.751825097287461	1	0.487799868595318	1	0.469851684137783	0.949727358698757	0.262229828785182	1.12369961578738	4.84499734725552e-13	1.06242410184333e-11	-0.861469787002199
chr1	1313851	1314790	939	-	utr3	CPSF3L	0.378819036572378	1	0.614978855452369	1	0.63064479290757	0.980199857026586	0.580611017825415	1.12369961578738	4.84499734725552e-13	1.06242410184333e-11	-0.543088597961965
chr1	1314889	1315688	799	-	utr3	CPSF3L	0.79624718723209	1	0.925335426874607	1	0.954675400292609	0.994348704198699	0.151278001665125	1.12369961578738	4.84499734725552e-13	1.06242410184333e-11	-0.972421614122255
chr1	1315823	1316010	187	-	intron	CPSF3L	0.890782821581813	1	0.943940379784094	1	0.813969946372741	0.994348704198699	-0.0909212357247871	1.12369961578738	4.84499734725552e-13	1.06242410184333e-11	-1.21462085151217
chr1	1317463	1317639	176	-	exon	RP5-890O3.9	0.547892275360407	1	0.699689300364484	1	0.655082956330915	0.984576292965875	-0.347009456053207	0.0229231370609617	0.949858821077321	0.970350639960458	-0.369932593114169
chr1	1318867	1319714	847	-	utr3	CPSF3L	0.99836632749315	1	0.717177890827928	1	0.632027880088119	0.980199857026586	0.450709169886565	1.12369961578738	4.84499734725552e-13	1.06242410184333e-11	-0.672990445900815
chr1	1320490	1320669	179	-	utr3	CPSF3L	0.0519393584596199	1	0.0285305591527019	1	0.0178392177153697	0.565884511177202	-0.180181723457038	1.12369961578738	4.84499734725552e-13	1.06242410184333e-11	-1.30388133924442
chr1	1320902	1321181	279	-	utr3	CPSF3L	0.226926774965853	1	0.132265655454802	1	0.0999723168090305	0.808909277993046	-0.0466655802885204	1.12369961578738	4.84499734725552e-13	1.06242410184333e-11	-1.1703651960759
chr1	1324781	1325085	304	+	utr5	CPTP	0.406922561814136	1	0.536327122189648	1	0.345328787395837	0.921806444840377	1.73012390587901	1.69320098364165	1.40524309410879e-18	7.41426229450087e-17	0.0369229222373577
chr1	1327164	1328815	1651	+	utr3	CPTP	0.16704873748189	1	0.0786738903069845	1	0.0118151511700619	0.495629648429811	0.481660231071462	1.69320098364165	1.40524309410879e-18	7.41426229450087e-17	-1.21154075257019
chr1	1333641	1333794	153	+	exon	TAS1R3	0.344720184178055	1	0.230343576989488	1	0.371951015349109	0.928185308045195	1.08074465892115	0.855463574664292	0.141628260621018	0.24798069802721	0.225281084256856
chr1	1335474	1335708	234	-	utr3	DVL1	0.0789852902597318	1	0.142820438351337	1	0.187780911873986	0.862640673717516	0.962516447128958	1.32558009099984	1.68042839876783e-15	5.59819640281821e-14	-0.363063643870882
chr1	1335840	1336609	769	-	utr3	DVL1	0.927914042275894	1	0.806774538947106	1	0.787273215119099	0.994348704198699	0.682136186054795	1.32558009099984	1.68042839876783e-15	5.59819640281821e-14	-0.643443904945045
chr1	1338376	1338727	351	-	exon	DVL1	0.373497114343696	1	0.248387828558679	1	0.222664086427056	0.875110737732735	0.240250858983835	1.32558009099984	1.68042839876783e-15	5.59819640281821e-14	-1.085329232016
chr1	1340276	1340604	328	-	exon	DVL1	0.343485770338954	1	0.255375879434928	1	0.212976802636835	0.874859889442207	0.146569910819732	1.32558009099984	1.68042839876783e-15	5.59819640281821e-14	-1.17901018018011
chr1	1341727	1341928	201	-	exon	DVL1	0.684604556260554	1	0.534701674168497	1	0.352576280448802	0.924474953149883	0.648774361396716	1.32558009099984	1.68042839876783e-15	5.59819640281821e-14	-0.676805729603124
chr1	1342071	1342259	188	-	exon	DVL1	0.104676594819014	1	0.06593325036424	1	0.0188398697137046	0.570186495458497	0.464030344478898	1.32558009099984	1.68042839876783e-15	5.59819640281821e-14	-0.861549746520943
chr1	1342416	1342577	161	-	exon	DVL1	0.741139684940235	1	0.541363179949083	1	0.508115968681902	0.959042531831917	0.151810722147479	1.32558009099984	1.68042839876783e-15	5.59819640281821e-14	-1.17376936885236
chr1	1348966	1349139	173	-	utr5	DVL1	0.333343702409129	1	0.408064771870011	1	0.399406380190171	0.937193762937476	0.308771062143476	1.32558009099984	1.68042839876783e-15	5.59819640281821e-14	-1.01680902885636
chr1	1349661	1349927	266	-	utr5*	DVL1	0.961494733141509	1	0.856083419534593	1	0.887023464753435	0.994348704198699	1.862015319611	1.32558009099984	1.68042839876783e-15	5.59819640281821e-14	0.536435228611164
chr1	1351378	1352698	1320	-	utr3	MXRA8	0.842750963561199	1	0.594561022985772	1	0.490473119037544	0.955026943577621	0.90986484245646	1.44953885302234	1.41499843260672e-08	1.37260790560096e-07	-0.539674010565877
chr1	1352858	1353406	548	-	utr3	MXRA8	0.692974775707441	1	0.903986888708188	1	0.846525318667436	0.994348704198699	0.792868949243515	1.44953885302234	1.41499843260672e-08	1.37260790560096e-07	-0.656669903778823
chr1	1353474	1353808	334	-	utr3	MXRA8	0.589554929741315	1	0.416588195070402	1	0.415543761473053	0.941652863973097	0.784241418424903	1.44953885302234	1.41499843260672e-08	1.37260790560096e-07	-0.665297434597435
chr1	1354256	1354707	451	-	exon	MXRA8	0.511537689896322	1	0.377936276628174	1	0.272051054814048	0.895444978266224	0.909689353129686	1.44953885302234	1.41499843260672e-08	1.37260790560096e-07	-0.539849499892652
chr1	1355548	1355722	174	-	exon	MXRA8	0.533742261345982	1	0.552919287752735	1	0.587063753147803	0.973216648627085	2.15377540589651	1.44953885302234	1.41499843260672e-08	1.37260790560096e-07	0.704236552874169
chr1	1356695	1357424	729	-	exon	MXRA8	0.760294375938199	1	0.978911155113303	1	0.984985069846756	0.994348704198699	0.731811182946641	1.44953885302234	1.41499843260672e-08	1.37260790560096e-07	-0.717727670075697
chr1	1360564	1360813	249	-	intron	MXRA8	0.748664777012614	1	0.57633173382284	1	0.581020977798602	0.971652758183655	-0.0660902704115024	1.44953885302234	1.41499843260672e-08	1.37260790560096e-07	-1.51562912343384
chr1	1361130	1361678	548	-	utr5	MXRA8	0.291527387140614	1	0.427285266223466	1	0.324312159228667	0.912894831254488	0.168897100889197	1.44953885302234	1.41499843260672e-08	1.37260790560096e-07	-1.28064175213314
chr1	1373821	1373990	169	-	exon	AURKAIP1	0.753253049861952	1	0.496640706651568	1	0.55288201119072	0.96797328160074	0.0417190648238075	1.26374735587382	2.9998724371249e-14	8.02591354220752e-13	-1.22202829105002
chr1	1374065	1374556	491	-	exon	AURKAIP1	0.394185879453731	1	0.224295875990074	1	0.268266289863169	0.893077492250234	0.341024644856493	1.26374735587382	2.9998724371249e-14	8.02591354220752e-13	-0.92272271101733
chr1	1374731	1375360	629	-	utr5	AURKAIP1	0.216898787343677	1	0.342235461285539	1	0.115614186757151	0.820886039981824	1.02370767566569	1.26374735587382	2.9998724371249e-14	8.02591354220752e-13	-0.240039680208129
chr1	1385997	1386302	305	-	exon	CCNL2	0.633961574984786	1	0.801909462606149	1	0.808042272490091	0.994348704198699	-0.226302464525738	0.119949881138163	0.424447770972455	0.568482717800103	-0.346252345663901
chr1	1386929	1387647	718	-	utr3	CCNL2	0.906832764893173	1	0.635393200530166	1	0.712191447381747	0.989883094808667	-0.0828152961732404	0.119949881138163	0.424447770972455	0.568482717800103	-0.202765177311404
chr1	1391325	1391554	229	-	utr3	CCNL2	0.505710381953009	1	0.785746016914332	1	0.802940204603966	0.994348704198699	-0.31729322086997	0.119949881138163	0.424447770972455	0.568482717800103	-0.437243102008133
chr1	1399101	1399353	252	-	utr5	CCNL2	0.246315900885661	1	0.38896533307208	1	0.304463270427044	0.908459715395369	1.03736268879434	0.119949881138163	0.424447770972455	0.568482717800103	0.91741280765618
chr1	1399519	1401390	1871	+	exon	RP4-758J18.2	0.383507637988597	1	0.209885565060125	1	0.138423427305425	0.835680000469954	-0.219308276629869	0.836949697364192	1.21846777130163e-05	6.68677614303546e-05	-1.05625797399406
chr1	1406994	1407636	642	-	utr5	MRPL20	0.746340203054888	1	0.977074238769158	1	0.977274340945638	0.994348704198699	-0.100085827807037	0.246442979437431	0.13328941196677	0.236236703552325	-0.346528807244468
chr1	1418982	1419647	665	-	utr3	ANKRD65	0.417238704943455	1	0.329806369862452	1	0.129046931621351	0.830929685971768	2.39473410983042	3.11090946429887	1.42903005080973e-10	2.0172533937312e-09	-0.716175354468448
chr1	1420813	1421300	487	-	utr5	ANKRD65	0.677354982537712	1	0.552789362925795	1	0.425805487787367	0.941726709595447	2.24211698679379	3.11090946429887	1.42903005080973e-10	2.0172533937312e-09	-0.868792477505083
chr1	1425885	1426039	154	+	intergenic	NA	0.441268756044545	1	0.243033730551598	1	0.330655735948627	0.917015890958599	-0.566936834172077	NA	NA	NA	NA
chr1	1427591	1427857	266	+	exon	TMEM88B	0.0583164240748593	1	0.0405908778511069	1	0.126173429919986	0.829510390055058	1.51149603679293	1.35407089409259	0.276073650598968	0.415494290535391	0.157425142700334
chr1	1430351	1430745	394	-	exon	RP4-758J18.10	0.370175480451849	1	0.458308085268559	1	0.401646685412472	0.939040722437414	0.146420928373774	1.03716732399086	0.100635810768174	0.188334284682103	-0.890746395617083
chr1	1434360	1434535	175	-	exon	RP4-758J18.10	0.357280969990099	1	0.226841497572787	1	0.278383859111509	0.898926450347569	0.59142301094637	1.03716732399086	0.100635810768174	0.188334284682103	-0.445744313044487
chr1	1440250	1440538	288	+	utr3	VWA1	0.399925216894841	1	0.240843890258384	1	0.135569235145597	0.834363527383537	-1.51620871463945	-0.529110297329528	0.46057676704679	0.603173268147441	-0.987098417309925
chr1	1495889	1496143	254	+	utr3	ATAD3B	0.514820944024176	1	0.686586285239272	1	0.749501055366076	0.994348704198699	1.23693723539951	1.57710594661363	4.80948435875814e-14	1.2497445106233e-12	-0.340168711214123
chr1	1511598	1511980	382	+	utr5*	ATAD3A	0.99406696460407	1	0.849021721241747	1	0.785898375523519	0.994348704198699	0.850781909096905	0.919054240305948	1.62794463358294e-06	1.07331788908729e-05	-0.0682723312090435
chr1	1520125	1520288	163	+	exon	ATAD3A	0.817890705943481	1	0.990619318472106	1	0.965545165739655	0.994348704198699	0.239011087994029	0.919054240305948	1.62794463358294e-06	1.07331788908729e-05	-0.68004315231192
chr1	1533923	1534126	203	+	utr3	ATAD3A	0.936688984360603	1	0.755834465919678	1	0.704128610661203	0.989322066347328	0.464046793196249	0.919054240305948	1.62794463358294e-06	1.07331788908729e-05	-0.4550074471097
chr1	1534296	1534574	278	+	utr3	ATAD3A	0.922380308593469	1	0.709960073173678	1	0.653464406712048	0.984576292965875	0.409875351127622	0.919054240305948	1.62794463358294e-06	1.07331788908729e-05	-0.509178889178327
chr1	1535210	1535553	343	-	utr3	TMEM240	0.43356946351589	1	0.260672269776715	1	0.228389592415936	0.877338560955991	-1.56770234477876	0.206982110272703	0.660800201734564	0.773095237406445	-1.77468445505146
chr1	1542057	1542266	209	-	utr3	SSU72	0.25623544252364	1	0.169230801410484	1	0.158320862472046	0.844113470877651	-0.792868961709381	0.344555197009403	0.0267861489864202	0.0624389397992491	-1.13742415871878
chr1	1543941	1544098	157	-	exon	SSU72	0.518838313836488	1	0.400939206229476	1	0.407793546424232	0.940346789631132	-0.940192425220949	0.344555197009403	0.0267861489864202	0.0624389397992491	-1.28474762223035
chr1	1564857	1565018	161	-	exon	SSU72	0.176486173669392	1	0.325644900550153	1	0.399151311720189	0.937193762937476	0.559447102784924	0.344555197009403	0.0267861489864202	0.0624389397992491	0.214891905775521
chr1	1574494	1574825	331	-	utr5	SSU72	0.998469807367872	1	0.746313998119698	1	0.702625712939287	0.989133873122464	0.971428916096641	0.344555197009403	0.0267861489864202	0.0624389397992491	0.626873719087238
chr1	1598186	1598350	164	-	utr3	FNDC10	0.768565204665005	1	0.86713723090469	1	0.947178287180974	0.994348704198699	-0.68660447744615	0.111317836564075	0.860043806977287	0.914085109639748	-0.797922314010225
chr1	1615125	1616098	973	+	utr5	MIB2	0.805396433551787	1	0.641461389888976	1	0.34220097710891	0.921510010843657	1.06868144836811	1.59261961215551	5.16273623836336e-19	2.93232133669665e-17	-0.523938163787396
chr1	1616402	1616616	214	+	utr5	MIB2	0.663345183477543	1	0.487227629063579	1	0.359769327471542	0.927759441418831	0.796818445152178	1.59261961215551	5.16273623836336e-19	2.93232133669665e-17	-0.795801167003329
chr1	1619413	1619683	270	+	intron	MIB2	0.467483409863273	1	0.573370224059064	1	0.612547516816063	0.978610278386744	1.95684731154864	1.59261961215551	5.16273623836336e-19	2.93232133669665e-17	0.364227699393131
chr1	1623274	1623913	639	+	utr3	MIB2	0.981138640674649	1	0.831281231565604	1	0.759056626162125	0.994348704198699	0.848207568070606	1.59261961215551	5.16273623836336e-19	2.93232133669665e-17	-0.744412044084901
chr1	1624064	1624307	243	+	exon	MIB2	0.915903856466886	1	0.934398696247815	1	0.954650760018297	0.994348704198699	1.60102677560579	1.59261961215551	5.16273623836336e-19	2.93232133669665e-17	0.00840716345028358
chr1	1624870	1625163	293	+	utr3	MIB2	0.0814123856216827	1	0.038221163904912	1	0.0348759784004583	0.660574416883677	-0.249867984110342	1.59261961215551	5.16273623836336e-19	2.93232133669665e-17	-1.84248759626585
chr1	1625232	1625623	391	+	utr3	MIB2	0.00803750380042046	1	0.00314932077389651	1	0.00112622434925602	0.158396334913755	-0.352584297123493	1.59261961215551	5.16273623836336e-19	2.93232133669665e-17	-1.945203909279
chr1	1626527	1626914	387	+	utr3	MIB2	0.351254140102182	1	0.244296273943237	1	0.144861679949998	0.837905776186791	-0.224982709582391	1.59261961215551	5.16273623836336e-19	2.93232133669665e-17	-1.8176023217379
chr1	1627203	1627406	203	+	utr3	MIB2	0.274014006045373	1	0.188531213175176	1	0.147883139217145	0.841602421636978	0.21117204944251	1.59261961215551	5.16273623836336e-19	2.93232133669665e-17	-1.381447562713
chr1	1628456	1628617	161	+	utr3	MIB2	0.140538915483351	1	0.0670349483544637	1	0.092046042148133	0.794626487017808	0.572342277506943	1.59261961215551	5.16273623836336e-19	2.93232133669665e-17	-1.02027733464856
chr1	1630201	1630515	314	+	utr3	MIB2	0.440564822612526	1	0.551960601344951	1	0.425609468277821	0.941726709595447	1.11173605015989	1.59261961215551	5.16273623836336e-19	2.93232133669665e-17	-0.480883561995613
chr1	1663272	1663529	257	-	utr3	SLC35E2B	0.874197974255863	1	0.872315624106257	1	0.853950884020527	0.994348704198699	-0.35722286178001	0.840478335309957	7.96232664646396e-08	6.68500994857402e-07	-1.19770119708997
chr1	1665073	1666021	948	-	utr3	SLC35E2B	0.548371813697007	1	0.335172419449628	1	0.197001936563789	0.867533575203651	0.365324004597728	0.840478335309957	7.96232664646396e-08	6.68500994857402e-07	-0.475154330712228
chr1	1672699	1672919	220	+	exon	RP11-345P4.6	0.647232963982755	1	0.487021509914513	1	0.424231235025217	0.941652863973097	0.874742835962964	1.65510526914017	6.53755540073536e-06	3.81427734129909e-05	-0.780362433177211
chr1	1712272	1712429	157	-	exon	RP1-283E3.8	0.768421180012314	1	0.575493090820379	1	0.515486309771847	0.962276857121604	-0.229040528502923	1.28750465321305	0.0230126586982376	0.0549428217547908	-1.51654518171597
chr1	1735287	1735437	150	-	exon	RP1-283E3.8	0.69323652719647	1	0.520057276729113	1	0.604693899401323	0.977092710871521	1.41971252569541	1.28750465321305	0.0230126586982376	0.0549428217547908	0.132207872482358
chr1	1752859	1753148	289	-	utr3	NADK	0.979304970877236	1	0.747825184804484	1	0.794576048412308	0.994348704198699	-0.263465397658249	0.348769192592651	0.029302309309713	0.0672781539574015	-0.6122345902509
chr1	1760314	1760727	413	-	intron	NADK	0.662366811152253	1	0.804776635602695	1	0.822152582885395	0.994348704198699	0.890564485856324	0.348769192592651	0.029302309309713	0.0672781539574015	0.541795293263673
chr1	1789187	1789340	153	-	exon	GNB1	0.858470342876441	1	0.899366725700743	1	0.998823914465824	0.998946374384226	-0.167433047243466	-0.27401576922305	0.066849992297965	0.134658686035862	0.106582721979584
chr1	1890784	1891150	366	-	utr5	GNB1	0.00181136618935509	1	0.00347024892526737	1	6.90752996519857e-05	0.0268319163981491	1.89709309082509	-0.27401576922305	0.066849992297965	0.134658686035862	2.17110886004814
chr1	1891559	1892101	542	+	exon	RP1-140A9.1	0.538288803259617	1	0.397774242586452	1	0.414462865052881	0.941652863973097	1.5152179441036	1.3148003090949	0.105678055168679	0.195918613292295	0.200417635008703
chr1	1985257	1985446	189	-	exon	CFAP74	0.500774443218919	1	0.551453694796842	1	0.407899507946432	0.940370373216129	0.275283732959603	0.957188161432189	0.0420529307827668	0.0914718347925244	-0.681904428472585
chr1	2180440	2180737	297	+	intron	PRKCZ	0.360404094371307	1	0.369119200481102	1	0.386422953747612	0.93062002327005	0.875625429669923	0.0588638273402875	0.882558356671387	0.928746925243044	0.816761602329636
chr1	2184541	2185362	821	-	utr3	FAAP20	0.430293474419038	1	0.261997581350964	1	0.174177133322171	0.85522929507628	-0.868748972118092	1.30448892174388	1.37950446879685e-14	3.90696715222739e-13	-2.17323789386197
chr1	2187048	2187200	152	-	utr3	FAAP20	0.693078527486095	1	0.799301237403872	1	0.874896756706611	0.994348704198699	-0.413470178846713	1.30448892174388	1.37950446879685e-14	3.90696715222739e-13	-1.71795910059059
chr1	2187708	2187929	221	-	intron	FAAP20	0.39912904265649	1	0.450676153162324	1	0.492612220341916	0.955101273073431	-0.358973414181299	1.30448892174388	1.37950446879685e-14	3.90696715222739e-13	-1.66346233592518
chr1	2189638	2190086	448	-	utr3	FAAP20	0.697564532518529	1	0.521266858768806	1	0.47567766810997	0.951588644975656	0.272180445490552	1.30448892174388	1.37950446879685e-14	3.90696715222739e-13	-1.03230847625332
chr1	2190228	2191411	1183	-	exon	FAAP20	0.262722350723018	1	0.15441963491005	1	0.0608633601355113	0.745469544162279	0.653679444026807	1.30448892174388	1.37950446879685e-14	3.90696715222739e-13	-0.650809477717069
chr1	2192004	2192870	866	-	utr3	FAAP20	0.472806362048159	1	0.707398009856306	1	0.561707258594256	0.968435462207428	1.13882346104611	1.30448892174388	1.37950446879685e-14	3.90696715222739e-13	-0.165665460697767
chr1	2193682	2194226	544	-	exon	FAAP20	0.394113610583642	1	0.222859150450798	1	0.142248374450464	0.837442086603117	0.0506227297295605	1.30448892174388	1.37950446879685e-14	3.90696715222739e-13	-1.25386619201432
chr1	2204143	2204297	154	-	intron	FAAP20	0.302304525383583	1	0.236166840034058	1	0.338910576267025	0.920104240337989	1.70253121443876	1.30448892174388	1.37950446879685e-14	3.90696715222739e-13	0.398042292694881
chr1	2205401	2205645	244	-	intron	FAAP20	0.563132244514687	1	0.594919007532601	1	0.691218262391028	0.98788691979826	2.26279131438396	1.30448892174388	1.37950446879685e-14	3.90696715222739e-13	0.958302392640085
chr1	2212229	2212469	240	-	exon	FAAP20	0.822914340076683	1	0.946317742506567	1	0.940107525792608	0.994348704198699	1.77299705645568	1.30448892174388	1.37950446879685e-14	3.90696715222739e-13	0.468508134711802
chr1	2228691	2229692	1001	+	utr5	SKI	0.526516516344078	1	0.32858982743331	1	0.160336386607006	0.845664340743209	0.747425865575384	0.977568679073187	1.7968371402572e-08	1.70715952795551e-07	-0.230142813497802
chr1	2280955	2281126	171	+	intron	SKI	0.466205264316241	1	0.541152075925055	1	0.512164813196579	0.960829908453884	1.11771859488716	0.977568679073187	1.7968371402572e-08	1.70715952795551e-07	0.140149915813976
chr1	2303754	2304059	305	+	exon	SKI	0.636180827170733	1	0.478720879289101	1	0.379348769278665	0.929286613657396	0.812446934250609	0.977568679073187	1.7968371402572e-08	1.70715952795551e-07	-0.165121744822577
chr1	2304195	2304510	315	+	exon	SKI	0.441771044126756	1	0.346942014913651	1	0.210142849591165	0.873993327576669	0.244444146866457	0.977568679073187	1.7968371402572e-08	1.70715952795551e-07	-0.73312453220673
chr1	2305915	2306206	291	+	exon	SKI	0.2153144136365	1	0.118923142553095	1	0.0944325318473998	0.798920918070146	0.268917216310707	0.977568679073187	1.7968371402572e-08	1.70715952795551e-07	-0.70865146276248
chr1	2306471	2306864	393	+	utr3	SKI	0.357091338005598	1	0.499872442529202	1	0.180845548417192	0.859983023895002	0.961593715745946	0.977568679073187	1.7968371402572e-08	1.70715952795551e-07	-0.0159749633272404
chr1	2307100	2307616	516	+	utr3	SKI	0.454591727610481	1	0.277041336015522	1	0.132203290609678	0.833055260515231	0.364935613967396	0.977568679073187	1.7968371402572e-08	1.70715952795551e-07	-0.612633065105791
chr1	2308157	2308354	197	+	utr3	SKI	0.54763090472258	1	0.754613182423595	1	0.846354369615844	0.994348704198699	-0.000179498811861425	0.977568679073187	1.7968371402572e-08	1.70715952795551e-07	-0.977748177885048
chr1	2308988	2309199	211	+	utr3	SKI	0.490280956156172	1	0.321974039937325	1	0.339970563202922	0.920706793888737	0.706367708438485	0.977568679073187	1.7968371402572e-08	1.70715952795551e-07	-0.271200970634702
chr1	2316111	2316961	850	+	intergenic	NA	0.837937504593716	1	0.975038401522685	1	0.948360265463107	0.994348704198699	0.701028804219692	NA	NA	NA	NA
chr1	2318922	2319155	233	+	intergenic	NA	0.155011637862128	1	0.0616379987757232	1	0.0376300960898777	0.669716697323057	-0.901135003159487	NA	NA	NA	NA
chr1	2350528	2350682	154	-	exon	RP4-740C4.5	0.746773136935911	1	0.61103271514861	1	0.631186164886395	0.980199857026586	-1.1572573434852	-0.0783567673486084	0.842326778772332	0.903056086402475	-1.07890057613659
chr1	2350895	2351661	766	-	exon	RP4-740C4.5	0.347330889135415	1	0.447831460265406	1	0.338115326896722	0.919622462362473	-0.949276071313201	-0.0783567673486084	0.842326778772332	0.903056086402475	-0.870919303964593
chr1	2352568	2352776	208	-	exon	RP4-740C4.5	0.859713795755639	1	0.752247595458929	1	0.573408049295174	0.970560875967678	-1.16219860026106	-0.0783567673486084	0.842326778772332	0.903056086402475	-1.08384183291245
chr1	2352877	2353032	155	-	intron	MORN1	0.922755872755315	1	0.823091833369849	1	0.839526131698682	0.994348704198699	-0.810113466011397	0.910573157323111	0.000247103595773128	0.00100879606224112	-1.72068662333451
chr1	2353363	2353525	162	-	intron	MORN1	0.937536433119211	1	0.9334761256879	1	0.809098624316983	0.994348704198699	-0.987977008282932	0.910573157323111	0.000247103595773128	0.00100879606224112	-1.89855016560604
chr1	2375836	2376772	936	-	utr3	MORN1	0.973346839750728	1	0.850473023242385	1	0.779791312267072	0.994348704198699	0.912529429776463	0.910573157323111	0.000247103595773128	0.00100879606224112	0.00195627245335217
chr1	2377624	2377952	328	-	utr3	MORN1	0.918334232725259	1	0.765347471928949	1	0.661858753218001	0.98497327867116	0.903786622467409	0.910573157323111	0.000247103595773128	0.00100879606224112	-0.00678653485570258
chr1	2381172	2381486	314	-	intron	MORN1	0.694304910214583	1	0.790764480600451	1	0.761608420640072	0.994348704198699	1.35466905232703	0.910573157323111	0.000247103595773128	0.00100879606224112	0.444095895003917
chr1	2383312	2383480	168	-	intron	MORN1	0.922530399572929	1	0.941344702541152	1	0.95153261449008	0.994348704198699	0.200522507975413	0.910573157323111	0.000247103595773128	0.00100879606224112	-0.710050649347699
chr1	2383629	2384398	769	-	intron	MORN1	0.679635881475088	1	0.488127031135596	1	0.377188166596542	0.92911521553051	0.209074299070633	0.910573157323111	0.000247103595773128	0.00100879606224112	-0.701498858252478
chr1	2391119	2391269	150	-	intron	MORN1	0.620565635442699	1	0.647615630305816	1	0.817800119915827	0.994348704198699	1.88969259255606	0.910573157323111	0.000247103595773128	0.00100879606224112	0.97911943523295
chr1	2391801	2392044	243	+	utr5	RER1	0.0127374338179903	1	0.0200441899638291	1	0.000193027777921471	0.0576070217231003	1.37638866198066	-0.0600044358236469	0.705262216601566	0.80652387274251	1.43639309780431
chr1	2392795	2393294	499	+	utr5	RER1	0.934240058482845	1	0.694675344823045	1	0.622681422804669	0.979004411917008	-0.44963862948265	-0.0600044358236469	0.705262216601566	0.80652387274251	-0.389634193659003
chr1	2395288	2395502	214	+	utr5	RER1	0.652735206713721	1	0.453430059396019	1	0.593267936630982	0.975528186583405	-0.0791642693786258	-0.0600044358236469	0.705262216601566	0.80652387274251	-0.019159833554979
chr1	2402978	2403129	151	+	utr3	RER1	0.505348464428602	1	0.708620638581194	1	0.663374132136782	0.98497327867116	-0.410647597091162	-0.0600044358236469	0.705262216601566	0.80652387274251	-0.350643161267515
chr1	2403285	2403549	264	+	utr3	RER1	0.139139468271603	1	0.235120109325204	1	0.154421656582155	0.844091386566534	0.142605852439112	-0.0600044358236469	0.705262216601566	0.80652387274251	0.202610288262759
chr1	2404886	2405051	165	+	utr3	RER1	0.873570691256696	1	0.651594147963706	1	0.615056999639067	0.97879308856671	-0.485866900655843	-0.0600044358236469	0.705262216601566	0.80652387274251	-0.425862464832196
chr1	2405170	2405443	273	+	utr3	RER1	0.192362271613572	1	0.335192842105481	1	0.360575914195044	0.927759441418831	0.407350856718452	-0.0600044358236469	0.705262216601566	0.80652387274251	0.467355292542099
chr1	2408552	2408967	415	-	utr3	PEX10	0.409466565696508	1	0.272864173720882	1	0.217658518063493	0.875110737732735	0.523341344712317	1.07641331789164	1.33276385542113e-07	1.07095071613817e-06	-0.553071973179324
chr1	2412426	2412584	158	-	utr5	PEX10	0.129367466697217	1	0.153163314491164	1	0.0527874087310452	0.723607593889102	1.22878156240151	1.07641331789164	1.33276385542113e-07	1.07095071613817e-06	0.15236824450987
chr1	2503962	2505182	1220	+	utr3	PLCH2	0.622415511210512	1	0.510533468371585	1	0.596461770393972	0.97608941111707	3.47631120936025	4.26512750151203	3.38994988990746e-19	1.95750773087212e-17	-0.788816292151788
chr1	2508812	2509146	334	-	utr3	PANK4	0.476460329454738	1	0.299859490058391	1	0.325269493687254	0.913473760972248	0.341553525491152	0.826577199657797	1.66014325907875e-06	1.09212209081421e-05	-0.485023674166645
chr1	2551871	2552023	152	-	exon	RP3-395M20.8	0.661568524094231	1	0.65371767242829	1	0.82542592236391	0.994348704198699	1.7599216582462	2.21401575151119	0.000960187698446901	0.00339924759456985	-0.454094093264991
chr1	2556315	2556579	264	+	utr5	TNFRSF14	0.476538859879589	1	0.314462578346196	1	0.259273837462861	0.887849147465198	0.761683942088907	2.44565617580722	7.3716536288667e-28	1.20662941446363e-25	-1.68397223371831
chr1	2558859	2559345	486	+	exon	TNFRSF14	0.72348653149478	1	0.905544342303159	1	0.823769709773164	0.994348704198699	3.32125803716287	2.44565617580722	7.3716536288667e-28	1.20662941446363e-25	0.875601861355648
chr1	2559459	2559845	386	+	exon	TNFRSF14	0.52713758395127	1	0.70334242568044	1	0.701448910150267	0.989133873122464	2.54843119867539	2.44565617580722	7.3716536288667e-28	1.20662941446363e-25	0.102775022868169
chr1	2561574	2561725	151	+	utr3	TNFRSF14	0.648803293857721	1	0.507015156153824	1	0.430166340152303	0.942522220091966	0.790290634446406	2.44565617580722	7.3716536288667e-28	1.20662941446363e-25	-1.65536554136081
chr1	2563039	2563705	666	+	utr3	TNFRSF14	0.681238286853159	1	0.919868974170458	1	0.804642682550431	0.994348704198699	1.69981793690186	2.44565617580722	7.3716536288667e-28	1.20662941446363e-25	-0.745838238905357
chr1	2586796	2587263	467	+	exon	FAM213B	0.467046798184509	1	0.298198143889545	1	0.226848815386144	0.875967253282066	-0.1467353171189	0.238997024485145	0.230737735464358	0.364509160637821	-0.385732341604045
chr1	2589368	2589881	513	+	utr3	FAM213B	0.777430663611881	1	0.537984105152138	1	0.598050993113768	0.976841850973313	-0.297247790788133	0.238997024485145	0.230737735464358	0.364509160637821	-0.536244815273279
chr1	3631307	3631534	227	-	utr3	WRAP73	0.769736294128622	1	0.563479741423668	1	0.568243911343077	0.969284545761231	-0.288552032145639	0.206586658208337	0.256012029232599	0.393026959876469	-0.495138690353977
chr1	3732804	3733510	706	+	utr3	TP73	0.957884220620938	1	0.828451454985915	1	0.640695096862776	0.982492868462905	-0.830473307556093	-0.210879209141711	0.384093949561834	0.530393584661312	-0.619594098414382
chr1	3733622	3733825	203	+	utr3	TP73	0.410626232921405	1	0.253673327859477	1	0.253064631033646	0.885753395217356	-1.97355982686767	-0.210879209141711	0.384093949561834	0.530393584661312	-1.76268061772596
chr1	3737982	3738745	763	-	exon	TP73-AS1	0.638752238323216	1	0.430926006685998	1	0.436493143365073	0.94360472689453	-0.791147829196843	0.289052400029048	0.128740228090685	0.2298593027183	-1.08020022922589
chr1	3740164	3740370	206	-	exon	TP73-AS1	0.879922175626556	1	0.704977805936555	1	0.777751065964406	0.994348704198699	-0.567418249903905	0.289052400029048	0.128740228090685	0.2298593027183	-0.856470649932952
chr1	3743110	3743288	178	-	exon	TP73-AS1	0.529223022317888	1	0.349125027418542	1	0.411559010486605	0.941430213925619	-0.731091282406921	0.289052400029048	0.128740228090685	0.2298593027183	-1.02014368243597
chr1	3745601	3746312	711	-	exon	TP73-AS1	0.336470156824105	1	0.200367735983252	1	0.163705533491642	0.848992702692665	-0.708889512823068	0.289052400029048	0.128740228090685	0.2298593027183	-0.997941912852116
chr1	3746415	3747312	897	+	exon	CCDC27	0.854707788020424	1	0.621311921392867	1	0.618512847095939	0.978840010251177	0.190373041148575	-1.56833176893785	0.624468310625527	NA	1.75870481008642
chr1	3781093	3781276	183	-	exon	LRRC47	0.713856397662819	1	0.98974211539991	1	0.934099776034313	0.994348704198699	0.488780626070625	0.864726920116613	8.78009009463947e-08	7.312520548372e-07	-0.375946294045989
chr1	3784028	3784211	183	-	exon	LRRC47	0.574950073721585	1	0.789829860411403	1	0.763724742922555	0.994348704198699	0.548983309586891	0.864726920116613	8.78009009463947e-08	7.312520548372e-07	-0.315743610529722
chr1	3785124	3785336	212	+	exon	RP1-286D6.5	0.166347240085752	1	0.0866980946954081	1	0.0327253664041581	0.650680541213953	0.321875365545489	0.0028535367686319	0.996101252198128	0.997589811074625	0.319021828776857
chr1	3786750	3787410	660	-	exon	LRRC47	0.681432493494831	1	0.425698713649337	1	0.338731269955636	0.920104240337989	0.611830759745976	0.864726920116613	8.78009009463947e-08	7.312520548372e-07	-0.252896160370638
chr1	3795887	3796530	643	-	utr5	LRRC47	0.461108968301175	1	0.647556936444465	1	0.458511489791016	0.946654279774381	0.990488932824682	0.864726920116613	8.78009009463947e-08	7.312520548372e-07	0.125762012708068
chr1	3815285	3815596	311	-	utr3	CEP104	0.812023137893818	1	0.992212812426523	1	0.927815730874393	0.994348704198699	0.610487838801452	0.244431214932498	0.20397350877666	0.33085216139585	0.366056623868954
chr1	3856994	3857223	229	-	utr5	CEP104	0.493212895542858	1	0.591538197480855	1	0.588100836285605	0.973532578228027	1.19084819954094	0.244431214932498	0.20397350877666	0.33085216139585	0.946416984608446
chr1	3890621	3890897	276	-	exon	C1orf174	0.498297943245991	1	0.693809084841229	1	0.495729749428897	0.95599572136638	-0.160886760921192	0.0488038698312435	0.802981863916625	0.876747044860487	-0.209690630752436
chr1	5863243	5863433	190	-	utr3	NPHP4	0.765350409000515	1	0.898727520935421	1	0.909791216158609	0.994348704198699	0.0652927981751701	1.1380150835587	1.75541030982987e-07	1.37134421348152e-06	-1.07272228538353
chr1	6223000	6223238	238	-	utr3	ICMT	0.334231963216633	1	0.458465583909657	1	0.254992431746459	0.88725236800117	-1.02235220247217	-1.17949625920587	2.12841122115339e-08	1.99034693951132e-07	0.157144056733702
chr1	6223747	6223938	191	-	utr3	ICMT	0.409911469207661	1	0.283207392480744	1	0.117570721043351	0.820986424923227	-2.13695381941593	-1.17949625920587	2.12841122115339e-08	1.99034693951132e-07	-0.957457560210059
chr1	6224704	6225151	447	-	utr3	ICMT	0.838110937660923	1	0.969550867692467	1	0.833764019121181	0.994348704198699	-1.5727461467961	-1.17949625920587	2.12841122115339e-08	1.99034693951132e-07	-0.393249887590224
chr1	6248780	6250720	1940	-	utr3	GPR153	0.94589768992768	1	0.775031642778562	1	0.747387357084254	0.994348704198699	0.224375736881097	0.651236846184941	0.00126517840475338	0.00434360506655877	-0.426861109303844
chr1	6251610	6251893	283	-	intron	GPR153	0.726038597967211	1	0.878252302147918	1	0.867264146210578	0.994348704198699	0.0734980920206287	0.651236846184941	0.00126517840475338	0.00434360506655877	-0.577738754164312
chr1	6252472	6252899	427	-	intron	GPR153	0.677836453891846	1	0.856621681258219	1	0.770186709999649	0.994348704198699	0.00837972745877462	0.651236846184941	0.00126517840475338	0.00434360506655877	-0.642857118726166
chr1	6253794	6253946	152	-	exon	GPR153	0.264222960614989	1	0.313159820276187	1	0.255343181648475	0.887372934972608	1.21390115920108	0.651236846184941	0.00126517840475338	0.00434360506655877	0.56266431301614
chr1	6254851	6255075	224	-	utr5	GPR153	0.549616313144147	1	0.665505561117391	1	0.626596490608091	0.979741385505812	0.484406290889859	0.651236846184941	0.00126517840475338	0.00434360506655877	-0.166830555295082
chr1	6264598	6264797	199	-	utr3	ACOT7	0.380757649338273	1	0.22727799450395	1	0.317348283254149	0.911938166468975	-0.432357534180644	0.547071915342354	0.00716464640571159	0.0199275715121665	-0.979429449522997
chr1	6339527	6339686	159	-	exon	ACOT7	0.0208508506656295	1	0.00687699853821236	1	0.0102308297765244	0.467359127997446	-0.951964700922051	0.547071915342354	0.00716464640571159	0.0199275715121665	-1.4990366162644
chr1	6349775	6349969	194	-	utr5	ACOT7	0.21919900587241	1	0.124282283041183	1	0.137698579570064	0.835680000469954	-0.390947100242969	0.547071915342354	0.00716464640571159	0.0199275715121665	-0.938019015585323
chr1	6385586	6385770	184	-	utr5	ACOT7	0.798038502773955	1	0.595203660853341	1	0.705269558595164	0.989322066347328	-0.160404126694307	0.547071915342354	0.00716464640571159	0.0199275715121665	-0.707476042036661
chr1	6418500	6418845	345	-	utr3	HES2	0.0393269347631606	1	0.0137666074227077	1	0.0660375366215749	0.757305835699226	1.62896066383407	2.67366359724581	0.000156810727682255	0.000672619769429252	-1.04470293341174
chr1	6461386	6461872	486	-	utr3	TNFRSF25	0.742192933755632	1	0.951308432569435	1	0.900595522119542	0.994348704198699	0.812746166088153	0.591531624485586	0.0106446673852437	0.0281713051790965	0.221214541602568
chr1	6466128	6466369	241	-	utr3	PLEKHG5	0.498849491769145	1	0.607917407102224	1	0.512492915793777	0.960845321312192	0.607716828393331	1.0193899918434	7.29242358670496e-08	6.17243084366542e-07	-0.411673163450074
chr1	6466877	6467088	211	-	utr3	PLEKHG5	0.815228066807347	1	0.597414618942651	1	0.650959584430409	0.984526211999301	-0.216857333170868	1.0193899918434	7.29242358670496e-08	6.17243084366542e-07	-1.23624732501427
chr1	6467421	6468688	1267	-	utr3	PLEKHG5	0.685266927647592	1	0.439858092390072	1	0.510543706063192	0.960338494000033	0.409412179240939	1.0193899918434	7.29242358670496e-08	6.17243084366542e-07	-0.609977812602466
chr1	6468759	6469306	547	-	exon	PLEKHG5	0.764846493065095	1	0.543179043007226	1	0.475949186784376	0.951681528855427	0.167510633492844	1.0193899918434	7.29242358670496e-08	6.17243084366542e-07	-0.851879358350561
chr1	6470253	6470470	217	-	exon	PLEKHG5	0.398983417024748	1	0.252209511904755	1	0.228001798115324	0.877164698179208	-0.365634452287447	1.0193899918434	7.29242358670496e-08	6.17243084366542e-07	-1.38502444413085
chr1	6470526	6470960	434	-	exon	PLEKHG5	0.201517447556562	1	0.141003622467237	1	0.0974085285710093	0.803447437342841	-0.000540814863275684	1.0193899918434	7.29242358670496e-08	6.17243084366542e-07	-1.01993080670668
chr1	6471503	6471738	235	-	exon	PLEKHG5	0.55327436466396	1	0.399627829713035	1	0.38581264112857	0.93062002327005	0.110244538326458	1.0193899918434	7.29242358670496e-08	6.17243084366542e-07	-0.909145453516947
chr1	6473048	6473548	500	-	exon	PLEKHG5	0.178971747634882	1	0.117549363538546	1	0.0976402696411249	0.803447437342841	-0.291240413030064	1.0193899918434	7.29242358670496e-08	6.17243084366542e-07	-1.31063040487347
chr1	6475079	6475240	161	-	exon	PLEKHG5	0.559633419973279	1	0.373564101108282	1	0.458943275450925	0.946955235850324	-0.635011084765684	1.0193899918434	7.29242358670496e-08	6.17243084366542e-07	-1.65440107660909
chr1	6475475	6475649	174	-	exon	PLEKHG5	0.728204130421611	1	0.51642829288306	1	0.581959536697775	0.971756557028119	-0.0147827490700394	1.0193899918434	7.29242358670496e-08	6.17243084366542e-07	-1.03417274091344
chr1	6477587	6477742	155	-	utr5	PLEKHG5	0.454359764938237	1	0.298409756823162	1	0.305031457407971	0.908459715395369	0.229825736172906	1.0193899918434	7.29242358670496e-08	6.17243084366542e-07	-0.789564255670499
chr1	6524537	6524695	158	-	utr3	NOL9	0.799036768087906	1	0.899210481003426	1	0.927789089421188	0.994348704198699	-0.852026831742458	-0.324409095524225	0.230586297651057	0.364332568493496	-0.527617736218233
chr1	6580557	6581249	692	+	utr5	ZBTB48	0.265038984413977	1	0.152768549157742	1	0.103128984420194	0.809943704767296	-0.0443924010097092	1.19478826498673	3.7059516778503e-07	2.73138868062759e-06	-1.23918066599644
chr1	6588867	6589239	372	+	utr3	ZBTB48	0.799085631328301	1	0.587187859639142	1	0.531164488003393	0.966335633235123	0.693391220838002	1.19478826498673	3.7059516778503e-07	2.73138868062759e-06	-0.501397044148732
chr1	6592465	6593747	1282	-	utr3	KLHL21	0.622088856847588	1	0.38877080456623	1	0.249454377299691	0.884565569462493	0.242699168162749	1.21333713261447	9.62066590059942e-11	1.4084112869131e-09	-0.970637964451716
chr1	6599084	6599538	454	-	utr5	KLHL21	0.0482805522127456	1	0.0203360012230292	1	0.00678437786984653	0.398648130622861	0.454992997669997	1.21333713261447	9.62066590059942e-11	1.4084112869131e-09	-0.758344134944469
chr1	6601868	6602852	984	-	utr5	KLHL21	0.949621908526783	1	0.756907737898951	1	0.554515594140625	0.96797328160074	1.43128270984892	1.21333713261447	9.62066590059942e-11	1.4084112869131e-09	0.217945577234459
chr1	6613790	6613989	199	+	utr5	PHF13	0.941757386853616	1	0.914578509577508	1	0.825528385384822	0.994348704198699	0.125201330004217	-0.550484125362082	0.0159225312684149	0.0398312370647182	0.675685455366299
chr1	6619821	6620213	392	+	exon	PHF13	0.807949877765748	1	0.605397287288309	1	0.445062155354591	0.944402564094399	-0.948048900129161	-0.550484125362082	0.0159225312684149	0.0398312370647182	-0.39756477476708
chr1	6621319	6621932	613	+	utr3	PHF13	0.216385386783825	1	0.123415879737854	1	0.0587304722206489	0.740020225624336	-1.52709826543248	-0.550484125362082	0.0159225312684149	0.0398312370647182	-0.976614140070399
chr1	6628453	6628604	151	+	exon	THAP3	0.472543567557454	1	0.287246872148347	1	0.384942429017837	0.930125505817981	0.0536287559622656	0.72492924506755	0.00570718621670789	0.0163936696245576	-0.671300489105285
chr1	6632729	6633469	740	+	utr3	THAP3	0.902982860176835	1	0.650455205349195	1	0.567105010266757	0.969065940708613	-0.154184118976606	0.72492924506755	0.00570718621670789	0.0163936696245576	-0.879113364044157
chr1	6634437	6635060	623	+	utr3	THAP3	0.605344449704859	1	0.854100674285222	1	0.925927223289189	0.994348704198699	0.204839991100153	0.72492924506755	0.00570718621670789	0.0163936696245576	-0.520089253967397
chr1	6635235	6635521	286	+	utr3	THAP3	0.666216708295058	1	0.89844432310216	1	0.927041365821078	0.994348704198699	0.402594779530052	0.72492924506755	0.00570718621670789	0.0163936696245576	-0.322334465537498
chr1	7772746	7772974	228	+	utr5	VAMP3	0.468826233278055	1	0.595829905254548	1	0.48961807086477	0.954896916323828	0.189577933980281	-0.28824320926452	0.0843577456805343	0.162946368445173	0.477821143244801
chr1	7827160	7827364	204	-	exon	RP3-467L1.4	0.492646102328435	1	0.597038527226298	1	0.499100119545419	0.956898180447148	1.37010995664119	0.567442947529208	0.590719019059948	0.717868991477739	0.802667009111985
chr1	7984866	7985058	192	+	utr3	PARK7	0.304694803058203	1	0.477999558931069	1	0.47102686759503	0.95002075905854	-0.961927696195485	-0.565318217416667	0.000232380597161754	0.000953935200197183	-0.396609478778818
chr1	7994938	7995115	177	+	intergenic	NA	0.151878254880366	1	0.0945246243590815	1	0.104252887356797	0.809943704767296	0.57833173975127	NA	NA	NA	NA
chr1	8026165	8026331	166	-	utr5	ERRFI1	0.0124571392073234	1	0.0168003699191105	1	0.000437919612163055	0.0912486924266338	1.2287107079577	-0.97476040827493	8.15252518549493e-06	4.64314228920736e-05	2.20347111623263
chr1	8324228	8324479	251	+	exon	SLC45A1	0.306421223628499	1	0.177013111667425	1	0.167140546462143	0.850755528022449	0.576507851847676	1.37576864473834	3.93009466856174e-07	2.88382661383909e-06	-0.799260792890664
chr1	8325860	8326033	173	+	exon	SLC45A1	0.77975947879211	1	0.588072079534411	1	0.567798409340139	0.969126662010473	0.403481103126024	1.37576864473834	3.93009466856174e-07	2.88382661383909e-06	-0.972287541612316
chr1	8330129	8330511	382	+	exon	SLC45A1	0.129213264073858	1	0.0594609093841183	1	0.0663369798997078	0.757305835699226	0.247222277114519	1.37576864473834	3.93009466856174e-07	2.88382661383909e-06	-1.12854636762382
chr1	8330570	8330908	338	+	exon	SLC45A1	0.837948614977845	1	0.628332917246533	1	0.60784414258189	0.977538303479649	0.276328343256946	1.37576864473834	3.93009466856174e-07	2.88382661383909e-06	-1.09944030148139
chr1	8356160	8356356	196	-	exon	RERE	0.863318995910462	1	0.626673940742134	1	0.556502547587182	0.968341615775734	0.562579319821515	0.65036768104683	2.049703678705e-05	0.000107463404975837	-0.0877883612253154
chr1	8358228	8359048	820	-	exon	RERE	0.320607846007061	1	0.181069349473984	1	0.0789204388428982	0.780290581304855	0.445261264333597	0.65036768104683	2.049703678705e-05	0.000107463404975837	-0.205106416713233
chr1	8359698	8360022	324	-	exon	RERE	0.929778194281915	1	0.657373207429713	1	0.622145208253117	0.979004411917008	0.514599915939511	0.65036768104683	2.049703678705e-05	0.000107463404975837	-0.13576776510732
chr1	8360167	8360374	207	-	exon	RERE	0.0382756160066798	1	0.0182278288812127	1	0.0267228758899965	0.624005300421762	-0.258859843469799	0.65036768104683	2.049703678705e-05	0.000107463404975837	-0.909227524516629
chr1	8360514	8360841	327	-	exon	RERE	0.209503650783041	1	0.132617168899723	1	0.0992299407249884	0.806543433403738	0.0555792370113918	0.65036768104683	2.049703678705e-05	0.000107463404975837	-0.594788444035439
chr1	8360994	8361568	574	-	exon	RERE	0.704301505841991	1	0.982824518277026	1	0.992538873567126	0.995230847161287	0.558419108726515	0.65036768104683	2.049703678705e-05	0.000107463404975837	-0.0919485723203151
chr1	8424080	8424237	157	-	exon	RERE	0.34335093931071	1	0.349400913751795	1	0.42022390646564	0.941652863973097	1.09775136594868	0.65036768104683	2.049703678705e-05	0.000107463404975837	0.447383684901847
chr1	8656148	8656409	261	-	utr5	RERE	0.496747754393881	1	0.685380326836238	1	0.542972331435512	0.96797328160074	-0.241608683724785	0.65036768104683	2.049703678705e-05	0.000107463404975837	-0.891976364771616
chr1	8817305	8817679	374	-	utr5	RERE	0.714941224097337	1	0.917423722051952	1	0.926500737470529	0.994348704198699	0.359235079604679	0.65036768104683	2.049703678705e-05	0.000107463404975837	-0.291132601442151
chr1	8861309	8861460	151	-	utr3	ENO1	0.251862134113272	1	0.173116569461755	1	0.506571862076148	0.958700027049162	-0.751427004853839	-0.165114996410979	0.249859437172375	0.386349150545918	-0.58631200844286
chr1	8863985	8864173	188	-	exon	ENO1	0.920373497710874	1	0.631453213135687	1	0.893153535020149	0.994348704198699	-0.5699764008276	-0.165114996410979	0.249859437172375	0.386349150545918	-0.404861404416621
chr1	8866419	8866593	174	-	exon	MIR6728	0.975620518020239	1	0.773295726549298	1	0.973832769252565	0.994348704198699	-1.00091231261904	1.54403444205532	0.755996053131939	NA	-2.54494675467437
chr1	8878609	8878776	167	-	utr5	ENO1	0.262818013538911	1	0.413061493726216	1	0.211055210803557	0.874255546873597	-1.19826495802574	-0.165114996410979	0.249859437172375	0.386349150545918	-1.03314996161476
chr1	8878841	8879186	345	-	utr5	ENO1	0.955790099142503	1	0.897013618894634	1	0.954789819710793	0.994348704198699	0.80115725320367	-0.165114996410979	0.249859437172375	0.386349150545918	0.96627224961465
chr1	9149847	9150132	285	-	exon	MIR34A	0.333005792569285	1	0.466512225628559	1	0.371740886541124	0.928185308045195	1.32278255507491	1.42662471405463	1.21366428389612e-09	1.45164862679129e-08	-0.10384215897972
chr1	9150702	9151321	619	-	exon	MIR34A	0.520576098396838	1	0.706980795537661	1	0.407159983495792	0.9402113634659	0.969553401457808	1.42662471405463	1.21366428389612e-09	1.45164862679129e-08	-0.457071312596827
chr1	9151545	9151695	150	-	exon	MIR34A	0.880028672324321	1	0.947978302435473	1	0.974956827651313	0.994348704198699	1.44545078569036	1.42662471405463	1.21366428389612e-09	1.45164862679129e-08	0.0188260716357258
chr1	9182083	9182669	586	-	exon	MIR34A	0.85752955377499	1	0.680195668387754	1	0.63636390070901	0.981575607431459	1.83929249080356	1.42662471405463	1.21366428389612e-09	1.45164862679129e-08	0.412667776748922
chr1	9182720	9183392	672	-	intron	MIR34A	0.568186663678072	1	0.420490308915763	1	0.350075686904498	0.923618037965481	2.03909385249502	1.42662471405463	1.21366428389612e-09	1.45164862679129e-08	0.61246913844039
chr1	9183523	9183785	262	-	exon	MIR34A	0.414622050351319	1	0.51175516777195	1	0.388640955666492	0.932177579340731	1.56376893226663	1.42662471405463	1.21366428389612e-09	1.45164862679129e-08	0.137144218211996
chr1	9244918	9245523	605	+	utr5	H6PD	0.347324335117441	1	0.210077579364607	1	0.116414193458349	0.820986424923227	-0.688074261615896	0.385565659889425	0.0292528598702052	0.0671943039758923	-1.07363992150532
chr1	9261981	9262418	437	+	exon	H6PD	0.340432509672833	1	0.227194319407561	1	0.209914792940488	0.873645376333267	-0.362622481805604	0.385565659889425	0.0292528598702052	0.0671943039758923	-0.748188141695029
chr1	9263281	9263833	552	+	exon	H6PD	0.383588035359855	1	0.582013487510374	1	0.563818033319292	0.968435462207428	0.208621259906635	0.385565659889425	0.0292528598702052	0.0671943039758923	-0.17694439998279
chr1	9263910	9265517	1607	+	utr3	H6PD	0.295448375981501	1	0.165835260293493	1	0.0946494920390748	0.798920918070146	-0.423539496726888	0.385565659889425	0.0292528598702052	0.0671943039758923	-0.809105156616313
chr1	9267175	9267334	159	+	utr3	H6PD	0.734249018694422	1	0.901794471793729	1	0.983290597314725	0.994348704198699	0.415373360689426	0.385565659889425	0.0292528598702052	0.0671943039758923	0.0298077008000006
chr1	9268983	9269470	487	+	utr3	H6PD	0.955946131193733	1	0.814746780108567	1	0.623898705047363	0.979020697772465	-0.70215154066397	0.385565659889425	0.0292528598702052	0.0671943039758923	-1.08771720055339
chr1	9269721	9270218	497	+	utr3	H6PD	0.918206870985057	1	0.718198400180728	1	0.48932563187563	0.954896916323828	-0.612866259511666	0.385565659889425	0.0292528598702052	0.0671943039758923	-0.998431919401091
chr1	9270473	9270890	417	+	utr3	H6PD	0.176457514408253	1	0.0977792732212905	1	0.0394432133268475	0.676198776629884	-0.710568091679324	0.385565659889425	0.0292528598702052	0.0671943039758923	-1.09613375156875
chr1	9355780	9356555	775	+	utr5	SPSB1	0.856665842717084	1	0.675534407448763	1	0.483334889900073	0.953383598645778	0.132371987319762	1.16384038543782	3.32274490787798e-05	0.000167166556497985	-1.03146839811805
chr1	9367361	9367717	356	+	utr3	SPSB1	0.123119903877687	1	0.0661597734940261	1	0.032742103823475	0.650680541213953	0.266202755721631	1.16384038543782	3.32274490787798e-05	0.000167166556497985	-0.897637629716184
chr1	9601019	9601389	370	+	exon	TMEM201	0.467564055522759	1	0.302927471705619	1	0.362926562056057	0.928185308045195	0.493423242579003	1.00741861203852	4.09748326776986e-10	5.31369196321896e-09	-0.513995369459513
chr1	9602041	9602407	366	+	utr3	TMEM201	0.678040908906023	1	0.451068429163808	1	0.442131604628283	0.943914338890401	0.442123451256792	1.00741861203852	4.09748326776986e-10	5.31369196321896e-09	-0.565295160781724
chr1	9603472	9603662	190	+	utr3	TMEM201	0.0530038089087419	1	0.0228124653402411	1	0.104243602024608	0.809943704767296	-0.183951346281937	1.00741861203852	4.09748326776986e-10	5.31369196321896e-09	-1.19136995832045
chr1	9603926	9604083	157	+	utr3	TMEM201	0.430613440593471	1	0.603044528131856	1	0.661776917084852	0.98497327867116	0.172950394829138	1.00741861203852	4.09748326776986e-10	5.31369196321896e-09	-0.834468217209378
chr1	9612977	9613387	410	+	utr3	TMEM201	0.551944140151756	1	0.674649742874685	1	0.72846782717464	0.992383116951577	-0.564806212980368	1.00741861203852	4.09748326776986e-10	5.31369196321896e-09	-1.57222482501888
chr1	9613810	9613987	177	+	utr3	TMEM201	0.909966911634588	1	0.943099381782765	1	0.961916018647809	0.994348704198699	-0.120782251270887	1.00741861203852	4.09748326776986e-10	5.31369196321896e-09	-1.1282008633094
chr1	9730193	9730818	625	-	utr3	CLSTN1	0.854613642304146	1	0.575694282655228	1	0.485005762252245	0.953383598645778	-0.0556700553877734	0.208070904197383	0.173784094947377	0.291622841924933	-0.263740959585157
chr1	9731290	9731479	189	-	exon	CLSTN1	0.297925698531618	1	0.170425517526317	1	0.212846544565955	0.874859889442207	-0.359411097839884	0.208070904197383	0.173784094947377	0.291622841924933	-0.567482002037267
chr1	9734060	9734254	194	-	exon	CLSTN1	0.102255141120767	1	0.0608883844850882	1	0.0150134205798945	0.535580799462357	-1.00185823799543	0.208070904197383	0.173784094947377	0.291622841924933	-1.20992914219281
chr1	9744499	9744724	225	-	exon	CLSTN1	0.278792878305979	1	0.166936241898738	1	0.132041344214303	0.833055260515231	-0.615507040910875	0.208070904197383	0.173784094947377	0.291622841924933	-0.823577945108258
chr1	9823720	9823967	247	-	utr5	CLSTN1	0.0226965733437279	1	0.018446629512589	1	0.00494767758988094	0.338411618288902	2.29181035937618	0.208070904197383	0.173784094947377	0.291622841924933	2.0837394551788
chr1	9850670	9850856	186	-	utr3	CTNNBIP1	0.159104190301014	1	0.126148124172846	1	0.0502285346528972	0.71197131258735	-1.19338251059283	-0.269488876790805	0.1973687836661	0.322434875651621	-0.923893633802022
chr1	10033097	10033377	280	+	utr5	UBE4B	0.333308534850944	1	0.191034700733595	1	0.249301230790007	0.884565569462493	-0.237731131069836	-0.200608067139363	0.257445954571279	0.394849232966485	-0.0371230639304723
chr1	10179794	10180110	316	+	utr3	UBE4B	0.60105808189188	1	0.817368839852137	1	0.827252796736357	0.994348704198699	0.0818847279733533	-0.200608067139363	0.257445954571279	0.394849232966485	0.282492795112717
chr1	10210547	10210727	180	+	utr5*	KIF1B	0.285352644031147	1	0.325193109447266	1	0.290568439219744	0.900214058056155	2.19902944015036	-0.532120388881945	0.00335785952534333	0.010236571903921	2.7311498290323
chr1	10303379	10303633	254	+	exon	KIF1B	0.478174150930235	1	0.661019760065722	1	0.705984491898499	0.989322066347328	-0.802066668942346	-0.532120388881945	0.00335785952534333	0.010236571903921	-0.269946280060401
chr1	10303926	10304175	249	+	exon	KIF1B	0.692302442884374	1	0.88276978926087	1	0.827552411726311	0.994348704198699	-1.17641021493104	-0.532120388881945	0.00335785952534333	0.010236571903921	-0.644289826049098
chr1	10304465	10304674	209	+	utr3	KIF1B	0.860224067201997	1	0.980290500606196	1	0.987633556794648	0.994348704198699	-1.29185304452874	-0.532120388881945	0.00335785952534333	0.010236571903921	-0.759732655646795
chr1	10378186	10378814	628	+	utr3	KIF1B	0.769819885342746	1	0.975750203242411	1	0.865687749799371	0.994348704198699	-0.840960331282328	-0.532120388881945	0.00335785952534333	0.010236571903921	-0.308839942400383
chr1	10380593	10380823	230	+	utr3	KIF1B	0.635761299405986	1	0.784575783591427	1	0.845556542108482	0.994348704198699	-1.16769661195152	-0.532120388881945	0.00335785952534333	0.010236571903921	-0.63557622306958
chr1	10411307	10411466	159	+	exon	PGD	0.307678572344815	1	0.198661051636759	1	0.247787342659255	0.884565569462493	-1.22645673727078	-0.263300731607222	0.0836616776837877	0.161902714177116	-0.96315600566356
chr1	10430819	10431304	485	+	utr5	APITD1-CORT	0.621807617102476	1	0.439288040706866	1	0.500798687148133	0.957346886398324	-1.01246192770433	-0.570102712005814	0.734586831297588	NA	-0.442359215698516
chr1	10450165	10450651	486	+	utr5	CORT	0.783526528391896	1	0.941447999183333	1	0.958261474721083	0.994348704198699	0.799903970247177	0.93193296848652	0.215174654359908	0.345196073069437	-0.132028998239342
chr1	10461480	10461789	309	-	utr3	DFFA	0.313995202391706	1	0.195937546293631	1	0.177485947760582	0.857316810915493	-1.09230183178349	-0.234363944373538	0.196917262121023	0.321918531375576	-0.85793788740995
chr1	10463119	10463283	164	-	utr3	DFFA	0.870021701021041	1	0.669891831335727	1	0.76129955766488	0.994348704198699	-0.641313387165273	-0.234363944373538	0.196917262121023	0.321918531375576	-0.406949442791735
chr1	10472373	10472532	159	-	utr5	DFFA	0.405461951624351	1	0.270707614280944	1	0.320979399988774	0.912206233483368	-0.103547426289304	-0.234363944373538	0.196917262121023	0.321918531375576	0.130816518084234
chr1	10536104	10536268	164	+	exon	PEX14	0.781587873205585	1	0.972164778351217	1	0.955929803025927	0.994348704198699	-0.6349507145659	0.921073333004615	1.77295845045094e-06	1.15718242599605e-05	-1.55602404757051
chr1	10629453	10630546	1093	+	utr3	PEX14	0.504836911629639	1	0.292538447507777	1	0.191223894357356	0.864517114855571	0.326031620237438	0.921073333004615	1.77295845045094e-06	1.15718242599605e-05	-0.595041712767177
chr1	10638308	10638875	567	-	utr3	CASZ1	0.163701832452111	1	0.189019378044544	1	0.113673049209251	0.818178488308467	1.71303332567152	1.04260748917904	4.4211555741276e-05	0.000216335196920594	0.670425836492475
chr1	10639010	10639252	242	+	exon	RP4-734G22.3	0.253204642779133	1	0.291889111906826	1	0.289975846177042	0.900107768793759	1.67364157451967	1.29161385926788	0.181346068162742	0.301863282385215	0.382027715251788
chr1	10639388	10640045	657	+	exon	RP4-734G22.3	0.430651728826208	1	0.272457251240331	1	0.221841102574591	0.875110737732735	0.875070362318205	1.29161385926788	0.181346068162742	0.301863282385215	-0.416543496949679
chr1	10653751	10654178	427	+	exon	RP4-734G22.3	0.134732971778628	1	0.0644459803767104	1	0.0568878502060604	0.73277804180707	0.324204765327164	1.29161385926788	0.181346068162742	0.301863282385215	-0.967409093940719
chr1	10665190	10665554	364	-	exon	CASZ1	0.751048836147876	1	0.55143911573145	1	0.577288129001306	0.971438713550911	0.443774451541501	1.04260748917904	4.4211555741276e-05	0.000216335196920594	-0.598833037637543
chr1	11023336	11023516	180	+	utr3	TARDBP	0.876354215751456	1	0.702776461823593	1	0.495297150935868	0.955839200371397	-1.9471364528962	-0.958552120332659	6.37665312511714e-09	6.6378500332967e-08	-0.988584332563545
chr1	11054738	11054981	243	-	utr3	SRM	0.98552896548554	1	0.719080806551893	1	0.690111942461528	0.987506149055047	0.524764145269707	0.90393863937135	2.10488747355015e-07	1.62241011494848e-06	-0.379174494101643
chr1	11069636	11069833	197	-	exon	EXOSC10	0.400478801063423	1	0.595529655467007	1	0.488409700278002	0.954737773400691	-0.555537443110643	-0.356857558525922	0.0266994297996638	0.06230239928772	-0.198679884584721
chr1	11106987	11107169	182	-	utr3	MTOR	0.33952439192086	1	0.485193779637336	1	0.43938981373764	0.94383490357649	-0.794753385221336	-0.175964401081942	0.256284839498806	0.393329586083513	-0.618788984139394
chr1	11130563	11130826	263	-	utr5	MTOR	0.988067088262576	1	0.786669056934061	1	0.837230717770323	0.994348704198699	-0.0166027903012147	-0.175964401081942	0.256284839498806	0.393329586083513	0.159361610780727
chr1	11259331	11259502	171	-	utr5	MTOR	0.562355983007477	1	0.368562987293126	1	0.407632027484981	0.940346789631132	-0.212803189612827	-0.175964401081942	0.256284839498806	0.393329586083513	-0.0368387885308846
chr1	11273206	11273459	253	+	utr5	UBIAD1	0.279629459949863	1	0.141296145264402	1	0.157857898951902	0.844091386566534	-0.0826577021182153	0.00989360646147884	0.968819747654873	0.980469544532861	-0.0925513085796942
chr1	11285950	11286108	158	+	exon	UBIAD1	0.517902708584579	1	0.398081189573696	1	0.170294765974377	0.853711052872765	-1.15170897690805	0.00989360646147884	0.968819747654873	0.980469544532861	-1.16160258336953
chr1	11295192	11295413	221	+	utr3	UBIAD1	0.484855124645428	1	0.351957529522844	1	0.280456292124098	0.899413084574406	-0.264526597342592	0.00989360646147884	0.968819747654873	0.980469544532861	-0.274420203804071
chr1	11650550	11650936	386	-	exon	FBXO2	0.912552784722686	1	0.967731208216955	1	0.91773166217542	0.994348704198699	2.30364809243402	2.22471729521039	1.12536316472018e-05	6.22182166707529e-05	0.0789307972236224
chr1	11654322	11654738	416	-	utr5	FBXO2	0.853306623106472	1	0.73384865920971	1	0.740967079910839	0.993631689351224	1.84709221898077	2.22471729521039	1.12536316472018e-05	6.22182166707529e-05	-0.377625076229621
chr1	11655728	11656037	309	-	utr5	FBXO2	0.826421387183368	1	0.942957874817759	1	0.968165866081002	0.994348704198699	1.07784638052731	2.22471729521039	1.12536316472018e-05	6.22182166707529e-05	-1.14687091468308
chr1	11661259	11662174	915	+	utr3	FBXO44	0.465142839956169	1	0.700422659844471	1	0.710161949601883	0.989322066347328	1.01163757135696	1.43854421231623	2.22826517660706e-13	5.16401075711344e-12	-0.426906640959269
chr1	11668564	11668874	310	+	utr5	FBXO6	0.780568341766568	1	0.558326807703022	1	0.549402599215129	0.96797328160074	0.702216848860313	1.25069578807611	3.96557582187002e-08	3.54108205262173e-07	-0.548478939215795
chr1	11680434	11680952	518	-	utr5	MAD2L2	0.588519283265253	1	0.786174471062452	1	0.830385624621239	0.994348704198699	0.247043041407449	0.246503800198091	0.150397160766839	0.260494599068575	0.000539241209358055
chr1	11691412	11691626	214	-	utr5	MAD2L2	0.201721763695068	1	0.240385064935306	1	0.179720707416315	0.858841076331199	0.890559485539007	0.246503800198091	0.150397160766839	0.260494599068575	0.644055685340916
chr1	11706148	11706699	551	+	utr5	DRAXIN	0.447707255954719	1	0.64943678590053	1	0.424065845888411	0.941652863973097	0.435401615745128	-0.167213471962672	0.303206189517963	0.446423278397862	0.602615087707799
chr1	11709167	11709383	216	+	exon	DRAXIN	0.995683577087669	1	0.776310001206664	1	0.80329686644762	0.994348704198699	0.0565478603926619	-0.167213471962672	0.303206189517963	0.446423278397862	0.223761332355334
chr1	11719483	11719992	509	+	utr3	DRAXIN	0.910780354882169	1	0.646599941562585	1	0.558839309736865	0.968341615775734	-0.377466492914494	-0.167213471962672	0.303206189517963	0.446423278397862	-0.210253020951822
chr1	11720478	11720859	381	+	utr3	DRAXIN	0.753964204070767	1	0.959195077788997	1	0.779853914187732	0.994348704198699	-0.968395160868243	-0.167213471962672	0.303206189517963	0.446423278397862	-0.801181688905572
chr1	11724675	11724895	220	+	utr3	DRAXIN	0.903931034605168	1	0.84921241360331	1	0.871447710394512	0.994348704198699	-0.893104875049425	-0.167213471962672	0.303206189517963	0.446423278397862	-0.725891403086753
chr1	11750211	11750388	177	+	utr3	AGTRAP	0.902660299265114	1	0.662988684033377	1	0.739217156675126	0.993631689351224	0.0567930391880829	0.820460278805264	2.1267651046577e-05	0.000111335162416581	-0.763667239617181
chr1	11788577	11789060	483	-	utr3	MTHFR	0.735188879041209	1	0.945992531060795	1	0.986524961236886	0.994348704198699	0.522990780114245	0.737338722866114	3.9640195236291e-05	0.000196349535011431	-0.214347942751869
chr1	11789594	11789830	236	-	utr3	MTHFR	0.971773698981271	1	0.821990023181334	1	0.900670633766906	0.994348704198699	0.0760757364501312	0.737338722866114	3.9640195236291e-05	0.000196349535011431	-0.661262986415983
chr1	11790192	11790851	659	-	utr3	MTHFR	0.321387216079465	1	0.195914017465854	1	0.078974951946883	0.780290581304855	0.191505056277415	0.737338722866114	3.9640195236291e-05	0.000196349535011431	-0.5458336665887
chr1	11794855	11795195	340	-	exon	MTHFR	0.428532759729158	1	0.523199545024906	1	0.585184575706354	0.972482790155325	0.897131305704948	0.737338722866114	3.9640195236291e-05	0.000196349535011431	0.159792582838834
chr1	11802996	11803242	246	-	utr5	MTHFR	0.783915030469705	1	0.585874541064996	1	0.623918490233944	0.979020697772465	0.196234433109481	0.737338722866114	3.9640195236291e-05	0.000196349535011431	-0.541104289756633
chr1	11803271	11803449	178	-	utr5	MTHFR	0.968574217649502	1	0.863464676935572	1	0.871497184214747	0.994348704198699	0.936877417156516	0.737338722866114	3.9640195236291e-05	0.000196349535011431	0.199538694290402
chr1	11805516	11805966	450	-	utr5	MTHFR	0.76497884435092	1	0.597359037225529	1	0.526532096866085	0.964395889118092	0.653342989209129	0.737338722866114	3.9640195236291e-05	0.000196349535011431	-0.0839957336569852
chr1	11829592	11829927	335	+	exon	CLCN6	0.17306237030415	1	0.23313762459252	1	0.123713384789898	0.829455877418733	1.79172511090892	0.87973864761311	1.46440135062942e-07	1.16368407021729e-06	0.911986463295815
chr1	11920215	11920371	156	-	utr3	KIAA2013	0.947253346678879	1	0.819126382878582	1	0.808560272355315	0.994348704198699	-0.715895103428628	0.665760264205109	0.000208193500493938	0.000865294740852018	-1.38165536763374
chr1	11922712	11922879	167	-	exon	KIAA2013	0.393412498814563	1	0.25679057014993	1	0.299788411419651	0.906267118952943	-0.197019770299704	0.665760264205109	0.000208193500493938	0.000865294740852018	-0.862780034504813
chr1	11923052	11923345	293	-	exon	KIAA2013	0.867653613963657	1	0.603387085915174	1	0.583680250395785	0.972146496129116	0.338398819780287	0.665760264205109	0.000208193500493938	0.000865294740852018	-0.327361444424822
chr1	11923441	11923599	158	-	exon	KIAA2013	0.763288722169671	1	0.52565827142646	1	0.483414798628861	0.953383598645778	-0.10668659125781	0.665760264205109	0.000208193500493938	0.000865294740852018	-0.772446855462919
chr1	11925292	11925474	182	-	exon	KIAA2013	0.559511674062039	1	0.375597755522079	1	0.329039985000266	0.916708323001715	-0.134632764357779	0.665760264205109	0.000208193500493938	0.000865294740852018	-0.800393028562888
chr1	11925563	11925909	346	-	exon	KIAA2013	0.953057535752453	1	0.776193867853985	1	0.671623064625048	0.98588240195642	0.563086839532229	0.665760264205109	0.000208193500493938	0.000865294740852018	-0.10267342467288
chr1	11925980	11926410	430	-	utr5	KIAA2013	0.139782508858729	1	0.159805556306896	1	0.0476542515189185	0.702716644240383	1.09106360443605	0.665760264205109	0.000208193500493938	0.000865294740852018	0.425303340230941
chr1	11949661	11949824	163	+	exon	PLOD1	0.287969771136603	1	0.15232264548724	1	0.209837403280794	0.873620437748825	-1.26580517271256	0.138999690687051	0.382652431981298	0.529105943596329	-1.40480486339961
chr1	11950266	11950432	166	+	exon	PLOD1	0.520812769244265	1	0.338709816292485	1	0.373048498179216	0.928185308045195	-1.08107809408436	0.138999690687051	0.382652431981298	0.529105943596329	-1.22007778477141
chr1	11974601	11975424	823	+	utr3	PLOD1	0.51084462821005	1	0.315590209274615	1	0.366368428902508	0.928185308045195	-1.21078724968346	0.138999690687051	0.382652431981298	0.529105943596329	-1.34978694037051
chr1	12011522	12012036	514	+	utr3	MFN2	0.27987489639663	1	0.157966003205078	1	0.144707580231705	0.837905776186791	-0.701848779358263	0.261683194837815	0.0825355201648926	0.160148316040413	-0.963531974196078
chr1	12012447	12012620	173	+	utr3	MFN2	0.957114910758969	1	0.728503436847028	1	0.741762898749296	0.993631689351224	-0.383457064245857	0.261683194837815	0.0825355201648926	0.160148316040413	-0.645140259083672
chr1	12021572	12021823	251	+	utr5	MIIP	0.359117609230637	1	0.221670014368799	1	0.17129994740016	0.854100059514255	0.488411198379547	1.64133804368972	1.99544913857903e-13	4.66083108907651e-12	-1.15292684531018
chr1	12021978	12022400	422	+	exon	MIIP	0.247455890079543	1	0.144517029535445	1	0.0632726379646226	0.749696376740239	0.681494529418504	1.64133804368972	1.99544913857903e-13	4.66083108907651e-12	-0.95984351427122
chr1	12031632	12031909	277	+	utr3	MIIP	0.978823271389329	1	0.786100704298752	1	0.854030608914744	0.994348704198699	0.644502840433229	1.64133804368972	1.99544913857903e-13	4.66083108907651e-12	-0.996835203256495
chr1	12206702	12207260	558	+	utr3	TNFRSF1B	0.971247583104468	1	0.823740470862353	1	0.879934998591096	0.994348704198699	-1.79545323521787	-1.37438413870132	1.48328217083207e-08	1.43149813218464e-07	-0.421069096516546
chr1	12207392	12207629	237	+	utr3	TNFRSF1B	0.760658398443279	1	0.580983327211851	1	0.392387150430722	0.933822653441665	-2.2890306191209	-1.37438413870132	1.48328217083207e-08	1.43149813218464e-07	-0.914646480419581
chr1	12208450	12209136	686	+	utr3	TNFRSF1B	0.893576475871626	1	0.713374778866708	1	0.285482676310318	0.899732124745365	-2.43060304281763	-1.37438413870132	1.48328217083207e-08	1.43149813218464e-07	-1.05621890411631
chr1	12508920	12509127	207	+	utr3	VPS13D	0.136577166733665	1	0.227547349193978	1	0.164982562320316	0.849738887575981	0.11550430483311	-0.209255096311946	0.196169238219616	0.320998592892741	0.324759401145056
chr1	13583780	13583973	193	+	utr5	PDPN	0.488423619332049	1	0.33180292981494	1	0.30657054348786	0.908562273107889	-0.490045315473792	-0.291942688745739	0.13369365286879	0.236751312363608	-0.198102626728053
chr1	13607055	13607224	169	+	utr3	PDPN	0.432964183940045	1	0.319624683110743	1	0.240642613717104	0.882777101316891	-0.917641649036077	-0.291942688745739	0.13369365286879	0.236751312363608	-0.625698960290337
chr1	13615855	13616027	172	+	utr3	PDPN	0.98764516372944	1	0.796145001249327	1	0.629966482688079	0.98007245800017	-0.968777946002338	-0.291942688745739	0.13369365286879	0.236751312363608	-0.676835257256598
chr1	13778404	13778690	286	+	exon	PRDM2	0.755415324419277	1	0.95671501494741	1	0.949446464021203	0.994348704198699	-0.830659762274171	-0.370257911311901	0.0439745205478257	0.0950251905559461	-0.46040185096227
chr1	13780013	13780185	172	+	exon	PRDM2	0.588016046890191	1	0.725552857174097	1	0.752774608670107	0.994348704198699	-0.856445349342568	-0.370257911311901	0.0439745205478257	0.0950251905559461	-0.486187438030667
chr1	13780801	13781021	220	+	exon	PRDM2	0.707879901221512	1	0.530985042056578	1	0.457697675373256	0.946593917268157	-0.976405525862465	-0.370257911311901	0.0439745205478257	0.0950251905559461	-0.606147614550564
chr1	13782502	13782652	150	+	exon	PRDM2	0.903930545444109	1	0.928215554150763	1	0.874336087965568	0.994348704198699	-0.805744998235453	-0.370257911311901	0.0439745205478257	0.0950251905559461	-0.435487086923552
chr1	13786653	13786845	192	+	utr3	PRDM2	0.639067642024282	1	0.478618739961366	1	0.333128082322574	0.917015890958599	-1.45000600202475	-0.370257911311901	0.0439745205478257	0.0950251905559461	-1.07974809071285
chr1	15043971	15044131	160	+	exon	KAZN	0.317425208014666	1	0.18426529394874	1	0.191826829379243	0.865199855642989	0.0410835891623647	0.796487068506956	9.99863769844805e-05	0.000448149375755364	-0.755403479344591
chr1	15056020	15056180	160	+	exon	KAZN	0.812468995999827	1	0.64329449030054	1	0.649923897805804	0.983853484831223	0.560482097676618	0.796487068506956	9.99863769844805e-05	0.000448149375755364	-0.236004970830337
chr1	15114777	15115255	478	+	utr3	KAZN	0.0689982747311398	1	0.0277069563142962	1	0.0145169889874743	0.531663850294205	-0.565442343606382	0.796487068506956	9.99863769844805e-05	0.000448149375755364	-1.36192941211334
chr1	15117073	15117519	446	+	utr3	KAZN	0.767265318177985	1	0.578244006850646	1	0.638909361375802	0.982492868462905	-0.801260887293543	0.796487068506956	9.99863769844805e-05	0.000448149375755364	-1.5977479558005
chr1	15215090	15215373	283	+	exon	TMEM51	0.932217691561847	1	0.713466457796717	1	0.659337063092721	0.984843028604122	-0.550881631891413	-0.289995923692971	0.231191207622112	0.364981577390022	-0.260885708198442
chr1	15219228	15220275	1047	+	utr3	TMEM51	0.782911324482098	1	0.60704033963981	1	0.367098888403419	0.928185308045195	-1.13803532738256	-0.289995923692971	0.231191207622112	0.364981577390022	-0.848039403689588
chr1	15409865	15410259	394	+	utr5	EFHD2	0.0156841804649862	1	0.0336771361741373	1	1.04731875897541e-05	0.00854332822321541	0.745088685526115	0.157711217544472	0.352337483653929	0.498732916396423	0.587377467981643
chr1	15427006	15427217	211	+	exon	EFHD2	0.894372786911881	1	0.881425641926895	1	0.986437295016155	0.994348704198699	-0.210977187508377	0.157711217544472	0.352337483653929	0.498732916396423	-0.368688405052848
chr1	15428496	15428808	312	+	utr3	EFHD2	0.688853057964797	1	0.44068196388083	1	0.540458612741254	0.96797328160074	-0.706773866941921	0.157711217544472	0.352337483653929	0.498732916396423	-0.864485084486393
chr1	15428876	15429180	304	+	utr3	EFHD2	0.142140913910875	1	0.0700968795278263	1	0.192152713935095	0.865199855642989	-0.65823012070775	0.157711217544472	0.352337483653929	0.498732916396423	-0.815941338252221
chr1	15429314	15429693	379	+	utr3	EFHD2	0.634278078068374	1	0.403528689218326	1	0.570724001507755	0.969913733673458	-0.430392962413885	0.157711217544472	0.352337483653929	0.498732916396423	-0.588104179958357
chr1	15492617	15492960	343	-	utr3	CASP9	0.962020768867344	1	0.71221558527648	1	0.673595396899222	0.98588240195642	-0.402888022646214	0.520152327411894	0.00685751546284595	0.0191904083108107	-0.923040350058107
chr1	15518217	15518443	226	-	utr5	CASP9	0.731092313233377	1	0.915308041477683	1	0.916058970826518	0.994348704198699	-0.0907292271328252	0.520152327411894	0.00685751546284595	0.0191904083108107	-0.610881554544719
chr1	15524165	15524375	210	-	utr5	CASP9	0.534119892107699	1	0.349234658639452	1	0.391386999915121	0.933822653441665	0.6444550845569	0.520152327411894	0.00685751546284595	0.0191904083108107	0.124302757145006
chr1	15567991	15568160	169	+	utr3	DNAJC16	0.587700623553541	1	0.700939007960389	1	0.720664002096386	0.991833168490335	-0.372982180173596	-0.112070611940168	0.579695387590512	0.708781773746122	-0.260911568233428
chr1	15617448	15617645	197	+	utr5	DDI2	0.143033022396897	1	0.130022099493582	1	0.168559607234601	0.85108008636662	0.172836311176395	-1.31891293533167	6.67547875737181e-11	1.00339734206974e-09	1.49174924650807
chr1	15725258	15725498	240	+	exon	PLEKHM2	0.747372326051936	1	0.518128458298902	1	0.516924561456488	0.962697116027883	0.391825811068682	0.996826184907114	5.31837437745213e-10	6.74547691021811e-09	-0.605000373838432
chr1	15726896	15727799	903	+	exon	PLEKHM2	0.914769184307045	1	0.780398285663598	1	0.669823447811668	0.98588240195642	0.179955763804604	0.996826184907114	5.31837437745213e-10	6.74547691021811e-09	-0.81687042110251
chr1	15733700	15733979	279	+	utr3	PLEKHM2	0.954938732449547	1	0.81061666469018	1	0.763558063288341	0.994348704198699	0.428134558532755	0.996826184907114	5.31837437745213e-10	6.74547691021811e-09	-0.568691626374359
chr1	15734107	15734653	546	+	utr3	PLEKHM2	0.760248545982717	1	0.95598712725139	1	0.903254688703684	0.994348704198699	0.63497298379735	0.996826184907114	5.31837437745213e-10	6.74547691021811e-09	-0.361853201109763
chr1	15757890	15758184	294	+	utr5	FBLIM1	0.445706942423803	1	0.636848971846171	1	0.710984275124651	0.989322066347328	0.231195292275245	0.145716476205803	0.393878996616364	0.539870617000736	0.0854788160694413
chr1	15764416	15764603	187	+	utr5	FBLIM1	0.779249740218313	1	0.561733599660627	1	0.535186090405477	0.96671547533555	-0.435270888827636	0.145716476205803	0.393878996616364	0.539870617000736	-0.580987365033439
chr1	15764885	15765124	239	+	utr5	FBLIM1	0.132503796914281	1	0.0962685571534361	1	0.0450999416938636	0.700356523732435	-0.86485951462571	0.145716476205803	0.393878996616364	0.539870617000736	-1.01057599083151
chr1	15770294	15770454	160	+	exon	FBLIM1	0.523376264818074	1	0.36122047916875	1	0.324084960560814	0.912871535756455	-0.265956391064506	0.145716476205803	0.393878996616364	0.539870617000736	-0.411672867270309
chr1	15774544	15774727	183	+	exon	FBLIM1	0.787524278451201	1	0.610299261406487	1	0.536420764311712	0.967160379219508	-0.021741046353989	0.145716476205803	0.393878996616364	0.539870617000736	-0.167457522559792
chr1	15776765	15777013	248	+	intron	FBLIM1	0.28413641175078	1	0.407446018574565	1	0.106967913592557	0.812074263906461	-0.0661565768663775	0.145716476205803	0.393878996616364	0.539870617000736	-0.211873053072181
chr1	15784480	15784977	497	+	utr3	FBLIM1	0.484286795177753	1	0.719770763034122	1	0.78187576923153	0.994348704198699	-0.347444943908445	0.145716476205803	0.393878996616364	0.539870617000736	-0.493161420114248
chr1	15785751	15785940	189	+	utr3	FBLIM1	0.228222489140848	1	0.385884929384469	1	0.548411973523972	0.96797328160074	-0.226383336400086	0.145716476205803	0.393878996616364	0.539870617000736	-0.37209981260589
chr1	15807571	15807723	152	-	utr5	UQCRHL	0.864313872820539	1	0.665611625273006	1	0.731871896019261	0.992938966343319	-1.56474972447669	-0.706478191966883	0.116970667438606	0.213054081723801	-0.858271532509803
chr1	15834684	15834893	209	-	exon	FLJ37453	0.647420152355518	1	0.455695313099842	1	0.563398196852054	0.968435462207428	0.248552923098904	0.689339359234539	0.0387231146105001	0.085354268531765	-0.440786436135636
chr1	15835479	15835834	355	-	exon	FLJ37453	0.512273805243568	1	0.672429323964528	1	0.600314897229454	0.976841850973313	-0.272436283350414	0.689339359234539	0.0387231146105001	0.085354268531765	-0.961775642584953
chr1	15847781	15848114	333	+	utr5	SPEN	0.38667393876086	1	0.462420170831442	1	0.317749351678831	0.911938166468975	0.864655504822473	0.336929297071757	0.0231198527813187	0.0551670683675451	0.527726207750717
chr1	15872769	15873106	337	+	exon	SPEN	0.521506600409355	1	0.361496098394764	1	0.315392952333693	0.910591485135847	-1.04242422333577	0.336929297071757	0.0231198527813187	0.0551670683675451	-1.37935352040753
chr1	15876116	15876398	282	+	exon	SPEN	0.932979562105902	1	0.897779604148805	1	0.869761888003138	0.994348704198699	-0.714420326090597	0.336929297071757	0.0231198527813187	0.0551670683675451	-1.05134962316235
chr1	15928358	15929103	745	+	exon	SPEN	0.565415426708141	1	0.803717485763451	1	0.720167495742558	0.991833168490335	-0.664693326792651	0.336929297071757	0.0231198527813187	0.0551670683675451	-1.00162262386441
chr1	15929189	15929541	352	+	exon	SPEN	0.397432323251803	1	0.577146795018151	1	0.481973242142627	0.953146766969501	-0.384284602953391	0.336929297071757	0.0231198527813187	0.0551670683675451	-0.721213900025148
chr1	15930918	15931207	289	+	exon	SPEN	0.301847145340655	1	0.470867066570036	1	0.498711474260779	0.956898180447148	-0.210759969424437	0.336929297071757	0.0231198527813187	0.0551670683675451	-0.547689266496194
chr1	15931774	15932529	755	+	exon	SPEN	0.7470609915114	1	0.960091790816188	1	0.955788457052445	0.994348704198699	-0.0823842712388193	0.336929297071757	0.0231198527813187	0.0551670683675451	-0.419313568310576
chr1	15932716	15932895	179	+	exon	SPEN	0.54451274544649	1	0.734056475527775	1	0.731257780645741	0.992938966343319	0.374250562800624	0.336929297071757	0.0231198527813187	0.0551670683675451	0.0373212657288676
chr1	15933398	15933619	221	+	exon	SPEN	0.460359934573309	1	0.635708253169285	1	0.563522373478815	0.968435462207428	0.308565333990967	0.336929297071757	0.0231198527813187	0.0551670683675451	-0.0283639630807898
chr1	15933904	15934058	154	+	exon	SPEN	0.444203611441742	1	0.600141513717169	1	0.61307694890878	0.978610278386744	0.0117852361156429	0.336929297071757	0.0231198527813187	0.0551670683675451	-0.325144060956114
chr1	15935107	15935583	476	+	exon	SPEN	0.508348797070067	1	0.350185015022097	1	0.373433059287982	0.928185308045195	0.153352890867609	0.336929297071757	0.0231198527813187	0.0551670683675451	-0.183576406204148
chr1	15937310	15937573	263	+	exon	SPEN	0.683158357993364	1	0.504614102942491	1	0.516429182017862	0.962697116027883	0.196373155197323	0.336929297071757	0.0231198527813187	0.0551670683675451	-0.140556141874434
chr1	15939368	15939959	591	+	utr3	SPEN	0.705069389206799	1	0.905675373216693	1	0.96242909177001	0.994348704198699	-0.346667541529598	0.336929297071757	0.0231198527813187	0.0551670683675451	-0.683596838601355
chr1	15941979	15942379	400	-	exon	ZBTB17	0.990360034200544	1	0.744730644865481	1	0.747910980102667	0.994348704198699	0.247286041179444	1.25748805869514	1.89358524615059e-13	4.43286600191198e-12	-1.01020201751569
chr1	15943636	15943999	363	-	exon	ZBTB17	0.203682653997757	1	0.11287352540144	1	0.08931400292257	0.791265819720175	-0.0329322006539542	1.25748805869514	1.89358524615059e-13	4.43286600191198e-12	-1.29042025934909
chr1	15944142	15945314	1172	-	exon	ZBTB17	0.460693083722062	1	0.276137039295243	1	0.176572313460521	0.857252378959626	0.401868326187378	1.25748805869514	1.89358524615059e-13	4.43286600191198e-12	-0.855619732507759
chr1	15945728	15945961	233	-	exon	ZBTB17	0.928575510411087	1	0.747364724290865	1	0.762343621041618	0.994348704198699	0.509782518402666	1.25748805869514	1.89358524615059e-13	4.43286600191198e-12	-0.74770554029247
chr1	15946105	15946410	305	-	exon	ZBTB17	0.790853948970733	1	0.574233330023577	1	0.498342793789194	0.956898180447148	0.28084250062399	1.25748805869514	1.89358524615059e-13	4.43286600191198e-12	-0.976645558071147
chr1	16124698	16125492	794	-	utr3	EPHA2	0.914855579420853	1	0.666596156022678	1	0.632371499784886	0.980199857026586	-0.806201292358707	0.305796958292175	0.0861549924041782	0.165986096579987	-1.11199825065088
chr1	16130316	16130508	192	-	exon	EPHA2	0.166812784479609	1	0.121883776034946	1	0.121846869272273	0.824990885955743	-0.999047770605313	0.305796958292175	0.0861549924041782	0.165986096579987	-1.30484472889749
chr1	16133295	16133457	162	-	exon	EPHA2	0.847571308333695	1	0.601728798713084	1	0.725322423079666	0.991886297946388	-0.779631780266751	0.305796958292175	0.0861549924041782	0.165986096579987	-1.08542873855893
chr1	16137932	16138282	350	-	exon	EPHA2	0.240847759319162	1	0.129784065515793	1	0.194807123162989	0.867533575203651	-0.317411957971591	0.305796958292175	0.0861549924041782	0.165986096579987	-0.623208916263765
chr1	16148415	16149161	746	-	exon	EPHA2	0.121007271365342	1	0.0610812425247533	1	0.0564472494859096	0.731085848118195	-1.1909043409092	0.305796958292175	0.0861549924041782	0.165986096579987	-1.49670129920137
chr1	16150928	16151078	150	-	exon	EPHA2	0.419769987970701	1	0.519427244799706	1	0.359384921983688	0.927759441418831	0.126959221095402	0.305796958292175	0.0861549924041782	0.165986096579987	-0.178837737196773
chr1	16155873	16156109	236	-	utr5	EPHA2	0.0158617188684834	1	0.0278507810533481	1	0.00144541529713628	0.183513324195372	0.393771589018906	0.305796958292175	0.0861549924041782	0.165986096579987	0.0879746307267308
chr1	16208925	16209144	219	-	utr5	ARHGEF19	0.546764862392147	1	0.601389858642843	1	0.496738489775189	0.956348034244626	-0.76112843478468	0.361485762343122	0.236923978108766	0.371907849952808	-1.1226141971278
chr1	16225220	16225372	152	-	exon	ANO7P1	0.899161991204728	1	0.990543692317136	1	0.907377222067443	0.994348704198699	1.58549731140507	3.16618500057788	9.49746007763874e-06	5.33026998093829e-05	-1.58068768917281
chr1	16231439	16232349	910	-	utr3	RSG1	0.335845196455094	1	0.507628681610258	1	0.225617778995994	0.875859366856111	1.64499882492315	1.85845868577748	8.22248429950994e-11	1.21744304571376e-09	-0.213459860854328
chr1	16236961	16237119	158	-	utr5	RSG1	0.98502740274539	1	0.805151062939748	1	0.882233076594147	0.994348704198699	0.796988986943998	1.85845868577748	8.22248429950994e-11	1.21744304571376e-09	-1.06146969883348
chr1	16250699	16251618	919	-	exon	FBXO42	0.650735750820639	1	0.438309155227426	1	0.446189559214974	0.944402564094399	-0.510298561448166	0.162337602234231	0.361320328489408	0.508126572090233	-0.672636163682398
chr1	16393130	16393388	258	+	utr3	SZRD1	0.23432986973929	1	0.118797260165351	1	0.173860611863347	0.854424202805608	-0.0249267118143074	0.808774701087465	1.84855669257164e-07	1.4354798851393e-06	-0.833701412901772
chr1	16394942	16395423	481	+	utr3	SZRD1	0.992001697079284	1	0.687468531476156	1	0.676688724276025	0.986016371185391	0.32368996023662	0.808774701087465	1.84855669257164e-07	1.4354798851393e-06	-0.485084740850844
chr1	16441078	16441255	177	+	exon	NECAP2	0.857043075880898	1	0.681119596574648	1	0.71089917233988	0.989322066347328	1.18459137591886	0.562995994405525	0.000717117217385027	0.00261350503418653	0.621595381513331
chr1	16447782	16447954	172	+	exon	NECAP2	0.234231751314027	1	0.141456948894973	1	0.213171537362007	0.874859889442207	3.22641885040258e-05	0.562995994405525	0.000717117217385027	0.00261350503418653	-0.562963730217021
chr1	16458810	16459357	547	+	utr3	NECAP2	0.693919672774283	1	0.454381938710827	1	0.494180096938081	0.955101273073431	-0.67221829648462	0.562995994405525	0.000717117217385027	0.00261350503418653	-1.23521429089015
chr1	16459679	16459837	158	+	utr3	NECAP2	0.528554995280803	1	0.38135860482213	1	0.439400260161	0.94383490357649	-0.696234918884264	0.562995994405525	0.000717117217385027	0.00261350503418653	-1.25923091328979
chr1	16474446	16474596	150	-	intron	CROCCP3	0.242852732917142	1	0.124373649787598	1	0.217968260010206	0.875110737732735	0.0166039964807265	1.11363137357899	1.08535251416603e-05	6.02304005992619e-05	-1.09702737709826
chr1	16475934	16476130	196	-	exon	CROCCP3	0.476383276919003	1	0.318866350346198	1	0.34746776865307	0.922848511960653	0.423839119355064	1.11363137357899	1.08535251416603e-05	6.02304005992619e-05	-0.689792254223923
chr1	16478291	16478515	224	-	exon	CROCCP3	0.849876874846463	1	0.665857981469625	1	0.624209706903554	0.979020697772465	1.0099415649083	1.11363137357899	1.08535251416603e-05	6.02304005992619e-05	-0.10368980867069
chr1	16483338	16483499	161	-	exon	CROCCP3	0.754006187909295	1	0.879577333717824	1	0.823950294535759	0.994348704198699	1.10085514593325	1.11363137357899	1.08535251416603e-05	6.02304005992619e-05	-0.0127762276457413
chr1	16484336	16484503	167	-	exon	CROCCP3	0.830537699808714	1	0.663012870427022	1	0.701958166669223	0.989133873122464	1.06988575485624	1.11363137357899	1.08535251416603e-05	6.02304005992619e-05	-0.0437456187227456
chr1	16486477	16486684	207	-	exon	CROCCP3	0.926414182787787	1	0.774003535024856	1	0.815516364715089	0.994348704198699	1.17607342472998	1.11363137357899	1.08535251416603e-05	6.02304005992619e-05	0.0624420511509969
chr1	16490699	16490886	187	-	exon	CROCCP3	0.658018025414958	1	0.505965080909863	1	0.522473335836313	0.963138741849536	0.340967689782245	1.11363137357899	1.08535251416603e-05	6.02304005992619e-05	-0.772663683796741
chr1	16607543	16607701	158	-	exon	NBPF1	0.712825381689082	1	0.840963636646936	1	0.811523930004302	0.994348704198699	-0.682864200634356	-0.447819674793107	0.0757462622355571	0.149323214732362	-0.235044525841249
chr1	16613384	16613585	201	-	utr5	NBPF1	0.0301026357454865	1	0.0344210722538834	1	0.0148223023375435	0.534143347514514	0.392003187190981	-0.447819674793107	0.0757462622355571	0.149323214732362	0.839822861984088
chr1	16618856	16619146	290	-	exon	CROCCP2	0.817777935032312	1	0.949912534627839	1	0.988676934355121	0.994348704198699	0.290168384831574	1.59226258520874	5.40496315911993e-14	1.39057393752209e-12	-1.30209420037717
chr1	16624333	16624545	212	-	exon	CROCCP2	0.325819127811243	1	0.205387385230317	1	0.270643096141599	0.895024033618542	0.00799946765763538	1.59226258520874	5.40496315911993e-14	1.39057393752209e-12	-1.58426311755111
chr1	16625809	16626103	294	-	exon	CROCCP2	0.433775224458199	1	0.312675796071365	1	0.178171763413489	0.857316810915493	0.470966965234725	1.59226258520874	5.40496315911993e-14	1.39057393752209e-12	-1.12129561997402
chr1	16627190	16627340	150	-	exon	CROCCP2	0.941289765441038	1	0.761239332397716	1	0.744397229399878	0.994194994607935	1.03381185672841	1.59226258520874	5.40496315911993e-14	1.39057393752209e-12	-0.558450728480332
chr1	16628506	16628730	224	-	exon	CROCCP2	0.569739706582591	1	0.40522674895992	1	0.280791334203968	0.899413084574406	0.814228765880426	1.59226258520874	5.40496315911993e-14	1.39057393752209e-12	-0.778033819328316
chr1	16630929	16631192	263	-	exon	CROCCP2	0.823692197927668	1	0.697744583606688	1	0.593396815927414	0.975528186583405	1.06936042154927	1.59226258520874	5.40496315911993e-14	1.39057393752209e-12	-0.522902163659472
chr1	16631517	16631683	166	-	exon	CROCCP2	0.534616246870982	1	0.40053716960372	1	0.375401708614054	0.929044036089807	0.730081674730993	1.59226258520874	5.40496315911993e-14	1.39057393752209e-12	-0.862180910477749
chr1	16632309	16632464	155	-	exon	CROCCP2	0.629852402979221	1	0.450964077143064	1	0.467085976558978	0.948355431705908	0.507327661871403	1.59226258520874	5.40496315911993e-14	1.39057393752209e-12	-1.08493492333734
chr1	16633123	16633414	291	-	exon	CROCCP2	0.272161116495214	1	0.161268160942387	1	0.0820634325163958	0.782931534394625	0.646359102936166	1.59226258520874	5.40496315911993e-14	1.39057393752209e-12	-0.945903482272576
chr1	16635068	16635242	174	-	intron	CROCCP2	0.693339488285633	1	0.513442193594979	1	0.560311525677723	0.968341615775734	0.267761002923565	1.59226258520874	5.40496315911993e-14	1.39057393752209e-12	-1.32450158228518
chr1	16930361	16930536	175	+	exon	CROCC	0.651174671659859	1	0.460518988733833	1	0.414080821791596	0.941652863973097	0.79483890178242	1.94432767735368	8.39820888759378e-19	4.57020854333245e-17	-1.14948877557126
chr1	16936604	16936846	242	+	exon	CROCC	0.678303415249189	1	0.52565365213309	1	0.474673175644898	0.951268568400347	1.01084615382721	1.94432767735368	8.39820888759378e-19	4.57020854333245e-17	-0.93348152352647
chr1	16938868	16939028	160	+	exon	CROCC	0.52328591515098	1	0.567795941245559	1	0.544898753173884	0.96797328160074	1.12506412544141	1.94432767735368	8.39820888759378e-19	4.57020854333245e-17	-0.819263551912273
chr1	16944013	16944285	272	+	exon	CROCC	0.421108577464372	1	0.516595902956966	1	0.367999815711407	0.928185308045195	1.64600220245589	1.94432767735368	8.39820888759378e-19	4.57020854333245e-17	-0.298325474897793
chr1	16946703	16946868	165	+	exon	CROCC	0.155029043220311	1	0.0751816429044375	1	0.0794314932447163	0.780474334589706	0.285158474746088	1.94432767735368	8.39820888759378e-19	4.57020854333245e-17	-1.6591692026076
chr1	16948230	16948448	218	+	exon	CROCC	0.898669962580791	1	0.763769027303118	1	0.738014072313335	0.993631689351224	1.14198675318019	1.94432767735368	8.39820888759378e-19	4.57020854333245e-17	-0.802340924173493
chr1	16955257	16955524	267	+	exon	CROCC	0.152555425311215	1	0.0924362665970998	1	0.0434224863279943	0.693795241850459	0.587765901800491	1.94432767735368	8.39820888759378e-19	4.57020854333245e-17	-1.35656177555319
chr1	16955908	16956102	194	+	exon	CROCC	0.641726461937463	1	0.748985524155987	1	0.680456246322494	0.986383441535605	0.674011931142604	1.94432767735368	8.39820888759378e-19	4.57020854333245e-17	-1.27031574621108
chr1	16958525	16958687	162	+	exon	CROCC	0.139360550172711	1	0.076515057874306	1	0.0471372257915715	0.702716644240383	0.269105829283204	1.94432767735368	8.39820888759378e-19	4.57020854333245e-17	-1.67522184807048
chr1	16960711	16960984	273	+	exon	CROCC	0.793551325749162	1	0.894483497169807	1	0.898868497050145	0.994348704198699	1.33475017287791	1.94432767735368	8.39820888759378e-19	4.57020854333245e-17	-0.609577504475779
chr1	16965875	16966067	192	+	exon	CROCC	0.699420256421981	1	0.514985855572635	1	0.441507278748909	0.943914338890401	0.885987706052607	1.94432767735368	8.39820888759378e-19	4.57020854333245e-17	-1.05833997130108
chr1	16966289	16966478	189	+	exon	CROCC	0.247430300812854	1	0.147883106631225	1	0.0651494571070484	0.755640244819615	1.15778694790826	1.94432767735368	8.39820888759378e-19	4.57020854333245e-17	-0.78654072944543
chr1	16968094	16968331	237	+	exon	CROCC	0.662061373310339	1	0.505057762183387	1	0.432548368728949	0.942729162851398	0.890525369802572	1.94432767735368	8.39820888759378e-19	4.57020854333245e-17	-1.05380230755111
chr1	16969043	16969321	278	+	exon	CROCC	0.682575987046239	1	0.531545926715284	1	0.477795561794285	0.952012130616329	1.01064096578438	1.94432767735368	8.39820888759378e-19	4.57020854333245e-17	-0.933686711569309
chr1	16970185	16970406	221	+	exon	CROCC	0.459379016569535	1	0.313086279889218	1	0.222246479704999	0.875110737732735	1.09801396945204	1.94432767735368	8.39820888759378e-19	4.57020854333245e-17	-0.846313707901646
chr1	16970591	16970807	216	+	exon	CROCC	0.408747056636358	1	0.48496715384791	1	0.490582391148707	0.955026943577621	1.61888552309661	1.94432767735368	8.39820888759378e-19	4.57020854333245e-17	-0.325442154257071
chr1	16971352	16971605	253	+	exon	CROCC	0.811119445546198	1	0.643341616412522	1	0.557690780464779	0.968341615775734	1.93643611032671	1.94432767735368	8.39820888759378e-19	4.57020854333245e-17	-0.00789156702697191
chr1	16972279	16972595	316	+	utr3	CROCC	0.649835125956758	1	0.784713327049156	1	0.769303698734056	0.994348704198699	1.57878324889099	1.94432767735368	8.39820888759378e-19	4.57020854333245e-17	-0.365544428462693
chr1	16986110	16986357	247	-	utr3	ATP13A2	0.602396053255258	1	0.813140534043893	1	0.888443402647487	0.994348704198699	0.618583712182072	0.954779560362752	3.36350130675994e-07	2.50162666064135e-06	-0.336195848180681
chr1	17408184	17408400	216	-	utr3	RCC2	0.340943493977624	1	0.274197955035303	1	0.051528339747132	0.716625184448277	-2.11789689547684	-0.263384645647498	0.104597290100883	0.194400399339934	-1.85451224982934
chr1	17409031	17409266	235	-	utr3	RCC2	0.94984964983685	1	0.792764023392653	1	0.739229816929839	0.993631689351224	-1.03085760979737	-0.263384645647498	0.104597290100883	0.194400399339934	-0.767472964149869
chr1	17438264	17438587	323	-	utr5	RCC2	0.179192832954769	1	0.24249564555042	1	0.141690516903499	0.836785142865444	0.505984076676014	-0.263384645647498	0.104597290100883	0.194400399339934	0.769368722323512
chr1	17607780	17607939	159	+	exon	ARHGEF10L	0.723084043198402	1	0.52152447140331	1	0.607271660506027	0.977538303479649	0.00776932092593312	0.93549240037628	1.79383509646704e-07	1.39873383290911e-06	-0.927723079450347
chr1	17615985	17616144	159	+	exon	ARHGEF10L	0.205525051896928	1	0.109711691306883	1	0.134849709167223	0.834363527383537	-0.534172634622579	0.93549240037628	1.79383509646704e-07	1.39873383290911e-06	-1.46966503499886
chr1	17696795	17697621	826	+	utr3	ARHGEF10L	0.839761623204827	1	0.585420688127769	1	0.514694227386906	0.962253713397445	-0.0408547087290424	0.93549240037628	1.79383509646704e-07	1.39873383290911e-06	-0.976347109105323
chr1	18908349	18908775	426	-	utr3	RP13-279N23.2	0.583175278498927	1	0.41081466593636	1	0.249814319612104	0.884565569462493	0.0867807218697537	2.12067038618658	0.665959114591817	NA	-2.03388966431683
chr1	18955711	18955912	201	-	exon	IFFO2	0.881920765283276	1	0.989527058684336	1	0.947075211088365	0.994348704198699	1.25017535137073	0.091283231014652	0.629402830322491	0.748092368249996	1.15889212035608
chr1	18956008	18956203	195	-	exon	IFFO2	0.681734658090537	1	0.814990731270302	1	0.919397933213866	0.994348704198699	0.751742812521169	0.091283231014652	0.629402830322491	0.748092368249996	0.660459581506517
chr1	18956309	18956663	354	-	utr5	IFFO2	0.557120946497647	1	0.687369390319378	1	0.627583688349347	0.979791819518506	1.31412320071315	0.091283231014652	0.629402830322491	0.748092368249996	1.2228399696985
chr1	19138065	19138220	155	-	exon	UBR4	0.161276685043242	1	0.0866607823632809	1	0.106567761269584	0.812000067497484	0.0169734038090259	0.14323354322407	0.372207846644488	0.519362110084951	-0.126260139415044
chr1	19140814	19140969	155	-	exon	UBR4	0.365684409019835	1	0.243005450469488	1	0.242306548043089	0.883004138229772	-0.356395855283566	0.14323354322407	0.372207846644488	0.519362110084951	-0.499629398507636
chr1	19141452	19141614	162	-	exon	UBR4	0.963129827995649	1	0.783303265405231	1	0.692178283363163	0.988005480657516	-0.278416438822522	0.14323354322407	0.372207846644488	0.519362110084951	-0.421649982046592
chr1	19210096	19210286	190	-	utr5	UBR4	0.0361017987262255	1	0.0369698230220545	1	0.017034007384849	0.558930792317231	1.39402213632203	0.14323354322407	0.372207846644488	0.519362110084951	1.25078859309796
chr1	19219164	19219446	282	-	utr3	EMC1	0.927671512582881	1	0.812402371023662	1	0.75754567540325	0.994348704198699	-1.29602721259974	-0.116889755714159	0.451313735179879	0.594017343733021	-1.17913745688558
chr1	19251542	19251795	253	-	utr5	EMC1	0.950553189371858	1	0.739196841651787	1	0.821258195017838	0.994348704198699	-0.0754553655317687	-0.116889755714159	0.451313735179879	0.594017343733021	0.0414343901823905
chr1	19258616	19258911	295	+	utr3	MRTO4	0.794392183033269	1	0.565771429593825	1	0.364147972429238	0.928185308045195	-0.643697112526169	-0.104537476338846	0.578902180652182	0.708020152462055	-0.539159636187322
chr1	19260215	19260480	265	+	utr3*	MRTO4	0.910824465771619	1	0.937644112179841	1	0.8923892195644	0.994348704198699	0.0353871420719828	-0.104537476338846	0.578902180652182	0.708020152462055	0.139924618410829
chr1	19311899	19312054	155	-	exon	AKR7A2	0.0574523159156376	1	0.0433120822155076	1	0.0430759472504669	0.69353024343721	1.53012301759524	-0.0794267736191943	0.683088752046667	0.789730110000447	1.60954979121443
chr1	19312328	19312513	185	+	utr5	PQLC2	0.276253519805136	1	0.137297931252467	1	0.156584980712653	0.844091386566534	0.579542764532396	1.42378812960431	7.73417059997398e-13	1.64900449674112e-11	-0.844245365071916
chr1	19312648	19312870	222	+	utr5	PQLC2	0.162605497342133	1	0.0881615547997231	1	0.0355722865664351	0.662321958897412	0.556848956077181	1.42378812960431	7.73417059997398e-13	1.64900449674112e-11	-0.866939173527131
chr1	19317490	19317727	237	+	utr5	PQLC2	0.842135590159846	1	0.694720673069005	1	0.564673205385265	0.968752942753971	0.401206449591585	1.42378812960431	7.73417059997398e-13	1.64900449674112e-11	-1.02258168001273
chr1	19327797	19327997	200	+	utr3	PQLC2	0.869896521404489	1	0.679391071774945	1	0.697141357673228	0.988732004187712	0.807292534202556	1.42378812960431	7.73417059997398e-13	1.64900449674112e-11	-0.616495595401756
chr1	19328486	19329044	558	+	utr3	PQLC2	0.50102823551283	1	0.305090085392451	1	0.148429372236064	0.841602421636978	0.355849063417609	1.42378812960431	7.73417059997398e-13	1.64900449674112e-11	-1.0679390661867
chr1	19332008	19332313	305	+	intergenic	NA	0.872339186701024	1	0.998974584081586	1	0.947154488572491	0.994348704198699	0.421669543169253	NA	NA	NA	NA
chr1	19419696	19419869	173	-	utr5	CAPZB	0.353538082993589	1	0.550089420287583	1	0.423978871665109	0.941652863973097	0.351109427308327	-0.188374605953223	0.219784746964349	0.351236571332632	0.53948403326155
chr1	19485380	19485585	205	-	utr5	CAPZB	0.0537544550928721	1	0.0733553474325441	1	0.0221460742676196	0.601949823808675	0.815380966287057	-0.188374605953223	0.219784746964349	0.351236571332632	1.00375557224028
chr1	19596930	19597104	174	+	utr5	MINOS1-NBL1	0.442730304544716	1	0.611285391268154	1	0.346859467796443	0.92263520937557	-0.428896502024964	-0.214124498152245	0.96465741685937	NA	-0.214772003872719
chr1	19656799	19657290	491	+	utr3	MINOS1-NBL1	0.314153846567208	1	0.202081979886419	1	0.0791970333399392	0.780290581304855	-0.449030947555423	-0.214124498152245	0.96465741685937	NA	-0.234906449403178
chr1	19657708	19657864	156	+	utr3	MINOS1-NBL1	0.342897863504214	1	0.231837657225576	1	0.205120239583514	0.870475047255631	-0.63673837803684	-0.214124498152245	0.96465741685937	NA	-0.422613879884595
chr1	19682747	19683261	514	-	utr3	TMCO4	0.970799527307584	1	0.775741795674907	1	0.670146324737787	0.98588240195642	0.571412099509314	0.818299516258093	0.00133628639788905	0.00455762455115957	-0.246887416748779
chr1	19882471	19882667	196	+	utr5	OTUD3	0.805031948981588	1	0.682988527115632	1	0.71172959159943	0.989571420125063	1.36946301897751	-0.287691656759205	0.180897628978473	0.301227076177478	1.65715467573672
chr1	19907562	19907816	254	+	utr3	OTUD3	0.387472079041912	1	0.484652235010608	1	0.425548902686698	0.941726709595447	-0.274730180194998	-0.287691656759205	0.180897628978473	0.301227076177478	0.0129614765642072
chr1	19978773	19978942	169	-	utr5	PLA2G2A	0.664304366294036	1	0.793623834142721	1	0.758599917896462	0.994348704198699	-0.0952017415748031	0.224497392512057	0.576417524896308	0.706269451110718	-0.31969913408686
chr1	20484616	20484781	165	-	exon	CAMK2N1	0.236499114535462	1	0.132200393449364	1	0.055881177131132	0.731085848118195	-0.504414653955895	-0.744399978400951	0.010786892064939	0.028485507145065	0.239985324445056
chr1	20485787	20486219	432	-	utr5	CAMK2N1	0.980786673703913	1	0.847307470438257	1	0.637633735265079	0.98173119507302	-0.761147962667008	-0.744399978400951	0.010786892064939	0.028485507145065	-0.0167479842660573
chr1	20499794	20501510	1716	-	utr3	MUL1	0.295489212032955	1	0.159264036985202	1	0.122429104070329	0.825588387412816	-0.491454854495374	0.654935073426936	0.000293063737390078	0.00117883300558532	-1.14638992792231
chr1	20507955	20508109	154	-	utr5	MUL1	0.0101958475097325	1	0.00324777207080262	1	0.00261251261264459	0.242328251628832	0.0798045398593616	0.654935073426936	0.000293063737390078	0.00117883300558532	-0.575130533567574
chr1	20552976	20553362	386	+	exon	FAM43B	0.931281914507256	1	0.931835991851923	1	0.94235956623926	0.994348704198699	1.18017230752819	1.35546105929766	0.000483089913146318	0.00184197966149774	-0.175288751769466
chr1	20553672	20554092	420	+	utr3	FAM43B	0.167538627104209	1	0.21496379305076	1	0.126919168002355	0.829510390055058	1.06764460373323	1.35546105929766	0.000483089913146318	0.00184197966149774	-0.287816455564431
chr1	20554484	20554794	310	+	utr3	FAM43B	0.571237913404815	1	0.393091756431884	1	0.334498756250067	0.917285249098123	0.202065276103463	1.35546105929766	0.000483089913146318	0.00184197966149774	-1.15339578319419
chr1	20633538	20633831	293	+	utr5	PINK1	0.618759430134041	1	0.744445363871395	1	0.766357126277386	0.994348704198699	0.55350013000685	1.19004866483795	2.95121226976894e-08	2.68489280805063e-07	-0.636548534831102
chr1	20644389	20644563	174	+	exon	PINK1	0.511869980433935	1	0.358004797665266	1	0.380106616230144	0.929286613657396	0.334903918835781	1.19004866483795	2.95121226976894e-08	2.68489280805063e-07	-0.85514474600217
chr1	20648402	20649082	680	-	exon	PINK1-AS	0.0337080208118036	1	0.0200303946717735	1	0.00620605942944865	0.382079953077154	-0.832046877864765	-1.21513145545875	0.0161318019081707	0.0402820297978442	0.383084577593981
chr1	20650684	20651092	408	+	utr3	PINK1	0.803612238681888	1	0.619433530829625	1	0.393508377697155	0.934998552250088	-0.558435541630825	1.19004866483795	2.95121226976894e-08	2.68489280805063e-07	-1.74848420646878
chr1	20661297	20661477	180	-	utr5	DDOST	0.621628623675379	1	0.414189528112662	1	0.420655724928332	0.941652863973097	-0.467532115802284	0.0756402971407237	0.622690696076469	0.743338359368189	-0.543172412943008
chr1	20744942	20745153	211	-	exon	HP1BP3	0.77940991070667	1	0.954337459260474	1	0.9294988049983	0.994348704198699	-1.25331603397621	-1.20051209102672	1.66867663130899e-13	3.92403278412344e-12	-0.0528039429494889
chr1	20787124	20787345	221	-	utr5	HP1BP3	0.119705917826511	1	0.164082632147455	1	0.0853648334134336	0.785746944101881	1.18729639171157	-1.20051209102672	1.66867663130899e-13	3.92403278412344e-12	2.3878084827383
chr1	20851398	20851549	151	-	exon	EIF4G3	0.498232955004206	1	0.335481166668922	1	0.412429766846721	0.941652863973097	-1.28506492553782	-0.825485326141085	4.94559942085965e-08	4.33427996462186e-07	-0.459579599396732
chr1	20941638	20941880	242	-	exon	EIF4G3	0.548120375675445	1	0.748788279965777	1	0.594127492513271	0.975542672892161	-1.52290642855832	-0.825485326141085	4.94559942085965e-08	4.33427996462186e-07	-0.69742110241723
chr1	21176716	21176944	228	-	utr5	EIF4G3	0.23489065345865	1	0.136217756756341	1	0.140275287416858	0.835731010313567	-0.149547205224514	-0.825485326141085	4.94559942085965e-08	4.33427996462186e-07	0.675938120916571
chr1	21217438	21217603	165	-	utr3	ECE1	0.322877054009262	1	0.226079285082029	1	0.279660782633204	0.899071902545929	-0.395712596878861	0.517473700798023	0.00124876495646164	0.00429576798195013	-0.913186297676884
chr1	21217781	21218682	901	-	utr3	ECE1	0.867473247609333	1	0.58165579173308	1	0.613303611775627	0.978610278386744	-0.155709364613223	0.517473700798023	0.00124876495646164	0.00429576798195013	-0.673183065411246
chr1	21218959	21219452	493	-	utr3	ECE1	0.764896417400413	1	0.517734062238218	1	0.581402252400088	0.971722341400519	-0.23922821665466	0.517473700798023	0.00124876495646164	0.00429576798195013	-0.756701917452683
chr1	21219678	21220193	515	-	utr3	ECE1	0.765498288272403	1	0.511823450377809	1	0.404995801373663	0.939284367767316	-0.0474363072501297	0.517473700798023	0.00124876495646164	0.00429576798195013	-0.564910008048153
chr1	21256062	21256220	158	-	exon	ECE1	0.274404103782903	1	0.163079199578285	1	0.249142348740668	0.884565569462493	-0.721061668418805	0.517473700798023	0.00124876495646164	0.00429576798195013	-1.23853536921683
chr1	21272798	21273000	202	-	utr5	ECE1	0.0448576218707041	1	0.0227643715253701	1	0.0435698749898387	0.694424327523883	-0.844658273608698	0.517473700798023	0.00124876495646164	0.00429576798195013	-1.36213197440672
chr1	21279237	21279453	216	-	utr5	ECE1	0.0436960370961769	1	0.0182992432305271	1	0.0143381961881009	0.531663850294205	-0.326847263268543	0.517473700798023	0.00124876495646164	0.00429576798195013	-0.844320964066566
chr1	21290092	21290286	194	-	utr5	ECE1	0.281273339702894	1	0.165314461299399	1	0.118353030272991	0.820986424923227	0.0480756361490115	0.517473700798023	0.00124876495646164	0.00429576798195013	-0.469398064649012
chr1	21345354	21345564	210	-	utr5	ECE1	0.904196191427982	1	0.87095941571184	1	0.870959483197961	0.994348704198699	0.0700578594880987	0.517473700798023	0.00124876495646164	0.00429576798195013	-0.447415841309924
chr1	21345686	21345842	156	-	utr5*	ECE1	0.396677892115724	1	0.225456426957688	1	0.25736727289691	0.887746539373382	-0.164267279634735	0.517473700798023	0.00124876495646164	0.00429576798195013	-0.681740980432758
chr1	21596899	21597176	277	-	utr3	RAP1GAP	0.256395639134783	1	0.282924237672937	1	0.291314827045938	0.900610981859162	-0.255904148652243	0.124375588513849	0.670981037361319	0.780851693705822	-0.380279737166093
chr1	21599547	21599709	162	-	exon	RAP1GAP	0.762372539274747	1	0.605695978082519	1	0.603057193261359	0.976841850973313	-0.469447161579085	0.124375588513849	0.670981037361319	0.780851693705822	-0.593822750092934
chr1	21822332	21822576	244	-	utr3	HSPG2	0.405498090280618	1	0.498942888689044	1	0.320182028395203	0.912036606145544	-0.635126091695256	0.361949903033187	0.158444759738586	0.271291464084155	-0.997075994728443
chr1	22030423	22030757	334	+	exon	LINC00339	0.658342518468933	1	0.487431633467717	1	0.382119529831835	0.929286613657396	-0.821645472066029	-0.0776218706897703	0.819419217756283	0.887746857344049	-0.744023601376259
chr1	22490332	22490557	225	+	exon	ZBTB40	0.881721319270928	1	0.666510797558739	1	0.778364679271206	0.994348704198699	-0.610684276547234	0.331303871494519	0.0455575756914277	0.0978762798132905	-0.941988148041753
chr1	22511687	22512092	405	+	exon	ZBTB40	0.290057402119057	1	0.443670613434831	1	0.404632417900296	0.939284367767316	0.0216363666741648	0.331303871494519	0.0455575756914277	0.0978762798132905	-0.309667504820354
chr1	22526093	22526722	629	+	utr3	ZBTB40	0.500043762384117	1	0.320777991250917	1	0.352526787671587	0.924474953149883	-0.0271326369598105	0.331303871494519	0.0455575756914277	0.0978762798132905	-0.35843650845433
chr1	22527700	22528218	518	+	utr3	ZBTB40	0.795452178250273	1	0.983737283744851	1	0.930454358096196	0.994348704198699	0.12107731554232	0.331303871494519	0.0455575756914277	0.0978762798132905	-0.210226555952199
chr1	22528843	22529018	175	+	utr3	ZBTB40	0.18501225244469	1	0.237980497739949	1	0.215535438468777	0.875110737732735	0.12248170379165	0.331303871494519	0.0455575756914277	0.0978762798132905	-0.208822167702869
chr1	22529201	22529471	270	+	utr3	ZBTB40	0.337249830907245	1	0.466149990986387	1	0.509597900270671	0.959796554984271	0.200880265539354	0.331303871494519	0.0455575756914277	0.0978762798132905	-0.130423605955165
chr1	22530337	22530552	215	+	utr3	ZBTB40	0.972483386613298	1	0.809052981691124	1	0.725250439746087	0.991886297946388	-0.849067210163125	0.331303871494519	0.0455575756914277	0.0978762798132905	-1.18037108165764
chr1	22784336	22784544	208	+	exon	EPHB2	0.900831432554826	1	0.70096185549279	1	0.636682931224352	0.981575607431459	-1.25120388397247	0.0597789643737591	0.715982501547854	0.814878472658727	-1.31098284834623
chr1	22784592	22784958	366	+	exon	EPHB2	0.968506196950426	1	0.786538924193654	1	0.765214071442605	0.994348704198699	-0.414371833664382	0.0597789643737591	0.715982501547854	0.814878472658727	-0.474150798038141
chr1	22913386	22914481	1095	+	utr3	EPHB2	0.672945230013092	1	0.46264909809406	1	0.347632401988492	0.922848511960653	-1.09292285369896	0.0597789643737591	0.715982501547854	0.814878472658727	-1.15270181807272
chr1	22914718	22914903	185	+	utr3	EPHB2	0.516555385222737	1	0.669725542658903	1	0.566909637099514	0.969065940708613	-0.726655294103487	0.0597789643737591	0.715982501547854	0.814878472658727	-0.786434258477246
chr1	23019460	23019901	441	+	utr5	KDM1A	0.13068523947066	1	0.211424774618868	1	0.0357381106919254	0.662321958897412	0.223989278255501	-0.871799950729735	1.93070362223651e-08	1.82102844369567e-07	1.09578922898524
chr1	23088201	23088353	152	-	utr3	LUZP1	0.303476867591259	1	0.418325457603813	1	0.258808437463839	0.887849147465198	-0.890994430944468	-0.63614415901127	0.000151159669071562	0.000650715924758672	-0.254850271933198
chr1	23088671	23089163	492	-	utr3	LUZP1	0.775455093376918	1	0.951897530789202	1	0.857315143740154	0.994348704198699	-0.390252865232578	-0.63614415901127	0.000151159669071562	0.000650715924758672	0.245891293778692
chr1	23091204	23091439	235	-	exon	LUZP1	0.0599701810053983	1	0.117368756838585	1	0.0484054757680076	0.70658648422452	-0.296042120794383	-0.63614415901127	0.000151159669071562	0.000650715924758672	0.340102038216887
chr1	23092600	23093065	465	-	exon	LUZP1	0.654564893157098	1	0.908999660352175	1	0.885655425282066	0.994348704198699	-0.641782039751528	-0.63614415901127	0.000151159669071562	0.000650715924758672	-0.00563788074025817
chr1	23109060	23109212	152	-	utr5	LUZP1	0.428619969487465	1	0.556766459955368	1	0.567136417245372	0.969065940708613	-1.12028918349515	-0.63614415901127	0.000151159669071562	0.000650715924758672	-0.484145024483876
chr1	23310600	23310863	263	-	exon	HNRNPR	0.967673473277424	1	0.69581861643238	1	0.641661204135178	0.982492868462905	-0.805273204864902	-0.991616007707588	1.43035958358658e-10	2.0172533937312e-09	0.186342802842686
chr1	23361503	23361870	367	-	utr3	ZNF436	0.714044476886241	1	0.883419018295941	1	0.813201821078193	0.994348704198699	-2.29245082641804	-1.76688219584537	0.00767173359431843	0.0211680379557594	-0.525568630572674
chr1	23362221	23362931	710	-	exon	ZNF436	0.581950028745639	1	0.765737260126564	1	0.903979906388228	0.994348704198699	-1.93857565848243	-1.76688219584537	0.00767173359431843	0.0211680379557594	-0.171693462637061
chr1	23429818	23429989	171	-	utr3	ASAP3	0.886051623385657	1	0.910660979128345	1	0.862554142624514	0.994348704198699	-0.640476767839182	-0.0785363828938626	0.65284617940024	0.767167953708176	-0.561940384945319
chr1	23431820	23431972	152	-	utr3	ASAP3	0.533770936303395	1	0.369125571596103	1	0.339051991304939	0.920210616778447	-0.742805097443376	-0.0785363828938626	0.65284617940024	0.767167953708176	-0.664268714549514
chr1	23437206	23437383	177	-	utr3	ASAP3	0.409643591497483	1	0.292046168872469	1	0.170839522684891	0.853880200320055	-0.588890105409075	-0.0785363828938626	0.65284617940024	0.767167953708176	-0.510353722515212
chr1	23442550	23442718	168	-	utr3	ASAP3	0.628914428123762	1	0.437544454264322	1	0.40712834780345	0.9402113634659	-0.937894780929587	-0.0785363828938626	0.65284617940024	0.767167953708176	-0.859358398035725
chr1	23509704	23510167	463	-	utr3	E2F2	0.653106483755098	1	0.766632830031975	1	0.759795221655461	0.994348704198699	-1.44772318830132	-1.61381335885151	4.53555313328441e-07	3.2897794324744e-06	0.166090170550195
chr1	23558196	23558492	296	-	utr3	ID3	0.452890891822702	1	0.263932683129542	1	0.399593792244528	0.937199095261828	0.339316219065493	1.47728495236384	4.93635885017e-13	1.08131746867581e-11	-1.13796873329835
chr1	23559248	23559509	261	-	utr5	ID3	0.750732480367007	1	0.5525544853373	1	0.613095247760174	0.978610278386744	0.879586887038423	1.47728495236384	4.93635885017e-13	1.08131746867581e-11	-0.59769806532542
chr1	23750812	23750962	150	+	exon	TCEB3	0.75357594426003	1	0.535497723504857	1	0.527977543029264	0.965152378092504	-0.639011003832296	0.0816676840454037	0.61716041054029	0.739241176278396	-0.7206786878777
chr1	23751136	23751905	769	+	exon	TCEB3	0.391821014564406	1	0.621600824622831	1	0.565198487331551	0.968769057848088	-0.324411606074831	0.0816676840454037	0.61716041054029	0.739241176278396	-0.406079290120235
chr1	23759463	23759742	279	+	utr3	TCEB3	0.33964473703415	1	0.492489137207276	1	0.428566530966249	0.941726709595447	-0.388349303203824	0.0816676840454037	0.61716041054029	0.739241176278396	-0.470016987249227
chr1	23778392	23778671	279	+	utr5	PITHD1	0.207407547922104	1	0.293293607624068	1	0.0684911415106918	0.762093546032201	0.790952245217147	-0.959598889606602	4.37160268976734e-05	0.000214180713445401	1.75055113482375
chr1	23795847	23796062	215	-	utr3	GALE	0.433612162396808	1	0.60116036052942	1	0.641808950396275	0.982492868462905	0.0832246572261657	0.0993969524405524	0.604541784825187	0.728582879030976	-0.0161722952143867
chr1	23800402	23800570	168	-	utr5	GALE	0.327755461497301	1	0.364436324277518	1	0.453763994651837	0.944932685456947	-0.164268743844842	0.0993969524405524	0.604541784825187	0.728582879030976	-0.263665696285394
chr1	23801993	23802331	338	-	utr3	HMGCL	0.525395715055584	1	0.359093203984447	1	0.302315701917091	0.908459715395369	-1.30414086657646	-0.204187153414728	0.313269001191979	0.456999017317815	-1.09995371316173
chr1	23959327	23959680	353	+	intron	PNRC2	0.818933755284855	1	0.64680161103796	1	0.666496614102806	0.985235041952767	-1.0332140440177	-0.993628635425709	3.87662888911503e-08	3.46612306868487e-07	-0.0395854085919941
chr1	24358160	24358593	433	-	utr3	STPG1	0.5662300051247	1	0.689513214027272	1	0.626033745687609	0.979741385505812	0.850848674789808	0.897234377566944	0.00989515276987956	0.0264838980018355	-0.0463857027771365
chr1	24419186	24419565	379	+	utr5	NIPAL3	0.222936342026135	1	0.126469088525267	1	0.159976238251564	0.845664340743209	-0.419167740211003	0.375095614071112	0.048534405450696	0.103315257170371	-0.794263354282115
chr1	24669025	24669317	292	+	exon	SRRM1	0.811503315308822	1	0.648160591909089	1	0.641100967903403	0.982492868462905	-0.417929540040897	-0.154394215776271	0.402206106068473	0.548086563943063	-0.263535324264626
chr1	24671285	24671440	155	+	exon	SRRM1	0.488613922881662	1	0.640007857888344	1	0.398315775384732	0.937193762937476	-0.432669958241746	-0.154394215776271	0.402206106068473	0.548086563943063	-0.278275742465475
chr1	24745328	24745604	276	+	utr5	CLIC4	0.525377464338788	1	0.330755214951048	1	0.170602165875195	0.853880200320055	-0.243322292678235	-1.68076906439544	9.00323412631483e-20	5.55368638035112e-18	1.43744677171721
chr1	24797621	24797777	156	+	exon	CLIC4	0.417587202036522	1	0.578708311005348	1	0.430383672426919	0.942729162851398	-0.936672223917045	-1.68076906439544	9.00323412631483e-20	5.55368638035112e-18	0.744096840478395
chr1	25246786	25247125	339	-	utr5	RSRP1	0.0564894533332982	1	0.0252705001630951	1	0.0472157589460621	0.702716644240383	-0.0423485882557776	0.0556701535289746	0.779358581826329	0.86102197795495	-0.0980187417847523
chr1	25338556	25338758	202	+	exon	TMEM50A	0.466496193489741	1	0.32292099238053	1	0.251371943548963	0.885728977286416	0.458383509493465	-0.98148039581196	5.73271607767961e-07	4.09524748531971e-06	1.43986390530542
chr1	25430959	25431147	188	+	utr5	TMEM57	0.244717055249816	1	0.258292288689772	1	0.293325433406234	0.901562647927416	1.16861975268937	-0.424689496846484	0.0285381310987288	0.0658401122053637	1.59330924953586
chr1	25458626	25458812	186	+	exon	TMEM57	0.601704498453255	1	0.766821321528795	1	0.710538421740231	0.989322066347328	-1.18263725905829	-0.424689496846484	0.0285381310987288	0.0658401122053637	-0.757947762211803
chr1	25563566	25563736	170	+	exon	LDLRAP1	0.755454642245123	1	0.564381222445655	1	0.599907075699211	0.976841850973313	0.458833380365142	0.276596261290451	0.164266621094733	0.279137129206798	0.182237119074691
chr1	25566770	25567128	358	+	utr3	LDLRAP1	0.638690813962349	1	0.855348886564513	1	0.885852489302304	0.994348704198699	-0.10031185391861	0.276596261290451	0.164266621094733	0.279137129206798	-0.37690811520906
chr1	25567372	25567592	220	+	utr3	LDLRAP1	0.702199463628645	1	0.871666204591049	1	0.946098401960265	0.994348704198699	-0.483405691002217	0.276596261290451	0.164266621094733	0.279137129206798	-0.760001952292667
chr1	25616867	25617468	601	+	utr5	MAN1C1	0.805465838696348	1	0.6960622535137	1	0.447321783272144	0.944402564094399	0.147107450369194	-0.243786389921878	0.659645413749824	0.772111985418432	0.390893840291072
chr1	25617523	25618315	792	+	utr5	MAN1C1	0.636595715244874	1	0.81691716754467	1	0.920411071263527	0.994348704198699	-0.0504254572744392	-0.243786389921878	0.659645413749824	0.772111985418432	0.193360932647439
chr1	25783619	25784006	387	+	utr3	MAN1C1	0.888170411496056	1	0.96333213086648	1	0.61499258624965	0.97879308856671	-1.19320751345075	-0.243786389921878	0.659645413749824	0.772111985418432	-0.949421123528868
chr1	25800332	25800518	186	+	exon	SEPN1	0.0819630084450755	1	0.0651147724154477	1	0.0431047523810067	0.69353024343721	0.820664110024685	0.151882948245777	0.448952575835849	0.591959035042219	0.668781161778909
chr1	25800609	25801103	494	+	exon	SEPN1	0.804843579676664	1	0.591762416898775	1	0.475860880961679	0.951681528855427	-0.649279205307982	0.151882948245777	0.448952575835849	0.591959035042219	-0.801162153553759
chr1	25808500	25808671	171	+	exon	SEPN1	0.141951024244991	1	0.0880014561055511	1	0.129289490471315	0.830929685971768	-0.852615254236858	0.151882948245777	0.448952575835849	0.591959035042219	-1.00449820248263
chr1	25810128	25810431	303	+	intron	SEPN1	0.979371996211485	1	0.823812544559868	1	0.797272817102806	0.994348704198699	0.713956695978719	0.151882948245777	0.448952575835849	0.591959035042219	0.562073747732943
chr1	25810706	25811043	337	+	intron	SEPN1	0.587115948971949	1	0.721780520198937	1	0.799481060349008	0.994348704198699	0.99620756898872	0.151882948245777	0.448952575835849	0.591959035042219	0.844324620742943
chr1	25813815	25814094	279	+	utr5	SEPN1	0.385347640626017	1	0.26029371583303	1	0.231052235059093	0.879265034558585	-0.754773131622762	0.151882948245777	0.448952575835849	0.591959035042219	-0.906656079868539
chr1	25815629	25816317	688	+	utr3	SEPN1	0.494758119110292	1	0.734175278420645	1	0.869939268223441	0.994348704198699	-0.208033805532612	0.151882948245777	0.448952575835849	0.591959035042219	-0.359916753778389
chr1	25820147	25820716	569	+	utr5	MTFR1L	0.755428490276058	1	0.934148558581389	1	0.905912111657092	0.994348704198699	1.011871085743	0.192020354208913	0.254997398727374	0.391845500055045	0.819850731534084
chr1	25821304	25821464	160	+	intron	RP1-317E23.6	0.932625493657309	1	0.760477166436042	1	0.75759350519643	0.994348704198699	0.0634924884945659	NA	NA	NA	NA
chr1	25822921	25823094	173	+	utr3	RP1-317E23.6	0.572051517549185	1	0.392404036171265	1	0.33271196396163	0.917015890958599	-0.355622130415647	NA	NA	NA	NA
chr1	25835071	25835309	238	-	exon	AUNIP	0.359663413722097	1	0.43700519032712	1	0.151712328904629	0.84352242021725	-2.1731574531052	-1.55106985558122	1.98311737824777e-05	0.00010440054226596	-0.622087597523978
chr1	25862499	25862981	482	-	utr3	PAQR7	0.618665357080932	1	0.427818205915428	1	0.469800789700809	0.949727358698757	-0.171478393639359	0.588517639199063	0.0303511993211729	0.06934176629174	-0.759996032838422
chr1	25863491	25863833	342	-	exon	PAQR7	0.874529798878632	1	0.945705322517538	1	0.883871494681352	0.994348704198699	-0.134068889988352	0.588517639199063	0.0303511993211729	0.06934176629174	-0.722586529187415
chr1	25903742	25903897	155	-	exon	STMN1	0.609365102499276	1	0.48018354454841	1	0.270270438926004	0.894343341208161	-2.77529786965345	-2.0575431171777	1.18801286351633e-33	4.84243360917207e-31	-0.717754752475748
chr1	25961527	25961898	371	-	utr3	PAFAH2	0.610098734632513	1	0.809657955965684	1	0.777251560937292	0.994348704198699	-0.618626325472547	-0.106898524299466	0.656937045955305	0.770168653946863	-0.511727801173081
chr1	26022375	26022551	176	+	utr5	EXTL1	0.364924210823949	1	0.245311246932412	1	0.386284402314846	0.93062002327005	1.09532708783424	1.96045593706884	0.000230327440798599	0.000946441359818398	-0.865128849234603
chr1	26122048	26122496	448	+	exon	PDIK1L	0.482628007940122	1	0.62161562625848	1	0.485659932155392	0.953383598645778	-1.92367421920846	-1.68101565807028	2.31525722599863e-08	2.14576759759516e-07	-0.242658561138176
chr1	26169930	26170142	212	-	utr3	RP11-96L14.7	0.177204674890335	1	0.133297893914176	1	0.0207767977529266	0.593144244295559	0.203406430507979	0.451057202919346	0.83354459717748	NA	-0.247650772411368
chr1	26170304	26170819	515	-	utr3	RP11-96L14.7	0.34721913392816	1	0.20362291196001	1	0.131873664330369	0.832954674327203	-0.204056612465386	0.451057202919346	0.83354459717748	NA	-0.655113815384733
chr1	26255319	26255490	171	+	exon	CEP85	0.528098717019124	1	0.661184870518243	1	0.434769940136425	0.94323492686335	-1.14328628789266	-0.609294806536987	0.00210400045496588	0.00678950038153226	-0.533991481355675
chr1	26276450	26276602	152	+	exon	CEP85	0.803871595955269	1	0.621406823716912	1	0.709857735463934	0.989322066347328	-1.21784334923836	-0.609294806536987	0.00210400045496588	0.00678950038153226	-0.608548542701372
chr1	26277039	26277431	392	+	utr3	CEP85	0.813486788438774	1	0.997508583126382	1	0.903183740194855	0.994348704198699	-0.901119414827626	-0.609294806536987	0.00210400045496588	0.00678950038153226	-0.291824608290639
chr1	26279897	26280179	282	+	utr5	SH3BGRL3	0.852192646590333	1	0.589602496739759	1	0.518465588649213	0.962973675860809	0.208388461690593	0.830569215253264	1.36828271432868e-07	1.09525841607488e-06	-0.622180753562671
chr1	26280655	26280885	230	+	exon	SH3BGRL3	0.554503459379962	1	0.326707851550363	1	0.400969714245742	0.938279866802619	0.224606383931187	0.830569215253264	1.36828271432868e-07	1.09525841607488e-06	-0.605962831322077
chr1	26280936	26281188	252	+	utr3	SH3BGRL3	0.719551547551356	1	0.967495409310637	1	0.974347706934799	0.994348704198699	0.00562926563282355	0.830569215253264	1.36828271432868e-07	1.09525841607488e-06	-0.82493994962044
chr1	26282722	26283004	282	-	exon	UBXN11	0.902764120718312	1	0.883095594637371	1	0.835004058818474	0.994348704198699	0.0445792804983912	0.639754195663046	0.00143152015512408	0.00484586239777226	-0.595174915164655
chr1	26285146	26285334	188	-	exon	UBXN11	0.58801160610488	1	0.403472142849182	1	0.418307702811042	0.941652863973097	-0.720015198386173	0.639754195663046	0.00143152015512408	0.00484586239777226	-1.35976939404922
chr1	26468810	26469174	364	+	utr3	DHDDS	0.436393203116549	1	0.667271845293085	1	0.576856643986944	0.971438713550911	0.691115482676995	0.320008363993235	0.0756416966017597	0.149162641338871	0.37110711868376
chr1	26472401	26472777	376	+	utr5	HMGN2	0.968798180642961	1	0.761013371438507	1	0.807130595339596	0.994348704198699	-0.541888886719908	-0.793438015515908	6.7646005176978e-05	0.000315721858019537	0.251549128796
chr1	26574080	26574518	438	+	utr3	RPS6KA1	0.966222551746047	1	0.773014955767627	1	0.864280274460196	0.994348704198699	-1.67846679334975	-1.00219974751202	0.000302583957471248	0.00121243548726143	-0.676267045837727
chr1	26695664	26695888	224	+	intron	ARID1A	0.475989833640687	1	0.338241337189427	1	0.308998316603418	0.909296369271481	-0.273172175849397	0.0686106350047815	0.663102649909928	0.774537625896446	-0.341782810854179
chr1	26696000	26697527	1527	+	utr5	ARID1A	0.0772925700216487	1	0.136632045444626	1	0.0026585115800087	0.244605750527059	0.897633990089745	0.0686106350047815	0.663102649909928	0.774537625896446	0.829023355084964
chr1	26729561	26729733	172	+	utr5	ARID1A	0.491413930040751	1	0.655703334114069	1	0.662415273568533	0.98497327867116	0.23977443705622	0.0686106350047815	0.663102649909928	0.774537625896446	0.171163802051439
chr1	26731302	26731460	158	+	exon	ARID1A	0.235681436195535	1	0.193350657913245	1	0.206083836929534	0.872158986678507	-1.1015751932419	0.0686106350047815	0.663102649909928	0.774537625896446	-1.17018582824668
chr1	26779332	26780677	1345	+	utr3	ARID1A	0.876056630092809	1	0.863065463332131	1	0.759175624166932	0.994348704198699	-0.537524014712971	0.0686106350047815	0.663102649909928	0.774537625896446	-0.606134649717752
chr1	26826702	26826856	154	+	utr5	ZDHHC18	0.0630232376260279	1	0.0531132245135694	1	0.114527933716583	0.818887441592048	3.14288891210754	0.640807190506884	0.000330437379967172	0.00131115332215262	2.50208172160066
chr1	26853737	26853917	180	+	utr3	ZDHHC18	0.0596597079650986	1	0.105256726545054	1	0.104010299978703	0.809943704767296	1.10984367868264	0.640807190506884	0.000330437379967172	0.00131115332215262	0.469036488175753
chr1	26853985	26854245	260	+	utr3	ZDHHC18	0.0805425128836023	1	0.130846876983675	1	0.195647485966178	0.867533575203651	0.965047773008496	0.640807190506884	0.000330437379967172	0.00131115332215262	0.324240582501612
chr1	26855061	26855311	250	+	utr3	ZDHHC18	0.0504550169523424	1	0.0855410541372477	1	0.105857021175291	0.811852135992654	1.06295796309829	0.640807190506884	0.000330437379967172	0.00131115332215262	0.422150772591407
chr1	26879472	26879840	368	-	utr3	GPN2	0.694747352330023	1	0.923074579147296	1	0.901412876771797	0.994348704198699	0.263025778944988	0.691806486612504	0.000114768781678302	0.000508377036762955	-0.428780707667516
chr1	26889699	26890252	553	-	utr5	GPN2	0.568946853608555	1	0.762825392851321	1	0.580138780945978	0.971438713550911	1.17409432330609	0.691806486612504	0.000114768781678302	0.000508377036762955	0.482287836693589
chr1	26890540	26890788	248	-	utr3	GPATCH3	0.633299135850453	1	0.452981593182524	1	0.399231873355636	0.937193762937476	-0.348149037678986	1.23799465999859	2.96203711901058e-09	3.29277153101561e-08	-1.58614369767758
chr1	26890924	26891232	308	-	utr3	GPATCH3	0.451818898949753	1	0.278909932088649	1	0.265603898726881	0.891855121803938	0.220321539117062	1.23799465999859	2.96203711901058e-09	3.29277153101561e-08	-1.01767312088153
chr1	26894293	26894522	229	-	exon	GPATCH3	0.158367532585479	1	0.0817463097577859	1	0.0812811807125357	0.782519371740754	-0.502088360678274	1.23799465999859	2.96203711901058e-09	3.29277153101561e-08	-1.74008302067687
chr1	26897393	26897785	392	-	exon	GPATCH3	0.0701241508315408	1	0.0339803352254313	1	0.0317760006859081	0.646402567569031	-0.307119925253711	1.23799465999859	2.96203711901058e-09	3.29277153101561e-08	-1.5451145852523
chr1	26921716	26921904	188	+	utr5	NUDC	0.4436797263971	1	0.273589027890238	1	0.19329804606589	0.866371755187628	-0.386265697622387	0.145463581631684	0.359117429587888	0.505611154732729	-0.531729279254072
chr1	26941341	26941706	365	+	exon	NUDC	0.896233494407018	1	0.828229183662025	1	0.789606514220199	0.994348704198699	-0.429898412733063	0.145463581631684	0.359117429587888	0.505611154732729	-0.575361994364747
chr1	26942544	26942698	154	+	exon	NUDC	0.347083619345242	1	0.526956018583731	1	0.361372565205291	0.927975864486115	-0.598222626076375	0.145463581631684	0.359117429587888	0.505611154732729	-0.743686207708059
chr1	26942795	26942963	168	+	exon	NUDC	0.067782891730665	1	0.0468335413925392	1	0.00956245813585308	0.455070712666524	-1.21289371998233	0.145463581631684	0.359117429587888	0.505611154732729	-1.35835730161401
chr1	26946070	26946325	255	+	utr3	NUDC	0.871943012007109	1	0.919875314900253	1	0.831019492898231	0.994348704198699	-0.744150740984086	0.145463581631684	0.359117429587888	0.505611154732729	-0.88961432261577
chr1	26993738	26994024	286	+	utr5	TRNP1	0.243337471309929	1	0.285385508731267	1	0.178726329888521	0.857447626236904	1.12900135593547	-0.620683688215416	0.0502749977163966	0.106405686472048	1.74968504415089
chr1	27006519	27006770	251	-	exon	FAM46B	0.47547453712854	1	0.33869027214802	1	0.289750289665335	0.900107768793759	-0.389245210140195	1.02521847728915	0.0698633780775712	0.139753647370723	-1.41446368742935
chr1	27100008	27100686	678	-	utr3	SLC9A1	0.411320443225307	1	0.260130027524965	1	0.288181826524375	0.900107768793759	0.0115275655031123	0.596773688607537	0.000790462657240489	0.00285726616566081	-0.585246123104425
chr1	27154789	27155135	346	-	utr5	SLC9A1	0.0296101843957473	1	0.0382316342836199	1	0.0414269066256546	0.684301805645146	0.744455672677044	0.596773688607537	0.000790462657240489	0.00285726616566081	0.147681984069507
chr1	27306156	27306423	267	+	utr3	WDTC1	0.881376802335966	1	0.652593373979862	1	0.666479747294728	0.985235041952767	-0.0714217032491535	0.528781343444517	0.00234940735508426	0.00748383084546301	-0.60020304669367
chr1	27335460	27335785	325	+	utr3	TMEM222	0.538143340820093	1	0.768729099024005	1	0.883026782520279	0.994348704198699	-0.112739707295122	0.706875145055715	0.000105306804015185	0.000469868607398084	-0.819614852350837
chr1	27336003	27336250	247	+	utr3	TMEM222	0.9488496057684	1	0.770868903738478	1	0.806906299381822	0.994348704198699	0.468681416496072	0.706875145055715	0.000105306804015185	0.000469868607398084	-0.238193728559643
chr1	27355221	27355483	262	-	utr3	MAP3K6	0.855212398969157	1	0.970140527341715	1	0.930389636750614	0.994348704198699	-1.25834688723696	-0.396929089833312	0.0871652327939127	0.167668257547872	-0.861417797403651
chr1	27356714	27356864	150	-	exon	MAP3K6	0.983544301219106	1	0.860380921418063	1	0.828925825367866	0.994348704198699	-1.2633868328315	-0.396929089833312	0.0871652327939127	0.167668257547872	-0.866457742998192
chr1	27357779	27357936	157	-	exon	MAP3K6	0.521107374230385	1	0.329336392373268	1	0.367469529284874	0.928185308045195	-1.07498215095584	-0.396929089833312	0.0871652327939127	0.167668257547872	-0.678053061122528
chr1	27366640	27366992	352	-	utr5	MAP3K6	0.888100184067648	1	0.925778345112904	1	0.903293214227737	0.994348704198699	-1.38217591615989	-0.396929089833312	0.0871652327939127	0.167668257547872	-0.985246826326583
chr1	27409826	27409998	172	-	exon	WASF2	0.634565190865209	1	0.479785897139209	1	0.560282026345428	0.968341615775734	-0.136462113192657	0.208847020325957	0.196215714738579	0.321024104988633	-0.345309133518614
chr1	27489999	27490152	153	-	utr5	WASF2	0.701841893625278	1	0.812828411086972	1	0.840936738198881	0.994348704198699	1.11041301325407	0.208847020325957	0.196215714738579	0.321024104988633	0.901565992928112
chr1	27547309	27552198	4889	-	utr5	AHDC1	0.231048084980639	1	0.132292269053656	1	0.0329852449734472	0.652558540816652	0.409848730364763	1.54210838908988	2.80198355578287e-12	5.47955166111141e-11	-1.13225965872512
chr1	27553122	27553274	152	-	utr5	AHDC1	0.262260517070769	1	0.157503940813697	1	0.18153815157858	0.860661851114585	-0.284020946136144	1.54210838908988	2.80198355578287e-12	5.47955166111141e-11	-1.82612933522603
chr1	27558745	27558995	250	-	utr5	AHDC1	0.538568397494978	1	0.382137942514027	1	0.298276868820763	0.905537332902585	0.682303243102722	1.54210838908988	2.80198355578287e-12	5.47955166111141e-11	-0.859805145987159
chr1	27603401	27603615	214	-	utr5	AHDC1	0.516049719080809	1	0.667858016635302	1	0.485603578244828	0.953383598645778	1.11794068109137	1.54210838908988	2.80198355578287e-12	5.47955166111141e-11	-0.424167707998515
chr1	27603754	27604188	434	-	exon	AHDC1	0.360111527102603	1	0.498328031556775	1	0.125455887052294	0.829510390055058	0.525123686360887	1.54210838908988	2.80198355578287e-12	5.47955166111141e-11	-1.01698470272899
chr1	27840944	27841102	158	+	utr5	PPP1R8	0.817946764726463	1	0.62414330392628	1	0.577209399639047	0.971438713550911	-1.20486674481236	-0.642767656241449	0.000685884130391194	0.00251023931383312	-0.562099088570908
chr1	27850004	27850363	359	+	exon	PPP1R8	0.668846894973549	1	0.926018870410483	1	0.986896031779146	0.994348704198699	-0.900235037543441	-0.642767656241449	0.000685884130391194	0.00251023931383312	-0.257467381301992
chr1	27882337	27882616	279	+	exon	THEMIS2	0.441953792911291	1	0.322092162827128	1	0.344174577650331	0.921510010843657	0.0346090115515533	1.06854939788394	0.0110006278822816	0.0289742812494264	-1.03394038633238
chr1	27882697	27882873	176	+	exon	THEMIS2	0.941003307296759	1	0.94138055609185	1	0.925725975714837	0.994348704198699	0.429234516486003	1.06854939788394	0.0110006278822816	0.0289742812494264	-0.639314881397935
chr1	27974258	27974419	161	-	utr3	EYA3	0.69050020421665	1	0.790347181896814	1	0.794038770103829	0.994348704198699	0.16375051113855	-0.0048160812027045	0.981276213026196	0.988168866753309	0.168566592341254
chr1	28236073	28236543	470	+	utr3	ATPIF1	0.773245045037797	1	0.50809128776879	1	0.433560158838026	0.942729162851398	0.413235744526238	0.236973676459165	0.17976970055665	0.299659412651081	0.176262068067073
chr1	28259492	28259882	390	+	utr5	SESN2	0.517873502086162	1	0.343981501098755	1	0.17311450623558	0.854100059514255	1.83565543234528	1.73582062502826	3.20402421769933e-21	2.48527072528111e-19	0.0998348073170245
chr1	28280718	28281162	444	+	utr3	SESN2	0.793175648205948	1	0.990493718170837	1	0.94078944495472	0.994348704198699	0.637719400930903	1.73582062502826	3.20402421769933e-21	2.48527072528111e-19	-1.09810122409736
chr1	28334411	28334926	515	+	exon	MED18	0.533488808642011	1	0.767233063709274	1	0.725320193007694	0.991886297946388	-0.198930221932263	0.279171348311915	0.218417778701628	0.349481895293215	-0.478101570244178
chr1	28466425	28466639	214	+	utr3	PHACTR4	0.947170665643396	1	0.764666756841112	1	0.841629902289958	0.994348704198699	-0.287960402231602	-0.0437355534764787	0.794154170685747	0.870813213430495	-0.244224848755124
chr1	28531684	28531929	245	+	exon	RCC1	0.212422247827366	1	0.121614924078679	1	0.121006911011801	0.824036596202658	-0.868401400073543	-0.614168003073204	0.000410350840838063	0.00159327106450162	-0.254233397000339
chr1	28538449	28538727	278	+	utr3	RCC1	0.887510117449832	1	0.723994841019188	1	0.505082170998404	0.958700027049162	-1.93002839328714	-0.614168003073204	0.000410350840838063	0.00159327106450162	-1.31586039021394
chr1	28593919	28594102	183	+	exon	RAB42	0.337064001121737	1	0.183809530411766	1	0.223089408632841	0.875668143848555	-1.63131716640014	-0.871681550851338	0.0554310378296676	0.115472533761212	-0.759635615548799
chr1	28642734	28643042	308	-	utr5	TAF12	0.0571582291949309	1	0.0613126911732807	1	0.0696265812915667	0.765096891208796	0.514232313245932	-0.583763790732784	0.00772905944018226	0.0213064166082096	1.09799610397872
chr1	28714000	28714777	777	+	utr3	GMEB1	0.89022978116688	1	0.863622848941774	1	0.875636749247747	0.994348704198699	-0.270124533581203	-0.104955011197837	0.599184388995728	0.724655474872659	-0.165169522383366
chr1	28736912	28737116	204	+	utr5	YTHDF2	0.982281717677902	1	0.803887655158373	1	0.716456715438417	0.99047161188772	0.259689116361145	-0.677881198126124	0.000152111906249038	0.000654544050321879	0.937570314487269
chr1	28743236	28743459	223	+	exon	YTHDF2	0.982312397153299	1	0.787957640234467	1	0.628617852021906	0.979864722050941	-1.03235097972303	-0.677881198126124	0.000152111906249038	0.000654544050321879	-0.354469781596909
chr1	28743662	28743823	161	+	exon	YTHDF2	0.854035708777709	1	0.70355181340782	1	0.395086675471723	0.936325365956428	-1.59315513414852	-0.677881198126124	0.000152111906249038	0.000654544050321879	-0.915273936022397
chr1	28987328	28987768	440	+	utr5	EPB41	0.176818844255005	1	0.271877428333423	1	0.079918319309265	0.780913359584683	-0.434121215261025	-0.55557568028438	0.00431409214055258	0.0127733011562181	0.121454465023355
chr1	29148401	29149249	848	-	utr3	SRSF4	0.604946715635272	1	0.900957641882655	1	0.785885405193326	0.994348704198699	-0.484942001832787	-0.170306150967121	0.271154221754664	0.409915930611298	-0.314635850865666
chr1	29181835	29181996	161	-	utr5	SRSF4	0.0621368535436472	1	0.044866889561751	1	0.0605435518060636	0.745469544162279	1.25437808141571	-0.170306150967121	0.271154221754664	0.409915930611298	1.42468423238284
chr1	30718838	30719192	354	+	exon	MATN1-AS1	0.875580663237963	1	0.717548156337058	1	0.737962696687784	0.993631689351224	0.866495643815579	0.785054886072779	0.0478673842485823	0.102100059897346	0.0814407577427998
chr1	30721363	30721586	223	+	exon	MATN1-AS1	0.799648587351423	1	0.628896003152607	1	0.663394687920187	0.98497327867116	0.265081522168168	0.785054886072779	0.0478673842485823	0.102100059897346	-0.519973363904611
chr1	30824152	30824447	295	+	exon	RP5-1125N11.2	0.504271889803253	1	0.64960787843475	1	0.669990274477089	0.98588240195642	-0.275112256751412	-0.433113766085456	0.285715083108242	0.42659233984444	0.158001509334044
chr1	30869954	30870639	685	-	utr3	SDC3	0.720470287950765	1	0.482890593876767	1	0.460623439248663	0.947374379917332	-1.78176067767351	-0.844459602803028	8.53280742803301e-07	5.9146382398783e-06	-0.93730107487048
chr1	30870743	30871024	281	-	utr3	SDC3	0.151731675883038	1	0.087731720749114	1	0.0896916615800589	0.792109109414363	-2.05785797150732	-0.844459602803028	8.53280742803301e-07	5.9146382398783e-06	-1.2133983687043
chr1	30872754	30873465	711	-	utr3	SDC3	0.571304523996793	1	0.381829095656836	1	0.206988477275275	0.873395631167398	-1.79838497740348	-0.844459602803028	8.53280742803301e-07	5.9146382398783e-06	-0.953925374600451
chr1	30874336	30874685	349	-	exon	SDC3	0.720475532349852	1	0.486296664574531	1	0.331715869367989	0.917015890958599	-1.30512856671231	-0.844459602803028	8.53280742803301e-07	5.9146382398783e-06	-0.460668963909285
chr1	30876542	30877226	684	-	exon	SDC3	0.77524809758595	1	0.516435477375368	1	0.473132736928522	0.950304033003511	-1.11655527709289	-0.844459602803028	8.53280742803301e-07	5.9146382398783e-06	-0.272095674289865
chr1	30894224	30894756	532	-	intron	SDC3	0.572367462767522	1	0.49120854285605	1	0.211122000967171	0.874255546873597	-1.9757346607713	-0.844459602803028	8.53280742803301e-07	5.9146382398783e-06	-1.13127505796827
chr1	31059337	31059669	332	-	utr5	PUM1	0.559909276447497	1	0.368597486877029	1	0.350041520699343	0.923618037965481	-0.773733888686001	-0.053159626687047	0.730624944846473	0.825586198324919	-0.720574261998954
chr1	31363981	31364178	197	+	utr3	ZCCHC17	0.791673043546154	1	0.979051881688374	1	0.831730736786784	0.994348704198699	-1.29069146498295	-0.662291157709873	0.000918430758377577	0.00326699839239443	-0.628400307273078
chr1	31630385	31630716	331	-	utr3	PEF1	0.653087153338016	1	0.463839704225644	1	0.408172206045536	0.940370373216129	-0.932179749678984	0.405442538817762	0.0156947030303149	0.0393370492638276	-1.33762228849675
chr1	31635299	31635562	263	-	exon	PEF1	0.0201045525413739	1	0.0086560935849064	1	0.0212857395170827	0.593285441300738	-0.187881770128077	0.405442538817762	0.0156947030303149	0.0393370492638276	-0.593324308945839
chr1	31652694	31652926	232	-	exon	COL16A1	0.0146206367956026	1	0.0334874134932377	1	0.119434843708701	0.821571605691337	0.698712267043784	0.730709288129601	2.00277914249616e-06	1.29619467042995e-05	-0.0319970210858176
chr1	31655379	31655615	236	-	exon	COL16A1	0.962383061483149	1	0.714856185549786	1	0.790561807595499	0.994348704198699	0.297597801390403	0.730709288129601	2.00277914249616e-06	1.29619467042995e-05	-0.433111486739198
chr1	31658540	31658696	156	-	exon	COL16A1	0.96964279658377	1	0.856360535159537	1	0.761266473069646	0.994348704198699	0.543591449003104	0.730709288129601	2.00277914249616e-06	1.29619467042995e-05	-0.187117839126497
chr1	31665906	31666200	294	-	exon	COL16A1	0.197665660694226	1	0.144151220273868	1	0.0503184850921394	0.71197131258735	-0.240372360461171	0.730709288129601	2.00277914249616e-06	1.29619467042995e-05	-0.971081648590773
chr1	31670815	31670965	150	-	intron	COL16A1	0.894777846700401	1	0.986416756645173	1	0.943679620528807	0.994348704198699	0.106468458463775	0.730709288129601	2.00277914249616e-06	1.29619467042995e-05	-0.624240829665826
chr1	31672475	31672628	153	-	exon	COL16A1	0.193527708952716	1	0.133705933857974	1	0.0859763431249282	0.787361541049929	-0.784596098802083	0.730709288129601	2.00277914249616e-06	1.29619467042995e-05	-1.51530538693168
chr1	31679659	31679952	293	-	exon	COL16A1	0.790574214416411	1	0.624637924769313	1	0.683934978983133	0.986680334430471	-0.477881016178476	0.730709288129601	2.00277914249616e-06	1.29619467042995e-05	-1.20859030430808
chr1	31681027	31681189	162	-	exon	COL16A1	0.356953385512858	1	0.23556027148779	1	0.150470609162	0.843107375674873	-0.0549366073057898	0.730709288129601	2.00277914249616e-06	1.29619467042995e-05	-0.785645895435391
chr1	31684156	31684343	187	-	exon	COL16A1	0.886311025933142	1	0.694571304326382	1	0.680052577263963	0.986382567022505	-0.196932861766789	0.730709288129601	2.00277914249616e-06	1.29619467042995e-05	-0.92764214989639
chr1	31684563	31684736	173	-	exon	COL16A1	0.329183215028033	1	0.205529338834043	1	0.17109036936952	0.853880200320055	-0.348666186777163	0.730709288129601	2.00277914249616e-06	1.29619467042995e-05	-1.07937547490676
chr1	31691428	31691752	324	-	exon	COL16A1	0.692065745133291	1	0.524360465659817	1	0.441317376203038	0.943914338890401	-0.356566524257947	0.730709288129601	2.00277914249616e-06	1.29619467042995e-05	-1.08727581238755
chr1	31703860	31704095	235	-	utr5	COL16A1	0.465531441276609	1	0.289857203850912	1	0.289080436291259	0.900107768793759	-0.298672710159018	0.730709288129601	2.00277914249616e-06	1.29619467042995e-05	-1.02938199828862
chr1	31727183	31727373	190	-	utr3	ADGRB2	0.496032410015999	1	0.716776625032172	1	0.67602218113788	0.985931278852002	0.192284840361163	0.924578290701333	2.20306264744383e-09	2.51081503920298e-08	-0.73229345034017
chr1	31727455	31727685	230	-	exon	ADGRB2	0.97053638073161	1	0.690849274949621	1	0.710932651709975	0.989322066347328	-0.00109555706008221	0.924578290701333	2.20306264744383e-09	2.51081503920298e-08	-0.925673847761415
chr1	31727892	31728161	269	-	exon	ADGRB2	0.835004609010826	1	0.639999108899819	1	0.70959713489873	0.989322066347328	-0.244939051027468	0.924578290701333	2.20306264744383e-09	2.51081503920298e-08	-1.1695173417288
chr1	31730894	31731523	629	-	exon	ADGRB2	0.556035718194009	1	0.829031152000699	1	0.833695737084288	0.994348704198699	0.526424972108784	0.924578290701333	2.20306264744383e-09	2.51081503920298e-08	-0.398153318592549
chr1	31756078	31756884	806	-	utr5	ADGRB2	0.700411991444973	1	0.440114885278043	1	0.416255265873867	0.941652863973097	0.239089142969732	0.924578290701333	2.20306264744383e-09	2.51081503920298e-08	-0.685489147731601
chr1	31762739	31762902	163	-	intron	ADGRB2	0.525993777841288	1	0.514764486093042	1	0.653953179959297	0.984576292965875	0.959717931950636	0.924578290701333	2.20306264744383e-09	2.51081503920298e-08	0.0351396412493035
chr1	31764161	31764386	225	-	utr5	ADGRB2	0.0557969976847397	1	0.066259778138239	1	0.0309008465542803	0.642165618501225	1.68469506950736	0.924578290701333	2.20306264744383e-09	2.51081503920298e-08	0.760116778806025
chr1	31794175	31794339	164	-	exon	SPOCD1	0.947231268045523	1	0.834710672025027	1	0.353816433696837	0.92527330745852	-0.583218534634224	-0.16863456452017	0.855994923941794	0.911362218959564	-0.414583970114054
chr1	31796460	31796819	359	-	exon	SPOCD1	0.840153891193695	1	0.738707460723505	1	0.228108701340817	0.877164698179208	-0.661643383513121	-0.16863456452017	0.855994923941794	0.911362218959564	-0.493008818992951
chr1	31798248	31798692	444	-	exon	SPOCD1	0.849476379442613	1	0.741464909995185	1	0.260976906096805	0.888156654662585	-0.852099645326103	-0.16863456452017	0.855994923941794	0.911362218959564	-0.683465080805933
chr1	31937997	31938389	392	-	exon	PTP4A2	0.000142206555400345	0.777664264197073	0.000454701342173005	1	1.09270267735043e-10	8.91353997337323e-07	1.50156664573458	-1.59622616773754	4.86795263052735e-12	9.12488722122657e-11	3.09779281347212
chr1	32013736	32014279	543	+	utr5	KHDRBS1	0.365169925970763	1	0.531937631655181	1	0.569772403242218	0.969608931056912	0.398630465210139	-0.750197265806456	1.36773757675669e-06	9.15111964776896e-06	1.14882773101659
chr1	32037734	32037933	199	+	exon	KHDRBS1	0.69544846440626	1	0.433896625772436	1	0.523301617229139	0.963138741849536	-0.321806804294791	-0.750197265806456	1.36773757675669e-06	9.15111964776896e-06	0.428390461511665
chr1	32154476	32154659	183	+	exon	KPNA6	0.679074125632776	1	0.847898076798497	1	0.668637704141864	0.985385365402119	-0.268616861787933	-0.144285117259881	0.385906505700382	0.532181524723926	-0.124331744528052
chr1	32170876	32171134	258	+	utr3	KPNA6	0.960544080982973	1	0.724758063089523	1	0.569125766924016	0.969506180346762	0.0407959087605864	-0.144285117259881	0.385906505700382	0.532181524723926	0.185081026020468
chr1	32180217	32180471	254	+	utr5	TXLNA	0.801809801767919	1	0.573671493011738	1	0.491661804476469	0.955101273073431	-0.541145131572194	0.193229027402835	0.251544438144306	0.388088598793516	-0.734374158975029
chr1	32181160	32181550	390	+	exon	TXLNA	0.429880557314486	1	0.26364285511999	1	0.235196312404579	0.879265034558585	-0.583411832733181	0.193229027402835	0.251544438144306	0.388088598793516	-0.776640860136016
chr1	32187834	32188029	195	+	exon	TXLNA	0.428556344078288	1	0.597644629549633	1	0.653438627012074	0.984576292965875	-0.0783930652573076	0.193229027402835	0.251544438144306	0.388088598793516	-0.271622092660143
chr1	32189942	32190142	200	+	exon	TXLNA	0.993952646511081	1	0.789872367431908	1	0.678599330159225	0.98611369798664	-0.127908813112533	0.193229027402835	0.251544438144306	0.388088598793516	-0.321137840515368
chr1	32194831	32195288	457	+	utr3	TXLNA	0.619776789397656	1	0.917849734136943	1	0.940935916642081	0.994348704198699	0.108327222254562	0.193229027402835	0.251544438144306	0.388088598793516	-0.0849018051482731
chr1	32201789	32202022	233	+	utr5	CCDC28B	0.611053741693916	1	0.40302200365497	1	0.331794470513246	0.917015890958599	-0.525482833283678	0.549135012103757	0.00747009985770165	0.0206720494997207	-1.07461784538743
chr1	32203811	32203967	156	+	exon	CCDC28B	0.381186982718987	1	0.250589625736162	1	0.324183754074642	0.912871535756455	-0.536851724930676	0.549135012103757	0.00747009985770165	0.0206720494997207	-1.08598673703443
chr1	32204082	32204288	206	+	exon	CCDC28B	0.722367250669172	1	0.525551646035912	1	0.62617725408049	0.979741385505812	-0.674962714451278	0.549135012103757	0.00747009985770165	0.0206720494997207	-1.22409772655503
chr1	32205028	32205273	245	+	utr3	CCDC28B	0.0917207131468665	1	0.154287459648538	1	0.128882808010936	0.830929685971768	0.638730778505886	0.549135012103757	0.00747009985770165	0.0206720494997207	0.0895957664021291
chr1	32206024	32206183	159	-	exon	RP4-622L5.7	0.284522173705959	1	0.148479661625372	1	0.245188570157643	0.884565569462493	-0.195302934364437	2.47383091607268	0.00130866641321461	0.00447516983021966	-2.66913385043711
chr1	32206450	32206718	268	-	exon	RP4-622L5.7	0.689025804638632	1	0.536173909523055	1	0.615239210141152	0.97879308856671	-0.606764136643756	2.47383091607268	0.00130866641321461	0.00447516983021966	-3.08059505271643
chr1	32207305	32207672	367	+	exon	IQCC	0.51807972131642	1	0.360187620774815	1	0.306863181132312	0.908562273107889	-0.656961992192982	0.354309042424881	0.170964623262951	0.287937502097564	-1.01127103461786
chr1	32207757	32208205	448	+	utr3	IQCC	0.621971816465165	1	0.497465456392212	1	0.293644334301071	0.901849552706418	-1.0941670548325	0.354309042424881	0.170964623262951	0.287937502097564	-1.44847609725738
chr1	32216261	32216659	398	-	utr3	TMEM234	0.911519960437563	1	0.861160535955396	1	0.739600542182098	0.993631689351224	-0.036872222056825	0.921700423341911	0.000202040278444715	0.000842096736278023	-0.958572645398736
chr1	32222094	32222290	196	-	exon	TMEM234	0.916115082175421	1	0.912581402070453	1	0.922105150768389	0.994348704198699	0.449470512734028	0.921700423341911	0.000202040278444715	0.000842096736278023	-0.472229910607883
chr1	32231364	32231521	157	+	utr3	EIF3I	0.047654926550104	1	0.0943271460175868	1	0.0239318055452932	0.610051059794749	-0.143867894133019	0.0791020795227423	0.635519133090766	0.753030764859259	-0.222969973655761
chr1	32240616	32240767	151	-	exon	MTMR9LP	0.45397374689529	1	0.405299884765946	1	0.509600689428626	0.959796554984271	1.51411803188617	1.33391824725102	0.000688642084101164	0.00251952652632271	0.180199784635151
chr1	32240854	32241004	150	-	exon	MTMR9LP	0.865168705336033	1	0.713070687304395	1	0.810701595352005	0.994348704198699	1.07940523624884	1.33391824725102	0.000688642084101164	0.00251952652632271	-0.254513011002187
chr1	32327274	32327451	177	+	exon	HDAC1	0.468347777270559	1	0.647517198300952	1	0.682552528649337	0.98638463382627	0.1763287927393	-0.455338413246715	0.00360452476818889	0.0109196824367693	0.631667205986015
chr1	32332016	32332340	324	+	exon	HDAC1	0.227145876079764	1	0.40011829155159	1	0.265799929358183	0.891855121803938	-0.789304681709315	-0.455338413246715	0.00360452476818889	0.0109196824367693	-0.333966268462599
chr1	32334444	32335178	734	-	utr3	MARCKSL1	0.954223991797328	1	0.659232877471283	1	0.676831219766287	0.986016371185391	-0.412856531930669	-0.0232950859068466	0.874685222332091	0.923602194434881	-0.389561446023823
chr1	32335956	32336264	308	-	utr5	MARCKSL1	0.572878670642536	1	0.766658695477728	1	0.57883994106594	0.971438713550911	0.111430641731805	-0.0232950859068466	0.874685222332091	0.923602194434881	0.134725727638651
chr1	32361746	32362191	445	-	utr5	FAM229A	0.595312118925792	1	0.701322104834469	1	0.687569523310566	0.987506149055047	1.4246569913899	0.746053745006289	0.0469051876606706	0.100315333445475	0.678603246383609
chr1	32363571	32363837	266	+	utr5	TSSK3	0.888759587726965	1	0.949330137254898	1	0.961111756998467	0.994348704198699	0.38142321938276	0.602314058380769	0.387461261257278	0.5337316744428	-0.220890838998009
chr1	32365459	32365652	193	-	utr3	BSDC1	0.547109032981418	1	0.750331352887661	1	0.800648530358697	0.994348704198699	-0.102798891273749	0.584363507799974	0.000246212648771717	0.00100535622523403	-0.687162399073723
chr1	32366430	32366759	329	-	utr3	BSDC1	0.945194314390074	1	0.787648198617953	1	0.737289223153633	0.993631689351224	-0.0607598320142516	0.584363507799974	0.000246212648771717	0.00100535622523403	-0.645123339814226
chr1	32368487	32368664	177	-	utr3	BSDC1	0.499965341022284	1	0.724840495702834	1	0.681104059250242	0.98638463382627	0.105373188742031	0.584363507799974	0.000246212648771717	0.00100535622523403	-0.478990319057943
chr1	32376283	32376790	507	-	utr3	BSDC1	0.172351904430138	1	0.309361955228633	1	0.235391483370157	0.879265034558585	0.689305490150119	0.584363507799974	0.000246212648771717	0.00100535622523403	0.104941982350145
chr1	32471129	32471292	163	+	exon	ZBTB8B	0.243519566294573	1	0.202330366997787	1	0.289254762893104	0.900107768793759	-1.04677105568952	-1.34788204935076	0.0195969975269346	0.0477475837540923	0.301110993661244
chr1	32694905	32695065	160	-	exon	SYNC	0.803047348820733	1	0.636198786260722	1	0.683960900645954	0.986680334430471	0.790098693114932	1.47902248605864	0.00107974066581968	0.00377682129582022	-0.688923792943708
chr1	32695463	32695817	354	-	exon	SYNC	0.60581731382599	1	0.404076600605809	1	0.449978342718512	0.944402564094399	0.185855405834277	1.47902248605864	0.00107974066581968	0.00377682129582022	-1.29316708022436
chr1	32771936	32772359	423	+	exon	KIAA1522	0.549068290806388	1	0.719676216658352	1	0.750275808385967	0.994348704198699	0.0610490436776791	0.462972303525401	0.0268116988338383	0.0624779294484383	-0.401923259847722
chr1	32772766	32772976	210	+	utr3	KIAA1522	0.551628272412266	1	0.711036040029631	1	0.625182548071234	0.979604771187043	-0.021189931019096	0.462972303525401	0.0268116988338383	0.0624779294484383	-0.484162234544497
chr1	32811014	32811168	154	-	exon	YARS	0.69237070923215	1	0.916484448647108	1	0.993244050721926	0.995456996534164	-0.0156165698978402	-0.11300825276786	0.562916033206694	0.695176052890201	0.0973916828700202
chr1	32817214	32817414	200	-	utr5	YARS	0.440376239098002	1	0.280747384196946	1	0.141048978460593	0.836507129327099	-0.0709436928924186	-0.11300825276786	0.562916033206694	0.695176052890201	0.0420645598754418
chr1	32826544	32826727	183	+	exon	S100PBP	0.427356418860206	1	0.553705981779406	1	0.295971471953588	0.904241179445451	-1.19793442423065	-0.77076517199467	9.34664165901008e-05	0.000422203361163628	-0.427169252235982
chr1	32863304	32863551	247	-	utr3	FNDC5	0.646664614543434	1	0.529767951221544	1	0.356483203827281	0.926963918749947	1.61034923447986	2.19185291916844	5.43179424729223e-09	5.72306836354338e-08	-0.581503684688579
chr1	32872195	32872349	154	-	intron	FNDC5	0.432796886816423	1	0.44334345982121	1	0.419041907272028	0.941652863973097	2.66339988425416	2.19185291916844	5.43179424729223e-09	5.72306836354338e-08	0.471546965085724
chr1	32894662	32894941	279	-	utr3	TMEM54	0.937929863127481	1	0.743847217063959	1	0.668159256457047	0.985385365402119	-0.869576833680399	0.351973785502947	0.182310447938615	0.303116819303202	-1.22155061918335
chr1	32936778	32937269	491	-	utr3	RNF19B	0.793186979152531	1	0.983816763163115	1	0.900977708879462	0.994348704198699	-0.445468465570287	0.419161291012506	0.0637039952941387	0.129526472434913	-0.864629756582793
chr1	32964217	32964367	150	-	exon	RNF19B	0.946602390164572	1	0.884452960124068	1	0.857064552248997	0.994348704198699	1.38258303040922	0.419161291012506	0.0637039952941387	0.129526472434913	0.963421739396717
chr1	32964616	32964797	181	-	exon	RNF19B	0.00893933458705738	1	0.00399242632303857	1	0.00506356174302895	0.339762830947366	2.35422666649459	0.419161291012506	0.0637039952941387	0.129526472434913	1.93506537548209
chr1	33008140	33008516	376	-	utr3	AK2	0.835509996576199	1	0.68673112687958	1	0.368437950054122	0.928185308045195	-2.32011713049774	-0.696317109555304	4.04310482555467e-05	0.000199971599128314	-1.62380002094243
chr1	33136166	33136382	216	+	intergenic	NA	0.335643593766022	1	0.319412667523389	1	0.271069676078444	0.895136952634283	-0.875423732442177	NA	NA	NA	NA
chr1	33145620	33145832	212	-	utr3	TRIM62	0.690577257082249	1	0.869378082675806	1	0.821024805368953	0.994348704198699	-0.371887610685635	0.556156292951415	0.00454427299077503	0.0133899853908195	-0.92804390363705
chr1	33147120	33147810	690	-	utr3	TRIM62	0.994949303728198	1	0.761250949099268	1	0.849791655268589	0.994348704198699	0.0507588357152825	0.556156292951415	0.00454427299077503	0.0133899853908195	-0.505397457236133
chr1	33159737	33159982	245	-	exon	TRIM62	0.567597756158136	1	0.399004313445815	1	0.453145019349878	0.944932685456947	0.285305438246907	0.556156292951415	0.00454427299077503	0.0133899853908195	-0.270850854704508
chr1	33181083	33181472	389	-	utr5	TRIM62	0.187870495807591	1	0.237873811030013	1	0.13089177301261	0.832121980081646	1.31871998612849	0.556156292951415	0.00454427299077503	0.0133899853908195	0.762563693177072
chr1	33280101	33280331	230	+	exon	ZNF362	0.515651021029124	1	0.342198037443552	1	0.320236004088995	0.912036606145544	-0.647284193124749	0.106599586459371	0.555405304014646	0.688641623515237	-0.753883779584121
chr1	33298934	33299260	326	+	utr3	ZNF362	0.565458645467789	1	0.378388479976212	1	0.340269782578856	0.921035518114121	-0.675297148184105	0.106599586459371	0.555405304014646	0.688641623515237	-0.781896734643476
chr1	33299405	33300069	664	+	utr3	ZNF362	0.228106391833377	1	0.121785276385953	1	0.0204122800395445	0.588768681239118	-0.966659179761487	0.106599586459371	0.555405304014646	0.688641623515237	-1.07325876622086
chr1	33309425	33309650	225	+	intron	RP11-415J8.3	0.133714184617556	1	0.0696224153320597	1	0.139887675766164	0.835680000469954	1.62179302600404	-0.562450402497016	0.0197914916005935	0.0481537368203578	2.18424342850105
chr1	33324698	33325078	380	-	utr3	PHC2	0.875432316334034	1	0.584275704058043	1	0.542559406491484	0.96797328160074	-0.598335013854375	0.245781890454695	0.0886211856846598	0.169996974071487	-0.84411690430907
chr1	33354998	33355318	320	-	utr5	PHC2	0.261808274443513	1	0.154315958465252	1	0.355437921939447	0.926945790841516	-0.0477252002178448	0.245781890454695	0.0886211856846598	0.169996974071487	-0.29350709067254
chr1	33367348	33367515	167	-	exon	PHC2	0.612872191850674	1	0.835030623774805	1	0.883876497408477	0.994348704198699	0.404614558727052	0.245781890454695	0.0886211856846598	0.169996974071487	0.158832668272357
chr1	33370449	33370618	169	-	exon	PHC2	0.755472470950336	1	0.537283758487698	1	0.678378813249278	0.98611369798664	-0.104679293981374	0.245781890454695	0.0886211856846598	0.169996974071487	-0.350461184436069
chr1	33375515	33375692	177	-	utr5	PHC2	0.329187075504765	1	0.200322782520908	1	0.314357784921046	0.910298026096992	0.423102227465192	0.245781890454695	0.0886211856846598	0.169996974071487	0.177320337010497
chr1	33430251	33431063	812	-	exon	PHC2	0.288776616238005	1	0.423013128694271	1	0.0785116457292992	0.780290581304855	0.98347808052812	0.245781890454695	0.0886211856846598	0.169996974071487	0.737696190073425
chr1	33479227	33479651	424	+	utr5	ZSCAN20	0.680324882065721	1	0.508298655939531	1	0.512755529767607	0.960845321312192	-0.0493482602378205	0.559370381357135	0.0186766450740209	0.0458328530042197	-0.608718641594955
chr1	33491114	33491628	514	+	exon	ZSCAN20	0.695154748566942	1	0.513058024350753	1	0.429034056697431	0.941812112979864	-0.116186270873947	0.559370381357135	0.0186766450740209	0.0458328530042197	-0.675556652231082
chr1	33493287	33493562	275	+	exon	ZSCAN20	0.840596715389167	1	0.678865302746971	1	0.707302783121507	0.989322066347328	0.00125721338401499	0.559370381357135	0.0186766450740209	0.0458328530042197	-0.55811316797312
chr1	33494187	33494487	300	+	exon	ZSCAN20	0.561119520256874	1	0.683410862868626	1	0.580050964306547	0.971438713550911	-0.362927826032589	0.559370381357135	0.0186766450740209	0.0458328530042197	-0.922298207389724
chr1	33516108	33516405	297	-	utr3	CSMD2	0.903918436850277	1	0.752127378186337	1	0.641822312213464	0.982492868462905	-0.53032330913747	0.365359815965287	0.475060469272023	0.617153984657563	-0.895683125102757
chr1	34167011	34167161	150	+	utr5	C1orf94	0.302977517113144	1	0.385766556938511	1	0.421171352537697	0.941652863973097	-0.0413202116677773	0.213771206896414	0.268020646073041	0.40652441651799	-0.255091418564192
chr1	34177683	34177981	298	+	utr5	C1orf94	0.314367228478437	1	0.378653761020915	1	0.412271787071061	0.941652863973097	0.379362651310116	0.213771206896414	0.268020646073041	0.40652441651799	0.165591444413701
chr1	34197180	34197874	694	+	utr5	C1orf94	0.802982826052321	1	0.941331832106726	1	0.981293856397811	0.994348704198699	-0.273538278302367	0.213771206896414	0.268020646073041	0.40652441651799	-0.487309485198781
chr1	34200703	34200935	232	+	exon	C1orf94	0.290027099257153	1	0.201536651300821	1	0.193027722542881	0.866055058381404	-0.905319631495948	0.213771206896414	0.268020646073041	0.40652441651799	-1.11909083839236
chr1	34855396	34855962	566	-	utr3	SMIM12	0.543363674739244	1	0.348094950511075	1	0.181205666812159	0.860559883218933	-0.661460053018547	0.0867016604343467	0.677081056220563	0.785181356505247	-0.748161713452894
chr1	35192239	35193111	872	-	utr5	SFPQ	0.674415359561634	1	0.932389985658428	1	0.928516168505583	0.994348704198699	0.714899576941591	-0.696723366365547	3.70648933090375e-06	2.26886043023637e-05	1.41162294330714
chr1	35268758	35269052	294	+	utr5	ZMYM4	0.511787891183963	1	0.600855599128551	1	0.537461482830535	0.96721341184032	0.19509149187918	-0.964707558492925	8.21547670019835e-09	8.38112395522424e-08	1.1597990503721
chr1	35419691	35419880	189	+	utr3	ZMYM4	0.73262425255324	1	0.595093816923587	1	0.320534918475282	0.912036606145544	-1.68618920720753	-0.964707558492925	8.21547670019835e-09	8.38112395522424e-08	-0.721481648714608
chr1	35433842	35434042	200	-	utr3	KIAA0319L	0.459033988375159	1	0.660336697727775	1	0.71529012386091	0.990210448821455	-0.0233144938475915	-0.259883244697029	0.13223189081895	0.234789145811652	0.236568750849438
chr1	35434745	35434988	243	-	utr3	KIAA0319L	0.651890674700631	1	0.449053459000962	1	0.440260631446346	0.943914338890401	-0.610372458019363	-0.259883244697029	0.13223189081895	0.234789145811652	-0.350489213322334
chr1	35506767	35507171	404	-	exon	KIAA0319L	0.912092947028258	1	0.840294061440671	1	0.697767435962727	0.988732004187712	-0.851393207448685	-0.259883244697029	0.13223189081895	0.234789145811652	-0.591509962751656
chr1	35557795	35557966	171	-	utr5	KIAA0319L	0.952773484838	1	0.80243422802318	1	0.701534184945969	0.989133873122464	0.971518614008869	-0.259883244697029	0.13223189081895	0.234789145811652	1.2314018587059
chr1	35558096	35558254	158	+	utr5	NCDN	0.669597384308888	1	0.483480452880145	1	0.451518730857433	0.944402564094399	0.132777276638052	1.34918608366066	4.98051839646672e-11	7.63642288181908e-10	-1.21640880702261
chr1	35559014	35559192	178	+	utr5	NCDN	0.311162245645611	1	0.190629341725542	1	0.147759067287963	0.841602421636978	0.375523177931916	1.34918608366066	4.98051839646672e-11	7.63642288181908e-10	-0.973662905728744
chr1	35560225	35561200	975	+	exon	NCDN	0.400722208599727	1	0.233807557945047	1	0.127797018165531	0.829662857141922	0.317724959176142	1.34918608366066	4.98051839646672e-11	7.63642288181908e-10	-1.03146112448452
chr1	35577242	35577414	172	-	exon	RP4-728D4.2	0.903701837842818	1	0.833023801972375	1	0.814880735272525	0.994348704198699	2.16379885850542	2.80099038894885	0.0243840641288001	0.0577725011522108	-0.637191530443431
chr1	35715703	35716437	734	-	utr5	C1orf216	0.145995838458789	1	0.0665696395242511	1	0.0395155805033582	0.676247149385153	-0.429442134160854	0.0240249252604433	0.894640710358546	0.935596694181178	-0.453467059421297
chr1	35718694	35719005	311	-	utr5	C1orf216	0.435041959435772	1	0.566612774829473	1	0.388453063696206	0.932140826181151	0.587155636135688	0.0240249252604433	0.894640710358546	0.935596694181178	0.563130710875245
chr1	35751278	35751478	200	-	exon	CLSPN	0.721280842432348	1	0.605760245014882	1	0.383138400651007	0.929286613657396	-3.5244703435118	-2.14749460634492	3.87360214324481e-28	6.88243088493787e-26	-1.37697573716688
chr1	35760437	35760805	368	-	exon	CLSPN	0.735132631685979	1	0.915041527114921	1	0.8554290829511	0.994348704198699	-2.6436385493965	-2.14749460634492	3.87360214324481e-28	6.88243088493787e-26	-0.496143943051575
chr1	35855160	35855310	150	+	utr3	AGO4	0.987530522194719	1	0.838421918113958	1	0.912526604164428	0.994348704198699	-0.271807343823852	-0.243296708391989	0.258662038374308	0.395954819861937	-0.0285106354318626
chr1	35855738	35855905	167	+	utr3	AGO4	0.165399660497882	1	0.181529882472007	1	0.140175889347349	0.835731010313567	-0.284586661350428	-0.243296708391989	0.258662038374308	0.395954819861937	-0.0412899529584395
chr1	35919706	35919923	217	+	utr3	AGO1	0.942269746031534	1	0.863443350119656	1	0.875528947016578	0.994348704198699	-0.162691721217554	0.0294726539986516	0.859267136351137	0.913586601394612	-0.192164375216205
chr1	36088934	36089183	249	+	exon	ADPRHL2	0.556714402208132	1	0.407791607315886	1	0.345386407151822	0.921806444840377	0.676551737531003	0.686297120006903	0.000357367389034534	0.00140726525539873	-0.00974538247590073
chr1	36093032	36093653	621	+	utr3	ADPRHL2	0.885729916329001	1	0.616741238736895	1	0.530291906791057	0.966136690781333	-0.170022851320849	0.686297120006903	0.000357367389034534	0.00140726525539873	-0.856319971327752
chr1	36097052	36097224	172	-	utr3	COL8A2	0.0877570718593984	1	0.0421621842432913	1	0.0446064539838702	0.700198294992476	-1.36113674110716	0.186652316898963	0.739787399437911	0.83217529493555	-1.54778905800612
chr1	36137082	36137353	271	-	utr3	TRAPPC3	0.187056044516497	1	0.335153515454779	1	0.218262160714825	0.875110737732735	-0.0456737294072482	0.0646871041785639	0.6971056308115	0.80038075017365	-0.110360833585812
chr1	36149147	36149532	385	-	utr5	TRAPPC3	0.321411311318014	1	0.192706980506106	1	0.122067448214591	0.824990885955743	-0.0423452676225145	0.0646871041785639	0.6971056308115	0.80038075017365	-0.107032371801078
chr1	36156115	36156459	344	+	utr5	MAP7D1	0.109685001761598	1	0.187418568671786	1	0.0013802140234547	0.181762136156522	1.1820120161088	0.975778269310914	3.79690518809085e-11	5.97955038257823e-10	0.206233746797886
chr1	36170875	36171555	680	+	utr5	MAP7D1	0.834409514062836	1	0.865944221266484	1	0.846970084677369	0.994348704198699	0.29930924145448	0.975778269310914	3.79690518809085e-11	5.97955038257823e-10	-0.676469027856433
chr1	36172346	36172598	252	+	exon	MAP7D1	0.583914540172364	1	0.368735244397772	1	0.39651760790667	0.936546087874816	0.137116593048724	0.975778269310914	3.79690518809085e-11	5.97955038257823e-10	-0.83866167626219
chr1	36173252	36173405	153	+	exon	MAP7D1	0.539934439217313	1	0.366317129312472	1	0.390429831196558	0.933588423340941	-0.207595316146173	0.975778269310914	3.79690518809085e-11	5.97955038257823e-10	-1.18337358545709
chr1	36176136	36176808	672	+	exon	MAP7D1	0.93159017155257	1	0.71547179387136	1	0.601621102529685	0.976841850973313	0.344139327897678	0.975778269310914	3.79690518809085e-11	5.97955038257823e-10	-0.631638941413236
chr1	36177763	36178192	429	+	exon	MAP7D1	0.292216794617143	1	0.181751304590268	1	0.0184926402398091	0.569336137681964	0.334401716618974	0.975778269310914	3.79690518809085e-11	5.97955038257823e-10	-0.64137655269194
chr1	36178325	36178998	673	+	exon	MAP7D1	0.848874564447291	1	0.63338196132482	1	0.42879711113978	0.941726709595447	0.68185275956564	0.975778269310914	3.79690518809085e-11	5.97955038257823e-10	-0.293925509745274
chr1	36179144	36179308	164	+	exon	MAP7D1	0.582226928261852	1	0.391044912010277	1	0.226394265753203	0.875859366856111	-0.350074833525182	0.975778269310914	3.79690518809085e-11	5.97955038257823e-10	-1.3258531028361
chr1	36179388	36179711	323	+	exon	MAP7D1	0.687704291775529	1	0.925556775259349	1	0.940506970261813	0.994348704198699	-0.161061005098646	0.975778269310914	3.79690518809085e-11	5.97955038257823e-10	-1.13683927440956
chr1	36179771	36179982	211	+	exon	MAP7D1	0.826823347515215	1	0.62603328874755	1	0.517852122812041	0.962973675860809	0.0739936944452772	0.975778269310914	3.79690518809085e-11	5.97955038257823e-10	-0.901784574865637
chr1	36289187	36289655	468	+	exon	THRAP3	0.223542668742633	1	0.406163962993286	1	0.358137353024754	0.927759441418831	-0.942525431149066	-0.394757243411409	0.00951711430919031	0.0256072705487249	-0.547768187737657
chr1	36300796	36301023	227	+	exon	THRAP3	0.242956651452938	1	0.404331364708886	1	0.305596573697303	0.908562273107889	-0.82873732446023	-0.394757243411409	0.00951711430919031	0.0256072705487249	-0.433980081048822
chr1	36303820	36304255	435	+	utr3	THRAP3	0.364001001395269	1	0.200501702786198	1	0.24213305250595	0.883004138229772	-0.774840536684655	-0.394757243411409	0.00951711430919031	0.0256072705487249	-0.380083293273246
chr1	36319638	36320148	510	+	utr3	SH3D21	0.456979353568829	1	0.300031876618459	1	0.283571520113149	0.899732124745365	0.166787885528035	1.02277725932617	0.00935288250731254	0.025214332973935	-0.855989373798139
chr1	36320334	36320650	316	+	utr3	SH3D21	0.654179610247073	1	0.731165969794544	1	0.663305547106149	0.98497327867116	0.200648982289364	1.02277725932617	0.00935288250731254	0.025214332973935	-0.82212827703681
chr1	36320922	36321114	192	+	utr3	SH3D21	0.838272257806808	1	0.91858338354105	1	0.935937545529332	0.994348704198699	-0.102520945671864	1.02277725932617	0.00935288250731254	0.025214332973935	-1.12529820499804
chr1	36322056	36322821	765	+	utr3	SH3D21	0.860702113886266	1	0.864298755823214	1	0.85942703034526	0.994348704198699	0.388706345395987	1.02277725932617	0.00935288250731254	0.025214332973935	-0.634070913930186
chr1	36323052	36323212	160	-	utr5	EVA1B	0.811680272804168	1	0.632437352904092	1	0.666464895436762	0.985235041952767	0.279670663086994	0.854363238259935	0.00415674699129885	0.0123567076297899	-0.574692575172941
chr1	36323425	36323684	259	-	exon	EVA1B	0.00933683038022554	1	0.00922321320677755	1	0.00110670706724069	0.158382078067334	1.43048143411271	0.854363238259935	0.00415674699129885	0.0123567076297899	0.576118195852771
chr1	36341615	36341964	349	-	utr3	STK40	0.795225488245921	1	0.915402931242697	1	0.929335985043585	0.994348704198699	0.698276857827179	0.867097790623282	1.67498789249891e-07	1.31345335002894e-06	-0.168820932796103
chr1	36355297	36355510	213	-	exon	STK40	0.59012198639666	1	0.408424267539375	1	0.523509113456723	0.963138741849536	-0.0890773759360386	0.867097790623282	1.67498789249891e-07	1.31345335002894e-06	-0.956175166559321
chr1	36361270	36361453	183	-	utr5	STK40	0.196142240756853	1	0.104537586117406	1	0.0958648384428086	0.801431324358216	-0.1812127173299	0.867097790623282	1.67498789249891e-07	1.31345335002894e-06	-1.04831050795318
chr1	36385722	36385929	207	-	utr5	STK40	0.398604990919254	1	0.539538638919569	1	0.349327987306995	0.923618037965481	1.20990810045783	0.867097790623282	1.67498789249891e-07	1.31345335002894e-06	0.342810309834547
chr1	36393805	36394266	461	-	utr5	LSM10	0.128571861766147	1	0.0691431011603375	1	0.00583727540294727	0.370077211556802	-0.700443082866862	0.528494999344578	0.00577941683786782	0.0165697186406807	-1.22893808221144
chr1	36397768	36397937	169	-	utr5	LSM10	0.282021698008222	1	0.162391975739266	1	0.0863432514670118	0.787361541049929	-0.097374007082703	0.528494999344578	0.00577941683786782	0.0165697186406807	-0.625869006427281
chr1	37455180	37455532	352	-	exon	LINC01137	0.936852497008735	1	0.905393761980312	1	0.737194991748733	0.993631689351224	-0.498303375096149	0.317202142959926	0.541837533871446	0.676403963416125	-0.815505518056075
chr1	37475433	37475827	394	+	utr5	ZC3H12A	0.144720579847353	1	0.0698468770895387	1	0.0376945125307506	0.669731658262767	-0.370622403435889	0.858185801183034	0.00198121971981438	0.00644331982167938	-1.22880820461892
chr1	37482838	37483163	325	+	exon	ZC3H12A	0.778133207904419	1	0.578893488555187	1	0.640202474297891	0.982492868462905	-0.0784025533751743	0.858185801183034	0.00198121971981438	0.00644331982167938	-0.936588354558208
chr1	37513498	37513656	158	-	utr5	MEAF6	0.763712358580599	1	0.991191209299514	1	0.9828618699973	0.994348704198699	-0.736402572213096	-0.767331564137805	2.3601690149272e-05	0.00012247427229732	0.0309289919247095
chr1	37537722	37537935	213	-	utr3	SNIP1	0.579224822186472	1	0.41251574587516	1	0.279330079869858	0.899071902545929	-1.29450246222739	0.0350178617637504	0.878416792869452	0.926037237698167	-1.32952032399114
chr1	37540375	37540837	462	-	exon	SNIP1	0.758075446951267	1	0.565915589957136	1	0.378015144473695	0.929267019774868	-0.267529980390505	0.0350178617637504	0.878416792869452	0.926037237698167	-0.302547842154255
chr1	37552695	37552858	163	-	exon	SNIP1	0.519003685143102	1	0.621178871165958	1	0.427229352304158	0.941726709595447	0.595326551312882	0.0350178617637504	0.878416792869452	0.926037237698167	0.560308689549132
chr1	37554022	37554302	280	-	utr5	SNIP1	0.265681886837479	1	0.172110077506529	1	0.0873408761231564	0.788647910284497	0.39200709790113	0.0350178617637504	0.878416792869452	0.926037237698167	0.35698923613738
chr1	37556907	37557064	157	+	utr5	DNALI1	0.264498414696307	1	0.372974502870229	1	0.271551814982282	0.895342585229185	-0.634788598562187	-0.0117494926612695	0.946746576775935	0.968170397383812	-0.623039105900918
chr1	37557498	37557683	185	+	exon	DNALI1	0.0657185010363674	1	0.0380185102039752	1	0.00182401805301797	0.203823606362812	-0.836733289670243	-0.0117494926612695	0.946746576775935	0.968170397383812	-0.824983797008973
chr1	37559209	37559396	187	+	exon	DNALI1	0.29507790271759	1	0.252288816039862	1	0.0487729213813737	0.707282579213796	-1.13558501347323	-0.0117494926612695	0.946746576775935	0.968170397383812	-1.12383552081196
chr1	37561447	37561675	228	+	exon	DNALI1	0.165347859169306	1	0.115204485377225	1	0.00910710387932399	0.448428664255164	-0.709235254370679	-0.0117494926612695	0.946746576775935	0.968170397383812	-0.69748576170941
chr1	37561967	37562189	222	+	exon	DNALI1	0.438079196646965	1	0.299732444526444	1	0.109331111829815	0.813182765284286	-1.00534761598954	-0.0117494926612695	0.946746576775935	0.968170397383812	-0.993598123328271
chr1	37682940	37683117	177	-	utr3	C1orf109	0.249488737643051	1	0.361733898021141	1	0.271402773495666	0.895237723815329	-0.491355608309877	-0.148571060060551	0.457156701846854	0.59961975632484	-0.342784548249326
chr1	37689751	37689931	180	-	utr5	C1orf109	0.746569867696298	1	0.922523645746033	1	0.971311873839267	0.994348704198699	0.384378778973348	-0.148571060060551	0.457156701846854	0.59961975632484	0.532949839033899
chr1	37690276	37690534	258	-	utr5	C1orf109	0.930630539433394	1	0.851955524455636	1	0.936721140102017	0.994348704198699	-0.200625492080064	-0.148571060060551	0.457156701846854	0.59961975632484	-0.0520544320195132
chr1	37692028	37692203	175	-	utr5	C1orf109	0.540521728164905	1	0.363226401134579	1	0.372317068779463	0.928185308045195	-0.640489494071466	-0.148571060060551	0.457156701846854	0.59961975632484	-0.491918434010915
chr1	37708234	37708400	166	+	utr3	CDCA8	0.512774069097191	1	0.66476596165658	1	0.552240531615777	0.96797328160074	-1.86209824342722	-1.4616391651362	5.22424649681965e-12	9.74005705613335e-11	-0.400459078291018
chr1	37708596	37708886	290	+	utr3	CDCA8	0.821170005695537	1	0.684983519214331	1	0.636240610510672	0.981575607431459	-1.81452999698827	-1.4616391651362	5.22424649681965e-12	9.74005705613335e-11	-0.35289083185207
chr1	37793883	37794046	163	+	utr5	MANEAL	0.605160671829403	1	0.675110003199039	1	0.81101881861392	0.994348704198699	0.109742516775885	0.36805725122035	0.073577211635232	0.145724378379688	-0.258314734444466
chr1	37794129	37794369	240	+	utr5	MANEAL	0.605059286210076	1	0.672836236102391	1	0.721436476523283	0.991886297946388	0.910134244866658	0.36805725122035	0.073577211635232	0.145724378379688	0.542076993646308
chr1	37799783	37800533	750	+	utr3	MANEAL	0.735013135327618	1	0.518470306093137	1	0.364598361976865	0.928185308045195	-0.639962229146672	0.36805725122035	0.073577211635232	0.145724378379688	-1.00801948036702
chr1	37807783	37808710	927	-	utr5	YRDC	0.148255308810014	1	0.247172420284826	1	0.00656537027123449	0.391152988833236	1.19928385371187	-0.349992674869927	0.140765377737829	0.246751890750821	1.5492765285818
chr1	37808897	37809122	225	+	utr3	C1orf122	0.851630625053553	1	0.90155916076477	1	0.790007816969967	0.994348704198699	0.49663800378652	0.781233420308971	3.80461535943524e-05	0.000189211349502248	-0.284595416522451
chr1	37815140	37815561	421	-	exon	MTF1	0.611872446810324	1	0.81399293938811	1	0.793198985931893	0.994348704198699	-0.206825176079809	-0.16292705096071	0.427898907954268	0.571962609217678	-0.0438981251190995
chr1	37857455	37857768	313	-	utr5	MTF1	0.710359766132574	1	0.542852859071569	1	0.418558477600293	0.941652863973097	-0.76405557478241	-0.16292705096071	0.427898907954268	0.571962609217678	-0.6011285238217
chr1	37989944	37990129	185	-	utr5	SF3A3	0.661346993859266	1	0.481982611227615	1	0.434078218977293	0.942729162851398	-1.05272446700068	-0.738281286150513	7.12589830791306e-06	4.11252565310651e-05	-0.314443180850169
chr1	37997175	37997404	229	-	utr3	FHL3	0.64563496239839	1	0.498354413867206	1	0.419546144905661	0.941652863973097	-0.16231987933424	0.747685413651002	0.000618457757946687	0.00229457431236761	-0.910005292985243
chr1	38044924	38046656	1732	-	utr3	POU3F1	0.840685891036904	1	0.904791218017718	1	0.964301228352	0.994348704198699	-0.271107737012438	-0.00224824915900497	0.993733311206436	0.996177271223388	-0.268859487853433
chr1	38047137	38047658	521	+	exon	RP5-884C9.2	0.143831127030931	1	0.0903948304209168	1	0.127898513714723	0.829780601173567	2.255346119318	2.12171237097623	0.0175017098031288	0.0433074090450471	0.133633748341774
chr1	38991299	38991584	285	+	utr5	AKIRIN1	0.0200620112084413	1	0.0374103270219387	1	0.000347909822384715	0.0806725359370669	1.4327306094447	-0.483099126027641	0.00553835235136452	0.0159572097962808	1.91582973547234
chr1	39028638	39028803	165	+	utr5	NDUFS5	0.805435140405777	1	0.612116959634931	1	0.660783055205349	0.98497327867116	-1.22273735535377	-0.404320037502962	0.0164323300129741	0.040953755701919	-0.818417317850807
chr1	39105045	39105702	657	+	utr5	MACF1	0.0238197834884761	1	0.0515953002377108	1	4.60491461815899e-05	0.0229982592929769	1.79751657233681	-0.39770449299109	0.0117585869438702	0.0306773977647055	2.1952210653279
chr1	39332580	39332782	202	+	exon	MACF1	0.576389849845659	1	0.735951937105352	1	0.667207162795287	0.985375325784067	-0.937419514704055	-0.39770449299109	0.0117585869438702	0.0306773977647055	-0.539715021712965
chr1	39336135	39336565	430	+	exon	MACF1	0.0273097941410376	1	0.0591947339145589	1	0.0411004987470486	0.683755785376772	-0.393984796074764	-0.39770449299109	0.0117585869438702	0.0306773977647055	0.0037196969163264
chr1	39350700	39350925	225	+	exon	MACF1	0.692357564078549	1	0.913082318787969	1	0.861553131661764	0.994348704198699	-0.360860683906373	-0.39770449299109	0.0117585869438702	0.0306773977647055	0.0368438090847174
chr1	39357298	39357794	496	+	exon	MACF1	0.487269257658148	1	0.723646369561159	1	0.735188644167311	0.993631689351224	-0.685281793052837	-0.39770449299109	0.0117585869438702	0.0306773977647055	-0.287577300061747
chr1	39385458	39385819	361	+	exon	MACF1	0.68301282646218	1	0.945381503000521	1	0.979001184821853	0.994348704198699	-0.857106931113631	-0.39770449299109	0.0117585869438702	0.0306773977647055	-0.459402438122541
chr1	39387315	39387517	202	+	exon	MACF1	0.303680218859329	1	0.44273774028172	1	0.321836219703045	0.912826248692393	-0.980286610125036	-0.39770449299109	0.0117585869438702	0.0306773977647055	-0.582582117133946
chr1	39387982	39388588	606	+	exon	MACF1	0.523251378645192	1	0.736894829511738	1	0.702242122291303	0.989133873122464	-0.825055787588111	-0.39770449299109	0.0117585869438702	0.0306773977647055	-0.427351294597021
chr1	39393797	39393960	163	+	intron	MACF1	0.208237648533652	1	0.198933618310692	1	0.158475336840504	0.84459995871074	-0.473358199640852	-0.39770449299109	0.0117585869438702	0.0306773977647055	-0.0756537066497617
chr1	39409035	39409523	488	+	utr5	MACF1	0.884477034390685	1	0.953317694323586	1	0.963899047284999	0.994348704198699	0.219205510262863	-0.39770449299109	0.0117585869438702	0.0306773977647055	0.616910003253954
chr1	39409632	39409812	180	+	utr5	MACF1	0.887977210668556	1	0.727299905021274	1	0.79117629186349	0.994348704198699	-1.06188625736547	-0.39770449299109	0.0117585869438702	0.0306773977647055	-0.66418176437438
chr1	39410172	39410384	212	+	utr5	MACF1	0.338416117697121	1	0.450917090540667	1	0.261958446127251	0.889414725702659	-1.45420998493406	-0.39770449299109	0.0117585869438702	0.0306773977647055	-1.05650549194297
chr1	39411118	39411685	567	+	exon	MACF1	0.799870417000393	1	0.609509124635105	1	0.444645422018695	0.944402564094399	-1.55949188834995	-0.39770449299109	0.0117585869438702	0.0306773977647055	-1.16178739535886
chr1	39411952	39412209	257	+	exon	MACF1	0.546817865500225	1	0.713355122264605	1	0.630889182027027	0.980199857026586	-1.29803043779775	-0.39770449299109	0.0117585869438702	0.0306773977647055	-0.900325944806657
chr1	39412385	39412866	481	+	exon	MACF1	0.409357902068205	1	0.583860574577267	1	0.642498257446473	0.982516862852596	-1.16618122880488	-0.39770449299109	0.0117585869438702	0.0306773977647055	-0.768476735813791
chr1	39485542	39485737	195	+	exon	MACF1	0.553878984616334	1	0.777860505775377	1	0.808082819512928	0.994348704198699	-0.240039356479494	-0.39770449299109	0.0117585869438702	0.0306773977647055	0.157665136511596
chr1	39753237	39753511	274	+	utr3	PPIE	0.657584744852308	1	0.472579295172532	1	0.451463004386892	0.944402564094399	-0.82233805648631	-0.636104380468259	0.00216876476191888	0.00697035897816477	-0.186233676018051
chr1	39969547	39969707	160	+	utr3	MFSD2A	0.792066036816489	1	0.910947049961504	1	0.959042302124962	0.994348704198699	-0.20911157916451	-0.35435423013535	0.287483059367488	0.428612473429207	0.14524265097084
chr1	40059236	40059397	161	+	utr5	CAP1	0.618024319033992	1	0.480072640838281	1	0.340842052112336	0.921124238541076	-1.03275751799038	-0.498406666460855	0.000803640151375107	0.00290136704876445	-0.534350851529521
chr1	40161388	40161585	197	+	utr5	RLF	0.191337399552326	1	0.0994767723932643	1	0.0916241354093209	0.794216279246142	0.726959719721271	-0.390877851291047	0.0423935858899565	0.092097174572099	1.11783757101232
chr1	40240169	40240422	253	+	exon	RLF	0.71338545592198	1	0.857296712799631	1	0.786168744312318	0.994348704198699	-1.24639800320096	-0.390877851291047	0.0423935858899565	0.092097174572099	-0.855520151909917
chr1	40257550	40257939	389	-	exon	RP1-39G22.7	0.495756619312848	1	0.320746786906666	1	0.229671017492181	0.878101202934099	-0.34303951818177	0.217702118603535	0.467164685645416	0.609898856069642	-0.560741636785305
chr1	40258143	40258316	173	+	utr5	ZMPSTE24	0.889532830348401	1	0.667428783308604	1	0.595022988165008	0.975812027483979	-0.503897193691366	-1.19749008079047	3.86127176964367e-09	4.19592877926569e-08	0.693592887099101
chr1	40300942	40301398	456	-	utr3	COL9A2	0.568173027094528	1	0.742293457293928	1	0.633793462703297	0.981131090158583	0.300149207094692	0.842102369404344	0.00329585191618587	0.0100726506371173	-0.541953162309653
chr1	40373721	40374138	417	+	utr5	SMAP2	0.87900157168803	1	0.930583519440042	1	0.842013982801508	0.994348704198699	-0.381439393316839	-0.993067173426055	2.88636090334786e-06	1.80077042193263e-05	0.611627780109216
chr1	40421916	40422092	176	+	exon	SMAP2	0.386676738434059	1	0.500850024858575	1	0.405254616481465	0.939284367767316	-1.16760251883304	-0.993067173426055	2.88636090334786e-06	1.80077042193263e-05	-0.174535345406987
chr1	40468245	40468471	226	+	intergenic	NA	0.586219745511915	1	0.67826777456432	1	0.666233293547297	0.985235041952767	-0.554361697569187	NA	NA	NA	NA
chr1	40691644	40692075	431	+	utr5	NFYC	0.530257404193852	1	0.342718152741928	1	0.318205279595931	0.912036606145544	0.822036570319713	0.594883317552998	0.000461235204840721	0.00176772814126639	0.227153252766715
chr1	40762829	40762989	160	+	exon	NFYC	0.490474650721312	1	0.334272717945709	1	0.460362638479886	0.947374379917332	0.0495588743806842	0.594883317552998	0.000461235204840721	0.00176772814126639	-0.545324443172314
chr1	40770641	40770907	266	+	utr3	NFYC	0.861573916088694	1	0.617392199503401	1	0.644095387513459	0.983382631911287	0.46076724376568	0.594883317552998	0.000461235204840721	0.00176772814126639	-0.134116073787318
chr1	40861201	40861666	465	-	utr3	CITED4	0.29033154092486	1	0.357574092822405	1	0.433723492747344	0.942729162851398	0.685821563519915	0.748783345624663	0.113376473881863	0.207745274487101	-0.0629617821047477
chr1	40862113	40862268	155	-	utr5	CITED4	0.525672465284393	1	0.548445380393259	1	0.544738572292085	0.96797328160074	0.723512803871696	0.748783345624663	0.113376473881863	0.207745274487101	-0.0252705417529673
chr1	41008555	41008811	256	+	exon	CTPS1	0.827428715619089	1	0.651185927707988	1	0.433287116909473	0.942729162851398	-2.08412714439712	-1.42320209563114	8.38077101259882e-14	2.07157512259101e-12	-0.660925048765977
chr1	41028149	41028450	301	-	utr3	SCMH1	0.269537250452725	1	0.165893829662401	1	0.177184843436868	0.857269175284112	-0.931125833104932	-0.258759632643295	0.170546238166082	0.287394575749892	-0.672366200461637
chr1	41070671	41070822	151	-	exon	SCMH1	0.590545088778812	1	0.43887659355462	1	0.379135889656057	0.929286613657396	-1.01239709968694	-0.258759632643295	0.170546238166082	0.287394575749892	-0.753637467043648
chr1	41241751	41241960	209	-	intron	SCMH1	0.955275263448664	1	0.879684360721061	1	0.814032500563413	0.994348704198699	1.86116286746414	-0.258759632643295	0.170546238166082	0.287394575749892	2.11992250010743
chr1	41361750	41362250	500	+	utr5	FOXO6	0.474814520358606	1	0.569532102920152	1	0.502006284153084	0.95771279879229	0.532304973328269	0.630920920515009	0.121269947334394	0.219099571109629	-0.0986159471867398
chr1	41381565	41382109	544	+	exon	FOXO6	0.73278353785641	1	0.88397878183719	1	0.709226049374978	0.989322066347328	0.710566164851336	0.630920920515009	0.121269947334394	0.219099571109629	0.0796452443363271
chr1	41382479	41382936	457	+	utr3	FOXO6	0.740844119067895	1	0.877925723691861	1	0.930177851557729	0.994348704198699	0.583946973332366	0.630920920515009	0.121269947334394	0.219099571109629	-0.0469739471826429
chr1	41478995	41479503	508	-	utr3	EDN2	0.425800360185013	1	0.298418369488102	1	0.304384857362661	0.908459715395369	1.88897349889186	3.3008350325502	2.91583872871565e-06	1.81807005076607e-05	-1.41186153365834
chr1	41510363	41511352	989	-	utr3	HIVEP3	0.596601700740017	1	0.851126724237756	1	0.77053870349142	0.994348704198699	0.857214861511026	0.70902550682234	8.52451464037079e-06	4.83381370278309e-05	0.148189354688686
chr1	41512869	41513849	980	-	exon	HIVEP3	0.637315871467168	1	0.406656715557817	1	0.221697639854562	0.875110737732735	0.501798697035004	0.70902550682234	8.52451464037079e-06	4.83381370278309e-05	-0.207226809787336
chr1	41562485	41562654	169	-	intron	HIVEP3	0.48007456431232	1	0.31767165123332	1	0.29864260467952	0.906038806517318	-0.526968417521093	0.70902550682234	8.52451464037079e-06	4.83381370278309e-05	-1.23599392434343
chr1	41580047	41580668	621	-	exon	HIVEP3	0.722259910458027	1	0.962798950054692	1	0.941972788671591	0.994348704198699	-0.164153983361769	0.70902550682234	8.52451464037079e-06	4.83381370278309e-05	-0.873179490184108
chr1	41581401	41582777	1376	-	exon	HIVEP3	0.509590148157317	1	0.764721987864702	1	0.733677652869827	0.993631689351224	0.433048250869063	0.70902550682234	8.52451464037079e-06	4.83381370278309e-05	-0.275977255953277
chr1	41583746	41584084	338	-	exon	HIVEP3	0.416172459859662	1	0.605737967810635	1	0.673022678575905	0.98588240195642	0.647373888080999	0.70902550682234	8.52451464037079e-06	4.83381370278309e-05	-0.0616516187413407
chr1	41584833	41584993	160	-	utr5	HIVEP3	0.830650530043724	1	0.979376667922829	1	0.984024963529306	0.994348704198699	-0.15155893886562	0.70902550682234	8.52451464037079e-06	4.83381370278309e-05	-0.86058444568796
chr1	41585127	41585320	193	-	utr5	HIVEP3	0.779493511220301	1	0.958636416923973	1	0.967602822184696	0.994348704198699	0.218894167398815	0.70902550682234	8.52451464037079e-06	4.83381370278309e-05	-0.490131339423525
chr1	41847680	41847947	267	-	exon	HIVEP3	0.149117743835758	1	0.0858358460905853	1	0.0190986424349368	0.570329272706731	-2.2360154315271	0.70902550682234	8.52451464037079e-06	4.83381370278309e-05	-2.94504093834944
chr1	41848308	41848524	216	-	exon	HIVEP3	0.495659044704443	1	0.618960604390286	1	0.682851304821638	0.98638463382627	-0.56201039243275	0.70902550682234	8.52451464037079e-06	4.83381370278309e-05	-1.27103589925509
chr1	41848906	41849125	219	-	exon	HIVEP3	0.705590838048537	1	0.502086096887662	1	0.46222923121018	0.947374379917332	-0.644581751316669	0.70902550682234	8.52451464037079e-06	4.83381370278309e-05	-1.35360725813901
chr1	42179688	42179876	188	-	utr3	FOXJ3	0.902054821325336	1	0.73797622117626	1	0.549223759046909	0.96797328160074	-0.580162876893946	-0.23288472681028	0.256505165380494	0.3935805563869	-0.347278150083667
chr1	42334487	42334953	466	-	utr5	FOXJ3	0.856898557052423	1	0.989525680849092	1	0.927669695545306	0.994348704198699	1.82961699115387	-0.23288472681028	0.256505165380494	0.3935805563869	2.06250171796415
chr1	42335335	42335734	399	-	utr5	FOXJ3	0.907732336190001	1	0.741576642632922	1	0.801944880599997	0.994348704198699	1.8460474948421	-0.23288472681028	0.256505165380494	0.3935805563869	2.07893222165238
chr1	42682373	42682750	377	+	utr5	YBX1	0.496495343266486	1	0.333883530446258	1	0.185768044234723	0.862640673717516	-0.417061557441729	-0.448408401164105	0.00549636641159685	0.0158516183357763	0.0313468437223762
chr1	42700774	42700938	164	+	exon	YBX1	0.556883321412744	1	0.750123734597593	1	0.703048006182372	0.989133873122464	-0.762054758902464	-0.448408401164105	0.00549636641159685	0.0158516183357763	-0.313646357738359
chr1	42746478	42746923	445	-	utr3	P3H1	0.729791350373972	1	0.464962563430698	1	0.427158754145634	0.941726709595447	-0.126050438555593	0.226755549513269	0.155328461151041	0.26701133303629	-0.352805988068862
chr1	42766313	42767033	720	-	utr5	P3H1	0.530538607158837	1	0.741110521826657	1	0.62114035705649	0.978840010251177	0.919817467790185	0.226755549513269	0.155328461151041	0.26701133303629	0.693061918276916
chr1	42767384	42767581	197	+	exon	RP5-994D16.12	0.278171291071173	1	0.173594041167445	1	0.0948243537730389	0.798920918070146	0.593668750988608	NA	NA	NA	NA
chr1	42775218	42775456	238	+	utr3	RP5-994D16.12	0.0609924587044701	1	0.104801296904527	1	0.0636525644947819	0.750400960824304	-0.128380046658135	NA	NA	NA	NA
chr1	42807379	42807561	182	-	utr3	SVBP	0.195339931185451	1	0.281603710822739	1	0.225650087113573	0.875859366856111	-0.42987635480615	-0.372122878520521	0.264636255929955	0.402580204044779	-0.0577534762856292
chr1	42850878	42851188	310	+	utr5	ZNF691	0.987979162883776	1	0.816709367521386	1	0.905380905779076	0.994348704198699	-0.829694460856642	0.0341011385680331	0.890587985134177	0.933771619288201	-0.863795599424675
chr1	42851282	42851826	544	+	utr3	ZNF691	0.9550215416225	1	0.83417214466612	1	0.80616890117312	0.994348704198699	-0.373347006650089	0.0341011385680331	0.890587985134177	0.933771619288201	-0.407448145218122
chr1	42926936	42927171	235	-	utr3	SLC2A1	0.557908237848514	1	0.748052593118303	1	0.913288712273256	0.994348704198699	0.286847863753367	0.836564902435419	0.0911607205248215	0.173900877156265	-0.549717038682052
chr1	42931132	42931323	191	-	exon	SLC2A1	0.643710505241418	1	0.535488429578094	1	0.241330632855069	0.883004138229772	-0.131803082411495	0.836564902435419	0.0911607205248215	0.173900877156265	-0.968367984846914
chr1	42943245	42943440	195	-	exon	SLC2A1	0.90152534104703	1	0.7200545156252	1	0.476560674487264	0.951681528855427	0.454167795022086	0.836564902435419	0.0911607205248215	0.173900877156265	-0.382397107413333
chr1	42958637	42958938	301	-	utr5	SLC2A1	0.648034152301579	1	0.860407157961013	1	0.884551791513945	0.994348704198699	1.01152486187467	0.836564902435419	0.0911607205248215	0.173900877156265	0.174959959439252
chr1	43359072	43359367	295	+	utr5	CDC20	0.583079269157509	1	0.428038230644003	1	0.426316881113474	0.941726709595447	-1.18163540233191	-0.903884483990134	0.000319218883337298	0.00127100596568009	-0.277750918341777
chr1	43363733	43363934	201	-	utr3	ELOVL1	0.878629589701289	1	0.881461283387211	1	0.844732569557226	0.994348704198699	-0.373998265121569	0.0238071114191003	0.897651689054367	0.937566362461045	-0.397805376540669
chr1	43368299	43368464	165	-	utr5*	ELOVL1	0.516106065272902	1	0.53259947633934	1	0.647396113999451	0.983853484831223	1.30686324558091	0.0238071114191003	0.897651689054367	0.937566362461045	1.28305613416181
chr1	43450312	43451114	802	+	utr3	SZT2	0.941754844854967	1	0.689725726472022	1	0.675284224236374	0.98588240195642	-0.0509839839532642	1.11812841851517	3.72562869196954e-12	7.11822533660967e-11	-1.16911240246844
chr1	43452271	43452513	242	+	utr3	SZT2	0.689118304152142	1	0.471515528591824	1	0.523415672946634	0.963138741849536	-0.151343505187997	1.11812841851517	3.72562869196954e-12	7.11822533660967e-11	-1.26947192370317
chr1	43453956	43454135	179	-	utr5	HYI	0.0944359074418471	1	0.0974999864867135	1	0.113170707432312	0.817447919800335	1.22433380328074	0.555173430459218	0.0500337125329384	0.106002936825797	0.669160372821521
chr1	43591121	43591341	220	+	exon	PTPRF	0.546756886607294	1	0.616831813354389	1	0.698802632575534	0.989070967349455	0.928365219267429	0.588392343208229	0.00729305684248113	0.0202505367696745	0.3399728760592
chr1	43603595	43604060	465	+	exon	PTPRF	0.946821929334894	1	0.8478312268267	1	0.983626144138675	0.994348704198699	-0.0317920882028128	0.588392343208229	0.00729305684248113	0.0202505367696745	-0.620184431411041
chr1	43622092	43622272	180	+	utr3	PTPRF	0.932054085579374	1	0.779291642256359	1	0.910972152587349	0.994348704198699	-0.0780719755488833	0.588392343208229	0.00729305684248113	0.0202505367696745	-0.666464318757112
chr1	43704399	43704679	280	+	utr3	KDM4A	0.516721601806705	1	0.729097059525823	1	0.700965982439885	0.989133873122464	-0.441293852876468	0.127297170538335	0.446631845468882	0.589984292025615	-0.568591023414802
chr1	43930140	43930498	358	+	utr3	ST3GAL3	0.846989762471854	1	0.943366600974633	1	0.92806023847665	0.994348704198699	-0.522230235327005	-0.0370121798055905	0.876132089207071	0.924643742759871	-0.485218055521415
chr1	43930751	43931124	373	+	utr3	ST3GAL3	0.96719802702482	1	0.834066270733637	1	0.826994381368559	0.994348704198699	-0.591195971396522	-0.0370121798055905	0.876132089207071	0.924643742759871	-0.554183791590932
chr1	43936828	43937067	239	+	utr3	ARTN	0.165064699621005	1	0.151372662425293	1	0.146196809466386	0.840631654431722	-0.253423799747985	0.354537262097434	0.606784564998226	0.730643972265009	-0.607961061845419
chr1	43946320	43946490	170	-	exon	RP11-7O11.3	0.991631655619917	1	0.853955423867841	1	0.922660298308562	0.994348704198699	1.00697547194398	1.11204298372488	0.114878698303073	0.209850472787722	-0.105067511780901
chr1	43946754	43947665	911	+	utr5	IPO13	0.308093155609036	1	0.163206398178179	1	0.0789065824188866	0.780290581304855	0.686639620585093	1.12436700551665	1.01702399918565e-11	1.78809174034121e-10	-0.43772738493156
chr1	43948812	43949025	213	+	intron	IPO13	0.600364400293261	1	0.687543146942983	1	0.684854207283262	0.986680334430471	0.432556214603932	1.12436700551665	1.01702399918565e-11	1.78809174034121e-10	-0.691810790912721
chr1	43949235	43950153	918	+	exon	IPO13	0.981558186720932	1	0.737536757893259	1	0.617032439556587	0.97879308856671	0.401018478269652	1.12436700551665	1.01702399918565e-11	1.78809174034121e-10	-0.723348527247001
chr1	43956198	43956409	211	+	exon	IPO13	0.921847884024493	1	0.846710021572234	1	0.866815215381321	0.994348704198699	0.815124910280949	1.12436700551665	1.01702399918565e-11	1.78809174034121e-10	-0.309242095235704
chr1	43970002	43970269	267	+	utr5	DPH2	0.685533807849863	1	0.50738633497356	1	0.351282835560599	0.924166152638033	0.0733198737327092	0.910391338294665	2.87820759308407e-07	2.16626283291208e-06	-0.837071464561955
chr1	43972353	43972706	353	+	utr3	DPH2	0.411441100048885	1	0.607758352146359	1	0.63443761900662	0.981227163769828	0.73041449280357	0.910391338294665	2.87820759308407e-07	2.16626283291208e-06	-0.179976845491095
chr1	43979387	43979606	219	+	utr5	B4GALT2	0.462869881377833	1	0.369003113742686	1	0.527019047404913	0.964854501989454	1.79123244356547	0.502364116298778	0.00669660968773616	0.0187841211966886	1.28886832726669
chr1	43981027	43981378	351	+	utr5	B4GALT2	0.742416152335511	1	0.546021022634304	1	0.49563990909907	0.95599572136638	0.420248868735067	0.502364116298778	0.00669660968773616	0.0187841211966886	-0.0821152475637102
chr1	43990269	43990733	464	+	utr3	B4GALT2	0.439883893830825	1	0.298138475125245	1	0.10230863705377	0.809943704767296	-0.858499654796449	0.502364116298778	0.00669660968773616	0.0187841211966886	-1.36086377109523
chr1	43991597	43992364	767	+	utr3	CCDC24	0.581454673793703	1	0.389297516235682	1	0.271260512174221	0.895136952634283	0.791791206194626	1.29790134218385	1.3806268456738e-09	1.62793368507469e-08	-0.506110135989223
chr1	44213508	44213777	269	+	utr5	DMAP1	0.808895282143215	1	0.941130786202832	1	0.912976228561591	0.994348704198699	0.697964488821788	0.729382937018	1.31099180334325e-05	7.13987362009419e-05	-0.0314184481962121
chr1	44218048	44218330	282	+	exon	DMAP1	0.130279485132481	1	0.205849960150235	1	0.284991236668017	0.899732124745365	0.811658415855359	0.729382937018	1.31099180334325e-05	7.13987362009419e-05	0.0822754788373582
chr1	44219006	44219213	207	+	exon	DMAP1	0.837817022314922	1	0.601050408349945	1	0.626978272683966	0.979741385505812	0.265081179739202	0.729382937018	1.31099180334325e-05	7.13987362009419e-05	-0.464301757278799
chr1	44219915	44220068	153	+	exon	DMAP1	0.564912911378565	1	0.473585394748167	1	0.399978800402078	0.93738781424782	-0.0582667995880825	0.729382937018	1.31099180334325e-05	7.13987362009419e-05	-0.787649736606083
chr1	44354966	44355146	180	-	utr5	ERI3	0.949861444952853	1	0.908851013228962	1	0.961421438898374	0.994348704198699	1.11154620877061	0.257531332596843	0.118764299858834	0.215565551861123	0.85401487617377
chr1	44411978	44412160	182	+	utr5	RNF220	0.914921930156952	1	0.911234852482112	1	0.973830043283671	0.994348704198699	-0.384434624105776	0.634863162166971	0.000183802615967194	0.000773772535586477	-1.01929778627275
chr1	44412414	44412671	257	+	exon	RNF220	0.925497406747444	1	0.736217033057197	1	0.807432332247646	0.994348704198699	-0.686824570755812	0.634863162166971	0.000183802615967194	0.000773772535586477	-1.32168773292278
chr1	44631941	44632366	425	+	utr5	RNF220	0.286621101260964	1	0.39382527261498	1	0.354426895346557	0.925866639836834	0.699603031730345	0.634863162166971	0.000183802615967194	0.000773772535586477	0.0647398695633742
chr1	44635440	44635617	177	+	utr3	RNF220	0.360049189845287	1	0.217751622046357	1	0.311694475582656	0.909433773645923	-0.670556391006765	0.634863162166971	0.000183802615967194	0.000773772535586477	-1.30541955317374
chr1	44635927	44636077	150	+	utr3	RNF220	0.305218805791436	1	0.217478525503199	1	0.198302969826486	0.868298492017748	-0.733754372928182	0.634863162166971	0.000183802615967194	0.000773772535586477	-1.36861753509515
chr1	44644911	44645239	328	+	exon	RNF220	0.0539033695770091	1	0.0248087025897911	1	0.0510356240058274	0.712948093164719	-0.582569042491024	0.634863162166971	0.000183802615967194	0.000773772535586477	-1.217432204658
chr1	44645301	44645451	150	-	exon	TMEM53	0.193854955056138	1	0.130412006863727	1	0.110633397915896	0.814261808660993	-0.529384810254454	0.350890033144437	0.144950568667545	0.252851591966177	-0.880274843398891
chr1	44654701	44654937	236	-	exon	TMEM53	0.85499688705844	1	0.637352090695773	1	0.65011819261936	0.983890007870524	-0.0564848742277859	0.350890033144437	0.144950568667545	0.252851591966177	-0.407374907372223
chr1	44799970	44800217	247	+	utr5*	PLK3	0.607491756019688	1	0.457308223274676	1	0.462542204699036	0.947374379917332	1.2472775601704	1.21940598722861	4.59732939572298e-10	5.91028345567651e-09	0.0278715729417984
chr1	44800359	44800623	264	+	utr5	PLK3	0.475756454750698	1	0.52820286327846	1	0.574873497286109	0.971257571235423	2.07153845238461	1.21940598722861	4.59732939572298e-10	5.91028345567651e-09	0.852132465156001
chr1	44806394	44806699	305	-	utr5	TCTEX1D4	0.52429252397171	1	0.564072098442263	1	0.611464235994356	0.978610278386744	1.51794972387893	1.43865435057397	0.159841885525645	0.272919352468755	0.0792953733049615
chr1	44808576	44808761	185	+	utr5	BTBD19	0.684773672977188	1	0.526825949257594	1	0.639604015049383	0.982492868462905	-0.312008609757874	0.629759368539302	0.00160248712338318	0.00536692481406308	-0.941767978297176
chr1	44813147	44814026	879	+	utr3	BTBD19	0.802622208915766	1	0.569621655670391	1	0.459099177284553	0.946990019065616	0.559482046209987	0.629759368539302	0.00160248712338318	0.00536692481406308	-0.0702773223293155
chr1	44819112	44819318	206	-	utr3*	PTCH2	0.904213108159305	1	0.736584896611734	1	0.753891528570077	0.994348704198699	-1.15311497473194	0.897883213615005	9.6237636460976e-05	0.000433402943403546	-2.05099818834695
chr1	44822249	44822507	258	-	utr3	PTCH2	0.392843719135816	1	0.530444699547183	1	0.374303045144633	0.928185308045195	0.744454008617879	0.897883213615005	9.6237636460976e-05	0.000433402943403546	-0.153429204997126
chr1	44843093	44843247	154	-	utr5*	PTCH2	0.485850535701012	1	0.54555082622245	1	0.565201330625047	0.968769057848088	0.650576147847335	0.897883213615005	9.6237636460976e-05	0.000433402943403546	-0.247307065767669
chr1	45010600	45010763	163	-	exon	HECTD3	0.305255026483968	1	0.202463298004929	1	0.149755064883061	0.843107375674873	0.284500867170755	0.639017544135585	0.000259433316680817	0.00105409425690221	-0.35451667696483
chr1	45012794	45012974	180	+	exon	UROD	0.42325119190488	1	0.588108487953761	1	0.184150089779301	0.862327018193464	-0.298653535742225	0.202057994456116	0.28487023034734	0.425667218837012	-0.500711530198341
chr1	45013032	45013247	215	+	exon	UROD	0.884547945829051	1	0.664369608695312	1	0.752761030353549	0.994348704198699	-0.344534326667917	0.202057994456116	0.28487023034734	0.425667218837012	-0.546592321124034
chr1	45015264	45015430	166	+	utr3	UROD	0.257249671615072	1	0.408259854982865	1	0.48412755041968	0.953383598645778	-0.459317806402528	0.202057994456116	0.28487023034734	0.425667218837012	-0.661375800858645
chr1	45018235	45018451	216	-	utr3	ZSWIM5	0.461535275046613	1	0.520218458702895	1	0.517291370589707	0.962799195357296	-0.434023708439829	-0.360541104671327	0.292621392903352	0.434159839816921	-0.0734826037685014
chr1	45340254	45340420	166	-	utr5	MUTYH	0.662628627291612	1	0.490261535317474	1	0.48587303409781	0.953511218158909	-0.524278611489295	0.746399020402656	0.000448023787583429	0.00172281141255722	-1.27067763189195
chr1	45343096	45343458	362	+	exon	TOE1	0.856150475748186	1	0.959590707104048	1	0.755466003288012	0.994348704198699	-1.2789930736994	-0.351324810851055	0.221536314998357	0.353465109846178	-0.927668262848347
chr1	45550857	45551036	179	+	utr5	AKR1A1	0.430622509366977	1	0.278727491449204	1	0.358438402622894	0.927759441418831	-0.368736306276625	0.20480816481095	0.238995894438895	0.374368672563918	-0.573544471087575
chr1	45583560	45583725	165	+	utr5*	NASP	0.889804751855714	1	0.966233453747456	1	0.925338342906749	0.994348704198699	-0.763209850736079	-1.74255434222242	2.10558102159729e-26	2.93763881053453e-24	0.97934449148634
chr1	45584011	45584182	171	+	utr5	NASP	0.430939606037142	1	0.32695464201113	1	0.042055389653179	0.686577381983053	-1.89301181140586	-1.74255434222242	2.10558102159729e-26	2.93763881053453e-24	-0.15045746918344
chr1	45602139	45602310	171	+	utr3	NASP	0.704618499926738	1	0.889501487046552	1	0.964137893338306	0.994348704198699	-1.86707428142433	-1.74255434222242	2.10558102159729e-26	2.93763881053453e-24	-0.124519939201911
chr1	45607308	45607724	416	+	utr3	NASP	0.977619698002482	1	0.766982432930308	1	0.736443159026099	0.993631689351224	-2.99018155725363	-1.74255434222242	2.10558102159729e-26	2.93763881053453e-24	-1.24762721503121
chr1	45618595	45618745	150	+	utr3	NASP	0.263655434620307	1	0.292590792265246	1	0.0967255234250181	0.802443392105668	-2.20156382115977	-1.74255434222242	2.10558102159729e-26	2.93763881053453e-24	-0.459009478937353
chr1	46032081	46032245	164	+	exon	MAST2	0.235795550977433	1	0.127860740080305	1	0.163095658570745	0.847758633699989	-0.717831675053085	0.248366833132974	0.153671436325555	0.264710127472293	-0.966198508186059
chr1	46034607	46034762	155	+	exon	MAST2	0.443094032747335	1	0.286478151372762	1	0.371674635766357	0.928185308045195	-0.401906257556595	0.248366833132974	0.153671436325555	0.264710127472293	-0.650273090689569
chr1	46034817	46036020	1203	+	utr3	MAST2	0.874593880322121	1	0.630358219572702	1	0.46678905829643	0.948145616552578	-0.454928145226927	0.248366833132974	0.153671436325555	0.264710127472293	-0.703294978359901
chr1	46043464	46043663	199	-	utr3	PIK3R3	0.646852816936644	1	0.885677315526418	1	0.834489964425915	0.994348704198699	-0.447480685128564	0.473333273425373	0.00412181609116335	0.0122616360765747	-0.920813958553937
chr1	46132269	46132612	343	-	utr5	PIK3R3	0.698779686976323	1	0.968033529158836	1	0.89494436398854	0.994348704198699	0.939100801903222	0.473333273425373	0.00412181609116335	0.0122616360765747	0.46576752847785
chr1	46188789	46188948	159	-	utr3	POMGNT1	0.0841384488982331	1	0.160982561719472	1	0.164926935230079	0.849738887575981	-0.420693182091192	-0.153210429596255	0.346641577580205	0.492548538259555	-0.267482752494937
chr1	46197799	46197974	175	-	utr5	POMGNT1	0.363636683446564	1	0.509345330009362	1	0.527405473827513	0.965128748635825	-0.271845447782138	-0.153210429596255	0.346641577580205	0.492548538259555	-0.118635018185883
chr1	46203375	46203562	187	+	utr5	LURAP1	0.608229663664515	1	0.418662494681724	1	0.461264603845796	0.947374379917332	-0.408285919201719	-0.215933491409006	0.669552087913578	0.779942673752868	-0.192352427792713
chr1	46219646	46220153	507	-	utr5	POMGNT1	0.312473053498575	1	0.204381265562759	1	0.130579450779766	0.832121980081646	-0.924869652487457	-0.153210429596255	0.346641577580205	0.492548538259555	-0.771659222891202
chr1	46285439	46286036	597	-	exon	LRRC41	0.253879488893812	1	0.144539404239638	1	0.0742252732131535	0.771070575343666	-0.421136935452482	0.470327107193844	0.0040759271781061	0.012139022088606	-0.891464042646326
chr1	46302013	46302974	961	-	intron	LRRC41	0.564542059693763	1	0.402334246629997	1	0.232499437270828	0.879265034558585	0.603512915886604	0.470327107193844	0.0040759271781061	0.012139022088606	0.13318580869276
chr1	46303632	46303782	150	+	utr5	UQCRH	0.648736802958784	1	0.7795426544576	1	0.693471127207299	0.988255293747617	-0.822129912544508	-1.04933396470917	2.5286822388269e-08	2.32696973796962e-07	0.227204052164658
chr1	46344817	46345079	262	+	utr3	NSUN4	0.593998837273747	1	0.421753405213453	1	0.351089668015764	0.924166152638033	-0.480756463344964	0.0568924913619531	0.769033850017734	0.85325980327544	-0.537648954706917
chr1	46609406	46609733	327	-	utr3	MOB3C	0.975661050357181	1	0.815077025126635	1	0.808552411120327	0.994348704198699	0.0374153838749875	0.671009568920721	0.00519616194539491	0.0150799685216906	-0.633594185045734
chr1	46613044	46613489	445	-	utr5	MOB3C	0.313338967710833	1	0.18199494409634	1	0.113893171432309	0.818559087016583	0.379556813325255	0.671009568920721	0.00519616194539491	0.0150799685216906	-0.291452755595466
chr1	46616698	46616879	181	-	utr5	MKNK1	0.770913573780053	1	0.882038375449781	1	0.933425863657739	0.994348704198699	0.615873295096063	0.268075070725654	0.323931663933641	0.468346879249723	0.34779822437041
chr1	46668124	46668421	297	-	utr5	ATPAF1	0.0447110083029026	1	0.0392467176138891	1	0.0108058509460665	0.473060437123685	2.28683888673326	-0.673633509677315	0.00017844842465608	0.000753368369567543	2.96047239641057
chr1	46718599	46719160	561	-	utr5	EFCAB14	0.124452196135999	1	0.207064909240813	1	0.0386045429852318	0.671660712753021	0.843419914111628	-0.559450290101498	0.000725072358566698	0.00264064544321733	1.40287020421313
chr1	47333867	47334034	167	+	utr5	CMPK1	0.639940057872268	1	0.849758294448598	1	0.914417183749755	0.994348704198699	0.0571006562133097	-1.74406180667934	1.63236672322454e-22	1.49487398424633e-20	1.80116246289265
chr1	47432939	47433141	202	-	exon	FOXD2-AS1	0.602056917563325	1	0.427079297937114	1	0.488625464062929	0.954896916323828	-0.0194063215737613	0.576602085733664	0.0510503315399308	0.10780519017189	-0.596008407307425
chr1	47433384	47433589	205	-	exon	FOXD2-AS1	0.865782631535709	1	0.991103053961761	1	0.893824546871241	0.994348704198699	-0.357541945447901	0.576602085733664	0.0510503315399308	0.10780519017189	-0.934144031181565
chr1	47433789	47434046	257	-	exon	FOXD2-AS1	0.857558772391696	1	0.996669766334044	1	0.970852486338703	0.994348704198699	0.0540760695611558	0.576602085733664	0.0510503315399308	0.10780519017189	-0.522526016172508
chr1	47434413	47434596	183	-	exon	FOXD2-AS1	0.385477569563614	1	0.431794150774417	1	0.564432175294858	0.968752942753971	0.717950468295964	0.576602085733664	0.0510503315399308	0.10780519017189	0.1413483825623
chr1	47437271	47437593	322	+	utr5	FOXD2	0.296808983380182	1	0.320555686505922	1	0.312087992698463	0.909433773645923	0.737584314757808	-0.0479207598673695	0.869246966852573	0.920243733292487	0.785505074625177
chr1	47437873	47438378	505	+	utr5	FOXD2	0.565918575801449	1	0.65214844836817	1	0.656759717868057	0.984843028604122	0.816936708013981	-0.0479207598673695	0.869246966852573	0.920243733292487	0.864857467881351
chr1	47438554	47438843	289	+	exon	FOXD2	0.65712569161779	1	0.769303901786058	1	0.634961340939859	0.981408694026234	-0.159609902459064	-0.0479207598673695	0.869246966852573	0.920243733292487	-0.111689142591695
chr1	47439152	47439762	610	+	utr3	FOXD2	0.0667462289845048	1	0.0871005625158799	1	0.0449968289151513	0.700356523732435	0.121441075822558	-0.0479207598673695	0.869246966852573	0.920243733292487	0.169361835689927
chr1	48472019	48472209	190	-	utr5	SPATA6	0.41150771533728	1	0.423208883386766	1	0.511363347221443	0.960547624403511	0.465392455075267	-1.592312109398	4.67581230679465e-15	1.43363991495055e-13	2.05770456447326
chr1	48759007	48759347	340	-	exon	BEND5	0.994338123139325	1	0.804304073344471	1	0.930465460689992	0.994348704198699	-0.875757068340627	-0.40126563150636	0.247352692325757	0.383299870895851	-0.474491436834267
chr1	50417642	50417820	178	-	utr3	DMRTA2	0.202808447888059	1	0.321069330311742	1	0.367245884972626	0.928185308045195	-0.0359109916675708	0.398801564303217	0.0466336400730058	0.0998064562789709	-0.434712555970788
chr1	50418607	50419830	1223	-	utr3	DMRTA2	0.647643780089963	1	0.875795177121785	1	0.817551995433439	0.994348704198699	0.462454070607796	0.398801564303217	0.0466336400730058	0.0998064562789709	0.0636525063045789
chr1	50420999	50421416	417	-	exon	DMRTA2	0.987113550917864	1	0.844381042425028	1	0.746190756682676	0.994337469480748	0.348093371161669	0.398801564303217	0.0466336400730058	0.0998064562789709	-0.0507081931415473
chr1	50421470	50421659	189	-	utr5	DMRTA2	0.685074295345076	1	0.807508173129348	1	0.794365269708073	0.994348704198699	0.0443326478434034	0.398801564303217	0.0466336400730058	0.0998064562789709	-0.354468916459813
chr1	50422886	50423462	576	-	utr5	DMRTA2	0.971290160933792	1	0.719889994109084	1	0.720132152569293	0.991833168490335	0.119544379610542	0.398801564303217	0.0466336400730058	0.0998064562789709	-0.279257184692675
chr1	50425006	50425249	243	-	utr5*	DMRTA2	0.268919627624844	1	0.123095386316314	1	0.0663425610383226	0.757305835699226	-1.10853380169423	0.398801564303217	0.0466336400730058	0.0998064562789709	-1.50733536599745
chr1	50475616	50475766	150	-	exon	FAF1	0.421189881354723	1	0.597630763505788	1	0.497727640292062	0.956898180447148	-0.909770994228411	-0.681054335089836	7.36920103294415e-05	0.000340727204343512	-0.228716659138575
chr1	50960073	50960240	167	-	utr5	FAF1	0.282175825112784	1	0.358145569024356	1	0.479155664366039	0.953007260984855	0.766588022771433	-0.681054335089836	7.36920103294415e-05	0.000340727204343512	1.44764235786127
chr1	50968732	50969990	1258	+	utr5	CDKN2C	0.311082503726257	1	0.536417583800714	1	0.354526524829639	0.925866639836834	-1.20589145860055	-0.947548661855394	2.44012618312991e-09	2.75252302759032e-08	-0.258342796745155
chr1	50973872	50974153	281	+	exon	CDKN2C	0.549617270015032	1	0.775369143249639	1	0.659826260185009	0.984843028604122	-1.61063506638033	-0.947548661855394	2.44012618312991e-09	2.75252302759032e-08	-0.663086404524938
chr1	50977678	50977958	280	+	intergenic	NA	0.55996723417888	1	0.394839910564722	1	0.398590964161832	0.937193762937476	-0.438604794249547	NA	NA	NA	NA
chr1	50978167	50978382	215	+	intergenic	NA	0.662475755963008	1	0.731018493983931	1	0.752078476620284	0.994348704198699	1.2083726072346	NA	NA	NA	NA
chr1	51009801	51010068	267	+	intergenic	NA	0.620617919403631	1	0.729849446911164	1	0.491838212841249	0.955101273073431	-2.54431071368059	NA	NA	NA	NA
chr1	51236288	51236444	156	+	utr5	RNF11	0.233438751216407	1	0.195164606141238	1	0.259136444098256	0.887849147465198	1.89501159291802	-0.743844362546003	3.38201867311362e-06	2.08559490289783e-05	2.63885595546403
chr1	51236508	51236778	270	+	utr5	RNF11	0.231837883060103	1	0.388369060194426	1	0.434045500268308	0.942729162851398	0.788194136152315	-0.743844362546003	3.38201867311362e-06	2.08559490289783e-05	1.53203849869832
chr1	51271055	51271306	251	+	exon	RNF11	0.970922723053334	1	0.783709619495182	1	0.559344290321529	0.968341615775734	-1.52172156312323	-0.743844362546003	3.38201867311362e-06	2.08559490289783e-05	-0.777877200577225
chr1	51878321	51878768	447	-	utr5	NRDC	0.200393459218422	1	0.100680560580364	1	0.0392159468216841	0.67441507422365	-0.201589528344848	-0.464659405688244	0.00213371410502644	0.00687364773210748	0.263069877343397
chr1	52032353	52032655	302	-	utr3	KTI12	0.625071737092345	1	0.792131857119645	1	0.6426836750123	0.982554813200537	-0.930611256388483	0.37470413806183	0.109647221505991	0.20215932954914	-1.30531539445031
chr1	52032828	52033812	984	-	utr3	TXNDC12	0.735358523961909	1	0.492022260887285	1	0.477309243943731	0.951681528855427	0.341328343434021	-1.16369554887206	1.01554254522385e-08	1.01789288476921e-07	1.50502389230608
chr1	52055082	52055247	165	-	utr5	TXNDC12	0.575346172410467	1	0.398370915061758	1	0.344192283071446	0.921510010843657	-0.72938587117376	-1.16369554887206	1.01554254522385e-08	1.01789288476921e-07	0.4343096776983
chr1	52352641	52352858	217	-	utr3	CC2D1B	0.997997031215979	1	0.784396865975324	1	0.778729574392798	0.994348704198699	0.00881664061639915	0.968067990399736	3.1456606508534e-08	2.84808334538068e-07	-0.959251349783336
chr1	52353572	52353751	179	+	exon	RP11-155O18.6	0.566704561640842	1	0.392712934167276	1	0.465846157727755	0.947847395912219	-0.0506590147610534	-1.99666852634601	0.265657517118036	NA	1.94600951158496
chr1	52359806	52359985	179	-	exon	CC2D1B	0.749805764337808	1	0.545550077173413	1	0.627298882311179	0.979741385505812	0.263446437777492	0.968067990399736	3.1456606508534e-08	2.84808334538068e-07	-0.704621552622244
chr1	52360501	52360653	152	-	exon	CC2D1B	0.133867140723684	1	0.0790870951009217	1	0.0596781130665577	0.744364313437716	-0.169820698604252	0.968067990399736	3.1456606508534e-08	2.84808334538068e-07	-1.13788868900399
chr1	52361035	52361239	204	-	exon	CC2D1B	0.388924453038987	1	0.257539000134977	1	0.255584788180351	0.887372934972608	0.0769579768219784	0.968067990399736	3.1456606508534e-08	2.84808334538068e-07	-0.891110013577757
chr1	52361559	52361726	167	-	exon	CC2D1B	0.277846456528635	1	0.179170638884087	1	0.12844540738934	0.830398380886651	0.0848910310872081	0.968067990399736	3.1456606508534e-08	2.84808334538068e-07	-0.883176959312527
chr1	52362638	52362824	186	-	exon	CC2D1B	0.380958889251707	1	0.258940817749462	1	0.241826131588877	0.883004138229772	0.108022439002173	0.968067990399736	3.1456606508534e-08	2.84808334538068e-07	-0.860045551397562
chr1	52414653	52414815	162	+	exon	PRPF38A	0.175402470990331	1	0.0921448304728441	1	0.108675434280915	0.813182765284286	-0.333936527628071	-0.514201641653055	0.00244877286813405	0.00776465686131338	0.180265114024983
chr1	52417810	52418017	207	+	utr3	PRPF38A	0.27505402009662	1	0.385778769851591	1	0.188211343324298	0.862640673717516	-1.34288203116045	-0.514201641653055	0.00244877286813405	0.00776465686131338	-0.828680389507399
chr1	52687611	52688212	601	-	utr3	COA7	0.911540927458112	1	0.700881382108526	1	0.617995191178837	0.97879308856671	-0.786709130739377	-0.343589169308484	0.0759397164606054	0.14960527158672	-0.443119961430893
chr1	53196807	53197038	231	+	utr5	CPT2	0.507067573436044	1	0.595949729419077	1	0.629909696027244	0.980052149312623	0.804062946139979	0.231676854542865	0.278826373762097	0.418652412984216	0.572386091597114
chr1	53210442	53210635	193	+	utr3	CPT2	0.409633660244402	1	0.590852754755084	1	0.448652830861579	0.944402564094399	-0.328511818212547	0.231676854542865	0.278826373762097	0.418652412984216	-0.560188672755412
chr1	53210890	53211083	193	+	utr3	CPT2	0.641693688529494	1	0.839755119970584	1	0.84893278249337	0.994348704198699	-0.273891965279791	0.231676854542865	0.278826373762097	0.418652412984216	-0.505568819822656
chr1	53213194	53213414	220	+	utr3	CPT2	0.924834079950658	1	0.841422390162031	1	0.847085891372605	0.994348704198699	-0.0942182926981406	0.231676854542865	0.278826373762097	0.418652412984216	-0.325895147241006
chr1	53214505	53214787	282	-	utr3	C1orf123	0.873321480404141	1	0.676472539723697	1	0.62670894411586	0.979741385505812	-1.77495234406753	-0.467454389021626	0.021896198932532	0.0525852799687472	-1.30749795504591
chr1	53220218	53220629	411	-	utr5	C1orf123	0.350552099384286	1	0.216680776731618	1	0.138358465816212	0.835680000469954	-0.599483071709236	-0.467454389021626	0.021896198932532	0.0525852799687472	-0.13202868268761
chr1	53271118	53271435	317	-	utr3	LRP8	0.764133719973857	1	0.574632801491734	1	0.499534946377344	0.957047543768905	-2.10197828254841	-1.79009581019491	1.73927243046339e-25	2.23185156076993e-23	-0.311882472353499
chr1	53326911	53327081	170	-	utr5	LRP8	0.762015209505655	1	0.625627822866431	1	0.600999992179847	0.976841850973313	-1.85109207105893	-1.79009581019491	1.73927243046339e-25	2.23185156076993e-23	-0.060996260864026
chr1	53594178	53594546	368	-	exon	GLIS1	0.843810137154714	1	0.939124704017545	1	0.916069025307033	0.994348704198699	1.80456756223903	2.44371303875222	3.21306742129598e-09	3.54340825219633e-08	-0.639145476513193
chr1	53767887	53768045	158	-	utr3	NDC1	0.715407568765693	1	0.855060126536969	1	0.68205517638217	0.98638463382627	-2.64496202079739	-2.13586763403051	6.20780841344977e-30	1.50055722440458e-27	-0.50909438676688
chr1	53951915	53952185	270	+	utr5	LRRC42	0.983157150252912	1	0.801791032096207	1	0.828175621173845	0.994348704198699	-1.09845467319288	-0.665939281120605	0.000435774430595184	0.0016800591363525	-0.43251539207228
chr1	53967588	53967778	190	+	exon	LRRC42	0.715854561249554	1	0.945684463935988	1	0.845998827233868	0.994348704198699	-1.06258172193722	-0.665939281120605	0.000435774430595184	0.0016800591363525	-0.39664244081662
chr1	54053090	54053467	377	-	utr5	TMEM59	0.53701893677289	1	0.324971073102783	1	0.245045539354955	0.884565569462493	-0.410885643071583	-0.63175734467706	0.000592769617055773	0.00221031296849424	0.220871701605477
chr1	54096357	54096609	252	+	utr3	TCEANC2	0.510000746070009	1	0.622157090688321	1	0.575229215297525	0.971364156552652	-0.295990323810561	-0.328329464772933	0.135281592019707	0.239094859284618	0.0323391409623719
chr1	54174067	54174709	642	-	utr3	CYB5RL	0.411444969332548	1	0.262822518055439	1	0.214053348193395	0.874859889442207	-1.10422685996129	-0.46378409882787	0.078493022308771	0.153645286982555	-0.640442761133424
chr1	54200176	54200509	333	+	utr5	MRPL37	0.764183973637295	1	0.511533675530326	1	0.485927479046735	0.953541597885631	-0.0549810802619129	-0.155855091523543	0.356188004074595	0.50254191335541	0.10087401126163
chr1	54226058	54226459	401	-	utr3	SSBP3	0.73667715037721	1	0.968254947315626	1	0.920873013707876	0.994348704198699	-0.0344703745083969	-0.00947081182692523	0.962260657098643	0.977390249451181	-0.0249995626814716
chr1	54406030	54406348	318	-	utr5	SSBP3	0.553097804238601	1	0.613164308903159	1	0.625265335064656	0.979649025296714	1.18257527646358	-0.00947081182692523	0.962260657098643	0.977390249451181	1.19204608829051
chr1	54609423	54609794	371	+	utr3	ACOT11	0.383887587506842	1	0.237063599287893	1	0.202792389236988	0.86883382094183	0.246871619571845	1.54164821260234	4.49433790556114e-05	0.000219469805921553	-1.2947765930305
chr1	54741656	54742133	477	+	utr3	MROH7-TTC4	0.836658715278612	1	0.950660950140724	1	0.933115515189056	0.994348704198699	-0.805145842192333	NA	NA	NA	NA
chr1	54757752	54758061	309	-	exon	PARS2	0.203693362397165	1	0.103183984257128	1	0.110516195140058	0.81364390116351	-0.182809116826727	0.778404617255882	0.00397094669005135	0.0118757070626942	-0.961213734082609
chr1	54758240	54758433	193	-	exon	PARS2	0.970853163597638	1	0.781901094676668	1	0.805171172071391	0.994348704198699	-0.430218713949608	0.778404617255882	0.00397094669005135	0.0118757070626942	-1.20862333120549
chr1	54758566	54759131	565	-	exon	PARS2	0.817392907439616	1	0.623130766286606	1	0.513575019373857	0.961607335433591	0.0814332247458176	0.778404617255882	0.00397094669005135	0.0118757070626942	-0.696971392510064
chr1	54850500	54850895	395	-	utr3	DHCR24	0.966487493087431	1	0.77249918957404	1	0.48522677028465	0.953383598645778	-2.42021431714155	-1.30127141154538	1.55449722676587e-12	3.16502334476092e-11	-1.11894290559617
chr1	54851212	54851438	226	-	utr3	DHCR24	0.590022900452117	1	0.821128799521357	1	0.82186309365556	0.994348704198699	-1.91086860555734	-1.30127141154538	1.55449722676587e-12	3.16502334476092e-11	-0.609597194011966
chr1	54851563	54851776	213	-	utr3	DHCR24	0.943256061167506	1	0.6788919335526	1	0.544984260770906	0.96797328160074	-1.49538862521647	-1.30127141154538	1.55449722676587e-12	3.16502334476092e-11	-0.194117213671089
chr1	54852005	54852466	461	-	utr3	DHCR24	0.660587226833884	1	0.897995340775641	1	0.987820950391907	0.994348704198699	-1.70665717094578	-1.30127141154538	1.55449722676587e-12	3.16502334476092e-11	-0.405385759400407
chr1	54883730	54883880	150	-	utr5	DHCR24	0.467832885533612	1	0.321874240702429	1	0.238799067410873	0.881697461931034	-1.93403552588455	-1.30127141154538	1.55449722676587e-12	3.16502334476092e-11	-0.632764114339176
chr1	54886998	54887244	246	-	utr5	DHCR24	0.663242508132092	1	0.884771228422767	1	0.989333142363015	0.994348704198699	-1.32768254002242	-1.30127141154538	1.55449722676587e-12	3.16502334476092e-11	-0.0264111284770425
chr1	55068705	55069160	455	-	utr3	USP24	0.831177784836856	1	0.924911383265903	1	0.820886804994764	0.994348704198699	-1.26210774285274	-0.877096534800711	3.66330804114953e-07	2.70525213354943e-06	-0.385011208052026
chr1	55215014	55215383	369	-	exon	USP24	0.115054560507959	1	0.15672611164582	1	0.0821963364300061	0.782931534394625	1.03105862982292	-0.877096534800711	3.66330804114953e-07	2.70525213354943e-06	1.90815516462363
chr1	55215584	55215793	209	+	intergenic	NA	0.865263322820768	1	0.719233069501058	1	0.800725182548554	0.994348704198699	0.771647431042375	NA	NA	NA	NA
chr1	56578952	56579434	482	-	utr5	PLPP3	0.904125493600852	1	0.637780298487152	1	0.572845335385134	0.97040169060338	-0.230064796952512	-0.364605780035197	0.0297913066223921	0.068231078626333	0.134540983082686
chr1	58681873	58682028	155	-	exon	MYSM1	0.356276171190236	1	0.458323834430361	1	0.49902926271944	0.956898180447148	0.214515185018087	0.458975673180844	0.00984896018166265	0.0263704513467804	-0.244460488162757
chr1	58682043	58682243	200	-	exon	MYSM1	0.682450193976214	1	0.84988379871813	1	0.733872150020425	0.993631689351224	0.183911466971313	0.458975673180844	0.00984896018166265	0.0263704513467804	-0.275064206209531
chr1	58781701	58784086	2385	-	utr3	JUN	0.966839583939206	1	0.814910180225439	1	0.674970795077511	0.98588240195642	-0.210269298594978	0.395753892391204	0.367600342460844	0.514660285498115	-0.606023190986183
chr1	58784405	58784614	209	-	utr5*	JUN	0.536556441516375	1	0.630394057059314	1	0.489173118665294	0.954896916323828	2.79444524440398	0.395753892391204	0.367600342460844	0.514660285498115	2.39869135201278
chr1	61082187	61082357	170	+	utr5	NFIA	0.571847849735817	1	0.569925502724396	1	0.66318469623126	0.98497327867116	1.33398086079323	0.00749956708514336	0.96276794778829	0.97768727645297	1.32648129370809
chr1	61088265	61088551	286	+	exon	NFIA	0.809195180540941	1	0.974546939449684	1	0.839054578235888	0.994348704198699	-0.796784736731024	0.00749956708514336	0.96276794778829	0.97768727645297	-0.804284303816168
chr1	61455519	61455688	169	+	utr3	NFIA	0.762473467001065	1	0.920609232711534	1	0.924091526944192	0.994348704198699	-0.53065788819323	0.00749956708514336	0.96276794778829	0.97768727645297	-0.538157455278373
chr1	62436883	62437374	491	+	utr5	USP1	0.537737227390609	1	0.362956602018215	1	0.208420387544048	0.873620437748825	-0.64859408954733	-1.80659058648036	2.49112322998167e-22	2.21305426089141e-20	1.15799649693303
chr1	62688292	62688646	354	-	utr5	DOCK7	0.768300841573858	1	0.882883796800913	1	0.92444414854476	0.994348704198699	0.663137518652629	-1.14396559811292	2.52652464607216e-11	4.11932504647436e-10	1.80710311676555
chr1	63322306	63322468	162	-	exon	FOXD3-AS1	0.559095517288401	1	0.417733097280638	1	0.445082024336433	0.944402564094399	0.938890722168708	1.11507290135066	0.0112760839820774	0.0296080881419004	-0.176182179181953
chr1	63322925	63323380	455	+	utr5	FOXD3	0.574080075964463	1	0.65249250011601	1	0.723380625383353	0.991886297946388	1.43997467794321	0.19000903828286	0.838310597814936	0.900383083862879	1.24996563966035
chr1	63593303	63593570	267	+	utr5	PGM1	0.602193403141453	1	0.399441206721994	1	0.414713535922046	0.941652863973097	-0.513405581149595	-0.613102159222727	0.00399777132495439	0.0119421857024216	0.0996965780731323
chr1	63659565	63659805	240	+	utr3	PGM1	0.898071401277929	1	0.893017746337561	1	0.656488211281546	0.984843028604122	-1.28787656190733	-0.613102159222727	0.00399777132495439	0.0119421857024216	-0.674774402684602
chr1	63774074	63774270	196	+	utr5	ROR1	0.600769996618826	1	0.637128733217939	1	0.817811979059536	0.994348704198699	2.49004009115394	1.57225605065666	0.0326131759787141	0.07372365183183	0.917784040497279
chr1	64691551	64692027	476	+	utr3	CACHD1	0.214785486380326	1	0.32315550844536	1	0.194264051379954	0.867483227863785	-1.00899273162622	-0.390213388485385	0.0447066459184191	0.0963568434787037	-0.618779343140838
chr1	64777806	64777961	155	+	exon	RAVER2	0.415029633464403	1	0.512536005167464	1	0.282323090077058	0.899732124745365	-1.90900652137127	-1.39471287219056	2.39619061671075e-12	4.76669957322326e-11	-0.514293649180711
chr1	65254451	65254640	189	+	utr5	DNAJC6	0.246692418534223	1	0.247266393734832	1	0.253441944472734	0.885779957888708	0.463836947138803	-0.587148925494503	0.000974794374087891	0.00344450543065427	1.05098587263331
chr1	65392427	65392706	279	+	exon	DNAJC6	0.815182077172823	1	0.628863853591087	1	0.603997672780377	0.976841850973313	-0.557926057734311	-0.587148925494503	0.000974794374087891	0.00344450543065427	0.0292228677601919
chr1	66332255	66332415	160	+	utr5	PDE4B	0.459064732486912	1	0.368415081205608	1	0.229778770335956	0.878101202934099	-1.8695806758648	-1.0890910122839	2.42455439278855e-09	2.74070890251704e-08	-0.780489663580909
chr1	66372303	66372958	655	+	utr3	PDE4B	0.937403343763252	1	0.77237093039837	1	0.439501579337984	0.94383490357649	-1.75989152628682	-1.0890910122839	2.42455439278855e-09	2.74070890251704e-08	-0.670800514002928
chr1	66924906	66925108	202	+	utr5	MIER1	0.820013583371072	1	0.650877459640359	1	0.715215179662075	0.990210448821455	0.890286078981114	-1.01316082142986	1.38912740536695e-08	1.35003181406116e-07	1.90344690041097
chr1	67430027	67430422	395	-	utr5	SERBP1	0.93928665069854	1	0.656172491578827	1	0.674304261043806	0.98588240195642	-0.230089605382993	-0.816685806130967	7.25178770030806e-08	6.14303841540358e-07	0.586596200747974
chr1	67685180	67685534	354	+	utr5	GADD45A	0.0929472610731242	1	0.161070908746325	1	0.000356349631004127	0.0806725359370669	1.76727396030493	0.897792082858627	3.82870817520851e-07	2.81539389976068e-06	0.869481877446308
chr1	67686229	67686566	337	+	exon	GADD45A	0.338256003894213	1	0.260460483064038	1	0.106357228412654	0.811852135992654	0.762698597282516	0.897792082858627	3.82870817520851e-07	2.81539389976068e-06	-0.135093485576111
chr1	67687771	67687947	176	+	utr3	GADD45A	0.791157133815674	1	0.991084796124156	1	0.972602831180495	0.994348704198699	-0.606724980795096	0.897792082858627	3.82870817520851e-07	2.81539389976068e-06	-1.50451706365372
chr1	67833344	67833656	312	-	utr5	GNG12	0.0836705664947133	1	0.128428323152587	1	0.0456054215381771	0.700356523732435	0.392298695475439	-0.872993916161836	1.64092038847628e-05	8.77126588728332e-05	1.26529261163728
chr1	68126046	68126390	344	-	utr3	WLS	0.519488110603219	1	0.738203562054075	1	0.855956571481763	0.994348704198699	-0.831166820845819	-0.525240176191826	0.0020556849638129	0.00665943260522713	-0.305926644653993
chr1	68232350	68232580	230	-	utr5	WLS	0.605310531574049	1	0.86787892745629	1	0.805310890805567	0.994348704198699	-0.371942417035828	-0.525240176191826	0.0020556849638129	0.00665943260522713	0.153297759155997
chr1	68342760	68342933	173	+	intergenic	NA	0.325246410301662	1	0.206874728200445	1	0.200832332320449	0.868794208334105	0.950515769868305	NA	NA	NA	NA
chr1	68366679	68366837	158	+	intergenic	NA	0.105726481762347	1	0.148206668559525	1	0.0626757775511635	0.749005262764463	0.113335448680425	NA	NA	NA	NA
chr1	70205439	70205599	160	-	utr5	LRRC40	0.643563331711433	1	0.520902829188377	1	0.375421562311707	0.929044036089807	-1.11555322362134	-1.17855363951951	7.376673049155e-09	7.61023718837887e-08	0.0630004158981707
chr1	70221402	70221802	400	+	utr5	SRSF11	0.0155156008532537	1	0.0378464480758142	1	0.0214179300061927	0.593829950777148	0.411336140842692	-1.04122878328599	5.47239472962221e-12	1.0175325728031e-10	1.45256492412868
chr1	70354074	70354731	657	-	utr5	ANKRD13C	0.517021988970531	1	0.320266500805583	1	0.287317586679882	0.900107768793759	0.234345625079126	-0.298657695279193	0.117957900784142	0.214438901749082	0.533003320358319
chr1	70354790	70354973	183	+	utr5	HHLA3	0.234522319532451	1	0.123104037134299	1	0.162955118514606	0.847758633699989	0.0432148652395115	0.816656386302306	0.00505395143466182	0.014716562883282	-0.773441521062795
chr1	74571663	74572094	431	-	exon	ERICH3	0.645045061915031	1	0.461517028283944	1	0.352647417189096	0.924474953149883	1.13946867616366	0.596137405774872	0.0264079798747622	0.0617651986539781	0.543331270388793
chr1	74572783	74572971	188	-	exon	ERICH3	0.92314387716861	1	0.760368233941467	1	0.836660722049914	0.994348704198699	0.249204356088789	0.596137405774872	0.0264079798747622	0.0617651986539781	-0.346933049686083
chr1	74733142	74733331	189	-	utr5	CRYZ	0.736493427501294	1	0.929415742815028	1	0.857892451965291	0.994348704198699	-0.180810520222425	-0.569785711031314	0.00118219790545705	0.00409114866965894	0.388975190808889
chr1	76699898	76700173	275	+	exon	TPI1P1	0.733756241064878	1	0.527893948997764	1	0.512461856331226	0.960845321312192	-1.52507910639785	-0.398971362952378	0.01140954811507	0.0298868052187596	-1.12610774344548
chr1	76868580	76868789	209	+	exon	ST6GALNAC5	0.84281441751604	1	0.725438983302705	1	0.646533233208134	0.983853484831223	1.88552128504857	1.53469690237774	3.49865089356998e-05	0.000175252903073573	0.350824382670837
chr1	77063180	77063348	168	+	utr3	ST6GALNAC5	0.153034697819654	1	0.159870606298524	1	0.180049828652419	0.859386011770088	1.09295159662787	1.53469690237774	3.49865089356998e-05	0.000175252903073573	-0.441745305749871
chr1	77759685	77759835	150	-	utr5	USP33	0.804264359632792	1	0.624256078973794	1	0.740219454472544	0.993631689351224	-0.118210497334578	-0.787237062947961	4.39157307959445e-06	2.64231609778898e-05	0.669026565613383
chr1	81801454	81801863	409	+	intron	ADGRL2	0.298096229399624	1	0.443339101212167	1	0.425055252686723	0.941726709595447	-0.578341781350573	-1.42832938276744	1.68889589570108e-18	8.82129846226985e-17	0.849987601416867
chr1	81943165	81943434	269	+	exon	ADGRL2	0.952841432111741	1	0.852672821024839	1	0.702335216341043	0.989133873122464	-2.34219269153891	-1.42832938276744	1.68889589570108e-18	8.82129846226985e-17	-0.91386330877147
chr1	81990452	81990817	365	+	utr3	ADGRL2	0.827840105234634	1	0.955214812293847	1	0.929219596778004	0.994348704198699	-1.67179258622931	-1.42832938276744	1.68889589570108e-18	8.82129846226985e-17	-0.243463203461868
chr1	83998964	83999117	153	-	utr5	TTLL7	0.741917612389543	1	0.585744166148121	1	0.669995622789511	0.98588240195642	1.16476049620914	-0.947424946509854	4.36632224452622e-05	0.000213972434745901	2.112185442719
chr1	84078091	84078330	239	+	utr5	PRKACB	0.160244517771662	1	0.0779087600735155	1	0.0418685356979058	0.684525152014123	0.467694812506203	-0.899386072209409	0.000232106849121679	0.000952999640438763	1.36708088471561
chr1	84299044	84299200	156	+	intron	SAMD13	0.0786058202095159	1	0.0352632690446405	1	0.0688360324655952	0.76296404907485	0.501732788321092	-0.399189974729895	0.578152912671974	0.707516391843772	0.900922763050986
chr1	84479228	84479432	204	+	utr5	RPF1	0.939517124394696	1	0.709222723839769	1	0.654508022287403	0.984576292965875	-0.119533653173999	-0.417555281306102	0.0327555012046831	0.073981025537044	0.298021628132104
chr1	84506079	84506302	223	-	utr5	GNG5	0.230167110592965	1	0.357440259594162	1	0.55885286055981	0.968341615775734	0.380021154636979	-0.578046243280778	0.0118432780429678	0.0308634905299254	0.958067397917757
chr1	85200544	85200825	281	-	exon	SYDE2	0.625916891154759	1	0.482089116100318	1	0.558253011914887	0.968341615775734	0.824989306916801	-0.152418592692392	0.773501501988683	0.85675347524194	0.977407899609193
chr1	85276336	85276580	244	-	utr5	BCL10	0.862132225385839	1	0.653741704132631	1	0.679590610187399	0.98623448804532	0.687626905467592	-0.192572973068118	0.428426909051326	0.572484321228962	0.880199878535711
chr1	85464763	85465107	344	-	utr5	DDAH1	0.918561528218676	1	0.734189193244338	1	0.73173880818221	0.992938966343319	0.226498571392333	-1.11938795932994	8.92131928219737e-08	7.42394255644829e-07	1.34588653072228
chr1	86213340	86213604	264	+	intergenic	NA	0.820165710869658	1	0.977708223906283	1	0.88854988917232	0.994348704198699	-0.451174697025349	NA	NA	NA	NA
chr1	86704500	86704782	282	+	utr5	SH3GLB1	0.579778281805487	1	0.379046649031741	1	0.362256340461574	0.928166383483004	0.534988108168732	-0.959432052700717	8.46914973231756e-06	4.80504051952559e-05	1.49442016086945
chr1	86914679	86915058	379	+	utr5	HS2ST1	0.234981027052282	1	0.134844620428535	1	0.117813614825823	0.820986424923227	-0.572705249173746	-1.48462234904181	4.97453602810238e-11	7.63642288181908e-10	0.911917099868059
chr1	87328451	87329139	688	+	utr5	LMO4	0.347895306472666	1	0.516108043977788	1	0.362692977146461	0.928166383483004	0.0405541966081361	-1.04892860503332	6.24834781012072e-11	9.44659303831197e-10	1.08948280164146
chr1	87331911	87332114	203	+	utr5	LMO4	0.699576168666138	1	0.463607774111187	1	0.495233879492936	0.955839200371397	-0.620876824807315	-1.04892860503332	6.24834781012072e-11	9.44659303831197e-10	0.428051780226006
chr1	88684247	88684455	208	+	utr5	PKN2	0.988437239879169	1	0.816205781092011	1	0.825225892099563	0.994348704198699	0.0527743220227936	-1.01560425908014	7.5784995190823e-09	7.7875357391341e-08	1.06837858110293
chr1	88833207	88833484	277	+	utr3	PKN2	0.907133962048499	1	0.746829695589174	1	0.693510500960442	0.988255293747617	-1.44145216618101	-1.01560425908014	7.5784995190823e-09	7.7875357391341e-08	-0.425847907100874
chr1	88982651	88982826	175	-	utr3	RBMXL1	0.618993407403916	1	0.741034171835901	1	0.720337957289867	0.991833168490335	-1.13318173719213	-1.29775627051515	4.71368314157417e-09	5.03794576591485e-08	0.164574533323019
chr1	88983435	88983597	162	-	exon	RBMXL1	0.653491380355391	1	0.474075816179178	1	0.547222560713625	0.96797328160074	-1.70726352725746	-1.29775627051515	4.71368314157417e-09	5.03794576591485e-08	-0.409507256742313
chr1	89584151	89584466	315	+	utr3	LRRC8B	0.900230037898382	1	0.743806261909623	1	0.625986615977458	0.979741385505812	-1.63610436641092	-1.15501654335648	1.28356196858004e-05	7.01069001651127e-05	-0.481087823054438
chr1	89934394	89934640	246	+	exon	LRRC8D	0.380013776352517	1	0.518093283836526	1	0.436967897636072	0.94360472689453	-1.07845177534045	-0.630820648868874	0.00196741455243474	0.00640843210843204	-0.447631126471579
chr1	89935289	89935580	291	+	exon	LRRC8D	0.550906214019609	1	0.747477785127968	1	0.49397599564011	0.955101273073431	-0.574867192704836	-0.630820648868874	0.00196741455243474	0.00640843210843204	0.0559534561640376
chr1	91021773	91021955	182	-	intron	ZNF644	0.451937747606868	1	0.297224977007584	1	0.266775585550491	0.892119722545998	0.810793046615195	-0.625187218483421	0.000908970894605546	0.00323667128418296	1.43598026509862
chr1	92026095	92026326	231	+	intergenic	NA	0.939041161752103	1	0.83342676506124	1	0.897140818639301	0.994348704198699	1.09431836311419	NA	NA	NA	NA
chr1	93180198	93180913	715	-	utr5	TMED5	0.661997447135541	1	0.906731790564427	1	0.985936223917218	0.994348704198699	0.196607914275822	-1.83484070811775	1.1146034045712e-15	3.82981414450017e-14	2.03144862239357
chr1	93345897	93346625	728	+	utr5	DR1	0.560451157574039	1	0.784108761266219	1	0.746611795444393	0.994337469480748	-0.299413441542251	-0.908083795433184	1.3562675867303e-06	9.07729896746601e-06	0.608670353890933
chr1	93448104	93448260	156	+	utr5	FNBP1L	0.536743137113392	1	0.384381092467643	1	0.379209860709242	0.929286613657396	0.34648285559407	-0.666067456034595	0.000219888165160777	0.000908212830789239	1.01255031162867
chr1	93582359	93582983	624	-	exon	BCAR3	0.725614382392575	1	0.537406928287219	1	0.490606231247663	0.955026943577621	0.00566507906945106	0.321516699336666	0.198771685397115	0.324134436463384	-0.315851620267215
chr1	93877783	93877942	159	-	exon	DNTTIP2	0.557982017609637	1	0.381977655973093	1	0.38140665636183	0.929286613657396	-0.77670684901821	-0.779771966882436	1.92173868318809e-05	0.000101548306421235	0.00306511786422636
chr1	94173910	94174116	206	-	exon	ARHGAP29	0.55817281756414	1	0.711991987323934	1	0.542546395689384	0.96797328160074	-0.657668357407267	-1.24122285278208	4.96528807596005e-09	5.29053862240172e-08	0.583554495374812
chr1	94174177	94174530	353	-	exon	ARHGAP29	0.343968465049146	1	0.474616685688118	1	0.315321089616647	0.910591485135847	-1.08479323328076	-1.24122285278208	4.96528807596005e-09	5.29053862240172e-08	0.156429619501319
chr1	94541340	94541811	471	-	utr5	F3	0.53267983208129	1	0.42087869630973	1	0.0618056910392331	0.747656387104357	-1.47073991227605	-2.44119693770392	0.000265785728308662	0.00107765822509859	0.970457025427877
chr1	94926900	94927239	339	-	utr5	CNN3	0.42402774976489	1	0.615227880689502	1	0.462854802820429	0.947468703732643	0.671466589768087	-0.731384906273704	1.59812809091236e-06	1.05499799154926e-05	1.40285149604179
chr1	94927418	94927647	229	+	exon	RP4-639F20.1	0.428818585276027	1	0.470571720454959	1	0.559248578649606	0.968341615775734	0.172236971619902	-0.728763007364171	0.0723976914023906	0.143895516672043	0.900999978984073
chr1	95244248	95244620	372	+	utr3	TMEM56-RWDD3	0.58692586492553	1	0.415043912566039	1	0.231542115080863	0.879265034558585	-1.24686876439441	-3.3319309599615	0.158504615435409	NA	2.08506219556708
chr1	98053530	98053681	151	+	intergenic	NA	0.535989301114314	1	0.35501769056368	1	0.412074577162612	0.94164098014471	0.97496973874512	NA	NA	NA	NA
chr1	98205690	98205865	175	+	intergenic	NA	0.858271213857253	1	0.901406517580224	1	0.881892051726305	0.994348704198699	0.264041283757932	NA	NA	NA	NA
chr1	98661713	98661887	174	+	utr5	SNX7	0.147986996121255	1	0.188832492147486	1	0.0723256466186828	0.771070575343666	1.32034667698053	-0.514276836022581	0.0111593492072804	0.0293360525646571	1.83462351300311
chr1	99264460	99264632	172	+	exon	PLPPR4	0.377385823504967	1	0.258609998428114	1	0.335237368632652	0.918028123591473	2.46051913069695	2.09835716369707	2.77980106716245e-14	7.45632317215135e-13	0.362161966999873
chr1	99306341	99306811	470	+	exon	PLPPR4	0.271659873538384	1	0.378692275274745	1	0.332888472029022	0.917015890958599	2.51833801217083	2.09835716369707	2.77980106716245e-14	7.45632317215135e-13	0.419980848473755
chr1	100038076	100038263	187	+	utr5	MFSD14A	0.337225344145626	1	0.20492627091919	1	0.160953302076868	0.845702433320849	-0.0498540269681675	-0.461024467272501	0.00439452838759889	0.0129818752481748	0.411170440304334
chr1	101025845	101026028	183	-	exon	DPH5	0.530427923180002	1	0.376995696412189	1	0.377076953521033	0.92911521553051	0.130046906879721	-0.72757691025224	0.000543451004366102	0.00204401293265108	0.857623817131961
chr1	107056647	107057936	1289	+	utr3	PRMT6	0.411033873837556	1	0.226667501494687	1	0.107084163518558	0.812074263906461	0.18498096132399	0.522241194146428	0.00469635567162735	0.013793139545322	-0.337260232822438
chr1	108199912	108200658	746	-	utr3	SLC25A24	0.586368879477175	1	0.768485301674142	1	0.733918504881188	0.993631689351224	0.380818777658151	-1.47649547553213	8.63291441655845e-15	2.5205200125199e-13	1.85731425319028
chr1	108692353	108692579	226	+	utr5	PRPF38B	0.142380038377414	1	0.0717431705229199	1	0.108481368131334	0.813182765284286	0.00344231906666234	-0.643936469098515	0.000114513186695989	0.000507569323035442	0.647378788165178
chr1	108699405	108699609	204	+	exon	PRPF38B	0.822307507873964	1	0.623980810428566	1	0.596171016650125	0.975820822651452	-1.83215892560958	-0.643936469098515	0.000114513186695989	0.000507569323035442	-1.18822245651107
chr1	108929733	108929894	161	-	utr3	CLCC1	0.60906710908092	1	0.467199821962451	1	0.161127249543341	0.846341715137292	-2.59508948527259	-0.870964516253928	2.00598031889765e-05	0.000105428354401897	-1.72412496901866
chr1	108934737	108935006	269	-	exon	CLCC1	0.282498171869858	1	0.456321695173047	1	0.506155725866386	0.958700027049162	-0.354216985903265	-0.870964516253928	2.00598031889765e-05	0.000105428354401897	0.516747530350663
chr1	108971394	108971574	180	-	utr3	WDR47	0.9380764209555	1	0.86625648927858	1	0.852136935930814	0.994348704198699	-0.918342462149542	-0.453670511888854	0.0210147060599895	0.0507615279543414	-0.464671950260688
chr1	109041889	109042150	261	-	utr5	WDR47	0.269140366388049	1	0.348941528840815	1	0.238153925155117	0.881082108096556	1.03960587779984	-0.453670511888854	0.0210147060599895	0.0507615279543414	1.49327638968869
chr1	109075026	109075176	150	-	exon	TAF13	0.806438094815096	1	0.966492581567526	1	0.938977807204565	0.994348704198699	-0.71730211187335	-0.619929561614065	0.00634825805602393	0.0179328153918502	-0.0973725502592855
chr1	109213865	109214064	199	+	utr5	SARS	0.605763452064333	1	0.395354878861176	1	0.445585852615057	0.944402564094399	-0.208035887326269	0.462604906450206	0.00254411640318473	0.00803022954591621	-0.670640793776475
chr1	109214483	109215022	539	+	exon	SARS	0.812050369745678	1	0.975118252031733	1	0.869870586292952	0.994348704198699	-0.132688021820069	0.462604906450206	0.00254411640318473	0.00803022954591621	-0.595292928270275
chr1	109237665	109237993	328	+	utr3	SARS	0.697075668143868	1	0.91817474586294	1	0.860116846027318	0.994348704198699	0.015168078974275	0.462604906450206	0.00254411640318473	0.00803022954591621	-0.447436827475931
chr1	109249616	109251980	2364	+	utr5	CELSR2	0.940820004491617	1	0.676370577536861	1	0.688921056321989	0.987506149055047	-0.483906710628776	0.354394634638528	0.0158783935063557	0.0397256040690963	-0.838301345267305
chr1	109252077	109253337	1260	+	exon	CELSR2	0.726582984594179	1	0.470344576068178	1	0.510089422983712	0.960117179575822	-0.810526267175063	0.354394634638528	0.0158783935063557	0.0397256040690963	-1.16492090181359
chr1	109258350	109259246	896	+	exon	CELSR2	0.0743831612290506	1	0.0301993462082251	1	0.0227970275265601	0.603123089329708	-0.276965774511861	0.354394634638528	0.0158783935063557	0.0397256040690963	-0.631360409150389
chr1	109264078	109264246	168	+	exon	CELSR2	0.207466359959224	1	0.127505413227238	1	0.242142402933143	0.883004138229772	-0.673631981457341	0.354394634638528	0.0158783935063557	0.0397256040690963	-1.02802661609587
chr1	109272742	109272920	178	+	exon	CELSR2	0.463939930216402	1	0.671241271771488	1	0.675355593031003	0.98588240195642	0.141443712477504	0.354394634638528	0.0158783935063557	0.0397256040690963	-0.212950922161025
chr1	109273079	109273265	186	+	exon	CELSR2	0.835023278082187	1	0.59004391084778	1	0.576862088452055	0.971438713550911	-0.0656712618920532	0.354394634638528	0.0158783935063557	0.0397256040690963	-0.420065896530582
chr1	109273365	109273883	518	+	exon	CELSR2	0.692285728161695	1	0.45912193904564	1	0.41882355114717	0.941652863973097	-0.345033877519073	0.354394634638528	0.0158783935063557	0.0397256040690963	-0.699428512157602
chr1	109274129	109274833	704	+	utr3	CELSR2	0.567776445675279	1	0.834948291975295	1	0.811778737424896	0.994348704198699	-0.591323126223089	0.354394634638528	0.0158783935063557	0.0397256040690963	-0.945717760861618
chr1	109279884	109280233	349	-	utr3	PSRC1	0.625101052326587	1	0.900038070682639	1	0.867685025206612	0.994348704198699	-0.784052863454476	0.211501885451817	0.166988448855674	0.282682198105511	-0.995554748906292
chr1	109280847	109281299	452	-	exon	PSRC1	0.485721628401023	1	0.305171344477535	1	0.407696583904943	0.940346789631132	-0.465038498245783	0.211501885451817	0.166988448855674	0.282682198105511	-0.6765403836976
chr1	109281711	109282110	399	-	exon	PSRC1	0.669213771313499	1	0.444942914457942	1	0.502062830052851	0.95771279879229	-0.270885963826738	0.211501885451817	0.166988448855674	0.282682198105511	-0.482387849278555
chr1	109282640	109283135	495	-	utr5	PSRC1	0.6031939833276	1	0.408755286004955	1	0.467046588643251	0.948354141825228	-0.846307033114285	0.211501885451817	0.166988448855674	0.282682198105511	-1.0578089185661
chr1	109397706	109397933	227	-	utr5	SORT1	0.474471265530645	1	0.584361385923984	1	0.49082196701058	0.955101273073431	0.788190995448424	-0.561171289617589	0.000826791917218705	0.00297410458126708	1.34936228506601
chr1	109487459	109487658	199	+	utr3	ATXN7L2	0.257747169097415	1	0.371190603241644	1	0.41692676323566	0.941652863973097	0.875014204237471	1.33763704108195	7.71062050007823e-14	1.92192300906027e-12	-0.462622836844476
chr1	109489317	109489522	205	+	exon	ATXN7L2	0.288321522719166	1	0.350066663849281	1	0.417792302894686	0.941652863973097	1.25663487905441	1.33763704108195	7.71062050007823e-14	1.92192300906027e-12	-0.081002162027533
chr1	109491142	109491579	437	+	utr3	ATXN7L2	0.719698634787125	1	0.485665638291121	1	0.451420824861076	0.944402564094399	0.645292953291481	1.33763704108195	7.71062050007823e-14	1.92192300906027e-12	-0.692344087790466
chr1	109495763	109496270	507	+	utr3	CYB561D1	0.538668322757917	1	0.380661815692375	1	0.234830764766585	0.879265034558585	-0.283835926351614	0.283654341904112	0.186144735769461	0.308111853425873	-0.567490268255726
chr1	109507419	109507720	301	-	utr3	AMIGO1	0.881876004973056	1	0.922892365569726	1	0.906405963555434	0.994348704198699	-0.23125665117759	0.228874855154825	0.311041057000501	0.454962108987223	-0.460131506332416
chr1	109507802	109508214	412	-	exon	AMIGO1	0.654527806807435	1	0.465199358099391	1	0.416627598010644	0.941652863973097	-0.441135530325259	0.228874855154825	0.311041057000501	0.454962108987223	-0.670010385480085
chr1	109508902	109509071	169	-	utr5	AMIGO1	0.468166055948578	1	0.529510099201267	1	0.638564820031455	0.982492868462905	0.969749786980622	0.228874855154825	0.311041057000501	0.454962108987223	0.740874931825797
chr1	109509411	109509687	276	-	utr5	AMIGO1	0.0746764233151343	1	0.0580770110701176	1	0.0620253646137809	0.747888664996325	1.95970018926703	0.228874855154825	0.311041057000501	0.454962108987223	1.73082533411221
chr1	109548566	109548755	189	+	utr5	GNAI3	0.490206351718986	1	0.326834630163695	1	0.361675044071768	0.928166383483004	0.413082521114798	-0.447492633613945	0.00541547865286744	0.0156378622358395	0.860575154728743
chr1	109592320	109592530	210	+	utr3	GNAI3	0.583247286167051	1	0.755363927876866	1	0.694206499251635	0.98827769654559	-1.22892677352461	-0.447492633613945	0.00541547865286744	0.0156378622358395	-0.781434139910664
chr1	109619818	109620120	302	-	utr5	GNAT2	0.320338672113348	1	0.190990925911506	1	0.179240343836621	0.85811964804672	-0.678290383169389	NA	NA	NA	NA
chr1	109626073	109626351	278	+	utr3	AMPD2	0.766180617437388	1	0.522242174691093	1	0.627058918001031	0.979741385505812	-0.0398161752273253	0.80395971168721	6.3569599709626e-07	4.4963757698663e-06	-0.843775886914535
chr1	109628042	109628200	158	+	exon	AMPD2	0.652478278347531	1	0.908953692339711	1	0.899831333815869	0.994348704198699	0.170826563359142	0.80395971168721	6.3569599709626e-07	4.4963757698663e-06	-0.633133148328068
chr1	109630934	109631132	198	+	exon	AMPD2	0.594034649976068	1	0.835367466161931	1	0.82033215056345	0.994348704198699	0.407729488379955	0.80395971168721	6.3569599709626e-07	4.4963757698663e-06	-0.396230223307255
chr1	109656112	109656378	266	+	utr5	GSTM4	0.784718538169113	1	0.565837250262413	1	0.657629335599312	0.984843028604122	0.194550545926304	-0.0469069873832153	0.809146714631552	0.880794988938614	0.241457533309519
chr1	109665065	109665292	227	+	utr3	GSTM4	0.59390844698802	1	0.74154024387051	1	0.778274724287535	0.994348704198699	-1.25385218476857	-0.0469069873832153	0.809146714631552	0.880794988938614	-1.20694519738536
chr1	109668303	109668460	157	+	utr5	GSTM2	0.945413050429979	1	0.8733193787211	1	0.94697727859362	0.994348704198699	0.0893441979298151	0.241868631527397	0.224427611079985	0.35709155599929	-0.152524433597582
chr1	109910815	109911035	220	+	utr5	CSF1	0.256947456705262	1	0.343026507643165	1	0.132354420969305	0.833055260515231	0.537341757966278	0.0545469933055572	0.75900248000102	0.845695639934674	0.482794764660721
chr1	109923062	109924055	993	+	exon	CSF1	0.776792678917822	1	0.5604466513817	1	0.428304479784859	0.941726709595447	-0.673816188270944	0.0545469933055572	0.75900248000102	0.845695639934674	-0.728363181576501
chr1	109928793	109929984	1191	+	utr3	CSF1	0.555716771656939	1	0.355414723201957	1	0.194852359370469	0.867533575203651	-0.645582188250453	0.0545469933055572	0.75900248000102	0.845695639934674	-0.70012918155601
chr1	109984776	109985140	364	+	utr5	AHCYL1	0.362058886450914	1	0.548239272678767	1	0.503436447093975	0.95846730778612	-0.476013711917242	-1.36233838058681	5.8397936816366e-16	2.10394507892308e-14	0.886324668669567
chr1	110034589	110034797	208	+	utr5	STRIP1	0.105162301334671	1	0.130134334404286	1	0.0513342242265161	0.715812612690201	1.42466670416625	0.411783749169099	0.0106448721465174	0.0281713051790965	1.01288295499715
chr1	110043551	110043743	192	+	utr3	STRIP1	0.882226399131099	1	0.647761491228618	1	0.689043785013721	0.987506149055047	0.0668048551062148	0.411783749169099	0.0106448721465174	0.0281713051790965	-0.344978894062884
chr1	110053610	110054044	434	+	utr3	STRIP1	0.291182358718544	1	0.198062163447629	1	0.0679050242551079	0.762093546032201	-0.640340785755185	0.411783749169099	0.0106448721465174	0.0281713051790965	-1.05212453492428
chr1	110339441	110340538	1097	+	utr5	RBM15	0.561867600734663	1	0.363459606487342	1	0.279662352835869	0.899071902545929	0.242289398713575	0.613691090726882	0.00172615870508567	0.00572851008322493	-0.371401692013308
chr1	110340855	110342226	1371	+	exon	RBM15	0.915218747739603	1	0.84966082578648	1	0.878093926273672	0.994348704198699	-0.11471156100064	0.613691090726882	0.00172615870508567	0.00572851008322493	-0.728402651727523
chr1	110407502	110407739	237	-	utr5	LAMTOR5	0.663609632046369	1	0.831260004465982	1	0.654380028577852	0.984576292965875	0.0129325793057162	-0.305012710773142	0.0684407666712316	0.137317503866573	0.317945290078858
chr1	110603914	110604173	259	-	exon	KCNA2	0.83652926570109	1	0.968469582807117	1	0.971768267914994	0.994348704198699	-1.42000035073809	-0.742224236382157	0.000124389551368669	0.000546451816114093	-0.677776114355934
chr1	110604197	110604352	155	-	exon	KCNA2	0.987437029805935	1	0.871410103809869	1	0.931619131208032	0.994348704198699	-1.52986247591294	-0.742224236382157	0.000124389551368669	0.000546451816114093	-0.787638239530787
chr1	110604507	110604766	259	-	exon	KCNA2	0.96886038985913	1	0.863771681784098	1	0.815395049920639	0.994348704198699	-1.10273222809508	-0.742224236382157	0.000124389551368669	0.000546451816114093	-0.360507991712923
chr1	110963813	110964017	204	-	utr5	LRIF1	0.941318532991854	1	0.864748551662974	1	0.910127981609117	0.994348704198699	0.559753370088917	-0.914863308111112	2.73940720094464e-05	0.000140366765820156	1.47461667820003
chr1	111414872	111415129	257	-	exon	OVGP1	0.410049985237787	1	0.473370473760026	1	0.385538098851356	0.93062002327005	1.39776853109518	1.02409715623744	0.00254952777998918	0.00804608827849023	0.373671374857746
chr1	111448745	111448903	158	+	exon	ATP5F1	0.133971214982117	1	0.068186755084251	1	0.106879894217309	0.812074263906461	-0.549865713853779	-0.317918172610445	0.0446538987205317	0.0962631179718359	-0.231947541243333
chr1	111449099	111449280	181	+	utr5	ATP5F1	0.451816361822955	1	0.300446193225838	1	0.246835794146963	0.884565569462493	-0.726163734237051	-0.317918172610445	0.0446538987205317	0.0962631179718359	-0.408245561626606
chr1	111680552	111680708	156	-	exon	FAM212B	0.50917945183242	1	0.355726055107306	1	0.307443959549769	0.908562273107889	1.20196623115309	-0.0114047978739014	0.943998718411828	0.966485266109803	1.21337102902699
chr1	111723733	111724037	304	-	utr3	FAM212B	0.782159388514524	1	0.604149704680112	1	0.376136715428993	0.92911521553051	-1.56146821690752	-0.0114047978739014	0.943998718411828	0.966485266109803	-1.55006341903362
chr1	111724128	111724492	364	-	utr3	FAM212B	0.984719917653832	1	0.848685155721481	1	0.647549380156602	0.983853484831223	-1.51995696210731	-0.0114047978739014	0.943998718411828	0.966485266109803	-1.50855216423341
chr1	111726732	111727911	1179	-	utr3	FAM212B	0.332133287102724	1	0.202707597427601	1	0.0814371898009316	0.782519371740754	-0.70430739863264	-0.0114047978739014	0.943998718411828	0.966485266109803	-0.692902600758738
chr1	111738556	111739112	556	-	intron	FAM212B	0.631069221423963	1	0.434866748678344	1	0.402264872685622	0.939284367767316	0.340264390795179	-0.0114047978739014	0.943998718411828	0.966485266109803	0.351669188669081
chr1	111739218	111739451	233	-	utr5	FAM212B	0.404866958513589	1	0.263076321476008	1	0.077776861832632	0.779914623572094	-0.447960993601553	-0.0114047978739014	0.943998718411828	0.966485266109803	-0.436556195727652
chr1	111739745	111739987	242	+	exon	FAM212B-AS1	0.816367508509468	1	0.629706605668234	1	0.710854331803077	0.989322066347328	-0.888260557901202	-0.226678224303789	0.415380781232087	0.560054557835642	-0.661582333597413
chr1	111746012	111746376	364	+	exon	FAM212B-AS1	0.598698864840779	1	0.799250051853566	1	0.778272780581892	0.994348704198699	-1.44168191845709	-0.226678224303789	0.415380781232087	0.560054557835642	-1.2150036941533
chr1	111746433	111746621	188	+	exon	FAM212B-AS1	0.865639632789157	1	0.957638093763542	1	0.805423484426466	0.994348704198699	-2.35739707838282	-0.226678224303789	0.415380781232087	0.560054557835642	-2.13071885407903
chr1	111755956	111756152	196	+	exon	DDX20	0.273577696055315	1	0.163759693926265	1	0.198843559240482	0.868298492017748	0.67198770692789	-0.529085288326578	0.00998400510946268	0.0266804856942422	1.20107299525447
chr1	111765951	111766158	207	+	exon	DDX20	0.348323815664716	1	0.489497547988632	1	0.466827996250113	0.948145616552578	-1.08745148234436	-0.529085288326578	0.00998400510946268	0.0266804856942422	-0.558366194017779
chr1	111766271	111766745	474	+	exon	DDX20	0.38344404118632	1	0.549947734217785	1	0.448141519871761	0.944402564094399	-0.978717930845361	-0.529085288326578	0.00998400510946268	0.0266804856942422	-0.449632642518783
chr1	111775948	111776282	334	-	utr3	KCND3	0.303456624307972	1	0.378014506627624	1	0.373606631181449	0.928185308045195	0.263553416319184	0.138949376271332	0.554758085350852	0.688090635970695	0.124604040047852
chr1	111982064	111982651	587	-	exon	KCND3	0.571106763746596	1	0.385187942197177	1	0.27180493660119	0.895444978266224	0.115594802966327	0.138949376271332	0.554758085350852	0.688090635970695	-0.0233545733050053
chr1	111989814	111990126	312	+	exon	RP11-88H9.2	0.789958076478806	1	0.847090519308447	1	0.855830244824355	0.994348704198699	1.43376388266764	0.0319843534818714	0.96421173954828	0.978429280449671	1.40177952918577
chr1	112455907	112456538	631	+	exon	CTTNBP2NL	0.524254994070397	1	0.765340000004555	1	0.689381345798131	0.987506149055047	-0.480026534533761	-0.0988111983611411	0.541685346655446	0.676268992028912	-0.381215336172619
chr1	112456978	112457355	377	+	exon	CTTNBP2NL	0.843201348213041	1	0.937432365419648	1	0.979708952869903	0.994348704198699	-0.0608487610225044	-0.0988111983611411	0.541685346655446	0.676268992028912	0.0379624373386367
chr1	112618984	112619521	537	-	utr5	ST7L	0.441941791139282	1	0.277176682388866	1	0.175183488039878	0.856562202358468	-0.591586279732088	-0.554258815832285	0.0118604161907914	0.0309004050349882	-0.0373274638998038
chr1	112674435	112674620	185	+	utr5	MOV10	0.294145888838336	1	0.320870829577786	1	0.318739270711633	0.912036606145544	-0.351591004024079	0.306013896291213	0.0445299369062548	0.0960556530463033	-0.657604900315292
chr1	112674727	112674935	208	+	utr5	MOV10	0.827941062801793	1	0.61082035348708	1	0.589748244256136	0.97452130310349	-0.182408986957025	0.306013896291213	0.0445299369062548	0.0960556530463033	-0.488422883248237
chr1	112700423	112700674	251	+	utr3	MOV10	0.457019763929566	1	0.6909861542159	1	0.715587606632691	0.990210448821455	-0.170800819409276	0.306013896291213	0.0445299369062548	0.0960556530463033	-0.476814715700489
chr1	112701363	112701826	463	-	utr3	RHOC	0.760711975599127	1	0.544258132685897	1	0.579423615216108	0.971438713550911	-0.672165121800032	0.0994172150921942	0.54205842735501	0.67653590079337	-0.771582336892227
chr1	112702642	112702802	160	-	utr3	RP11-426L16.10	0.445849294906634	1	0.322600490891502	1	0.286863679683713	0.900107768793759	-1.1151457154695	1.54403444205532	0.755996053131939	NA	-2.65918015752482
chr1	112703729	112703915	186	-	utr3	RP11-426L16.10	0.231346281170764	1	0.134070194759974	1	0.0835780440012196	0.783665069692489	-1.15442895583227	1.54403444205532	0.755996053131939	NA	-2.69846339788759
chr1	112705119	112705271	152	-	utr5	RHOC	0.457759389465665	1	0.277919773823743	1	0.220205576737514	0.875110737732735	-0.648381194166011	0.0994172150921942	0.54205842735501	0.67653590079337	-0.747798409258205
chr1	112706741	112707109	368	-	utr5	RHOC	0.683064176213459	1	0.876573080229757	1	0.828741606266455	0.994348704198699	0.480388786776822	0.0994172150921942	0.54205842735501	0.67653590079337	0.380971571684627
chr1	112707225	112707420	195	-	utr5	RHOC	0.546901099495806	1	0.602044462037399	1	0.67999430239147	0.986382567022505	0.592372795785994	0.0994172150921942	0.54205842735501	0.67653590079337	0.4929555806938
chr1	112956034	112956255	221	-	utr5	SLC16A1	0.732312957648531	1	0.488943658244544	1	0.308943440742517	0.909296369271481	-0.0446707366107907	-0.999568642203053	1.69519168640511e-09	1.96998090527856e-08	0.954897905592263
chr1	112956460	112956727	267	+	exon	SLC16A1-AS1	0.968988792195778	1	0.805131623885145	1	0.843651916216115	0.994348704198699	-0.254230205480888	-0.511787977688606	0.100687376557016	0.188401942932822	0.257557772207718
chr1	113123843	113124123	280	+	utr3	LRIG2	0.864630617057686	1	0.710912222653122	1	0.572014712297328	0.970228023211661	-0.716513757371804	-0.0202167377419495	0.917626137826562	0.950359314126075	-0.696297019629854
chr1	113390512	113390900	388	+	utr5	MAGI3	0.439037619764691	1	0.27803794025406	1	0.22654661839011	0.875859366856111	0.61183647191372	-0.535970799109692	0.00462188036249752	0.0135974595210301	1.14780727102341
chr1	113641976	113642330	354	+	exon	MAGI3	0.977155937608898	1	0.841582601594535	1	0.722184660973517	0.991886297946388	-1.03193554153301	-0.535970799109692	0.00462188036249752	0.0135974595210301	-0.495964742423313
chr1	113683757	113683949	192	+	utr3	MAGI3	0.250765741893142	1	0.313793847144099	1	0.160404072214156	0.845664340743209	-0.857707045981884	-0.535970799109692	0.00462188036249752	0.0135974595210301	-0.321736246872192
chr1	113766079	113766299	220	-	utr3	RSBN1	0.554061614723156	1	0.679875252363519	1	0.47563243888666	0.951588644975656	-1.16397251365113	-0.764369863145179	9.65527903610969e-05	0.000434633912088888	-0.399602650505946
chr1	113811865	113812131	266	-	exon	RSBN1	0.318480224113165	1	0.223956017475008	1	0.194225170857022	0.867483227863785	0.346469511879446	-0.764369863145179	9.65527903610969e-05	0.000434633912088888	1.11083937502463
chr1	113911458	113912319	861	+	utr3	DCLRE1B	0.818639227221136	1	0.98048313157367	1	0.891613469528294	0.994348704198699	-1.39981026246984	-0.692154057776342	0.000770024238069203	0.00279212695987835	-0.707656204693497
chr1	113929640	113929916	276	+	utr5	HIPK1	0.289169061259574	1	0.362460490386163	1	0.0962214662568346	0.801945267865897	0.199219916081984	-0.36167248416542	0.0251204292260021	0.0592201726865651	0.560892400247404
chr1	113940682	113941101	419	+	exon	HIPK1	0.707897186255261	1	0.897700996366086	1	0.830272314019512	0.994348704198699	-0.668981509126794	-0.36167248416542	0.0251204292260021	0.0592201726865651	-0.307309024961375
chr1	113980336	113980502	166	+	utr5	OLFML3	0.0744055809875224	1	0.0313122104150357	1	0.038760144486144	0.671803210640693	0.728247155363819	1.8718736486467	2.93889929350597e-08	2.67486158114721e-07	-1.14362649328288
chr1	113981294	113981547	253	+	exon	OLFML3	0.355421930099257	1	0.210340820830196	1	0.225923697783871	0.875859366856111	0.737710837629548	1.8718736486467	2.93889929350597e-08	2.67486158114721e-07	-1.13416281101715
chr1	114367868	114368165	297	+	intergenic	NA	0.140044668213238	1	0.155483410338314	1	0.0745008222375152	0.77110974178103	1.14084886228056	NA	NA	NA	NA
chr1	114510617	114511063	446	-	exon	TRIM33	0.82894624530127	1	0.659661989749514	1	0.584760347623138	0.972482790155325	0.937729684564694	-0.40256707728612	0.0216474611597072	0.0520661139173891	1.34029676185081
chr1	114780452	114780701	249	-	utr5	SIKE1	0.507474286607303	1	0.316503877432574	1	0.221824903833556	0.875110737732735	0.370488307059526	-0.662704698780252	9.0417195162681e-05	0.000409854481692502	1.03319300583978
chr1	116373222	116373447	225	+	utr5	ATP1A1	0.420433498759053	1	0.617430801379638	1	0.58033280834172	0.971438713550911	-0.146983823266041	-0.324994716044059	0.0251385577270428	0.0592561898208148	0.178010892778018
chr1	116577207	116577587	380	-	utr3	IGSF3	0.320666810501233	1	0.233269328732649	1	0.0538928638784484	0.726756621787155	-1.95783836863163	-0.493686576996768	0.00209565530581082	0.00676782390821737	-1.46415179163487
chr1	116579509	116579987	478	-	exon	IGSF3	0.2000965089027	1	0.104429423635367	1	0.0282879985648647	0.626604200666477	-0.92878694111208	-0.493686576996768	0.00209565530581082	0.00676782390821737	-0.435100364115313
chr1	116584683	116584878	195	-	exon	IGSF3	0.0574239289671506	1	0.027617106128565	1	0.0249638130947227	0.617085286923288	-1.11947984014889	-0.493686576996768	0.00209565530581082	0.00676782390821737	-0.625793263152117
chr1	116588975	116589163	188	-	exon	IGSF3	0.906396567905893	1	0.704267303499792	1	0.800685603266105	0.994348704198699	-1.52517730912523	-0.493686576996768	0.00209565530581082	0.00676782390821737	-1.03149073212847
chr1	116600056	116600228	172	-	exon	IGSF3	0.678755439473127	1	0.460417657627821	1	0.493662752802233	0.955101273073431	-1.04072497751981	-0.493686576996768	0.00209565530581082	0.00676782390821737	-0.547038400523039
chr1	116603686	116604004	318	-	exon	IGSF3	0.106049949431748	1	0.0571894549543165	1	0.0368504981736019	0.667509542046178	-1.44419155876409	-0.493686576996768	0.00209565530581082	0.00676782390821737	-0.950504981767318
chr1	116613930	116614220	290	-	exon	IGSF3	0.519752967087029	1	0.336582986089802	1	0.312764884450075	0.909953165543522	-1.12847291917089	-0.493686576996768	0.00209565530581082	0.00676782390821737	-0.634786342174122
chr1	116666545	116667061	516	-	utr5	IGSF3	0.878235585733831	1	0.642724755266614	1	0.644771410335436	0.983382631911287	-0.8281857841469	-0.493686576996768	0.00209565530581082	0.00676782390821737	-0.334499207150133
chr1	116909906	116910225	319	+	utr5	PTGFRN	0.735978225980414	1	0.565420118241691	1	0.562846761376449	0.968435462207428	0.348771449534451	0.0362701984204053	0.822096594996691	0.889442282543521	0.312501251114045
chr1	116941613	116941952	339	+	exon	PTGFRN	0.40441338191418	1	0.234820694606374	1	0.337050759563662	0.918826577703234	-0.290540766304993	0.0362701984204053	0.822096594996691	0.889442282543521	-0.326810964725398
chr1	116944632	116944981	349	+	exon	PTGFRN	0.956210538505204	1	0.763752322597998	1	0.755366342691381	0.994348704198699	0.723445019427303	0.0362701984204053	0.822096594996691	0.889442282543521	0.687174821006898
chr1	116961157	116961539	382	+	exon	PTGFRN	0.503311624443798	1	0.362246446579897	1	0.252700748596571	0.885753395217356	-0.72425451902756	0.0362701984204053	0.822096594996691	0.889442282543521	-0.760524717447965
chr1	116967036	116967209	173	+	exon	PTGFRN	0.736665957027798	1	0.992371507760444	1	0.93618951607202	0.994348704198699	-0.492335877115528	0.0362701984204053	0.822096594996691	0.889442282543521	-0.528606075535933
chr1	116984637	116984877	240	+	exon	PTGFRN	0.321660117117845	1	0.18188575727077	1	0.253091977861405	0.885753395217356	-0.596637970346431	0.0362701984204053	0.822096594996691	0.889442282543521	-0.632908168766836
chr1	116986747	116987126	379	+	utr3	PTGFRN	0.740878992975731	1	0.522439060092084	1	0.456988381715885	0.946593917268157	-1.04076882721447	0.0362701984204053	0.822096594996691	0.889442282543521	-1.07703902563488
chr1	117075023	117075780	757	+	exon	TTF2	0.450962868365211	1	0.641499758014235	1	0.493115166957963	0.955101273073431	-1.60911252293238	-1.10976007942866	3.38103044698111e-10	4.43158013441636e-09	-0.499352443503716
chr1	117112251	117112472	221	-	utr3	TRIM45	0.649100944188693	1	0.763292158971969	1	0.741205306745353	0.993631689351224	-0.347007856716352	0.173914996309391	0.529532978550916	0.665681150684505	-0.520922853025742
chr1	117118191	117118773	582	-	exon	TRIM45	0.679234152858402	1	0.500763247768102	1	0.377363611632373	0.92911521553051	-0.355489149230039	0.173914996309391	0.529532978550916	0.665681150684505	-0.52940414553943
chr1	117366804	117367684	880	+	utr5	MAN1A2	0.434676619065522	1	0.609189158096808	1	0.378036470181621	0.929267019774868	0.344284180466574	-0.976648750696019	3.61010621324145e-08	3.2459726626671e-07	1.32093293116259
chr1	117367808	117368022	214	+	utr5	MAN1A2	0.423636065527147	1	0.291301552903905	1	0.166598708327881	0.850271075563762	-1.29221910800036	-0.976648750696019	3.61010621324145e-08	3.2459726626671e-07	-0.315570357304339
chr1	118883653	118884265	612	-	utr3	TBX15	0.722301515327546	1	0.908319646645323	1	0.851645026971819	0.994348704198699	-0.518834524801062	0.193368752048938	0.311390732783463	0.455345424388198	-0.712203276849999
chr1	118885180	118885357	177	-	exon	TBX15	0.956699915379762	1	0.776179293408858	1	0.785961588679465	0.994348704198699	0.10765688098668	0.193368752048938	0.311390732783463	0.455345424388198	-0.0857118710622579
chr1	118987798	118988343	545	-	utr5	TBX15	0.367325529106689	1	0.506234351394653	1	0.499709414525697	0.957207485202346	0.177506225002532	0.193368752048938	0.311390732783463	0.455345424388198	-0.0158625270464058
chr1	119032935	119033266	331	-	utr3	WARS2	0.717520270619306	1	0.904227243739413	1	0.938144057347584	0.994348704198699	-0.365925199690176	-0.291394058351624	0.244157702550315	0.379963341863748	-0.0745311413385515
chr1	119622871	119623274	403	-	exon	ZNF697	0.819175974050479	1	0.971433312756759	1	0.95930299563235	0.994348704198699	1.32395964800665	0.49709091438301	0.0481800387822971	0.102672131850988	0.826868733623637
chr1	119623394	119624226	832	-	exon	ZNF697	0.128419453485061	1	0.0712969104877808	1	0.0175621912942873	0.561255956707543	0.931910151387413	0.49709091438301	0.0481800387822971	0.102672131850988	0.434819237004402
chr1	119625899	119626154	255	-	utr5	ZNF697	0.829649294488879	1	0.98291185146769	1	0.948886921300792	0.994348704198699	0.297250810726466	0.49709091438301	0.0481800387822971	0.102672131850988	-0.199840103656544
chr1	119711871	119712067	196	+	utr5	PHGDH	0.515360510690979	1	0.33691727278616	1	0.394539326544096	0.935826947994843	-1.33669150839489	0.186502728660583	0.315202704625851	0.459111114333113	-1.52319423705547
chr1	119726743	119727038	295	+	exon	PHGDH	0.396292300272296	1	0.261559334121296	1	0.191189718726734	0.864517114855571	-0.978248616087489	0.186502728660583	0.315202704625851	0.459111114333113	-1.16475134474807
chr1	119737006	119737181	175	+	exon	PHGDH	0.584533137384556	1	0.481644698907033	1	0.449323032712934	0.944402564094399	-0.928190318412171	0.186502728660583	0.315202704625851	0.459111114333113	-1.11469304707275
chr1	119915195	119915481	286	-	utr3	NOTCH2	0.863478815547665	1	0.935024982136745	1	0.832749262658154	0.994348704198699	-0.600381904845231	0.0124835150647368	0.939499999703498	0.964302107678113	-0.612865419909967
chr1	119916384	119916697	313	-	exon	NOTCH2	0.565321959050168	1	0.795021367928209	1	0.884344092185299	0.994348704198699	-0.436236709509212	0.0124835150647368	0.939499999703498	0.964302107678113	-0.448720224573949
chr1	119923831	119924055	224	-	exon	NOTCH2	0.447951165637415	1	0.616928723197832	1	0.589752209524936	0.97452130310349	-0.217277374593134	0.0124835150647368	0.939499999703498	0.964302107678113	-0.229760889657871
chr1	120069396	120069558	162	-	utr5	NOTCH2	0.136307723469821	1	0.0710458010591682	1	0.0232083500690443	0.608147696427598	0.45765348575614	0.0124835150647368	0.939499999703498	0.964302107678113	0.445169970691403
chr1	120724007	120724183	176	+	utr5	NBPF26	0.597619700301972	1	0.426317398514876	1	0.422864603627763	0.941652863973097	0.354409126955406	0.238867385507428	0.462235052590158	0.604906658687076	0.115541741447978
chr1	120952858	120953027	169	+	intron	LINC00623	0.930767204042909	1	0.909795603424641	1	0.940448158620927	0.994348704198699	-0.879660532916272	-0.291655142597955	0.563845293939425	0.695992872775534	-0.588005390318317
chr1	121183994	121184264	270	-	utr5	FAM72B	0.943241231334951	1	0.91080896456352	1	0.96343687879178	0.994348704198699	-0.461968408928081	-1.25252483260965	0.00813589448522426	0.0222684627463913	0.790556423681566
chr1	121184954	121185107	153	+	utr5	SRGAP2C	0.722949025893366	1	0.837262202502131	1	0.887191948744893	0.994348704198699	0.375636910372943	-0.830163746245933	7.05105899272627e-05	0.000327327856946837	1.20580065661888
chr1	143974483	143974655	172	+	intergenic	NA	0.639047694184394	1	0.444382103458668	1	0.389305898439849	0.933022617434138	-0.773244828789907	NA	NA	NA	NA
chr1	144422817	144422978	161	-	utr3	NBPF15	0.537675631965906	1	0.698725993166414	1	0.672861089622453	0.98588240195642	-0.694100654934965	-0.0368229369816901	0.878002889686734	0.925788692407194	-0.657277717953275
chr1	145823820	145824346	526	-	utr5	RNF115	0.710242682034878	1	0.926728822279342	1	0.987768219171455	0.994348704198699	0.389484899552916	-0.305196300838702	0.1237905798137	0.222782319553909	0.694681200391618
chr1	145845732	145846036	304	+	exon	NUDT17	0.774349428443309	1	0.588092215197098	1	0.633289606210134	0.981125806734262	1.21733854455539	1.55648852524528	3.36950099566564e-07	2.50429698598131e-06	-0.339149980689895
chr1	145846421	145846630	209	+	exon	NUDT17	0.539207695118148	1	0.658665603915559	1	0.696131065331388	0.988732004187712	0.95772037715	1.55648852524528	3.36950099566564e-07	2.50429698598131e-06	-0.598768148095281
chr1	145912210	145912538	328	-	exon	PEX11B	0.988373149290332	1	0.751860059966459	1	0.691868350008395	0.988005480657516	0.0923366105425161	0.237814909742275	0.264781003517447	0.402741457607425	-0.145478299199759
chr1	145926919	145927175	256	+	exon	RP11-315I20.1	0.841724493033494	1	0.632885097993412	1	0.572855369148762	0.97040169060338	-0.711832809803026	-0.430079132151728	0.593550832901332	0.719921507343071	-0.281753677651298
chr1	145957731	145958023	292	-	utr5	LIX1L	0.60782148001764	1	0.760754156368503	1	0.772494660301684	0.994348704198699	0.799907125122537	-0.494682622901056	0.00651381842779751	0.0183338647129807	1.29458974802359
chr1	145960472	145960622	150	-	exon	ANKRD34A	0.536774871672207	1	0.360226521405056	1	0.325891117217345	0.913473760972248	1.10755062251575	1.31795368527284	6.57796245904604e-06	3.83247431610564e-05	-0.210403062757093
chr1	145960674	145961160	486	-	exon	ANKRD34A	0.919262021361735	1	0.719395722340754	1	0.703800907001392	0.989282929129124	0.859662723302792	1.31795368527284	6.57796245904604e-06	3.83247431610564e-05	-0.458290961970053
chr1	145961229	145961690	461	+	exon	CH17-270A2.1	0.912760886777385	1	0.911059504947644	1	0.969874815990294	0.994348704198699	0.979901876562032	NA	NA	NA	NA
chr1	146228763	146229033	270	-	utr5	RP11-458D21.5	0.972488306110378	1	0.80712393928507	1	0.838209681860421	0.994348704198699	0.802153786095937	NA	NA	NA	NA
chr1	147172028	147172241	213	-	utr5	PRKAB2	0.9679257768301	1	0.857888412762439	1	0.852943798813531	0.994348704198699	1.53226280540226	-0.183136626014069	0.299970839957636	0.442669534257547	1.71539943141633
chr1	147172765	147173102	337	+	exon	RP11-337C18.8	0.313063119406827	1	0.164585432547171	1	0.176704444622586	0.857252378959626	0.0885829437578241	0.496084060791867	0.265567842550509	0.403613416503873	-0.407501117034043
chr1	147173201	147173351	150	+	exon	RP11-337C18.10	0.197891076909509	1	0.233855576516734	1	0.323404274196168	0.912871535756455	0.823124994725762	NA	NA	NA	NA
chr1	147618788	147619789	1001	+	exon	BCL9	0.773523163621656	1	0.541158986194774	1	0.456241941820916	0.946361853973052	-0.383213081834514	0.327575804768592	0.0533411138173014	0.111791014621843	-0.710788886603106
chr1	147619881	147620580	699	+	exon	BCL9	0.584532575676001	1	0.371487317231814	1	0.395198819192946	0.936325443246177	-0.359377793169555	0.327575804768592	0.0533411138173014	0.111791014621843	-0.686953597938146
chr1	147623944	147624319	375	+	exon	BCL9	0.837674286018401	1	0.62892389518234	1	0.561079647113885	0.968435462207428	-0.225288097007127	0.327575804768592	0.0533411138173014	0.111791014621843	-0.552863901775719
chr1	147624384	147625052	668	+	utr3	BCL9	0.930509254456286	1	0.831699088856685	1	0.680893294488046	0.98638463382627	0.0752333559312898	0.327575804768592	0.0533411138173014	0.111791014621843	-0.252342448837302
chr1	147669893	147670385	492	-	utr5	ACP6	0.0657774696046521	1	0.0341096735587634	1	0.0474997533309483	0.702716644240383	-0.319788637159589	0.350894342772514	0.0756432829033278	0.149162641338871	-0.670682979932104
chr1	148335017	148335180	163	+	intron	RP11-495P10.3	0.171387435265221	1	0.1337609827796	1	0.160653187572664	0.845664340743209	-1.08484296595578	-0.403230605802284	0.710956979317172	0.811125084802431	-0.681612360153498
chr1	148353747	148354081	334	+	intergenic	NA	0.206395717217431	1	0.236628776297924	1	0.157122587097658	0.844091386566534	-0.66473352881203	NA	NA	NA	NA
chr1	148459340	148459575	235	+	exon	AC245100.1	0.377056971885132	1	0.23516973795263	1	0.180873350113909	0.859983023895002	0.00852891835295578	1.51423897793701	0.0351523641289165	0.0786003383362286	-1.50571005958406
chr1	148952971	148953176	205	+	exon	PDE4DIP	0.4059768151182	1	0.276344951630707	1	0.215667099489858	0.875110737732735	-0.402107374326386	-0.08786628456999	0.654208450810137	0.768126815896139	-0.314241089756396
chr1	148953403	148953576	173	+	exon	PDE4DIP	0.56817362504308	1	0.422452218802948	1	0.39654926324862	0.936546087874816	-0.314779651652381	-0.08786628456999	0.654208450810137	0.768126815896139	-0.226913367082391
chr1	148981204	148981489	285	+	utr3	PDE4DIP	0.699847934163727	1	0.509406301171713	1	0.561782701991476	0.968435462207428	-0.842808809267421	-0.08786628456999	0.654208450810137	0.768126815896139	-0.754942524697431
chr1	149885737	149885893	156	-	utr3	HIST2H2BE	0.767646481117939	1	0.955978490891754	1	0.972049264368825	0.994348704198699	0.717880433708602	0.393327484217789	0.0708504050425843	0.141496610627845	0.324552949490813
chr1	149886478	149886675	197	-	utr5	HIST2H2BE	0.489530203140571	1	0.665475635980986	1	0.536578557214389	0.967160379219508	-0.0267881255150852	0.393327484217789	0.0708504050425843	0.141496610627845	-0.420115609732874
chr1	149899894	149900514	620	+	utr3	BOLA1	0.520730242559226	1	0.329076045825253	1	0.195949320787054	0.867533575203651	0.2752389352835	0.970682528764713	0.000383508709551035	0.00150082437013308	-0.695443593481212
chr1	149911905	149912096	191	-	exon	SV2A	0.195036798150893	1	0.12627576025592	1	0.0862728213987304	0.787361541049929	-1.34791471805084	-0.365033030686222	0.0161525110479808	0.0403143714329961	-0.982881687364615
chr1	149913300	149914021	721	-	utr5	SV2A	0.919938819415697	1	0.657539690776106	1	0.57614523022314	0.971438713550911	-1.40380929188384	-0.365033030686222	0.0161525110479808	0.0403143714329961	-1.03877626119762
chr1	149914075	149914259	184	-	utr5	SV2A	0.208193434349302	1	0.125941471580492	1	0.112032617094942	0.814933753626343	-1.15391329421759	-0.365033030686222	0.0161525110479808	0.0403143714329961	-0.788880263531368
chr1	149943618	149945108	1490	-	utr3	OTUD7B	0.659379576830648	1	0.432942018360678	1	0.213059562727202	0.874859889442207	-0.158432258119308	0.326041201158248	0.0961450680783246	0.181784300311042	-0.484473459277557
chr1	150010486	150010768	282	-	utr5	OTUD7B	0.162297156198467	1	0.0840285843994695	1	0.0424401078673724	0.689956970872063	0.345571982785331	0.326041201158248	0.0961450680783246	0.181784300311042	0.0195307816270827
chr1	150067409	150067721	312	+	utr5	VPS45	0.820361522812263	1	0.622064417369512	1	0.590805783109217	0.974797675583115	0.0634405634036487	-1.00703397249843	7.11559221744557e-10	8.87868733590987e-09	1.07047453590208
chr1	150144644	150144872	228	+	utr3	VPS45	0.0969988393809826	1	0.190455736260715	1	0.196411872678716	0.867533575203651	-0.410881252683607	-1.00703397249843	7.11559221744557e-10	8.87868733590987e-09	0.596152719814824
chr1	150158799	150159575	776	+	utr3	PLEKHO1	0.622248803674181	1	0.38852277893047	1	0.230155230945064	0.878223331606145	-0.828859200849862	-0.198023101578884	0.283941346525514	0.424624778989629	-0.630836099270979
chr1	150220706	150220863	157	-	utr3	ANP32E	0.898735883464174	1	0.921308977803707	1	0.858755971127501	0.994348704198699	-2.6014870082593	-2.41367834767463	6.41941563054148e-48	1.90638303039566e-44	-0.187808660584673
chr1	150226725	150226895	170	-	exon	ANP32E	0.737090034156552	1	0.619766110419169	1	0.419416388105607	0.941652863973097	-2.79571872315924	-2.41367834767463	6.41941563054148e-48	1.90638303039566e-44	-0.382040375484615
chr1	150257841	150258065	224	+	utr5	CA14	0.425697425184549	1	0.343178051532956	1	0.231073154522822	0.879265034558585	-0.22532782025855	0.623285349150515	0.0600738970356643	0.123559530184762	-0.848613169409066
chr1	150266030	150266232	202	-	utr3	APH1A	0.627159468235207	1	0.418842579617396	1	0.526055761854474	0.963884142265849	-0.650348468055722	0.19058171012227	0.211942300984457	0.341063365293768	-0.840930178177992
chr1	150268851	150269002	151	-	utr5	APH1A	0.316722349291001	1	0.184995600273212	1	0.307969869409134	0.908611300538164	0.181993097347403	0.19058171012227	0.211942300984457	0.341063365293768	-0.00858861277486775
chr1	150283393	150283576	183	+	utr5	CIART	0.496354879407798	1	0.407047380962083	1	0.321392104407689	0.912381643892342	0.375955214224008	1.28367892718909	0.0228503198515732	0.0546242466737009	-0.907723712965087
chr1	150293845	150294085	240	+	utr5	MRPS21	0.551709600474686	1	0.38118985764642	1	0.249610995696754	0.884565569462493	-0.512365081813892	0.0742842603745861	0.652017939452068	0.766631441935888	-0.586649342188479
chr1	150472027	150472441	414	+	exon	RPRD2	0.884225795545107	1	0.903814673469767	1	0.911257336922284	0.994348704198699	-0.652283245460662	-0.092446082768795	0.597779515873989	0.723691988242534	-0.559837162691867
chr1	150472840	150473159	319	+	exon	RPRD2	0.572643588683519	1	0.409517560295756	1	0.313201453311309	0.910218471931329	-0.117336770749794	-0.092446082768795	0.597779515873989	0.723691988242534	-0.0248906879809989
chr1	150506862	150507242	380	+	utr3	TARS2	0.909913408612779	1	0.845342074421902	1	0.893539404856883	0.994348704198699	-0.504444008076772	0.721744616240058	6.1318630050141e-05	0.000288914705685025	-1.22618862431683
chr1	150508015	150508202	187	+	utr5	ECM1	0.474962218762148	1	0.64889282281022	1	0.327615706689454	0.915961564504093	-0.255888783263796	0.164805075503444	0.735036109837479	0.828539781547637	-0.420693858767239
chr1	150509422	150509680	258	+	exon	ECM1	0.402729366494067	1	0.284354890750988	1	0.264825307952646	0.891855121803938	-0.370943437865543	0.164805075503444	0.735036109837479	0.828539781547637	-0.535748513368987
chr1	150510790	150510952	162	+	exon	ECM1	0.967696008152151	1	0.849724926326442	1	0.830100011772202	0.994348704198699	-0.467796209156036	0.164805075503444	0.735036109837479	0.828539781547637	-0.63260128465948
chr1	150511445	150511727	282	+	exon	ECM1	0.402975044852419	1	0.57809312031258	1	0.33557887683895	0.918189431350937	0.0249250035224807	0.164805075503444	0.735036109837479	0.828539781547637	-0.139880071980963
chr1	150553502	150553717	215	+	exon	ADAMTSL4	0.916393946960132	1	0.750104718852422	1	0.820362334863918	0.994348704198699	0.668931394320033	1.31495668744183	9.08301372071132e-09	9.21511416428242e-08	-0.646025293121799
chr1	150577119	150577316	197	-	utr3	MCL1	0.38274001902152	1	0.544002663528131	1	0.405165163762089	0.939284367767316	-1.81379751815092	-1.33478840633404	0.00225452128482937	0.00721585657721832	-0.47900911181688
chr1	150578342	150578553	211	-	exon	MCL1	0.883964131557552	1	0.720936474306039	1	0.265621749450484	0.891855121803938	-1.6522540633356	-1.33478840633404	0.00225452128482937	0.00721585657721832	-0.317465657001555
chr1	150578864	150579638	774	-	utr5	MCL1	0.655742284957012	1	0.459937282781517	1	0.179262887064017	0.85811964804672	-0.764293073989393	-1.33478840633404	0.00225452128482937	0.00721585657721832	0.570495332344651
chr1	150627401	150627707	306	-	exon	ENSA	0.807825538600994	1	0.598131964239733	1	0.424801405462322	0.941726709595447	-0.679739260391342	-0.447403599036006	0.00655109520389436	0.0184331574307737	-0.232335661355336
chr1	150629437	150629649	212	-	utr5	ENSA	0.830779352777872	1	0.9343606098492	1	0.959210011883061	0.994348704198699	-0.533042135394545	-0.447403599036006	0.00655109520389436	0.0184331574307737	-0.0856385363585387
chr1	150960504	150961158	654	-	exon	CERS2	0.504344876246877	1	0.705335495083274	1	0.585137319637204	0.972482790155325	-0.299626156390371	0.0847397368829221	0.632070590055128	0.75014178043309	-0.384365893273293
chr1	150974607	150974802	195	-	utr5	CERS2	0.215982114567556	1	0.269262961675233	1	0.369829292162654	0.928185308045195	0.570487563654596	0.0847397368829221	0.632070590055128	0.75014178043309	0.485747826771673
chr1	150997205	150997457	252	-	utr3	FAM63A	0.887408137834422	1	0.68497793124575	1	0.766426676742424	0.994348704198699	0.670225060619391	0.990455594497853	1.42221719406963e-07	1.13319475010807e-06	-0.320230533878462
chr1	151002292	151002638	346	-	utr5	FAM63A	0.658349804126803	1	0.887452806790716	1	0.906285627411331	0.994348704198699	0.52297653751736	0.990455594497853	1.42221719406963e-07	1.13319475010807e-06	-0.467479056980494
chr1	151006382	151006769	387	-	utr5	FAM63A	0.241476034808459	1	0.356927295858823	1	0.291740293937788	0.900610981859162	0.407586554258293	0.990455594497853	1.42221719406963e-07	1.13319475010807e-06	-0.58286904023956
chr1	151033947	151034381	434	+	utr3	PRUNE1	0.708593221545702	1	0.881375303720651	1	0.69198728582694	0.988005480657516	-0.359978284963374	0.205988572178224	0.322368730188521	0.46663889444739	-0.565966857141598
chr1	151052964	151053419	455	-	utr3	CDC42SE1	0.731722318087154	1	0.988412000910122	1	0.973974914663122	0.994348704198699	-0.290056588051969	0.0788162794970535	0.600131571443292	0.725406158109266	-0.368872867549022
chr1	151055780	151056092	312	-	utr5	CDC42SE1	0.189994835189863	1	0.0998901247051782	1	0.163120936576474	0.847758633699989	-0.672637920667926	0.0788162794970535	0.600131571443292	0.725406158109266	-0.751454200164979
chr1	151059396	151059801	405	+	utr5	MLLT11	0.476516250680746	1	0.299323470843116	1	0.336846651054017	0.918761757492118	-0.169132300331495	-1.18307831582407	2.53393296353529e-13	5.83337745802564e-12	1.01394601549258
chr1	151060288	151060508	220	+	utr5	MLLT11	0.342865135753663	1	0.516886502664422	1	0.207744149839212	0.873620437748825	-1.06283176093994	-1.18307831582407	2.53393296353529e-13	5.83337745802564e-12	0.120246554884129
chr1	151067137	151067511	374	+	utr3	MLLT11	0.892315375489066	1	0.61475723969164	1	0.628306595410216	0.979864722050941	-1.40595961410088	-1.18307831582407	2.53393296353529e-13	5.83337745802564e-12	-0.222881298276813
chr1	151070895	151071045	150	+	utr5	GABPB2	0.861114492307319	1	0.956773557578959	1	0.930652268957082	0.994348704198699	0.619924520951224	0.830244823290991	0.0148643454951224	0.0375410052426928	-0.210320302339767
chr1	151133059	151133386	327	-	exon	SEMA6C	0.457501407728931	1	0.533562753880702	1	0.404518206480058	0.939284367767316	1.80591112488902	1.71897649672033	3.34266456863439e-12	6.43401028266405e-11	0.0869346281686914
chr1	151146421	151146604	183	-	utr5	SEMA6C	0.0890811551855212	1	0.0710822597861502	1	0.0929479777305777	0.795322696161782	1.70728108812081	1.71897649672033	3.34266456863439e-12	6.43401028266405e-11	-0.0116954085995202
chr1	151160731	151161076	345	-	utr3	LYSMD1	0.358981044678165	1	0.501135055086684	1	0.334097450959852	0.917222080431518	0.0474155319797805	0.356561487064426	0.091022457564951	0.173699524657274	-0.309145955084645
chr1	151165545	151165943	398	-	utr5	LYSMD1	0.620630130556625	1	0.453648275305056	1	0.356479434460316	0.926963918749947	-0.551386267644309	0.356561487064426	0.091022457564951	0.173699524657274	-0.907947754708734
chr1	151185889	151186063	174	-	exon	VPS72	0.747475703531676	1	0.999020640349758	1	0.953926828931499	0.994348704198699	-0.526697820317917	0.411691925015192	0.0122683149759728	0.0318274967827932	-0.938389745333109
chr1	151190045	151190203	158	-	utr5	VPS72	0.385335954257401	1	0.258335410062262	1	0.18674332433454	0.862640673717516	-0.790561291727546	0.411691925015192	0.0122683149759728	0.0318274967827932	-1.20225321674274
chr1	151248028	151248214	186	+	utr3	PIP5K1A	0.832676699326668	1	0.923733291155502	1	0.892666441092464	0.994348704198699	-1.06400910482104	-0.406567912779541	0.00930332412512155	0.025093746193464	-0.657441192041495
chr1	151267134	151267342	208	+	utr3	PSMD4	0.296666879218619	1	0.500116646194791	1	0.462855032409437	0.947468703732643	-0.173439029981182	0.178443253132865	0.247645187628852	0.383667324521432	-0.351882283114047
chr1	151286218	151287267	1049	+	utr5	ZNF687	0.552834470416813	1	0.341906865322049	1	0.284110309095385	0.899732124745365	-0.114769222532986	1.01709540481492	8.56549973254195e-10	1.05423095583234e-08	-1.1318646273479
chr1	151287417	151288170	753	+	exon	ZNF687	0.202988213553779	1	0.10320744865304	1	0.0622706071396103	0.748451595033726	0.0866482595984303	1.01709540481492	8.56549973254195e-10	1.05423095583234e-08	-0.930447145216485
chr1	151289636	151289939	303	+	utr3	ZNF687	0.653431242233954	1	0.451235074869634	1	0.454406304037248	0.944996588378129	-0.0797194471967178	1.01709540481492	8.56549973254195e-10	1.05423095583234e-08	-1.09681485201163
chr1	151290715	151291069	354	+	utr3	ZNF687	0.631256326669904	1	0.852649452888503	1	0.957641715690695	0.994348704198699	0.840719490997437	1.01709540481492	8.56549973254195e-10	1.05423095583234e-08	-0.176375913817479
chr1	151292484	151293077	593	-	utr3	PI4KB	0.67939184543209	1	0.458322604328939	1	0.423662058053953	0.941652863973097	-0.0654361258364958	0.65809801982926	2.22334787464837e-05	0.000115953225334145	-0.723534145665756
chr1	151307731	151307909	178	-	utr5	PI4KB	0.607862235043759	1	0.440238569636624	1	0.49736563903327	0.95688144012753	-0.268173388925399	0.65809801982926	2.22334787464837e-05	0.000115953225334145	-0.926271408754659
chr1	151315661	151315938	277	-	utr5	PI4KB	0.805374624412249	1	0.956442369768621	1	0.881275142765212	0.994348704198699	-0.228112259380497	0.65809801982926	2.22334787464837e-05	0.000115953225334145	-0.886210279209758
chr1	151316122	151316603	481	-	utr5	PI4KB	0.879161494488249	1	0.635061754957749	1	0.545593596194755	0.96797328160074	-0.347075845108531	0.65809801982926	2.22334787464837e-05	0.000115953225334145	-1.00517386493779
chr1	151327312	151327462	150	-	utr5	PI4KB	0.936323347946876	1	0.756898792610314	1	0.642904471469731	0.982708196490147	0.537204485814809	0.65809801982926	2.22334787464837e-05	0.000115953225334145	-0.120893534014452
chr1	151342409	151342901	492	-	exon	RFX5	0.594120880493404	1	0.866501896865765	1	0.792099043685679	0.994348704198699	0.0215318238639887	0.248867084894387	0.132167163322836	0.234727978740292	-0.227335261030398
chr1	151343094	151343276	182	-	exon	RFX5	0.958792422919973	1	0.722476701973331	1	0.79698193564872	0.994348704198699	-0.158706618716357	0.248867084894387	0.132167163322836	0.234727978740292	-0.407573703610743
chr1	151404817	151406388	1571	-	exon	POGZ	0.520589918854474	1	0.338069125598145	1	0.226722977078509	0.875859366856111	-0.740835391277122	-0.105508719709619	0.53031773812276	0.6663587452719	-0.635326671567502
chr1	151612013	151612449	436	+	utr5	SNX27	0.460881939874523	1	0.571265744860233	1	0.418047758079398	0.941652863973097	0.936818684313231	-0.403873390848171	0.0270075046976373	0.0628563586893091	1.3406920751614
chr1	151763044	151763266	222	+	utr5	OAZ3	0.212181356954513	1	0.126687894794787	1	0.0859997970397491	0.787361541049929	0.0285647334789003	-0.203807843566713	0.806353046073096	0.879042798351645	0.232372577045614
chr1	151763349	151763524	175	+	utr5	OAZ3	0.0596291693398255	1	0.0306524754688877	1	0.00379887265242327	0.296070100478032	0.182981698568039	-0.203807843566713	0.806353046073096	0.879042798351645	0.386789542134752
chr1	152036920	152037071	151	-	utr5	S100A11	0.117807279251952	1	0.171519804318874	1	0.0505887745931406	0.71197131258735	0.2830151838078	0.0305421152859929	0.856640904758964	0.911680291206131	0.252473068521807
chr1	153534734	153534940	206	+	exon	BX470102.3	0.37249579611117	1	0.592829831702202	1	0.674011396750978	0.98588240195642	0.648071130085025	2.02611218937738	0.000256465843990068	0.00104353336560296	-1.37804105929235
chr1	153535169	153535472	303	-	utr5	S100A6	0.85204099376687	1	0.895945385802976	1	0.956159349905872	0.994348704198699	0.481897732423293	0.837280015387998	7.20361746457581e-08	6.10721043448621e-07	-0.355382282964705
chr1	153535786	153536358	572	-	utr5	S100A6	0.185303615822118	1	0.302833554625043	1	0.125796350116585	0.829510390055058	0.654955688916286	0.837280015387998	7.20361746457581e-08	6.10721043448621e-07	-0.182324326471712
chr1	153544751	153545026	275	-	utr5	S100A4	0.818608255452015	1	0.691261721056151	1	0.779774731725253	0.994348704198699	0.104441797848681	0.863174168278789	0.0517204725573859	0.108888513623956	-0.758732370430108
chr1	153561432	153561678	246	-	utr3	S100A2	0.512343692159739	1	0.673560350589611	1	0.773811305299533	0.994348704198699	0.764295473973413	1.19681853248396	6.5340640952141e-05	0.000305785962204662	-0.432523058510544
chr1	153565643	153565804	161	-	utr5	S100A2	0.772347793290626	1	0.63739747805466	1	0.518282844603377	0.962973675860809	0.963426976973234	1.19681853248396	6.5340640952141e-05	0.000305785962204662	-0.233391555510723
chr1	153607444	153607755	311	-	utr3	S100A16	0.860965552710269	1	0.914966403228973	1	0.80203248110938	0.994348704198699	0.11458444235189	0.61183734752217	0.00168373525368268	0.0056038246003131	-0.497252905170281
chr1	153608097	153608299	202	-	utr5	S100A16	0.419975184035302	1	0.643940602436788	1	0.612589630940518	0.978610278386744	0.487562110864226	0.61183734752217	0.00168373525368268	0.0056038246003131	-0.124275236657944
chr1	153612845	153613185	340	-	utr5	S100A16	0.976817462364658	1	0.713138610565083	1	0.54942153892315	0.96797328160074	0.65894192769795	0.61183734752217	0.00168373525368268	0.0056038246003131	0.0471045801757797
chr1	153618924	153619133	209	-	exon	S100A13	0.236931335955946	1	0.389632933953681	1	0.363184589094886	0.928185308045195	-0.522923358983792	-0.213890203553802	0.298822883558615	0.441376304065403	-0.30903315542999
chr1	153626422	153626605	183	-	utr5	S100A13	0.986118178802557	1	0.762571189428184	1	0.821566144054183	0.994348704198699	-0.332385771531196	-0.213890203553802	0.298822883558615	0.441376304065403	-0.118495567977394
chr1	153627349	153627505	156	-	utr5	S100A13	0.886166079209835	1	0.970692566316816	1	0.9772209335478	0.994348704198699	0.0373727442934992	-0.213890203553802	0.298822883558615	0.441376304065403	0.251262947847302
chr1	153634023	153634238	215	+	utr5	CHTOP	0.306288004476586	1	0.179735760802792	1	0.165671156007454	0.850195722097302	-0.105349304190923	-0.0684886480407889	0.679021970502887	0.786686101700609	-0.0368606561501345
chr1	153645012	153645342	330	+	utr3	CHTOP	0.65225166619533	1	0.476332727999132	1	0.397058668841268	0.936546087874816	-1.06942517253686	-0.0684886480407889	0.679021970502887	0.786686101700609	-1.00093652449608
chr1	153658702	153658852	150	+	utr5	SNAPIN	0.1132900756331	1	0.05235027081831	1	0.0740576445288575	0.771070575343666	0.250622730123167	0.256165949830261	0.127280797567096	0.227762177827735	-0.00554321970709343
chr1	153662327	153662552	225	-	utr3	ILF2	0.146488229081411	1	0.25419778848663	1	0.139848858012544	0.835680000469954	-0.826859216233898	-0.848477795412212	5.75077608201162e-09	6.0316414325357e-08	0.021618579178314
chr1	153678639	153678789	150	+	utr5	NPR1	0.164814909753475	1	0.134672534570889	1	0.114477588114603	0.818887441592048	-0.626018234272986	-0.100391137721623	0.711291796413491	0.81123200292581	-0.525627096551364
chr1	153678872	153679109	237	+	utr5	NPR1	0.374859523577112	1	0.380159116299315	1	0.368318292939562	0.928185308045195	0.630238218578249	-0.100391137721623	0.711291796413491	0.81123200292581	0.730629356299871
chr1	153679230	153679636	406	+	exon	NPR1	0.150085817354146	1	0.174644801471245	1	0.0731201714604619	0.771070575343666	0.550999770757407	-0.100391137721623	0.711291796413491	0.81123200292581	0.65139090847903
chr1	153693517	153693903	386	+	utr3	NPR1	0.802709224493444	1	0.994049136085361	1	0.852859198337273	0.994348704198699	-0.669053277194423	-0.100391137721623	0.711291796413491	0.81123200292581	-0.5686621394728
chr1	153728393	153728731	338	+	utr5	INTS3	0.270809825075036	1	0.144381757679113	1	0.218421731301198	0.875110737732735	0.11177369185932	0.454019247188999	0.00390695827218593	0.0117112975576354	-0.342245555329679
chr1	153773073	153773307	234	-	utr3	AL513523.2	0.158542771327827	1	0.28452805380219	1	0.158319161446606	0.844113470877651	0.579000933409757	NA	NA	NA	NA
chr1	153775207	153776602	1395	+	utr5	SLC27A3	0.529213658679932	1	0.738371137560073	1	0.417934639304755	0.941652863973097	0.406952925761593	0.646385924368418	0.000166865866752582	0.000710239074130357	-0.239432998606824
chr1	153778052	153778311	259	+	exon	SLC27A3	0.619481090368838	1	0.398982268382225	1	0.627625761865175	0.979791819518506	-0.114316787906446	0.646385924368418	0.000166865866752582	0.000710239074130357	-0.760702712274863
chr1	153779761	153780028	267	+	utr3	SLC27A3	0.961895588834047	1	0.78536917532648	1	0.87833285705131	0.994348704198699	-0.334207265229141	0.646385924368418	0.000166865866752582	0.000710239074130357	-0.980593189597558
chr1	153828083	153828373	290	-	utr5	GATAD2B	0.786332842075594	1	0.997000865594539	1	0.865342707542028	0.994348704198699	-0.484520668028468	0.0421856508401346	0.819794740949615	0.888107409185502	-0.526706318868602
chr1	153933536	153933755	219	-	exon	DENND4B	0.136284755529131	1	0.0665747606336261	1	0.126878153084289	0.829510390055058	0.879451323469004	0.829074799708554	8.87440736709104e-07	6.13301796366651e-06	0.0503765237604505
chr1	153944133	153944456	323	-	utr5	DENND4B	0.334476530397097	1	0.465918310951008	1	0.481127119463662	0.953146766969501	0.96305621238741	0.829074799708554	8.87440736709104e-07	6.13301796366651e-06	0.133981412678856
chr1	153946337	153946682	345	-	utr5	DENND4B	0.173713522096678	1	0.216430611291821	1	0.135691245312415	0.834363527383537	2.08952179948598	0.829074799708554	8.87440736709104e-07	6.13301796366651e-06	1.26044699977743
chr1	153947866	153948320	454	-	utr3	CRTC2	0.863194167755808	1	0.62284056448143	1	0.659551527283615	0.984843028604122	0.728853337603725	1.42954106513747	8.13429370151536e-17	3.34842965281389e-15	-0.700687727533748
chr1	153951570	153951731	161	-	utr3	CRTC2	0.668826396310521	1	0.514057188103874	1	0.555274361991352	0.96797328160074	0.341360173246814	1.42954106513747	8.13429370151536e-17	3.34842965281389e-15	-1.08818089189066
chr1	153960378	153960801	423	-	utr3	SLC39A1	0.585492259447846	1	0.35999222483929	1	0.500672452941424	0.957346886398324	-0.240071969598121	0.133242671052484	0.385745997588779	0.532074036087555	-0.373314640650605
chr1	153962616	153962825	209	-	utr5	SLC39A1	0.224889923010348	1	0.110134865315808	1	0.179444593453787	0.858193405306773	-0.359860110759624	0.133242671052484	0.385745997588779	0.532074036087555	-0.493102781812109
chr1	153973849	153974040	191	+	exon	CREB3L4	0.256507908315196	1	0.322273400269047	1	0.341205921847754	0.921193485271063	0.225594853510688	0.560378549016404	0.0373283165531969	0.0827360107162658	-0.334783695505716
chr1	153977358	153978084	726	-	utr5	JTB	0.125642109879455	1	0.238335856576412	1	0.273795509762093	0.897444912255283	0.433876884043768	-0.222997798809837	0.186270491599939	0.308246376323796	0.656874682853605
chr1	153981813	153982234	421	-	utr3	RAB13	0.85051079468512	1	0.840800687735698	1	0.914915557904167	0.994348704198699	-1.42203716332393	-0.746054175139495	1.17102565681821e-06	7.93975256162324e-06	-0.675982988184433
chr1	154182995	154183260	265	-	utr5	TPM3	0.0326921617122047	1	0.0138847687444135	1	0.00292348486797924	0.256428393151211	-0.928213898994719	-0.664006701691942	1.12073714518881e-05	6.20177579897542e-05	-0.264207197302777
chr1	154220442	154220654	212	-	utr5	C1orf43	0.547484902983349	1	0.330864374387601	1	0.517765967974116	0.962973675860809	0.366481688341311	0.056744373186056	0.719229232337212	0.81723625481421	0.309737315155255
chr1	154234480	154234697	217	+	exon	UBAP2L	0.643534902380714	1	0.421210897823155	1	0.420919872561917	0.941652863973097	-0.72342428369686	0.125850562476603	0.401395076981696	0.547232480344668	-0.849274846173464
chr1	154235088	154235246	158	+	exon	UBAP2L	0.34872244192439	1	0.210932068841331	1	0.188570081016983	0.862640673717516	-0.733664455398659	0.125850562476603	0.401395076981696	0.547232480344668	-0.859515017875263
chr1	154271039	154271198	159	+	utr3	UBAP2L	0.27644454665058	1	0.33111120273234	1	0.320162597937254	0.912036606145544	-0.612097299485495	0.125850562476603	0.401395076981696	0.547232480344668	-0.737947861962098
chr1	154273233	154273410	177	+	exon	HAX1	0.688434928356652	1	0.49376003044919	1	0.492791233200812	0.955101273073431	-0.793024391186884	-0.0618060421180506	0.724276200898133	0.821085982672759	-0.731218349068833
chr1	154348871	154349439	568	+	utr3	ATP8B2	0.604850074026086	1	0.374392846657025	1	0.193444385785921	0.866429215105756	0.646230492601746	0.621868039268857	0.000322809128277355	0.00128333451111678	0.0243624533328883
chr1	154550230	154550498	268	-	utr3	UBE2Q1	0.755842854143892	1	0.5956970573122	1	0.383494014029341	0.929286613657396	-1.07780252724328	-0.0845769640359767	0.596950202881982	0.722918047552463	-0.993225563207308
chr1	154558246	154558960	714	-	utr5	UBE2Q1	0.176873336263865	1	0.281338763892569	1	0.0270306116257693	0.624005300421762	0.855197071129886	-0.0845769640359767	0.596950202881982	0.722918047552463	0.939774035165863
chr1	154575750	154576704	954	+	utr3	CHRNB2	0.0614749065255698	1	0.032522166933252	1	0.00799580591034609	0.439352476601024	2.29627789390407	2.8662549715278	2.61942362024392e-27	3.91745167033313e-25	-0.569977077623727
chr1	154576755	154576911	156	+	utr3	CHRNB2	0.605442370245205	1	0.650564032072365	1	0.744339726843062	0.994194994607935	1.66336640080198	2.8662549715278	2.61942362024392e-27	3.91745167033313e-25	-1.20288857072582
chr1	154577022	154577356	334	+	utr3	CHRNB2	0.387044906214696	1	0.437059879996389	1	0.463713618999217	0.947529048901019	2.39406663500678	2.8662549715278	2.61942362024392e-27	3.91745167033313e-25	-0.472188336521013
chr1	154584776	154584992	216	-	utr3	ADAR	0.60900945857156	1	0.803145887674088	1	0.890448741317375	0.994348704198699	-0.787798522731034	-0.00127737335515059	0.993854366684192	0.996250582246648	-0.786521149375883
chr1	154597917	154598076	159	-	exon	ADAR	0.870693876471702	1	0.9153147132292	1	0.806797639556905	0.994348704198699	-0.755714214400645	-0.00127737335515059	0.993854366684192	0.996250582246648	-0.754436841045495
chr1	154601167	154601683	516	-	exon	ADAR	0.829670049963399	1	0.948008056652583	1	0.904544312026844	0.994348704198699	-0.769218865906047	-0.00127737335515059	0.993854366684192	0.996250582246648	-0.767941492550896
chr1	154601824	154602693	869	-	utr5	ADAR	0.874483596595059	1	0.610602280652478	1	0.594319368946027	0.975726794367849	-0.630535980741177	-0.00127737335515059	0.993854366684192	0.996250582246648	-0.629258607386026
chr1	154608030	154608227	197	-	utr5	ADAR	0.0590669693628849	1	0.0638651570274694	1	0.0335746377858525	0.654765050989213	1.45477961000247	-0.00127737335515059	0.993854366684192	0.996250582246648	1.45605698335762
chr1	154671770	154672054	284	+	intergenic	NA	0.267891531246147	1	0.380465930046169	1	0.189677575745086	0.862699552185609	-1.34456151577133	NA	NA	NA	NA
chr1	154676858	154677080	222	+	intergenic	NA	0.266633778000189	1	0.316574789286589	1	0.0210830421399788	0.593285441300738	-2.33676200842758	NA	NA	NA	NA
chr1	154679018	154679175	157	+	intergenic	NA	0.0276747139693132	1	0.0419672457510691	1	0.00423843935198373	0.313317917402383	-0.849683784004462	NA	NA	NA	NA
chr1	154679245	154679543	298	+	intergenic	NA	0.329428087930547	1	0.424435125182034	1	0.222735428978688	0.875110737732735	-1.76275332339097	NA	NA	NA	NA
chr1	154869826	154870228	402	-	utr5	KCNN3	0.844306719352689	1	0.704649509731005	1	0.62775103369952	0.979791819518506	0.355766883472135	0.669578123382931	0.0790114000632028	0.154514485843261	-0.313811239910796
chr1	154929108	154929274	166	-	exon	PMVK	0.306278490198016	1	0.186336584947802	1	0.264820143685207	0.891855121803938	-0.0309160146857935	0.747856450579115	2.76081028887037e-05	0.000141428596069584	-0.778772465264908
chr1	154944951	154945214	263	-	utr3	PBXIP1	0.427126094205419	1	0.637580203345592	1	0.567367891231549	0.969126662010473	0.655135285569512	1.17479086187548	1.32101883074698e-11	2.27894933224632e-10	-0.519655576305966
chr1	154945723	154946902	1179	-	exon	PBXIP1	0.915676767211796	1	0.789659100691103	1	0.826878271824582	0.994348704198699	0.560349154686949	1.17479086187548	1.32101883074698e-11	2.27894933224632e-10	-0.614441707188529
chr1	154947490	154947813	323	-	utr3	PBXIP1	0.387966597575245	1	0.270915760535431	1	0.141176458314066	0.836785142865444	0.75299690716705	1.17479086187548	1.32101883074698e-11	2.27894933224632e-10	-0.421793954708428
chr1	154948196	154948481	285	-	utr3	PBXIP1	0.330796099721127	1	0.225526633510363	1	0.102650210739428	0.809943704767296	0.572349993292917	1.17479086187548	1.32101883074698e-11	2.27894933224632e-10	-0.602440868582561
chr1	154951342	154951513	171	-	exon	PBXIP1	0.913725641027959	1	0.694614277577285	1	0.725529389514649	0.991892126059675	0.338769427531379	1.17479086187548	1.32101883074698e-11	2.27894933224632e-10	-0.836021434344099
chr1	154951843	154952015	172	-	utr5	PBXIP1	0.0877518941994868	1	0.042219160546765	1	0.0551749647129996	0.729113862292543	0.12745957591021	1.17479086187548	1.32101883074698e-11	2.27894933224632e-10	-1.04733128596527
chr1	154958414	154959706	1292	-	utr3	PYGO2	0.673202805784553	1	0.983475581565688	1	0.99460819927313	0.995978018649132	0.186175462964031	0.514453470151107	0.00185817603260377	0.00610908799079031	-0.328278007187077
chr1	154961550	154961952	402	-	utr5	PYGO2	0.938182678535708	1	0.876839670629262	1	0.796735234244922	0.994348704198699	0.592215039601034	0.514453470151107	0.00185817603260377	0.00610908799079031	0.0777615694499262
chr1	154962031	154962197	166	-	utr5	PYGO2	0.128349047723067	1	0.135715680155256	1	0.105803434684331	0.811852135992654	1.06730970374165	0.514453470151107	0.00185817603260377	0.00610908799079031	0.552856233590546
chr1	154963621	154964021	400	-	utr3	SHC1	0.258660076025538	1	0.44223864522076	1	0.453540390105353	0.944932685456947	-0.652952332367945	0.276856064743893	0.0611953992529225	0.125444232291663	-0.929808397111838
chr1	154965634	154965811	177	-	exon	SHC1	0.610849277786336	1	0.881384728873345	1	0.860878930594763	0.994348704198699	-0.0146690537621302	0.276856064743893	0.0611953992529225	0.125444232291663	-0.291525118506023
chr1	154970124	154970754	630	-	utr5	SHC1	0.294772017664938	1	0.150981474102469	1	0.218887400769036	0.875110737732735	-0.492981122326424	0.276856064743893	0.0611953992529225	0.125444232291663	-0.769837187070317
chr1	154983754	154983990	236	+	utr5	FLAD1	0.452979783238894	1	0.287131796268618	1	0.22450081747835	0.875859366856111	-0.0135373966001388	0.518566190751765	0.00234208864759586	0.0074640800488231	-0.532103587351904
chr1	154988011	154988843	832	+	utr5	FLAD1	0.646352187033339	1	0.423120437463883	1	0.349555629760474	0.923618037965481	-0.572307549706215	0.518566190751765	0.00234208864759586	0.0074640800488231	-1.09087374045798
chr1	155002740	155002936	196	+	utr5	ZBTB7B	0.71592761543913	1	0.53454258050983	1	0.459995703616273	0.947349922604058	0.59221680217336	1.43540086763584	4.81089334751902e-15	1.472884402183e-13	-0.843184065462476
chr1	155010168	155010328	160	+	utr5	ZBTB7B	0.640303021813941	1	0.759925706068128	1	0.825351618612827	0.994348704198699	1.18590505983138	1.43540086763584	4.81089334751902e-15	1.472884402183e-13	-0.249495807804456
chr1	155014550	155015776	1226	+	utr5	ZBTB7B	0.418411076146885	1	0.231352829869151	1	0.107698111073069	0.813113152582295	0.478004065527635	1.43540086763584	4.81089334751902e-15	1.472884402183e-13	-0.957396802108201
chr1	155016105	155016853	748	+	utr3	ZBTB7B	0.403038941392475	1	0.256031730921571	1	0.0628081305547284	0.749005262764463	0.310328119306241	1.43540086763584	4.81089334751902e-15	1.472884402183e-13	-1.1250727483296
chr1	155017093	155017309	216	+	utr3	ZBTB7B	0.555003875566665	1	0.384807534829462	1	0.485513712065443	0.953383598645778	0.0112690402106949	1.43540086763584	4.81089334751902e-15	1.472884402183e-13	-1.42413182742514
chr1	155017381	155017779	398	+	utr3	ZBTB7B	0.473952018588745	1	0.3099671886725	1	0.397259845512044	0.936546087874816	0.680140224000158	1.43540086763584	4.81089334751902e-15	1.472884402183e-13	-0.755260643635678
chr1	155062425	155062646	221	+	utr3	ADAM15	0.776769448242825	1	0.571205359261852	1	0.532785513028238	0.96671547533555	-0.468499574879584	0.0743492834688737	0.675547012521167	0.784146032513821	-0.542848858348458
chr1	155068929	155069390	461	+	utr3	EFNA4	0.674412959182626	1	0.877804846944821	1	0.782756356128886	0.994348704198699	-0.373159257638564	0.248609240723806	0.41320599071836	0.558173119439423	-0.62176849836237
chr1	155134313	155134562	249	+	utr3	EFNA1	0.717891559222011	1	0.927422973335231	1	0.991346932553731	0.994802236169062	-0.127548768795952	0.656271674348827	0.00394691029587303	0.0118089192905309	-0.783820443144779
chr1	155135872	155136331	459	+	utr5	SLC50A1	0.152889381153932	1	0.0857567203580109	1	0.0769870044253479	0.777880252806405	-0.170097059885309	0.439216133619971	0.0148519966941596	0.037518933926138	-0.60931319350528
chr1	155139983	155140324	341	-	utr5	DPM3	0.121171385679337	1	0.0584678998362588	1	0.0360841205427587	0.66333052591926	0.070475123804566	1.54524504919473	5.93349216366235e-12	1.09348789980685e-10	-1.47476992539016
chr1	155172820	155172978	158	-	utr3	RP11-201K10.3	0.951073253586732	1	0.843915450364449	1	0.788090508545688	0.994348704198699	-0.186744144507764	NA	NA	NA	NA
chr1	155183721	155184047	326	+	exon	TRIM46	0.403610533165759	1	0.240520536166674	1	0.320158676561834	0.912036606145544	-0.145200279572444	1.19020374865559	2.19409687864456e-07	1.68472114030063e-06	-1.33540402822803
chr1	155184103	155184272	169	+	utr3	TRIM46	0.588768961958138	1	0.462374868966917	1	0.450871151653079	0.944402564094399	-0.251974493165748	1.19020374865559	2.19409687864456e-07	1.68472114030063e-06	-1.44217824182133
chr1	155185885	155186097	212	-	utr3	MUC1	0.667960567487986	1	0.511451029060945	1	0.326826291823701	0.915117044060607	-0.273869684548977	0.749173366186626	0.0135409063803137	0.0346788668022621	-1.0230430507356
chr1	155188519	155188837	318	+	exon	AC234582.2	0.453857721979582	1	0.528981402767487	1	0.625138510590586	0.979598490822362	1.05228866944752	NA	NA	NA	NA
chr1	155191964	155192129	165	-	exon	MUC1	0.852320910228613	1	0.997398128025482	1	0.938085048426649	0.994348704198699	1.05954070897924	0.749173366186626	0.0135409063803137	0.0346788668022621	0.310367342792611
chr1	155205188	155205360	172	-	utr5	THBS3	0.43612100068584	1	0.27408656133504	1	0.442957776601124	0.943914338890401	-0.295486722769966	0.315437821951967	0.0500627554041679	0.106044990020286	-0.610924544721933
chr1	155206320	155206496	176	-	utr5	THBS3	0.292165270419007	1	0.196854356225964	1	0.113611061838392	0.818080561733572	-0.915031372912097	0.315437821951967	0.0500627554041679	0.106044990020286	-1.23046919486406
chr1	155208441	155209324	883	+	utr5	MTX1	0.666658534075169	1	0.878048896510025	1	0.815456372999762	0.994348704198699	0.918196224516811	0.540038222230697	0.0128874838360742	0.0332278778057988	0.378158002286114
chr1	155250515	155250827	312	-	exon	FAM189B	0.929016992139895	1	0.727871114506955	1	0.833461825718433	0.994348704198699	0.293066268561261	0.561000312776088	0.00592714554223812	0.0169412211648626	-0.267934044214827
chr1	155254787	155255145	358	-	utr5	FAM189B	0.952651228772037	1	0.714744666972332	1	0.751659799958954	0.994348704198699	0.514956147065032	0.561000312776088	0.00592714554223812	0.0169412211648626	-0.0460441657110561
chr1	155255279	155255502	223	-	utr5	FAM189B	0.355032823268412	1	0.218948851173647	1	0.20840710462969	0.873620437748825	0.252077781216861	0.561000312776088	0.00592714554223812	0.0169412211648626	-0.308922531559227
chr1	155260605	155260767	162	-	exon	SCAMP3	0.525415348198697	1	0.779282414392575	1	0.755740380636826	0.994348704198699	1.03525010047021	0.757513314584465	1.52975528689337e-06	1.01372498896842e-05	0.277736785885745
chr1	155261692	155261855	163	-	exon	SCAMP3	0.409197103454582	1	0.288433652717376	1	0.079497152097598	0.780474334589706	0.274473669718329	0.757513314584465	1.52975528689337e-06	1.01372498896842e-05	-0.483039644866136
chr1	155262119	155262388	269	-	utr5	SCAMP3	0.165225314922453	1	0.0865032709295347	1	0.0148421655896482	0.534143347514514	0.431652799084826	0.757513314584465	1.52975528689337e-06	1.01372498896842e-05	-0.325860515499639
chr1	155270922	155271089	167	-	exon	CLK2	0.608829932924258	1	0.858226524049429	1	0.783608671006593	0.994348704198699	0.516893200899064	0.367721595306622	0.0244482146101077	0.0578889621955203	0.149171605592443
chr1	155273204	155273547	343	-	utr5	CLK2	0.566102795159737	1	0.731978021416132	1	0.603771875802627	0.976841850973313	0.889168757452712	0.367721595306622	0.0244482146101077	0.0578889621955203	0.52144716214609
chr1	155277467	155277798	331	+	utr5	HCN3	0.247050928502413	1	0.305573335858674	1	0.187581966899751	0.862640673717516	0.817384759808973	0.623349130379156	0.00788219556967077	0.021668220246273	0.194035629429817
chr1	155287850	155288059	209	+	exon	HCN3	0.849660392889522	1	0.986633373732629	1	0.909090170281994	0.994348704198699	0.146341464127263	0.623349130379156	0.00788219556967077	0.021668220246273	-0.477007666251893
chr1	155288249	155288406	157	+	exon	HCN3	0.58329090832673	1	0.415688072724375	1	0.495917730237979	0.956046541493842	0.554298463728604	0.623349130379156	0.00788219556967077	0.021668220246273	-0.0690506666505518
chr1	155308827	155309006	179	+	utr5	FDPS	0.816518358817262	1	0.98578721006354	1	0.839636795307582	0.994348704198699	-1.76801860380705	-0.930028399671344	9.32968341098823e-08	7.74233368253986e-07	-0.837990204135703
chr1	155309929	155310111	182	+	utr5	FDPS	0.785569169022749	1	0.633936337586437	1	0.382806285095048	0.929286613657396	-2.05780592722805	-0.930028399671344	9.32968341098823e-08	7.74233368253986e-07	-1.12777752755671
chr1	155312159	155312322	163	+	utr3	FDPS	0.695531967172737	1	0.493259739609923	1	0.561713190285265	0.968435462207428	-1.59864731911367	-0.930028399671344	9.32968341098823e-08	7.74233368253986e-07	-0.668618919442325
chr1	155321007	155321255	248	-	exon	RUSC1-AS1	0.388906892679607	1	0.249796160845193	1	0.223598571886378	0.875668143848555	0.846279790446529	-0.58490113345453	0.0271407893511659	0.0631311098838578	1.43118092390106
chr1	155321816	155323108	1292	-	exon	RUSC1-AS1	0.891864639150059	1	0.850571550959799	1	0.838987721504089	0.994348704198699	1.08544417224325	-0.58490113345453	0.0271407893511659	0.0631311098838578	1.67034530569778
chr1	155323316	155323564	248	+	utr5	RUSC1	0.544592411304118	1	0.629524113777954	1	0.669762544947253	0.98588240195642	1.13335956635575	0.73717914213832	7.03724955654468e-06	4.06474975775079e-05	0.396180424217426
chr1	155324487	155324921	434	+	utr5	RUSC1	0.141687881555476	1	0.0728477901117216	1	0.0919563905264611	0.794617510227244	-0.244567160715395	0.73717914213832	7.03724955654468e-06	4.06474975775079e-05	-0.981746302853715
chr1	155325438	155325605	167	+	utr5	RUSC1	0.0410345176829582	1	0.0239673245431119	1	0.0539174807496449	0.726756621787155	-0.455582427670655	0.73717914213832	7.03724955654468e-06	4.06474975775079e-05	-1.19276156980898
chr1	155326706	155327062	356	+	utr3	RUSC1	0.468908833100581	1	0.726597072172315	1	0.73418606484504	0.993631689351224	0.303667541765246	0.73717914213832	7.03724955654468e-06	4.06474975775079e-05	-0.433511600373075
chr1	155337604	155337771	167	-	utr3	ASH1L	0.0148878445758554	1	0.0280587752063285	1	0.0392465433420405	0.674467281366864	0.470959099188123	-0.305421701387171	0.0471906540068205	0.100853224580424	0.776380800575294
chr1	155338232	155338487	255	-	exon	ASH1L	0.298780183475254	1	0.474369491768809	1	0.487527165212544	0.954537545970188	0.0402049896670824	-0.305421701387171	0.0471906540068205	0.100853224580424	0.345626691054253
chr1	155438462	155438681	219	-	exon	ASH1L	0.248572399266155	1	0.36986471221244	1	0.255926070285711	0.887372934972608	-0.447209765781647	-0.305421701387171	0.0471906540068205	0.100853224580424	-0.141788064394476
chr1	155438819	155438997	178	-	exon	ASH1L	0.998381901977445	1	0.822087150654381	1	0.788054587696872	0.994348704198699	-0.692654690156471	-0.305421701387171	0.0471906540068205	0.100853224580424	-0.3872329887693
chr1	155478055	155478218	163	-	exon	ASH1L	0.342072664632254	1	0.484853378826191	1	0.353453387553659	0.925243395594939	-0.601807769167787	-0.305421701387171	0.0471906540068205	0.100853224580424	-0.296386067780616
chr1	155481704	155482005	301	-	utr3	ASH1L	0.784564722340629	1	0.961115894357247	1	0.985484039339697	0.994348704198699	-1.45981098865921	-0.305421701387171	0.0471906540068205	0.100853224580424	-1.15438928727203
chr1	155521196	155521527	331	-	utr5	ASH1L	0.497051054446453	1	0.683899939453804	1	0.52109571390647	0.963138741849536	-1.04021011936714	-0.305421701387171	0.0471906540068205	0.100853224580424	-0.734788417979972
chr1	155562190	155562773	583	-	utr5	ASH1L	0.522826874046027	1	0.677816646941527	1	0.723466111600642	0.991886297946388	0.953195870020868	-0.305421701387171	0.0471906540068205	0.100853224580424	1.25861757140804
chr1	155562966	155563346	380	+	exon	ASH1L-AS1	0.304065495948691	1	0.177806635778756	1	0.121885566991422	0.824990885955743	0.54259839489208	0.714682419587678	0.190950819055413	0.314140996084514	-0.172084024695598
chr1	155659668	155659968	300	-	utr3	YY1AP1	0.317398604655587	1	0.47821315166405	1	0.47180617471901	0.950288850994635	-0.401849631697906	-0.193653052814845	0.273840311619029	0.41316536492498	-0.208196578883061
chr1	155660668	155660919	251	-	utr3	YY1AP1	0.818599241944902	1	0.919644218901232	1	0.851292928585499	0.994348704198699	-0.479609585236637	-0.193653052814845	0.273840311619029	0.41316536492498	-0.285956532421792
chr1	155688128	155688656	528	+	utr5	DAP3	0.86137070201616	1	0.623693862663604	1	0.623728018994629	0.979020697772465	0.285555651324585	-0.233765152797692	0.148231513339871	0.257537542775531	0.519320804122276
chr1	155738140	155738343	203	+	utr3	DAP3	0.825791015890173	1	0.874905033683144	1	0.894459703972636	0.994348704198699	-0.79149151828755	-0.233765152797692	0.148231513339871	0.257537542775531	-0.557726365489859
chr1	155748299	155748471	172	+	exon	MSTO2P	0.310229510319862	1	0.216727326709664	1	0.136406874934162	0.834363527383537	-1.20046692949346	0.0322071278739289	0.925480910204822	0.955685120527437	-1.23267405736739
chr1	155750521	155750671	150	-	utr3	GON4L	0.517629702064125	1	0.631245602957754	1	0.667440307065905	0.985375325784067	-0.465711655618547	-0.204796972617631	0.202252801398172	0.328496854087445	-0.260914683000916
chr1	155752002	155752309	307	-	utr3	GON4L	0.408855421381094	1	0.571668673169239	1	0.40025573454981	0.93750558345166	-0.334900105158745	-0.204796972617631	0.202252801398172	0.328496854087445	-0.130103132541114
chr1	155752513	155752686	173	-	utr3	GON4L	0.416406687511984	1	0.515949486698521	1	0.497843113266424	0.956898180447148	-0.232671521034166	-0.204796972617631	0.202252801398172	0.328496854087445	-0.0278745484165353
chr1	155753248	155753433	185	-	exon	GON4L	0.480206737279067	1	0.292915273159873	1	0.355634703301992	0.926945790841516	-0.58670917882297	-0.204796972617631	0.202252801398172	0.328496854087445	-0.38191220620534
chr1	155762257	155762450	193	-	utr3	GON4L	0.204000714163525	1	0.12520345605526	1	0.0716927749493022	0.768789178605609	-0.980572882810362	-0.204796972617631	0.202252801398172	0.328496854087445	-0.775775910192732
chr1	155763400	155763634	234	-	utr3	GON4L	0.839036289970507	1	0.971977929828671	1	0.965353447631037	0.994348704198699	-1.03175232979784	-0.204796972617631	0.202252801398172	0.328496854087445	-0.82695535718021
chr1	155765061	155765745	684	-	utr3	GON4L	0.530198492206838	1	0.743389236941139	1	0.642121556435621	0.982492868462905	-0.627549466991452	-0.204796972617631	0.202252801398172	0.328496854087445	-0.422752494373821
chr1	155766455	155766711	256	-	exon	GON4L	0.619454734824297	1	0.811000902761478	1	0.83921837529992	0.994348704198699	-0.462861557285752	-0.204796972617631	0.202252801398172	0.328496854087445	-0.258064584668122
chr1	155859472	155859671	199	+	utr5	SYT11	0.999479970569969	1	0.772397361964185	1	0.721962302018872	0.991886297946388	-0.154671729573509	-0.351761053471009	0.110046821811934	0.20273425485878	0.1970893238975
chr1	155868068	155868576	508	+	exon	SYT11	0.719322895861362	1	0.959708950517299	1	0.920246201708931	0.994348704198699	-0.670961827892443	-0.351761053471009	0.110046821811934	0.20273425485878	-0.319200774421435
chr1	155933760	155933935	175	-	exon	KIAA0907	0.533659690503435	1	0.355573977423928	1	0.2552848301117	0.887372934972608	0.509969436010121	0.0318210895832679	0.841185543391999	0.902159886293807	0.478148346426853
chr1	155947831	155948125	294	-	utr3	ARHGEF2	0.552949983680854	1	0.774023685964928	1	0.884421983500272	0.994348704198699	0.480139367353102	1.19980768139042	3.0192989164872e-10	4.00799398952337e-09	-0.719668314037314
chr1	155950329	155950597	268	-	utr3	ARHGEF2	0.669072393454032	1	0.46748797887272	1	0.332328391284624	0.917015890958599	0.618881633709357	1.19980768139042	3.0192989164872e-10	4.00799398952337e-09	-0.580926047681059
chr1	155950865	155951349	484	-	exon	MIR6738	0.392845260773791	1	0.269638096752791	1	0.114688775178574	0.818887441592048	0.891354823275089	0.993833778401396	0.587319316361408	NA	-0.102478955126307
chr1	155969230	155969420	190	-	utr5	ARHGEF2	0.664209296915906	1	0.50553237622258	1	0.236437404776932	0.879796628379233	0.741289016479937	1.19980768139042	3.0192989164872e-10	4.00799398952337e-09	-0.458518664910479
chr1	155970679	155971082	403	-	exon	ARHGEF2	0.934467751232915	1	0.87290882380252	1	0.892116088161995	0.994348704198699	0.598237065394225	1.19980768139042	3.0192989164872e-10	4.00799398952337e-09	-0.601570615996191
chr1	155978482	155978684	202	-	utr5	ARHGEF2	0.405167584251303	1	0.263770457689857	1	0.252279084082641	0.885753395217356	0.317386728077352	1.19980768139042	3.0192989164872e-10	4.00799398952337e-09	-0.882420953313064
chr1	155983110	155983298	188	-	exon	ARHGEF2	0.349400580624755	1	0.480953615929911	1	0.389263718709658	0.933012901494882	0.754680097886901	1.19980768139042	3.0192989164872e-10	4.00799398952337e-09	-0.445127583503515
chr1	156009407	156009724	317	-	utr3	SSR2	0.397774520532063	1	0.591185934495075	1	0.638078142060228	0.982140278790987	-0.405661612908696	-0.112289695505939	0.448383491902286	0.59135871270554	-0.293371917402757
chr1	156037016	156037174	158	-	exon	UBQLN4	0.885371415818494	1	0.93484977211853	1	0.916044860445281	0.994348704198699	-0.597353045858434	-0.12238339736707	0.501556125395198	0.641776099017673	-0.474969648491363
chr1	156051211	156051369	158	-	exon	UBQLN4	0.273990012443553	1	0.171071827835933	1	0.177052981881981	0.857252378959626	-0.129117809706613	-0.12238339736707	0.501556125395198	0.641776099017673	-0.00673441233954289
chr1	156054754	156054925	171	+	utr5	LAMTOR2	0.971761896457168	1	0.73334872363185	1	0.847345372202762	0.994348704198699	-0.068384835456498	0.619078531767597	0.000371285059957056	0.00145754578394519	-0.687463367224095
chr1	156055059	156055316	257	+	exon	LAMTOR2	0.213197616189601	1	0.121505384060589	1	0.235704102010883	0.879265034558585	-0.184820710196092	0.619078531767597	0.000371285059957056	0.00145754578394519	-0.803899241963689
chr1	156076405	156077741	1336	-	utr3	MEX3A	0.715663542720042	1	0.484312690284238	1	0.329213933882152	0.916750797392283	0.240802591652152	0.270129872402635	0.133208984228988	0.236134421774725	-0.0293272807504831
chr1	156082025	156082486	461	+	utr5*	LMNA	0.635058173866721	1	0.839464625004837	1	0.661558234084819	0.98497327867116	0.268789663268673	1.24452030859366	6.49608696135131e-12	1.18042531252247e-10	-0.975730645324991
chr1	156114646	156115214	568	+	utr5	LMNA	0.733431055428932	1	0.499324066645352	1	0.402183624940318	0.939284367767316	0.686585165031114	1.24452030859366	6.49608696135131e-12	1.18042531252247e-10	-0.55793514356255
chr1	156130503	156130677	174	+	utr3	LMNA	0.354869903959514	1	0.204394062759405	1	0.274230768089342	0.89833585525579	-0.0762348065183358	1.24452030859366	6.49608696135131e-12	1.18042531252247e-10	-1.320755115112
chr1	156134284	156134453	169	+	utr3	LMNA	0.261142276856293	1	0.164722953795436	1	0.136992071913021	0.834958664583169	-0.24547717899867	1.24452030859366	6.49608696135131e-12	1.18042531252247e-10	-1.48999748759233
chr1	156134702	156134884	182	+	utr3	LMNA	0.400836333067624	1	0.237606303033953	1	0.305353311307841	0.908459715395369	-0.471835137109333	1.24452030859366	6.49608696135131e-12	1.18042531252247e-10	-1.716355445703
chr1	156135086	156135241	155	+	utr3	LMNA	0.916385056417533	1	0.670079508895709	1	0.678174313816583	0.98611369798664	0.264766027940433	1.24452030859366	6.49608696135131e-12	1.18042531252247e-10	-0.979754280653232
chr1	156135794	156136059	265	+	exon	LMNA	0.97154990441934	1	0.796197168619618	1	0.773308994346329	0.994348704198699	0.703618928331794	1.24452030859366	6.49608696135131e-12	1.18042531252247e-10	-0.540901380261871
chr1	156136124	156136344	220	+	exon	LMNA	0.17760862886034	1	0.12681121558829	1	0.0359842721283229	0.66333052591926	-0.0100696144424942	1.24452030859366	6.49608696135131e-12	1.18042531252247e-10	-1.25458992303616
chr1	156136833	156137154	321	+	exon	LMNA	0.275836090291389	1	0.159641231352477	1	0.245791689433847	0.884565569462493	-0.0325030876265578	1.24452030859366	6.49608696135131e-12	1.18042531252247e-10	-1.27702339622022
chr1	156137560	156137725	165	+	exon	LMNA	0.22152058089869	1	0.146638418153123	1	0.165782704402767	0.850195722097302	0.157279223333311	1.24452030859366	6.49608696135131e-12	1.18042531252247e-10	-1.08724108526035
chr1	156138373	156138644	271	+	exon	LMNA	0.263251813507455	1	0.157824639436117	1	0.281345795892586	0.899413084574406	0.554687579516098	1.24452030859366	6.49608696135131e-12	1.18042531252247e-10	-0.689832729077567
chr1	156199709	156200013	304	+	utr5	SLC25A44	0.787820274607671	1	0.588705126607946	1	0.443710648858547	0.944266179593697	-0.586730325856246	-0.300602092315613	0.142478988515842	0.249272278510968	-0.286128233540633
chr1	156200176	156200390	214	+	exon	SLC25A44	0.997126368828759	1	0.771609116088743	1	0.628954042764737	0.979989719428327	-0.612702455527361	-0.300602092315613	0.142478988515842	0.249272278510968	-0.312100363211748
chr1	156210164	156210589	425	+	utr3	SLC25A44	0.921212126677171	1	0.8726391490637	1	0.691987963274548	0.988005480657516	-0.719675647791974	-0.300602092315613	0.142478988515842	0.249272278510968	-0.419073555476362
chr1	156212519	156212670	151	+	utr3	SLC25A44	0.201557469851634	1	0.308431227524479	1	0.166150360296774	0.850271075563762	-1.35455331628915	-0.300602092315613	0.142478988515842	0.249272278510968	-1.05395122397353
chr1	156236180	156236398	218	+	utr3	PMF1	0.466789114636051	1	0.294295820603911	1	0.344787531659448	0.921519722471742	-0.326297624746009	0.648560902971865	0.0021573557742659	0.00694120288429646	-0.974858527717874
chr1	156239436	156239786	350	+	utr3	PMF1	0.31766716340387	1	0.196265331711766	1	0.131683598494968	0.83272828118391	-0.290420787111228	0.648560902971865	0.0021573557742659	0.00694120288429646	-0.938981690083093
chr1	156242951	156243236	285	+	utr3	BGLAP	0.699191611111415	1	0.503886518824391	1	0.554794135305883	0.96797328160074	-0.202806545422653	1.72635326731333	0.0464715030183035	0.0995311770806196	-1.92915981273599
chr1	156243885	156244380	495	-	utr3	PAQR6	0.548104090873071	1	0.35622302400806	1	0.436324772012576	0.94360472689453	-0.0594713180175063	1.07620298115303	4.36132441083856e-08	3.85800901500051e-07	-1.13567429917054
chr1	156249568	156249806	238	-	utr3	SMG5	0.960977575465584	1	0.774301037526796	1	0.829513972292734	0.994348704198699	-0.0278338385499846	0.496060243222642	0.000983150108160261	0.00347108091855223	-0.523894081772627
chr1	156250275	156250706	431	-	utr3	SMG5	0.982384629382812	1	0.739661007336981	1	0.838643388393558	0.994348704198699	-0.131980981578266	0.496060243222642	0.000983150108160261	0.00347108091855223	-0.628041224800908
chr1	156265916	156266407	491	-	exon	SMG5	0.654428677647841	1	0.939435552915202	1	0.956274948326552	0.994348704198699	-0.0150254603723615	0.496060243222642	0.000983150108160261	0.00347108091855223	-0.511085703595004
chr1	156282639	156282833	194	-	utr5	SMG5	0.464118166096473	1	0.299989858355403	1	0.27192819541132	0.895444978266224	0.454641503319347	0.496060243222642	0.000983150108160261	0.00347108091855223	-0.0414187399032953
chr1	156285168	156285805	637	+	utr5	TMEM79	0.746808912477254	1	0.538563619925673	1	0.479254735294057	0.953007260984855	-0.291215000863897	0.303321956625801	0.213088688863201	0.342536936598222	-0.594536957489698
chr1	156291471	156292118	647	+	utr3	TMEM79	0.49202377722163	1	0.361561837273429	1	0.153721218319126	0.843945533453905	-0.788888869087737	0.303321956625801	0.213088688863201	0.342536936598222	-1.09221082571354
chr1	156309118	156309377	259	-	utr3	CCT3	0.468694826583117	1	0.689458682998698	1	0.73400595409523	0.993631689351224	-0.650904171562558	-0.277831983839104	0.0548349742540686	0.114414277305388	-0.373072187723455
chr1	156404456	156404672	216	-	utr3	C1orf61	0.467881986265191	1	0.718518042927242	1	0.789997149867774	0.994348704198699	-1.28152146506013	-0.243128443628558	0.0891759699206927	0.170777527656505	-1.03839302143158
chr1	156405956	156406423	467	-	exon	C1orf61	0.435246539199978	1	0.261126276248877	1	0.356870440636311	0.927105458943928	-0.558614843236255	-0.243128443628558	0.0891759699206927	0.170777527656505	-0.315486399607697
chr1	156409320	156409520	200	-	intron	C1orf61	0.764914650198586	1	0.544779633748417	1	0.632085497711028	0.980199857026586	0.339666409776912	-0.243128443628558	0.0891759699206927	0.170777527656505	0.58279485340547
chr1	156409771	156410013	242	-	intron	C1orf61	0.993542346997055	1	0.805460077533227	1	0.753598431189025	0.994348704198699	-0.836040005011396	-0.243128443628558	0.0891759699206927	0.170777527656505	-0.592911561382838
chr1	156413867	156414315	448	-	exon	C1orf61	0.835029779423843	1	0.895201046125844	1	0.852607336040125	0.994348704198699	-0.566111999260054	-0.243128443628558	0.0891759699206927	0.170777527656505	-0.322983555631496
chr1	156420197	156420374	177	-	exon	MIR9-1	0.341003902486917	1	0.197628226082801	1	0.314983572918481	0.910390692861826	-0.462814506245603	1.05402963560926	0.156590459121081	0.268847246796254	-1.51684414185487
chr1	156421379	156421829	450	-	exon	C1orf61	0.486482669752989	1	0.328066767674775	1	0.110022269154764	0.813182765284286	-0.216130890988693	-0.243128443628558	0.0891759699206927	0.170777527656505	0.0269975526398647
chr1	156426836	156426986	150	-	utr5	C1orf61	0.255806371020123	1	0.410312877294594	1	0.195312986141399	0.867533575203651	-1.43122224873304	-0.243128443628558	0.0891759699206927	0.170777527656505	-1.18809380510448
chr1	156429283	156429653	370	-	utr5	C1orf61	0.266041911597959	1	0.429325086308579	1	0.255559155504952	0.887372934972608	-0.871486447724365	-0.243128443628558	0.0891759699206927	0.170777527656505	-0.628358004095807
chr1	156435438	156435899	461	+	intergenic	NA	0.273695168299886	1	0.381160804676898	1	0.151750168956896	0.84352242021725	0.265587711693522	NA	NA	NA	NA
chr1	156436186	156436652	466	+	intergenic	NA	0.849327291735122	1	0.984905104977373	1	0.944091122877595	0.994348704198699	-0.332737817615013	NA	NA	NA	NA
chr1	156566471	156566643	172	-	utr5	IQGAP3	0.0389138039679468	1	0.0116632790890178	1	0.00317409766141635	0.267850061966141	-4.31098121289049	-1.68001014731184	4.64056736979032e-13	1.02407764844163e-11	-2.63097106557866
chr1	156591746	156592068	322	+	utr5	NAXE	0.329232943488475	1	0.494691489055725	1	0.554825399117913	0.96797328160074	1.01150433604153	0.189462917947029	0.239301952227432	0.37468028590265	0.822041418094505
chr1	156594694	156595869	1175	-	utr3	GPATCH4	0.391986984555364	1	0.578419057533607	1	0.501986030088935	0.95771279879229	-1.19367554293457	-0.813335573805475	5.25019790956756e-05	0.000251535178944666	-0.380339969129095
chr1	156623963	156624118	155	+	exon	HAPLN2	0.533820897179521	1	0.394729724807456	1	0.464046079236626	0.947529048901019	1.59489986452303	1.92253095150154	0.000725316518461631	0.00264107195406908	-0.327631086978516
chr1	156625365	156625662	297	+	utr3	HAPLN2	0.0771455414981677	1	0.0743712587868701	1	0.033754198744558	0.654765050989213	2.48098771195661	1.92253095150154	0.000725316518461631	0.00264107195406908	0.558456760455065
chr1	156638030	156638243	213	-	exon	RP11-284F21.9	0.883951144606394	1	0.992365633154667	1	0.855562393425409	0.994348704198699	0.419082567460831	0.593650261337766	0.103896383579015	0.193385379257495	-0.174567693876935
chr1	156638677	156638973	296	-	exon	RP11-284F21.9	0.170682602685963	1	0.194670683131827	1	0.22337701970055	0.875668143848555	0.81648080260054	0.593650261337766	0.103896383579015	0.193385379257495	0.222830541262774
chr1	156639650	156639950	300	-	exon	RP11-284F21.9	0.973100016610152	1	0.887107613376995	1	0.745224147334784	0.994282266578172	0.320788769470531	0.593650261337766	0.103896383579015	0.193385379257495	-0.272861491867235
chr1	156641814	156642882	1068	+	utr5	BCAN	0.99956028800566	1	0.770752877992123	1	0.499476701513641	0.957047543768905	0.397116898533549	1.65981553380671	4.13484900942176e-23	4.0544925098047e-21	-1.26269863527316
chr1	156645877	156646230	353	+	utr5	BCAN	0.705709815662784	1	0.550608648360963	1	0.273620630561321	0.897315990714063	0.402998587594806	1.65981553380671	4.13484900942176e-23	4.0544925098047e-21	-1.25681694621191
chr1	156646453	156647192	739	-	exon	RP11-284F21.7	0.639416562982781	1	0.474650084199726	1	0.264426232888777	0.891837442830782	0.724363972005343	1.5610242862953	0.000207126459311249	0.000861822028165954	-0.836660314289962
chr1	156648601	156648757	156	+	utr3	BCAN	0.242640239436779	1	0.362014727039249	1	0.471089486399779	0.95002075905854	1.56731961586641	1.65981553380671	4.13484900942176e-23	4.0544925098047e-21	-0.0924959179402989
chr1	156652167	156652833	666	+	utr3	BCAN	0.861769587249891	1	0.61468973630339	1	0.623022760014899	0.979004411917008	0.872231996647734	1.65981553380671	4.13484900942176e-23	4.0544925098047e-21	-0.787583537158979
chr1	156658047	156658225	178	+	exon	BCAN	0.277292821498575	1	0.147514985253098	1	0.235279544168272	0.879265034558585	0.047002955758864	1.65981553380671	4.13484900942176e-23	4.0544925098047e-21	-1.61281257804785
chr1	156658463	156658681	218	+	exon	BCAN	0.0819817754454354	1	0.0392350856735074	1	0.0476958297680319	0.702716644240383	0.212674038881596	1.65981553380671	4.13484900942176e-23	4.0544925098047e-21	-1.44714149492512
chr1	156658911	156659210	299	+	utr3	BCAN	0.335808623506131	1	0.195204928154697	1	0.252434983296466	0.885753395217356	0.535559016037241	1.65981553380671	4.13484900942176e-23	4.0544925098047e-21	-1.12425651776947
chr1	156669250	156671652	2402	-	utr3	NES	0.753926382905979	1	0.54348656341837	1	0.64923268712954	0.983853484831223	-0.755745531099959	0.0417443712782563	0.805812444119503	0.878709021461431	-0.797489902378215
chr1	156671753	156672213	460	-	exon	NES	0.131462025402877	1	0.253404654757476	1	0.311651967343335	0.909433773645923	-0.964266549213351	0.0417443712782563	0.805812444119503	0.878709021461431	-1.00601092049161
chr1	156672532	156673281	749	-	exon	NES	0.431800988291323	1	0.687356165279919	1	0.823703981448489	0.994348704198699	-0.256206891616228	0.0417443712782563	0.805812444119503	0.878709021461431	-0.297951262894484
chr1	156674340	156674566	226	-	intron	NES	0.894217441385488	1	0.663408038997797	1	0.629913380865407	0.980052149312623	-0.104702114887761	0.0417443712782563	0.805812444119503	0.878709021461431	-0.146446486166017
chr1	156675235	156675427	192	-	exon	NES	0.589619358715896	1	0.419467525635157	1	0.276277472688127	0.898926450347569	-0.408298282253001	0.0417443712782563	0.805812444119503	0.878709021461431	-0.450042653531257
chr1	156676500	156677427	927	-	utr5	NES	0.635405279417228	1	0.832991601740809	1	0.789910322771434	0.994348704198699	0.209585890975411	0.0417443712782563	0.805812444119503	0.878709021461431	0.167841519697154
chr1	156715801	156716027	226	+	intergenic	NA	0.195184043662711	1	0.209540304519737	1	0.120077901980774	0.822431127140641	0.0116062036339321	NA	NA	NA	NA
chr1	156723197	156723518	321	-	utr3	ISG20L2	0.676324072397293	1	0.492974728792284	1	0.365847588934147	0.928185308045195	-0.858979230015465	-0.0172223573537161	0.928650499991945	0.957293791224464	-0.841756872661749
chr1	156726948	156727603	655	-	exon	ISG20L2	0.866493287936363	1	0.647118004798839	1	0.416505916977756	0.941652863973097	-0.912615953414355	-0.0172223573537161	0.928650499991945	0.957293791224464	-0.895393596060639
chr1	156728163	156728348	185	-	utr5	ISG20L2	0.397341619759458	1	0.233107885338892	1	0.316908148228137	0.911938166468975	-0.659478880776939	-0.0172223573537161	0.928650499991945	0.957293791224464	-0.642256523423223
chr1	156728704	156729194	490	-	utr5	ISG20L2	0.114171809505901	1	0.0567633279183531	1	0.0340286430039131	0.654765050989213	-0.118550738692439	-0.0172223573537161	0.928650499991945	0.957293791224464	-0.101328381338723
chr1	156732238	156732388	150	+	utr5	RRNAD1	0.50394115815639	1	0.313748340428892	1	0.392052455607904	0.933822653441665	0.488191131220994	1.07879159738716	1.67919477705437e-08	1.60371800380373e-07	-0.590600466166162
chr1	156733317	156733508	191	+	exon	RRNAD1	0.33366271724632	1	0.210441428099909	1	0.265540853361425	0.891855121803938	0.0131046258511952	1.07879159738716	1.67919477705437e-08	1.60371800380373e-07	-1.06568697153596
chr1	156734189	156734445	256	+	exon	RRNAD1	0.25577806535116	1	0.126658703618369	1	0.15223179828302	0.84352242021725	0.475954452293115	1.07879159738716	1.67919477705437e-08	1.60371800380373e-07	-0.602837145094041
chr1	156738656	156738857	201	-	utr5	MRPL24	0.677137683785574	1	0.479709684536164	1	0.452486911034727	0.944898002119792	-0.581835416504612	0.207907108029109	0.19251811937639	0.31609404198692	-0.789742524533722
chr1	156743012	156743970	958	-	utr3	HDGF	0.752964903818783	1	0.49695143426184	1	0.605148543600867	0.97713242819716	-0.897787282513121	-0.48649644760155	0.0017232324411865	0.00571971195711079	-0.411290834911571
chr1	156744238	156744457	219	-	exon	HDGF	0.863729832110513	1	0.628524654593179	1	0.654396368504147	0.984576292965875	-1.18100114878316	-0.48649644760155	0.0017232324411865	0.00571971195711079	-0.694504701181611
chr1	156751373	156751796	423	-	utr5	HDGF	0.00748583196356777	1	0.0165826137934647	1	0.0132558927659792	0.52522721596721	0.121180260878472	-0.48649644760155	0.0017232324411865	0.00571971195711079	0.607676708480022
chr1	156767509	156768143	634	+	utr5	PRCC	0.951874173185415	1	0.65174298883222	1	0.65865530563796	0.984843028604122	0.665158918953019	0.656813565359794	1.5046624442539e-05	8.09495934035974e-05	0.00834535359322452
chr1	156786571	156787027	456	+	exon	PRCC	0.686678615404352	1	0.457765060953958	1	0.529202628262188	0.965765367185409	-0.405352726548665	0.656813565359794	1.5046624442539e-05	8.09495934035974e-05	-1.06216629190846
chr1	156800334	156800516	182	+	utr3	PRCC	0.829365053404236	1	0.581734558099835	1	0.675301530888953	0.98588240195642	-0.143070616093167	0.656813565359794	1.5046624442539e-05	8.09495934035974e-05	-0.799884181452961
chr1	156937338	156937607	269	-	exon	ARHGEF11	0.218240338008474	1	0.126269948397229	1	0.10532737881091	0.811852135992654	-0.329663093946537	0.292994958268336	0.0505364064658558	0.106893652585695	-0.622658052214873
chr1	156938463	156938624	161	-	exon	ARHGEF11	0.927541026825611	1	0.853889881525847	1	0.88137462461676	0.994348704198699	-0.445787474970869	0.292994958268336	0.0505364064658558	0.106893652585695	-0.738782433239205
chr1	156938932	156939206	274	-	exon	ARHGEF11	0.76540440764424	1	0.564217919445995	1	0.659122697044958	0.984843028604122	-0.170883512384927	0.292994958268336	0.0505364064658558	0.106893652585695	-0.463878470653263
chr1	156939584	156939969	385	-	exon	ARHGEF11	0.703046000891443	1	0.455161347941899	1	0.447273969901747	0.944402564094399	-0.145899157293503	0.292994958268336	0.0505364064658558	0.106893652585695	-0.438894115561839
chr1	156940294	156940520	226	-	exon	ARHGEF11	0.956244826148255	1	0.717773404903462	1	0.755818412260721	0.994348704198699	0.0562778968701181	0.292994958268336	0.0505364064658558	0.106893652585695	-0.236717061398218
chr1	157045493	157045914	421	-	utr5*	ARHGEF11	0.00135479067250101	1	0.00285408758496915	1	2.17292943806142e-05	0.0151187903731888	1.29960474053983	0.292994958268336	0.0505364064658558	0.106893652585695	1.0066097822715
chr1	157124899	157125456	557	-	exon	ETV3	0.943153003473102	1	0.711206894494575	1	0.506529434837799	0.958700027049162	-0.0836143099874152	0.0866024954472936	0.653190516999361	0.767344802166228	-0.170216805434709
chr1	157125695	157126031	336	-	exon	ETV3	0.656016486414466	1	0.493633961844899	1	0.383608919978817	0.929299378844611	-0.304296930072353	0.0866024954472936	0.653190516999361	0.767344802166228	-0.390899425519647
chr1	157138329	157138549	220	-	utr5	ETV3	0.350886311429664	1	0.211975917650534	1	0.184516844116423	0.862640673717516	0.571833532305837	0.0866024954472936	0.653190516999361	0.767344802166228	0.485231036858544
chr1	158094654	158095285	631	+	utr3	KIRREL	0.404223269116008	1	0.258302354342223	1	0.128320071869695	0.830398380886651	-0.0859216284982211	0.222488341836519	0.178763705166232	0.298166807017292	-0.30840997033474
chr1	159016426	159016615	189	+	utr5	IFI16	0.522794683042197	1	0.728491526387049	1	0.746736756628367	0.994337469480748	-0.659919873248687	-0.895476396383472	4.12774281711438e-05	0.00020366663409768	0.235556523134784
chr1	159918820	159918971	151	-	exon	TAGLN2	0.882891325190443	1	0.844287117972551	1	0.86067700031784	0.994348704198699	-0.256649591608112	0.0809818754545505	0.604797292193696	0.728799844074114	-0.337631467062663
chr1	159920434	159920621	187	-	utr5	TAGLN2	0.895937210420878	1	0.836975221970227	1	0.823456769982955	0.994348704198699	-0.58518756380204	0.0809818754545505	0.604797292193696	0.728799844074114	-0.66616943925659
chr1	159927253	159927427	174	-	utr3	IGSF9	0.192762019195572	1	0.0964955658155129	1	0.0976285250397187	0.803447437342841	-1.98979347274711	-0.436762015300012	0.324484784918276	0.469046089495798	-1.5530314574471
chr1	160031433	160031902	469	-	utr5	PIGM	0.0857134348482907	1	0.0435476031842318	1	0.0452753794896424	0.700356523732435	-0.42631486531493	-0.37306895562972	0.101813971988114	0.190196697491815	-0.0532459096852102
chr1	160041743	160042014	271	-	exon	KCNJ10	0.756166270238645	1	0.956481946619149	1	0.850162967517461	0.994348704198699	-1.3273341751827	-1.19385416950038	6.14485533164606e-12	1.12457710034437e-10	-0.13348000568232
chr1	160042175	160042572	397	-	exon	KCNJ10	0.688084469142307	1	0.524453036523981	1	0.333324236954425	0.917015890958599	-1.29807175716288	-1.19385416950038	6.14485533164606e-12	1.12457710034437e-10	-0.104217587662498
chr1	160092360	160092756	396	-	exon	IGSF8	0.115222761294845	1	0.0573510751885464	1	0.0496888505225568	0.711493217561974	-0.719226425940353	0.437410275023755	0.00944202002222556	0.0254414403398606	-1.15663670096411
chr1	160093017	160093419	402	-	exon	IGSF8	0.229117151507709	1	0.134754895488343	1	0.125292509410582	0.829510390055058	-0.891706824882485	0.437410275023755	0.00944202002222556	0.0254414403398606	-1.32911709990624
chr1	160093797	160094253	456	-	exon	IGSF8	0.350028795462354	1	0.211279143380168	1	0.138038967996499	0.835680000469954	-0.708113729641122	0.437410275023755	0.00944202002222556	0.0254414403398606	-1.14552400466488
chr1	160095152	160095324	172	-	exon	IGSF8	0.794837209110485	1	0.644294178249512	1	0.579096739632369	0.971438713550911	-0.550717697283449	0.437410275023755	0.00944202002222556	0.0254414403398606	-0.988127972307204
chr1	160098440	160098659	219	-	utr5	IGSF8	0.437343879194477	1	0.277490753069018	1	0.210856818708807	0.874255546873597	-0.213016332641801	0.437410275023755	0.00944202002222556	0.0254414403398606	-0.650426607665556
chr1	160205349	160205559	210	+	utr5	PEA15	0.746985791574867	1	0.521845701299881	1	0.445407056276899	0.944402564094399	-0.0317728911027764	0.0388712004773359	0.80593591570787	0.878772400510633	-0.0706440915801123
chr1	160211433	160211616	183	+	utr5	PEA15	0.906094566807221	1	0.635598563176924	1	0.656329819049146	0.984843028604122	-0.0667632945655491	0.0388712004773359	0.80593591570787	0.878772400510633	-0.105634495042885
chr1	160213796	160213953	157	+	utr3	PEA15	0.477723098573626	1	0.6622021368006	1	0.671473544026478	0.98588240195642	-0.548138215174951	0.0388712004773359	0.80593591570787	0.878772400510633	-0.587009415652287
chr1	160217347	160217753	406	-	utr3	RP11-574F21.3	0.880499496180156	1	0.836832951987226	1	0.884168336456699	0.994348704198699	-0.45186055732616	-0.291049138725024	0.888708749472467	NA	-0.160811418601137
chr1	160239830	160240456	626	-	utr5	DCAF8	0.86694598172434	1	0.588632030127362	1	0.646682704071859	0.983853484831223	-0.483499539233795	-0.2008932199228	0.21882139097034	0.349966077511266	-0.282606319310995
chr1	160262244	160262517	273	-	utr5	DCAF8	0.794730871752534	1	0.550666975662037	1	0.595507259328402	0.975812027483979	0.58346672276619	-0.2008932199228	0.21882139097034	0.349966077511266	0.78435994268899
chr1	160283018	160283220	202	-	utr3	PEX19	0.87750258130255	1	0.879530134244752	1	0.797752320688182	0.994348704198699	-0.457689868784998	-0.511662108010741	0.00615064790418864	0.017467167845939	0.0539722392257433
chr1	160283575	160283738	163	-	exon	PEX19	0.822011664438819	1	0.644255856507129	1	0.540754120042905	0.96797328160074	-0.510486320322698	-0.511662108010741	0.00615064790418864	0.017467167845939	0.00117578768804338
chr1	160340253	160340412	159	-	exon	COPA	0.867252108010318	1	0.656654380033538	1	0.543295272998018	0.96797328160074	-0.769367756136114	-0.0834691249775402	0.629004895187337	0.74787259036715	-0.685898631158574
chr1	160343145	160343454	309	+	utr5	NCSTN	0.558563677999374	1	0.777862458533624	1	0.726695937980313	0.992086470712374	-0.6451196238343	-0.699742913208493	5.41859058261806e-06	3.20642359895999e-05	0.0546232893741938
chr1	160370663	160370952	289	+	utr5	NHLH1	0.673476925928147	1	0.748416638030503	1	0.831392146930073	0.994348704198699	1.12075928337178	0.867231507440145	0.0978987716187157	0.184357248338605	0.253527775931633
chr1	160418890	160419268	378	+	exon	VANGL2	0.841241970297895	1	0.909663844223661	1	0.931977688027531	0.994348704198699	0.0040789575711329	-0.146124611709241	0.403418438483749	0.549018821551566	0.150203569280374
chr1	160424031	160424221	190	+	exon	VANGL2	0.42705482650348	1	0.274194036927038	1	0.320173876443184	0.912036606145544	-0.772362744329442	-0.146124611709241	0.403418438483749	0.549018821551566	-0.6262381326202
chr1	160425042	160425400	358	+	utr3	VANGL2	0.979947508199146	1	0.795273794743794	1	0.696894209897862	0.988732004187712	-0.964825866478381	-0.146124611709241	0.403418438483749	0.549018821551566	-0.818701254769139
chr1	161039384	161040025	641	-	utr3	USF1	0.727344224843133	1	0.467597879983425	1	0.484634167748771	0.953383598645778	-0.433201433896453	0.537662550434316	0.000567615287529426	0.00212605163912824	-0.970863984330768
chr1	161042619	161042775	156	-	utr5	USF1	0.638338156202204	1	0.427358986808687	1	0.497116893438422	0.95660960077158	-0.215012549799559	0.537662550434316	0.000567615287529426	0.00212605163912824	-0.752675100233875
chr1	161048096	161048328	232	-	exon	ARHGAP30	0.0929069372276712	1	0.0461330927476042	1	0.0483480034273189	0.706371546193044	1.09753845369606	2.37962182682239	1.35177431874036e-07	1.08413134791568e-06	-1.28208337312633
chr1	161049246	161049414	168	-	utr3	ARHGAP30	0.540083686028578	1	0.401578095497402	1	0.547636967417079	0.96797328160074	2.16572551294973	2.37962182682239	1.35177431874036e-07	1.08413134791568e-06	-0.213896313872658
chr1	161072747	161072943	196	-	exon	NECTIN4	0.729593081963712	1	0.625230494013616	1	0.60282448493157	0.976841850973313	2.23275407937787	2.5157398174357	7.19280868114161e-17	2.99048213727143e-15	-0.282985738057834
chr1	161098525	161098922	397	+	utr5	KLHDC9	0.897989935153442	1	0.95826954764637	1	0.954265862962781	0.994348704198699	1.21088868706322	0.879143714806923	0.0207920712911486	0.0503231549657001	0.331744972256296
chr1	161100781	161100966	185	-	exon	PFDN2	0.199335985811879	1	0.321883996732186	1	0.203208123586168	0.86883382094183	-0.838177456932677	-0.225541093104953	0.192114217106599	0.31555699641268	-0.612636363827725
chr1	161102320	161102486	166	-	exon	PFDN2	0.141509974775124	1	0.0725652515817396	1	0.00678411165152531	0.398648130622861	-0.555529758327064	-0.225541093104953	0.192114217106599	0.31555699641268	-0.329988665222112
chr1	161117881	161118120	239	-	utr5	PFDN2	0.0642233766181519	1	0.10830744850428	1	0.0300410604961707	0.635319835327007	0.0596070058248322	-0.225541093104953	0.192114217106599	0.31555699641268	0.285148098929785
chr1	161120760	161120914	154	+	utr3	NIT1	0.189768161096209	1	0.285067306731127	1	0.344947440120074	0.921519722471742	-0.170437081440323	0.351217680731436	0.0547313078974138	0.114243842611852	-0.521654762171759
chr1	161122108	161122300	192	-	utr3	DEDD	0.759993946218604	1	0.978602059802999	1	0.874661624013702	0.994348704198699	-1.34701337712497	-0.56989355498475	0.00444416637028788	0.0131229162649921	-0.777119822140224
chr1	161122410	161122595	185	-	exon	DEDD	0.740313190828666	1	0.980121883572312	1	0.976824850954306	0.994348704198699	-0.877222603418522	-0.56989355498475	0.00444416637028788	0.0131229162649921	-0.307329048433772
chr1	161124288	161124593	305	+	utr3	NIT1	0.46069468563428	1	0.327864342680435	1	0.276467581802124	0.898926450347569	-1.22013349493255	0.351217680731436	0.0547313078974138	0.114243842611852	-1.57135117566399
chr1	161159459	161159807	348	+	utr5	USP21	0.896284591893051	1	0.678058430658496	1	0.661240750518395	0.98497327867116	0.611016662529381	0.621336956016448	0.000817335251410585	0.00294212384525078	-0.0103202934870673
chr1	161160740	161161101	361	+	exon	USP21	0.561911073555061	1	0.354841461787068	1	0.34451189478623	0.921510010843657	0.455382175252446	0.621336956016448	0.000817335251410585	0.00294212384525078	-0.165954780764002
chr1	161190930	161191591	661	-	utr3	ADAMTS4	0.422309289782819	1	0.269703758422252	1	0.0755641913365956	0.774370673528874	-1.19025886815165	-0.189062572756124	0.337216157400749	0.482619585545389	-1.00119629539553
chr1	161196690	161196969	279	-	exon	ADAMTS4	0.709276344918918	1	0.555993693989905	1	0.422356333659884	0.941652863973097	-1.00126764084169	-0.189062572756124	0.337216157400749	0.482619585545389	-0.812205068085561
chr1	161198105	161199078	973	-	utr5	ADAMTS4	0.698632320316223	1	0.470221479301812	1	0.2457602452884	0.884565569462493	-0.926608603557189	-0.189062572756124	0.337216157400749	0.482619585545389	-0.737546030801065
chr1	161203315	161203468	153	+	exon	NDUFS2	0.203771769479651	1	0.122716930539235	1	0.129760674657706	0.83123745462387	0.0163018767613414	0.309254360805662	0.0376011649772173	0.0832431328590408	-0.292952484044321
chr1	161206299	161206451	152	+	exon	NDUFS2	0.774563773146938	1	0.550989860264309	1	0.68694917176456	0.987506149055047	-0.16936077868279	0.309254360805662	0.0376011649772173	0.0832431328590408	-0.478615139488452
chr1	161226344	161226557	213	+	utr5	TOMM40L	0.75180441465121	1	0.588947857573162	1	0.660664259313442	0.98497327867116	-1.08858753607785	-0.0989108603051681	0.631921721128633	0.750106432523349	-0.989676675772685
chr1	161229020	161229364	344	+	utr3	TOMM40L	0.873303596417277	1	0.655341843321499	1	0.58150958475559	0.971722341400519	-0.800528957117076	-0.0989108603051681	0.631921721128633	0.750106432523349	-0.701618096811908
chr1	161230085	161230521	436	-	utr3	NR1I3	0.885222915550094	1	0.906554051866278	1	0.99009929700019	0.994481447596864	-1.59868363589123	0.537171138817234	0.447693920632008	0.590749093696724	-2.13585477470846
chr1	161524999	161525264	265	+	exon	HSPA6	0.81394113925897	1	0.7365439554198	1	0.709438103466979	0.989322066347328	-1.11993904606133	-0.538345843699013	0.678920027975379	0.786611834887537	-0.58159320236232
chr1	161525362	161525671	309	+	exon	HSPA6	0.366022822642597	1	0.318278951425083	1	0.140862589660718	0.836094761550994	-1.16330251673929	-0.538345843699013	0.678920027975379	0.786611834887537	-0.624956673040281
chr1	161525881	161526706	825	+	utr3	HSPA6	0.929417400620118	1	0.815148444310718	1	0.586778569543648	0.972998609069863	-1.98667996600769	-0.538345843699013	0.678920027975379	0.786611834887537	-1.44833412230868
chr1	161607570	161607823	253	+	exon	HSPA7	0.980644555433869	1	0.856922293949755	1	0.848459583784914	0.994348704198699	-0.703224514609979	0.214543406487096	0.76589730574653	0.850778732064704	-0.917767921097075
chr1	161726003	161726289	286	+	exon	FCRLB	0.998599162246669	1	0.829127327347386	1	0.833571389018631	0.994348704198699	-0.177350302196611	0.806868841070014	0.0175655036558424	0.0434171047443698	-0.984219143266626
chr1	161726568	161726742	174	+	exon	FCRLB	0.581713692739126	1	0.617034032718728	1	0.727700248739947	0.99225045149692	0.470443679193986	0.806868841070014	0.0175655036558424	0.0434171047443698	-0.336425161876029
chr1	161727354	161727632	278	+	utr3	FCRLB	0.939562610639184	1	0.882757963076419	1	0.946651964348409	0.994348704198699	0.60423092463875	0.806868841070014	0.0175655036558424	0.0434171047443698	-0.202637916431264
chr1	161749600	161750271	671	+	utr5	DUSP12	0.308417436806158	1	0.18988659285962	1	0.151253969643751	0.843107375674873	-0.491322807048054	-0.420778751892202	0.042388057024239	0.092094787773817	-0.0705440551558518
chr1	161958404	161958591	187	+	exon	ATF6	0.50079954838222	1	0.677258456780581	1	0.691509908823592	0.988005480657516	-0.450466986114654	-0.787467518222689	3.09451047519325e-05	0.000156612601975582	0.337000532108035
chr1	161958647	161958818	171	+	utr3	ATF6	0.978486410960841	1	0.807102120825627	1	0.71486014724265	0.990210448821455	-1.03812587783152	-0.787467518222689	3.09451047519325e-05	0.000156612601975582	-0.250658359608833
chr1	162069720	162069920	200	+	utr5	NOS1AP	0.292150539146835	1	0.333929834319971	1	0.331253484244681	0.917015890958599	0.802880580593912	0.0844565834171295	0.695384003823193	0.798742550087111	0.718423997176782
chr1	162319344	162319797	453	+	intron	NOS1AP	0.855174823927346	1	0.689063351061708	1	0.493295220470691	0.955101273073431	-0.367466417851618	0.0844565834171295	0.695384003823193	0.798742550087111	-0.451923001268748
chr1	162355101	162355259	158	+	exon	NOS1AP	0.460103682620167	1	0.299404853211054	1	0.344410089331632	0.921510010843657	-0.656456890671824	0.0844565834171295	0.695384003823193	0.798742550087111	-0.740913474088953
chr1	162356893	162357067	174	+	exon	NOS1AP	0.347790198498372	1	0.231082387553828	1	0.298765028089107	0.906038806517318	-0.553362751530535	0.0844565834171295	0.695384003823193	0.798742550087111	-0.637819334947664
chr1	162365313	162365470	157	+	utr3	NOS1AP	0.654638349130209	1	0.474354882909223	1	0.525839348138923	0.963704076061988	-0.214177086509194	0.0844565834171295	0.695384003823193	0.798742550087111	-0.298633669926323
chr1	162366970	162367123	153	+	utr3	NOS1AP	0.304095619486163	1	0.197108062244429	1	0.26207580436715	0.889515773657161	-0.429152417845686	0.0844565834171295	0.695384003823193	0.798742550087111	-0.513609001262815
chr1	162381835	162382169	334	+	utr3	RP11-565P22.6	0.54392306575653	1	0.351752654380066	1	0.398923393672908	0.937193762937476	-0.314677650744847	NA	NA	NA	NA
chr1	162383077	162384095	1018	+	utr3	C1orf226	0.827838878813332	1	0.558326301940218	1	0.493296387516269	0.955101273073431	-0.562005216090402	-0.0186749606606628	0.911454442012639	0.946258239232336	-0.543330255429739
chr1	162384337	162384653	316	+	utr3	C1orf226	0.826919048335301	1	0.5924989596004	1	0.705041104100494	0.989322066347328	-0.895126274520061	-0.0186749606606628	0.911454442012639	0.946258239232336	-0.876451313859398
chr1	164559168	164559320	152	+	utr5	PBX1	0.889314710867923	1	0.959971939572375	1	0.968942499137189	0.994348704198699	-0.221291208033987	-0.273537785751951	0.136152768759932	0.240301682848861	0.0522465777179638
chr1	164559670	164559928	258	+	utr5	PBX1	0.182781187848701	1	0.256388352193357	1	0.1908039791944	0.863857863209495	-0.0352844458156574	-0.273537785751951	0.136152768759932	0.240301682848861	0.238253339936294
chr1	164792482	164792679	197	+	utr5	PBX1	0.405609716357897	1	0.510619346230875	1	0.468453159831759	0.949287579208287	-0.148429942088609	-0.273537785751951	0.136152768759932	0.240301682848861	0.125107843663342
chr1	165827578	165827895	317	-	utr5	TMCO1	0.268614009242246	1	0.379567544843528	1	0.165279680699985	0.850195722097302	0.332190054607257	-0.940472503685324	3.88394215715117e-09	4.2139556139279e-08	1.27266255829258
chr1	165907666	165907817	151	+	exon	UCK2	0.5892738680761	1	0.754779246370976	1	0.680292636112044	0.986383441535605	-0.953356381031904	-0.847757090346387	4.74212997301923e-05	0.000229788806245044	-0.105599290685517
chr1	166070055	166070852	797	-	utr3	FAM78B	0.449588835211638	1	0.292389607562339	1	0.100646431617704	0.809408424181917	0.0545680775834641	0.843563188815549	5.19342484509585e-06	3.08107636072638e-05	-0.788995111232085
chr1	166166439	166166660	221	-	utr5	FAM78B	0.0301362774193344	1	0.0117164271255625	1	0.0199082904581394	0.581526662771789	2.88701565463693	0.843563188815549	5.19342484509585e-06	3.08107636072638e-05	2.04345246582138
chr1	166839418	166839579	161	+	utr5	POGK	0.601617059248816	1	0.71024279830914	1	0.757146086759454	0.994348704198699	0.704635602131501	-0.486252885274899	0.00245376537148542	0.00777811444684949	1.1908884874064
chr1	166840852	166841024	172	+	utr5	POGK	0.190567727527701	1	0.272542190025313	1	0.314458302867389	0.910298026096992	0.144112223843681	-0.486252885274899	0.00245376537148542	0.00777811444684949	0.63036510911858
chr1	166849212	166850380	1168	+	exon	POGK	0.772874072113408	1	0.511963400535424	1	0.401376329165319	0.938782521966327	-0.87550001552998	-0.486252885274899	0.00245376537148542	0.00777811444684949	-0.389247130255081
chr1	166852528	166852755	227	+	utr3	POGK	0.953732169983594	1	0.800212587457381	1	0.786156501392279	0.994348704198699	-1.21548266598552	-0.486252885274899	0.00245376537148542	0.00777811444684949	-0.729229780710618
chr1	166921034	166921380	346	-	exon	ILDR2	0.191183307433587	1	0.205275600340335	1	0.151245038220864	0.843107375674873	0.245590975034896	-1.20421767650324	0.0257456020242308	0.0604472074632606	1.44980865153813
chr1	167415635	167415785	150	+	utr3	POU2F1	0.488519218644656	1	0.330103154439974	1	0.29810489858196	0.905537332902585	-0.307848173912101	-0.182573979585148	0.344948327877031	0.491078209851413	-0.125274194326953
chr1	167553532	167553750	218	-	utr5	CREG1	0.159945293916281	1	0.135143072464334	1	0.152269830293358	0.84352242021725	1.97083161981507	-0.962560029796194	2.89616669886453e-05	0.0001475263742612	2.93339164961126
chr1	167721949	167722178	229	+	utr5	MPZL1	0.425151000061889	1	0.267559683431879	1	0.199788272420983	0.868298492017748	-0.206162943928408	-1.07047905753531	5.61578611561181e-09	5.90794340948068e-08	0.864316113606905
chr1	167935808	167936072	264	-	utr5	MPC2	0.615199952460969	1	0.382955342931152	1	0.378161994198793	0.929267019774868	0.0330257168439925	-1.22412922365563	8.03469281849848e-09	8.20762625606616e-08	1.25715494049963
chr1	167936711	167936875	164	-	utr5	MPC2	0.156556513784045	1	0.180526986374251	1	0.199526905133296	0.868298492017748	0.439998170901025	-1.22412922365563	8.03469281849848e-09	8.20762625606616e-08	1.66412739455666
chr1	168084666	168085869	1203	-	utr3	GPR161	0.567285458709027	1	0.773654315330769	1	0.738820171043185	0.993631689351224	-0.963497781717771	-0.413707353598453	0.0268660708945435	0.0625901470083794	-0.549790428119319
chr1	168090595	168090775	180	-	exon	GPR161	0.984818339440611	1	0.825317088311956	1	0.74162683758847	0.993631689351224	-0.736898140782181	-0.413707353598453	0.0268660708945435	0.0625901470083794	-0.323190787183728
chr1	168096556	168097074	518	-	exon	GPR161	0.346223844454072	1	0.209433645513069	1	0.155964265671872	0.844091386566534	-0.955663804249904	-0.413707353598453	0.0268660708945435	0.0625901470083794	-0.541956450651451
chr1	168136132	168136427	295	-	utr5	GPR161	0.99959885746187	1	0.839920048339679	1	0.834447693405802	0.994348704198699	0.536765760751953	-0.413707353598453	0.0268660708945435	0.0625901470083794	0.950473114350406
chr1	168178929	168179120	191	+	utr5	TIPRL	0.895681585137905	1	0.847251970113119	1	0.931984883287841	0.994348704198699	0.285947053688953	-0.626199634613139	0.000201667836165729	0.000840977127023707	0.912146688302092
chr1	168225968	168226123	155	+	utr5	SFT2D2	0.732875265964708	1	0.880259176443745	1	0.783801670246138	0.994348704198699	-0.315485338069043	-0.509095146941823	0.0105137523205925	0.0278526676743312	0.19360980887278
chr1	168242775	168243050	275	+	utr3	SFT2D2	0.843750108979726	1	0.981145259425809	1	0.9695938559593	0.994348704198699	-0.924705496012723	-0.509095146941823	0.0105137523205925	0.0278526676743312	-0.4156103490709
chr1	169106295	169106561	266	+	utr5	ATP1B1	0.864875212430825	1	0.697706008329297	1	0.597954443685668	0.976841850973313	0.845154548786638	-0.355664424751966	0.127369090193316	0.227861329340677	1.2008189735386
chr1	169106641	169106907	266	+	utr5	ATP1B1	0.0397744755360951	1	0.0734880752978161	1	0.000290933330291635	0.072650208764254	1.07665323430471	-0.355664424751966	0.127369090193316	0.227861329340677	1.43231765905668
chr1	169421686	169421845	159	-	exon	CCDC181	0.35510095577763	1	0.224350987574461	1	0.0802989827778579	0.780913359584683	-2.45495484134257	-0.780909186881543	0.00648071167169528	0.0182548826871547	-1.67404565446102
chr1	169485753	169485929	176	-	utr5	SLC19A2	0.247750066086551	1	0.133706042600268	1	0.137576915113181	0.835680000469954	-0.21067707525422	-0.750889191629869	0.00214082640604253	0.0068922873360403	0.540212116375649
chr1	169793404	169793620	216	-	exon	METTL18	0.10741621070979	1	0.173264405414484	1	0.0787410024971422	0.780290581304855	-0.698252592016185	-1.21452026781926	3.28885310482765e-05	0.000165581686469259	0.516267675803076
chr1	169872859	169873028	169	-	intron	SCYL3	0.849691560944947	1	0.713460192033543	1	0.537855497532574	0.967372479055208	-2.14449945768147	-0.40197247833152	0.0909347311601424	0.173585967985036	-1.74252697934995
chr1	170539122	170539339	217	+	utr3	GORAB	0.798472819366716	1	0.998612122897307	1	0.990186995487861	0.994481447596864	-0.599782104448693	-0.504325803697905	0.0117623134055512	0.030683269051901	-0.0954563007507884
chr1	170551940	170552324	384	+	utr3	GORAB	0.444236393533715	1	0.617180781884709	1	0.601096617910636	0.976841850973313	-0.930726607408645	-0.504325803697905	0.0117623134055512	0.030683269051901	-0.42640080371074
chr1	170663186	170663459	273	+	utr5	PRRX1	0.860536367274446	1	0.984124572409857	1	0.983817451041506	0.994348704198699	-0.814414065355211	-0.700658477818237	5.66597129175924e-05	0.000268975134078765	-0.113755587536974
chr1	170664166	170664449	283	+	utr5	PRRX1	0.45764460842207	1	0.299538637077141	1	0.277518738286229	0.898926450347569	0.0673028989637838	-0.700658477818237	5.66597129175924e-05	0.000268975134078765	0.767961376782021
chr1	170719615	170719778	163	+	exon	PRRX1	0.871364257999143	1	0.902984379223281	1	0.956217811219815	0.994348704198699	-0.136088594921348	-0.700658477818237	5.66597129175924e-05	0.000268975134078765	0.564569882896889
chr1	170726800	170726970	170	+	utr3	PRRX1	0.141308438400657	1	0.20120116423084	1	0.0822927816072494	0.782931534394625	-1.17524480191416	-0.700658477818237	5.66597129175924e-05	0.000268975134078765	-0.47458632409592
chr1	171532480	171532890	410	+	utr3	PRRC2C	0.314478285364466	1	0.465801450902855	1	0.101663703524686	0.809943704767296	-0.968252654475695	-0.554613908333295	0.000433680295064026	0.00167322679543262	-0.4136387461424
chr1	171540710	171540900	190	+	exon	PRRC2C	0.348774311139576	1	0.514302347451395	1	0.480055718730645	0.953044792353549	-1.02816813418668	-0.554613908333295	0.000433680295064026	0.00167322679543262	-0.473554225853383
chr1	171541117	171541302	185	+	exon	PRRC2C	0.86105908574764	1	0.923484052577531	1	0.768991492249704	0.994348704198699	-1.33946710944446	-0.554613908333295	0.000433680295064026	0.00167322679543262	-0.784853201111169
chr1	171541901	171542083	182	+	exon	PRRC2C	0.367704556253349	1	0.54212862581052	1	0.437777832688178	0.94360472689453	-1.27063264719516	-0.554613908333295	0.000433680295064026	0.00167322679543262	-0.71601873886186
chr1	171557210	171557442	232	+	exon	PRRC2C	0.527621979347056	1	0.705816453674544	1	0.670402014015287	0.98588240195642	-0.731029524404372	-0.554613908333295	0.000433680295064026	0.00167322679543262	-0.176415616071077
chr1	171557630	171557906	276	+	exon	PRRC2C	0.891941996488538	1	0.738277319903429	1	0.636788752189516	0.981575607431459	-0.863465352130021	-0.554613908333295	0.000433680295064026	0.00167322679543262	-0.308851443796726
chr1	171591517	171591805	288	+	exon	PRRC2C	0.767004699556873	1	0.988424546403786	1	0.956499699951312	0.994348704198699	-0.90397588945687	-0.554613908333295	0.000433680295064026	0.00167322679543262	-0.349361981123575
chr1	171781652	171781811	159	+	utr5	METTL13	0.966239960865534	1	0.80499518142323	1	0.737506371426284	0.993631689351224	-1.13483021533714	0.111180836489567	0.518824324339603	0.657120578466561	-1.24601105182671
chr1	171783654	171784448	794	+	utr5	METTL13	0.762449192907538	1	0.499354826786192	1	0.497937392993704	0.956898180447148	-0.496039394553778	0.111180836489567	0.518824324339603	0.657120578466561	-0.607220231043345
chr1	171790338	171790521	183	+	exon	METTL13	0.917530951150188	1	0.699871697876729	1	0.771243801836186	0.994348704198699	-0.56934604009863	0.111180836489567	0.518824324339603	0.657120578466561	-0.680526876588196
chr1	171796451	171796823	372	+	utr3	METTL13	0.864221620990184	1	0.68027490044193	1	0.485388945056626	0.953383598645778	-0.990184500395019	0.111180836489567	0.518824324339603	0.657120578466561	-1.10136533688459
chr1	171841505	171841767	262	+	utr5	DNM3	0.615332826763942	1	0.786695515021602	1	0.713169182502173	0.99011041210604	0.675365705875054	-0.341996521879602	0.0734895431738292	0.145606235560195	1.01736222775466
chr1	172442432	172442862	430	-	utr5	PIGC	0.527408280883777	1	0.383897609063821	1	0.196602391387873	0.867533575203651	-1.95759697330956	-1.00671942542787	5.96196089933269e-07	4.24297306317453e-06	-0.950877547881686
chr1	172533108	172533358	250	+	utr5	SUCO	0.64902629064327	1	0.455260574081108	1	0.337514587139479	0.919067205572196	0.556744808110634	-1.18896625645516	5.49820576193414e-10	6.94812774340954e-09	1.7457110645658
chr1	172609972	172610173	201	+	exon	SUCO	0.350020967449202	1	0.499025054121457	1	0.247221488305287	0.884565569462493	-1.28973773840557	-1.18896625645516	5.49820576193414e-10	6.94812774340954e-09	-0.100771481950406
chr1	173186378	173186528	150	-	utr3	TNFSF4	0.297318785834725	1	0.323589029105984	1	0.256711014325788	0.887746539373382	0.940438634501834	0.451713299808816	0.164554983294344	0.279497425665727	0.488725334693018
chr1	173733663	173733846	183	+	exon	KLHL20	0.617055666221568	1	0.46442382177296	1	0.417157892518712	0.941652863973097	-0.54863344944087	-0.0522516201088709	0.77393237109413	0.857093715321761	-0.496381829331999
chr1	173734023	173734174	151	+	exon	KLHL20	0.89861508872593	1	0.724309037615168	1	0.658182230342812	0.984843028604122	-0.975565259979342	-0.0522516201088709	0.77393237109413	0.857093715321761	-0.923313639870471
chr1	173824608	173825029	421	+	utr5	DARS2	0.486495934191468	1	0.666610235904059	1	0.664147789832169	0.98497327867116	-0.76338125941723	-0.908163529935808	6.69068108506183e-06	3.88387136429653e-05	0.144782270518579
chr1	173868137	173868395	258	+	utr5	ZBTB37	0.346135270250813	1	0.22582630785052	1	0.213536104939454	0.874859889442207	1.41450772275547	-0.0630912006103588	0.74040192259768	0.832635823039839	1.47759892336583
chr1	173868770	173868939	169	+	utr5	ZBTB37	0.729621526949458	1	0.828941009499209	1	0.947560238281347	0.994348704198699	1.68493059659938	-0.0630912006103588	0.74040192259768	0.832635823039839	1.74802179720974
chr1	173870795	173870986	191	+	exon	ZBTB37	0.570745930490107	1	0.415148169550377	1	0.328619101071691	0.916708323001715	-0.895566120709437	-0.0630912006103588	0.74040192259768	0.832635823039839	-0.832474920099078
chr1	173885981	173886132	151	+	utr3	ZBTB37	0.54686036847352	1	0.619473466003606	1	0.641838624792338	0.982492868462905	0.157052286024413	-0.0630912006103588	0.74040192259768	0.832635823039839	0.220143486634771
chr1	174022120	174022384	264	-	utr5	RC3H1	0.598938160309648	1	0.670815675456331	1	0.654454159930698	0.984576292965875	1.48857585455277	-0.172048841725662	0.388672258546872	0.534903602163017	1.66062469627843
chr1	175157769	175157932	163	-	utr3	KIAA0040	0.607325679398166	1	0.80143137687163	1	0.747669427975334	0.994348704198699	-0.794809469344535	-0.659146790560641	5.31848264203113e-05	0.000254220779863286	-0.135662678783893
chr1	175160555	175160903	348	-	utr3	KIAA0040	0.344320720691466	1	0.519484891696425	1	0.49654983232438	0.956294643979469	-1.12715437018674	-0.659146790560641	5.31848264203113e-05	0.000254220779863286	-0.4680075796261
chr1	175160969	175161216	247	-	utr5	KIAA0040	0.660252239157468	1	0.466271626185805	1	0.520636522775865	0.963138741849536	-1.17723990174974	-0.659146790560641	5.31848264203113e-05	0.000254220779863286	-0.518093111189094
chr1	175166639	175166857	218	-	utr5	KIAA0040	0.486678782811183	1	0.712220155071181	1	0.78584307838696	0.994348704198699	-0.584410323309934	-0.659146790560641	5.31848264203113e-05	0.000254220779863286	0.0747364672507075
chr1	175177642	175177803	161	-	utr5	KIAA0040	0.55706092052985	1	0.749530428829984	1	0.78662022794182	0.994348704198699	-0.990947449853216	-0.659146790560641	5.31848264203113e-05	0.000254220779863286	-0.331800659292575
chr1	175192645	175192827	182	-	utr5	KIAA0040	0.682390764399911	1	0.907520729878599	1	0.783473114781797	0.994348704198699	-0.568360782606873	-0.659146790560641	5.31848264203113e-05	0.000254220779863286	0.0907860079537677
chr1	176864235	176864580	345	-	utr3	ASTN1	0.709543729144325	1	0.945941106777054	1	0.944621377158197	0.994348704198699	-0.152217008444617	0.336262661122463	0.030016614510501	0.068705723678077	-0.48847966956708
chr1	177164464	177164708	244	-	utr5	ASTN1	0.387531656871792	1	0.528676417805392	1	0.468764054992522	0.949549658377556	0.592870545295592	0.336262661122463	0.030016614510501	0.068705723678077	0.256607884173129
chr1	177257089	177257328	239	+	exon	BRINP2	0.788734415625353	1	0.599273821887863	1	0.638390696788006	0.982374214412128	-0.00231049951914515	1.14534109780389	4.44280132480024e-06	2.67081995199385e-05	-1.14765159732304
chr1	177280562	177281132	570	+	exon	BRINP2	0.512936255003362	1	0.357344319512115	1	0.229593785865808	0.878101202934099	0.0706043428152011	1.14534109780389	4.44280132480024e-06	2.67081995199385e-05	-1.07473675498869
chr1	177281484	177281732	248	+	utr3	BRINP2	0.930164046363728	1	0.869515323830273	1	0.792188811839461	0.994348704198699	0.168118032344284	1.14534109780389	4.44280132480024e-06	2.67081995199385e-05	-0.977223065459609
chr1	177967779	177967990	211	-	utr5	SEC16B	0.792000825641187	1	0.941177995212875	1	0.956699712655484	0.994348704198699	0.598698428731213	0.273010860376544	0.80307191607099	0.876799316769104	0.32568756835467
chr1	178093806	178094412	606	+	utr5	RASAL2	0.616873425175601	1	0.753029636719707	1	0.677808394741274	0.98611369798664	0.911741970133653	0.194810770199772	0.322505891261353	0.466772433860685	0.716931199933881
chr1	178472975	178473294	319	+	utr3	RASAL2	0.593584918091396	1	0.43070313333478	1	0.298157248510926	0.905537332902585	-0.123090003816528	0.194810770199772	0.322505891261353	0.466772433860685	-0.3179007740163
chr1	178916462	178916627	165	+	utr3	RALGPS2	0.803107757144828	1	0.906588292054889	1	0.69839551346176	0.988812006406156	-1.40668981657793	-1.90631563510499	1.37538859057878e-15	4.65660879820061e-14	0.499625818527052
chr1	179071923	179072521	598	+	utr3	FAM20B	0.980256135982638	1	0.818927114385188	1	0.566784131837769	0.969065940708613	-2.08206676386602	-1.47625856041977	2.71955536521687e-14	7.34209310806861e-13	-0.605808203446247
chr1	179082080	179082359	279	+	utr5	TOR3A	0.502581179154821	1	0.368562284483988	1	0.334927050258881	0.918008265688177	0.255439416465239	0.0118072395502472	0.950433278008729	0.970651288786316	0.243632176914992
chr1	179095152	179095384	232	+	utr3	TOR3A	0.896028934338087	1	0.88965799369079	1	0.721385940150409	0.991886297946388	-1.1897460931274	0.0118072395502472	0.950433278008729	0.970651288786316	-1.20155333267765
chr1	179107746	179108995	1249	-	exon	ABL2	0.796595530350755	1	0.951560614081452	1	0.932309255551053	0.994348704198699	-0.0323070537600579	-0.0950135713008561	0.601913910891589	0.72671543614905	0.0627065175407982
chr1	179109126	179109378	252	-	exon	ABL2	0.808650883619836	1	0.991652941971075	1	0.973489371071832	0.994348704198699	-0.45387923113278	-0.0950135713008561	0.601913910891589	0.72671543614905	-0.358865659831923
chr1	179229274	179229603	329	-	utr5	ABL2	0.136489086133028	1	0.177745006519565	1	0.0557121516531764	0.731085848118195	0.95541203871377	-0.0950135713008561	0.601913910891589	0.72671543614905	1.05042561001463
chr1	179302573	179302727	154	+	utr5	SOAT1	0.132391787073173	1	0.0976867890508081	1	0.0227116261992949	0.601949823808675	-1.41626773194187	-1.12311510992519	9.68747266814833e-09	9.76166659357574e-08	-0.293152622016674
chr1	179846088	179846712	624	-	exon	TOR1AIP2	0.366073648976996	1	0.542060489236157	1	0.377400546049694	0.92911521553051	0.143245265772891	-0.265048953734812	0.122109812160449	0.220348852013143	0.408294219507703
chr1	179850959	179851245	286	-	exon	TOR1AIP2	0.560441025880884	1	0.765896637647258	1	0.737769399101925	0.993631689351224	-0.207715220220333	-0.265048953734812	0.122109812160449	0.220348852013143	0.0573337335144793
chr1	179865546	179865883	337	-	utr5	TOR1AIP2	0.85922461274761	1	0.951740520756195	1	0.794208674879033	0.994348704198699	-0.783498420094738	-0.265048953734812	0.122109812160449	0.220348852013143	-0.518449466359926
chr1	179882247	179882837	590	+	utr5	TOR1AIP1	0.893891375910036	1	0.659484114109625	1	0.508052563536044	0.959042531831917	0.374442228508548	-1.02390642845966	8.36513555491846e-07	5.80809745877238e-06	1.39834865696821
chr1	179954807	179955101	294	+	utr5	CEP350	0.220676110955113	1	0.274042578664415	1	0.153051574560035	0.84352242021725	1.16800040466521	-0.656526491285997	7.72850589638978e-05	0.000355521532582763	1.82452689595121
chr1	179996758	179996986	228	+	exon	CEP350	0.517050981733172	1	0.639055835923719	1	0.553529254563924	0.96797328160074	-1.3481872323879	-0.656526491285997	7.72850589638978e-05	0.000355521532582763	-0.691660741101899
chr1	180110991	180111142	151	+	exon	CEP350	0.414794487438567	1	0.26118707780368	1	0.201031834708856	0.86883382094183	-1.72552635463363	-0.656526491285997	7.72850589638978e-05	0.000355521532582763	-1.06899986334763
chr1	180154872	180155129	257	+	utr5	QSOX1	0.51510299949075	1	0.635507771922806	1	0.574300342542413	0.971135847339547	0.576149479112777	0.663110817696622	2.54297443531487e-05	0.000131207129712895	-0.0869613385838442
chr1	180196180	180196954	774	+	exon	QSOX1	0.516517599789951	1	0.307949801357915	1	0.178843512977472	0.857495777739946	-0.0346083261159958	0.663110817696622	2.54297443531487e-05	0.000131207129712895	-0.697719143812618
chr1	180197236	180197700	464	+	utr3	QSOX1	0.681029763133763	1	0.957440906999919	1	0.980322678709404	0.994348704198699	0.00603213550705527	0.663110817696622	2.54297443531487e-05	0.000131207129712895	-0.657078682189566
chr1	180502125	180502818	693	-	utr5	ACBD6	0.819257064605638	1	0.545234237391755	1	0.412653964381986	0.941652863973097	0.56433664310191	0.314550319794775	0.0578552815185051	0.119611694898725	0.249786323307134
chr1	180631977	180632229	252	+	utr5	XPR1	0.92322602032763	1	0.83902937412735	1	0.836168956824736	0.994348704198699	0.502850699367267	-0.319140683262996	0.0598231208405801	0.123100212453496	0.821991382630264
chr1	180912229	180912473	244	+	utr5*	KIAA1614	0.966485070406486	1	0.892077153588797	1	0.94788180500287	0.994348704198699	0.929382648851555	0.871481400038433	0.000317934432900874	0.00126637689042793	0.0579012488131221
chr1	180912884	180913038	154	+	utr5*	KIAA1614	0.728878262109225	1	0.603462819431252	1	0.761896265633528	0.994348704198699	0.596290393267888	0.871481400038433	0.000317934432900874	0.00126637689042793	-0.275191006770546
chr1	180913120	180913278	158	+	utr5	KIAA1614	0.422999066022259	1	0.434895814764075	1	0.507132815614611	0.958700027049162	0.86994020703819	0.871481400038433	0.000317934432900874	0.00126637689042793	-0.00154119300024336
chr1	180916076	180916736	660	+	exon	KIAA1614	0.808970954418563	1	0.984611835365316	1	0.935849576298274	0.994348704198699	-0.223306725070937	0.871481400038433	0.000317934432900874	0.00126637689042793	-1.09478812510937
chr1	180935067	180936660	1593	+	exon	KIAA1614	0.971622797692767	1	0.788367314520158	1	0.781297968309074	0.994348704198699	0.509143833287601	0.871481400038433	0.000317934432900874	0.00126637689042793	-0.362337566750833
chr1	180938452	180938652	200	+	exon	KIAA1614	0.633114813626483	1	0.772454141199224	1	0.659195000078614	0.984843028604122	0.708413386353222	0.871481400038433	0.000317934432900874	0.00126637689042793	-0.163068013685211
chr1	180946318	180946530	212	+	utr3	KIAA1614	0.0138469820848343	1	0.00887451361255475	1	0.00621395150885532	0.382079953077154	0.914461860994416	0.871481400038433	0.000317934432900874	0.00126637689042793	0.0429804609559824
chr1	180950279	180950640	361	+	utr3	KIAA1614	0.832952163648015	1	0.970659718257004	1	0.965479308523754	0.994348704198699	0.57469797473897	0.871481400038433	0.000317934432900874	0.00126637689042793	-0.296783425299464
chr1	180976170	180976650	480	-	utr3	STX6	0.656210386065796	1	0.931570387749421	1	0.879263383555368	0.994348704198699	0.440170010608678	0.381211091302352	0.0243833279365954	0.0577725011522108	0.0589589193063262
chr1	181005373	181005559	186	-	exon	STX6	0.598372790102268	1	0.804901165183367	1	0.700178540413355	0.989133873122464	0.5731318541614	0.381211091302352	0.0243833279365954	0.0577725011522108	0.191920762859048
chr1	181022689	181022958	269	-	utr5	STX6	0.641363784756462	1	0.448582299844719	1	0.216815235954724	0.875110737732735	1.63848437437175	0.381211091302352	0.0243833279365954	0.0577725011522108	1.2572732830694
chr1	181055397	181055904	507	+	utr3	MR1	0.925679010285865	1	0.913286300242971	1	0.644998257506784	0.983382631911287	-1.46137456007352	-0.457976198081707	0.0628503648435622	0.128041295998429	-1.00339836199182
chr1	181088722	181090062	1340	+	utr3	IER5	0.718062384576799	1	0.968695328582079	1	0.832402241159878	0.994348704198699	0.685901283020582	0.744969621539572	0.000482773932994477	0.00184145037047508	-0.0590683385189894
chr1	181090186	181090380	194	+	utr3	IER5	0.655510382934943	1	0.465759650321197	1	0.53890921450328	0.96797328160074	-0.697404255296978	0.744969621539572	0.000482773932994477	0.00184145037047508	-1.44237387683655
chr1	181732298	181733014	716	+	exon	CACNA1E	0.985345769753939	1	0.769743964325585	1	0.544457986871651	0.96797328160074	1.59061353705676	1.55835979069396	4.85732976393852e-18	2.39843636894903e-16	0.032253746362797
chr1	181733375	181733722	347	+	exon	CACNA1E	0.257270530233407	1	0.16352142917716	1	0.077176615031183	0.778831390945613	0.833231962409118	1.55835979069396	4.85732976393852e-18	2.39843636894903e-16	-0.725127828284846
chr1	181736183	181736370	187	+	exon	CACNA1E	0.408579673980022	1	0.270382645808435	1	0.259352782633276	0.887849147465198	0.411810714305365	1.55835979069396	4.85732976393852e-18	2.39843636894903e-16	-1.1465490763886
chr1	181737406	181737623	217	+	exon	CACNA1E	0.0692635383840243	1	0.0390260396907812	1	0.00862128531961363	0.448428664255164	0.159951454996233	1.55835979069396	4.85732976393852e-18	2.39843636894903e-16	-1.39840833569773
chr1	181798221	181799537	1316	+	utr3	CACNA1E	0.344162676225608	1	0.180308596363652	1	0.0544663810446419	0.727757379115857	1.17055791057634	1.55835979069396	4.85732976393852e-18	2.39843636894903e-16	-0.387801880117621
chr1	182384466	182384804	338	-	exon	GLUL	0.539221982102445	1	0.728477873811275	1	0.588717711419924	0.973979166702838	-0.00293703095941225	-0.0840323593966692	0.618880600516824	0.740618843103088	0.0810953284372569
chr1	182390487	182390682	195	-	utr5	GLUL	0.275874235305496	1	0.19586375571746	1	0.19534526742938	0.867533575203651	-0.216089314232968	-0.0840323593966692	0.618880600516824	0.740618843103088	-0.132056954836299
chr1	182585902	182586137	235	-	exon	RNASEL	0.721747892974861	1	0.848444261706764	1	0.763617641772075	0.994348704198699	-0.00109109103102836	-0.0794676983528213	0.712017580303498	0.811837508740079	0.0783766073217929
chr1	182599056	182599240	184	-	utr3	RGS16	0.913457329449017	1	0.965665955092932	1	0.964713687731514	0.994348704198699	0.674295368066614	1.69658647305244	4.34128618519133e-08	3.84191814464697e-07	-1.02229110498582
chr1	182600002	182600576	574	-	utr3	RGS16	0.969039324054009	1	0.787318538382311	1	0.755990665851624	0.994348704198699	0.884877651578036	1.69658647305244	4.34128618519133e-08	3.84191814464697e-07	-0.811708821474401
chr1	182615153	182615325	172	+	exon	RP11-317P15.4	0.0403441278601771	1	0.011766589011035	1	0.013190884839115	0.524037879517568	-0.313924691849371	0.327011298036175	0.581889370611084	0.710711882271635	-0.640935989885546
chr1	183022778	183023058	280	+	utr5*	LAMC1	0.963347356817896	1	0.831695770626846	1	0.894897214544357	0.994348704198699	1.00482477443224	-1.29440717948397	1.05557179341101e-19	6.43496376581467e-18	2.29923195391621
chr1	183023223	183024050	827	+	utr5	LAMC1	0.478011114852675	1	0.700531895318761	1	0.519248602781027	0.963138741849536	-0.124552107985758	-1.29440717948397	1.05557179341101e-19	6.43496376581467e-18	1.16985507149821
chr1	183132289	183132441	152	+	exon	LAMC1	0.875875069162193	1	0.668521024854877	1	0.820336079265662	0.994348704198699	-1.82100790779823	-1.29440717948397	1.05557179341101e-19	6.43496376581467e-18	-0.526600728314255
chr1	183142466	183142884	418	+	utr3	LAMC1	0.930615282304865	1	0.815572725832948	1	0.754954978405009	0.994348704198699	-2.10959195495567	-1.29440717948397	1.05557179341101e-19	6.43496376581467e-18	-0.815184775471693
chr1	183249927	183250311	384	-	utr3	NMNAT2	0.9782545216515	1	0.823458048509162	1	0.875085693447486	0.994348704198699	-1.2173806258972	0.0489852766162131	0.83002861909589	0.894625132667878	-1.26636590251342
chr1	183472363	183472637	274	+	utr5	SMG7	0.646471860713076	1	0.792813807780274	1	0.847592057355463	0.994348704198699	1.20384055027647	0.232412441865717	0.176270998198778	0.294796581702027	0.97142810841075
chr1	183551773	183552132	359	+	utr3	SMG7	0.916274661115041	1	0.70004063988585	1	0.744565934271072	0.994231614809021	0.270032466761801	0.232412441865717	0.176270998198778	0.294796581702027	0.037620024896084
chr1	183552979	183553153	174	+	utr3	SMG7	0.173667554617634	1	0.276853106244554	1	0.262301956888202	0.889675000930863	0.274156823288147	0.232412441865717	0.176270998198778	0.294796581702027	0.0417443814224305
chr1	183635246	183635886	640	-	utr5	ARPC5	0.897217489900666	1	0.659330052784098	1	0.691304916194281	0.987947307199859	-0.584256718189359	-0.757926830342941	1.33322486553347e-06	8.94034790474507e-06	0.173670112153582
chr1	183636102	183636335	233	+	utr5	RGL1	0.171734997509145	1	0.0832757479135715	1	0.110134424919396	0.813182765284286	-0.843810928402896	0.389564084246734	0.0312005819318556	0.0709547858220561	-1.23337501264963
chr1	183926037	183926463	426	+	utr3	RGL1	0.905350627127606	1	0.700563681682463	1	0.60845949246697	0.977538303479649	-0.537428371222584	0.389564084246734	0.0312005819318556	0.0709547858220561	-0.926992455469318
chr1	183926638	183927005	367	+	utr3	RGL1	0.7943660124791	1	0.976908224700247	1	0.866131867923519	0.994348704198699	-0.422379182934748	0.389564084246734	0.0312005819318556	0.0709547858220561	-0.811943267181482
chr1	183935948	183936100	152	-	utr3	COLGALT2	0.977035272738411	1	0.863473260687075	1	0.930515210667824	0.994348704198699	-0.0850394746451102	0.259742589798765	0.243842629733163	0.379675687962815	-0.344782064443875
chr1	183938780	183939031	251	-	exon	COLGALT2	0.98323590085007	1	0.806936032444552	1	0.855544415108676	0.994348704198699	0.232409174541612	0.259742589798765	0.243842629733163	0.379675687962815	-0.0273334152571535
chr1	184037538	184037745	207	-	utr5	COLGALT2	0.910264034942778	1	0.985142391661025	1	0.905724266036578	0.994348704198699	0.197182482585441	0.259742589798765	0.243842629733163	0.379675687962815	-0.0625601072133242
chr1	184051690	184051869	179	+	utr5	TSEN15	0.132989484303829	1	0.179555791391992	1	0.113981945833435	0.818820760032098	0.728297439972171	-1.18977871811998	1.7979503968397e-08	1.70743685927381e-07	1.91807615809215
chr1	184387102	184387309	207	+	utr5	C1orf21	0.840267291895995	1	0.993295641364091	1	0.906872864946128	0.994348704198699	-0.208549229840606	-0.653549532893721	0.000862297257270297	0.00308686677873858	0.445000303053114
chr1	184694103	184694422	319	-	exon	EDEM3	0.766837012855187	1	0.967575893648406	1	0.985484999466868	0.994348704198699	-1.64449514858284	-1.20150893493474	1.79413580764371e-11	3.01507640818896e-10	-0.442986213648098
chr1	184754575	184754860	285	-	utr5	EDEM3	0.563351266131131	1	0.393134412159496	1	0.297261362613134	0.905537332902585	0.143915503086504	-1.20150893493474	1.79413580764371e-11	3.01507640818896e-10	1.34542443802124
chr1	184794982	184795930	948	-	exon	FAM129A	0.996288724195062	1	0.747176975461561	1	0.810059768291649	0.994348704198699	-0.672996332121888	-0.615471419679608	9.44430454836849e-05	0.000426244470150856	-0.05752491244228
chr1	184899271	184899424	153	-	exon	FAM129A	0.734270426165439	1	0.525120114390389	1	0.552914346052132	0.96797328160074	-0.612063490262782	-0.615471419679608	9.44430454836849e-05	0.000426244470150856	0.00340792941682555
chr1	184974332	184974668	336	-	utr5	FAM129A	0.305339066012939	1	0.174482951113278	1	0.0853234039450617	0.785746944101881	-0.12963376943627	-0.615471419679608	9.44430454836849e-05	0.000426244470150856	0.485837650243338
chr1	186374968	186375286	318	-	utr5	TPR	0.443481730613107	1	0.60500615459835	1	0.534320911359531	0.96671547533555	-0.14221770917317	-1.01289819240919	9.03154532743711e-12	1.60057770048391e-10	0.87068048323602
chr1	186375577	186375737	160	-	utr5	TPR	0.896849811098608	1	0.716838144197108	1	0.740962530648521	0.993631689351224	0.224295703921499	-1.01289819240919	9.03154532743711e-12	1.60057770048391e-10	1.23719389633069
chr1	190098369	190098636	267	-	exon	BRINP3	0.544319098051996	1	0.679316499631268	1	0.392173656177021	0.933822653441665	-2.19950330609815	-1.43509543740738	8.54537539017735e-11	1.26255340164184e-09	-0.764407868690772
[truncated: 22,585 more rows]
