# Supplementary material for: Limits in the detection of m6A changes using MeRIP/m6A-seq
Source: Sci Rep. 2020 Apr 20;10:6590. doi: 10.1038/s41598-020-63355-3 (PMC7170965; doi:10.1038/s41598-020-63355-3)
Supplement: Supplementary file 3 — Supplementary information 3. [file 41598_2020_63355_MOESM3_ESM.zip › additional_file4_v2/macs2_deq_results/positive_fustin_circadian_2013_deq_results.counts.txt]

control_input	control_input.1	control_input.2	control_IP	control_IP.1	control_IP.2	treatment_input	treatment_input.1	treatment_input.2	treatment_IP	treatment_IP.1	treatment_IP.2
peak1	48	51	53	97	111	75	12	10	10	16	13	14
peak2	187	140	162	437	315	297	136	135	122	227	207	161
peak3	1966	1585	1655	4891	4504	3676	1337	1274	1425	2566	2999	2325
peak4	1187	960	960	2107	1986	1620	821	839	957	1189	1281	1072
peak5	144	159	161	351	320	272	164	151	191	283	287	269
peak6	866	795	1009	1995	1968	1750	1093	882	817	1519	1593	1413
peak7	369	360	342	706	668	600	378	378	423	530	609	514
peak8	43	45	43	133	115	95	16	13	19	35	25	36
peak9	117	135	111	280	257	237	161	158	173	271	267	242
peak10	181	156	164	417	416	374	235	247	249	384	417	360
peak11	317	320	288	600	555	436	262	255	270	382	437	338
peak12	179	164	176	499	402	377	196	177	218	360	394	341
peak13	158	157	190	470	413	366	183	189	215	343	404	291
peak14	187	168	185	519	466	368	135	107	137	290	280	254
peak15	72	76	86	213	139	178	97	71	79	187	160	139
peak16	124	112	110	222	213	174	113	112	126	192	180	150
peak17	15	11	21	36	32	36	54	53	59	112	101	86
peak18	14	21	22	45	41	38	78	76	85	166	173	140
peak19	25	22	21	58	38	50	65	78	70	143	130	124
peak20	128	140	116	280	250	192	196	190	206	320	348	286
peak21	75	44	52	163	168	133	86	63	93	171	210	170
peak22	72	54	76	140	150	118	113	110	106	193	210	149
peak23	364	324	342	530	595	506	432	433	391	599	683	570
peak24	128	116	144	225	257	207	194	196	231	276	293	239
peak25	137	129	159	361	327	276	263	261	295	485	519	424
peak26	253	190	203	531	510	406	260	257	300	532	500	477
peak27	42	42	39	90	89	94	16	20	9	33	25	27
peak28	153	114	138	332	307	237	147	136	152	209	223	181
peak29	343	327	344	676	583	572	392	368	396	538	537	491
peak30	670	575	601	1943	1844	1443	679	638	701	1534	1605	1296
peak31	46	43	42	110	92	85	21	16	14	32	37	21
peak32	64	55	46	132	92	89	79	94	93	132	128	131
peak33	29	31	33	96	82	71	30	49	44	87	90	81
peak34	80	59	61	150	141	118	189	201	207	222	279	226
peak35	98	78	83	258	236	175	176	202	228	445	492	389
peak36	136	102	120	265	262	219	265	251	274	377	459	453
peak37	123	99	92	203	174	201	89	81	94	109	138	119
peak38	233	186	150	596	567	429	152	169	184	319	376	290
peak39	216	158	179	446	413	343	170	187	204	312	339	297
peak40	69	56	62	165	140	114	77	77	94	133	155	110
peak41	66	51	68	259	228	187	82	91	97	197	230	173
peak42	540	415	462	916	922	891	125	134	124	182	236	181
peak43	199	137	154	453	405	317	888	866	954	1638	1533	1387
peak44	147	102	108	409	273	250	567	562	578	1152	1228	1018
peak45	254	234	208	598	582	468	284	256	299	499	559	478
peak46	67	55	64	163	168	128	60	48	68	133	162	135
peak47	121	80	87	196	210	141	107	104	116	158	184	178
peak48	174	138	140	367	377	288	176	165	175	311	336	286
peak49	267	248	249	729	674	573	436	457	486	897	985	775
peak50	140	172	157	392	331	314	290	265	266	425	502	401
peak51	68	47	53	138	104	86	104	103	98	178	217	171
peak52	57	58	62	141	140	105	118	134	109	191	197	163
peak53	50	47	42	111	79	79	70	69	71	121	143	86
peak54	263	197	194	358	343	264	140	141	166	226	230	183
peak55	53	42	49	181	121	82	70	71	80	153	151	127
peak56	246	208	199	552	508	396	358	293	376	611	570	510
peak57	176	170	142	427	422	349	176	164	177	346	330	299
peak58	867	580	757	2505	2142	1789	839	923	903	2028	2193	1697
peak59	77	54	66	188	155	120	93	88	97	154	172	139
peak60	166	141	173	452	401	324	286	334	330	571	562	513
peak61	31	24	27	102	88	73	31	38	42	71	79	82
peak62	105	108	124	272	285	228	166	117	95	268	323	244
peak63	25	24	28	141	124	99	38	26	17	100	127	89
peak64	1143	856	935	2735	2471	1936	858	874	887	1567	1678	1341
peak65	494	400	429	1116	1135	887	459	484	486	873	928	824
peak66	73	69	50	141	120	108	57	57	52	112	128	107
peak67	117	94	108	236	229	228	113	113	140	199	173	165
peak68	96	56	80	235	190	158	78	119	91	139	188	146
peak69	55	59	54	147	147	126	55	57	67	117	124	87
peak70	77	78	91	220	189	169	152	167	147	276	297	246
peak71	241	184	190	701	578	501	335	305	364	732	839	693
peak72	151	157	157	411	400	391	394	311	317	879	851	661
peak73	679	645	597	1211	1130	1007	1620	1478	1702	2178	2149	1980
peak74	40	39	37	94	104	59	78	73	81	119	128	113
peak75	96	79	93	270	222	188	167	179	166	328	318	289
peak76	52	36	51	120	109	101	77	82	78	139	141	132
peak77	157	145	153	403	370	319	179	204	218	400	411	343
peak78	167	154	167	303	285	212	188	193	218	230	243	190
peak79	18	21	25	84	97	63	36	36	49	105	110	85
peak80	41	27	37	111	81	85	44	58	75	114	101	91
peak81	51	34	37	107	98	81	57	55	45	89	106	94
peak82	86	66	66	135	128	106	111	86	122	163	157	146
peak83	185	153	124	290	296	253	185	190	215	319	292	284
peak84	105	70	70	264	239	173	107	109	107	212	221	198
peak85	85	82	93	239	249	206	95	88	111	199	233	200
peak86	278	222	239	608	590	476	466	469	494	727	738	642
peak87	49	46	57	164	132	115	139	138	127	327	322	267
peak88	156	118	155	457	397	300	164	181	188	363	376	312
peak89	194	157	183	372	386	314	357	372	419	459	485	410
peak90	256	228	280	535	482	478	290	280	293	491	434	392
peak91	483	388	397	980	981	782	527	535	585	990	1109	934
peak92	83	77	106	374	318	337	150	128	103	411	309	281
peak93	322	206	234	746	682	513	269	252	273	565	595	520
peak94	415	310	334	1043	1035	907	532	533	567	1066	1036	897
peak95	124	96	101	307	295	254	125	135	164	277	314	253
peak96	63	54	68	202	192	188	66	53	58	122	163	129
peak97	116	74	104	350	297	285	128	91	99	258	266	215
peak98	307	290	258	736	662	572	454	464	512	828	933	788
peak99	21	31	19	101	83	55	13	18	11	33	50	25
peak100	67	79	83	198	188	187	55	55	53	112	107	90
peak101	369	318	321	713	749	651	206	205	216	359	297	306
peak102	144	128	138	312	252	227	147	140	178	197	225	168
peak103	403	334	359	755	676	595	372	338	352	471	495	392
peak104	423	324	341	755	675	602	537	530	571	683	754	645
peak105	99	73	92	237	236	195	69	96	62	131	156	131
peak106	29	32	33	105	87	72	38	28	38	71	69	52
peak107	76	55	91	179	182	140	75	81	69	141	172	106
peak108	140	124	114	280	266	219	85	62	85	117	154	115
peak109	192	184	189	338	386	298	104	110	102	170	189	137
peak110	106	111	114	333	304	281	53	54	55	134	127	80
peak111	156	151	142	339	321	275	76	96	81	125	124	100
peak112	211	323	295	681	643	595	292	260	297	622	596	509
peak113	83	62	76	152	108	116	127	107	155	178	202	170
peak114	135	109	116	253	287	242	208	195	216	356	378	320
peak115	117	73	70	203	197	159	142	143	146	236	244	223
peak116	102	88	92	180	166	204	118	154	149	188	235	237
peak117	108	95	83	265	275	206	35	22	36	52	50	56
peak118	331	249	282	788	689	599	373	437	499	793	837	711
peak119	110	88	82	296	268	221	137	137	147	307	294	261
peak120	74	73	107	189	177	126	176	123	118	273	270	232
peak121	108	79	106	236	238	173	218	247	237	303	330	274
peak122	40	41	53	159	141	125	47	50	42	90	86	95
peak123	93	69	71	170	174	141	99	122	136	168	184	174
peak124	284	216	242	591	611	538	274	257	277	455	450	414
peak125	594	467	523	1007	996	822	403	455	436	599	578	525
peak126	92	73	98	225	204	187	89	102	110	179	211	182
peak127	73	67	71	121	154	145	78	97	88	149	127	128
peak128	240	185	167	588	555	409	271	209	274	559	604	524
peak129	74	68	80	289	236	200	81	88	86	174	200	146
peak130	221	207	249	454	464	411	353	387	436	564	593	533
peak131	112	92	95	203	228	164	67	81	76	114	103	86
peak132	133	102	116	256	220	248	112	114	135	185	224	192
peak133	92	99	94	381	349	283	88	91	62	257	276	197
peak134	590	537	555	1673	1437	1222	546	539	601	1129	1224	1056
peak135	203	191	198	351	324	252	177	183	203	279	289	259
peak136	3493	3401	3407	7538	7682	6437	2785	2642	3068	4735	5166	4361
peak137	73	64	67	185	154	144	77	65	73	131	147	120
peak138	71	59	98	189	169	144	57	57	58	104	118	79
peak139	38	29	37	61	68	43	105	112	139	153	174	146
peak140	40	27	48	76	68	64	192	171	202	263	315	262
peak141	40	37	30	99	91	72	31	33	34	50	65	57
peak142	52	54	50	121	134	88	59	39	45	84	89	87
peak143	63	52	42	156	139	103	55	54	51	105	107	100
peak144	313	260	295	857	697	706	307	333	341	689	738	578
peak145	57	50	60	141	126	103	29	21	30	37	43	35
peak146	169	151	161	387	374	330	160	137	153	207	218	213
peak147	278	206	259	742	765	573	272	328	346	670	701	603
peak148	170	129	137	362	322	276	79	94	99	161	199	149
peak149	186	139	185	441	407	376	113	116	116	192	194	148
peak150	108	99	96	304	275	229	131	131	164	241	249	257
peak151	217	176	199	560	492	424	361	453	393	613	613	610
peak152	294	218	230	851	823	638	431	442	503	969	1104	951
peak153	170	125	154	436	385	314	129	117	135	230	251	220
peak154	967	783	804	2565	2398	2074	927	902	1080	1996	2194	1722
peak155	113	122	111	227	199	174	148	113	109	216	210	174
peak156	24	27	26	104	85	73	16	26	23	47	50	34
peak157	349	350	378	612	610	541	375	402	411	479	495	468
peak158	119	104	106	293	260	211	35	40	42	59	61	53
peak159	269	254	275	602	563	515	81	89	92	146	158	140
peak160	88	104	151	718	619	669	194	102	105	699	736	525
peak161	231	188	209	592	561	453	271	300	336	550	591	512
peak162	148	125	129	270	266	223	142	172	229	233	241	207
peak163	267	272	269	786	638	645	392	424	476	684	800	671
peak164	438	421	440	919	920	695	614	601	659	971	1120	891
peak165	29	31	30	67	71	93	25	29	20	47	53	47
peak166	50	37	38	108	106	111	32	50	53	83	94	60
peak167	39	31	34	91	80	78	45	53	51	100	131	67
peak168	181	166	166	304	319	267	164	184	194	269	293	294
peak169	56	36	60	152	110	89	44	46	64	92	128	99
peak170	132	99	134	241	281	256	75	68	60	105	117	99
peak171	380	352	367	758	764	745	181	149	176	289	264	252
peak172	635	583	609	1297	1267	1103	252	225	242	339	424	354
peak173	267	179	236	655	530	450	178	199	198	330	364	261
peak174	158	133	129	402	386	337	251	225	260	468	496	460
peak175	148	116	139	436	399	316	109	136	120	221	238	181
peak176	31	36	43	139	118	96	51	55	47	90	99	82
peak177	99	93	78	183	199	131	76	71	58	98	88	68
peak178	770	671	675	1979	1856	1607	1060	1009	1104	1823	2066	1747
peak179	1132	1106	1362	1990	2265	1970	1170	919	931	1686	1705	1693
peak180	82	47	66	176	163	119	50	36	69	61	77	59
peak181	167	149	132	359	312	254	93	103	113	203	217	159
peak182	121	86	118	269	270	247	105	85	104	160	186	150
peak183	116	80	85	176	172	137	74	66	81	128	145	121
peak184	199	150	152	431	394	329	276	295	284	364	408	366
peak185	192	187	172	377	388	302	262	257	267	407	475	350
peak186	289	254	256	807	653	565	190	204	220	396	431	346
peak187	310	317	320	596	650	577	587	625	657	799	943	785
peak188	573	437	566	1346	1263	1104	626	586	657	1198	1208	1020
peak189	167	166	228	563	554	480	310	268	238	619	630	503
peak190	398	298	349	739	691	587	184	281	304	364	409	351
peak191	420	371	397	1052	934	835	311	315	333	599	690	575
peak192	933	717	833	2218	2118	1732	902	853	945	1723	1877	1585
peak193	246	192	232	622	604	534	337	364	406	639	718	561
peak194	76	81	92	160	147	120	120	120	141	155	163	139
peak195	119	85	113	345	340	250	154	122	188	260	328	302
peak196	157	107	129	389	346	308	182	199	205	374	394	362
peak197	92	84	78	238	194	148	130	85	91	161	185	162
peak198	66	53	52	176	157	125	93	79	89	181	175	150
peak199	82	71	68	202	138	150	132	105	130	216	247	208
peak200	58	52	44	156	149	132	83	76	83	144	180	145
peak201	154	144	156	260	262	231	97	103	123	130	119	127
peak202	402	308	359	892	786	641	555	689	729	1016	1062	913
peak203	142	105	107	347	271	217	210	182	172	385	405	299
peak204	71	59	86	179	173	145	135	109	124	259	267	204
peak205	121	86	90	268	279	191	193	186	227	350	382	335
peak206	116	97	115	285	284	237	228	195	212	463	426	381
peak207	198	182	157	656	586	438	420	392	373	911	869	734
peak208	242	196	220	730	632	509	485	465	536	1032	1072	819
peak209	146	138	123	302	311	252	279	270	299	476	485	430
peak210	66	56	88	197	200	179	75	100	84	126	170	146
peak211	80	71	85	186	178	128	66	84	92	142	157	164
peak212	79	72	101	181	173	157	100	109	92	103	135	112
peak213	46	30	40	101	89	81	52	70	73	105	122	106
peak214	57	40	48	123	86	76	73	92	78	114	132	131
peak215	110	87	88	297	244	202	131	167	139	282	299	241
peak216	271	271	269	768	725	644	203	220	216	478	479	360
peak217	267	189	213	530	381	395	119	139	105	199	189	173
peak218	69	60	51	141	131	113	69	86	85	95	113	112
peak219	43	47	45	160	163	116	46	57	47	99	124	112
peak220	411	322	414	1092	953	897	479	504	512	973	1037	880
peak221	148	157	145	546	481	402	33	51	36	120	127	85
peak222	84	73	106	266	207	171	19	36	28	55	42	40
peak223	54	51	65	230	209	180	15	26	13	41	38	28
peak224	213	156	184	363	332	263	53	50	56	76	79	73
peak225	35	32	33	98	110	71	46	69	51	120	138	89
peak226	29	29	26	89	89	63	60	56	67	95	92	99
peak227	38	35	30	60	66	40	55	54	57	94	118	104
peak228	35	30	36	116	86	61	49	59	54	96	103	80
peak229	238	154	223	490	472	391	230	264	262	360	361	356
peak230	82	62	88	197	173	151	123	115	133	204	214	196
peak231	61	58	49	130	105	89	51	48	53	83	69	67
peak232	115	85	115	227	221	213	90	92	76	143	138	136
peak233	453	360	401	1072	968	803	1823	2105	2024	3165	3190	2770
peak234	53	48	65	166	152	111	25	29	23	50	52	33
peak235	185	159	192	525	498	377	174	179	188	363	434	355
peak236	46	31	36	108	82	93	29	32	36	50	67	47
peak237	69	71	86	235	208	202	93	75	75	255	251	202
peak238	289	238	270	563	549	433	162	181	160	287	302	263
peak239	139	139	147	242	266	190	175	162	202	265	274	260
peak240	177	122	155	355	315	273	230	224	242	366	412	304
peak241	106	141	161	327	316	270	143	122	102	206	202	158
peak242	55	89	118	142	147	128	86	39	50	86	65	63
peak243	105	94	111	400	302	291	154	151	161	337	403	287
peak244	199	165	211	401	410	364	207	169	200	281	295	256
peak245	123	108	109	276	280	243	139	139	126	202	222	196
peak246	73	66	77	110	125	87	87	81	105	79	81	75
peak247	1421	1026	1309	3106	2571	2294	631	582	581	1021	988	791
peak248	350	319	332	710	709	566	392	344	373	619	627	544
peak249	336	256	295	595	596	518	348	344	377	489	502	433
peak250	39	26	38	114	94	101	47	34	28	63	82	66
peak251	310	250	275	474	493	401	574	486	599	682	731	654
peak252	94	79	80	173	171	153	89	85	84	136	144	122
peak253	284	269	320	623	613	551	408	431	419	703	785	703
peak254	229	162	184	539	454	392	124	149	131	240	297	238
peak255	291	237	273	766	663	565	199	203	201	364	440	319
peak256	80	56	65	146	168	140	102	108	103	202	201	197
peak257	195	155	168	408	387	296	292	274	316	543	594	449
peak258	101	71	70	150	189	152	113	93	138	168	182	155
peak259	62	46	42	163	118	108	209	245	232	419	486	439
peak260	323	286	294	611	584	478	176	168	197	247	296	216
peak261	234	195	237	635	552	507	160	139	150	297	299	295
peak262	734	627	674	1666	1576	1358	218	174	206	425	401	324
peak263	164	126	167	492	447	367	253	282	264	531	523	443
peak264	30	26	26	86	69	48	36	39	34	84	86	58
peak265	99	87	127	245	218	218	139	148	138	162	192	167
peak266	140	99	113	351	293	214	121	119	112	188	181	163
peak267	76	41	56	141	84	71	73	90	93	149	161	131
peak268	142	95	101	330	315	252	95	120	103	203	238	205
peak269	481	384	435	1669	1389	1203	434	430	425	994	1149	867
peak270	136	75	81	318	311	228	96	122	133	194	259	185
peak271	46	31	45	114	88	73	43	54	69	90	106	88
peak272	164	150	141	252	281	233	98	97	97	187	128	143
peak273	55	54	53	117	121	117	59	55	62	89	112	92
peak274	380	331	368	601	643	487	249	242	296	345	383	343
peak275	374	297	324	1146	1007	868	545	553	587	1153	1328	1119
peak276	64	53	79	161	155	122	86	83	70	164	152	127
peak277	58	44	49	141	103	90	68	75	68	138	160	121
peak278	82	93	97	253	200	181	109	122	132	236	205	185
peak279	81	72	84	173	132	136	117	124	116	138	143	121
peak280	151	102	119	407	334	305	125	128	157	289	313	252
peak281	149	120	100	473	445	389	134	124	126	316	333	256
peak282	105	94	106	231	222	181	129	112	94	143	152	144
peak283	1101	916	1060	3419	2963	2697	1148	1010	1007	2549	2683	1994
peak284	48	51	45	95	128	87	48	45	55	77	99	74
peak285	83	44	62	215	178	155	47	57	55	123	118	88
peak286	63	65	67	201	166	121	56	49	44	68	71	59
peak287	63	51	54	206	208	166	32	38	42	85	75	62
peak288	60	51	54	201	157	138	65	66	64	144	128	93
peak289	281	323	335	892	869	754	505	387	434	954	1004	800
peak290	104	96	100	234	196	141	71	79	77	118	134	92
peak291	108	99	107	326	283	255	158	131	161	265	293	257
peak292	322	252	296	1239	1023	870	304	338	326	850	922	748
peak293	349	297	320	856	744	585	435	424	409	673	760	647
peak294	64	66	79	166	173	132	139	155	170	230	225	207
peak295	213	194	188	660	568	453	374	438	440	747	771	640
peak296	141	92	114	402	342	260	145	164	165	330	352	304
peak297	182	146	163	597	531	388	234	252	270	620	635	482
peak298	47	40	37	146	110	82	56	64	67	110	138	107
peak299	76	66	77	150	104	100	69	59	68	113	128	105
peak300	117	95	112	310	282	214	130	148	157	273	295	241
peak301	93	107	122	242	205	179	125	129	136	174	204	171
peak302	47	36	37	143	106	89	68	87	92	130	131	136
peak303	43	54	53	116	83	78	79	91	94	116	109	94
peak304	635	567	678	1397	1366	1268	1186	915	842	1733	1741	1393
peak305	1372	1000	1253	2903	2550	2252	1855	1921	1948	3253	3266	2636
peak306	234	176	200	595	477	441	379	393	393	646	765	628
peak307	159	114	143	383	296	228	155	171	157	266	268	221
peak308	137	185	172	268	281	242	139	122	145	182	200	208
peak309	122	101	127	322	277	223	161	157	158	313	320	259
peak310	60	44	59	176	167	153	55	59	66	107	142	100
peak311	142	105	105	329	308	264	96	108	128	219	229	191
peak312	100	98	93	196	170	145	111	135	118	180	182	163
peak313	67	42	50	140	106	99	68	86	84	113	116	116
peak314	115	78	75	333	250	237	113	116	134	280	324	251
peak315	35	31	32	124	98	76	47	45	53	105	103	83
peak316	106	74	108	311	255	198	116	135	131	253	278	275
peak317	84	54	68	250	168	171	77	102	96	192	248	166
peak318	56	61	56	195	174	118	63	63	75	131	136	144
peak319	25	23	32	121	101	82	29	33	50	93	80	79
peak320	89	96	83	183	182	148	68	55	69	78	72	64
peak321	61	47	55	208	176	136	82	82	97	148	170	126
peak322	41	38	40	113	110	89	63	60	56	117	100	104
peak323	168	119	122	304	271	262	94	108	91	201	191	163
peak324	40	39	30	107	84	79	28	32	32	41	34	38
peak325	68	51	58	177	170	143	49	38	52	85	99	68
peak326	185	118	158	560	460	375	111	104	102	249	249	209
peak327	151	108	129	386	336	259	142	160	139	271	258	216
peak328	121	105	123	286	233	204	136	146	135	248	254	196
peak329	214	212	222	590	537	414	614	610	614	1143	1266	1035
peak330	18	25	31	60	53	40	65	77	74	164	122	119
peak331	479	366	398	893	783	700	825	925	992	1242	1292	1169
peak332	1145	895	1074	4171	3436	2821	1617	1688	1734	4041	4520	3434
peak333	205	164	195	409	408	350	157	157	179	250	272	223
peak334	101	68	99	317	292	233	95	97	80	222	222	148
peak335	108	58	89	308	281	227	92	101	101	212	243	180
peak336	108	86	97	249	194	184	42	65	57	122	127	102
peak337	119	94	101	333	269	240	77	91	86	130	159	131
peak338	161	113	142	305	239	187	95	99	127	160	142	149
peak339	235	227	235	552	528	477	216	232	247	422	426	357
peak340	290	281	307	473	478	435	245	223	295	416	417	372
peak341	267	215	256	621	624	539	210	218	271	405	447	396
peak342	180	112	159	339	313	252	153	170	164	307	310	250
peak343	415	340	434	833	601	543	467	511	526	585	644	487
peak344	61	42	45	118	112	117	48	67	59	83	101	92
peak345	407	333	337	939	854	744	439	474	520	816	836	741
peak346	290	218	280	953	882	812	226	258	287	634	695	607
peak347	45	40	44	131	103	72	24	24	37	35	45	34
peak348	63	50	57	171	170	109	42	33	30	54	73	49
peak349	54	52	45	187	150	129	18	22	28	66	71	45
peak350	356	257	300	578	597	494	146	150	164	223	254	195
peak351	91	96	95	217	174	185	54	43	44	54	94	78
peak352	185	170	188	437	430	354	214	223	229	414	406	355
peak353	50	34	41	157	131	83	61	61	59	132	126	98
peak354	73	63	60	170	154	130	179	198	205	323	413	316
peak355	133	141	149	439	352	271	318	360	333	624	703	627
peak356	224	161	161	378	372	350	292	302	279	469	458	373
peak357	132	143	134	294	251	241	271	250	249	401	487	399
peak358	77	80	73	108	132	128	188	166	206	265	282	239
peak359	75	75	72	151	151	143	91	109	120	172	200	172
peak360	145	144	137	285	279	265	172	191	237	304	322	284
peak361	122	88	89	296	272	221	109	136	149	254	291	272
peak362	161	123	133	457	400	341	234	235	259	425	501	388
peak363	67	58	85	148	152	162	28	31	38	66	68	62
peak364	49	48	51	183	180	151	34	45	45	113	138	98
peak365	49	64	48	169	125	119	59	44	56	95	102	78
peak366	73	66	73	137	117	113	64	49	61	85	125	82
peak367	357	322	354	1183	1091	869	409	428	436	901	1000	831
peak368	343	276	356	772	623	569	461	460	511	829	789	688
peak369	454	363	393	1184	1062	872	663	574	667	1129	1203	957
peak370	72	70	77	175	113	108	60	60	58	80	82	87
peak371	598	468	530	1653	1389	1210	852	934	1047	1740	1932	1616
peak372	345	300	306	864	804	640	487	547	546	974	1074	951
peak373	50	45	52	163	123	128	66	65	70	117	155	114
peak374	31	33	18	121	93	85	14	21	27	53	58	51
peak375	44	34	37	127	124	100	48	76	58	135	148	109
peak376	37	25	33	125	105	79	46	56	48	110	121	108
peak377	617	460	532	1405	1397	1126	813	890	894	1510	1738	1457
peak378	74	77	59	158	181	143	86	121	140	159	155	136
peak379	318	263	293	743	657	548	351	392	360	706	727	614
peak380	382	277	346	780	650	641	201	208	185	314	369	305
peak381	230	196	250	575	508	392	228	271	301	396	389	355
peak382	213	207	204	588	545	455	252	273	317	504	546	485
peak383	102	91	104	303	293	229	75	104	109	197	247	180
peak384	131	116	131	403	393	335	147	133	157	272	294	246
peak385	27	23	26	31	42	37	97	121	108	208	233	201
peak386	79	73	75	97	95	95	190	174	198	249	300	301
peak387	103	89	76	211	168	170	57	44	47	82	90	84
peak388	220	185	190	644	535	456	145	153	143	267	318	231
peak389	202	141	149	386	351	284	133	108	164	227	256	195
peak390	439	327	378	1285	1083	943	383	384	371	726	839	694
peak391	389	305	328	752	725	584	323	331	309	524	555	469
peak392	149	103	129	293	296	220	127	144	129	211	227	203
peak393	38	31	38	117	104	84	36	32	45	68	67	62
peak394	165	139	129	370	313	272	133	132	171	273	282	223
peak395	83	71	68	216	138	129	59	54	60	100	104	86
peak396	29	20	19	99	98	62	16	35	38	49	59	57
peak397	45	30	32	94	75	63	58	51	59	110	117	86
peak398	171	112	158	345	347	298	244	255	290	440	459	407
peak399	129	89	106	316	267	213	89	102	86	163	195	146
peak400	189	185	186	523	449	374	314	304	321	638	651	551
peak401	473	360	348	1310	1048	843	802	882	893	1683	1721	1497
peak402	47	30	48	127	114	87	60	79	73	131	147	111
peak403	259	162	228	444	415	375	278	305	330	455	497	458
peak404	130	146	113	254	247	224	171	130	128	242	284	243
peak405	112	84	104	262	237	182	128	122	129	223	230	225
peak406	62	52	66	144	136	128	121	151	170	191	261	214
peak407	33	26	25	98	75	54	27	28	23	55	68	46
peak408	140	135	120	301	229	213	130	120	165	224	240	204
peak409	277	253	269	468	477	408	291	257	280	400	423	368
peak410	305	252	266	766	715	632	226	221	236	427	426	361
peak411	101	84	72	156	143	117	117	140	167	187	205	160
peak412	52	35	39	109	125	99	241	253	246	416	480	388
peak413	232	201	200	514	469	418	318	306	324	486	482	439
peak414	101	94	120	230	204	180	64	58	76	112	99	76
peak415	221	174	171	454	433	384	93	117	110	242	210	182
peak416	131	132	137	493	413	351	155	155	172	351	407	298
peak417	201	172	171	498	442	387	195	205	254	415	454	325
peak418	25	38	50	114	93	87	76	29	35	115	116	94
peak419	737	630	724	2060	1872	1621	919	892	1142	1861	2001	1678
peak420	85	84	74	140	136	105	144	115	134	193	233	189
peak421	218	153	186	520	507	383	274	274	313	509	554	508
peak422	97	76	87	210	180	157	118	145	160	206	202	202
peak423	161	110	141	359	319	237	235	254	242	245	256	246
peak424	150	136	138	369	312	299	153	123	161	266	264	206
peak425	900	674	761	2350	2209	1776	1023	1053	1054	2068	2118	1810
peak426	784	778	765	1586	1559	1396	1014	977	1053	1458	1581	1380
peak427	126	97	112	348	333	261	113	132	149	236	246	213
peak428	74	56	65	238	229	181	98	93	86	230	254	164
peak429	34	32	30	89	90	51	12	18	19	31	29	24
peak430	66	49	71	155	149	138	63	78	81	138	144	143
peak431	299	227	268	584	494	443	283	262	315	419	469	432
peak432	117	129	114	215	210	179	116	143	146	196	210	161
peak433	240	158	192	433	464	357	202	197	210	365	382	311
peak434	108	80	90	225	234	169	84	101	106	159	188	138
peak435	136	97	89	208	195	184	94	113	116	183	185	164
peak436	214	186	188	466	379	346	199	183	206	355	379	331
peak437	495	448	457	1330	1202	1025	528	488	514	944	1015	815
peak438	242	184	197	460	384	305	120	112	130	207	212	167
peak439	211	149	164	571	488	420	148	213	212	356	410	295
peak440	376	327	300	819	770	609	366	383	314	626	654	517
peak441	38	34	47	98	102	90	27	27	30	31	43	29
peak442	37	35	29	125	106	87	23	29	21	47	52	38
peak443	493	371	414	1028	940	812	1067	1008	1096	1697	1837	1570
peak444	60	47	52	144	122	117	61	55	46	84	82	52
peak445	713	550	642	2315	1896	1612	997	1065	1064	2148	2276	1852
peak446	240	211	221	546	498	432	203	190	189	307	326	266
peak447	434	353	453	1224	1155	993	411	357	397	791	864	683
peak448	420	308	330	943	807	639	619	666	701	1005	1053	928
peak449	612	485	560	1632	1503	1202	997	955	1036	1865	1968	1650
peak450	348	281	314	667	624	494	127	114	124	180	180	149
peak451	398	296	350	839	749	694	164	161	197	314	300	241
peak452	176	150	168	391	331	295	99	85	65	123	132	119
peak453	311	283	321	556	561	472	297	294	303	426	468	391
peak454	455	387	390	772	741	644	360	347	387	517	602	459
peak455	393	303	400	857	849	638	342	313	333	505	518	521
peak456	215	221	178	462	380	325	138	131	137	251	224	167
peak457	273	250	253	893	794	620	186	172	178	424	454	378
peak458	112	138	113	231	169	156	80	82	85	83	103	83
peak459	157	155	137	361	309	297	46	51	62	100	111	95
peak460	109	90	85	260	238	177	82	93	67	175	174	140
peak461	106	73	85	246	228	176	80	78	93	184	167	161
peak462	117	74	81	338	277	194	99	107	129	200	234	194
peak463	39	31	36	124	94	69	40	28	46	76	93	76
peak464	220	172	183	437	378	344	274	295	300	392	368	316
peak465	84	54	67	170	143	143	80	91	96	145	173	138
peak466	294	216	258	707	623	499	355	360	339	603	638	510
peak467	143	128	134	330	249	271	116	132	158	217	188	205
peak468	60	48	55	146	134	100	80	102	82	141	120	110
peak469	238	232	229	703	725	595	118	117	155	315	352	287
peak470	49	49	44	109	73	67	33	34	30	40	37	34
peak471	129	122	150	290	302	227	166	134	166	257	283	223
peak472	156	129	142	292	306	234	151	161	151	275	284	290
peak473	1192	964	1043	2803	2461	2088	2147	2063	2357	3428	3443	2927
peak474	180	145	147	481	369	309	274	322	309	604	580	496
peak475	268	242	237	729	612	565	485	490	470	1067	1034	841
peak476	210	193	200	391	341	292	236	211	182	329	290	255
peak477	537	454	460	1380	1148	1035	635	540	551	1058	987	769
peak478	563	415	517	1634	1362	1139	619	554	596	1264	1170	906
peak479	549	517	564	1230	1077	873	641	580	532	1034	989	722
peak480	231	184	216	526	446	423	287	291	284	502	534	451
peak481	455	325	401	987	970	797	476	495	542	931	981	872
peak482	118	112	99	259	248	206	113	116	134	184	197	180
peak483	204	209	270	679	537	623	254	163	141	391	394	272
peak484	585	463	477	1368	1325	1097	821	838	839	1366	1484	1237
peak485	49	41	35	109	111	93	59	59	55	123	124	120
peak486	141	109	130	301	273	223	207	228	195	406	467	346
peak487	220	156	200	576	485	422	289	322	322	647	739	526
peak488	470	407	415	1114	1123	760	568	512	573	1027	1112	931
peak489	118	98	109	304	251	196	117	98	113	182	185	153
peak490	247	206	188	446	410	334	225	199	222	271	275	264
peak491	64	64	58	167	150	119	45	45	36	70	84	68
peak492	148	122	143	414	369	292	145	113	167	271	316	233
peak493	121	88	117	206	184	176	114	103	108	150	177	135
peak494	153	131	160	286	276	252	182	135	160	280	271	266
peak495	296	259	238	536	513	454	297	250	341	470	458	440
peak496	183	128	158	489	412	348	82	98	115	189	187	148
peak497	73	44	45	165	122	124	110	145	150	224	255	220
peak498	213	179	241	493	434	350	233	214	202	385	391	309
peak499	143	124	134	269	260	252	97	106	116	114	136	108
peak500	369	270	314	859	826	692	335	362	337	579	642	591
peak501	378	268	323	677	648	525	208	213	224	267	276	263
peak502	59	43	67	188	172	155	64	63	48	120	153	115
peak503	399	307	370	820	761	670	228	234	231	390	467	329
peak504	436	360	415	1290	1112	911	533	586	568	1212	1163	1011
peak505	68	71	80	193	177	149	38	33	30	53	51	39
peak506	188	209	263	561	525	419	309	283	262	525	567	458
peak507	73	47	49	241	220	162	106	98	93	212	250	190
peak508	753	542	621	1576	1500	1231	768	891	956	1475	1600	1392
peak509	209	152	175	466	472	349	253	266	263	436	482	438
peak510	46	28	38	144	124	96	23	18	19	35	26	42
peak511	46	42	41	119	141	96	56	33	49	102	121	86
peak512	150	148	148	400	338	350	231	226	216	459	519	413
peak513	220	178	231	500	454	358	292	304	346	510	530	470
peak514	185	116	175	503	401	358	146	143	141	268	309	225
peak515	79	75	67	200	179	143	70	71	88	124	120	107
peak516	136	101	107	299	273	202	186	190	210	296	379	330
peak517	249	309	284	467	394	368	197	194	198	226	282	239
peak518	42	33	36	137	128	99	54	46	52	80	87	67
peak519	67	74	84	134	134	120	70	83	79	106	124	101
peak520	243	235	235	627	540	428	328	414	375	657	633	626
peak521	750	529	555	1136	1158	1004	959	987	1093	1444	1403	1332
peak522	186	128	141	392	342	311	186	216	230	333	337	277
peak523	229	193	190	592	519	479	374	387	413	774	837	726
peak524	384	263	327	932	809	680	342	332	338	638	637	551
peak525	83	67	56	210	179	155	62	83	71	150	190	151
peak526	126	74	108	289	249	189	75	70	85	172	163	122
peak527	71	42	53	158	138	114	50	42	62	92	78	78
peak528	125	100	107	396	321	313	108	116	98	229	253	225
peak529	61	52	73	167	140	132	63	56	57	97	102	89
peak530	119	92	107	235	225	185	87	102	99	142	154	120
peak531	13	21	20	55	60	56	26	27	24	70	121	73
peak532	245	153	201	548	459	382	97	98	112	155	178	147
peak533	52	44	33	135	108	106	51	64	89	103	152	96
peak534	90	56	86	208	184	152	66	70	71	102	116	100
peak535	83	65	61	164	136	122	55	59	46	92	94	81
peak536	215	169	212	474	448	411	138	163	144	266	279	286
peak537	75	85	84	209	180	149	58	74	74	124	132	127
peak538	71	55	60	255	217	148	47	50	55	96	130	89
peak539	445	349	356	1291	1180	961	373	407	432	915	891	740
peak540	198	145	193	521	454	429	240	277	302	458	487	428
peak541	430	370	368	1059	951	827	817	840	953	1565	1646	1419
peak542	100	97	107	282	292	268	229	260	243	441	483	417
peak543	173	160	169	348	301	257	141	162	143	235	261	217
peak544	104	94	98	341	275	240	120	112	115	200	249	198
peak545	178	155	153	617	553	394	230	256	275	563	645	553
peak546	268	185	247	807	664	553	303	337	317	663	727	592
peak547	54	40	37	111	78	105	43	31	36	66	73	56
peak548	1527	1285	1367	3020	2884	2422	1435	1364	1479	2119	2259	1887
peak549	588	605	657	1179	1177	1037	620	568	643	901	1000	830
peak550	69	44	77	221	193	138	41	78	80	147	171	129
peak551	287	270	256	896	791	707	426	468	441	881	956	840
peak552	83	88	86	258	183	164	90	116	105	213	227	175
peak553	399	364	411	933	877	757	709	660	611	1286	1275	1015
peak554	917	806	899	2950	2713	2481	1705	1597	1663	3584	3839	3018
peak555	171	127	159	303	268	279	177	197	190	261	258	210
peak556	122	68	81	211	155	123	295	351	314	449	503	331
peak557	79	38	72	143	117	91	210	230	214	278	279	223
peak558	90	61	62	197	133	107	237	230	250	336	413	304
peak559	601	558	616	1639	1374	1125	657	612	614	1057	1116	880
peak560	712	523	569	1680	1340	1122	561	589	572	1031	1111	876
peak561	1523	1137	1210	3689	3276	2567	1990	2109	1918	3769	3926	3051
peak562	40	38	35	99	84	53	27	37	34	78	88	49
peak563	87	69	54	190	232	168	77	73	87	140	138	117
peak564	39	39	41	107	105	102	46	52	75	108	122	103
peak565	68	43	65	279	201	168	56	65	67	163	211	164
peak566	227	200	218	732	653	496	335	333	324	669	697	554
peak567	262	200	234	681	618	523	347	388	357	690	709	588
peak568	117	93	106	263	229	200	121	161	185	243	283	225
peak569	133	85	114	298	282	248	147	178	187	321	332	266
peak570	367	330	357	934	863	765	481	449	529	1015	1079	895
peak571	72	59	61	145	135	96	52	42	48	93	97	82
peak572	70	49	68	153	172	132	47	52	53	84	93	67
peak573	102	103	82	291	221	240	103	90	108	224	239	197
peak574	79	58	75	134	148	119	89	90	90	174	173	159
peak575	90	67	71	239	186	139	82	97	101	196	218	190
peak576	60	50	49	125	103	92	72	85	78	123	152	114
peak577	967	895	964	1795	1829	1648	725	748	731	1038	1089	865
peak578	814	950	981	1806	1865	1515	680	626	583	1074	1058	866
peak579	26	24	27	104	69	55	16	20	21	54	31	39
peak580	88	74	56	210	204	169	87	113	138	151	172	157
peak581	119	128	122	326	288	246	148	138	145	219	254	193
peak582	178	195	199	310	319	304	174	139	182	289	269	249
peak583	525	411	438	1324	1209	1022	387	396	416	759	765	657
peak584	85	85	86	238	205	174	39	29	40	54	52	34
peak585	94	42	73	233	220	169	24	23	23	50	51	38
peak586	78	59	78	237	185	158	72	83	70	123	128	124
peak587	51	48	53	88	72	79	18	24	22	41	28	22
peak588	197	165	174	500	467	385	122	128	132	203	267	221
peak589	308	233	257	638	624	506	195	176	186	336	367	282
peak590	148	120	121	340	318	248	94	113	91	170	174	136
peak591	125	110	91	301	262	207	83	87	82	111	138	123
peak592	154	115	164	336	323	248	106	150	125	212	234	182
peak593	201	118	125	410	353	299	83	88	71	139	135	124
peak594	105	66	76	282	216	165	47	50	50	80	80	65
peak595	41	31	34	123	117	93	62	71	71	129	165	151
peak596	39	17	23	67	52	41	42	58	54	81	64	102
peak597	88	61	75	240	203	139	100	92	129	207	225	192
peak598	155	139	159	366	363	279	146	179	195	278	249	245
peak599	261	184	209	525	466	367	244	256	269	408	449	403
peak600	298	233	258	661	598	469	282	335	338	478	513	403
peak601	57	44	45	183	180	132	70	63	74	119	135	173
peak602	67	47	65	144	123	109	49	54	48	125	117	89
peak603	71	65	49	183	164	111	52	49	57	103	113	85
peak604	88	74	65	174	175	140	67	55	72	115	108	95
peak605	56	30	53	130	112	97	74	88	56	133	120	123
peak606	75	47	64	178	162	113	93	76	82	145	168	119
peak607	69	58	79	247	215	185	78	101	116	190	212	219
peak608	72	67	65	198	167	118	75	72	90	123	176	147
peak609	58	49	51	116	96	107	22	26	24	38	47	41
peak610	51	45	58	165	146	133	84	73	88	166	166	131
peak611	108	78	88	253	241	246	127	129	163	245	245	228
peak612	127	118	133	273	274	268	164	189	181	292	360	276
peak613	119	83	89	316	260	211	47	49	45	95	94	76
peak614	72	52	60	149	121	104	31	21	44	36	40	40
peak615	103	78	78	239	192	200	42	37	46	73	78	61
peak616	164	150	158	278	288	218	182	157	209	271	338	259
peak617	64	40	51	164	135	94	53	64	64	141	133	137
peak618	307	202	217	783	752	560	331	302	329	587	787	649
peak619	111	103	110	299	279	225	119	116	137	189	235	201
peak620	95	73	86	210	221	165	92	111	109	179	189	181
peak621	169	110	125	329	315	226	174	152	158	230	219	235
peak622	133	125	139	318	332	272	168	160	201	302	321	241
peak623	144	117	120	306	252	224	135	114	122	192	204	161
peak624	89	77	77	222	153	155	93	109	95	129	130	121
peak625	88	81	80	239	212	185	169	196	183	353	435	331
peak626	49	59	48	131	146	113	127	134	131	214	246	203
peak627	170	177	205	477	487	394	296	223	257	463	467	357
peak628	339	308	310	810	809	646	387	398	411	755	766	682
peak629	148	112	118	479	356	332	107	107	101	226	242	192
peak630	19	13	12	38	47	55	142	180	180	332	346	276
peak631	28	23	34	82	70	67	36	41	36	83	90	70
peak632	57	51	50	119	111	115	52	52	56	125	96	109
peak633	64	32	44	191	166	132	59	56	55	144	133	125
peak634	149	113	134	412	348	290	172	173	195	378	354	288
peak635	136	101	108	328	298	231	181	160	183	344	403	284
peak636	84	56	80	222	183	161	65	59	68	110	130	103
peak637	39	34	30	151	119	97	63	71	67	141	192	146
peak638	128	109	152	397	376	285	151	157	179	256	303	232
peak639	52	61	66	127	113	111	85	56	67	112	118	94
peak640	142	167	146	342	338	311	165	160	172	282	307	245
peak641	74	59	70	158	138	100	84	83	99	140	177	116
peak642	51	28	34	103	89	86	37	53	57	89	134	87
peak643	88	84	74	190	188	136	124	120	132	186	209	214
peak644	84	72	76	173	168	155	108	112	114	177	186	167
peak645	127	95	118	242	235	168	92	93	95	114	109	98
peak646	168	127	118	382	319	275	101	108	103	180	215	169
peak647	234	161	177	497	398	347	143	163	138	221	230	200
peak648	124	54	90	156	161	133	60	56	62	97	103	93
peak649	78	50	65	216	195	174	85	96	116	209	241	168
peak650	287	274	279	543	486	432	304	212	290	420	444	405
peak651	161	115	111	386	362	286	158	165	176	301	277	257
peak652	129	101	107	344	268	231	138	169	146	217	251	202
peak653	91	62	72	182	160	162	87	83	90	147	150	132
peak654	25	19	24	99	89	64	28	34	26	63	76	70
peak655	117	72	84	250	254	159	107	130	132	214	234	155
peak656	137	104	122	339	296	241	147	180	177	255	309	265
peak657	147	101	124	382	336	247	121	150	177	322	362	304
peak658	170	131	163	400	358	309	241	283	296	452	495	427
peak659	105	72	86	365	286	237	106	142	115	245	301	232
peak660	151	153	131	331	295	255	145	166	204	257	291	275
peak661	49	50	41	120	86	74	57	73	65	136	133	122
peak662	83	62	92	243	188	162	124	112	117	227	218	170
peak663	75	33	46	187	132	91	9	10	4	18	24	16
peak664	69	45	58	172	166	115	72	83	88	161	180	148
peak665	133	101	114	363	315	266	153	176	165	387	407	315
peak666	138	92	106	354	306	284	132	161	151	318	323	222
peak667	31	39	49	120	117	98	71	45	56	118	104	96
peak668	49	44	38	98	80	82	93	82	95	158	150	117
peak669	54	33	38	143	99	76	39	41	30	86	67	46
peak670	235	204	192	449	388	372	247	216	251	381	369	341
peak671	144	150	148	426	390	335	230	222	226	380	369	353
peak672	43	41	53	117	93	93	53	48	56	80	91	87
peak673	50	48	46	101	83	112	97	60	47	101	112	75
peak674	49	26	45	121	102	87	51	55	58	104	104	97
peak675	264	234	254	836	790	648	292	318	351	659	694	577
peak676	52	35	60	121	110	98	72	82	80	138	186	144
peak677	110	92	95	190	215	170	145	159	181	275	237	241
peak678	52	37	36	104	118	73	90	93	84	121	158	98
peak679	45	35	53	130	105	80	66	77	95	161	160	134
peak680	71	36	51	116	101	79	81	96	114	160	187	149
peak681	54	44	59	125	122	94	111	91	98	150	171	166
peak682	1941	1663	1745	4993	4606	3819	1177	1108	1248	2356	2429	2000
peak683	70	67	68	225	228	170	85	93	96	239	238	211
peak684	54	44	60	155	89	103	35	44	47	72	65	53
peak685	39	37	48	180	157	119	49	46	61	116	131	103
peak686	538	419	433	1595	1316	1214	1038	1005	1061	2305	2636	2007
peak687	107	117	119	208	174	164	232	215	182	265	264	238
peak688	73	53	81	219	192	161	129	127	126	287	298	212
peak689	93	61	81	211	184	165	90	114	124	177	172	138
peak690	33	32	27	97	77	88	39	25	35	64	53	43
peak691	142	108	116	327	320	316	141	165	147	272	323	227
peak692	113	71	70	209	197	153	66	94	75	123	109	101
peak693	34	23	37	78	75	71	37	52	45	82	103	77
peak694	42	17	41	101	100	77	47	56	71	108	115	88
peak695	51	46	35	114	120	109	48	34	32	68	88	62
peak696	385	277	334	1093	886	762	310	366	346	663	721	634
peak697	286	206	231	729	583	500	237	274	232	493	533	444
peak698	58	48	42	152	134	124	26	26	22	68	74	61
peak699	56	45	47	130	129	105	29	25	33	65	66	41
peak700	150	123	141	433	409	347	82	74	75	146	168	149
peak701	153	110	130	337	329	314	140	160	167	290	308	256
peak702	2607	2518	2673	7828	6548	5431	3246	2990	3063	6141	6189	5089
peak703	53	35	46	141	121	110	69	78	82	131	158	109
peak704	51	54	45	123	124	99	86	83	89	148	178	135
peak705	330	299	305	869	847	653	458	443	478	872	958	787
peak706	175	128	155	461	439	377	132	137	113	289	325	211
peak707	101	91	102	273	273	211	59	60	77	164	168	128
peak708	74	59	55	193	189	150	27	34	26	60	59	53
peak709	101	89	105	189	214	144	99	114	146	155	139	121
peak710	58	59	64	137	119	106	80	97	86	151	144	142
peak711	56	63	60	122	140	114	44	76	68	84	94	87
peak712	129	90	111	380	326	256	423	409	449	725	817	685
peak713	33	24	18	107	97	69	52	60	40	131	137	109
peak714	14	9	7	29	34	25	146	144	165	288	280	257
peak715	63	49	59	167	124	138	201	210	189	440	476	325
peak716	9	2	2	16	17	10	45	37	42	109	121	89
peak717	196	145	164	443	426	345	164	163	165	290	249	230
peak718	235	223	255	616	533	497	336	396	402	591	612	514
peak719	244	199	209	642	573	446	359	338	399	656	725	676
peak720	66	81	86	156	158	120	217	169	157	329	345	266
peak721	143	102	131	381	332	253	230	243	261	476	482	403
peak722	107	67	69	214	179	138	187	220	168	276	286	251
peak723	183	129	179	482	376	296	347	330	327	632	666	511
peak724	290	243	273	709	564	500	513	535	578	974	1088	798
peak725	235	177	187	439	343	329	237	221	234	336	318	305
peak726	360	256	315	757	668	580	362	380	377	605	717	590
peak727	404	353	372	1036	996	870	464	403	476	955	986	855
peak728	85	59	88	150	154	133	71	72	93	118	120	97
peak729	82	64	79	168	127	147	42	50	70	74	91	71
peak730	39	40	25	105	71	80	16	25	21	51	52	42
peak731	43	45	37	137	110	93	88	91	99	108	132	110
peak732	268	219	248	837	725	578	177	205	210	414	488	411
peak733	121	108	110	240	243	213	78	96	104	185	160	152
peak734	182	167	198	410	388	376	204	206	229	328	351	292
peak735	174	195	217	513	506	406	215	201	212	389	401	370
peak736	261	183	227	525	493	388	181	193	214	346	335	327
peak737	207	159	196	553	488	408	188	218	212	408	449	348
peak738	33	44	54	138	127	122	11	9	11	28	26	24
peak739	211	148	202	488	456	373	151	164	185	276	324	238
peak740	88	84	75	244	211	191	63	72	56	120	132	100
peak741	33	18	25	83	51	45	68	68	73	127	131	133
peak742	47	53	45	156	106	109	167	171	155	303	272	276
peak743	27	16	26	54	55	47	63	71	84	142	140	95
peak744	147	117	136	414	398	325	229	254	276	470	469	465
peak745	121	82	102	249	233	197	154	142	183	249	262	210
peak746	201	191	204	714	649	538	280	254	258	615	636	526
peak747	209	185	205	594	534	461	236	321	285	494	470	523
peak748	159	120	153	356	331	253	186	191	227	313	366	312
peak749	882	637	783	2401	2190	1850	750	666	820	1559	1681	1443
peak750	65	56	60	158	139	137	83	86	107	166	134	148
peak751	53	40	55	154	137	108	75	71	88	187	151	132
peak752	176	133	158	419	383	322	142	131	144	298	317	267
peak753	28	27	32	106	96	63	20	18	24	66	53	45
peak754	205	221	233	401	375	348	136	153	147	203	222	181
peak755	867	597	697	2066	1690	1498	663	722	669	1268	1275	1130
peak756	154	112	129	431	370	302	166	168	170	370	411	322
peak757	86	66	75	268	263	196	51	61	65	125	154	122
peak758	224	169	196	511	551	434	87	92	99	151	178	170
peak759	46	35	26	106	85	69	16	13	17	25	21	11
peak760	46	50	54	152	142	88	22	19	15	19	32	32
peak761	158	112	141	494	454	380	202	231	246	543	594	471
peak762	51	43	43	157	136	125	62	62	68	156	196	129
peak763	144	120	147	301	284	256	90	90	105	189	177	170
peak764	120	111	140	253	249	239	70	59	77	122	98	92
peak765	280	212	281	501	477	413	173	149	194	241	206	222
peak766	273	240	248	597	530	472	236	243	269	451	491	379
peak767	78	47	66	319	279	191	54	65	55	163	161	130
peak768	101	81	82	254	248	181	142	144	166	260	296	243
peak769	188	133	146	308	313	241	204	230	230	353	357	367
peak770	96	59	78	173	150	104	70	103	88	129	126	127
peak771	117	93	95	238	191	136	122	131	144	197	182	181
peak772	127	105	120	380	312	249	157	152	176	297	362	280
peak773	57	38	30	114	102	105	40	54	43	88	91	71
peak774	33	26	34	87	66	38	28	29	21	45	46	41
peak775	251	196	183	642	590	429	252	288	248	532	571	430
peak776	166	131	141	397	334	304	177	190	183	325	350	260
peak777	137	118	117	273	242	222	124	184	153	217	241	195
peak778	199	191	174	597	466	402	196	189	211	397	417	351
peak779	601	666	618	1208	1203	995	596	657	665	923	1065	879
peak780	105	67	73	191	173	135	54	61	57	99	93	101
peak781	108	109	151	198	167	164	119	91	83	136	134	118
peak782	126	97	110	220	252	240	12	8	12	8	17	6
peak783	103	66	68	194	172	151	5	11	5	9	9	11
peak784	64	43	60	195	190	138	9	5	3	16	8	8
peak785	250	172	190	814	724	548	121	126	106	314	314	230
peak786	186	163	183	458	411	359	110	127	120	221	250	198
peak787	98	55	94	252	217	165	41	35	73	93	102	102
peak788	29	24	55	188	127	122	63	48	29	151	162	96
peak789	664	643	662	1197	1175	992	763	798	812	1225	1250	1048
peak790	7	15	13	59	44	46	32	46	23	88	109	72
peak791	43	30	40	112	128	81	28	41	31	79	118	84
peak792	30	21	32	97	76	48	27	34	38	56	51	49
peak793	18	14	22	105	73	48	27	25	25	52	66	43
peak794	44	29	54	134	97	99	41	31	54	80	96	77
peak795	81	56	69	250	171	131	109	99	107	191	215	160
peak796	56	39	50	168	116	101	50	60	68	77	92	71
peak797	177	157	156	329	310	251	267	302	304	436	399	359
peak798	86	59	67	221	200	162	91	111	100	172	219	170
peak799	500	400	432	1197	1071	936	571	576	612	1016	971	793
peak800	170	127	141	356	307	291	191	181	200	317	363	318
peak801	123	114	117	363	321	284	145	171	173	284	357	303
peak802	216	208	236	390	362	322	296	301	317	420	429	394
peak803	59	57	48	178	128	117	67	56	61	118	138	101
peak804	45	30	31	96	84	69	56	57	67	129	128	122
peak805	515	508	447	1219	1173	958	1516	1491	1477	2554	2989	2196
peak806	79	66	77	170	157	139	104	93	102	149	175	139
peak807	307	240	285	654	602	566	309	351	328	622	659	540
peak808	288	170	241	544	465	446	296	321	315	398	412	381
peak809	118	123	118	284	279	227	149	160	149	264	289	229
peak810	79	48	74	243	232	177	87	102	122	252	254	176
peak811	32	21	34	102	88	68	22	22	34	58	60	46
peak812	40	32	44	124	114	86	40	36	42	84	76	78
peak813	177	148	162	402	412	371	217	206	199	375	371	306
peak814	67	75	44	181	155	113	51	64	48	91	113	87
peak815	47	52	35	92	114	58	175	187	216	322	393	325
peak816	5	1	3	9	14	4	64	81	94	188	222	174
peak817	12	13	13	46	38	21	234	222	292	430	461	394
peak818	93	63	65	220	181	126	51	60	61	93	92	94
peak819	243	187	155	647	547	417	151	151	149	283	361	249
peak820	63	62	58	138	154	117	78	68	72	158	161	139
peak821	185	137	174	281	273	206	150	161	162	209	246	169
peak822	294	255	287	799	744	636	269	266	298	535	586	465
peak823	286	239	271	589	543	447	227	266	282	441	461	363
peak824	289	237	277	465	507	428	253	278	301	400	430	356
peak825	55	32	32	163	134	102	50	47	55	127	152	111
peak826	27	18	24	100	68	47	23	34	43	104	77	72
peak827	433	333	357	1066	932	740	478	548	579	1025	947	934
peak828	257	194	228	531	498	450	265	238	279	478	545	422
peak829	163	112	120	243	255	222	260	272	287	408	420	357
peak830	395	313	348	927	872	738	717	733	706	1429	1536	1244
peak831	99	68	94	258	209	175	171	169	182	328	349	318
peak832	72	56	54	210	168	166	23	31	21	52	68	38
peak833	128	111	113	365	309	278	280	259	284	541	607	492
peak834	364	329	361	974	899	811	453	433	434	988	1062	876
peak835	196	131	188	682	548	463	229	276	260	660	681	516
peak836	96	64	88	186	141	123	91	102	82	170	165	160
peak837	79	66	77	146	128	112	116	118	114	171	199	148
peak838	15	12	18	102	62	70	18	17	4	42	45	21
peak839	119	91	102	280	282	220	77	95	87	165	177	133
peak840	525	420	474	1362	1176	987	836	892	928	1609	1720	1367
peak841	163	115	123	270	287	258	150	190	204	274	294	292
peak842	76	73	45	225	179	129	70	60	57	134	120	106
peak843	62	42	36	105	124	89	83	65	84	121	116	96
peak844	732	632	730	1369	1334	1123	538	517	541	674	652	619
peak845	61	59	76	114	106	119	56	62	65	86	111	75
peak846	55	63	55	139	112	79	102	69	101	99	114	120
peak847	59	46	58	171	139	134	62	73	88	120	133	107
peak848	223	242	234	507	510	383	297	318	343	566	561	507
peak849	139	131	133	315	278	208	209	193	213	263	297	241
peak850	81	66	78	167	163	116	98	100	117	194	193	172
peak851	195	158	151	502	409	343	268	241	245	448	510	416
peak852	1559	1378	1394	3717	3619	3156	2142	2158	2071	4290	4362	3219
peak853	160	137	127	336	373	274	136	149	149	243	228	190
peak854	118	97	94	261	198	203	111	83	105	159	150	159
peak855	171	138	173	362	328	294	141	137	125	224	239	173
peak856	230	192	226	660	565	438	135	128	125	250	269	222
peak857	180	131	149	442	404	329	187	222	238	405	433	344
peak858	266	210	218	646	561	484	343	367	385	698	734	622
peak859	105	74	86	340	322	234	195	211	201	382	429	346
peak860	328	254	273	788	705	624	321	337	348	645	727	598
peak861	461	385	493	1544	1483	1172	460	465	505	1025	1153	904
peak862	399	392	391	755	772	607	2143	2421	2277	2969	3235	2575
peak863	561	464	474	1041	1075	858	882	823	902	1393	1275	1197
peak864	48	36	45	147	115	96	35	44	32	74	91	62
peak865	220	134	178	360	375	329	132	138	163	200	208	191
peak866	193	154	164	607	492	403	123	135	126	326	383	303
peak867	155	124	142	440	384	314	132	180	179	307	327	263
peak868	409	375	358	1190	1052	837	443	466	488	989	1115	827
peak869	253	297	270	707	601	561	355	335	310	642	656	492
peak870	56	85	80	148	167	144	88	73	65	144	150	132
peak871	570	461	505	1580	1374	1067	826	868	921	1695	1815	1555
peak872	304	253	264	769	702	575	432	457	465	865	928	794
peak873	132	116	110	230	222	207	219	234	263	377	390	332
peak874	21	22	29	105	86	69	47	18	14	91	109	55
peak875	453	359	350	1062	1030	754	466	450	563	976	1013	830
peak876	225	193	219	477	393	340	244	266	268	395	441	389
peak877	258	208	212	434	443	359	289	270	287	398	387	372
peak878	1154	976	1022	2545	2444	2005	1644	1680	1882	2489	2949	2499
peak879	136	122	102	203	205	161	90	86	91	140	156	115
peak880	82	56	82	162	163	159	49	59	63	84	97	91
peak881	630	573	588	1530	1450	1158	918	860	973	1530	1603	1347
peak882	76	46	58	125	137	115	60	60	61	121	132	92
peak883	133	94	123	301	243	208	115	143	133	195	185	170
peak884	171	96	158	438	363	299	162	198	174	310	334	284
peak885	383	288	303	901	758	664	321	357	343	626	683	529
peak886	316	253	272	881	721	621	348	402	402	779	774	725
peak887	137	127	153	427	372	358	38	28	41	74	84	63
peak888	68	59	64	138	113	106	19	21	28	24	24	15
peak889	285	295	302	890	843	751	75	94	85	143	181	144
peak890	141	131	145	386	343	298	58	58	51	82	66	65
peak891	36	37	48	136	111	82	35	54	54	65	76	76
peak892	156	106	117	460	388	311	174	172	173	357	334	279
peak893	73	87	96	246	212	187	99	70	75	160	180	123
peak894	139	96	142	372	304	278	21	15	17	32	21	23
peak895	101	76	70	226	192	169	13	7	13	16	25	20
peak896	175	117	146	426	396	353	198	198	231	391	400	334
peak897	225	162	175	649	566	459	200	264	250	569	638	499
peak898	37	30	44	113	97	80	53	72	56	104	102	94
peak899	67	62	67	132	118	93	36	42	41	67	76	57
peak900	110	77	113	235	187	180	53	84	67	98	110	85
peak901	46	32	25	115	88	81	46	70	52	122	117	92
peak902	56	31	49	127	108	95	64	53	56	127	142	105
peak903	57	64	78	149	113	110	74	80	63	121	88	94
peak904	32	54	35	96	92	90	25	26	32	52	57	49
peak905	103	89	96	292	277	230	58	45	64	127	116	98
peak906	149	114	144	374	285	265	100	117	143	186	197	179
peak907	118	99	103	361	304	259	30	43	38	63	80	64
peak908	150	110	120	381	345	267	39	41	43	62	75	63
peak909	42	48	51	125	112	94	56	37	42	79	94	72
peak910	45	50	64	126	119	96	42	57	42	84	104	75
peak911	183	134	160	475	417	360	181	188	190	384	375	293
peak912	62	44	58	183	154	118	63	60	70	143	126	105
peak913	66	64	67	283	225	203	93	64	78	200	217	169
peak914	258	178	208	644	613	494	258	263	293	536	562	467
peak915	90	61	80	222	139	140	92	106	114	180	205	171
peak916	60	63	69	120	116	105	32	31	27	42	41	36
peak917	140	160	212	597	430	458	336	214	175	559	617	448
peak918	123	108	92	379	316	272	152	165	180	318	385	305
peak919	59	56	35	167	145	110	43	61	68	130	126	113
peak920	142	134	133	384	354	284	134	141	125	271	279	232
peak921	154	143	149	477	410	335	339	309	360	676	758	588
peak922	413	334	369	803	809	693	402	378	437	640	679	571
peak923	501	465	496	1061	1041	857	589	542	604	929	1026	884
peak924	164	117	133	272	253	206	115	91	115	157	192	165
peak925	122	95	144	249	262	204	84	99	102	117	135	128
peak926	535	554	543	1381	1470	1184	694	640	694	1349	1443	1203
peak927	380	356	355	711	690	519	445	469	476	654	617	618
peak928	103	96	97	231	219	158	129	130	144	186	220	204
peak929	92	48	64	203	172	136	91	110	111	177	159	163
peak930	1564	1141	1397	3671	3194	2872	703	855	743	1358	1398	1079
peak931	342	265	340	901	849	746	389	383	427	762	798	693
peak932	69	62	66	166	172	140	79	103	81	153	175	126
peak933	129	85	96	259	239	198	114	127	144	202	244	191
peak934	147	97	117	261	232	169	297	340	358	499	506	421
peak935	132	98	111	225	240	175	306	260	297	459	429	368
peak936	14	19	8	54	35	39	59	64	56	125	117	115
peak937	91	70	96	201	167	153	190	219	205	324	359	293
peak938	208	159	170	425	427	328	420	411	458	716	777	640
peak939	1427	1111	1237	3306	3056	2496	1328	1367	1449	2408	2751	2117
peak940	355	233	345	680	610	495	472	499	520	661	710	618
peak941	222	181	202	601	491	479	36	40	36	89	98	56
peak942	784	745	875	1028	1032	1015	516	576	580	640	711	654
peak943	58	58	53	126	116	66	40	50	45	63	65	63
peak944	168	140	159	476	399	323	320	319	346	656	652	480
peak945	183	165	145	325	327	263	278	318	328	484	568	509
peak946	157	119	152	258	243	219	295	322	376	380	384	334
peak947	599	535	572	1412	1345	1136	517	523	550	954	1062	850
peak948	71	61	96	162	142	144	38	33	20	42	64	42
peak949	66	52	57	170	149	127	50	60	67	122	121	106
peak950	223	189	200	429	429	395	204	209	253	346	363	357
peak951	395	270	322	991	843	742	481	465	514	923	953	824
peak952	308	292	353	930	717	613	473	494	536	855	893	722
peak953	184	190	181	407	407	309	325	300	313	557	592	463
peak954	324	334	333	987	876	779	609	597	656	1275	1314	1127
peak955	823	655	683	2260	1895	1677	394	402	459	889	989	756
peak956	85	117	88	255	248	228	47	36	62	84	103	91
peak957	515	417	446	1078	1032	825	806	768	797	1347	1438	1196
peak958	269	238	212	430	476	399	416	390	427	572	568	518
peak959	343	307	263	782	728	642	492	454	515	866	837	782
peak960	1450	1202	1229	3069	2959	2519	1529	1383	1550	2167	2208	1828
peak961	80	71	82	255	203	233	72	78	87	191	204	181
peak962	54	53	69	144	123	92	53	45	58	96	99	71
peak963	73	96	101	341	258	242	157	145	109	374	367	243
peak964	329	303	320	549	579	481	502	504	584	751	730	729
peak965	387	332	360	898	785	659	438	424	486	777	808	686
peak966	185	139	145	394	386	283	177	189	229	321	359	329
peak967	132	100	128	218	179	152	135	125	139	184	156	198
peak968	134	123	146	263	251	199	144	174	164	222	222	215
peak969	45	76	45	132	94	90	79	67	82	116	112	103
peak970	80	64	85	234	203	160	109	87	100	174	223	182
peak971	57	59	53	192	155	121	44	53	48	96	118	76
peak972	186	121	164	476	426	288	253	266	293	518	510	418
peak973	140	114	90	322	246	229	195	184	214	342	386	283
peak974	91	86	87	205	203	184	118	143	116	195	219	195
peak975	162	161	141	385	345	304	300	305	284	485	520	409
peak976	173	214	152	596	541	433	354	354	368	751	806	696
peak977	257	262	241	536	533	437	465	434	488	881	942	765
peak978	197	185	195	347	298	301	375	373	391	527	595	469
peak979	195	145	172	337	314	293	317	329	356	550	509	452
peak980	36	39	46	97	90	68	57	38	34	95	99	89
peak981	28	24	24	35	29	29	56	67	65	96	109	113
peak982	52	58	70	124	126	108	221	249	255	217	253	206
peak983	157	159	161	524	476	358	477	563	592	1063	1115	916
peak984	62	59	55	114	110	85	189	187	189	284	354	298
peak985	124	130	114	272	239	213	444	428	460	674	824	633
peak986	70	33	51	138	124	90	285	306	309	635	667	580
peak987	28	17	25	77	64	44	195	175	183	273	284	265
peak988	225	183	220	713	578	473	209	223	237	464	478	399
peak989	60	42	59	189	146	113	134	129	141	273	272	222
peak990	88	69	69	154	155	126	62	61	70	107	103	129
peak991	334	228	247	694	636	552	380	405	413	750	805	613
peak992	71	84	116	186	185	123	91	85	88	144	125	112
peak993	108	81	105	294	214	202	88	93	98	136	159	104
peak994	78	69	87	198	173	156	84	94	93	133	135	127
peak995	281	215	219	521	510	424	175	165	194	278	318	275
peak996	40	47	51	103	105	96	22	21	14	36	51	38
peak997	47	56	33	141	116	76	39	49	45	82	72	67
peak998	61	38	31	147	126	106	47	45	55	99	92	76
peak999	115	127	113	309	322	260	122	122	128	283	286	215
peak1000	47	32	47	104	99	69	36	38	20	52	38	37
peak1001	45	42	59	126	118	103	42	42	41	74	70	51
peak1002	249	224	243	615	522	460	328	352	409	561	575	544
peak1003	156	149	153	405	370	310	199	243	192	386	425	391
peak1004	50	38	47	133	128	122	107	109	148	203	227	154
peak1005	42	49	45	175	128	100	53	70	63	116	177	102
peak1006	145	101	130	370	373	281	175	199	198	386	455	377
peak1007	230	247	209	405	341	279	327	319	341	475	478	392
peak1008	503	416	450	1040	1012	811	1091	1030	1061	1569	1670	1439
peak1009	37	28	55	162	132	143	73	44	32	116	99	98
peak1010	204	183	200	549	477	393	265	259	295	509	495	505
peak1011	153	133	165	229	270	235	251	269	265	349	320	277
peak1012	199	166	148	426	386	324	179	166	198	380	373	297
peak1013	42	36	41	121	118	90	19	20	14	49	56	40
peak1014	198	150	161	507	513	436	173	166	218	424	466	359
peak1015	63	37	63	151	118	117	54	62	63	93	109	90
peak1016	33	39	40	146	141	120	36	47	51	99	103	93
peak1017	159	136	152	472	418	371	193	205	192	381	433	329
peak1018	67	57	55	182	191	130	44	40	48	83	101	72
peak1019	93	101	80	226	190	177	87	96	111	185	194	156
peak1020	108	94	94	223	200	182	113	121	132	183	189	186
peak1021	241	164	186	676	572	483	236	267	308	585	684	503
peak1022	53	67	66	156	122	116	63	51	52	89	101	58
peak1023	170	150	170	636	495	417	142	140	168	337	382	294
peak1024	175	135	134	418	367	311	129	164	144	223	257	195
peak1025	130	112	114	411	398	324	189	160	195	362	434	327
peak1026	225	169	192	541	498	400	283	301	297	464	502	421
peak1027	275	232	215	554	493	468	168	150	176	291	256	215
peak1028	71	61	64	182	176	115	85	78	89	106	129	115
peak1029	136	102	122	352	320	262	137	126	129	264	247	246
peak1030	3	3	5	18	14	7	85	97	92	217	200	159
peak1031	730	561	592	1954	1700	1352	468	526	493	1013	1072	898
peak1032	389	303	309	697	589	473	266	337	324	439	399	391
peak1033	317	223	223	519	480	353	178	217	241	309	326	303
peak1034	238	188	207	521	447	366	195	208	181	295	322	287
peak1035	300	213	217	440	446	367	225	211	199	290	318	264
peak1036	277	213	208	401	449	340	199	203	230	295	272	249
peak1037	164	138	114	337	285	233	99	141	106	176	177	158
peak1038	54	48	64	144	127	105	53	40	33	84	83	60
peak1039	170	127	146	516	488	366	187	179	199	419	490	388
peak1040	46	65	63	120	112	93	77	65	74	143	148	118
peak1041	178	143	148	444	404	366	217	219	228	480	490	484
peak1042	367	310	349	819	804	705	378	369	380	612	627	554
peak1043	157	166	136	330	350	281	227	201	235	378	387	318
peak1044	551	453	503	1383	1403	1157	610	541	631	1151	1239	1031
peak1045	54	40	48	132	133	103	38	14	27	65	93	47
peak1046	71	72	74	214	203	157	65	88	81	163	178	128
peak1047	40	42	40	106	105	87	16	17	20	21	25	16
peak1048	34	47	42	128	110	106	10	7	6	23	18	19
peak1049	14	10	20	32	42	31	73	62	73	152	173	129
peak1050	349	336	361	742	746	665	456	439	549	720	780	650
peak1051	61	57	80	171	162	141	52	37	45	89	114	83
peak1052	138	149	116	328	287	255	213	248	255	356	434	382
peak1053	191	193	183	396	374	297	313	258	300	525	516	470
peak1054	40	37	52	130	101	101	111	95	100	198	212	180
peak1055	117	122	128	214	185	167	115	84	104	127	151	118
peak1056	125	134	116	307	261	226	82	77	94	156	161	133
peak1057	51	63	49	115	94	86	114	89	111	147	154	106
peak1058	75	50	53	114	120	94	106	104	108	154	181	133
peak1059	171	128	155	391	333	275	170	162	166	282	298	263
peak1060	33	24	41	145	135	132	44	30	30	96	97	56
peak1061	79	86	89	157	157	154	77	65	81	117	119	102
peak1062	198	171	196	424	349	336	287	299	334	399	442	395
peak1063	479	434	433	986	937	715	701	685	762	948	1102	949
peak1064	304	213	255	859	756	655	540	580	561	1077	1234	979
peak1065	142	119	127	352	299	258	148	131	136	210	266	189
peak1066	213	163	171	675	555	496	65	55	62	126	147	134
peak1067	166	156	178	328	334	291	66	87	68	111	90	94
peak1068	241	189	218	444	411	332	164	123	183	231	213	218
peak1069	69	71	64	155	141	138	128	116	116	195	218	183
peak1070	74	76	70	216	180	152	132	131	131	244	255	183
peak1071	210	174	198	477	443	401	197	192	223	321	350	306
peak1072	174	142	141	313	314	267	163	137	184	211	265	232
peak1073	100	81	84	200	168	147	75	70	90	116	131	99
peak1074	44	37	41	99	73	81	63	85	81	95	102	80
peak1075	60	55	47	142	117	97	23	19	19	43	50	43
peak1076	65	43	37	146	103	65	24	25	24	56	57	41
peak1077	56	52	54	165	144	97	21	24	24	66	64	57
peak1078	54	41	41	169	116	109	21	24	37	52	43	51
peak1079	30	18	30	80	75	51	31	56	42	93	110	82
peak1080	90	62	53	196	166	155	70	102	101	184	157	157
peak1081	444	436	397	743	786	620	608	557	623	821	848	743
peak1082	182	177	185	429	386	335	132	147	150	281	265	208
peak1083	355	288	335	671	611	534	277	299	341	450	463	413
peak1084	204	177	150	488	455	373	255	278	285	543	509	424
peak1085	96	104	129	322	259	219	102	96	100	211	217	152
peak1086	31	52	40	115	122	87	11	22	23	42	34	35
peak1087	112	88	93	292	252	211	94	107	140	261	265	204
peak1088	82	55	67	158	166	121	235	221	206	345	369	301
peak1089	255	245	235	465	390	406	270	329	311	486	479	416
peak1090	128	81	126	324	280	222	53	61	92	120	137	97
peak1091	362	252	313	997	797	723	246	247	272	472	472	304
peak1092	87	94	105	176	153	124	142	110	146	196	216	173
peak1093	292	215	231	984	792	685	343	382	380	782	861	658
peak1094	159	106	119	436	355	309	184	224	202	368	402	308
peak1095	88	71	76	218	196	172	53	55	45	93	103	89
peak1096	482	424	397	1165	1048	882	154	142	149	267	282	249
peak1097	363	342	334	639	599	521	190	230	260	317	341	241
peak1098	304	263	254	760	697	520	168	179	189	335	313	280
peak1099	286	214	252	810	725	554	139	159	177	319	355	283
peak1100	110	94	98	245	214	183	61	79	63	100	102	77
peak1101	31	22	35	97	79	55	46	50	47	104	109	103
peak1102	30	45	31	129	98	75	74	42	15	128	92	76
peak1103	97	86	80	131	138	110	94	110	109	183	120	137
peak1104	399	308	327	600	563	468	425	387	417	651	742	585
peak1105	95	70	72	210	210	168	103	105	97	163	190	115
peak1106	168	150	182	328	369	281	147	181	209	247	280	240
peak1107	393	316	362	808	862	722	361	438	427	624	625	597
peak1108	364	281	352	1073	872	692	247	286	266	598	576	495
peak1109	148	185	248	374	415	355	259	171	124	321	355	276
peak1110	147	109	150	336	272	293	108	116	127	241	231	223
peak1111	121	75	113	266	244	178	83	110	89	139	144	137
peak1112	153	106	134	301	293	198	98	127	141	153	180	186
peak1113	96	83	84	188	182	157	135	176	139	226	226	209
peak1114	80	67	54	123	132	122	23	21	21	28	31	28
peak1115	25	39	24	76	63	66	45	57	57	119	138	110
peak1116	32	23	17	29	46	44	56	56	63	96	123	91
peak1117	49	32	37	98	79	85	81	103	107	159	175	173
peak1118	143	107	118	350	328	267	248	286	290	550	626	489
peak1119	54	43	44	161	143	111	92	110	120	225	254	229
peak1120	28	25	35	98	64	67	26	23	23	47	62	44
peak1121	137	94	126	296	268	273	145	144	167	273	283	239
peak1122	38	21	20	131	98	100	18	25	12	43	45	42
peak1123	103	66	76	273	222	168	54	55	40	107	132	93
peak1124	50	40	41	166	126	126	35	17	22	80	83	43
peak1125	108	83	95	407	331	282	187	153	192	370	429	355
peak1126	134	107	107	345	292	225	162	204	166	352	355	263
peak1127	98	76	83	198	193	139	115	114	122	169	168	165
peak1128	244	161	198	594	540	408	241	269	265	489	500	446
peak1129	92	88	108	232	191	142	111	110	119	213	205	178
peak1130	65	67	49	185	165	102	217	215	225	368	365	299
peak1131	71	58	55	169	133	116	192	180	201	302	333	253
peak1132	70	62	55	168	129	86	146	163	147	268	234	225
peak1133	99	73	54	213	185	152	240	236	248	447	394	350
peak1134	58	52	42	170	130	96	140	129	120	232	260	214
peak1135	35	29	24	103	66	59	82	69	65	146	159	111
peak1136	54	27	38	110	83	66	82	89	84	196	198	118
peak1137	266	211	235	576	497	409	400	407	408	655	721	613
peak1138	33	29	44	116	99	101	86	49	36	170	165	117
peak1139	575	541	578	1571	1401	1211	1101	978	970	2041	2264	1890
peak1140	1169	1007	1080	3317	2755	2505	1383	1525	1657	2897	3047	2363
peak1141	133	115	140	377	312	292	151	193	156	326	297	260
peak1142	93	70	77	319	319	238	99	122	103	231	309	234
peak1143	174	155	144	481	439	315	174	182	200	376	422	391
peak1144	45	45	49	139	94	96	49	46	48	122	149	114
peak1145	22	19	32	72	50	57	62	56	43	87	124	76
peak1146	52	47	51	140	113	90	100	100	87	184	184	141
peak1147	152	129	146	375	344	286	50	59	50	68	80	73
peak1148	245	223	246	523	498	459	432	413	444	589	690	566
peak1149	224	192	205	509	463	420	329	429	363	656	701	619
peak1150	95	92	81	166	123	113	173	168	195	166	188	182
peak1151	55	50	64	136	112	110	49	52	70	88	90	81
peak1152	152	96	116	440	418	322	83	76	81	192	204	181
peak1153	208	181	183	543	497	396	320	321	388	581	690	527
peak1154	91	82	96	161	167	158	136	128	135	187	177	192
peak1155	60	30	53	171	156	137	48	79	83	146	161	138
peak1156	72	74	65	257	220	190	111	118	117	278	253	228
peak1157	258	208	227	460	499	369	518	582	650	752	817	746
peak1158	631	478	495	1209	1156	893	482	495	473	685	721	647
peak1159	48	38	48	166	150	126	33	24	25	57	54	57
peak1160	162	116	132	362	332	299	102	105	107	205	220	214
peak1161	184	154	164	306	262	258	218	213	187	252	263	226
peak1162	277	235	254	641	702	532	338	310	356	612	647	553
peak1163	137	116	116	326	313	288	130	163	158	262	235	218
peak1164	118	104	100	270	254	217	100	98	113	179	196	182
peak1165	208	190	212	340	323	279	115	176	160	191	173	144
peak1166	1257	1048	1123	3881	3317	2808	1446	1421	1528	3224	3561	2708
peak1167	405	360	354	881	825	696	452	454	491	777	884	705
peak1168	245	180	194	489	413	378	452	433	448	587	624	532
peak1169	79	76	97	191	193	157	62	53	38	84	95	72
peak1170	548	450	475	1301	1232	1004	287	264	283	511	559	451
peak1171	417	353	386	736	708	628	462	480	510	732	734	670
peak1172	465	380	430	1359	1174	1066	647	667	652	1252	1360	1129
peak1173	189	128	129	461	409	297	251	260	268	492	502	437
peak1174	161	137	166	324	310	254	256	262	287	394	428	358
peak1175	415	290	335	1058	999	827	320	301	309	559	630	494
peak1176	182	210	227	534	520	442	248	207	196	391	448	327
peak1177	543	437	475	1461	1280	1002	457	511	552	902	1055	845
peak1178	197	171	181	389	314	280	74	86	103	145	131	129
peak1179	238	190	240	502	430	361	103	115	126	165	179	146
peak1180	239	164	189	601	472	397	101	100	104	188	192	147
peak1181	416	314	344	1029	929	782	243	243	294	466	505	443
peak1182	303	248	261	885	798	663	156	195	190	395	412	329
peak1183	64	37	42	124	116	91	246	232	246	299	348	298
peak1184	49	49	37	103	81	74	153	182	209	278	319	281
peak1185	308	222	289	784	709	597	376	318	389	657	732	625
peak1186	50	51	59	191	173	187	87	71	52	176	159	146
peak1187	64	79	115	182	192	179	119	75	81	222	200	161
peak1188	429	333	400	875	829	726	473	480	519	784	828	718
peak1189	433	381	475	935	882	758	922	799	921	1355	1396	1086
peak1190	317	324	351	614	673	572	682	650	730	996	1070	891
peak1191	396	319	312	906	847	736	378	408	415	720	789	699
peak1192	464	379	468	1245	1189	1002	558	535	588	1141	1152	953
peak1193	119	138	126	279	275	256	205	210	213	398	404	331
peak1194	174	142	130	441	361	308	154	156	155	269	306	226
peak1195	1889	1537	1690	4141	4021	3512	2033	2213	2359	3912	4228	3485
peak1196	1146	965	1041	2551	2382	2269	1289	1300	1420	1943	1836	1662
peak1197	294	285	277	729	555	558	188	152	174	270	275	238
peak1198	287	274	261	736	720	582	292	266	314	480	532	427
peak1199	159	140	136	466	422	405	169	174	203	394	420	308
peak1200	120	148	134	497	461	427	163	157	147	435	481	388
peak1201	640	504	507	1185	1071	885	556	595	585	991	1001	784
peak1202	965	740	703	1832	1596	1243	803	837	823	1424	1459	1148
peak1203	743	582	591	1525	1265	1076	638	684	607	1110	1205	1014
peak1204	738	506	529	1284	1109	836	562	619	593	937	1001	812
peak1205	425	354	351	802	712	591	391	353	363	600	612	519
peak1206	330	259	242	616	516	398	264	260	274	514	507	410
peak1207	285	223	202	578	440	353	239	233	219	433	420	363
peak1208	267	184	183	413	354	323	216	214	209	328	347	307
peak1209	262	167	195	577	519	409	225	252	225	390	461	380
peak1210	407	346	305	1009	805	610	463	449	505	824	858	726
peak1211	177	149	174	396	336	289	243	203	235	382	388	281
peak1212	115	108	100	210	214	187	147	154	193	213	288	212
peak1213	297	323	335	622	597	479	363	290	333	372	497	396
peak1214	192	188	218	333	357	312	159	153	164	225	236	232
peak1215	247	213	219	667	581	485	373	354	364	592	686	553
peak1216	95	95	82	224	196	178	125	141	145	255	203	217
peak1217	983	974	994	2656	2629	2389	858	910	960	1805	1933	1628
peak1218	398	365	411	1551	1304	1137	441	420	390	1199	1239	914
peak1219	243	257	287	876	770	688	329	257	259	748	725	523
peak1220	131	120	152	257	238	217	81	79	77	126	129	108
peak1221	292	261	258	782	747	686	199	236	215	460	455	398
peak1222	871	833	893	1610	1552	1362	913	887	1009	1213	1297	1150
peak1223	65	38	39	134	107	104	35	34	41	44	57	43
peak1224	73	75	87	303	245	224	51	46	49	112	130	114
peak1225	73	66	58	161	126	106	36	39	46	61	61	38
peak1226	136	139	150	325	321	308	166	135	162	278	297	231
peak1227	114	113	107	278	279	218	129	114	160	271	270	222
peak1228	392	299	371	1098	1041	899	381	382	384	762	817	681
peak1229	70	55	67	145	131	119	49	50	59	79	79	72
peak1230	56	68	96	561	397	494	70	57	45	279	257	179
peak1231	175	184	186	469	462	379	228	228	241	459	425	377
peak1232	390	354	366	1252	1147	909	377	358	376	764	835	635
peak1233	228	205	214	432	439	400	295	279	313	454	425	404
peak1234	215	170	202	667	572	475	582	607	657	1178	1349	1144
peak1235	318	270	290	659	593	492	1041	1021	1199	1656	1830	1583
peak1236	89	99	105	282	255	190	154	149	157	233	281	233
peak1237	47	38	53	112	116	87	40	50	53	85	82	74
peak1238	144	178	213	318	270	256	168	155	101	211	195	151
peak1239	624	571	568	1520	1496	1262	582	540	567	911	949	857
peak1240	64	57	70	147	138	135	169	143	185	232	262	258
peak1241	181	163	173	521	455	408	618	678	724	1220	1478	1184
peak1242	407	356	376	1062	969	824	800	821	905	1446	1603	1330
peak1243	291	244	269	639	484	460	362	355	312	498	572	361
peak1244	722	524	717	1811	1417	1337	751	858	739	1468	1579	1135
peak1245	176	110	132	258	269	200	79	108	82	135	153	115
peak1246	1183	687	913	2975	2216	2156	867	1068	1099	1635	2070	1568
peak1247	111	122	105	281	246	229	96	78	93	157	150	166
peak1248	50	58	63	200	173	154	47	24	21	92	93	83
peak1249	586	456	522	947	897	839	290	331	337	391	410	356
peak1250	60	81	95	301	204	193	61	50	46	107	102	71
peak1251	520	512	463	1191	1044	928	286	269	288	493	445	376
peak1252	449	366	412	1158	923	711	237	226	253	367	403	343
peak1253	417	358	372	986	793	740	201	186	222	373	343	295
peak1254	483	402	385	1211	1203	939	696	702	822	1434	1546	1342
peak1255	336	332	303	711	682	559	598	577	632	936	935	859
peak1256	233	239	217	444	354	301	428	431	436	454	502	416
peak1257	222	195	209	617	526	427	338	337	371	705	751	585
peak1258	458	436	417	1337	1221	995	582	527	559	1154	1243	1008
peak1259	536	487	482	931	807	727	356	334	348	518	617	465
peak1260	391	379	412	868	832	643	561	639	699	924	963	853
peak1261	92	56	80	239	220	166	94	75	111	174	170	141
peak1262	231	229	221	566	531	430	229	230	217	368	397	406
peak1263	279	244	247	720	638	539	283	256	290	536	577	442
peak1264	93	92	104	234	230	182	103	87	108	193	211	158
peak1265	801	854	950	1829	1831	1616	923	852	873	1552	1645	1388
peak1266	670	729	798	1436	1353	1260	775	781	829	1046	1125	1001
peak1267	1163	967	1026	2328	2214	1828	1867	1900	2029	2464	2792	2449
peak1268	489	442	463	1230	1111	921	830	788	905	1481	1679	1460
peak1269	316	304	389	1336	1208	1010	470	433	407	1266	1393	1065
peak1270	494	388	456	1152	1098	951	661	580	664	1154	1255	950
peak1271	151	165	129	316	279	238	213	214	215	290	292	251
peak1272	202	163	183	486	456	381	159	182	185	313	309	274
peak1273	271	249	247	596	559	534	175	142	183	253	245	232
peak1274	52	47	51	142	102	97	43	40	64	106	101	74
peak1275	180	203	203	432	404	358	118	137	158	232	220	177
peak1276	128	103	113	231	227	179	61	75	74	121	117	121
peak1277	201	199	191	461	419	356	442	423	491	612	632	603
peak1278	182	135	161	452	422	269	84	101	70	187	173	164
peak1279	53	33	53	138	116	96	30	31	29	51	64	52
peak1280	88	83	78	242	179	177	92	82	82	174	158	124
peak1281	972	904	896	2896	2609	2279	1533	1558	1609	3265	3725	2946
peak1282	180	183	195	406	314	321	299	283	310	484	477	426
peak1283	31	25	27	117	93	82	1	3	2	6	5	2
peak1284	69	51	55	183	151	118	87	80	93	138	160	136
peak1285	137	131	146	270	282	192	186	208	210	330	289	277
peak1286	152	111	135	297	246	227	189	181	221	270	284	238
peak1287	235	209	242	421	421	366	166	168	204	212	238	207
peak1288	58	47	40	126	130	111	18	28	21	48	63	52
peak1289	141	113	110	284	313	264	56	49	66	114	130	112
peak1290	283	236	282	494	545	458	67	59	65	99	81	77
peak1291	162	119	134	438	376	320	78	75	80	158	153	137
peak1292	135	103	106	295	271	243	238	248	233	365	440	335
peak1293	1425	1106	1179	3696	3394	2798	1370	1345	1408	2716	2876	2271
peak1294	57	59	62	132	109	97	61	58	72	121	102	70
peak1295	39	45	37	80	85	82	78	68	70	122	150	129
peak1296	635	552	619	1693	1576	1433	2539	2441	2525	5029	5302	4286
peak1297	38	15	27	51	57	49	97	78	110	183	175	166
peak1298	747	604	673	1982	1832	1602	733	756	822	1594	1710	1329
peak1299	161	138	170	456	414	369	164	185	179	351	396	274
peak1300	614	525	542	1468	1260	1068	430	447	476	832	935	719
peak1301	1536	1295	1314	3456	3005	2669	1103	1146	1162	2044	2143	1777
peak1302	674	613	659	1433	1286	1118	570	483	558	850	911	657
peak1303	61	51	80	232	197	135	62	29	36	98	88	66
peak1304	114	98	109	287	296	230	169	159	185	259	283	243
peak1305	332	327	326	697	699	605	292	295	310	477	494	430
peak1306	128	92	90	216	203	143	117	123	128	166	194	158
peak1307	97	86	80	127	147	122	109	83	90	117	132	109
peak1308	114	87	95	261	221	186	72	79	71	116	107	110
peak1309	141	126	112	257	252	201	80	74	78	145	156	108
peak1310	281	242	279	651	564	477	212	165	180	327	348	257
peak1311	143	132	110	289	253	252	107	106	96	156	152	137
peak1312	53	39	43	112	117	85	42	40	30	73	77	60
peak1313	177	166	151	454	396	355	90	78	79	193	223	169
peak1314	87	101	87	176	202	145	133	112	119	181	192	181
peak1315	236	210	209	672	550	457	266	276	324	516	598	479
peak1316	1185	945	1084	2177	2125	1857	977	875	953	1341	1405	1250
peak1317	105	66	95	220	216	168	150	106	153	211	237	201
peak1318	62	80	73	157	124	141	32	34	35	49	57	51
peak1319	155	112	141	436	404	329	98	121	140	249	240	194
peak1320	86	71	70	202	176	149	80	96	114	150	153	124
peak1321	99	65	93	252	211	201	97	89	95	165	198	173
peak1322	71	51	54	173	127	133	82	70	103	110	119	88
peak1323	90	74	64	177	154	124	126	164	148	222	216	201
peak1324	237	237	240	710	713	558	339	360	371	615	805	645
peak1325	42	30	30	108	104	78	36	34	38	79	73	70
peak1326	118	66	92	204	206	141	115	98	105	189	173	139
peak1327	89	88	90	259	247	233	120	103	108	213	246	176
peak1328	81	69	86	272	234	194	101	137	118	198	203	168
peak1329	138	110	105	321	258	258	102	97	117	194	192	176
peak1330	79	46	64	233	198	138	45	64	73	134	143	125
peak1331	1099	1085	1117	2497	2480	2084	1235	1135	1313	2031	2193	1828
peak1332	210	173	195	417	431	331	211	188	224	300	317	286
peak1333	224	144	193	708	606	494	165	171	162	413	446	361
peak1334	59	34	39	131	121	101	218	230	282	325	402	366
peak1335	118	83	70	191	198	125	95	110	110	162	143	139
peak1336	171	127	157	467	427	350	175	143	161	318	373	285
peak1337	34	28	38	91	80	82	44	46	48	82	87	87
peak1338	62	48	43	127	112	118	80	82	80	139	128	127
peak1339	97	55	79	190	171	146	124	131	114	240	256	219
peak1340	50	38	47	180	180	129	21	36	26	70	75	62
peak1341	34	18	35	109	63	50	27	28	25	72	74	64
peak1342	59	58	43	126	104	108	80	63	91	132	144	116
peak1343	31	25	27	80	69	76	42	57	45	118	130	90
peak1344	414	343	390	972	874	810	466	448	516	1029	1162	865
peak1345	40	38	24	113	96	85	42	43	40	57	88	72
peak1346	38	30	30	146	112	85	29	36	36	109	142	93
peak1347	540	445	461	1450	1282	1082	355	364	394	660	715	563
peak1348	133	149	142	257	227	206	274	229	307	430	450	375
peak1349	353	248	342	1155	1024	762	475	560	590	1073	1155	1002
peak1350	65	44	71	196	189	152	64	74	63	124	150	117
peak1351	62	58	57	110	113	111	76	82	88	128	169	134
peak1352	95	81	90	154	162	126	121	122	138	167	200	177
peak1353	63	57	60	223	195	157	87	78	93	170	204	152
peak1354	182	127	141	415	381	304	216	180	200	357	358	294
peak1355	91	73	82	210	191	134	81	92	96	178	184	180
peak1356	254	226	267	640	609	505	268	232	293	437	503	440
peak1357	99	80	94	318	263	219	180	188	197	373	378	340
peak1358	103	83	93	207	166	135	147	137	174	233	217	240
peak1359	64	62	63	188	144	127	138	137	133	218	228	189
peak1360	68	62	72	170	147	124	72	87	89	136	129	104
peak1361	124	84	120	378	305	271	143	156	159	290	351	258
peak1362	61	43	58	226	194	141	75	75	64	178	184	111
peak1363	128	130	115	394	295	272	179	128	147	306	268	211
peak1364	246	203	215	594	558	421	213	233	251	507	547	416
peak1365	74	55	66	213	169	121	440	535	507	897	1000	834
peak1366	197	161	194	500	472	403	531	615	629	1018	1105	1058
peak1367	144	133	118	465	360	315	161	199	206	390	415	315
peak1368	111	73	103	280	230	177	138	153	153	265	265	232
peak1369	40	46	37	98	89	76	33	31	39	61	71	46
peak1370	112	74	58	285	240	193	107	111	118	248	317	196
peak1371	210	199	199	446	370	300	401	457	446	608	645	589
peak1372	91	78	106	182	174	152	132	136	134	189	216	182
peak1373	134	99	124	246	282	206	136	136	152	287	260	239
peak1374	313	229	274	654	619	494	207	217	200	378	401	361
peak1375	672	547	597	1715	1432	1235	827	814	882	1250	1292	1124
peak1376	125	111	113	282	289	234	155	150	152	297	322	273
peak1377	83	69	73	215	202	165	113	103	125	182	218	185
peak1378	24	24	34	93	70	53	47	43	58	101	115	104
peak1379	81	58	80	260	236	161	24	33	29	70	76	63
peak1380	267	193	222	667	563	493	298	330	378	617	636	539
peak1381	79	37	52	223	187	158	23	20	25	53	51	42
peak1382	150	121	138	248	257	218	119	148	134	188	194	210
peak1383	140	112	133	457	367	284	111	133	147	263	292	198
peak1384	171	131	137	351	372	337	147	136	171	226	236	200
peak1385	61	86	87	123	98	114	100	64	57	129	128	96
peak1386	165	123	133	461	400	350	100	96	119	233	258	194
peak1387	54	71	62	137	149	100	70	91	82	126	149	139
peak1388	65	51	50	148	125	98	44	59	55	97	96	70
peak1389	54	46	53	165	113	105	42	51	59	74	85	69
peak1390	326	270	298	609	647	512	242	198	221	358	327	265
peak1391	448	371	379	976	920	785	269	243	280	491	479	385
peak1392	209	193	213	532	475	429	143	118	147	236	253	196
peak1393	133	109	112	366	324	271	142	185	172	340	372	323
peak1394	112	95	109	315	290	187	96	104	126	231	283	218
peak1395	402	371	312	752	725	567	446	389	491	707	788	645
peak1396	212	158	173	418	397	310	292	263	294	390	406	345
peak1397	358	266	271	578	569	503	397	414	443	686	662	641
peak1398	629	560	538	1557	1388	1183	767	795	879	1596	1636	1411
peak1399	56	86	73	194	176	146	112	96	84	138	189	163
peak1400	2329	2201	2276	6223	5995	5081	982	1014	1121	1996	2210	1877
peak1401	69	62	73	161	158	110	96	82	94	115	113	94
peak1402	396	332	409	861	806	727	305	338	340	512	501	439
peak1403	1416	1164	1244	2933	2804	2242	1275	1333	1473	2249	2266	1949
peak1404	717	616	706	1593	1703	1312	699	707	778	1225	1335	1051
peak1405	42	33	41	126	122	80	28	30	28	70	66	64
peak1406	600	518	558	1145	1037	972	521	473	472	564	621	487
peak1407	208	171	168	532	528	418	223	185	237	423	440	357
peak1408	57	60	65	172	156	103	97	71	65	167	128	117
peak1409	139	85	141	298	273	235	104	125	123	212	184	210
peak1410	135	153	136	334	296	255	142	138	135	263	265	222
peak1411	128	112	119	397	302	248	128	126	145	227	244	222
peak1412	73	70	78	197	163	157	99	146	127	228	248	187
peak1413	36	19	21	100	96	67	35	49	26	91	97	80
peak1414	12	13	12	34	38	33	95	117	118	240	261	190
peak1415	46	35	54	176	131	124	74	102	100	170	169	140
peak1416	50	49	49	132	124	97	75	70	83	107	123	107
peak1417	207	183	205	467	441	416	142	167	170	220	244	202
peak1418	287	227	254	650	688	606	443	431	511	793	885	702
peak1419	139	144	140	303	277	250	81	88	96	133	134	121
peak1420	137	121	117	299	290	237	178	165	183	304	357	321
peak1421	102	97	87	227	213	173	121	113	131	192	227	191
peak1422	116	99	101	242	244	200	94	98	102	166	187	154
peak1423	51	50	63	146	135	108	61	61	56	119	118	104
peak1424	32	23	45	107	100	72	49	39	40	71	77	67
peak1425	160	98	119	431	355	307	187	174	181	371	401	295
peak1426	178	140	157	298	256	223	104	109	118	168	216	153
peak1427	216	166	206	753	580	483	165	198	174	387	388	316
peak1428	96	88	89	256	223	173	80	114	87	113	137	130
peak1429	226	189	210	488	425	357	224	224	234	357	385	338
peak1430	214	137	160	278	334	232	87	94	118	159	159	145
peak1431	50	51	64	140	122	98	56	57	87	101	122	127
peak1432	56	65	49	148	133	111	74	81	71	128	143	114
peak1433	280	255	253	433	410	336	296	249	317	432	449	386
peak1434	217	167	196	486	470	341	222	243	232	385	407	347
peak1435	97	95	88	254	219	191	111	116	116	157	173	178
peak1436	120	82	83	278	249	214	111	117	111	212	200	199
peak1437	464	394	372	1135	1025	797	330	346	355	567	645	512
peak1438	219	183	202	486	471	383	187	155	172	327	332	246
peak1439	244	214	232	536	546	403	192	178	197	368	396	294
peak1440	946	723	852	2348	2355	1893	1055	952	1025	2111	2163	1799
peak1441	249	240	239	446	414	350	300	292	337	422	455	344
peak1442	427	343	381	1017	931	753	441	473	514	910	1000	776
peak1443	477	384	377	928	883	707	488	496	533	751	733	661
peak1444	168	174	188	335	323	313	148	157	166	224	215	173
peak1445	85	77	106	265	252	237	12	6	12	33	29	22
peak1446	916	908	1047	2196	1985	1714	870	697	626	1286	1285	1023
peak1447	2229	1681	1737	4779	4802	3814	1927	1953	2045	3089	3238	2780
peak1448	671	558	590	1374	1355	1211	525	550	633	850	878	784
peak1449	150	94	118	355	301	241	93	100	107	163	211	185
peak1450	467	377	429	1297	1180	942	343	378	392	673	760	625
peak1451	277	197	237	724	617	542	201	187	232	423	435	358
peak1452	281	245	229	515	472	429	266	250	256	395	399	358
peak1453	366	268	286	693	669	534	525	610	621	685	653	591
peak1454	326	293	320	582	588	474	299	317	304	398	356	373
peak1455	700	721	734	1704	1772	1453	693	742	763	1206	1323	1086
peak1456	577	483	533	1549	1384	1119	823	800	918	1494	1688	1399
peak1457	449	413	459	986	863	750	952	966	903	1332	1343	1197
peak1458	273	282	268	768	726	636	123	133	147	269	294	245
peak1459	348	284	312	699	586	555	403	418	381	577	633	526
peak1460	680	757	1048	4530	3944	3920	593	439	405	1963	1889	1288
peak1461	174	140	138	265	291	229	67	89	54	105	146	111
peak1462	101	96	93	252	222	187	46	62	42	80	104	85
peak1463	130	127	126	377	283	269	74	53	61	111	115	97
peak1464	790	697	801	2329	2072	1798	600	597	682	1265	1361	1047
peak1465	65	39	62	140	110	108	26	23	38	46	53	42
peak1466	281	278	265	626	599	534	120	106	110	190	185	175
peak1467	148	129	130	349	342	311	70	75	75	150	169	140
peak1468	555	395	474	1213	1149	978	407	397	373	764	814	750
peak1469	902	699	816	1566	1639	1387	730	640	742	1078	1139	968
peak1470	682	578	639	1103	1038	894	623	517	537	756	784	708
peak1471	63	58	72	208	157	158	42	27	33	58	61	41
peak1472	112	79	104	242	190	186	48	69	56	92	118	76
peak1473	100	82	103	211	187	165	25	27	23	23	30	33
peak1474	107	87	95	219	217	186	16	26	22	36	35	21
peak1475	234	211	206	635	635	531	53	45	45	96	142	96
peak1476	244	216	210	530	437	397	163	177	178	284	292	233
peak1477	91	85	91	285	219	221	82	87	55	160	175	138
peak1478	242	167	213	592	500	422	228	280	252	473	516	407
peak1479	156	130	157	286	275	221	142	128	124	185	209	198
peak1480	361	447	451	1860	1600	1598	680	545	513	1874	1886	1503
peak1481	678	590	649	1622	1435	1185	492	593	499	836	892	777
peak1482	123	77	105	295	256	228	122	108	116	213	229	219
peak1483	157	102	115	376	299	242	72	70	79	193	210	132
peak1484	100	89	109	282	185	192	63	83	69	107	126	119
peak1485	113	72	88	339	241	221	101	92	116	206	206	183
peak1486	115	99	113	311	296	234	81	101	96	235	225	168
peak1487	151	105	111	259	248	203	123	140	142	225	239	218
peak1488	264	235	231	680	579	469	209	213	191	386	382	307
peak1489	172	135	158	355	335	306	99	99	118	199	213	159
peak1490	180	113	141	342	319	260	99	116	140	190	210	176
peak1491	297	268	295	671	589	551	196	210	206	306	328	255
peak1492	526	376	448	872	855	748	577	627	649	851	908	830
peak1493	752	640	678	1917	1673	1319	555	580	619	997	1031	901
peak1494	115	79	87	240	193	120	40	51	46	58	76	55
peak1495	132	105	140	285	270	200	57	65	53	106	90	81
peak1496	91	68	100	214	199	171	67	57	56	111	137	88
peak1497	23	21	19	77	80	49	42	35	37	84	106	62
peak1498	38	26	28	102	98	82	61	42	43	130	157	105
peak1499	146	118	122	304	289	229	139	144	154	270	269	238
peak1500	238	228	203	764	648	514	261	234	247	515	567	437
peak1501	126	131	121	379	283	261	142	112	118	252	264	195
peak1502	136	101	127	319	255	229	93	80	80	195	181	141
peak1503	73	52	63	233	172	154	115	113	127	221	253	200
peak1504	111	73	103	268	187	175	144	163	189	240	280	209
peak1505	63	53	49	173	160	141	94	105	100	201	226	195
peak1506	126	97	106	438	371	293	11	21	24	76	50	43
peak1507	434	358	385	1434	1130	973	76	76	73	208	208	174
peak1508	126	87	103	266	229	167	88	79	109	205	181	169
peak1509	245	214	229	504	471	376	389	372	366	598	601	520
peak1510	196	169	193	356	389	285	247	276	337	409	388	400
peak1511	128	74	102	288	256	263	115	128	114	182	224	148
peak1512	164	110	112	436	316	264	151	152	135	300	311	253
peak1513	71	49	53	134	118	92	95	101	119	152	173	149
peak1514	55	33	56	125	100	86	99	73	86	119	139	125
peak1515	139	122	123	436	438	294	93	84	93	191	226	170
peak1516	27	18	20	94	60	58	39	29	29	52	81	66
peak1517	77	69	90	216	180	144	97	100	108	176	169	152
peak1518	54	41	45	115	90	77	73	62	64	110	123	91
peak1519	402	316	342	927	872	750	642	678	685	1320	1409	1092
peak1520	69	37	53	154	158	144	173	167	158	244	319	269
peak1521	68	49	40	226	120	122	43	52	43	89	94	91
peak1522	84	48	48	167	134	113	49	38	46	80	82	76
peak1523	110	92	86	187	177	163	63	72	86	135	104	99
peak1524	51	43	25	99	100	97	34	46	28	48	67	59
peak1525	88	78	89	182	178	151	91	93	114	141	127	136
peak1526	270	202	253	582	490	386	234	300	299	437	443	385
peak1527	152	169	201	239	244	251	211	160	146	286	284	234
peak1528	116	113	118	345	264	233	74	67	67	119	154	108
peak1529	189	148	169	514	482	425	96	113	106	207	205	181
peak1530	66	43	67	166	145	130	32	43	44	51	69	51
peak1531	502	384	456	1256	1141	1042	249	286	300	533	587	499
peak1532	104	67	80	236	209	166	101	86	91	177	175	137
peak1533	56	53	50	143	137	87	52	70	73	123	136	110
peak1534	97	57	55	244	206	156	90	79	63	165	161	154
peak1535	72	65	67	194	160	136	92	107	141	173	186	140
peak1536	185	141	175	407	353	304	222	241	240	379	394	362
peak1537	98	54	76	200	165	118	104	108	115	173	160	142
peak1538	2082	1514	1727	6631	5517	4756	3442	3536	3737	7763	8405	6790
peak1539	1038	816	959	3083	2701	2314	1847	1921	1970	3962	4509	3567
peak1540	281	250	290	511	460	429	545	448	429	675	739	570
peak1541	342	309	304	847	862	663	424	500	504	881	936	807
peak1542	187	195	195	467	428	380	179	191	192	310	341	288
peak1543	119	92	117	273	270	209	114	111	109	202	209	169
peak1544	236	209	226	680	658	557	268	257	286	518	597	447
peak1545	106	94	74	296	253	184	146	151	146	299	384	289
peak1546	32	38	33	103	85	73	53	57	68	97	97	82
peak1547	95	73	68	154	152	155	41	58	50	94	96	90
peak1548	159	97	114	454	419	302	227	252	249	497	583	464
peak1549	72	41	62	173	142	118	132	111	143	246	246	192
peak1550	271	291	257	606	598	503	278	264	293	439	523	402
peak1551	340	286	309	1029	852	732	435	454	495	890	993	822
peak1552	118	113	139	285	254	231	136	152	159	307	253	205
peak1553	145	123	111	401	312	250	188	180	213	313	406	295
peak1554	158	117	122	338	322	232	204	192	196	321	294	266
peak1555	63	51	51	117	125	106	74	72	80	126	128	128
peak1556	132	100	89	229	223	177	161	138	170	268	292	221
peak1557	147	120	113	262	237	186	179	126	168	242	260	238
peak1558	263	172	186	564	511	368	285	248	299	507	540	448
peak1559	270	241	250	538	526	455	186	197	221	335	372	276
peak1560	104	106	117	259	253	240	96	89	105	186	186	124
peak1561	56	62	46	165	172	140	15	19	26	39	49	34
peak1562	330	236	313	690	702	633	194	175	216	375	341	292
peak1563	111	125	109	238	190	175	135	125	150	159	196	157
peak1564	73	53	39	137	123	90	56	52	62	104	112	79
peak1565	111	97	109	240	196	168	118	121	115	196	208	193
peak1566	151	123	116	307	290	242	129	129	161	261	247	218
peak1567	70	59	67	182	180	141	70	59	74	151	164	123
peak1568	539	406	522	910	917	724	605	687	664	909	905	817
peak1569	141	101	104	417	325	272	202	205	203	393	428	326
peak1570	97	106	92	295	251	161	100	112	118	193	192	176
peak1571	229	146	194	552	490	412	203	215	207	428	478	335
peak1572	92	71	77	188	129	130	68	63	69	114	133	83
peak1573	238	175	211	565	494	398	566	592	723	998	1004	919
peak1574	76	61	63	173	170	120	47	45	57	96	101	61
peak1575	62	56	55	134	144	117	53	53	42	79	93	72
peak1576	65	72	68	184	164	143	50	52	61	103	106	69
peak1577	51	44	51	176	144	112	55	61	43	105	116	111
peak1578	172	150	159	332	328	229	236	255	264	316	349	287
peak1579	218	169	197	477	424	343	180	186	189	327	321	298
peak1580	958	783	888	2111	1984	1730	1409	1438	1534	2162	2289	2085
peak1581	978	858	963	2117	2177	1777	903	834	934	1594	1553	1271
peak1582	77	68	73	165	166	130	46	53	50	84	100	70
peak1583	73	88	82	234	216	194	75	79	105	140	152	139
peak1584	101	100	99	208	169	138	100	90	118	173	140	127
peak1585	906	669	793	2414	2172	1878	1230	1225	1353	2379	2651	2104
peak1586	610	508	547	1398	1293	1063	545	670	664	1057	1152	944
peak1587	48	54	51	99	139	89	49	32	39	69	76	62
peak1588	121	69	86	231	216	187	48	45	53	98	120	95
peak1589	149	126	143	398	356	310	121	152	156	283	250	229
peak1590	85	78	83	152	136	97	79	81	75	99	104	98
peak1591	76	76	51	189	161	137	92	111	120	185	186	167
peak1592	92	73	88	228	225	192	75	59	61	106	96	88
peak1593	212	167	208	501	457	382	121	107	118	198	190	169
peak1594	362	311	370	827	755	643	325	307	345	505	568	486
peak1595	635	501	529	1912	1745	1396	812	845	849	1764	1885	1506
peak1596	138	108	124	351	273	287	93	82	96	223	184	151
peak1597	214	153	180	508	443	381	100	117	112	200	207	210
peak1598	185	147	165	526	413	344	93	100	111	189	161	136
peak1599	56	48	65	138	115	87	33	39	52	52	46	61
peak1600	496	372	387	1358	1191	1057	571	473	571	1154	1268	973
peak1601	151	99	128	297	302	256	54	61	67	96	97	84
peak1602	182	131	166	382	380	329	262	254	314	415	448	397
peak1603	356	269	315	925	875	744	194	150	206	408	411	353
peak1604	36	37	36	88	95	73	20	21	33	49	60	42
peak1605	109	99	126	277	279	229	101	104	99	186	189	136
peak1606	167	126	137	417	402	348	126	132	125	234	248	209
peak1607	149	147	148	611	549	424	149	139	149	370	418	313
peak1608	302	293	299	840	740	575	198	216	223	415	409	354
peak1609	272	195	240	392	371	373	323	283	306	392	368	347
peak1610	57	49	39	141	139	92	32	34	30	58	70	64
peak1611	267	238	256	433	460	388	77	110	126	204	162	171
peak1612	69	63	59	184	165	131	69	67	64	133	142	96
peak1613	278	228	248	560	556	475	300	283	362	509	538	462
peak1614	86	48	59	161	148	136	48	58	68	130	137	122
peak1615	147	128	154	334	326	286	150	141	153	285	275	238
peak1616	59	55	47	141	130	98	62	52	66	81	91	68
peak1617	165	153	170	455	445	374	109	95	122	238	240	203
peak1618	209	163	202	397	338	252	139	115	148	192	211	192
peak1619	361	305	346	813	649	630	215	217	234	335	380	311
peak1620	257	251	276	670	572	493	166	193	192	296	358	264
peak1621	176	180	198	396	390	301	124	112	142	176	185	152
peak1622	104	102	86	318	288	232	86	82	98	175	196	158
peak1623	217	181	218	567	556	523	12	11	6	8	22	12
peak1624	96	71	79	242	212	186	13	15	10	23	28	18
peak1625	38	28	26	100	75	66	4	3	6	6	6	4
peak1626	243	218	261	557	486	447	62	69	76	104	123	91
peak1627	320	253	279	654	641	552	354	387	416	599	638	527
peak1628	96	84	77	160	143	131	39	47	50	52	45	61
peak1629	345	267	288	783	783	657	150	143	160	269	286	230
peak1630	109	102	106	351	308	233	62	59	51	141	132	101
peak1631	92	84	84	173	171	156	81	99	95	113	160	99
peak1632	56	50	79	190	150	157	32	23	20	52	60	49
peak1633	281	209	234	779	701	607	125	99	107	279	277	231
peak1634	133	97	130	339	357	288	101	104	114	220	232	194
peak1635	443	392	419	1251	1135	948	501	399	535	1013	1037	778
peak1636	1104	831	906	3260	2881	2347	695	751	810	1557	1726	1421
peak1637	89	68	68	179	168	131	83	62	87	130	131	106
peak1638	25	12	23	71	79	55	57	65	71	122	146	107
peak1639	27	18	19	56	38	40	54	53	52	93	113	77
peak1640	338	298	282	946	885	788	355	389	419	783	978	780
peak1641	210	162	205	568	516	395	158	175	188	328	286	266
peak1642	138	93	109	211	181	196	239	235	260	437	441	377
peak1643	333	299	326	494	426	416	753	783	754	989	1036	954
peak1644	609	361	461	1048	930	780	432	494	509	741	778	695
peak1645	36	41	57	156	135	124	54	56	52	112	128	115
peak1646	184	123	150	472	402	365	211	227	224	409	401	369
peak1647	131	88	108	350	315	265	123	107	153	305	322	273
peak1648	108	89	62	312	260	212	93	97	114	247	243	185
peak1649	172	120	163	359	295	268	217	290	272	337	428	332
peak1650	176	130	164	570	482	361	196	243	241	448	545	405
peak1651	110	79	98	338	284	224	142	162	147	282	349	233
peak1652	38	46	57	127	88	85	68	69	53	118	134	85
peak1653	371	299	313	736	673	561	378	359	400	593	664	575
peak1654	665	505	597	1694	1557	1274	612	708	778	1279	1262	1085
peak1655	135	59	73	345	194	124	218	197	201	301	333	256
peak1656	651	301	303	1190	728	541	901	776	943	1415	1460	1221
peak1657	206	135	116	329	154	163	339	282	290	357	415	315
peak1658	38	28	35	146	103	78	41	48	38	91	107	83
peak1659	91	71	79	184	179	134	105	78	95	164	169	150
peak1660	18	16	18	42	38	39	46	66	63	119	111	93
peak1661	104	104	127	281	236	255	134	145	144	248	238	230
peak1662	50	33	33	108	73	81	49	63	44	103	112	103
peak1663	53	39	51	174	127	100	65	101	73	136	154	136
peak1664	63	48	47	160	132	96	80	99	105	123	151	118
peak1665	40	21	16	95	86	66	49	60	51	119	151	108
peak1666	120	54	79	205	185	147	158	165	172	297	270	243
peak1667	70	49	53	170	128	108	39	39	39	52	53	38
peak1668	111	98	92	278	264	233	542	627	643	1136	1251	1069
peak1669	203	149	144	594	473	422	176	214	183	379	436	381
peak1670	399	327	353	709	658	584	320	367	355	510	557	476
peak1671	45	41	28	124	94	65	18	21	30	34	55	35
peak1672	621	464	515	1219	1173	974	924	906	1006	1638	1745	1521
peak1673	38	33	24	70	73	49	43	50	53	80	103	79
peak1674	324	235	328	725	662	557	634	737	739	1009	1018	853
peak1675	51	51	56	89	104	100	60	62	61	107	92	87
peak1676	92	68	86	220	201	173	119	122	107	212	225	191
peak1677	251	152	196	595	492	459	125	141	140	241	239	217
peak1678	80	42	59	177	166	118	68	65	78	129	143	128
peak1679	81	61	68	157	142	104	64	83	85	108	91	75
peak1680	45	58	59	105	103	60	137	181	188	269	245	212
peak1681	46	50	45	162	153	106	104	100	87	210	251	182
peak1682	155	131	158	343	359	292	166	197	190	318	358	267
peak1683	38	31	25	101	87	73	29	29	26	72	75	51
peak1684	98	89	92	215	190	141	100	86	100	130	160	122
peak1685	893	748	830	2258	2073	1819	938	1017	971	2008	2082	1578
peak1686	103	107	102	187	171	141	148	136	117	183	202	162
peak1687	2144	1743	1971	5319	4892	4002	1140	1123	1171	2183	2333	1861
peak1688	207	241	238	529	488	461	171	138	142	262	271	160
peak1689	42	27	37	159	135	106	40	53	51	115	129	102
peak1690	269	202	226	704	655	520	238	229	245	438	537	452
peak1691	26	28	37	91	79	79	25	17	33	52	44	51
peak1692	101	69	97	180	146	135	133	150	138	174	161	155
peak1693	201	161	162	581	492	421	277	288	310	598	594	528
peak1694	277	246	239	552	521	466	347	313	321	544	496	440
peak1695	145	163	159	450	406	341	209	195	232	419	399	365
peak1696	525	410	452	1080	1065	828	935	1135	1071	1651	1706	1422
peak1697	199	182	192	465	425	358	210	256	274	403	418	388
peak1698	83	86	77	165	133	138	102	93	105	162	151	144
peak1699	170	138	153	324	309	316	229	227	251	352	453	364
peak1700	269	223	243	546	526	503	374	363	416	637	721	610
peak1701	46	49	40	157	113	87	107	110	121	235	244	182
peak1702	43	39	40	111	103	92	81	93	127	229	213	160
peak1703	76	56	65	190	177	151	106	95	119	196	209	158
peak1704	21	23	35	117	110	94	40	29	31	91	75	52
peak1705	169	152	146	618	506	407	205	196	184	456	502	397
peak1706	343	273	308	893	844	645	236	214	238	490	484	444
peak1707	122	105	110	152	152	145	81	82	106	107	113	99
peak1708	347	318	346	862	787	660	409	337	352	606	663	600
peak1709	63	51	87	183	165	144	148	100	90	215	246	181
peak1710	116	101	110	276	265	195	177	178	214	358	381	305
peak1711	107	94	108	255	247	217	141	172	213	323	301	235
peak1712	173	146	198	400	421	338	116	139	147	236	222	188
peak1713	46	41	51	120	117	94	51	56	55	114	136	90
peak1714	31	27	27	62	62	41	55	42	50	82	97	76
peak1715	59	49	80	137	93	99	152	178	154	200	227	183
peak1716	26	25	30	94	73	68	36	25	32	73	71	61
peak1717	580	502	526	1184	1137	952	582	534	601	843	809	742
peak1718	79	54	76	143	153	121	116	113	121	141	131	134
peak1719	112	116	109	255	222	205	190	182	176	253	259	224
peak1720	78	64	76	162	148	117	108	117	144	169	199	160
peak1721	482	410	407	1055	889	768	408	587	539	744	732	657
peak1722	91	86	91	177	177	145	83	90	110	119	125	115
peak1723	128	90	105	331	295	242	365	399	369	629	708	581
peak1724	71	48	60	135	115	92	155	174	161	322	350	272
peak1725	140	124	134	349	359	236	131	136	169	276	263	248
peak1726	95	61	96	203	187	170	99	75	80	154	154	138
peak1727	149	112	134	405	400	304	151	150	153	308	292	275
peak1728	133	85	128	268	212	182	134	115	122	204	205	171
peak1729	332	267	290	828	701	652	344	374	401	640	672	596
peak1730	60	44	43	113	110	100	46	38	58	78	91	80
peak1731	236	208	227	619	538	459	203	192	203	368	380	350
peak1732	118	120	115	332	303	307	90	80	73	194	198	156
peak1733	832	658	714	2015	1887	1618	855	907	1077	1917	2083	1790
peak1734	93	90	108	186	190	176	129	138	133	253	270	253
peak1735	94	85	97	194	214	170	126	122	141	228	216	212
peak1736	187	144	173	347	336	253	229	242	245	347	378	305
peak1737	175	180	171	392	451	340	114	104	110	190	204	170
peak1738	314	282	322	875	812	685	399	406	421	617	636	558
peak1739	132	94	127	289	245	196	122	129	148	199	207	187
peak1740	279	208	242	675	568	529	372	376	409	714	685	623
peak1741	192	160	164	400	341	326	137	140	120	217	197	183
peak1742	405	374	413	650	765	647	501	461	475	720	694	659
peak1743	336	349	368	827	752	688	418	315	335	733	740	603
peak1744	90	95	102	303	305	276	133	126	103	332	362	267
peak1745	142	123	125	230	210	213	157	147	184	256	290	240
peak1746	238	234	228	835	733	592	304	325	340	655	773	618
peak1747	28	35	47	106	73	63	57	28	25	85	79	83
peak1748	283	252	266	811	709	616	382	385	434	811	870	767
peak1749	140	114	103	310	233	203	185	173	206	327	337	266
peak1750	267	217	222	538	503	414	368	390	399	583	656	592
peak1751	127	96	110	393	351	320	194	170	189	406	397	355
peak1752	238	191	207	444	420	381	261	309	343	425	472	410
peak1753	338	317	339	802	756	629	417	413	389	667	783	660
peak1754	87	87	93	175	182	147	108	110	102	124	149	137
peak1755	552	465	567	1290	1181	1006	827	877	977	1433	1516	1344
peak1756	84	78	78	162	161	152	95	98	111	197	204	163
peak1757	143	122	117	359	333	333	194	165	201	365	345	290
peak1758	69	76	72	206	182	157	87	80	98	217	194	154
peak1759	141	132	139	397	366	344	195	177	189	342	417	332
peak1760	54	34	47	135	127	129	69	70	84	149	157	129
peak1761	52	48	46	108	103	74	57	47	62	126	99	84
peak1762	179	134	146	496	469	390	213	206	224	459	506	376
peak1763	31	27	24	88	77	52	31	48	41	64	83	54
peak1764	105	68	110	208	186	164	27	27	32	52	56	38
peak1765	240	206	203	299	353	300	662	577	706	917	932	905
peak1766	297	271	278	695	711	557	574	511	585	1019	1133	967
peak1767	325	236	294	750	661	580	340	364	347	586	694	551
peak1768	266	174	208	447	438	419	265	272	313	400	381	380
peak1769	302	223	274	789	650	577	175	168	176	368	388	297
peak1770	300	274	289	736	720	608	365	275	370	702	733	633
peak1771	355	322	371	702	718	566	428	474	533	649	746	597
peak1772	666	576	650	1460	1407	1275	839	781	912	1402	1452	1420
peak1773	91	62	83	250	211	148	96	70	92	157	159	131
peak1774	114	113	98	277	225	239	108	120	109	215	213	182
peak1775	364	330	359	1015	963	791	384	425	447	680	751	646
peak1776	79	68	77	262	225	212	84	67	89	136	179	144
peak1777	146	89	100	351	265	211	143	163	160	301	351	280
peak1778	410	330	377	884	805	665	463	519	565	855	800	792
peak1779	457	344	374	880	742	576	372	401	396	556	515	470
peak1780	1003	909	922	2307	2215	1706	1113	1043	1105	1824	1887	1563
peak1781	602	581	513	1552	1406	1158	713	675	724	1374	1416	1179
peak1782	705	617	646	1292	1283	1038	536	547	529	672	786	648
peak1783	245	219	251	596	545	433	288	280	331	520	540	407
peak1784	6	2	3	8	10	11	42	49	39	75	96	63
peak1785	45	50	54	131	122	99	118	122	100	208	232	194
peak1786	143	122	126	271	246	196	263	274	279	482	561	430
peak1787	77	67	65	177	179	140	105	105	126	182	184	184
peak1788	118	110	130	364	333	254	195	167	156	350	370	305
peak1789	31	34	20	102	89	65	29	32	30	58	60	42
peak1790	116	104	112	336	329	282	108	113	115	203	221	197
peak1791	88	69	71	174	141	124	85	77	69	85	95	82
peak1792	153	135	141	375	350	289	203	193	209	377	399	334
peak1793	115	103	106	298	283	241	75	56	82	141	150	124
peak1794	95	106	133	325	260	250	179	165	155	342	384	275
peak1795	493	393	441	1248	1226	1001	706	734	843	1385	1593	1281
peak1796	126	123	118	256	267	189	150	153	158	187	228	210
peak1797	285	210	222	618	559	497	296	282	283	563	581	456
peak1798	61	40	71	124	110	93	98	114	114	171	141	153
peak1799	104	82	92	209	182	159	143	134	138	235	245	234
peak1800	20	33	37	154	132	122	51	40	36	134	168	117
peak1801	219	231	226	376	419	334	378	322	364	551	511	514
peak1802	48	39	42	119	118	103	39	34	18	81	75	51
peak1803	597	511	484	1135	1056	911	906	902	1017	1410	1457	1304
peak1804	193	185	186	326	295	276	219	188	170	290	284	246
peak1805	259	212	206	588	533	470	245	227	236	433	468	363
peak1806	342	311	334	988	880	766	533	659	649	1000	1095	956
peak1807	89	67	70	182	157	106	134	124	125	207	220	191
peak1808	81	76	75	155	129	117	127	129	124	169	202	164
peak1809	101	112	102	264	243	171	150	142	152	265	290	224
peak1810	108	113	104	229	239	182	177	139	190	232	258	176
peak1811	24	12	21	60	57	56	67	85	70	163	182	161
peak1812	42	42	39	103	84	93	68	72	79	136	137	140
peak1813	40	30	35	106	70	73	57	55	66	99	110	103
peak1814	67	42	60	156	134	105	69	72	84	158	128	108
peak1815	83	84	89	286	244	186	134	153	134	330	317	260
peak1816	78	86	70	234	182	142	98	107	139	183	186	152
peak1817	110	97	95	254	256	207	110	109	146	197	225	188
peak1818	131	109	96	364	315	259	157	153	154	261	311	233
peak1819	53	38	48	95	87	81	49	64	64	95	115	89
peak1820	97	128	108	249	243	205	129	128	136	215	260	233
peak1821	67	48	46	139	155	128	72	86	99	121	163	127
peak1822	447	335	404	883	834	759	310	290	294	491	527	397
peak1823	219	177	173	519	441	362	296	286	308	540	583	474
peak1824	64	48	60	132	108	72	87	78	96	158	141	162
peak1825	82	48	53	183	158	99	128	135	145	212	243	201
peak1826	22	24	32	43	47	29	36	65	52	82	80	100
peak1827	119	94	97	226	214	174	209	244	250	339	355	334
peak1828	95	81	89	264	238	206	237	254	309	396	435	372
peak1829	41	31	45	106	71	84	30	47	45	76	76	74
peak1830	112	92	122	225	198	173	190	194	163	252	260	207
peak1831	94	71	89	215	176	174	133	150	166	213	223	216
peak1832	132	104	124	259	238	213	156	140	172	205	211	184
peak1833	554	417	499	1130	1078	887	326	392	406	594	679	566
peak1834	216	185	187	345	316	337	305	288	386	407	428	415
peak1835	36	22	39	145	101	74	33	35	34	86	98	67
peak1836	405	353	328	1074	1011	805	585	560	575	1024	1092	870
peak1837	145	121	144	271	246	215	96	95	106	160	203	169
peak1838	82	67	84	224	193	168	64	84	79	132	149	102
peak1839	44	27	39	136	96	83	47	66	49	112	130	94
peak1840	50	35	35	132	114	105	52	62	53	123	106	81
peak1841	575	549	501	1014	943	799	702	667	692	1108	1124	908
peak1842	94	81	80	193	207	174	53	65	53	103	140	76
peak1843	172	117	169	459	415	352	158	198	178	374	389	305
peak1844	147	104	134	307	221	203	148	142	143	222	244	186
peak1845	61	44	38	152	123	98	63	80	81	150	165	119
peak1846	120	78	99	303	238	233	158	174	175	310	294	283
peak1847	212	131	159	475	383	300	181	208	203	369	350	306
peak1848	52	40	42	147	122	87	54	51	64	109	117	83
peak1849	134	101	100	231	270	210	208	214	192	300	354	284
peak1850	70	42	69	172	169	108	64	73	62	100	119	93
peak1851	57	39	42	153	123	91	35	55	44	94	86	59
peak1852	31	20	23	93	75	55	21	31	23	79	89	61
peak1853	826	619	630	2133	1610	1253	358	361	345	642	679	541
peak1854	93	53	73	204	171	126	57	44	31	92	92	98
peak1855	70	42	38	151	125	110	37	27	30	69	96	71
peak1856	93	73	90	310	230	212	59	48	61	142	160	116
peak1857	81	52	63	199	151	87	57	80	59	121	113	96
peak1858	143	114	126	388	341	293	136	146	143	277	279	226
peak1859	126	92	102	378	307	260	121	129	147	213	240	180
peak1860	69	58	57	166	112	123	63	81	78	136	158	137
peak1861	54	51	46	122	99	100	33	31	27	44	59	37
peak1862	73	66	75	151	136	114	58	63	65	108	107	87
peak1863	202	167	168	527	440	372	180	166	150	311	383	311
peak1864	50	41	52	106	83	78	63	67	72	92	102	86
peak1865	208	158	181	482	439	327	184	229	179	357	388	289
peak1866	383	254	351	1070	996	808	246	269	305	575	593	488
peak1867	23	21	14	90	47	47	39	41	38	105	95	73
peak1868	60	40	53	206	173	125	93	92	73	184	223	180
peak1869	53	43	46	128	121	98	64	65	85	141	146	114
peak1870	99	64	60	159	160	93	111	98	102	181	162	130
peak1871	93	71	68	250	195	156	93	103	81	169	182	138
peak1872	378	267	282	620	627	550	208	201	207	315	323	310
peak1873	68	42	56	203	168	123	44	48	40	69	95	70
peak1874	118	91	92	234	238	189	162	158	184	261	259	216
peak1875	31	27	23	72	72	57	34	47	36	120	118	92
peak1876	20	26	35	72	57	39	58	69	59	104	132	89
peak1877	34	32	38	95	107	78	74	64	52	117	145	115
peak1878	27	25	24	114	90	69	19	24	23	49	67	51
peak1879	88	72	75	316	245	231	89	82	79	181	214	189
peak1880	68	51	69	158	120	97	87	87	115	119	143	121
peak1881	16	17	18	52	37	33	44	59	42	93	93	96
peak1882	29	18	16	64	40	43	62	77	63	96	115	111
peak1883	87	72	72	187	171	131	87	85	89	135	145	112
peak1884	71	55	49	206	198	146	42	47	45	94	103	92
peak1885	82	83	85	166	164	125	66	62	77	103	148	108
peak1886	113	78	93	309	301	224	71	71	74	185	192	153
peak1887	73	47	53	184	139	137	63	73	69	136	148	98
peak1888	23	23	30	90	86	69	59	56	65	134	165	122
peak1889	32	26	37	111	76	68	23	22	28	53	66	38
peak1890	56	47	44	135	128	102	45	62	49	103	121	113
peak1891	39	23	30	80	79	56	72	71	70	131	133	110
peak1892	232	165	221	356	330	281	415	409	446	703	718	613
peak1893	116	84	101	167	180	159	147	143	162	236	253	201
peak1894	124	92	112	371	336	280	128	118	147	263	316	206
peak1895	31	24	21	123	100	69	32	20	38	42	57	54
peak1896	65	41	56	166	132	133	53	75	49	114	122	123
peak1897	151	137	132	352	340	244	138	144	153	260	302	233
peak1898	279	242	200	770	687	557	280	250	293	522	504	421
peak1899	122	104	115	237	262	217	231	228	259	406	468	427
peak1900	323	249	259	781	700	608	245	265	263	523	533	397
peak1901	149	110	128	436	375	325	116	117	125	248	278	235
peak1902	433	362	397	1080	1031	811	278	290	332	548	528	449
peak1903	18	15	18	70	49	33	49	53	48	101	126	83
peak1904	575	460	482	1071	1101	894	476	445	502	847	769	723
peak1905	91	77	96	257	268	193	36	47	39	79	102	66
peak1906	75	66	101	168	178	150	30	42	26	65	72	50
peak1907	86	75	92	189	175	151	45	44	35	55	75	46
peak1908	83	70	79	209	200	189	34	35	28	67	72	67
peak1909	74	72	74	163	198	175	18	36	27	58	59	55
peak1910	17	19	24	55	47	38	68	57	52	138	139	114
peak1911	29	19	24	41	29	35	71	54	72	93	128	101
peak1912	87	64	65	194	207	166	119	151	143	259	238	230
peak1913	37	27	34	111	105	102	31	31	28	74	67	44
peak1914	55	39	59	86	95	72	58	65	74	103	136	93
peak1915	98	77	81	239	193	188	368	371	408	672	796	668
peak1916	30	19	24	57	37	47	87	93	97	133	187	138
peak1917	248	209	257	624	526	454	367	373	406	738	837	702
peak1918	608	503	611	1964	1803	1682	211	227	222	520	537	431
peak1919	588	521	643	1193	1210	1101	210	206	203	318	268	247
peak1920	447	381	406	877	753	730	465	473	498	661	629	559
peak1921	151	148	140	337	363	300	158	157	176	237	263	217
peak1922	126	96	105	230	211	171	123	162	117	184	198	159
peak1923	138	127	113	249	178	185	44	37	67	61	61	68
peak1924	854	736	833	2083	1884	1591	591	558	567	968	1022	848
peak1925	78	79	60	167	99	104	98	99	110	153	153	130
peak1926	98	85	68	222	187	155	114	116	112	191	223	172
peak1927	104	76	65	173	185	148	88	97	114	143	166	137
peak1928	53	61	53	129	116	81	58	76	87	92	112	99
peak1929	63	42	50	163	143	114	66	69	66	144	150	120
peak1930	947	752	776	1918	1789	1637	1002	955	1065	1884	2027	1665
peak1931	564	512	554	1223	920	768	682	639	672	887	906	786
peak1932	411	345	360	931	885	670	338	369	406	645	645	537
peak1933	157	108	146	409	364	305	119	125	115	230	220	186
peak1934	304	245	240	580	536	480	182	185	206	351	347	302
peak1935	324	370	338	599	586	476	259	260	288	321	373	285
peak1936	174	206	202	434	365	332	137	155	143	211	253	190
peak1937	100	74	95	281	261	209	57	50	46	96	108	100
peak1938	75	64	74	146	158	161	42	45	42	60	65	62
peak1939	51	49	51	147	136	107	36	24	37	90	81	56
peak1940	433	429	467	1039	819	747	540	463	558	878	932	701
peak1941	73	48	55	162	165	116	49	54	64	86	125	100
peak1942	142	105	107	259	230	180	140	130	153	177	190	149
peak1943	690	518	536	1529	1352	1131	432	488	517	824	858	821
peak1944	91	89	111	158	154	128	92	92	102	149	144	147
peak1945	108	92	106	229	226	164	78	76	98	121	130	101
peak1946	335	336	393	999	877	883	210	200	182	362	440	308
peak1947	55	54	51	119	139	123	16	20	18	33	32	26
peak1948	361	353	372	732	704	586	262	225	232	341	358	294
peak1949	164	199	215	427	420	336	150	153	102	261	213	162
peak1950	276	279	300	591	534	494	148	173	168	185	216	198
peak1951	334	319	300	1065	897	764	386	346	356	712	748	686
peak1952	199	157	186	403	405	320	163	139	183	224	212	218
peak1953	133	112	123	313	260	213	125	109	127	199	209	162
peak1954	98	83	78	239	182	156	84	81	111	154	167	128
peak1955	147	138	139	396	340	295	126	134	153	268	278	240
peak1956	55	34	49	105	112	86	33	52	50	98	119	84
peak1957	86	60	61	204	193	128	94	122	124	190	223	166
peak1958	82	58	84	255	175	181	88	114	101	194	245	209
peak1959	47	37	43	124	104	99	46	63	62	108	115	101
peak1960	533	361	470	1049	883	782	488	503	539	702	774	594
peak1961	47	34	48	127	131	100	40	40	31	78	77	81
peak1962	44	15	29	82	66	68	65	76	72	149	168	130
peak1963	46	30	30	115	99	83	73	90	85	193	255	189
peak1964	102	66	69	198	183	154	121	133	133	207	215	183
peak1965	39	13	25	127	112	87	10	12	11	24	27	20
peak1966	99	76	99	261	259	192	109	107	97	219	204	200
peak1967	337	346	330	595	560	589	377	372	403	584	545	477
peak1968	882	715	806	2003	1936	1529	852	883	953	1638	1830	1479
peak1969	246	234	293	591	598	492	291	341	299	606	550	520
peak1970	926	852	926	2794	2448	2033	1258	1282	1341	2789	3108	2374
peak1971	65	49	61	207	166	157	37	37	53	102	106	71
peak1972	46	38	43	152	107	99	35	43	42	71	65	56
peak1973	128	156	142	330	354	277	172	143	185	353	425	336
peak1974	75	50	63	97	94	74	62	84	76	118	113	82
peak1975	171	120	148	225	237	206	142	177	165	223	217	202
peak1976	284	258	249	633	544	442	253	269	297	433	487	405
peak1977	242	211	219	610	528	451	214	265	235	403	455	406
peak1978	112	96	99	233	228	211	85	86	80	158	186	142
peak1979	484	392	466	1341	1194	913	967	1044	1102	1855	2102	1763
peak1980	458	499	604	1444	1258	1226	682	530	455	1119	1120	919
peak1981	123	88	104	222	202	177	175	163	174	276	278	234
peak1982	361	279	294	1092	896	739	252	244	315	540	684	536
peak1983	113	93	105	338	291	259	114	125	165	306	342	246
peak1984	78	86	83	166	150	161	122	125	129	259	293	235
peak1985	178	127	148	447	413	327	231	225	237	439	481	386
peak1986	267	232	240	879	751	652	260	297	325	597	699	512
peak1987	116	96	116	282	262	227	125	100	109	172	175	173
peak1988	134	120	117	331	298	238	93	120	99	198	204	197
peak1989	170	100	135	418	364	273	121	108	138	231	258	202
peak1990	173	107	121	451	436	339	147	133	128	337	326	274
peak1991	168	169	159	392	345	268	207	236	236	361	429	388
peak1992	116	96	92	321	259	234	52	73	69	152	138	149
peak1993	60	35	33	110	108	85	26	31	32	59	60	45
peak1994	190	129	173	420	389	363	235	260	284	393	423	367
peak1995	100	94	83	224	224	172	52	86	79	133	155	110
peak1996	85	64	68	217	203	154	57	70	80	137	160	111
peak1997	272	156	237	596	499	424	313	371	361	636	696	621
peak1998	23	27	30	123	124	95	49	58	86	151	190	163
peak1999	243	146	161	532	454	377	309	384	378	642	745	641
[truncated: 5,468 more rows]
