# Supplementary material for: Limits in the detection of m6A changes using MeRIP/m6A-seq
Source: Sci Rep. 2020 Apr 20;10:6590. doi: 10.1038/s41598-020-63355-3 (PMC7170965; doi:10.1038/s41598-020-63355-3)
Supplement: Supplementary file 3 — Supplementary information 3. [file 41598_2020_63355_MOESM3_ESM.zip › additional_file4_v2/macs2_deq_results/li_leukemia_2017_deq_results.txt]

seqnames	start	end	width	strand	annot	main.gene	deseq2.p	deseq2.padj	edger.p	edger.padj	qnb.p	qnb.padj	peak.l2fc	gene.l2fc	gene.p	gene.padj	diff.l2fc
chr1	630241	630369	128	+	exon	MTND2P28	0.164344175083853	0.862856994543695	0.176218020668726	1	0.207702140739338	0.832546591864539	1.20700579163443	0.447442122855489	0.0547311648346082	0.599813024983725	0.759563668778941
chr1	633949	634108	159	+	exon	MTATP6P1	0.00386975544288032	0.862856994543695	0.0070011292241789	1	0.00365027347870722	0.665753251733624	1.5425205076474	0.168038891799818	0.480826973427996	0.99976778493818	1.37448161584758
chr1	853882	853982	100	+	exon	LINC01128	0.657335438117681	0.944823876610454	0.684963203775012	1	0.796239071545804	0.981966884496831	1.05570861930939	0.372246902918981	0.358394988830965	0.99976778493818	0.683461716390405
chr1	944278	944498	220	+	utr3	SAMD11	0.0327733864430256	0.862856994543695	0.0294184278400754	1	0.0871120124711022	0.811725701343075	-1.51111515229557	-0.749487173547139	0.397826020843087	0.99976778493818	-0.76162797874843
chr1	944579	944844	265	+	utr3	SAMD11	0.0646380654202955	0.862856994543695	0.0761811315232941	1	0.352502215183814	0.871233310713099	-1.31366965848721	-0.749487173547139	0.397826020843087	0.99976778493818	-0.56418248494007
chr1	945046	945209	163	-	exon	NOC2L	0.212752675596462	0.862856994543695	0.267101243774581	1	0.345178660355232	0.868308925224103	-0.829228601477838	-0.263274304697199	0.310766706618714	0.99976778493818	-0.565954296780639
chr1	945541	945686	145	-	exon	NOC2L	0.143914664666288	0.862856994543695	0.170748058532191	1	0.207525797192906	0.832546591864539	-0.842736151528966	-0.263274304697199	0.310766706618714	0.99976778493818	-0.579461846831766
chr1	955223	955331	108	-	intron	NOC2L	0.617215611954686	0.938263396065883	0.585277489522077	1	0.526148710596525	0.922378907893963	-0.444614231864198	-0.263274304697199	0.310766706618714	0.99976778493818	-0.181339927166999
chr1	956926	957085	159	-	exon	NOC2L	0.279973760295743	0.869749051764034	0.334437940437898	1	0.302409123954009	0.857286925011399	-0.781489286993724	-0.263274304697199	0.310766706618714	0.99976778493818	-0.518214982296525
chr1	957137	957300	163	-	exon	NOC2L	0.0792405922646142	0.862856994543695	0.0763280687362532	1	0.15073762420467	0.817428679629436	-1.1644366119625	-0.263274304697199	0.310766706618714	0.99976778493818	-0.901162307265301
chr1	964957	965249	292	+	utr3	KLHL17	0.895401496528894	0.985325072607459	0.99668391819746	1	0.833690716619608	0.989310089601387	-0.862481667511578	-0.693268303674267	0.0339768606841691	0.471374893068449	-0.169213363837311
chr1	965515	965659	144	+	utr3	KLHL17	0.720198311429333	0.958296038688327	0.571256167861149	1	0.456354223015171	0.901261587759129	-0.394187945638303	-0.693268303674267	0.0339768606841691	0.471374893068449	0.299080358035964
chr1	1000444	1000750	306	+	utr5*	ISG15	0.520888507673016	0.916296947695013	0.437968578941757	1	0.596276340315635	0.940302558612712	-0.99816614126735	-3.83597871435952	5.22317644764158e-20	5.69408704e-17	2.83781257309217
chr1	1013928	1014510	582	+	utr3	ISG15	0.436445826222434	0.894655909202663	0.335841359656785	1	0.062235509557549	0.804912893391234	-3.31090717375856	-3.83597871435952	5.22317644764158e-20	5.69408704e-17	0.525071540600954
chr1	1022194	1022360	166	+	utr5	AGRN	0.808146155328837	0.972970285933213	0.864116073436191	1	0.747121494892802	0.970414615569906	-1.28201663718713	-0.847915070522998	0.00530852976101817	0.145196859082102	-0.43410156666413
chr1	1040222	1040436	214	+	intron	AGRN	0.928440358752708	0.991251981898399	0.972841516622575	1	0.424043684627195	0.888568673751003	-1.38438479272363	-0.847915070522998	0.00530852976101817	0.145196859082102	-0.536469722200637
chr1	1040497	1040666	169	+	exon	AGRN	0.342587130383649	0.879580952868569	0.268409748722666	1	0.0485571901033309	0.804912893391234	-1.89662072678526	-0.847915070522998	0.00530852976101817	0.145196859082102	-1.04870565626226
chr1	1041499	1041636	137	+	exon	AGRN	0.552488819417836	0.924618884797465	0.531658114115643	1	0.761601387560866	0.974346405352238	-2.19609591158151	-0.847915070522998	0.00530852976101817	0.145196859082102	-1.34818084105851
chr1	1044074	1044192	118	+	exon	AGRN	0.142373255181673	0.862856994543695	0.13848988247156	1	0.429272086973951	0.889691884744165	-2.119701184912	-0.847915070522998	0.00530852976101817	0.145196859082102	-1.271786114389
chr1	1045352	1045452	100	+	exon	AGRN	0.837477523473876	0.977926766662571	0.771676478183633	1	0.941816181789444	0.994993008435081	-1.66630938780727	-0.847915070522998	0.00530852976101817	0.145196859082102	-0.818394317284272
chr1	1046256	1046673	417	+	exon	AGRN	0.27522788690302	0.869749051764034	0.310100249934541	1	0.0769387564254559	0.805807828996201	-1.54145304119269	-0.847915070522998	0.00530852976101817	0.145196859082102	-0.693537970669689
chr1	1047982	1048332	350	+	exon	AGRN	0.814927970657907	0.974089605454392	0.886349117763989	1	0.935797944210985	0.994993008435081	-1.60312166920995	-0.847915070522998	0.00530852976101817	0.145196859082102	-0.755206598686954
chr1	1049559	1049661	102	+	exon	AGRN	0.698495516442421	0.952857509155961	0.737766691215518	1	0.923829594118939	0.994993008435081	-1.23650149395643	-0.847915070522998	0.00530852976101817	0.145196859082102	-0.388586423433433
chr1	1050408	1050533	125	+	exon	AGRN	0.547591743349277	0.923966161018234	0.579474827246789	1	0.565241262434832	0.933305604791001	-2.08115520587481	-0.847915070522998	0.00530852976101817	0.145196859082102	-1.23324013535181
chr1	1053626	1053882	256	+	exon	AGRN	0.770497210398031	0.965088756549358	0.867681536302106	1	0.906711510214882	0.994993008435081	-1.20791459505086	-0.847915070522998	0.00530852976101817	0.145196859082102	-0.359999524527858
chr1	1054395	1054525	130	+	exon	AGRN	0.880296930626388	0.982369115615833	0.952579444229059	1	0.972710077229698	0.994993008435081	-0.91255083354179	-0.847915070522998	0.00530852976101817	0.145196859082102	-0.0646357630187923
chr1	1054896	1056007	1111	+	utr3	AGRN	0.412864130788185	0.89103189862063	0.512535194771666	1	0.438428558417915	0.891841252717375	-1.01358369824483	-0.847915070522998	0.00530852976101817	0.145196859082102	-0.165668627721834
chr1	1081864	1082006	142	-	utr3	C1orf159	0.185590423246693	0.862856994543695	0.0817526990003196	1	0.12548408716951	0.812259244762076	0.0718810644347907	-0.242422116478551	0.482480639453643	0.99976778493818	0.314303180913341
chr1	1082124	1083012	888	-	utr3	C1orf159	0.401881369237237	0.889491894869326	0.464207916629757	1	0.964338350789399	0.994993008435081	-0.798308547546086	-0.242422116478551	0.482480639453643	0.99976778493818	-0.555886431067536
chr1	1093100	1093234	134	-	intron	C1orf159	0.609650731063851	0.936278720581191	0.519857771471705	1	0.257050516227293	0.848628365892412	0.658895168771941	-0.242422116478551	0.482480639453643	0.99976778493818	0.901317285250492
chr1	1093635	1093763	128	-	intron	C1orf159	0.252074061513817	0.869749051764034	0.224809972579493	1	0.523037852265886	0.921737040388826	-0.298317778087077	-0.242422116478551	0.482480639453643	0.99976778493818	-0.0558956616085267
chr1	1216980	1217764	784	-	utr3	SDF4	0.551699470347609	0.924521519606575	0.688716212545656	1	0.917318712310809	0.994993008435081	-0.649996199302903	-0.500045597704241	0.0362287818042554	0.487593734575401	-0.149950601598662
chr1	1218523	1218716	193	-	utr3	SDF4	0.0476975284363226	0.862856994543695	0.0785022701077028	1	0.097872509777752	0.811725701343075	-1.44120682010414	-0.500045597704241	0.0362287818042554	0.487593734575401	-0.941161222399894
chr1	1218795	1219001	206	-	exon	SDF4	0.0348469788808568	0.862856994543695	0.0521491222441284	1	0.0805941569505409	0.810769360882204	-0.970334044560747	-0.500045597704241	0.0362287818042554	0.487593734575401	-0.470288446856506
chr1	1223287	1223425	138	-	exon	SDF4	0.218889984107941	0.864949362169281	0.29443456351566	1	0.280914047191906	0.852376132277148	-0.887173663436198	-0.500045597704241	0.0362287818042554	0.487593734575401	-0.387128065731957
chr1	1223881	1224029	148	-	exon	SDF4	0.121044390270659	0.862856994543695	0.167287734000648	1	0.10766215138363	0.811725701343075	-1.13633322017835	-0.500045597704241	0.0362287818042554	0.487593734575401	-0.63628762247411
chr1	1228499	1228997	498	-	utr5	SDF4	0.357328530506026	0.882940713069773	0.44485906003777	1	0.798604438045787	0.981966884496831	-0.98982310698807	-0.500045597704241	0.0362287818042554	0.487593734575401	-0.489777509283829
chr1	1232961	1233290	329	+	utr3	B3GALT6	0.614685382877573	0.937692024593863	0.687153814822436	1	0.956312977224229	0.994993008435081	-0.975874703066604	-0.311630703168486	0.356299610084038	0.99976778493818	-0.664243999898118
chr1	1233404	1234974	1570	+	utr3	B3GALT6	0.467350792207381	0.905559360102635	0.45698075541985	1	0.133138261042322	0.812259244762076	0.188892299356242	-0.311630703168486	0.356299610084038	0.99976778493818	0.500523002524729
chr1	1254930	1255538	608	-	utr3	UBE2J2	0.79317476117887	0.970250019523875	0.686622489463166	1	0.498226553310599	0.914298584470354	0.164697229202441	0.0955333166958494	0.734218510025232	0.99976778493818	0.069163912506592
chr1	1274356	1275038	682	-	utr5*	UBE2J2	0.983282749840187	0.998621423455944	0.905921267086916	1	0.48910903303607	0.910234684068432	-0.172775247117946	0.0955333166958494	0.734218510025232	0.99976778493818	-0.268308563813795
chr1	1275118	1275218	100	-	utr5*	UBE2J2	0.520094036328803	0.916039820568635	0.534046457619612	1	0.908827968609382	0.994993008435081	-0.67802996404323	0.0955333166958494	0.734218510025232	0.99976778493818	-0.773563280739079
chr1	1279081	1279207	126	+	exon	RP5-902P8.10	0.497945557190711	0.913343101883975	0.494927012471103	1	0.731670387164968	0.967430288905385	-0.386350591904179	-0.146166221952219	0.802652193674584	0.99976778493818	-0.24018436995196
chr1	1292437	1292579	142	-	utr3	ACAP3	0.427286338048023	0.893391190778308	0.425125819460071	1	0.615245720096976	0.944029187094523	-0.324815909341588	0.0029405041326457	0.991875291707852	0.99976778493818	-0.327756413474234
chr1	1292702	1292965	263	-	utr3	ACAP3	0.887267620599755	0.983755269439803	0.743913857562046	1	0.492163883395984	0.911626448661889	0.200212752301471	0.0029405041326457	0.991875291707852	0.99976778493818	0.197272248168825
chr1	1295839	1295953	114	-	exon	ACAP3	0.0533543899054296	0.862856994543695	0.0280516252393479	1	0.096878426013516	0.811725701343075	-1.04077092535856	0.0029405041326457	0.991875291707852	0.99976778493818	-1.04371142949121
chr1	1296526	1296630	104	-	exon	ACAP3	0.327184070773983	0.876567480867433	0.311781925961476	1	0.737637915069293	0.968839835476535	-1.60706103143806	0.0029405041326457	0.991875291707852	0.99976778493818	-1.61000153557071
chr1	1298175	1298327	152	-	exon	ACAP3	0.471741437534503	0.906234399742068	0.493418398840916	1	0.848345667732345	0.991873947107944	-0.67750113784763	0.0029405041326457	0.991875291707852	0.99976778493818	-0.680441641980276
chr1	1300184	1300758	574	-	utr3	ACAP3	0.499751104132715	0.91376833552505	0.561793486416856	1	0.677280305330937	0.95944594800001	0.0105770281591654	0.0029405041326457	0.991875291707852	0.99976778493818	0.0076365240265197
chr1	1311483	1311928	445	-	utr3	CPSF3L	0.983814749033636	0.998621423455944	0.885559742518082	1	0.515520605382168	0.919823704281401	-0.0095674757854189	-0.108380509534702	0.683303050017244	0.99976778493818	0.0988130337492829
chr1	1312277	1312539	262	-	utr3	CPSF3L	0.0756075065058996	0.862856994543695	0.0713857817870466	1	0.216997245810885	0.837689701746186	-1.42050257539254	-0.108380509534702	0.683303050017244	0.99976778493818	-1.31212206585784
chr1	1312641	1313020	379	-	utr3	CPSF3L	0.0666699460705155	0.862856994543695	0.0701241219247394	1	0.206435161171558	0.831643057646502	-1.36066192786206	-0.108380509534702	0.683303050017244	0.99976778493818	-1.25228141832736
chr1	1313076	1314177	1101	-	utr3	CPSF3L	0.341770410951863	0.879522276179727	0.420355456635491	1	0.805377105146924	0.983098237906618	-0.371578488467316	-0.108380509534702	0.683303050017244	0.99976778493818	-0.263197978932614
chr1	1314473	1314741	268	-	exon	CPSF3L	0.577341230180145	0.930390913573833	0.606818891926943	1	0.789563958635306	0.980736034819684	-0.0826298652875418	-0.108380509534702	0.683303050017244	0.99976778493818	0.02575064424716
chr1	1314878	1315004	126	-	utr3	CPSF3L	0.48373523268945	0.909025985339456	0.526419627982465	1	0.617315069593978	0.944364965810319	-0.536961275843918	-0.108380509534702	0.683303050017244	0.99976778493818	-0.428580766309216
chr1	1315055	1315310	255	-	exon	CPSF3L	0.781486021235919	0.967824888392099	0.828951131449192	1	0.939354224796726	0.994993008435081	-0.287793819845163	-0.108380509534702	0.683303050017244	0.99976778493818	-0.179413310310461
chr1	1315366	1315645	279	-	utr3	CPSF3L	0.821649073537832	0.975741059339927	0.897102022423933	1	0.833855196590037	0.989310089601387	-0.13249923415951	-0.108380509534702	0.683303050017244	0.99976778493818	-0.0241187246248082
chr1	1315895	1316044	149	-	intron	CPSF3L	0.697661627589492	0.952795006514989	0.63333418672316	1	0.451769989433662	0.89855722560124	0.210918925260049	-0.108380509534702	0.683303050017244	0.99976778493818	0.319299434794751
chr1	1317518	1317654	136	-	exon	RP5-890O3.9	0.410344980005543	0.890554334499536	0.435374416514797	1	0.555419170509116	0.930020926724932	-0.0825820699430841	0.341001062935773	0.372736785435453	0.99976778493818	-0.423583132878857
chr1	1318849	1319610	761	-	utr3	CPSF3L	0.761838177507118	0.963060380742787	0.881131232071026	1	0.886033851499026	0.994993008435081	-0.238363446625432	-0.108380509534702	0.683303050017244	0.99976778493818	-0.12998293709073
chr1	1320893	1321115	222	-	utr3	CPSF3L	0.443095437907573	0.897291842716106	0.478081167012514	1	0.787611314664504	0.980691628358161	-0.727897659986931	-0.108380509534702	0.683303050017244	0.99976778493818	-0.619517150452229
chr1	1327459	1328851	1392	+	utr3	CPTP	0.894240634574883	0.985252779521848	0.965347186621897	1	0.425767264164341	0.888965042686425	-0.264914169079273	-0.130939919835375	0.772666278554314	0.99976778493818	-0.133974249243898
chr1	1335382	1336559	1177	-	utr3	DVL1	0.103249923948736	0.862856994543695	0.127418716335354	1	0.538315744744687	0.925522454214788	-1.13432391865315	-0.354815074698987	0.313009559859347	0.99976778493818	-0.779508843954166
chr1	1338034	1338223	189	-	exon	DVL1	0.470783286366358	0.906234399742068	0.513526095434749	1	0.772038096409138	0.976355893813505	-0.863293305301761	-0.354815074698987	0.313009559859347	0.99976778493818	-0.508478230602774
chr1	1338328	1338480	152	-	exon	DVL1	0.261981870434132	0.869749051764034	0.262584691275905	1	0.383051161827987	0.87914434276502	-1.21596758605354	-0.354815074698987	0.313009559859347	0.99976778493818	-0.861152511354554
chr1	1341709	1341859	150	-	exon	DVL1	0.0836861470592665	0.862856994543695	0.0572536499512743	1	0.0106259444001836	0.760155946419619	-2.70360530665951	-0.354815074698987	0.313009559859347	0.99976778493818	-2.34879023196052
chr1	1342053	1342186	133	-	exon	DVL1	0.271868888809177	0.869749051764034	0.252806845340704	1	0.409584709286183	0.886132685871239	-1.6500502003396	-0.354815074698987	0.313009559859347	0.99976778493818	-1.29523512564062
chr1	1342429	1342537	108	-	exon	DVL1	0.591560832927709	0.932677066488463	0.640636758910373	1	0.973797939111475	0.994993008435081	-1.11455892407301	-0.354815074698987	0.313009559859347	0.99976778493818	-0.759743849374024
chr1	1351489	1351899	410	-	utr3*	MXRA8	0.861995706036598	0.980405275929478	0.774488995482884	1	0.232606756209507	0.841283935193384	-0.479475503643225	-0.0395871240197964	0.919335491313455	0.99976778493818	-0.439888379623429
chr1	1352081	1353549	1468	-	utr3	MXRA8	0.866268519115798	0.980724533248847	0.932855601200517	1	0.312569830010193	0.860283511878848	-0.0204854272809528	-0.0395871240197964	0.919335491313455	0.99976778493818	0.0191016967388435
chr1	1353635	1353826	191	-	exon	MXRA8	0.523755382193766	0.917025083873256	0.558480216730322	1	0.727166897888641	0.966855383160793	-0.601556105438174	-0.0395871240197964	0.919335491313455	0.99976778493818	-0.561968981418377
chr1	1353929	1354140	211	-	exon	MXRA8	0.519791794884378	0.915964297485151	0.370425522660641	1	0.440933799679259	0.8925849306414	-0.137243876831509	-0.0395871240197964	0.919335491313455	0.99976778493818	-0.0976567528117123
chr1	1354203	1354545	342	-	exon	MXRA8	0.467514707515565	0.905559360102635	0.366345469479357	1	0.0574255073288662	0.804912893391234	-0.221600763935596	-0.0395871240197964	0.919335491313455	0.99976778493818	-0.182013639915799
chr1	1356811	1356965	154	-	intron	MXRA8	0.734405130951255	0.959858172611684	0.600659459469228	1	0.353617491202692	0.871358920169162	-0.538450314210397	-0.0395871240197964	0.919335491313455	0.99976778493818	-0.4988631901906
chr1	1357152	1357519	367	-	intron	MXRA8	0.759777532939183	0.963053806261301	0.810549638435992	1	0.388852777320767	0.880159744002614	-0.0915657422873344	-0.0395871240197964	0.919335491313455	0.99976778493818	-0.0519786182675381
chr1	1357610	1357867	257	-	intron	MXRA8	0.978494300567028	0.998529543319534	0.890510889719644	1	0.676888808553481	0.95944594800001	0.265529647734715	-0.0395871240197964	0.919335491313455	0.99976778493818	0.305116771754511
chr1	1360675	1360895	220	-	intron	MXRA8	0.749622285739782	0.961885759694608	0.802847835932598	1	0.919303373239934	0.994993008435081	0.233533494255088	-0.0395871240197964	0.919335491313455	0.99976778493818	0.273120618274885
chr1	1361065	1361708	643	-	utr5	MXRA8	0.71073633698153	0.954576786905029	0.569659145672742	1	0.437441421974657	0.891412252865262	0.430238301119839	-0.0395871240197964	0.919335491313455	0.99976778493818	0.469825425139635
chr1	1361762	1361870	108	-	utr5	MXRA8	0.203943271327348	0.862856994543695	0.0929629445115166	1	0.1469173236154	0.816660709942001	1.1608714076046	-0.0395871240197964	0.919335491313455	0.99976778493818	1.2004585316244
chr1	1373760	1374490	730	-	utr3	AURKAIP1	0.196945602029937	0.862856994543695	0.279912151269368	1	0.675179263455431	0.958852530234197	-0.923009304046377	-0.456203957849328	0.162114318733798	0.899751844569443	-0.466805346197049
chr1	1385802	1386276	474	-	exon	CCNL2	0.425651442007303	0.892981774375261	0.314919412516334	1	0.353325361263614	0.871358920169162	1.24776667331647	0.688572250439779	0.00278013852088798	0.0940931522600535	0.559194422876689
chr1	1386527	1386684	157	-	utr3	CCNL2	0.13447819767781	0.862856994543695	0.0827498980245952	1	0.0601993855047278	0.804912893391234	1.53934041024664	0.688572250439779	0.00278013852088798	0.0940931522600535	0.850768159806865
chr1	1386792	1387624	832	-	utr3	CCNL2	0.98336095850126	0.998621423455944	0.872241896373377	1	0.617504620213872	0.944364965810319	0.622170330530483	0.688572250439779	0.00278013852088798	0.0940931522600535	-0.0664019199092952
chr1	1387819	1387938	119	-	utr3	CCNL2	0.0114573440436582	0.862856994543695	0.0144348786680333	1	0.0378504280030999	0.798502960320458	-0.718790105234459	0.688572250439779	0.00278013852088798	0.0940931522600535	-1.40736235567424
chr1	1388005	1388125	120	-	utr3	CCNL2	0.0116100778445863	0.862856994543695	0.018573111277331	1	0.0200287330491	0.775865276410296	-0.292768576842835	0.688572250439779	0.00278013852088798	0.0940931522600535	-0.981340827282614
chr1	1390283	1390412	129	-	utr3	CCNL2	0.0376698497868472	0.862856994543695	0.0623371341090358	1	0.0840063050205725	0.811725701343075	0.0569527151782644	0.688572250439779	0.00278013852088798	0.0940931522600535	-0.631619535261514
chr1	1391124	1391581	457	-	utr3	CCNL2	0.89285087982905	0.985085074087935	0.972478664613586	1	0.891883903106687	0.994993008435081	0.930117301490989	0.688572250439779	0.00278013852088798	0.0940931522600535	0.241545051051211
chr1	1392534	1392801	267	-	utr3	CCNL2	0.129325384472012	0.862856994543695	0.109783717156056	1	0.112799906932023	0.811725701343075	1.37477375441475	0.688572250439779	0.00278013852088798	0.0940931522600535	0.686201503974975
chr1	1393444	1393589	145	-	utr3	CCNL2	0.54000518817452	0.921423464150536	0.423953581186242	1	0.456673224905539	0.901261587759129	0.96856284508983	0.688572250439779	0.00278013852088798	0.0940931522600535	0.279990594650051
chr1	1399586	1399714	128	+	exon	RP4-758J18.2	0.926223812836599	0.990855664969552	0.921444567389587	1	0.828344823114328	0.988708385783477	-0.864197960195237	0.0308802761045746	0.915728103094374	0.99976778493818	-0.895078236299812
chr1	1399883	1400355	472	+	exon	RP4-758J18.2	0.711356764373077	0.954576786905029	0.775394881305526	1	0.987155912154226	0.994993008435081	-0.175209750632019	0.0308802761045746	0.915728103094374	0.99976778493818	-0.206090026736594
chr1	1400554	1401476	922	+	exon	RP4-758J18.2	0.349653521248005	0.880777510286396	0.33515525949469	1	0.196452551188953	0.830127423645906	0.529554263176709	0.0308802761045746	0.915728103094374	0.99976778493818	0.498673987072134
chr1	1401564	1402299	735	-	utr3	MRPL20	0.824938791981933	0.976424451031796	0.781206257252853	1	0.346789383058549	0.86896576286181	0.193050028626759	-0.179975944867488	0.557098179152538	0.99976778493818	0.373025973494247
chr1	1406929	1407036	107	-	exon	MRPL20	0.910586906854005	0.989469859405217	0.813275529117885	1	0.527802682356986	0.923202721797743	-0.407155684088588	-0.179975944867488	0.557098179152538	0.99976778493818	-0.2271797392211
chr1	1407167	1407268	101	-	utr5	MRPL20	0.33544580025663	0.877788479169431	0.3430087221837	1	0.911215052902598	0.994993008435081	-1.11749537363826	-0.179975944867488	0.557098179152538	0.99976778493818	-0.937519428770769
chr1	1440093	1440506	413	+	utr3	VWA1	0.178030305985314	0.862856994543695	0.11581024901954	1	0.131340427416233	0.812259244762076	-1.0543692240497	-1.859238424704	0.011511733733977	0.247615587091139	0.804869200654298
chr1	1495480	1495580	100	+	exon	ATAD3B	0.344494508024704	0.880553788549657	0.321709854336368	1	0.6411440055672	0.951462408865739	-0.948848089401173	0.220981096245471	0.542378190465247	0.99976778493818	-1.16982918564664
chr1	1495932	1496160	228	+	utr3	ATAD3B	0.277721096842601	0.869749051764034	0.277921869690213	1	0.842623087694517	0.990613094765938	-0.503532457104504	0.220981096245471	0.542378190465247	0.99976778493818	-0.724513553349975
chr1	1527699	1527804	105	+	exon	ATAD3A	0.572619249238124	0.929599923090876	0.613977600299274	1	0.71042492216015	0.964473651397005	-0.870240708321712	-0.323169441603195	0.40656100412709	0.99976778493818	-0.547071266718517
chr1	1533980	1534136	156	+	utr3	ATAD3A	0.0940021053271164	0.862856994543695	0.0901903729430444	1	0.97023785786725	0.994993008435081	-1.40596966446334	-0.323169441603195	0.40656100412709	0.99976778493818	-1.08280022286014
chr1	1534343	1534628	285	+	utr3	ATAD3A	0.351541881656811	0.881948533474134	0.373059135869735	1	0.902542514902909	0.994993008435081	-0.907678158081668	-0.323169441603195	0.40656100412709	0.99976778493818	-0.584508716478473
chr1	1541697	1541851	154	-	utr3	SSU72	0.962549888964082	0.997551206890514	0.916948192080379	1	0.422845398234278	0.888530493521578	-0.0936938374328987	-0.0154792953440237	0.954361781186559	0.99976778493818	-0.078214542088875
chr1	1541911	1542228	317	-	utr3	SSU72	0.927001704845444	0.990863229857629	0.993272864672842	1	0.615625967071506	0.94421740026295	-0.301468476127178	-0.0154792953440237	0.954361781186559	0.99976778493818	-0.285989180783154
chr1	1543930	1544050	120	-	exon	SSU72	0.476091024998494	0.907261577953591	0.548755449779753	1	0.875930826442578	0.994993008435081	-0.553178911164307	-0.0154792953440237	0.954361781186559	0.99976778493818	-0.537699615820283
chr1	1544887	1545066	179	-	exon	SSU72	0.48226605770631	0.908718598745194	0.448649248519229	1	0.153759237229821	0.81839461854418	0.224646103730891	-0.0154792953440237	0.954361781186559	0.99976778493818	0.240125399074915
chr1	1564593	1564962	369	-	exon	SSU72	0.497582408165338	0.913343101883975	0.427862503956822	1	0.345820092432235	0.868367798244927	0.346412501030223	-0.0154792953440237	0.954361781186559	0.99976778493818	0.361891796374247
chr1	1598058	1599495	1437	-	utr3	FNDC10	0.835200023814211	0.977767690170862	0.915494055769985	1	0.371802790055872	0.877646257708577	-0.14763492133103	-0.162915599375046	0.665265002024377	0.99976778493818	0.0152806780440159
chr1	1601978	1602249	271	-	utr5*	FNDC10	0.8030136381779	0.971522427482453	0.879717017468827	1	0.854342626678807	0.993008018682563	0.843255407005443	-0.162915599375046	0.665265002024377	0.99976778493818	1.00617100638049
chr1	1602391	1602550	159	+	intergenic	NA	0.692516899938922	0.951087144404733	0.575084760273993	1	0.426409076337779	0.888965042686425	1.09623707898836	NA	NA	NA	NA
chr1	1606951	1607055	104	+	intergenic	NA	0.218576094372573	0.864949362169281	0.124423150709426	1	0.141791079412072	0.814138064925972	1.14782578937368	NA	NA	NA	NA
chr1	1615497	1615722	225	+	utr5	MIB2	0.574423291212202	0.929971627090661	0.648599031943944	1	0.782786066137426	0.978808941325797	-0.831694990223114	0.115922512096936	0.685531967173083	0.99976778493818	-0.94761750232005
chr1	1623352	1623562	210	+	utr5	MIB2	0.641717559924956	0.942473992977461	0.569002039454531	1	0.839163844408429	0.990326661643794	-0.964327424561648	0.115922512096936	0.685531967173083	0.99976778493818	-1.08024993665858
chr1	1623721	1623911	190	+	utr3	MIB2	0.636327594367795	0.941099543570996	0.689725429370473	1	0.968599223202945	0.994993008435081	-0.811897288881311	0.115922512096936	0.685531967173083	0.99976778493818	-0.927819800978246
chr1	1624168	1624314	146	+	exon	MIB2	0.642506077857754	0.942650732704793	0.68693144111679	1	0.555158643060737	0.930014151711734	0.280593382209933	0.115922512096936	0.685531967173083	0.99976778493818	0.164670870112997
chr1	1624934	1625136	202	+	utr3	MIB2	0.123638422483895	0.862856994543695	0.120397162619442	1	0.174565534611337	0.823928415754551	-0.608543587345331	0.115922512096936	0.685531967173083	0.99976778493818	-0.724466099442267
chr1	1625856	1625987	131	+	exon	MIB2	0.479294405728574	0.908212770939719	0.469672842784612	1	0.511404256252885	0.918247983812776	0.31155034377112	0.115922512096936	0.685531967173083	0.99976778493818	0.195627831674184
chr1	1626791	1626961	170	+	utr3	MIB2	0.257130258954275	0.869749051764034	0.237587266669129	1	0.383189505331771	0.879147400474382	-1.21247032600334	0.115922512096936	0.685531967173083	0.99976778493818	-1.32839283810027
chr1	1627041	1627156	115	+	utr3	MIB2	0.372727037248289	0.886177885737572	0.376881367635032	1	0.651077124145353	0.95443330571275	-0.93518834869274	0.115922512096936	0.685531967173083	0.99976778493818	-1.05111086078968
chr1	1627258	1627418	160	+	utr3	MIB2	0.10170320251702	0.862856994543695	0.0911744612751428	1	0.154765999866575	0.819008832976035	-1.16706052433871	0.115922512096936	0.685531967173083	0.99976778493818	-1.28298303643565
chr1	1628215	1628330	115	+	utr3	MIB2	0.248693922206177	0.869749051764034	0.238582499112201	1	0.398756460291644	0.88407978405921	-0.834818110140103	0.115922512096936	0.685531967173083	0.99976778493818	-0.950740622237039
chr1	1628465	1628619	154	+	utr3	MIB2	0.68267904971347	0.949717127571323	0.738913527364309	1	0.921955537124888	0.994993008435081	-0.954811815009822	0.115922512096936	0.685531967173083	0.99976778493818	-1.07073432710676
chr1	1636425	1636529	104	-	utr3	CDK11B	0.615522659032153	0.93787703926216	0.651604178534709	1	0.801637464792536	0.982256857699893	-0.185158055173785	0.0389899691225738	0.887404950031177	0.99976778493818	-0.224148024296359
chr1	1649503	1649698	195	-	exon	CDK11B	0.273929934451186	0.869749051764034	0.32212166336089	1	0.441030834047645	0.8925849306414	-0.105866324888459	0.0389899691225738	0.887404950031177	0.99976778493818	-0.144856294011033
chr1	1663171	1663532	361	-	utr3	SLC35E2B	0.200790973239173	0.862856994543695	0.135382736504549	1	0.257672007567074	0.848628365892412	0.957584911386407	0.219553131756533	0.404712485059297	0.99976778493818	0.738031779629874
chr1	1665077	1666003	926	-	utr3	SLC35E2B	0.5294888054524	0.918706637767564	0.439913594272603	1	0.55662115298522	0.930398615008775	0.501288357359921	0.219553131756533	0.404712485059297	0.99976778493818	0.281735225603388
chr1	1671724	1671900	176	-	intron	SLC35E2B	0.228348338213869	0.868620544745487	0.125155759452274	1	0.168038033685869	0.8235060698767	1.08393839878083	0.219553131756533	0.404712485059297	0.99976778493818	0.864385267024298
chr1	1672709	1672854	145	+	exon	RP11-345P4.6	0.475771186905494	0.907005795976904	0.357934558178822	1	0.549149600992781	0.92821982202853	1.16160277774095	0.477548144315711	0.153111346605211	0.885459898230069	0.684054633425239
chr1	1716334	1716515	181	-	exon	RP1-283E3.8	0.6996114875751	0.95314907730855	0.782709915252836	1	0.937227867940291	0.994993008435081	0.0022052494590519	0.438839724938442	0.220703936658002	0.965655710132818	-0.436634475479391
chr1	1728687	1728796	109	-	intron	RP1-283E3.8	0.667439584573416	0.94656781947891	0.540713194567909	1	0.58546767682878	0.937449060785612	0.840870851502515	0.438839724938442	0.220703936658002	0.965655710132818	0.402031126564073
chr1	1728933	1729155	222	-	intron	RP1-283E3.8	0.342583204675549	0.879580952868569	0.24444936774599	1	0.341880411740718	0.867149378935137	0.749228512277683	0.438839724938442	0.220703936658002	0.965655710132818	0.310388787339241
chr1	1729278	1729385	107	-	intron	RP1-283E3.8	0.179546523619713	0.862856994543695	0.0976243432162408	1	0.195207186919474	0.830091152419174	1.08776712206597	0.438839724938442	0.220703936658002	0.965655710132818	0.64892739712753
chr1	1732364	1732482	118	-	utr3	SLC35E2	0.163037069167806	0.862856994543695	0.0879543015075281	1	0.110870049832612	0.811725701343075	1.01450639149917	0.105147946413928	0.749394914277735	0.99976778493818	0.909358445085245
chr1	1735288	1735626	338	-	exon	RP1-283E3.8	0.158567951174881	0.862856994543695	0.101074327569929	1	0.1504913917826	0.817428679629436	0.98310466885178	0.438839724938442	0.220703936658002	0.965655710132818	0.544264943913337
chr1	1751704	1751810	106	-	utr3	NADK	0.310650508349486	0.873337663780186	0.206764053522781	1	0.151151987888111	0.817428679629436	0.293459264507414	0.0515200009311888	0.831295409938478	0.99976778493818	0.241939263576225
chr1	1752574	1753130	556	-	utr3	NADK	0.436531129986468	0.894655909202663	0.555853190617273	1	0.653837075994602	0.954769450472641	-0.182366679657329	0.0515200009311888	0.831295409938478	0.99976778493818	-0.233886680588517
chr1	1753577	1753685	108	-	utr3	NADK	0.300592059864617	0.872536465567882	0.321894511978293	1	0.645597743309255	0.952850851312731	-0.334033923219633	0.0515200009311888	0.831295409938478	0.99976778493818	-0.385553924150822
chr1	1754094	1754238	144	-	utr3	NADK	0.265027513112866	0.869749051764034	0.248856515794223	1	0.321115058088272	0.86240411789628	-1.14136402288593	0.0515200009311888	0.831295409938478	0.99976778493818	-1.19288402381712
chr1	1754609	1754818	209	-	utr3	NADK	0.0696841220960438	0.862856994543695	0.0905785078797819	1	0.19213613267647	0.829225951002773	-0.391538455367954	0.0515200009311888	0.831295409938478	0.99976778493818	-0.443058456299143
chr1	1756552	1756679	127	-	utr3	NADK	0.536596827048073	0.920509849581063	0.616249426694565	1	0.69065143168094	0.961737590586547	-0.0106879729512544	0.0515200009311888	0.831295409938478	0.99976778493818	-0.0622079738824432
chr1	1756962	1757112	150	-	exon	NADK	0.181121349497196	0.862856994543695	0.0876461397814473	1	0.0638375242856043	0.804912893391234	1.12101563680059	0.0515200009311888	0.831295409938478	0.99976778493818	1.0694956358694
chr1	1757225	1757357	132	-	exon	NADK	0.0318601974299604	0.862856994543695	0.0399220540293965	1	0.0743940851951126	0.805807828996201	-0.636076692477943	0.0515200009311888	0.831295409938478	0.99976778493818	-0.687596693409131
chr1	1760505	1760617	112	-	intron	NADK	0.789702061001431	0.969270903114097	0.857612810161937	1	0.978533661556893	0.994993008435081	0.00169986052739208	0.0515200009311888	0.831295409938478	0.99976778493818	-0.0498201404037967
chr1	1760823	1761130	307	-	intron	NADK	0.37261054376337	0.886177885737572	0.250701456763588	1	0.270347293207752	0.850907993126162	1.33638275046974	0.0515200009311888	0.831295409938478	0.99976778493818	1.28486274953855
chr1	1765370	1765470	100	-	utr5	NADK	0.983987888425165	0.998621423455944	0.870063996760002	1	0.992008404401881	0.995417886417131	0.179642312433095	0.0515200009311888	0.831295409938478	0.99976778493818	0.128122311501907
chr1	1785553	1785720	167	-	utr3	GNB1	0.372974598865993	0.886177885737572	0.474144545877952	1	0.562870625067358	0.932247339699735	-0.102349869906534	-0.00545853291377664	0.982068288906939	0.99976778493818	-0.0968913369927572
chr1	1786884	1787111	227	-	utr3	GNB1	0.87880311141009	0.982203801577032	0.757353769212244	1	0.826999377534602	0.988430306635565	0.0988618116586213	-0.00545853291377664	0.982068288906939	0.99976778493818	0.104320344572398
chr1	1787386	1787487	101	-	exon	GNB1	0.0176441270077494	0.862856994543695	0.0214346449704393	1	0.0177185172733703	0.775865276410296	-1.51424506900991	-0.00545853291377664	0.982068288906939	0.99976778493818	-1.50878653609614
chr1	1789122	1789294	172	-	exon	GNB1	0.155532232019675	0.862856994543695	0.232377840121775	1	0.169650202869935	0.8235060698767	-0.643788257295639	-0.00545853291377664	0.982068288906939	0.99976778493818	-0.638329724381862
chr1	1790470	1790657	187	-	exon	GNB1	0.139361381240517	0.862856994543695	0.201646738693704	1	0.144809956665106	0.816514318977699	-0.743432630596195	-0.00545853291377664	0.982068288906939	0.99976778493818	-0.737974097682419
chr1	1815809	1815926	117	-	exon	GNB1	0.0658450549255523	0.862856994543695	0.096696957437611	1	0.0492506977024151	0.804912893391234	-0.684406113298275	-0.00545853291377664	0.982068288906939	0.99976778493818	-0.678947580384499
chr1	1917816	1918007	191	-	utr3	TMEM52	0.907431963837381	0.988629076516932	0.820861670519306	1	0.891530755295899	0.994993008435081	0.0655808682544946	-0.21071840455923	0.8048512602918	0.99976778493818	0.276299272813724
chr1	2030310	2030431	121	+	utr3	GABRD	0.256953565598034	0.869749051764034	0.189252343602253	1	0.343867675293545	0.86743422037965	-2.16395709629124	-1.86869671647819	0.0181958378845392	0.327161796963941	-0.295260379813059
chr1	2178778	2178966	188	+	intron	PRKCZ	0.948464419661503	0.9952580589521	0.822843753225276	1	0.719110702160258	0.965652592500976	-0.00545499527002186	-0.611834025149515	0.0941800699107686	0.751155867563246	0.606379029879493
chr1	2180273	2180708	435	+	intron	PRKCZ	0.6294671005197	0.939954052169067	0.504873586821504	1	0.396229872339821	0.883360192750058	-0.290470100670643	-0.611834025149515	0.0941800699107686	0.751155867563246	0.321363924478872
chr1	2184526	2185453	927	-	utr3	FAAP20	0.75050356095064	0.962130230295343	0.622381399767823	1	0.572551943896005	0.934830127102863	-0.380771157616862	-0.22023276073964	0.472490052816076	0.99976778493818	-0.160538396877222
chr1	2189592	2189847	255	-	utr3	FAAP20	0.230235209174644	0.868620544745487	0.251742307436234	1	0.975521479748573	0.994993008435081	-1.42225887449855	-0.22023276073964	0.472490052816076	0.99976778493818	-1.20202611375891
chr1	2190647	2191229	582	-	exon	FAAP20	0.758447581680742	0.963053806261301	0.847096090686562	1	0.817237229776405	0.985424452141847	-0.22458453962477	-0.22023276073964	0.472490052816076	0.99976778493818	-0.00435177888513061
chr1	2192042	2192711	669	-	utr3	FAAP20	0.36300653114652	0.884961653077316	0.28122760477816	1	0.154496235747974	0.819008832976035	0.582690438191447	-0.22023276073964	0.472490052816076	0.99976778493818	0.802923198931087
chr1	2193661	2193962	301	-	exon	FAAP20	0.10059979566752	0.862856994543695	0.109302497650306	1	0.219478419453786	0.837689701746186	-1.2671184750498	-0.22023276073964	0.472490052816076	0.99976778493818	-1.04688571431016
chr1	2194030	2194288	258	-	exon	FAAP20	0.309479093371662	0.873198262281191	0.29769264702656	1	0.594036419152921	0.940081287772864	-0.868037263673575	-0.22023276073964	0.472490052816076	0.99976778493818	-0.647804502933935
chr1	2228807	2228909	102	+	exon	SKI	0.566959106548567	0.928087545847667	0.545129471571862	1	0.74977855700127	0.97087995131117	-1.26972156165246	-0.514741717480534	0.143284265446274	0.873658601269621	-0.754979844171926
chr1	2229040	2229720	680	+	exon	SKI	0.631906326686101	0.940487278049018	0.542619135579819	1	0.629907450703246	0.947575427757548	-1.15246125129979	-0.514741717480534	0.143284265446274	0.873658601269621	-0.637719533819257
chr1	2232664	2233066	402	+	exon	SKI	0.434536260476416	0.894578341960625	0.215151558556263	1	0.0112906313320067	0.760155946419619	0.957864465082306	-0.514741717480534	0.143284265446274	0.873658601269621	1.47260618256284
chr1	2238543	2238652	109	+	intron	SKI	0.446624530212629	0.898969428279897	0.397850452899561	1	0.103064516192281	0.811725701343075	0.459528802698886	-0.514741717480534	0.143284265446274	0.873658601269621	0.97427052017942
chr1	2240084	2240795	711	+	intron	SKI	0.701907679904044	0.953831041824822	0.50392913629717	1	0.0653588195956062	0.804912893391234	0.200092014760841	-0.514741717480534	0.143284265446274	0.873658601269621	0.714833732241375
chr1	2302914	2303024	110	+	exon	SKI	0.728854375862726	0.958820920954264	0.797192206576586	1	0.833360218553521	0.989310089601387	-0.507139898228981	-0.514741717480534	0.143284265446274	0.873658601269621	0.00760181925155334
chr1	2303776	2304084	308	+	exon	SKI	0.219665632316151	0.864949362169281	0.264181542355015	1	0.722532818056345	0.966045977249188	-1.47982342833963	-0.514741717480534	0.143284265446274	0.873658601269621	-0.965081710859094
chr1	2304227	2304343	116	+	exon	SKI	0.425127170467057	0.892951048864169	0.4552468667198	1	0.895595249042272	0.994993008435081	-1.1966309632877	-0.514741717480534	0.143284265446274	0.873658601269621	-0.681889245807163
chr1	2304427	2304553	126	+	exon	SKI	0.227013937127491	0.867699393558332	0.23010849664314	1	0.53284643703072	0.92377199214638	-1.36942510482548	-0.514741717480534	0.143284265446274	0.873658601269621	-0.854683387344947
chr1	2305962	2306196	234	+	exon	SKI	0.0313904978754792	0.862856994543695	0.0436304412182096	1	0.112409370316934	0.811725701343075	-2.36717477793487	-0.514741717480534	0.143284265446274	0.873658601269621	-1.85243306045433
chr1	2306537	2306745	208	+	exon	SKI	0.240609685909904	0.869535372523812	0.257564294789175	1	0.618126673083812	0.944364965810319	-2.87878035709603	-0.514741717480534	0.143284265446274	0.873658601269621	-2.3640386396155
chr1	2306841	2307626	785	+	utr3	SKI	0.81982104977426	0.97532543046425	0.815699869763851	1	0.418117143880397	0.888006461796106	-0.712065136019471	-0.514741717480534	0.143284265446274	0.873658601269621	-0.197323418538937
chr1	2307702	2308109	407	+	utr3	SKI	0.150594239164557	0.862856994543695	0.15119177066618	1	0.0288439901564673	0.788895193405563	0.494114593536029	-0.514741717480534	0.143284265446274	0.873658601269621	1.00885631101656
chr1	2308189	2308428	239	+	utr3	SKI	0.29964539265127	0.872332928057125	0.272415812979974	1	0.0526568660757772	0.804912893391234	0.119287648880674	-0.514741717480534	0.143284265446274	0.873658601269621	0.634029366361208
chr1	2308755	2309056	301	+	utr3	SKI	0.0601584057178407	0.862856994543695	0.0800669493506494	1	0.0597801077637209	0.804912893391234	-1.56208064353081	-0.514741717480534	0.143284265446274	0.873658601269621	-1.04733892605028
chr1	2309109	2309212	103	+	utr3	SKI	0.298752662997685	0.872324909980824	0.332707965612297	1	0.94862710466255	0.994993008435081	-1.28850767456378	-0.514741717480534	0.143284265446274	0.873658601269621	-0.773765957083251
chr1	2316161	2316558	397	+	intergenic	NA	0.28207168795652	0.869749051764034	0.211673809786361	1	0.2719177395359	0.851725905821633	-1.19176268550186	NA	NA	NA	NA
chr1	2318971	2319176	205	+	intergenic	NA	0.88697067948722	0.983727716003284	0.984039210082947	1	0.578390034150643	0.936220552742356	-0.638343944303305	NA	NA	NA	NA
chr1	2347903	2348016	113	-	intron	MORN1	0.936181359357168	0.992654076282574	0.940172559263686	1	0.889032664012467	0.994993008435081	0.405984135422221	0.0102391631586298	0.974642843373051	0.99976778493818	0.395744972263591
chr1	2350449	2350617	168	-	exon	RP4-740C4.5	0.521024702517094	0.916296947695013	0.428022946057958	1	0.453915037302455	0.899784353520717	0.106850553374338	-0.250810558777791	0.526349833006521	0.99976778493818	0.357661112152129
chr1	2350790	2351165	375	-	exon	RP4-740C4.5	0.4479183956322	0.899556971283366	0.306415569604932	1	0.311037216186932	0.860283511878848	-0.0272395462668283	-0.250810558777791	0.526349833006521	0.99976778493818	0.223571012510963
chr1	2351300	2351623	323	-	exon	RP4-740C4.5	0.689716241248228	0.950414605350591	0.559105714937641	1	0.664208203384517	0.957017868975985	0.254698115460134	-0.250810558777791	0.526349833006521	0.99976778493818	0.505508674237925
chr1	2351733	2351942	209	-	exon	RP4-740C4.5	0.578912082117835	0.930390913573833	0.444484638227242	1	0.424673060101557	0.888814878247191	0.479083634935709	-0.250810558777791	0.526349833006521	0.99976778493818	0.7298941937135
chr1	2352029	2352146	117	-	exon	RP4-740C4.5	0.533993393362761	0.919617498090932	0.40555071903313	1	0.416556666135205	0.887906608786373	0.761534781800147	-0.250810558777791	0.526349833006521	0.99976778493818	1.01234534057794
chr1	2352603	2352801	198	-	exon	RP4-740C4.5	0.427065474418369	0.893301464888795	0.288837684582244	1	0.209745149370987	0.833416874051904	0.679143910613707	-0.250810558777791	0.526349833006521	0.99976778493818	0.929954469391498
chr1	2353299	2353474	175	-	intron	MORN1	0.803006461036405	0.971522427482453	0.684030001106925	1	0.607008710990649	0.941726987269809	0.111041178852923	0.0102391631586298	0.974642843373051	0.99976778493818	0.100802015694293
chr1	2383945	2384114	169	-	intron	MORN1	0.369962539273796	0.885184771868992	0.354739594757012	1	0.659728382288475	0.956132906109884	-0.330328252417507	0.0102391631586298	0.974642843373051	0.99976778493818	-0.340567415576137
chr1	2384169	2384364	195	-	intron	MORN1	0.365194717250337	0.884961653077316	0.361962499762538	1	0.587802296654388	0.937862628472453	0.0505369964616455	0.0102391631586298	0.974642843373051	0.99976778493818	0.0402978333030157
chr1	2392758	2393646	888	+	utr5	RER1	0.392283931942652	0.88915895068485	0.344079129979135	1	0.388719875926894	0.880159744002614	0.657566952699015	-1.72153174804997e-05	0.999941630867882	0.999942109745461	0.657584168016495
chr1	2394235	2394475	240	+	utr5	RER1	0.390824199245704	0.88915895068485	0.279873772663937	1	0.373317004018157	0.877646257708577	0.47590501261206	-1.72153174804997e-05	0.999941630867882	0.999942109745461	0.475922227929541
chr1	2394973	2395411	438	+	utr5	RER1	0.693130685598257	0.951190830290829	0.794748532815653	1	0.933312947959196	0.994993008435081	0.0638873343879363	-1.72153174804997e-05	0.999941630867882	0.999942109745461	0.0639045497054168
chr1	2395721	2395838	117	+	utr5	RER1	0.997841046311983	0.999960468082996	0.880937720117375	1	0.908093319133485	0.994993008435081	0.313718316818743	-1.72153174804997e-05	0.999941630867882	0.999942109745461	0.313735532136223
chr1	2402997	2403673	676	+	utr3	RER1	0.728550425222725	0.95879176668662	0.649528118419136	1	0.489392471520803	0.910234684068432	0.122657258428881	-1.72153174804997e-05	0.999941630867882	0.999942109745461	0.122674473746361
chr1	2404140	2404594	454	+	utr3	RER1	0.247612844448596	0.869749051764034	0.280679558514741	1	0.45917539784298	0.902164043209846	-0.464400136858821	-1.72153174804997e-05	0.999941630867882	0.999942109745461	-0.46438292154134
chr1	2404806	2405437	631	+	utr3	RER1	0.523011090996713	0.916502573491965	0.592007487448162	1	0.838972686307768	0.990281529400739	-0.191445560310082	-1.72153174804997e-05	0.999941630867882	0.999942109745461	-0.191428344992601
chr1	2405513	2405643	130	-	utr3	PEX10	0.585227463608339	0.931094963326936	0.455214002403146	1	0.40936509450216	0.886045027293874	0.552774940429836	-0.0210337843044851	0.957152192534112	0.99976778493818	0.573808724734321
chr1	2508558	2509075	517	-	utr3	PANK4	0.653604784403252	0.944700414184134	0.537566954927375	1	0.386945671087495	0.880159744002614	0.692336024627858	-0.00716025588391773	0.97991383955019	0.99976778493818	0.699496280511776
chr1	2555819	2555992	173	+	utr5	TNFRSF14	0.915060220991852	0.98997833982095	0.791567787055952	1	0.673726201044261	0.958598447016076	0.0947541737122562	-0.245097363489622	0.464553456389111	0.99976778493818	0.339851537201878
chr1	2556161	2556642	481	+	utr5	TNFRSF14	0.656003796828181	0.944823876610454	0.516330446931483	1	0.633664520967401	0.948814333555826	0.146055549622883	-0.245097363489622	0.464553456389111	0.99976778493818	0.391152913112505
chr1	2558337	2558612	275	+	exon	TNFRSF14	0.22684999159504	0.867699393558332	0.226885282429481	1	0.172597311427345	0.823868660051791	-1.54047612704875	-0.245097363489622	0.464553456389111	0.99976778493818	-1.29537876355913
chr1	2559054	2559189	135	+	exon	TNFRSF14	0.924281149252997	0.990855664969552	0.974934242632435	1	0.830846517870684	0.989225792019623	-0.352178862752059	-0.245097363489622	0.464553456389111	0.99976778493818	-0.107081499262437
chr1	2559509	2559627	118	+	exon	TNFRSF14	0.720086112348813	0.958296038688327	0.758465529988717	1	0.820596964622414	0.986886491698123	-0.308573817259235	-0.245097363489622	0.464553456389111	0.99976778493818	-0.0634764537696131
chr1	2559811	2559918	107	+	exon	TNFRSF14	0.568122421582926	0.928087545847667	0.605221955893452	1	0.920638202842838	0.994993008435081	-1.56536315591569	-0.245097363489622	0.464553456389111	0.99976778493818	-1.32026579242606
chr1	2561596	2561721	125	+	utr3	TNFRSF14	0.470811438675772	0.906234399742068	0.480946534851601	1	0.631787450480509	0.948325178862156	-0.260537744056556	-0.245097363489622	0.464553456389111	0.99976778493818	-0.015440380566934
chr1	2562973	2563786	813	+	utr3	TNFRSF14	0.661293540031151	0.944971322049103	0.554495852426803	1	0.595647602474868	0.940081287772864	0.167094191253234	-0.245097363489622	0.464553456389111	0.99976778493818	0.412191554742856
chr1	2589506	2589634	128	+	utr3	FAM213B	0.41844560669891	0.891395626200914	0.400037343712338	1	0.462786421370431	0.902765829898554	-1.49370977046895	-0.484460220933273	0.24411617490947	0.986903898711886	-1.00924954953567
chr1	2590716	2590831	115	+	utr3	FAM213B	0.413886387220915	0.89103189862063	0.382125143628519	1	0.751034483823646	0.97087995131117	-0.970375472030365	-0.484460220933273	0.24411617490947	0.986903898711886	-0.485915251097092
chr1	3622007	3622146	139	+	intergenic	NA	0.111598172862701	0.862856994543695	0.0495761324500038	1	0.0138553388663397	0.770828810353142	1.76141715502107	NA	NA	NA	NA
chr1	3622536	3622715	179	+	intergenic	NA	0.94889221912696	0.995321195543975	0.842252425746803	1	0.952649549656782	0.994993008435081	0.452671987483972	NA	NA	NA	NA
chr1	3628415	3628535	120	+	exon	TPRG1L	0.664651167872826	0.945908729773049	0.73250712848013	1	0.78811521540124	0.980718024244293	0.32702240666925	0.433817568008186	0.096745642243719	0.760416878128236	-0.106795161338936
chr1	3628753	3628923	170	+	utr3	TPRG1L	0.184535664688949	0.862856994543695	0.0997679462652703	1	0.155709710622393	0.819008832976035	1.19122502466927	0.433817568008186	0.096745642243719	0.760416878128236	0.757407456661085
chr1	3629533	3629695	162	+	utr3	TPRG1L	0.233451340921027	0.869174763858235	0.248537175227339	1	0.247405021795193	0.846559355310704	0.0636621746603202	0.433817568008186	0.096745642243719	0.760416878128236	-0.370155393347866
chr1	3629878	3630056	178	+	utr3	TPRG1L	0.792056307775402	0.969984461510396	0.867150370080101	1	0.98938422852248	0.995120992467252	0.290652272975086	0.433817568008186	0.096745642243719	0.760416878128236	-0.1431652950331
chr1	3631315	3631424	109	-	utr3	WRAP73	0.890673320030505	0.984262018070142	0.7438668307471	1	0.484891803811978	0.908150184476922	-0.116344340456045	0.00877541699714727	0.975031003180855	0.99976778493818	-0.125119757453193
chr1	3733467	3733775	308	+	utr3	TP73	0.762598346420412	0.963377378217977	0.635130132847265	1	0.708481457668038	0.964176410613306	0.325224729302495	-0.283305241635553	0.479711159887264	0.99976778493818	0.608529970938048
chr1	3736280	3736420	140	-	exon	TP73-AS1	0.213061957368951	0.862856994543695	0.172463377301588	1	0.333463823894987	0.864622620338661	-1.0546210135563	0.0951462235048015	0.708239261597668	0.99976778493818	-1.1497672370611
chr1	3737338	3737439	101	-	exon	TP73-AS1	0.780771132473497	0.967624425810318	0.664987085432068	1	0.625533006443687	0.946230311898281	0.313352843078181	0.0951462235048015	0.708239261597668	0.99976778493818	0.218206619573379
chr1	3737936	3738766	830	-	exon	TP73-AS1	0.425991890400083	0.893118884885557	0.348877086315878	1	0.397155222258574	0.883457167980618	0.487771705526642	0.0951462235048015	0.708239261597668	0.99976778493818	0.392625482021841
chr1	3740087	3740410	323	-	exon	TP73-AS1	0.971917496893683	0.997961957565755	0.912954707594344	1	0.746231077963871	0.970379091468243	0.261753763388654	0.0951462235048015	0.708239261597668	0.99976778493818	0.166607539883852
chr1	3743111	3743237	126	-	exon	TP73-AS1	0.843367929425844	0.978192405204111	0.720292528385093	1	0.831192194620315	0.989259724646813	0.245429986144779	0.0951462235048015	0.708239261597668	0.99976778493818	0.150283762639978
chr1	3745608	3745851	243	-	exon	TP73-AS1	0.54725332088013	0.923966161018234	0.421938368414903	1	0.43474569128113	0.890230309559228	0.322471603542126	0.0951462235048015	0.708239261597668	0.99976778493818	0.227325380037324
chr1	3745957	3747099	1142	+	exon	CCDC27	0.380655492762592	0.887313197510474	0.306630604853806	1	0.283575586772851	0.853108319593229	0.325456020358205	-0.295180329298842	0.813444184911637	0.99976778493818	0.620636349657047
chr1	3780270	3780405	135	-	utr3	LRRC47	0.819174346492964	0.975152452792836	0.730079302679566	1	0.592628363424446	0.939590289711569	0.133520752448491	-0.143854418381565	0.604415550212369	0.99976778493818	0.277375170830056
chr1	3781031	3781239	208	-	utr3	LRRC47	0.213994536505933	0.862856994543695	0.234108358799502	1	0.391078668092727	0.880380835765039	-0.79181806203204	-0.143854418381565	0.604415550212369	0.99976778493818	-0.647963643650475
chr1	3784019	3784137	118	-	exon	LRRC47	0.0664324246537377	0.862856994543695	0.056278287848054	1	0.260545008366592	0.848628365892412	-1.35343511967279	-0.143854418381565	0.604415550212369	0.99976778493818	-1.20958070129123
chr1	3785124	3785280	156	+	exon	RP1-286D6.5	0.327592231813843	0.876567480867433	0.328657684226548	1	0.512661982732008	0.918420534702353	-0.859236240630456	-0.00760177981642082	0.990373670907296	0.99976778493818	-0.851634460814035
chr1	3786729	3787338	609	-	exon	LRRC47	0.759757348056568	0.963053806261301	0.874835416192121	1	0.775049170140076	0.976934561648152	-0.454318562973886	-0.143854418381565	0.604415550212369	0.99976778493818	-0.310464144592321
chr1	3795892	3796021	129	-	exon	LRRC47	0.808004282762798	0.972970285933213	0.837800839283922	1	0.733691872988799	0.968090727116637	-1.53413565943451	-0.143854418381565	0.604415550212369	0.99976778493818	-1.39028124105295
chr1	3815045	3815165	120	-	utr3	CEP104	0.628643062380381	0.939954052169067	0.448734665558268	1	0.342919117200229	0.867149378935137	0.498689141284856	0.443399686261742	0.0921274154751256	0.74657087509244	0.0552894550231142
chr1	3883533	3883714	181	+	utr3	DFFB	0.194484845619611	0.862856994543695	0.114999361198836	1	0.15740644332037	0.819141502803108	1.32805500874762	0.227929902633303	0.451121021174947	0.99976778493818	1.10012510611431
chr1	3889743	3890113	370	-	utr3	C1orf174	0.108943375390938	0.862856994543695	0.0697239996538124	1	0.139866982407426	0.812575720315313	1.04163686826462	0.320189274270952	0.20634132791687	0.96114080352337	0.721447593993673
chr1	3890610	3891079	469	-	exon	C1orf174	0.971300841445685	0.997838414288026	0.885892191439392	1	0.954136935202244	0.994993008435081	0.546561811037806	0.320189274270952	0.20634132791687	0.96114080352337	0.226372536766853
chr1	3892715	3892842	127	-	exon	C1orf174	0.0589089076724673	0.862856994543695	0.0181978329681118	1	0.0533858515286312	0.804912893391234	1.55898739234286	0.320189274270952	0.20634132791687	0.96114080352337	1.2387981180719
chr1	3916587	3916698	111	+	exon	LINC01134	0.481166491085116	0.908212770939719	0.384711083834795	1	0.196250643661471	0.830127423645906	1.93857825580368	0.351681721169701	0.480783534304127	0.99976778493818	1.58689653463398
chr1	3916854	3916963	109	+	exon	LINC01134	0.798311073778291	0.970897458690749	0.8040519500621	1	0.91556755108594	0.994993008435081	1.17107944752995	0.351681721169701	0.480783534304127	0.99976778493818	0.819397726360253
chr1	5862991	5863099	108	-	utr3	NPHP4	0.377529149609647	0.886485709975808	0.25621204571219	1	0.244703896696279	0.845912065155002	0.852252962081353	0.0687636186854726	0.795502918146259	0.99976778493818	0.78348934339588
chr1	5863146	5863452	306	-	utr3	NPHP4	0.899941043576745	0.98657501727743	0.988239689242795	1	0.725076834301388	0.96662261447598	0.157487077083899	0.0687636186854726	0.795502918146259	0.99976778493818	0.0887234583984266
chr1	6029263	6029426	163	+	intron	KCNAB2	0.599571700764322	0.935235371097894	0.471246198948277	1	0.430442402655626	0.890093431839783	0.910893579611337	0.149354020153902	0.51949943265215	0.99976778493818	0.761539559457436
chr1	6040463	6040592	129	+	utr5	KCNAB2	0.733891337994312	0.959582060029348	0.862718448713195	1	0.845401096709458	0.991087663262744	0.264870253221966	0.149354020153902	0.51949943265215	0.99976778493818	0.115516233068065
chr1	6044803	6044918	115	+	intron	KCNAB2	0.273073361679228	0.869749051764034	0.294115000814928	1	0.280838430101855	0.852376132277148	-0.243175091420307	0.149354020153902	0.51949943265215	0.99976778493818	-0.392529111574208
chr1	6051266	6051367	101	+	intron	KCNAB2	0.633337970930475	0.940552093694644	0.547552824610033	1	0.498239974517897	0.914298584470354	0.68574465572752	0.149354020153902	0.51949943265215	0.99976778493818	0.536390635573618
chr1	6053366	6053707	341	+	intron	KCNAB2	0.874989198682457	0.981859909975311	0.963690666538071	1	0.974110693489857	0.994993008435081	-0.0149245349623791	0.149354020153902	0.51949943265215	0.99976778493818	-0.164278555116281
chr1	6059586	6059686	100	+	intron	KCNAB2	0.445438803944595	0.898333762955101	0.341967184903603	1	0.435522231372874	0.890366407688225	0.314678408404568	0.149354020153902	0.51949943265215	0.99976778493818	0.165324388250667
chr1	6061505	6061613	108	+	intron	KCNAB2	0.689853198755858	0.950414605350591	0.564004556303724	1	0.569631389464331	0.934137127168674	0.488477989275385	0.149354020153902	0.51949943265215	0.99976778493818	0.339123969121483
chr1	6065391	6065900	509	+	intron	KCNAB2	0.405453749920128	0.889908927205734	0.320658878908191	1	0.337199647378929	0.866061001687679	0.384980752417891	0.149354020153902	0.51949943265215	0.99976778493818	0.235626732263989
chr1	6079517	6079655	138	+	intron	KCNAB2	0.854770617049825	0.979440526488408	0.74016975899214	1	0.770041630592466	0.976355893813505	0.984675112308939	0.149354020153902	0.51949943265215	0.99976778493818	0.835321092155037
chr1	6081347	6081525	178	+	intron	KCNAB2	0.161314879484713	0.862856994543695	0.0959269004759797	1	0.108355874653223	0.811725701343075	1.39180219706065	0.149354020153902	0.51949943265215	0.99976778493818	1.24244817690674
chr1	6090326	6090431	105	+	exon	KCNAB2	0.060269059568245	0.862856994543695	0.100013685523554	1	0.0957013195837208	0.811725701343075	-0.363975964355217	0.149354020153902	0.51949943265215	0.99976778493818	-0.513329984509119
chr1	6095485	6095636	151	+	exon	KCNAB2	0.417392327281347	0.891265915847015	0.527383648780851	1	0.45707500680913	0.901409119541645	-0.0824953771914353	0.149354020153902	0.51949943265215	0.99976778493818	-0.231849397345337
chr1	6095912	6096124	212	+	intron	KCNAB2	0.672278426097476	0.947842374547371	0.751205507420483	1	0.948273603757651	0.994993008435081	0.313606330253531	0.149354020153902	0.51949943265215	0.99976778493818	0.164252310099629
chr1	6096291	6096656	365	+	exon	KCNAB2	0.313447407250625	0.874063165494272	0.402962591895893	1	0.492385263493796	0.911882913883677	0.0139429392300055	0.149354020153902	0.51949943265215	0.99976778493818	-0.135411080923896
chr1	6097514	6098109	595	+	utr3	KCNAB2	0.185392537749755	0.862856994543695	0.267525445193241	1	0.522971515499196	0.921702722786152	-0.0365962569936747	0.149354020153902	0.51949943265215	0.99976778493818	-0.185950277147576
chr1	6098447	6101169	2722	+	utr3	KCNAB2	0.922982981535869	0.990855664969552	0.933474258043647	1	0.941332637919111	0.994993008435081	0.219730287249882	0.149354020153902	0.51949943265215	0.99976778493818	0.0703762670959805
chr1	6185736	6185944	208	-	utr3	RPL22	0.728468237903428	0.95879176668662	0.841717371174763	1	0.648182405495622	0.953737580371435	0.347231078906485	0.487337049882831	0.0492907483289123	0.573250572788748	-0.140105970976345
chr1	6199107	6199260	153	-	exon	RPL22	0.302405454128801	0.873154468450983	0.282424672087129	1	0.531862473424245	0.92377199214638	-0.552566234054745	0.487337049882831	0.0492907483289123	0.573250572788748	-1.03990328393758
chr1	6206929	6207065	136	-	intron	RPL22	0.154307031848583	0.862856994543695	0.0941789284321053	1	0.0289549639809326	0.788895193405563	1.38871894427197	0.487337049882831	0.0492907483289123	0.573250572788748	0.901381894389142
chr1	6222912	6223183	271	-	utr3	ICMT	0.773172781403253	0.965198872433356	0.660881003019073	1	0.422261381077511	0.888530493521578	0.12614053403421	-0.181400960024843	0.476062684694928	0.99976778493818	0.307541494059053
chr1	6223750	6224007	257	-	utr3	ICMT	0.411869062614582	0.89058405572304	0.35982548547842	1	0.219475860818137	0.837689701746186	0.302640430050042	-0.181400960024843	0.476062684694928	0.99976778493818	0.484041390074885
chr1	6224620	6225228	608	-	utr3	ICMT	0.367543911527498	0.884961653077316	0.32664769963128	1	0.349284663910462	0.870073266918609	0.389651997225216	-0.181400960024843	0.476062684694928	0.99976778493818	0.571052957250059
chr1	6248963	6249102	139	-	utr3	GPR153	0.4665953901604	0.905551864686422	0.327651542902803	1	0.268033912031883	0.850188137686889	-2.22907927968693	-1.76205189659878	0.000210528989868391	0.0125668212309625	-0.467027383088143
chr1	6264590	6264709	119	-	utr3	ACOT7	0.958945331212874	0.997482075856125	0.946011471777142	1	0.808746811821786	0.983788798208026	-2.06098158830268	-1.14031312651248	0.0227591359100966	0.372067862751247	-0.920668461790205
chr1	6524502	6524688	186	-	utr3	NOL9	0.829283947770971	0.976713366652279	0.748022953359317	1	0.600509913412075	0.941026103328636	0.746198494989695	0.359901073603719	0.18756562820014	0.938009879355101	0.386297421385976
chr1	6525485	6525659	174	-	utr3	NOL9	0.308093203546041	0.873154468450983	0.225792723147427	1	0.128714530457578	0.812259244762076	1.11073831510259	0.359901073603719	0.18756562820014	0.938009879355101	0.750837241498867
chr1	6525769	6526045	276	-	utr3	NOL9	0.560878250292465	0.926262121619628	0.493086356005974	1	0.295028270099514	0.856711639167789	0.953500799021475	0.359901073603719	0.18756562820014	0.938009879355101	0.593599725417756
chr1	6532468	6532596	128	-	exon	NOL9	0.598260656570086	0.935051145532103	0.480022617010581	1	0.488925991744246	0.910234684068432	1.16382283223036	0.359901073603719	0.18756562820014	0.938009879355101	0.803921758626639
chr1	6580588	6581326	738	+	utr5	ZBTB48	0.545200241798996	0.923375172148787	0.460576503187246	1	0.43773111657851	0.891484154508761	0.295350790094079	0.0817160914545595	0.760321520339767	0.99976778493818	0.213634698639519
chr1	6581982	6582202	220	+	utr5	ZBTB48	0.991520655979766	0.999144533962763	0.885070166101047	1	0.936586807028695	0.994993008435081	0.193815660781395	0.0817160914545595	0.760321520339767	0.99976778493818	0.112099569326836
chr1	6585159	6585343	184	+	exon	ZBTB48	0.0611119470050323	0.862856994543695	0.0472399784265291	1	0.164522730498652	0.823262460470351	-0.65212897025251	0.0817160914545595	0.760321520339767	0.99976778493818	-0.733845061707069
chr1	6588876	6589252	376	+	utr3	ZBTB48	0.247353121947369	0.869749051764034	0.291855263284804	1	0.677984527366254	0.959652931074738	-0.103199652127808	0.0817160914545595	0.760321520339767	0.99976778493818	-0.184915743582368
chr1	6591010	6591141	131	-	utr3	KLHL21	0.526645003166458	0.917835311194012	0.548319355520385	1	0.572131672524413	0.934830127102863	0.213492934867821	0.472580738013303	0.0676351667198518	0.659880927116481	-0.259087803145482
chr1	6592451	6592575	124	-	utr3	KLHL21	0.902348831781618	0.987017869691325	0.97646699886192	1	0.983668010030501	0.994993008435081	0.491050715068918	0.472580738013303	0.0676351667198518	0.659880927116481	0.0184699770556149
chr1	6592623	6593706	1083	-	utr3	KLHL21	0.980507249800867	0.998621423455944	0.8812235517159	1	0.921013695921319	0.994993008435081	0.594619046824428	0.472580738013303	0.0676351667198518	0.659880927116481	0.122038308811125
chr1	6599084	6599461	377	-	utr5	KLHL21	0.959680263765738	0.997551206890514	0.845415512137294	1	0.984211400273185	0.994993008435081	0.108658813143557	0.472580738013303	0.0676351667198518	0.659880927116481	-0.363921924869746
chr1	6619899	6620312	413	+	exon	PHF13	0.888420618537911	0.984045624506769	0.972510072145742	1	0.987055363361463	0.994993008435081	0.292529211119684	0.178012342781727	0.476142534589036	0.99976778493818	0.114516868337957
chr1	6621362	6622032	670	+	utr3	PHF13	0.654141775854711	0.944822127361851	0.551242218198386	1	0.558620836620354	0.930631510140449	0.39429942379815	0.178012342781727	0.476142534589036	0.99976778493818	0.216287081016423
chr1	6623347	6623480	133	+	utr3	PHF13	0.817429020986927	0.974539873540927	0.696405432437631	1	0.734948905318863	0.968258510755301	0.482979583072454	0.178012342781727	0.476142534589036	0.99976778493818	0.304967240290727
chr1	6632780	6633491	711	+	utr3	THAP3	0.826020040822167	0.976559317967917	0.95150134959675	1	0.835067402030136	0.989608414827264	0.264613610557999	0.127825093544313	0.714040227223735	0.99976778493818	0.136788517013687
chr1	6634384	6635166	782	+	utr3	THAP3	0.394870324613301	0.889491894869326	0.462259463054781	1	0.991764795281902	0.9953809052532	-0.405990524272144	0.127825093544313	0.714040227223735	0.99976778493818	-0.533815617816456
chr1	6635241	6635608	367	+	utr3	THAP3	0.94843116140713	0.9952580589521	0.947676743536342	1	0.648080993801702	0.953737580371435	-0.0409414631208246	0.127825093544313	0.714040227223735	0.99976778493818	-0.168766556665137
chr1	6637269	6637374	105	-	exon	DNAJC11	0.0607118157902306	0.862856994543695	0.055415154274818	1	0.0876025322316024	0.811725701343075	-1.09550328930117	-0.11530975140977	0.642084414950309	0.99976778493818	-0.980193537891396
chr1	6651133	6651264	131	-	exon	DNAJC11	0.442745093944531	0.897279737133752	0.338623074768458	1	0.217889689776287	0.837689701746186	0.385121152323889	-0.11530975140977	0.642084414950309	0.99976778493818	0.50043090373366
chr1	6667736	6667841	105	-	exon	DNAJC11	0.438868880182543	0.895807845123991	0.469695126880779	1	0.402591880267554	0.884490408442336	-0.511116347513704	-0.11530975140977	0.642084414950309	0.99976778493818	-0.395806596103934
chr1	7772282	7772553	271	+	intron	VAMP3	0.373919756797075	0.886259904745504	0.273041230621071	1	0.448477705352528	0.897042284072285	0.921282733026557	0.325324754012617	0.222902057266125	0.966065205441811	0.59595797901394
chr1	7772804	7772912	108	+	utr5	VAMP3	0.515948559170372	0.91501693260144	0.497765991756888	1	0.617831746477977	0.944364965810319	-0.332981110690864	0.325324754012617	0.222902057266125	0.966065205441811	-0.658305864703481
chr1	7780873	7781325	452	+	utr3	VAMP3	0.827641749524621	0.976713366652279	0.710968091259264	1	0.738694241533193	0.969022834904552	0.656291946803429	0.325324754012617	0.222902057266125	0.966065205441811	0.330967192790812
chr1	7965266	7965367	101	+	exon	PARK7	0.908676527413665	0.98917734270491	0.9942506547918	1	0.95916924156053	0.994993008435081	-0.055188013411391	0.0249938803088857	0.919544895431648	0.99976778493818	-0.0801818937202767
chr1	7984859	7985160	301	+	utr3	PARK7	0.783362203058495	0.96822850382804	0.708972171833127	1	0.600094977369154	0.940912190408525	0.267037944384908	0.0249938803088857	0.919544895431648	0.99976778493818	0.242044064076022
chr1	8356144	8356273	129	-	exon	RERE	0.0452670505932684	0.862856994543695	0.0289137072467688	1	0.0441535794711073	0.804912893391234	-1.09400607235691	0.161699598919028	0.520198023546768	0.99976778493818	-1.25570567127594
chr1	8358231	8358849	618	-	exon	RERE	0.728049864502519	0.95879176668662	0.828912066854078	1	0.687521271745812	0.961381913118601	-0.322014872258095	0.161699598919028	0.520198023546768	0.99976778493818	-0.483714471177123
chr1	8359749	8359933	184	-	exon	RERE	0.120471120078907	0.862856994543695	0.1046359468185	1	0.103179960293066	0.811725701343075	-0.746081340843363	0.161699598919028	0.520198023546768	0.99976778493818	-0.90778093976239
chr1	8360521	8360724	203	-	exon	RERE	0.4117790973649	0.890554334499536	0.397834893818153	1	0.551407192025833	0.928738370110796	-1.03177662595304	0.161699598919028	0.520198023546768	0.99976778493818	-1.19347622487207
chr1	8361066	8361517	451	-	exon	RERE	0.818617808718827	0.974952704416934	0.926526356076769	1	0.938728839496962	0.994993008435081	0.0232315790403034	0.161699598919028	0.520198023546768	0.99976778493818	-0.138468019878724
chr1	8656067	8656358	291	-	utr5	RERE	0.950732066550402	0.995844087355076	0.93542031482053	1	0.948497851220674	0.994993008435081	0.338001900518982	0.161699598919028	0.520198023546768	0.99976778493818	0.176302301599955
chr1	8861031	8861443	412	-	utr3	ENO1	0.170509364814629	0.862856994543695	0.303518453990222	1	0.328558102229892	0.86425773497058	-0.849863350794695	-0.470467478245287	0.0750714126898022	0.685303733382051	-0.379395872549407
chr1	8862917	8863023	106	-	exon	ENO1	0.135382055186268	0.862856994543695	0.21676266778625	1	0.150181617543037	0.817428679629436	-1.02536438403951	-0.470467478245287	0.0750714126898022	0.685303733382051	-0.554896905794223
chr1	8863279	8863413	134	-	exon	ENO1	0.0587740603172775	0.862856994543695	0.117498787821196	1	0.0777812131146842	0.805807828996201	-1.19227747219889	-0.470467478245287	0.0750714126898022	0.685303733382051	-0.721809993953606
chr1	8863915	8864157	242	-	exon	ENO1	0.17859562869568	0.862856994543695	0.286705444678953	1	0.194774239116606	0.830091152419174	-0.8950020811907	-0.470467478245287	0.0750714126898022	0.685303733382051	-0.424534602945413
chr1	8865343	8865525	182	-	exon	ENO1	0.505500263135054	0.91421664675176	0.649414705667851	1	0.461917493952813	0.902539038873996	-0.50530650063311	-0.470467478245287	0.0750714126898022	0.685303733382051	-0.034839022387823
chr1	8866315	8866569	254	-	exon	MIR6728	0.235182937824492	0.869174763858235	0.340147619954747	1	0.157868857459767	0.819141502803108	-1.01153003049168	0.344809660256206	0.783569958879782	NA	-1.35633969074789
chr1	8867165	8867322	157	-	exon	ENO1	0.246947472017811	0.869749051764034	0.356154809104002	1	0.17049364511468	0.8235060698767	-0.791465339455871	-0.470467478245287	0.0750714126898022	0.685303733382051	-0.320997861210584
chr1	8869913	8870093	180	-	intron	ENO1	0.490464671047435	0.910529193403781	0.416293574854427	1	0.564107378997365	0.932782448131069	0.434515284102156	-0.470467478245287	0.0750714126898022	0.685303733382051	0.904982762347443
chr1	8870147	8870407	260	-	exon	ENO1	0.741305388787794	0.960975575026378	0.531496697572787	1	0.794943575453844	0.981805312136784	0.218674547257498	-0.470467478245287	0.0750714126898022	0.685303733382051	0.689142025502786
chr1	8874871	8874989	118	-	utr5	ENO1	0.339299268652674	0.878708997064273	0.27546838811301	1	0.519293993653804	0.921230815976597	-0.0210134812474018	-0.470467478245287	0.0750714126898022	0.685303733382051	0.449453996997885
chr1	8878585	8878718	133	-	utr5	ENO1	0.114359471926073	0.862856994543695	0.0903742211098041	1	0.147957587028306	0.817428679629436	0.212835011545888	-0.470467478245287	0.0750714126898022	0.685303733382051	0.683302489791175
chr1	8907535	8907656	121	-	exon	RP3-477M7.5	0.451361649736003	0.900540303765646	0.344088105956514	1	0.444654371540824	0.894452373824646	1.19560252907177	0.394713621271387	0.708105678611214	0.99976778493818	0.800888907800382
chr1	9037091	9037286	195	-	utr3	SLC2A5	0.309822601379782	0.873198262281191	0.240500314478041	1	0.298253332054383	0.856711639167789	-0.0659225284510378	-0.484205784901903	0.0485681148171885	0.569321653768209	0.418283256450865
chr1	9037376	9037705	329	-	utr3	SLC2A5	0.197284229908045	0.862856994543695	0.186651265600497	1	0.178770753421595	0.823928415754551	0.250080767843491	-0.484205784901903	0.0485681148171885	0.569321653768209	0.734286552745394
chr1	9039395	9039532	137	-	intron	SLC2A5	0.708991815707175	0.954576786905029	0.762304972245555	1	0.730669210116354	0.967309803633573	-0.988467043091861	-0.484205784901903	0.0485681148171885	0.569321653768209	-0.504261258189958
chr1	9039869	9040032	163	-	exon	SLC2A5	0.808625807778136	0.973216926095645	0.891824489634524	1	0.866122486707361	0.994465646012974	-1.16934200070285	-0.484205784901903	0.0485681148171885	0.569321653768209	-0.685136215800943
chr1	9041601	9041791	190	-	utr3	SLC2A5	0.94311607355883	0.994187528663956	0.825618098255473	1	0.935007280568776	0.994993008435081	-0.0707927100666345	-0.484205784901903	0.0485681148171885	0.569321653768209	0.413413074835269
chr1	9244942	9245506	564	+	exon	H6PD	0.481126218078902	0.908212770939719	0.421008175598736	1	0.400920708287329	0.884490408442336	-0.360866341476842	-0.608173376290999	0.0345201479787557	0.475322922729012	0.247307034814156
chr1	9246919	9247020	101	+	exon	H6PD	0.813406894100909	0.973986949643271	0.882517199842697	1	0.777643627711286	0.977761665917901	-0.50713290447028	-0.608173376290999	0.0345201479787557	0.475322922729012	0.101040471820719
chr1	9263293	9265496	2203	+	utr3	H6PD	0.836481185199688	0.977899430969963	0.77131330952651	1	0.243230165281261	0.844915403263178	-0.653958381184876	-0.608173376290999	0.0345201479787557	0.475322922729012	-0.0457850048938778
chr1	9266300	9266403	103	+	utr3	H6PD	0.92628115125835	0.990855664969552	0.838640966108367	1	0.568772404076679	0.934137127168674	-0.667739734683109	-0.608173376290999	0.0345201479787557	0.475322922729012	-0.05956635839211
chr1	9266499	9266768	269	+	utr3	H6PD	0.947477926369366	0.995189056506706	0.860862272388338	1	0.639270491947795	0.950521579225244	-0.308144951353682	-0.608173376290999	0.0345201479787557	0.475322922729012	0.300028424937317
chr1	9267192	9267473	281	+	utr3	H6PD	0.348081481194692	0.880777510286396	0.400165324110188	1	0.678830264312624	0.960041686679856	-1.19124654566537	-0.608173376290999	0.0345201479787557	0.475322922729012	-0.583073169374372
chr1	9267531	9267760	229	+	utr3	H6PD	0.510167416237268	0.914466943231252	0.576748214784568	1	0.841321476278698	0.990326661643794	-0.701306610354743	-0.608173376290999	0.0345201479787557	0.475322922729012	-0.093133234063744
chr1	9268858	9269550	692	+	utr3	H6PD	0.930675480722619	0.991615295572903	0.855411018419021	1	0.409383903217257	0.886045027293874	-0.328665442066604	-0.608173376290999	0.0345201479787557	0.475322922729012	0.279507934224395
chr1	9269739	9270397	658	+	utr3	H6PD	0.511250971486853	0.914662305698254	0.467898358782797	1	0.200412672073723	0.831272786388049	-0.187757035170427	-0.608173376290999	0.0345201479787557	0.475322922729012	0.420416341120572
chr1	9270512	9270922	410	+	utr3	H6PD	0.835607266073128	0.977793532423691	0.768831385909001	1	0.293222806666017	0.856393533803843	-0.308995303831347	-0.608173376290999	0.0345201479787557	0.475322922729012	0.299178072459652
chr1	9355851	9355992	141	+	utr5	SPSB1	0.850424085665386	0.978580366136823	0.849305393705294	1	0.708778712786917	0.964181037174384	-0.712687571658804	-1.36185022466006	0.00448181377993298	0.130749026512327	0.649162653001254
chr1	9356049	9356156	107	+	exon	SPSB1	0.76621750506383	0.964446225985781	0.715452638241276	1	0.487116493645556	0.90887562743083	-1.03820671279736	-1.36185022466006	0.00448181377993298	0.130749026512327	0.323643511862697
chr1	9356270	9356528	258	+	exon	SPSB1	0.578069602551773	0.930390913573833	0.467573715997406	1	0.557235422627646	0.930577271309343	-0.718838784485774	-1.36185022466006	0.00448181377993298	0.130749026512327	0.643011440174284
chr1	9613124	9613539	415	+	utr3	TMEM201	0.698517717684085	0.952857509155961	0.582707842745716	1	0.431192439837562	0.890161530025588	0.166359926584601	-0.0813459215850525	0.797234934678379	0.99976778493818	0.247705848169653
chr1	9613859	9614096	237	+	utr3	TMEM201	0.836445846236416	0.977899430969963	0.694353740029331	1	0.604813574177692	0.94160272402207	0.126677888989554	-0.0813459215850525	0.797234934678379	0.99976778493818	0.208023810574607
chr1	9718675	9718860	185	+	exon	PIK3CD	0.0193466903678148	0.862856994543695	0.0176878521598687	1	0.00955604904893724	0.759662443356007	-1.26317072014063	0.204591632105112	0.406140701117726	0.99976778493818	-1.46776235224575
chr1	9720701	9720837	136	+	exon	PIK3CD	0.184757832345253	0.862856994543695	0.171204969404138	1	0.186674256472217	0.826419981799842	-0.744743144781244	0.204591632105112	0.406140701117726	0.99976778493818	-0.949334776886357
chr1	9726890	9727517	627	+	utr3	PIK3CD	0.692112801772702	0.950920344883543	0.594392956840069	1	0.643519908423341	0.951906259193581	0.288811350989663	0.204591632105112	0.406140701117726	0.99976778493818	0.084219718884551
chr1	9727630	9727774	144	+	utr3	PIK3CD	0.0305902425016116	0.862856994543695	0.0137329238034485	1	0.0292052431697696	0.788895193405563	1.39972553045722	0.204591632105112	0.406140701117726	0.99976778493818	1.19513389835211
chr1	9728096	9728632	536	+	utr3	PIK3CD	0.226150682319685	0.86766203029604	0.31885104304996	1	0.529721822173011	0.923349942286063	0.0861060931611108	0.204591632105112	0.406140701117726	0.99976778493818	-0.118485538944002
chr1	9729384	9730001	617	-	utr3	CLSTN1	0.771848493896613	0.965155943312437	0.663913354154972	1	0.709262241917001	0.964321888443593	0.00692319558525458	-0.358272456292053	0.190445620495667	0.942639877660514	0.365195651877307
chr1	9730048	9730793	745	-	utr3	CLSTN1	0.169161128517947	0.862856994543695	0.261458571315492	1	0.383965401248658	0.879535181829348	-0.848498688348865	-0.358272456292053	0.190445620495667	0.942639877660514	-0.490226232056812
chr1	9731145	9731342	197	-	exon	CLSTN1	0.179374783533913	0.862856994543695	0.229076936505617	1	0.226029095515817	0.838597807649333	-0.77562349247382	-0.358272456292053	0.190445620495667	0.942639877660514	-0.417351036181767
chr1	9734044	9734193	149	-	exon	CLSTN1	0.0287913515134243	0.862856994543695	0.042826630189729	1	0.0317357419602166	0.788895193405563	-1.37324582575518	-0.358272456292053	0.190445620495667	0.942639877660514	-1.01497336946313
chr1	9735979	9736079	100	-	exon	CLSTN1	0.404648114180302	0.889908927205734	0.483742628199808	1	0.364747017593727	0.875237402530636	-0.791622932136971	-0.358272456292053	0.190445620495667	0.942639877660514	-0.433350475844918
chr1	9744469	9744691	222	-	exon	CLSTN1	0.00271219180296797	0.862856994543695	0.00387880456490826	1	0.000299738935498078	0.241806675577398	-2.3159967885302	-0.358272456292053	0.190445620495667	0.942639877660514	-1.95772433223815
chr1	9749542	9749689	147	-	exon	CLSTN1	0.286161327340766	0.869749051764034	0.354968577485678	1	0.200238516019832	0.831272786388049	-0.681820403410693	-0.358272456292053	0.190445620495667	0.942639877660514	-0.32354794711864
chr1	9751556	9751734	178	-	exon	CLSTN1	0.480184355112386	0.908212770939719	0.580117832957413	1	0.264716661626029	0.849695633956928	-0.796001118582542	-0.358272456292053	0.190445620495667	0.942639877660514	-0.437728662290489
chr1	9755184	9755313	129	-	exon	CLSTN1	0.859937942918137	0.980102600206459	0.968690640721069	1	0.704632036939798	0.963848430202718	-0.174874402063314	-0.358272456292053	0.190445620495667	0.942639877660514	0.183398054228739
chr1	9930070	9930266	196	-	utr3	LZIC	0.348397826221479	0.880777510286396	0.239457719923967	1	0.377737709161658	0.877646257708577	0.965353940802475	0.106358224051843	0.700634016335172	0.99976778493818	0.858995716750633
chr1	9981020	9981149	129	+	exon	NMNAT1	0.563893271686565	0.926745101458675	0.454616281143841	1	0.69323824309536	0.962064670493978	0.670590216503106	0.369727579063553	0.25394867406305	0.994900489099293	0.300862637439554
chr1	9982385	9982777	392	+	utr3	NMNAT1	0.218741137239316	0.864949362169281	0.13552090741907	1	0.275278239827011	0.851725905821633	1.0694522544156	0.369727579063553	0.25394867406305	0.994900489099293	0.699724675352044
chr1	10033200	10033588	388	+	utr5	UBE4B	0.485904953508986	0.909646376400686	0.565710629079883	1	0.22277225418566	0.837689701746186	0.17832204973808	0.103899373018234	0.687807252272739	0.99976778493818	0.0744226767198453
chr1	10179383	10179502	119	+	exon	UBE4B	0.0187200655635888	0.862856994543695	0.0106608616328941	1	0.0190856867635311	0.775865276410296	-1.27210528257238	0.103899373018234	0.687807252272739	0.99976778493818	-1.37600465559062
chr1	10179841	10180261	420	+	utr3	UBE4B	0.356121699524173	0.882561097686626	0.425758593027594	1	0.550651679800675	0.928344641360047	-0.381466205297608	0.103899373018234	0.687807252272739	0.99976778493818	-0.485365578315842
chr1	10378172	10378577	405	+	utr3	KIF1B	0.211750329534196	0.862856994543695	0.129832418038111	1	0.263045555611365	0.849049596436215	0.632967317380079	-0.0909575522804369	0.723563604915203	0.99976778493818	0.723924869660516
chr1	10378983	10379329	346	+	utr3	KIF1B	0.319075926870448	0.874128016464279	0.222258236622048	1	0.382477690413361	0.878948950083429	0.657882987491393	-0.0909575522804369	0.723563604915203	0.99976778493818	0.74884053977183
chr1	10380654	10380828	174	+	utr3	KIF1B	0.708421206388855	0.954576786905029	0.762558279317938	1	0.982393490202923	0.994993008435081	0.011793631722195	-0.0909575522804369	0.723563604915203	0.99976778493818	0.102751184002632
chr1	10411362	10411491	129	+	exon	PGD	0.133959560506186	0.862856994543695	0.182750165020597	1	0.220329034834829	0.837689701746186	-0.580631548522628	-0.0607330762606056	0.803097608127966	0.99976778493818	-0.519898472262023
chr1	10413045	10413189	144	+	exon	PGD	0.152063733145736	0.862856994543695	0.19279700796526	1	0.225438149389987	0.837737101433324	-0.75039492385478	-0.0607330762606056	0.803097608127966	0.99976778493818	-0.689661847594175
chr1	10416944	10417044	100	+	exon	PGD	0.0181813753063412	0.862856994543695	0.019489693808796	1	0.0204825228351662	0.775865276410296	-1.08421596198099	-0.0607330762606056	0.803097608127966	0.99976778493818	-1.02348288572039
chr1	10419625	10419825	200	+	utr3	PGD	0.982228642841525	0.998621423455944	0.916345288289564	1	0.773081625291535	0.976500660434659	-0.0322764118857612	-0.0607330762606056	0.803097608127966	0.99976778493818	0.0284566643748445
chr1	10419839	10420052	213	+	utr3	PGD	0.325448220350086	0.875926905362683	0.38381979450062	1	0.547875082851667	0.928174349504913	-0.350846682785661	-0.0607330762606056	0.803097608127966	0.99976778493818	-0.290113606525056
chr1	10431158	10431322	164	+	utr5	APITD1-CORT	0.248587874714057	0.869749051764034	0.133618048047596	1	0.125998988192178	0.812259244762076	0.703026282008427	1.0345510083083	0.515898183690116	NA	-0.331524726299871
chr1	10442269	10442462	193	+	utr3	APITD1-CORT	0.569234283129253	0.928087545847667	0.444296261450045	1	0.605552129534705	0.94160272402207	0.144354892815233	1.0345510083083	0.515898183690116	NA	-0.890196115493065
chr1	10461315	10461747	432	-	utr3	DFFA	0.540826958800502	0.921750414963212	0.475105170759066	1	0.390291380199089	0.880244618301077	0.564691016714435	0.206279761300684	0.38994173624451	0.99976778493818	0.358411255413752
chr1	10472375	10472502	127	-	utr5	DFFA	0.936134627017951	0.992654076282574	0.955017877004482	1	0.888455483877322	0.994993008435081	-0.226300356805154	0.206279761300684	0.38994173624451	0.99976778493818	-0.432580118105838
chr1	10536162	10536271	109	+	exon	PEX14	0.957395941085106	0.997253443414155	0.920357508765061	1	0.94263031779696	0.994993008435081	0.0427806011418288	-0.479877202147854	0.068845793838579	0.665734326693971	0.522657803289682
chr1	10629499	10630659	1160	+	utr3	PEX14	0.417961774800288	0.891334580251336	0.539185048576758	1	0.71628098288893	0.965053412156808	-0.946227862760287	-0.479877202147854	0.068845793838579	0.665734326693971	-0.466350660612434
chr1	11020387	11020512	125	+	utr3	TARDBP	0.747727192103672	0.961409311326036	0.629370457864923	1	0.7317004718398	0.967430288905385	0.546422242733586	0.311896408937587	0.183991658598032	0.935219441605162	0.234525833795999
chr1	11022091	11022436	345	+	utr3	TARDBP	0.898190916326877	0.986073320942207	0.981030766053904	1	0.877049158679329	0.994993008435081	0.400488853100842	0.311896408937587	0.183991658598032	0.935219441605162	0.0885924441632551
chr1	11023219	11023691	472	+	utr3	RP4-635E18.9	0.165085799019768	0.862856994543695	0.181139707658383	1	0.146998670128106	0.816660709942001	0.747840870478478	NA	NA	NA	NA
chr1	11023813	11023943	130	+	utr3	TARDBP	0.0502910648127291	0.862856994543695	0.0484487012756639	1	0.0539108217044434	0.804912893391234	1.03009315791924	0.311896408937587	0.183991658598032	0.935219441605162	0.718196748981648
chr1	11054626	11054941	315	-	utr3	SRM	0.719393898438638	0.958050015587422	0.794320323916401	1	0.502799482258541	0.916338679025217	-0.622949084479042	-0.424923099919218	0.119454600965317	0.822014335479937	-0.198025984559823
chr1	11055058	11055164	106	-	exon	SRM	0.263697554972497	0.869749051764034	0.285244879482124	1	0.40448638793371	0.884664852557578	-1.09901285461369	-0.424923099919218	0.119454600965317	0.822014335479937	-0.674089754694468
chr1	11069613	11069801	188	-	exon	EXOSC10	0.00264972765903234	0.862856994543695	0.00392090261870672	1	0.00685083329015132	0.725794034677509	-0.962318701966258	0.246157160025334	0.328907538630564	0.99976778493818	-1.20847586199159
chr1	11082755	11082888	133	-	exon	EXOSC10	0.126975864487707	0.862856994543695	0.14439337865454	1	0.104137167244753	0.811725701343075	-0.546849780844871	0.246157160025334	0.328907538630564	0.99976778493818	-0.793006940870205
chr1	11106621	11107366	745	-	utr3	MTOR	0.33568480681103	0.877788479169431	0.317000295155726	1	0.0932099485711229	0.811725701343075	0.646656728441955	0.0815296751450577	0.742169213348977	0.99976778493818	0.565127053296897
chr1	11127707	11127810	103	-	exon	MTOR	0.417155723345095	0.891265915847015	0.416130709533815	1	0.534358192676328	0.924263449793648	-0.329931420978092	0.0815296751450577	0.742169213348977	0.99976778493818	-0.41146109612315
chr1	11130572	11130717	145	-	exon	MTOR	0.263826254206803	0.869749051764034	0.226115189328899	1	0.30363939677149	0.857945130086349	-1.24272975381396	0.0815296751450577	0.742169213348977	0.99976778493818	-1.32425942895901
chr1	11273788	11273967	179	+	exon	UBIAD1	0.576669820406774	0.930390913573833	0.429968357802561	1	0.476062212787506	0.905221141609771	0.47568485263237	0.368694232368575	0.256526767307633	0.995026141426612	0.106990620263795
chr1	11285851	11286071	220	+	exon	UBIAD1	0.410960320518545	0.890554334499536	0.297262768026557	1	0.283736048908805	0.853108319593229	0.480750809248404	0.368694232368575	0.256526767307633	0.995026141426612	0.112056576879829
chr1	11661231	11661410	179	+	utr3	FBXO44	0.204559153312093	0.862856994543695	0.095341343806754	1	0.137780155849565	0.812342820026439	0.640775438635246	0.246860401875841	0.508251571853292	0.99976778493818	0.393915036759405
chr1	11661478	11661608	130	+	utr3	FBXO44	0.899266547770291	0.986187185761751	0.779541196395678	1	0.823983886597527	0.987648125217942	0.443258961978063	0.246860401875841	0.508251571853292	0.99976778493818	0.196398560102222
chr1	11661800	11662252	452	+	utr3	FBXO44	0.920757942780742	0.990855664969552	0.963583022712908	1	0.753023392926181	0.97087995131117	0.708977841413816	0.246860401875841	0.508251571853292	0.99976778493818	0.462117439537975
chr1	11674536	11674856	320	-	utr3	MAD2L2	0.792478707927946	0.970152916352774	0.684908217504929	1	0.480900589063802	0.906711883384297	-0.109258785741802	-0.163605784739771	0.544208915331911	0.99976778493818	0.0543469989979694
chr1	11746863	11747023	160	+	intron	AGTRAP	0.761143729060463	0.963060380742787	0.651538699805878	1	0.540828920108528	0.925875433402117	0.957938191990533	0.389126963396623	0.171277042318446	0.919377592980089	0.56881122859391
chr1	11750070	11750474	404	+	utr3	AGTRAP	0.875772531073864	0.981859909975311	0.767063757144103	1	0.714357194286479	0.964998306484348	0.440472528555728	0.389126963396623	0.171277042318446	0.919377592980089	0.051345565159105
chr1	11750527	11750681	154	+	utr3	AGTRAP	0.542876708212662	0.922715782519087	0.613506036777335	1	0.710620424174968	0.964473651397005	0.0618561226421525	0.389126963396623	0.171277042318446	0.919377592980089	-0.32727084075447
chr1	11788596	11789226	630	-	utr3	MTHFR	0.876830247194448	0.981859909975311	0.984452357231508	1	0.881227345879024	0.994993008435081	0.369419821965843	0.518141623436059	0.0470901356362748	0.560562057146069	-0.148721801470216
chr1	11789515	11789779	264	-	utr3	MTHFR	0.585431271005176	0.931094963326936	0.462395625214843	1	0.588619564294978	0.938259073568905	0.652831725677487	0.518141623436059	0.0470901356362748	0.560562057146069	0.134690102241428
chr1	11789864	11790023	159	-	utr3	MTHFR	0.282898387701901	0.869749051764034	0.280452388445707	1	0.201443404286691	0.831272786388049	-0.309958393047683	0.518141623436059	0.0470901356362748	0.560562057146069	-0.828100016483742
chr1	11790113	11790911	798	-	utr3	MTHFR	0.83292609175351	0.97765706921579	0.712614313401573	1	0.85342566928153	0.992999007900461	0.779359444498432	0.518141623436059	0.0470901356362748	0.560562057146069	0.261217821062373
chr1	11794422	11794534	112	-	exon	MTHFR	0.996459593722428	0.999960468082996	0.918004500371944	1	0.982140042247255	0.994993008435081	1.05459728210149	0.518141623436059	0.0470901356362748	0.560562057146069	0.536455658665427
chr1	11800233	11800733	500	-	exon	MTHFR	0.607792298826041	0.93621456734462	0.507956971827347	1	0.713744397030806	0.964939820455377	1.27591250335527	0.518141623436059	0.0470901356362748	0.560562057146069	0.757770879919209
chr1	11800994	11801204	210	-	exon	MTHFR	0.946041276739712	0.994608473831508	0.972176763118901	1	0.898073121051663	0.994993008435081	0.889650008814804	0.518141623436059	0.0470901356362748	0.560562057146069	0.371508385378745
chr1	11801277	11801425	148	-	exon	MTHFR	0.770789949305435	0.965088756549358	0.829102511932569	1	0.822356432880304	0.987204755008882	0.735890371918472	0.518141623436059	0.0470901356362748	0.560562057146069	0.217748748482413
chr1	11802947	11803225	278	-	utr5	MTHFR	0.591188458084363	0.93261957426865	0.476420403520757	1	0.637179093751825	0.949412557826962	0.83093703570809	0.518141623436059	0.0470901356362748	0.560562057146069	0.312795412272031
chr1	11803475	11803609	134	-	utr5	MTHFR	0.683377484471439	0.949717127571323	0.533362631445954	1	0.578026234234461	0.936105318479605	0.63679808875665	0.518141623436059	0.0470901356362748	0.560562057146069	0.118656465320591
chr1	11803704	11803902	198	-	utr5	MTHFR	0.906529292120798	0.988261909842053	0.974764795243423	1	0.985789084521418	0.994993008435081	0.751868958556167	0.518141623436059	0.0470901356362748	0.560562057146069	0.233727335120108
chr1	11805139	11805292	153	-	utr5	MTHFR	0.711195781271771	0.954576786905029	0.580906092689247	1	0.703864970722477	0.963848430202718	0.964693647608062	0.518141623436059	0.0470901356362748	0.560562057146069	0.446552024172003
chr1	11805509	11805743	234	-	utr5	MTHFR	0.909296256530379	0.989220352078495	0.995339318970876	1	0.859646091451033	0.994278696618532	0.543274738200738	0.518141623436059	0.0470901356362748	0.560562057146069	0.0251331147646784
chr1	11829676	11829938	262	+	exon	CLCN6	0.853763795575286	0.979196719554318	0.948919929886804	1	0.814496294643413	0.984366907346988	0.730659745989828	0.193579856819343	0.433086177138064	0.99976778493818	0.537079889170485
chr1	11840442	11840655	213	+	utr3	CLCN6	0.782097969154486	0.967875137429513	0.658454978053984	1	0.753470410287655	0.970993884257462	0.361725798705845	0.193579856819343	0.433086177138064	0.99976778493818	0.168145941886502
chr1	11842361	11842486	125	+	utr3	CLCN6	0.73768783616716	0.960782759413208	0.819665756162178	1	0.859830569232911	0.994278696618532	0.0295048631899845	0.193579856819343	0.433086177138064	0.99976778493818	-0.164074993629359
chr1	11842698	11842937	239	+	utr3	CLCN6	0.194943575878958	0.862856994543695	0.11517438241486	1	0.153752188187736	0.81839461854418	1.12516630945468	0.193579856819343	0.433086177138064	0.99976778493818	0.93158645263534
chr1	11847491	11847604	113	+	exon	NPPA-AS1_3	0.756137007760491	0.962881367885157	0.622209933676032	1	0.37383911261312	0.877646257708577	0.29459328490767	NA	NA	NA	NA
chr1	11920012	11920344	332	-	utr3	KIAA2013	0.825557062931649	0.976437541629334	0.694703215036254	1	0.9839331994369	0.994993008435081	0.155187769431431	-0.260429372435086	0.326178964563059	0.99976778493818	0.415617141866517
chr1	11920720	11920872	152	-	intron	KIAA2013	0.825122581446442	0.976424451031796	0.714853524696307	1	0.810010806945123	0.983788798208026	0.484696430758343	-0.260429372435086	0.326178964563059	0.99976778493818	0.745125803193429
chr1	11922691	11922838	147	-	exon	KIAA2013	0.724643157786662	0.958659194771812	0.81921429845162	1	0.712914758745421	0.964741794657017	-0.713828446157324	-0.260429372435086	0.326178964563059	0.99976778493818	-0.453399073722238
chr1	11923026	11923550	524	-	exon	KIAA2013	0.394478542403359	0.889491894869326	0.499636085492905	1	0.343120337295823	0.867270912917684	-0.536891647007008	-0.260429372435086	0.326178964563059	0.99976778493818	-0.276462274571922
chr1	11925239	11925423	184	-	exon	KIAA2013	0.900518077758069	0.986616459315939	0.766073605886908	1	0.965492451936243	0.994993008435081	-0.152898457008725	-0.260429372435086	0.326178964563059	0.99976778493818	0.107530915426361
chr1	11925563	11925718	155	-	exon	KIAA2013	0.200301816430897	0.862856994543695	0.150819572782652	1	0.414360301024787	0.887281290391787	-1.16010592272928	-0.260429372435086	0.326178964563059	0.99976778493818	-0.899676550294196
chr1	11949713	11949875	162	+	exon	PLOD1	0.593281819094305	0.933512281574819	0.49461948914889	1	0.0317976872111454	0.788895193405563	-1.05029504032342	-0.578230901159049	0.0712667330078099	0.67127477575186	-0.472064139164372
chr1	11950306	11950459	153	+	exon	PLOD1	0.398754720414107	0.889491894869326	0.489774645747218	1	0.0441856004440827	0.804912893391234	-0.981441302372212	-0.578230901159049	0.0712667330078099	0.67127477575186	-0.403210401213163
chr1	11963465	11963565	100	+	exon	PLOD1	0.0142654637806329	0.862856994543695	0.0192927931356194	1	4.90817007098614e-05	0.0833327447077671	-2.80766313397642	-0.578230901159049	0.0712667330078099	0.67127477575186	-2.22943223281737
chr1	11964159	11964265	106	+	exon	PLOD1	0.47475677733182	0.907005795976904	0.54690956543455	1	0.268800751748689	0.850188137686889	-1.03051802943849	-0.578230901159049	0.0712667330078099	0.67127477575186	-0.452287128279446
chr1	11970604	11970731	127	+	exon	PLOD1	0.136575383888767	0.862856994543695	0.185896956829869	1	0.0122076264854458	0.760155946419619	-1.32357876477532	-0.578230901159049	0.0712667330078099	0.67127477575186	-0.745347863616273
chr1	11974608	11975481	873	+	utr3	PLOD1	0.427984714006011	0.893444011166323	0.362105520368273	1	0.69027918560898	0.961737590586547	-0.0188480170730201	-0.578230901159049	0.0712667330078099	0.67127477575186	0.559382884086028
chr1	12011436	12012250	814	+	utr3	MFN2	0.215446984253838	0.864055670642604	0.187833815808367	1	0.259926157919138	0.848628365892412	0.565819289683484	0.0536357929142481	0.822025182536276	0.99976778493818	0.512183496769236
chr1	12012355	12012894	539	+	utr3	MFN2	0.976901867900357	0.99836959049251	0.903058031006279	1	0.867187200005486	0.994465646012974	0.23481064741582	0.0536357929142481	0.822025182536276	0.99976778493818	0.181174854501572
chr1	12013030	12013162	132	+	utr3	MFN2	0.758566400566032	0.963053806261301	0.625289811407452	1	0.626608138249912	0.946366466260888	0.317841619230233	0.0536357929142481	0.822025182536276	0.99976778493818	0.264205826315985
chr1	12021610	12021818	208	+	utr5	MIIP	0.58239680959558	0.931094963326936	0.651325119237779	1	0.913377697126904	0.994993008435081	0.041928721285998	0.273900295988441	0.366372882095951	0.99976778493818	-0.231971574702443
chr1	12022029	12022402	373	+	exon	MIIP	0.5303053351003	0.918706637767564	0.610187335492329	1	0.887138516695856	0.994993008435081	-0.406608331401809	0.273900295988441	0.366372882095951	0.99976778493818	-0.68050862739025
chr1	12029361	12029464	103	+	exon	MIIP	0.868644506292306	0.980904062106203	0.764562321642998	1	0.885748782122235	0.994993008435081	0.62143418901458	0.273900295988441	0.366372882095951	0.99976778493818	0.347533893026139
chr1	12029583	12029708	125	+	exon	MIIP	0.784710555339654	0.968313990679213	0.842993424411192	1	0.92345411651558	0.994993008435081	0.0676925055996783	0.273900295988441	0.366372882095951	0.99976778493818	-0.206207790388763
chr1	12031643	12032004	361	+	utr3	MIIP	0.291862422666052	0.869749051764034	0.332780426577674	1	0.794932507550283	0.981805312136784	-0.390935683423926	0.273900295988441	0.366372882095951	0.99976778493818	-0.664835979412367
chr1	12192846	12193037	191	+	exon	TNFRSF1B	0.48024880463823	0.908212770939719	0.567675669925793	1	0.210106106524518	0.833416874051904	-0.388151242545704	0.0033698563823975	0.990469621633583	0.99976778493818	-0.391521098928102
chr1	12201952	12202129	177	+	exon	TNFRSF1B	0.0681022576947089	0.862856994543695	0.0593327019083116	1	0.0351632117921993	0.792418549087705	-1.24496414820397	0.0033698563823975	0.990469621633583	0.99976778493818	-1.24833400458636
chr1	12206710	12207628	918	+	utr3	TNFRSF1B	0.843801999013224	0.978192405204111	0.730530914901894	1	0.994556916756387	0.996058772408848	0.138712790822228	0.0033698563823975	0.990469621633583	0.99976778493818	0.13534293443983
chr1	12207839	12208216	377	+	utr3	TNFRSF1B	0.252181018037496	0.869749051764034	0.31922425146989	1	0.128639933087847	0.812259244762076	-0.478494727073865	0.0033698563823975	0.990469621633583	0.99976778493818	-0.481864583456263
chr1	12208403	12209188	785	+	utr3	TNFRSF1B	0.196743204999792	0.862856994543695	0.182624881536963	1	0.213989721565306	0.836245406208802	0.761856548313059	0.0033698563823975	0.990469621633583	0.99976778493818	0.758486691930662
chr1	12275990	12276166	176	+	exon	VPS13D	0.31906325420166	0.874128016464279	0.20147938331574	1	0.383252270983772	0.879147400474382	0.960219309695361	0.0755348963618786	0.768148700488132	0.99976778493818	0.884684413333482
chr1	12276958	12277155	197	+	exon	VPS13D	0.312652489086138	0.873626654726294	0.218452792738535	1	0.286923597924661	0.854324059672336	1.17022857329911	0.0755348963618786	0.768148700488132	0.99976778493818	1.09469367693723
chr1	12277724	12277938	214	+	exon	VPS13D	0.484098115075149	0.9090583148101	0.379162563070536	1	0.510569683011089	0.918047560143291	0.966013942494433	0.0755348963618786	0.768148700488132	0.99976778493818	0.890479046132554
chr1	12508890	12509182	292	+	utr3	VPS13D	0.679468561187419	0.949068391113605	0.547828202698975	1	0.750573954095732	0.97087995131117	-0.0706014229784664	0.0755348963618786	0.768148700488132	0.99976778493818	-0.146136319340345
chr1	12509891	12510084	193	+	utr3	VPS13D	0.516566571459653	0.915367077122609	0.516692033134609	1	0.632112808825165	0.948325178862156	0.0161736909689329	0.0755348963618786	0.768148700488132	0.99976778493818	-0.0593612053929457
chr1	12567955	12568467	512	-	utr3	DHRS3	0.758487075672838	0.963053806261301	0.630607348393715	1	0.748662871037516	0.970718546430074	-1.54288719683015	-1.87923712014222	3.17563981058542e-10	9.67309226421408e-08	0.336349923312074
chr1	12580572	12580708	136	-	utr5	DHRS3	0.486475198645118	0.909850162940867	0.511420529534598	1	0.321984969270731	0.86240411789628	-2.22484007339081	-1.87923712014222	3.17563981058542e-10	9.67309226421408e-08	-0.345602953248588
chr1	12617208	12617367	159	-	utr5	DHRS3	0.820613766388734	0.975642896403235	0.869547853109115	1	0.840226695794354	0.990326661643794	-2.10252634195404	-1.87923712014222	3.17563981058542e-10	9.67309226421408e-08	-0.223289221811821
chr1	12617916	12618389	473	-	utr5*	DHRS3	0.874789894826348	0.981859909975311	0.961719803241814	1	0.854202319353097	0.993008018682563	-2.16982979840813	-1.87923712014222	3.17563981058542e-10	9.67309226421408e-08	-0.290592678265909
chr1	12618604	12618777	173	-	utr5*	DHRS3	0.709468450483369	0.954576786905029	0.61374243173159	1	0.749645068219875	0.97087995131117	-1.76377129273111	-1.87923712014222	3.17563981058542e-10	9.67309226421408e-08	0.115465827411105
chr1	13778447	13778758	311	+	exon	PRDM2	0.816046207662519	0.974107749313793	0.691083936543508	1	0.912285032200441	0.994993008435081	0.215883130611701	0.279076927687356	0.276695261872328	0.99976778493818	-0.0631937970756547
chr1	13778908	13779056	148	+	exon	PRDM2	0.919313423607242	0.990665609529689	0.991424928233626	1	0.97673416143636	0.994993008435081	0.364667894355855	0.279076927687356	0.276695261872328	0.99976778493818	0.0855909666684994
chr1	13779198	13779522	324	+	exon	PRDM2	0.66983510680213	0.947490385953619	0.551811459093825	1	0.695388768026346	0.962064670493978	0.53501492771037	0.279076927687356	0.276695261872328	0.99976778493818	0.255938000023014
chr1	13779649	13779895	246	+	exon	PRDM2	0.195528167590406	0.862856994543695	0.127546623775726	1	0.206652877967054	0.831827419428402	1.29733966117264	0.279076927687356	0.276695261872328	0.99976778493818	1.01826273348528
chr1	13779951	13780414	463	+	exon	PRDM2	0.139581064892606	0.862856994543695	0.0936129181317691	1	0.208724071811259	0.8329427703035	0.939532490472375	0.279076927687356	0.276695261872328	0.99976778493818	0.660455562785019
chr1	13780706	13780919	213	+	exon	PRDM2	0.523963142009044	0.917025083873256	0.588797672825792	1	0.595154301163427	0.940081287772864	0.0346039958469226	0.279076927687356	0.276695261872328	0.99976778493818	-0.244472931840434
chr1	13781138	13781303	165	+	exon	PRDM2	0.653629810473705	0.944700414184134	0.528979578291167	1	0.607664383025248	0.941870905367926	0.779723913881345	0.279076927687356	0.276695261872328	0.99976778493818	0.500646986193989
chr1	13781393	13781610	217	+	exon	PRDM2	0.264051057939469	0.869749051764034	0.171660139763825	1	0.246653213602232	0.846559355310704	0.701826060220174	0.279076927687356	0.276695261872328	0.99976778493818	0.422749132532818
chr1	13781729	13782757	1028	+	exon	PRDM2	0.583199231819134	0.931094963326936	0.504818228740509	1	0.582243023223869	0.937214781703308	0.617934846629754	0.279076927687356	0.276695261872328	0.99976778493818	0.338857918942398
chr1	13786490	13786928	438	+	utr3	PRDM2	0.454406243657682	0.902576879517954	0.36487606278903	1	0.362369655204591	0.874956140777081	0.859048581984572	0.279076927687356	0.276695261872328	0.99976778493818	0.579971654297216
chr1	13823898	13824001	103	+	utr3	PRDM2	0.401506291387246	0.889491894869326	0.304476838475053	1	0.472563036630932	0.904468709258635	1.39777074659405	0.279076927687356	0.276695261872328	0.99976778493818	1.1186938189067
chr1	13824890	13824995	105	+	utr3	PRDM2	0.756267117313673	0.962898433857478	0.809677097483391	1	0.768917254524667	0.976053692055239	0.962381568494017	0.279076927687356	0.276695261872328	0.99976778493818	0.683304640806661
chr1	15425838	15425941	103	+	exon	EFHD2	0.444456878415654	0.898002075515698	0.464257232433746	1	0.459719230449562	0.902164043209846	-0.780394360596282	-0.308463839654467	0.261461903725398	0.996075117135217	-0.471930520941815
chr1	15428542	15429261	719	+	utr3	EFHD2	0.0226595963718657	0.862856994543695	0.0357724652705253	1	0.101838747516922	0.811725701343075	-1.3670338297911	-0.308463839654467	0.261461903725398	0.996075117135217	-1.05856999013663
chr1	15429384	15429746	362	+	utr3	EFHD2	0.0115382027877319	0.862856994543695	0.0128083356912119	1	0.0384375573731569	0.799653420791249	-1.23358088428191	-0.308463839654467	0.261461903725398	0.996075117135217	-0.92511704462744
chr1	15430077	15430248	171	+	utr3	EFHD2	0.912750401861675	0.989676329658437	0.836479872658014	1	0.72934707565497	0.967179804932702	0.0568615856579723	-0.308463839654467	0.261461903725398	0.996075117135217	0.365325425312439
chr1	15492621	15492921	300	-	utr3	CASP9	0.327477125119992	0.876567480867433	0.212074771591783	1	0.286069806196962	0.854129213623343	0.475559911112827	0.207408196686611	0.51615175423376	0.99976778493818	0.268151714426216
chr1	15518190	15518310	120	-	utr5	CASP9	0.306171222750257	0.873154468450983	0.182533448228115	1	0.314470247893434	0.860283511878848	0.573605699466503	0.207408196686611	0.51615175423376	0.99976778493818	0.366197502779891
chr1	15567856	15568324	468	+	utr3	DNAJC16	0.343466205189745	0.880114491718134	0.264982047196651	1	0.321534691203971	0.86240411789628	1.189732659496	0.206579788380127	0.410921921777965	0.99976778493818	0.983152871115874
chr1	15568456	15568603	147	+	utr3	DNAJC16	0.336292871532496	0.877788479169431	0.295003377874541	1	0.416542124537641	0.887906608786373	-0.373110017100062	0.206579788380127	0.410921921777965	0.99976778493818	-0.579689805480189
chr1	15573391	15573568	177	-	utr3	AGMAT	0.808596036470808	0.973216926095645	0.872875967308863	1	0.85124868315318	0.992512270922017	-0.148019189718153	-0.323691986798338	0.403171523910026	0.99976778493818	0.175672797080186
chr1	15604211	15604351	140	+	intergenic	NA	0.105174398853362	0.862856994543695	0.0574642234249638	1	0.0611266870877644	0.804912893391234	1.8378005296902	NA	NA	NA	NA
chr1	15659906	15661371	1465	+	utr3	DDI2	0.303596206914688	0.873154468450983	0.243521102991633	1	0.516383809391248	0.920237638421988	0.729099693881166	-0.000843563507922997	0.997606629955676	0.999942109745461	0.729943257389089
chr1	15661412	15661755	343	+	utr3	DDI2	0.507405411425304	0.91421664675176	0.403810672365961	1	0.659121715095456	0.956132906109884	0.439097900758644	-0.000843563507922997	0.997606629955676	0.999942109745461	0.439941464266567
chr1	15662057	15662221	164	+	utr3	DDI2	0.37181502317334	0.886177885737572	0.278377641021442	1	0.454046456837097	0.899891022106008	0.661049016520438	-0.000843563507922997	0.997606629955676	0.999942109745461	0.661892580028361
chr1	15725281	15725510	229	+	exon	PLEKHM2	0.073258336855838	0.862856994543695	0.0792639060166733	1	0.0718283509101865	0.805807828996201	-0.937602534096173	-0.0129490100270939	0.959366547897835	0.99976778493818	-0.924653524069079
chr1	15726952	15727818	866	+	exon	PLEKHM2	0.695779979070706	0.952352502653911	0.825217975052143	1	0.87645550226547	0.994993008435081	-0.178023781009581	-0.0129490100270939	0.959366547897835	0.99976778493818	-0.165074770982487
chr1	15727993	15728125	132	+	exon	PLEKHM2	0.565247573372867	0.92701388542719	0.608604364922103	1	0.557360805230792	0.930577271309343	-0.189246833710766	-0.0129490100270939	0.959366547897835	0.99976778493818	-0.176297823683672
chr1	15728222	15728336	114	+	exon	PLEKHM2	0.923993057940056	0.990855664969552	0.805111569491178	1	0.83565700278312	0.98970215692132	0.231269394381478	-0.0129490100270939	0.959366547897835	0.99976778493818	0.244218404408572
chr1	15730524	15730637	113	+	exon	PLEKHM2	0.135386028047539	0.862856994543695	0.108279281148778	1	0.119608099622837	0.811725701343075	-1.43349851355246	-0.0129490100270939	0.959366547897835	0.99976778493818	-1.42054950352537
chr1	15733730	15734704	974	+	utr3	PLEKHM2	0.249607685179038	0.869749051764034	0.32077783056924	1	0.528786675280752	0.923349942286063	-0.388842076208501	-0.0129490100270939	0.959366547897835	0.99976778493818	-0.375893066181407
chr1	15807393	15807681	288	-	utr5	UQCRHL	0.850689710722596	0.978695870697564	0.983135723131172	1	0.882005496005323	0.994993008435081	-0.004274472782616	0.00248974158938559	0.992088903435668	0.99976778493818	-0.00676421437200159
chr1	15834268	15834786	518	-	exon	FLJ37453	0.342772306558015	0.879580952868569	0.272258318512316	1	0.280633718135282	0.852376132277148	1.23299173666818	0.499813027716329	0.244276884670325	0.986903898711886	0.73317870895185
chr1	15835429	15835779	350	-	exon	FLJ37453	0.802585978515089	0.971522427482453	0.706157332924365	1	0.85141674333497	0.992512270922017	0.103220321477597	0.499813027716329	0.244276884670325	0.986903898711886	-0.396592706238731
chr1	15872777	15873295	518	+	exon	SPEN	0.128261550309437	0.862856994543695	0.100771532988006	1	0.187366288333155	0.826551822553357	1.02081668012076	0.10809073981471	0.66022214071629	0.99976778493818	0.912725940306055
chr1	15873522	15874221	699	+	utr5	SPEN	0.0479287448042618	0.862856994543695	0.038249023099469	1	0.065235637634585	0.804912893391234	1.48892454457527	0.10809073981471	0.66022214071629	0.99976778493818	1.38083380476056
chr1	15876145	15876525	380	+	exon	SPEN	0.0280214504388984	0.862856994543695	0.0210358439533066	1	0.0384991834347282	0.799827809001963	1.18305972937745	0.10809073981471	0.66022214071629	0.99976778493818	1.07496898956274
chr1	15928076	15929731	1655	+	exon	SPEN	0.255939249707192	0.869749051764034	0.237725490965768	1	0.399073168986473	0.884294224861392	0.799472549610173	0.10809073981471	0.66022214071629	0.99976778493818	0.691381809795463
chr1	15929813	15930122	309	+	exon	SPEN	0.766720411068582	0.96458631653596	0.660306805627118	1	0.760603053829604	0.97405187108704	0.402878481880991	0.10809073981471	0.66022214071629	0.99976778493818	0.294787742066281
chr1	15930169	15930879	710	+	exon	SPEN	0.105392449136537	0.862856994543695	0.0851687055293571	1	0.16888735000409	0.8235060698767	1.06491607436098	0.10809073981471	0.66022214071629	0.99976778493818	0.956825334546266
chr1	15930991	15931365	374	+	exon	SPEN	0.920294600400796	0.990734303983542	0.793055925612543	1	0.944315600617077	0.994993008435081	0.302379392168439	0.10809073981471	0.66022214071629	0.99976778493818	0.194288652353729
chr1	15931686	15932950	1264	+	exon	SPEN	0.679706384227428	0.949127108922467	0.835178314966647	1	0.81932094860934	0.986326259855045	0.157985088963519	0.10809073981471	0.66022214071629	0.99976778493818	0.0498943491488087
chr1	15933057	15934110	1053	+	exon	SPEN	0.978742766975456	0.99856149861576	0.854762662797839	1	0.939216461088305	0.994993008435081	0.117631228075671	0.10809073981471	0.66022214071629	0.99976778493818	0.00954048826096143
chr1	15934627	15934882	255	+	exon	SPEN	0.419633442229011	0.891626504020204	0.480467687580031	1	0.553185688748609	0.929804556880175	-0.242354664234636	0.10809073981471	0.66022214071629	0.99976778493818	-0.350445404049345
chr1	15935152	15935615	463	+	exon	SPEN	0.438218728793022	0.895652101791498	0.548239598677358	1	0.627281628240217	0.946746133997273	-0.21822917608135	0.10809073981471	0.66022214071629	0.99976778493818	-0.32631991589606
chr1	15935808	15935950	142	+	exon	SPEN	0.343694601628719	0.880114491718134	0.337186330243138	1	0.441587845965326	0.892880218606993	-0.850092517229529	0.10809073981471	0.66022214071629	0.99976778493818	-0.958183257044239
chr1	15937155	15937597	442	+	exon	SPEN	0.54355011572269	0.922868640689744	0.640171488551616	1	0.771990279977134	0.976355893813505	-0.172451212958096	0.10809073981471	0.66022214071629	0.99976778493818	-0.280541952772806
chr1	15939405	15940022	617	+	utr3	SPEN	0.0546734729861507	0.862856994543695	0.0560065972743977	1	0.0619645707418995	0.804912893391234	0.865346616378638	0.10809073981471	0.66022214071629	0.99976778493818	0.757255876563928
chr1	15941907	15942066	159	-	utr3	ZBTB17	0.502759778856861	0.91376833552505	0.371901328613186	1	0.345260879919712	0.868308925224103	0.245579460982668	-0.194359078161203	0.519887887841648	0.99976778493818	0.439938539143871
chr1	15942107	15942263	156	-	exon	ZBTB17	0.857086012238248	0.980102600206459	0.950920291842839	1	0.790628026618541	0.980935514461696	-0.352779372361641	-0.194359078161203	0.519887887841648	0.99976778493818	-0.158420294200439
chr1	15943151	15943251	100	-	exon	ZBTB17	0.264436298965968	0.869749051764034	0.253221165736025	1	0.371387053231335	0.877646257708577	-0.70732865277318	-0.194359078161203	0.519887887841648	0.99976778493818	-0.512969574611978
chr1	15943677	15943955	278	-	exon	ZBTB17	0.389999564944251	0.888821401268209	0.396924183494907	1	0.536275029180559	0.924843151473906	-0.646471126126281	-0.194359078161203	0.519887887841648	0.99976778493818	-0.452112047965078
chr1	15944281	15944571	290	-	exon	ZBTB17	0.154044640660308	0.862856994543695	0.149970318250919	1	0.291071569557152	0.855595610603146	-1.30777533141464	-0.194359078161203	0.519887887841648	0.99976778493818	-1.11341625325343
chr1	15944713	15944858	145	-	exon	ZBTB17	0.792164753852136	0.969984461510396	0.859693356983751	1	0.935831891481295	0.994993008435081	-0.772526178078567	-0.194359078161203	0.519887887841648	0.99976778493818	-0.578167099917364
chr1	15945033	15945262	229	-	exon	ZBTB17	0.0739975661075441	0.862856994543695	0.0896298985980087	1	0.192317938387046	0.829225951002773	-1.2028776058812	-0.194359078161203	0.519887887841648	0.99976778493818	-1.00851852771999
chr1	15945777	15945904	127	-	exon	ZBTB17	0.164330467575218	0.862856994543695	0.137601997863851	1	0.155728319398185	0.819008832976035	-1.41898821448436	-0.194359078161203	0.519887887841648	0.99976778493818	-1.22462913632315
chr1	15946195	15946340	145	-	exon	ZBTB17	0.0193181396466804	0.862856994543695	0.0139278167032287	1	0.0310735047897612	0.788895193405563	-1.24982448887504	-0.194359078161203	0.519887887841648	0.99976778493818	-1.05546541071384
chr1	15947020	15947152	132	-	utr5	ZBTB17	0.081331765837631	0.862856994543695	0.0582836291525947	1	0.100396123503969	0.811725701343075	-1.28713327174242	-0.194359078161203	0.519887887841648	0.99976778493818	-1.09277419358122
chr1	16198222	16198768	546	-	utr3	ARHGEF19	0.646737862187983	0.94405282805591	0.743025193869156	1	0.868571992869201	0.994465646012974	0.179788895448784	0.137811633507423	0.669553454294612	0.99976778493818	0.0419772619413614
chr1	16231852	16232056	204	-	utr3	RSG1	0.80028707849046	0.971454049413484	0.697760088223486	1	0.73950862596483	0.969180647436095	0.7944745708638	0.434237043650399	0.452812859405773	0.99976778493818	0.360237527213401
chr1	16250567	16251761	1194	-	utr3	FBXO42	0.187213373193289	0.862856994543695	0.156678159472827	1	0.272752079797418	0.851725905821633	0.66877007922573	0.072818279359137	0.792446255105546	0.99976778493818	0.595951799866592
chr1	16315255	16315446	191	-	utr5	FBXO42	0.998157594130719	0.999960468082996	0.884231716829799	1	0.932280946480608	0.994993008435081	0.210012371064036	0.072818279359137	0.792446255105546	0.99976778493818	0.137194091704899
chr1	16393170	16393397	227	+	utr3	SZRD1	0.43877739227746	0.895807845123991	0.537233330094526	1	0.435159729612725	0.89033600435729	-0.232602698018772	0.0225349813382997	0.926127076463608	0.99976778493818	-0.255137679357072
chr1	16394977	16395497	520	+	utr3	SZRD1	0.758244125380821	0.963053806261301	0.645660288485299	1	0.761006849258704	0.974262647875623	0.0115224416481552	0.0225349813382997	0.926127076463608	0.99976778493818	-0.0110125396901444
chr1	16396056	16396159	103	+	utr3	SZRD1	0.609402590463704	0.936220418038918	0.695288224064474	1	0.61477916270906	0.943902726625382	-0.126030656715621	0.0225349813382997	0.926127076463608	0.99976778493818	-0.148565638053921
chr1	16396510	16396624	114	+	utr3	SZRD1	0.41085980848479	0.890554334499536	0.470115944295252	1	0.521106855950989	0.921443617865898	-0.147718126618751	0.0225349813382997	0.926127076463608	0.99976778493818	-0.170253107957051
chr1	16397568	16397784	216	+	utr3	SZRD1	0.331269286682818	0.876755161023023	0.400718437762851	1	0.520425336432594	0.921443617865898	-0.167637405367605	0.0225349813382997	0.926127076463608	0.99976778493818	-0.190172386705905
chr1	16441170	16441427	257	+	exon	NECAP2	0.210731431927759	0.862856994543695	0.114343067663725	1	0.115349988626642	0.811725701343075	2.03312963175672	0.132881185178146	0.594348840561683	0.99976778493818	1.90024844657857
chr1	16458812	16459354	542	+	utr3	NECAP2	0.48392204084227	0.9090583148101	0.437428225817636	1	0.321975512517661	0.86240411789628	0.426621362194616	0.132881185178146	0.594348840561683	0.99976778493818	0.293740177016469
chr1	16459587	16460025	438	+	utr3	NECAP2	0.515351060733406	0.91501693260144	0.452880002384528	1	0.328698140495443	0.86425773497058	0.438387201016836	0.132881185178146	0.594348840561683	0.99976778493818	0.305506015838689
chr1	16473294	16473414	120	-	intron	CROCCP3	0.173814182062635	0.862856994543695	0.122850102008528	1	0.0836811536505182	0.811725701343075	1.1278308967152	-0.110495488700619	0.776791561863074	0.99976778493818	1.23832638541582
chr1	16473522	16473823	301	-	intron	CROCCP3	0.297248654093061	0.871776363802	0.25016746631128	1	0.070165911284793	0.805807828996201	1.0874132774658	-0.110495488700619	0.776791561863074	0.99976778493818	1.19790876616642
chr1	16618339	16618439	100	+	intergenic	NA	0.351237746371159	0.881814638525326	0.264568097114149	1	0.176310328299212	0.823928415754551	1.35779352500819	NA	NA	NA	NA
chr1	16618770	16619068	298	-	exon	CROCCP2	0.624380741152525	0.938830449722831	0.703447778299427	1	0.88058897160273	0.994993008435081	0.0780067012145432	0.175152518142085	0.560355663761563	0.99976778493818	-0.0971458169275415
chr1	16619876	16619984	108	-	exon	CROCCP2	0.0700046186858049	0.862856994543695	0.0451509906934366	1	0.108672400436022	0.811725701343075	-1.71431348487787	0.175152518142085	0.560355663761563	0.99976778493818	-1.88946600301995
chr1	16625830	16626024	194	-	exon	CROCCP2	0.13723308281149	0.862856994543695	0.124493191017284	1	0.224485798617031	0.837689701746186	-1.62933495031539	0.175152518142085	0.560355663761563	0.99976778493818	-1.80448746845748
chr1	16628505	16628633	128	-	exon	CROCCP2	0.111693663886664	0.862856994543695	0.0877982381006256	1	0.0464496340887036	0.804912893391234	-1.41615424805889	0.175152518142085	0.560355663761563	0.99976778493818	-1.59130676620097
chr1	16633151	16633339	188	-	exon	CROCCP2	0.196885474308333	0.862856994543695	0.179905141926117	1	0.396431992048093	0.883360192750058	-0.653513527055246	0.175152518142085	0.560355663761563	0.99976778493818	-0.828666045197331
chr1	16888835	16888967	132	+	intron	CROCC	0.963219955822503	0.997551206890514	0.863746702691269	1	0.798085752475159	0.981966884496831	-0.220025114222667	-0.29518643587221	0.449995698623393	0.99976778493818	0.0751613216495429
chr1	16986070	16986200	130	-	utr3	ATP13A2	0.993492837935384	0.999458943378861	0.932302814734044	1	0.776408125834653	0.977591283823415	-1.40332371394753	-1.11649599268798	0.00515614695546171	0.143730519152023	-0.286827721259552
chr1	17044815	17044946	131	-	utr5	SDHB	0.908485654745283	0.989108258407655	0.978991526924709	1	0.944634070639208	0.994993008435081	-0.390361827070175	-0.0694054801591173	0.775094705269666	0.99976778493818	-0.320956346911058
chr1	17068838	17068980	142	-	utr3	PADI2	0.799412561448422	0.971076757689959	0.716964557666888	1	0.63060880744576	0.947938905838751	0.504440385267113	0.108207043577681	0.832382733953573	0.99976778493818	0.396233341689432
chr1	17407090	17407397	307	-	utr3	RCC2	0.265729582546212	0.869749051764034	0.344405405960712	1	0.579307881880614	0.936480091739972	-0.544918084611874	-0.216366055822691	0.376135382071699	0.99976778493818	-0.328552028789184
chr1	17407900	17408076	176	-	utr3	RCC2	0.661263198885363	0.944971322049103	0.571287053010933	1	0.332332054501705	0.864622620338661	-0.105919453449901	-0.216366055822691	0.376135382071699	0.99976778493818	0.11044660237279
chr1	17408147	17408473	326	-	utr3	RCC2	0.392528226412432	0.889285712728061	0.348163997195298	1	0.234591701514908	0.841318530123554	0.251973519188015	-0.216366055822691	0.376135382071699	0.99976778493818	0.468339575010706
chr1	17408929	17409217	288	-	utr3	RCC2	0.817895844428463	0.974588339754049	0.736431290242808	1	0.652144815555117	0.954444316559874	-0.012201219934315	-0.216366055822691	0.376135382071699	0.99976778493818	0.204164835888376
chr1	17422760	17422870	110	-	exon	RCC2	0.214210710819136	0.862856994543695	0.228253826432033	1	0.305812364725955	0.858190683554704	-0.850743144408269	-0.216366055822691	0.376135382071699	0.99976778493818	-0.634377088585579
chr1	19074769	19074913	144	-	utr3	UBR4	0.579462440428071	0.930398922789102	0.670981848265091	1	0.772287204808051	0.976355893813505	0.2235705901414	0.360372728592126	0.13571811619822	0.85710147967002	-0.136802138450726
chr1	19087880	19087994	114	-	exon	UBR4	0.0644563246046166	0.862856994543695	0.064730774024326	1	0.0954429008568248	0.811725701343075	-0.724356899466821	0.360372728592126	0.13571811619822	0.85710147967002	-1.08472962805895
chr1	19088782	19088962	180	-	exon	UBR4	0.0145107949376949	0.862856994543695	0.0221452467636775	1	0.0644009674023891	0.804912893391234	-0.442680169852955	0.360372728592126	0.13571811619822	0.85710147967002	-0.803052898445081
chr1	19094037	19094174	137	-	exon	UBR4	0.199671282535313	0.862856994543695	0.224243305957189	1	0.220099603263683	0.837689701746186	-0.386109132186929	0.360372728592126	0.13571811619822	0.85710147967002	-0.746481860779054
chr1	19138056	19138196	140	-	exon	UBR4	0.36998975629392	0.885184771868992	0.399168648431571	1	0.423018537095724	0.888530493521578	-0.36952593375191	0.360372728592126	0.13571811619822	0.85710147967002	-0.729898662344036
chr1	19139131	19139231	100	-	exon	UBR4	0.237793267158991	0.869174763858235	0.218989267082158	1	0.268654560649142	0.850188137686889	-0.830854010433828	0.360372728592126	0.13571811619822	0.85710147967002	-1.19122673902595
chr1	19219083	19219483	400	-	utr3	EMC1	0.0930346863231868	0.862856994543695	0.0954396119303879	1	0.195555807836946	0.830091152419174	0.375499850628009	-0.190120611437536	0.471478228588721	0.99976778493818	0.565620462065545
chr1	19244830	19245022	192	-	utr3	EMC1	0.0750936135386387	0.862856994543695	0.03960951772535	1	0.0762611476315146	0.805807828996201	0.85347643263334	-0.190120611437536	0.471478228588721	0.99976778493818	1.04359704407088
chr1	19251624	19251744	120	+	utr5	MRTO4	0.245490249963574	0.869617865479996	0.152901413122372	1	0.0674801173958071	0.805264968583349	-1.89257794491892	-0.137703154448152	0.604446550218044	0.99976778493818	-1.75487479047077
chr1	19258658	19259028	370	+	utr3	MRTO4	0.297413411906409	0.871776363802	0.276014354937679	1	0.202679161948663	0.831272786388049	0.484833916518319	-0.137703154448152	0.604446550218044	0.99976778493818	0.622537070966471
chr1	19259196	19259323	127	+	utr3	MRTO4	0.586776096764881	0.931589822748505	0.62014289695777	1	0.699402075911287	0.962879802357847	-0.333706868099724	-0.137703154448152	0.604446550218044	0.99976778493818	-0.196003713651572
chr1	19300084	19300226	142	+	intergenic	NA	0.455162777461104	0.902996460283378	0.340739745627642	1	0.343951834434018	0.86746673441833	0.879212007496229	NA	NA	NA	NA
chr1	19304174	19304382	208	-	utr3	AKR7A2	0.139914989068662	0.862856994543695	0.200916826140304	1	0.270333797382274	0.850907993126162	-0.471294941518094	0.0343313865090082	0.897358119210751	0.99976778493818	-0.505626328027103
chr1	19308508	19308681	173	-	exon	AKR7A2	0.275887322929535	0.869749051764034	0.341300888596804	1	0.139977585059657	0.812742081785136	-0.648695291580065	0.0343313865090082	0.897358119210751	0.99976778493818	-0.683026678089074
chr1	19312408	19312560	152	+	utr5	PQLC2	0.915540027806489	0.990060030069786	0.980718519970892	1	0.883409707372552	0.994993008435081	-1.03416798202937	-0.162032090715293	0.587541972572048	0.99976778493818	-0.872135891314074
chr1	19312756	19312867	111	+	utr5	PQLC2	0.345150883718124	0.88060007235327	0.354525638800069	1	0.916289030717698	0.994993008435081	-1.35757051191304	-0.162032090715293	0.587541972572048	0.99976778493818	-1.19553842119775
chr1	19317545	19317756	211	+	utr5	PQLC2	0.480020061163538	0.908212770939719	0.515847842154282	1	0.661870588582368	0.956620491828695	-0.866654151226067	-0.162032090715293	0.587541972572048	0.99976778493818	-0.704622060510773
chr1	19328545	19329279	734	+	utr3	PQLC2	0.746625378968527	0.961201895162499	0.667577276350921	1	0.451487773667581	0.89855722560124	0.0989073637962454	-0.162032090715293	0.587541972572048	0.99976778493818	0.260939454511539
chr1	19332199	19332299	100	+	intergenic	NA	0.881934020385042	0.982759936333851	0.928567465672507	1	0.933600125927768	0.994993008435081	-0.0343871556587562	NA	NA	NA	NA
chr1	19339123	19339675	552	-	utr3	CAPZB	0.683726114598117	0.949717127571323	0.839223753584507	1	0.913779574629159	0.994993008435081	-0.125901123003108	-0.126146930952463	0.585832402206667	0.99976778493818	0.000245807949354804
chr1	19344395	19344496	101	-	exon	CAPZB	0.847389023308386	0.978192405204111	0.724044834016311	1	0.799187840555437	0.981966884496831	-0.0927133513323923	-0.126146930952463	0.585832402206667	0.99976778493818	0.0334335796200709
chr1	19419681	19419799	118	-	utr5	CAPZB	0.136264286534058	0.862856994543695	0.136811455221913	1	0.0900840002639246	0.811725701343075	-1.05745777156706	-0.126146930952463	0.585832402206667	0.99976778493818	-0.931310840614599
chr1	19596995	19597098	103	+	utr5	MINOS1-NBL1	0.550109161630262	0.924269211884897	0.416234345766433	1	0.522245366581297	0.921685295038907	0.339796068037191	2.2745264656364	0.64349704512869	NA	-1.93473039759921
chr1	19608055	19608542	487	+	exon	RP5-1056L3.3	0.706487418694762	0.954333985248258	0.608809398682475	1	0.572421166778936	0.934830127102863	0.791631475205407	0.500784723881792	0.0982896410809548	0.764503693469702	0.290846751323614
chr1	19657123	19657311	188	+	utr3	MINOS1-NBL1	0.267018520558061	0.869749051764034	0.179533477869661	1	0.305918732089428	0.858190683554704	0.880128090277336	2.2745264656364	0.64349704512869	NA	-1.39439837535906
chr1	19682266	19682423	157	-	utr3	TMCO4	0.936161284306124	0.992654076282574	0.967523026671148	1	0.779290538121253	0.978111783019649	0.809709238318912	-0.0416157068318474	0.900091531437354	0.99976778493818	0.851324945150759
chr1	19682778	19683128	350	-	utr3	TMCO4	0.804261346254917	0.971663415114554	0.672483937288141	1	0.743627494741539	0.969722786717084	0.379161122047592	-0.0416157068318474	0.900091531437354	0.99976778493818	0.42077682887944
chr1	19907547	19907853	306	+	utr3	OTUD3	0.388234678174438	0.888394702596923	0.269892074315733	1	0.399273994406728	0.884294224861392	0.899957177372299	0.370911192682623	0.165651632237906	0.907469520905513	0.529045984689677
chr1	20163110	20163343	233	-	utr3	PLA2G2C	0.770675249207819	0.965088756549358	0.871272115092745	1	0.752716701948946	0.97087995131117	0.259647241870202	-0.182797850267802	0.533637435171287	0.99976778493818	0.442445092138004
chr1	20163720	20163821	101	-	utr3	PLA2G2C	0.238542462196605	0.869174763858235	0.133262964512086	1	0.306489669607049	0.858190683554704	0.22687002034864	-0.182797850267802	0.533637435171287	0.99976778493818	0.409667870616442
chr1	20164030	20164161	131	-	exon	PLA2G2C	0.952964968756536	0.996222378640643	0.948577647600813	1	0.980207825390458	0.994993008435081	0.273467191277558	-0.182797850267802	0.533637435171287	0.99976778493818	0.45626504154536
chr1	20165783	20165885	102	-	intron	PLA2G2C	0.51521759421576	0.91501693260144	0.508709594901141	1	0.531852461984678	0.92377199214638	-0.562921186502978	-0.182797850267802	0.533637435171287	0.99976778493818	-0.380123336235177
chr1	20166594	20166770	176	-	intron	PLA2G2C	0.901881306505804	0.986897969416679	0.98172957080051	1	0.964901310863196	0.994993008435081	-0.340540402087302	-0.182797850267802	0.533637435171287	0.99976778493818	-0.1577425518195
chr1	20499786	20500763	977	-	utr3	MUL1	0.608470276640046	0.93621456734462	0.524104782763966	1	0.468128773992712	0.902915695500125	0.368323193970576	0.0463453906238713	0.877034365780639	0.99976778493818	0.321977803346705
chr1	20501077	20501279	202	-	exon	MUL1	0.628123649436286	0.939954052169067	0.512762709478663	1	0.734667793142261	0.968258510755301	0.145504231217567	0.0463453906238713	0.877034365780639	0.99976778493818	0.099158840593696
chr1	20618492	20618832	340	+	utr3	CDA	0.440974149948169	0.896255483203296	0.352778662950551	1	0.46200609566171	0.902539038873996	1.6137121352266	1.04231470744126	0.0127167441807438	0.26123237536872	0.571397427785335
chr1	20648479	20648891	412	-	exon	PINK1-AS	0.438466782461842	0.895807845123991	0.321076223653738	1	0.37134787736123	0.877646257708577	0.0602345840401534	-0.303661814971399	0.481659544369739	0.99976778493818	0.363896399011552
chr1	20650643	20651110	467	+	utr3	PINK1	0.599981670434513	0.935382619585833	0.508097341176297	1	0.52768559659005	0.923202721797743	0.127505393108825	0.571832711424592	0.233423740139952	0.977197226487154	-0.444327318315767
chr1	20652231	20652574	343	-	utr3	DDOST	0.506714799195824	0.91421664675176	0.681186899698149	1	0.701560095049586	0.963418541282613	-0.127428198320772	-0.00746910205997323	0.97468101063632	0.99976778493818	-0.119959096260799
chr1	20653719	20653837	118	-	exon	DDOST	0.0467158582913676	0.862856994543695	0.0836765780578294	1	0.135240142770727	0.812259244762076	-0.615876496306606	-0.00746910205997323	0.97468101063632	0.99976778493818	-0.608407394246633
chr1	20654269	20654421	152	-	exon	DDOST	0.0403183194471964	0.862856994543695	0.0812970702846201	1	0.0718620066632252	0.805807828996201	-0.669758616717979	-0.00746910205997323	0.97468101063632	0.99976778493818	-0.662289514658005
chr1	20654664	20654766	102	-	exon	DDOST	0.696113835091544	0.952373301786383	0.827951103055516	1	0.7186650962048	0.965448334102636	-0.0934464634197321	-0.00746910205997323	0.97468101063632	0.99976778493818	-0.0859773613597589
chr1	20655726	20655832	106	-	exon	DDOST	0.181007494484397	0.862856994543695	0.261835334848143	1	0.123983796244526	0.812259244762076	-0.487887123054854	-0.00746910205997323	0.97468101063632	0.99976778493818	-0.480418020994881
chr1	20661247	20661457	210	-	utr5	DDOST	0.419608514021218	0.891626504020204	0.509207639685624	1	0.583958869167143	0.937214781703308	-0.599219804931147	-0.00746910205997323	0.97468101063632	0.99976778493818	-0.591750702871174
chr1	20744815	20745157	342	-	exon	HP1BP3	0.168037596892213	0.862856994543695	0.259801658976096	1	0.213307876104863	0.835394228914111	0.130860444064188	0.526558266313522	0.0436527652042428	0.542074176064438	-0.395697822249333
chr1	20745603	20745703	100	-	exon	HP1BP3	0.563156745314148	0.926508721027052	0.671784189833248	1	0.423980395582519	0.888530493521578	0.247092636562409	0.526558266313522	0.0436527652042428	0.542074176064438	-0.279465629751113
chr1	20749780	20749979	199	-	exon	HP1BP3	0.900623116169352	0.986616459315939	0.968958237123634	1	0.885214266704617	0.994993008435081	0.737011574298674	0.526558266313522	0.0436527652042428	0.542074176064438	0.210453307985153
chr1	20773523	20773653	130	-	utr5	HP1BP3	0.731214172674677	0.959334714474446	0.835823347120017	1	0.592250720383061	0.939590289711569	0.10873841002655	0.526558266313522	0.0436527652042428	0.542074176064438	-0.417819856286971
chr1	20776618	20776788	170	-	exon	HP1BP3	0.41358417560436	0.89103189862063	0.514051241868943	1	0.270389142270081	0.850907993126162	0.168014615827151	0.526558266313522	0.0436527652042428	0.542074176064438	-0.358543650486371
chr1	20807100	20807496	396	-	utr3	EIF4G3	0.834180936662652	0.977717821671923	0.747075956195425	1	0.624577133096776	0.946230311898281	0.361796405153767	0.266518329927456	0.291120717185043	0.99976778493818	0.0952780752263109
chr1	20851303	20851506	203	-	exon	EIF4G3	0.153240591515544	0.862856994543695	0.192405754323475	1	0.168635975764084	0.8235060698767	-0.31158360495619	0.266518329927456	0.291120717185043	0.99976778493818	-0.578101934883646
chr1	20862285	20862401	116	-	exon	EIF4G3	0.463168608814063	0.905377624123776	0.344313326126155	1	0.597312678488885	0.940459419918802	0.697234677006007	0.266518329927456	0.291120717185043	0.99976778493818	0.43071634707855
chr1	20864526	20864753	227	-	exon	EIF4G3	0.62024133568896	0.938830449722831	0.50521370342069	1	0.735941976571405	0.968692312032742	0.608555715206439	0.266518329927456	0.291120717185043	0.99976778493818	0.342037385278982
chr1	20879413	20879514	101	-	exon	EIF4G3	0.340139686659603	0.878708997064273	0.243171145829408	1	0.264805848730351	0.849695633956928	0.840383171091924	0.266518329927456	0.291120717185043	0.99976778493818	0.573864841164468
chr1	20886254	20886359	105	-	exon	EIF4G3	0.64093378290002	0.942251616272027	0.733756410714107	1	0.500596949804562	0.915645670855762	-0.0726701408758495	0.266518329927456	0.291120717185043	0.99976778493818	-0.339188470803306
chr1	20899798	20899999	201	-	exon	EIF4G3	0.858949730591437	0.980102600206459	0.735594377022759	1	0.865493215947254	0.994465646012974	0.502527145484168	0.266518329927456	0.291120717185043	0.99976778493818	0.236008815556712
chr1	20941543	20942122	579	-	exon	EIF4G3	0.307202806308125	0.873154468450983	0.267869085739007	1	0.454850217170923	0.900197419773583	0.84453561030214	0.266518329927456	0.291120717185043	0.99976778493818	0.578017280374684
chr1	20942229	20942345	116	-	exon	EIF4G3	0.479740957345024	0.908212770939719	0.546260764108193	1	0.401928834760352	0.884490408442336	0.0163800780195102	0.266518329927456	0.291120717185043	0.99976778493818	-0.250138251907946
chr1	21217722	21218427	705	-	utr3	ECE1	0.875544905466759	0.981859909975311	0.735817757194712	1	0.747027331060141	0.970414615569906	-0.669556524031718	-0.696799003105369	0.0120630360411577	0.253924456829777	0.0272424790736513
chr1	21219023	21219246	223	-	utr3	ECE1	0.889686479905846	0.984257260584829	0.781283203589426	1	0.907878732368913	0.994993008435081	-0.434313610699993	-0.696799003105369	0.0120630360411577	0.253924456829777	0.262485392405376
chr1	21219645	21220152	507	-	utr3	ECE1	0.335407018657772	0.877788479169431	0.400389036835778	1	0.49822185714555	0.914298584470354	-1.06090694827084	-0.696799003105369	0.0120630360411577	0.253924456829777	-0.364107945165474
chr1	21225323	21225442	119	-	exon	ECE1	0.399072244593683	0.889491894869326	0.389444448210931	1	0.485779017827217	0.908676961906091	-1.44652328879971	-0.696799003105369	0.0120630360411577	0.253924456829777	-0.749724285694339
chr1	21256007	21256161	154	-	exon	ECE1	0.215333670127924	0.864055670642604	0.205122996716026	1	0.120272974525877	0.811725701343075	-1.24247037030777	-0.696799003105369	0.0120630360411577	0.253924456829777	-0.545671367202402
chr1	21279259	21279364	105	-	utr5	ECE1	0.787349256005832	0.968703925778997	0.648222312414117	1	0.560243200026774	0.930923397854449	-1.27117640770726	-0.696799003105369	0.0120630360411577	0.253924456829777	-0.57437740460189
chr1	21596758	21597038	280	-	utr3	RAP1GAP	0.77123631698988	0.965088756549358	0.851182609306937	1	0.890128437520472	0.994993008435081	-0.578322498987486	-0.520981573544686	0.0707787899226459	0.670209973927199	-0.0573409254427996
chr1	21679232	21679475	243	-	utr3	USP48	0.2655108862473	0.869749051764034	0.225872542970741	1	0.3146729603237	0.860283511878848	0.990335626630947	0.363458293948054	0.169129894666051	0.916584905342208	0.626877332682892
chr1	21695179	21695284	105	-	exon	USP48	0.958925653978144	0.997482075856125	0.917096055932287	1	0.995180887776546	0.996419200869075	0.214806601043568	0.363458293948054	0.169129894666051	0.916584905342208	-0.148651692904486
chr1	21701545	21701651	106	-	exon	USP48	0.625750684990645	0.938882265583544	0.751278735901462	1	0.689238726572984	0.961737590586547	0.0503241504681492	0.363458293948054	0.169129894666051	0.916584905342208	-0.313134143479905
chr1	21706518	21706624	106	-	exon	USP48	0.700533156739107	0.953379358975698	0.813593673755839	1	0.729039869761952	0.967179804932702	0.204414760497415	0.363458293948054	0.169129894666051	0.916584905342208	-0.159043533450639
chr1	21721082	21721189	107	-	exon	USP48	0.654079670191312	0.944822127361851	0.769762512434193	1	0.661768147515054	0.956620491828695	0.360674535054096	0.363458293948054	0.169129894666051	0.916584905342208	-0.00278375889395782
chr1	21728606	21728725	119	-	utr3	USP48	0.697381668647183	0.9527649374356	0.583732687205806	1	0.689435142607306	0.961737590586547	0.598508365224837	0.363458293948054	0.169129894666051	0.916584905342208	0.235050071276783
chr1	21822290	21822878	588	-	utr3	HSPG2	0.832589585373125	0.97765706921579	0.732583128947908	1	0.641748060572152	0.951589296882371	0.149573863993697	-0.61932893750351	0.0718137235911148	0.673183663766422	0.768902801497207
chr1	21822972	21823243	271	-	utr3	HSPG2	0.695297903291261	0.952275823033113	0.765970114468398	1	0.983169110281879	0.994993008435081	-0.235631071658442	-0.61932893750351	0.0718137235911148	0.673183663766422	0.383697865845067
chr1	21823286	21823474	188	-	utr3	HSPG2	0.886382188098689	0.983556160017232	0.768021048082038	1	0.421066697828596	0.888314564753186	-1.63154881822293	-0.61932893750351	0.0718137235911148	0.673183663766422	-1.01221988071942
chr1	21839438	21839571	133	-	exon	HSPG2	0.107706237205903	0.862856994543695	0.0992010521517123	1	0.0857545451995467	0.811725701343075	-2.13300310136083	-0.61932893750351	0.0718137235911148	0.673183663766422	-1.51367416385732
chr1	22025713	22025888	175	+	exon	LINC00339	0.498221546597345	0.913343101883975	0.363448462888125	1	0.342836201906578	0.867149378935137	0.838460756553713	0.0765995096071029	0.780238066579133	0.99976778493818	0.76186124694661
chr1	22030236	22030936	700	+	exon	LINC00339	0.148925827698407	0.862856994543695	0.155336490979525	1	0.134149164366894	0.812259244762076	0.625787927504609	0.0765995096071029	0.780238066579133	0.99976778493818	0.549188417897506
chr1	22490233	22490570	337	+	exon	ZBTB40	0.688357085058906	0.950414605350591	0.579847545297532	1	0.905698081005731	0.994993008435081	0.468906303304378	0.229155486372505	0.378246463007134	0.99976778493818	0.239750816931873
chr1	22511692	22512085	393	+	exon	ZBTB40	0.815948442010754	0.97410504072796	0.923756261818695	1	0.790397459764948	0.980935514461696	0.322924138878486	0.229155486372505	0.378246463007134	0.99976778493818	0.0937686525059811
chr1	22526194	22526980	786	+	utr3	ZBTB40	0.882708702910082	0.982759936333851	0.766540848789149	1	0.778982264437108	0.978111783019649	0.362489058128827	0.229155486372505	0.378246463007134	0.99976778493818	0.133333571756321
chr1	22527758	22527955	197	+	utr3	ZBTB40	0.73380806522191	0.959582060029348	0.791639618856909	1	0.724830124991626	0.966528056812527	-0.189857557093208	0.229155486372505	0.378246463007134	0.99976778493818	-0.419013043465713
chr1	22527993	22528270	277	+	utr3	ZBTB40	0.255228705626964	0.869749051764034	0.168213833103328	1	0.228137139176165	0.838976463635317	1.05220670966087	0.229155486372505	0.378246463007134	0.99976778493818	0.823051223288369
chr1	22528802	22529595	793	+	utr3	ZBTB40	0.784173097883706	0.968304111635429	0.669123079414663	1	0.829942362195684	0.988979752159556	0.633157452975699	0.229155486372505	0.378246463007134	0.99976778493818	0.404001966603194
chr1	22529919	22530113	194	+	utr3	ZBTB40	0.0581125885640042	0.862856994543695	0.0479028533152394	1	0.0494524737538006	0.804912893391234	-0.663509947412202	0.229155486372505	0.378246463007134	0.99976778493818	-0.892665433784707
chr1	22530265	22530564	299	+	utr3	ZBTB40	0.302007567126637	0.872693970481949	0.22895238236577	1	0.231895641547738	0.841283935193384	0.839927325953683	0.229155486372505	0.378246463007134	0.99976778493818	0.610771839581178
chr1	23030419	23030614	195	+	exon	KDM1A	0.421974526948319	0.89235545072249	0.504780096042759	1	0.152260814147435	0.817428679629436	-0.257569492341577	-0.0183344146667554	0.943856172057672	0.99976778493818	-0.239235077674822
chr1	23044368	23044469	101	+	exon	MIR3115	0.301428349340751	0.872614364690373	0.31826810662277	1	0.141930772628317	0.814138064925972	-0.233210248188491	3.19790202888595	0.375855806184185	NA	-3.43111227707444
chr1	23050325	23050437	112	+	exon	KDM1A	0.129428795027969	0.862856994543695	0.164180438480635	1	0.0188519831398151	0.775865276410296	-0.680119635609033	-0.0183344146667554	0.943856172057672	0.99976778493818	-0.661785220942277
chr1	23083195	23083427	232	+	utr3	KDM1A	0.811587832409452	0.973971132648025	0.688539485262334	1	0.790641576946772	0.980935514461696	0.0923668532458713	-0.0183344146667554	0.943856172057672	0.99976778493818	0.110701267912627
chr1	23083488	23083613	125	+	utr3	KDM1A	0.355508938330205	0.882561097686626	0.323649888516335	1	0.218469250241581	0.837689701746186	0.589217699887601	-0.0183344146667554	0.943856172057672	0.99976778493818	0.607552114554356
chr1	23084159	23084415	256	-	utr3	LUZP1	0.206786506804852	0.862856994543695	0.12428191904557	1	0.198921804155827	0.831272786388049	1.26521827613484	0.259701701398971	0.374228734149714	0.99976778493818	1.00551657473587
chr1	23087774	23088045	271	-	utr3	LUZP1	0.919621666667094	0.990665609529689	0.823051875072988	1	0.985507578127003	0.994993008435081	0.600773935332881	0.259701701398971	0.374228734149714	0.99976778493818	0.34107223393391
chr1	23088642	23089095	453	-	utr3	LUZP1	0.753530744824152	0.962477265878781	0.630991341093587	1	0.892012166263865	0.994993008435081	0.489566457840911	0.259701701398971	0.374228734149714	0.99976778493818	0.22986475644194
chr1	23091244	23091556	312	-	exon	LUZP1	0.498410176460872	0.913343101883975	0.392299703459986	1	0.78399548019985	0.979467371805705	0.44341021365793	0.259701701398971	0.374228734149714	0.99976778493818	0.183708512258959
chr1	23092606	23093188	582	-	exon	LUZP1	0.648090489411666	0.944378414498579	0.533360052881046	1	0.847648035883188	0.99179870732807	0.577782466429702	0.259701701398971	0.374228734149714	0.99976778493818	0.318080765030731
chr1	23093283	23094051	768	-	exon	LUZP1	0.435609491166179	0.894616188596823	0.337903775588025	1	0.636606322315611	0.94932135427368	0.876427041516663	0.259701701398971	0.374228734149714	0.99976778493818	0.616725340117692
chr1	23282976	23283081	105	-	exon	LINC01355	0.281117630076902	0.869749051764034	0.186298524185018	1	0.201205964402943	0.831272786388049	0.808289719783049	0.396789926196241	0.116155407116843	0.813637790872902	0.411499793586808
chr1	23310331	23311063	732	-	utr3	HNRNPR	0.752051789653501	0.962477265878781	0.674327237357571	1	0.646734372816733	0.953066740187266	0.190250244987715	0.111245559566728	0.644159565050636	0.99976778493818	0.0790046854209862
chr1	23318549	23318680	131	-	exon	HNRNPR	0.84656233842166	0.978192405204111	0.95928743585251	1	0.935799605656056	0.994993008435081	0.138959353020755	0.111245559566728	0.644159565050636	0.99976778493818	0.0277137934540264
chr1	23361485	23361912	427	-	utr3	ZNF436	0.645554181225951	0.943886060667874	0.540483145132462	1	0.798327719165529	0.981966884496831	0.568465207729577	-0.13269750267261	0.711536585207043	0.99976778493818	0.701162710402187
chr1	23362241	23362921	680	-	exon	ZNF436	0.837431013347519	0.977926766662571	0.951073578599299	1	0.513311835496646	0.918864393102	0.12011346370367	-0.13269750267261	0.711536585207043	0.99976778493818	0.25281096637628
chr1	23363046	23363176	130	-	exon	ZNF436	0.518924609333698	0.915964297485151	0.413448388043259	1	0.679805960646989	0.960041686679856	0.290228615645846	-0.13269750267261	0.711536585207043	0.99976778493818	0.422926118318456
chr1	23371248	23371523	275	+	exon	ZNF436-AS1	0.945175976370797	0.994428443830139	0.843612127755632	1	0.811549322337625	0.984127752390337	0.791004566649725	0.697894351100027	0.0341818051845615	0.473304212021983	0.0931102155496983
chr1	23381116	23381501	385	-	utr3	TCEA3	0.200646495368584	0.862856994543695	0.164039061373758	1	0.0924582120378187	0.811725701343075	1.28200273155758	0.502418471223033	0.0909745982474533	0.744561313158275	0.779584260334546
chr1	23383749	23383992	243	-	utr3	TCEA3	0.833093859762872	0.97765706921579	0.729886937775527	1	0.841316392456574	0.990326661643794	1.17236720596103	0.502418471223033	0.0909745982474533	0.744561313158275	0.669948734737992
chr1	23387320	23387465	145	-	exon	TCEA3	0.206088041110973	0.862856994543695	0.214157536033955	1	0.349912685563386	0.870272060232053	-0.110531102777181	0.502418471223033	0.0909745982474533	0.744561313158275	-0.612949574000214
chr1	23393956	23394064	108	-	exon	TCEA3	0.217227337694542	0.864949362169281	0.224281945439046	1	0.215781833315536	0.837083020561771	-0.202893577492013	0.502418471223033	0.0909745982474533	0.744561313158275	-0.705312048715046
chr1	23417279	23417424	145	-	exon	TCEA3	0.222029052713222	0.865042123305425	0.239467612585814	1	0.289307857291437	0.855125897148553	-0.370128660088462	0.502418471223033	0.0909745982474533	0.744561313158275	-0.872547131311495
chr1	23424567	23424680	113	-	utr5	TCEA3	0.317240312834767	0.874128016464279	0.312088037411878	1	0.606297901498635	0.94160272402207	-0.845695884594086	0.502418471223033	0.0909745982474533	0.744561313158275	-1.34811435581712
chr1	23509740	23509883	143	-	utr3	E2F2	0.683519571836553	0.949717127571323	0.589792279928264	1	0.809086293853169	0.983788798208026	0.533477183619518	0.0744373964756424	0.807862858912054	0.99976778493818	0.459039787143876
chr1	23692598	23692718	120	+	exon	RPL11	0.125154677607382	0.862856994543695	0.206288516057618	1	0.149907344667731	0.817428679629436	-0.174469304506576	0.443531622961957	0.0803147163781456	0.707312784228916	-0.618000927468533
chr1	23693733	23693875	142	+	exon	RPL11	0.27853105231178	0.869749051764034	0.400639195815979	1	0.314256855779797	0.860283511878848	0.0325846780163673	0.443531622961957	0.0803147163781456	0.707312784228916	-0.41094694494559
chr1	23694585	23694767	182	+	exon	RPL11	0.651618816845194	0.944673309173216	0.80854056388641	1	0.717255535404502	0.965324416953649	0.522161501045597	0.443531622961957	0.0803147163781456	0.707312784228916	0.0786298780836396
chr1	23695737	23695903	166	+	exon	RPL11	0.13539491161523	0.862856994543695	0.229362873614022	1	0.185726837908993	0.82635609035607	0.0257470063774175	0.443531622961957	0.0803147163781456	0.707312784228916	-0.41778461658454
chr1	23750832	23752005	1173	+	exon	TCEB3	0.820667781750672	0.975644938562527	0.720349017402836	1	0.859091541216734	0.994237309014497	0.167309951126572	-0.0452875617183978	0.854312369832751	0.99976778493818	0.21259751284497
chr1	23752350	23752460	110	+	exon	TCEB3	0.309162703794952	0.873154468450983	0.310448244055532	1	0.404416438550074	0.884664852557578	-0.223830285598364	-0.0452875617183978	0.854312369832751	0.99976778493818	-0.178542723879966
chr1	23759479	23759754	275	+	utr3	TCEB3	0.24583930875315	0.869617865479996	0.194129016146148	1	0.234076060823722	0.841283935193384	0.477284168021836	-0.0452875617183978	0.854312369832751	0.99976778493818	0.522571729740234
chr1	23760726	23760880	154	+	utr3	TCEB3	0.709438354614731	0.954576786905029	0.570948253208489	1	0.630859415898059	0.948038123006025	0.407735997389269	-0.0452875617183978	0.854312369832751	0.99976778493818	0.453023559107667
chr1	23787253	23787635	382	+	utr3	PITHD1	0.475875384854552	0.907007764999707	0.398129749946375	1	0.432285000629133	0.890161530025588	0.691400169299317	0.426673547776825	0.0941218577533367	0.751155867563246	0.264726621522492
chr1	23792608	23792734	126	+	utr5	LYPLA2	0.543968355469397	0.922870035973522	0.568574531810217	1	0.799039156225161	0.981966884496831	0.072369091477776	0.0694366771147615	0.825529843381002	0.99976778493818	0.00293241436301449
chr1	23795825	23796033	208	-	utr3	GALE	0.306445288017817	0.873154468450983	0.316259155194346	1	0.398388149058059	0.883994042613292	-1.13949577287451	-0.209394120878714	0.45210011480818	0.99976778493818	-0.930101651995795
chr1	23796566	23796693	127	-	exon	GALE	0.14171884020443	0.862856994543695	0.126472687567119	1	0.164387881199685	0.823262460470351	-1.24672457329233	-0.209394120878714	0.45210011480818	0.99976778493818	-1.03733045241362
chr1	23801924	23802562	638	-	utr3	HMGCL	0.791142328383606	0.969697815710162	0.936598842182844	1	0.789881541504592	0.980736034819684	0.130093860472932	0.0845950317979151	0.751745630647958	0.99976778493818	0.0454988286750169
chr1	23845381	23845801	420	-	utr3	FUCA1	0.377931101090245	0.886715540679908	0.309383403021792	1	0.382940076466016	0.87914434276502	0.423456040722319	-0.154408205656014	0.558135357398362	0.99976778493818	0.577864246378333
chr1	23961543	23961720	177	+	exon	PNRC2	0.583896644053171	0.931094963326936	0.496750968629998	1	0.546647893039923	0.928128281574809	0.611409827706613	0.229122303423619	0.344514479572772	0.99976778493818	0.382287524282994
chr1	23967591	23967736	145	-	utr3	SRSF10	0.828866951155813	0.976713366652279	0.704573587942621	1	0.86144670100699	0.994278696618532	0.427454962401802	0.231227206604815	0.322472049351415	0.99976778493818	0.196227755796987
chr1	23971295	23971414	119	-	utr3	SRSF10	0.996466822131788	0.999960468082996	0.882816055719274	1	0.833822735000887	0.989310089601387	0.186675575221883	0.231227206604815	0.322472049351415	0.99976778493818	-0.0445516313829315
chr1	23971914	23972026	112	-	utr3	SRSF10	0.736480223496901	0.960782759413208	0.627676307449201	1	0.67036491819385	0.958399070692949	0.198349796368124	0.231227206604815	0.322472049351415	0.99976778493818	-0.0328774102366906
chr1	23978087	23978202	115	-	utr3	SRSF10	0.15447264747515	0.862856994543695	0.0946960204996236	1	0.147862812963977	0.817428679629436	1.21721752996452	0.231227206604815	0.322472049351415	0.99976778493818	0.985990323359705
chr1	24156695	24156840	145	-	utr3	IFNLR1	0.706442285231107	0.954333985248258	0.665862814169725	1	0.207027158090028	0.832083199370519	-1.66084749226493	-1.1099739203294	0.00103822485440331	0.0448015654359495	-0.550873571935537
chr1	24157073	24157860	787	-	utr3	IFNLR1	0.831183398725488	0.977166710646706	0.72565159763877	1	0.793757371116351	0.981611999330899	-1.01733484411406	-1.1099739203294	0.00103822485440331	0.0448015654359495	0.0926390762153362
chr1	24358231	24358545	314	-	utr3	STPG1	0.795480642912513	0.970479914879256	0.706503796114098	1	0.753490783270446	0.970993884257462	0.209543116433085	0.356960423995011	0.331431549115473	0.99976778493818	-0.147417307561926
chr1	24469076	24469378	302	+	utr3	NIPAL3	0.497649244835834	0.913343101883975	0.373990667319806	1	0.573868380434407	0.935214964380139	0.603168679890549	0.282942983378042	0.269819529600505	0.99976778493818	0.320225696512506
chr1	24514359	24514482	123	+	utr5	RCAN3	0.151914897128266	0.862856994543695	0.0704043921832075	1	0.18923277443273	0.8269985723951	0.937443576744293	0.130966086136606	0.629041901295398	0.99976778493818	0.806477490607687
chr1	24535119	24535241	122	+	exon	RCAN3	0.406571715573397	0.890416069902001	0.380590350368379	1	0.342135615553524	0.867149378935137	-0.291392399840175	0.130966086136606	0.629041901295398	0.99976778493818	-0.422358485976781
chr1	24649925	24650050	125	+	exon	SRRM1	0.961500721947856	0.997551206890514	0.829705046756556	1	0.987254698098936	0.994993008435081	0.894886570533272	0.860463894602803	0.00156609255922468	0.0616701049034617	0.0344226759304692
chr1	24651348	24651496	148	+	exon	SRRM1	0.522948625926966	0.916502573491965	0.60819024640944	1	0.404530073928753	0.884664852557578	0.654961455227592	0.860463894602803	0.00156609255922468	0.0616701049034617	-0.205502439375211
chr1	24652393	24652588	195	+	exon	SRRM1	0.326046971245335	0.87624582746314	0.408305097912927	1	0.182152941670745	0.823928415754551	0.501309421187489	0.860463894602803	0.00156609255922468	0.0616701049034617	-0.359154473415314
chr1	24652875	24652975	100	+	exon	SRRM1	0.278250904051961	0.869749051764034	0.317270652114208	1	0.158947043991679	0.819792652837227	0.259895524150191	0.860463894602803	0.00156609255922468	0.0616701049034617	-0.600568370452612
chr1	24654833	24655066	233	+	exon	SRRM1	0.152901888485725	0.862856994543695	0.214623367764295	1	0.0816046532758933	0.811368326991219	0.0822399308208063	0.860463894602803	0.00156609255922468	0.0616701049034617	-0.778223963781997
chr1	24666749	24666891	142	+	exon	SRRM1	0.100100105687939	0.862856994543695	0.12402469881256	1	0.0439207296234567	0.804912893391234	-0.250084456551411	0.860463894602803	0.00156609255922468	0.0616701049034617	-1.11054835115421
chr1	24669195	24669458	263	+	exon	SRRM1	0.145677039246136	0.862856994543695	0.215146442929956	1	0.148994247907532	0.817428679629436	0.202113586217393	0.860463894602803	0.00156609255922468	0.0616701049034617	-0.65835030838541
chr1	24670074	24670227	153	+	exon	SRRM1	0.82848798241154	0.976713366652279	0.956703239814692	1	0.767613522703438	0.975485085236984	0.72867108949883	0.860463894602803	0.00156609255922468	0.0616701049034617	-0.131792805103973
chr1	24671321	24671505	184	+	utr3	SRRM1	0.30758377215934	0.873154468450983	0.405842605646245	1	0.204646774381493	0.831272786388049	0.201088931821272	0.860463894602803	0.00156609255922468	0.0616701049034617	-0.659374962781531
chr1	24672806	24672995	189	+	utr3	SRRM1	0.119152051043294	0.862856994543695	0.0925354622412415	1	0.107775487984555	0.811725701343075	1.42236979656874	0.860463894602803	0.00156609255922468	0.0616701049034617	0.561905901965933
chr1	24745411	24745570	159	+	utr5	CLIC4	0.521514730964722	0.916398315568824	0.521042015553232	1	0.470092588523491	0.903846258752854	-1.03526310993202	0.151621193819478	0.589426919289504	0.99976778493818	-1.1868843037515
chr1	24840768	24840903	135	+	exon	CLIC4	0.949203657934779	0.995348414203819	0.938804399763179	1	0.978656146942961	0.994993008435081	0.452109142957706	0.151621193819478	0.589426919289504	0.99976778493818	0.300487949138228
chr1	24901413	24901888	475	-	utr3	RUNX3	0.725236910344491	0.958659194771812	0.601883342823002	1	0.848674419658787	0.991873947107944	-0.691761028058183	-0.814667887483931	0.0116179254934167	0.249111895181304	0.122906859425747
chr1	24902046	24902537	491	-	utr3	RUNX3	0.736808604143672	0.960782759413208	0.638371123936365	1	0.625993533809871	0.946288243059748	-1.34111337452261	-0.814667887483931	0.0116179254934167	0.249111895181304	-0.526445487038684
chr1	24907299	24907401	102	-	exon	RUNX3	0.103907395554832	0.862856994543695	0.0613808231116046	1	0.0350972937481498	0.791993719593167	-3.20429960451115	-0.814667887483931	0.0116179254934167	0.249111895181304	-2.38963171702722
chr1	25223227	25223487	260	-	utr3	SYF2	0.472277886603494	0.906234399742068	0.592769015700526	1	0.530189179922206	0.923398439048963	0.107099442733143	0.188442506787185	0.475446814674543	0.99976778493818	-0.0813430640540422
chr1	25228155	25228301	146	-	exon	SYF2	0.845316097851237	0.978192405204111	0.979574710145237	1	0.78664708995154	0.980453578458699	0.0933707572000709	0.188442506787185	0.475446814674543	0.99976778493818	-0.0950717495871143
chr1	25229022	25229147	125	-	exon	SYF2	0.567455821615814	0.928087545847667	0.442347675573566	1	0.647634793588457	0.95364409394706	0.283028890498804	0.188442506787185	0.475446814674543	0.99976778493818	0.0945863837116191
chr1	25232121	25232229	108	-	exon	SYF2	0.312588248640935	0.873626654726294	0.330664586657297	1	0.438822657008921	0.891953759424013	-0.759542589935024	0.188442506787185	0.475446814674543	0.99976778493818	-0.947985096722209
chr1	25242507	25242716	209	-	utr3	RSRP1	0.309627360090362	0.873198262281191	0.260586778722203	1	0.14415084306814	0.816458901063668	0.807686960340812	0.201394988176268	0.431893604535452	0.99976778493818	0.606291972164544
chr1	25245158	25245343	185	-	exon	RSRP1	0.489434626875184	0.910223490355688	0.581807384825913	1	0.851177725838411	0.992512270922017	0.124738417154405	0.201394988176268	0.431893604535452	0.99976778493818	-0.0766565710218629
chr1	25246494	25246652	158	-	exon	RSRP1	0.39136754800555	0.88915895068485	0.435420759004359	1	0.907079696842415	0.994993008435081	-0.717719706940359	0.201394988176268	0.431893604535452	0.99976778493818	-0.919114695116628
chr1	25246739	25246875	136	-	exon	RSRP1	0.105425356092421	0.862856994543695	0.102710753078888	1	0.122441700131017	0.812259244762076	-1.17233282697586	0.201394988176268	0.431893604535452	0.99976778493818	-1.37372781515213
chr1	25247346	25247459	113	-	utr5	RSRP1	0.0972170179942326	0.862856994543695	0.0438475379123936	1	0.0895489105715299	0.811725701343075	0.469577913444125	0.201394988176268	0.431893604535452	0.99976778493818	0.268182925267857
chr1	25266607	25266828	221	-	exon	RP3-465N24.5	0.409734013967157	0.890554334499536	0.277241179931507	1	0.29794849927783	0.856711639167789	1.40529698679356	-0.12828504596861	0.904216169257525	0.99976778493818	1.53358203276217
chr1	25336985	25337166	181	-	utr5	RSRP1	0.398305233454626	0.889491894869326	0.264170115421857	1	0.225251243859655	0.837737101433324	1.29257528586628	0.201394988176268	0.431893604535452	0.99976778493818	1.09118029769001
chr1	25361360	25361663	303	+	utr3	TMEM50A	0.499794348214338	0.91376833552505	0.407589290485752	1	0.292026512966412	0.856105030860361	0.461033395882096	-0.0286608290876861	0.908303780268014	0.99976778493818	0.489694224969782
chr1	25361776	25362125	349	+	utr3	TMEM50A	0.195170754343724	0.862856994543695	0.13990944831426	1	0.0728644508067579	0.805807828996201	0.687011843356078	-0.0286608290876861	0.908303780268014	0.99976778493818	0.715672672443764
chr1	25458415	25458823	408	+	exon	TMEM57	0.345059058589915	0.880553788549657	0.259516825839922	1	0.336417021148547	0.865600837990307	0.806667153551047	0.166905307213247	0.555236983972339	0.99976778493818	0.639761846337801
chr1	25498258	25498523	265	+	utr3	TMEM57	0.828552299483635	0.976713366652279	0.90646520161211	1	0.836605602819164	0.989807120173611	0.097527820748796	0.166905307213247	0.555236983972339	0.99976778493818	-0.0693774864644507
chr1	25566878	25567161	283	+	utr3	LDLRAP1	0.71800255962727	0.95751069690695	0.587346572006408	1	0.510047657429272	0.917902152861068	0.620504500831881	0.826595534857061	0.00844279043931614	0.201469491209165	-0.20609103402518
chr1	25567253	25567855	602	+	utr3	LDLRAP1	0.293684942177222	0.870353570350807	0.221040833671633	1	0.19543760992089	0.830091152419174	1.19850160271015	0.826595534857061	0.00844279043931614	0.201469491209165	0.371906067853088
chr1	25568482	25568593	111	+	utr3	LDLRAP1	0.397482779370316	0.889491894869326	0.286054557837629	1	0.29827781471516	0.856711639167789	1.38668028457998	0.826595534857061	0.00844279043931614	0.201469491209165	0.560084749722919
chr1	25815688	25816110	422	+	utr3	SEPN1	0.436353156532935	0.894655909202663	0.453819192143818	1	0.247498822965202	0.846559355310704	-0.924831490457478	-0.673987302144554	0.021087665022146	0.357320338198721	-0.250844188312924
chr1	25816481	25816635	154	+	utr3	SEPN1	0.415998043411438	0.891265915847015	0.387204458913772	1	0.422383250008313	0.888530493521578	-1.14878411081097	-0.673987302144554	0.021087665022146	0.357320338198721	-0.474796808666412
chr1	25820585	25821528	943	+	utr5	MTFR1L	0.228374908707848	0.868620544745487	0.177040576230107	1	0.195918908722418	0.830091152419174	1.01311412969316	0.349202881358846	0.158093838019041	0.894513931606476	0.663911248334309
chr1	25821920	25822063	143	+	utr5	MTFR1L	0.786951043442647	0.968703925778997	0.653425846905439	1	0.715778798624148	0.965036709403942	1.11344113044646	0.349202881358846	0.158093838019041	0.894513931606476	0.76423824908761
chr1	25822935	25823110	175	+	utr3	RP1-317E23.6	0.283501376327995	0.869749051764034	0.285363272535296	1	0.423855689335651	0.888530493521578	0.192146262086551	NA	NA	NA	NA
chr1	25826589	25826718	129	+	utr3	MTFR1L	0.189933194017201	0.862856994543695	0.18835406769512	1	0.21268006086839	0.835386307254896	-0.370461319076997	0.349202881358846	0.158093838019041	0.894513931606476	-0.719664200435844
chr1	25829609	25829769	160	+	utr3	MTFR1L	0.921857350872186	0.990855664969552	0.793345164241631	1	0.860562595187126	0.994278696618532	0.292444999422299	0.349202881358846	0.158093838019041	0.894513931606476	-0.0567578819365473
chr1	25831878	25832480	602	-	utr3	AUNIP	0.0422672419517128	0.862856994543695	0.0338302412792889	1	0.0784900992468339	0.805807828996201	1.18337741812515	0.336519524011607	0.420290715465654	0.99976778493818	0.846857894113548
chr1	25832728	25832847	119	+	utr3	MTFR1L	0.798241542733102	0.970897458690749	0.895552828245731	1	0.990904084382503	0.9953809052532	0.360197388891504	0.349202881358846	0.158093838019041	0.894513931606476	0.0109945075326573
chr1	25835068	25835516	448	-	exon	AUNIP	0.348844989216773	0.880777510286396	0.294105617759492	1	0.101130703982926	0.811725701343075	1.04824912916622	0.336519524011607	0.420290715465654	0.99976778493818	0.711729605154614
chr1	25861566	25861724	158	-	utr3	PAQR7	0.764887200407196	0.964129869889602	0.613640762232051	1	0.573643534888649	0.93516013116303	0.28664845667884	0.353737181855726	0.289779012366283	0.99976778493818	-0.0670887251768861
chr1	25862485	25862707	222	-	utr3	PAQR7	0.518099807048877	0.915665213240088	0.551189520241227	1	0.798937364108408	0.981966884496831	0.272304947661491	0.353737181855726	0.289779012366283	0.99976778493818	-0.0814322341942356
chr1	25862778	25863033	255	-	utr3	PAQR7	0.773275171201769	0.965198872433356	0.63276447471179	1	0.568502166715533	0.934137127168674	0.425711034567405	0.353737181855726	0.289779012366283	0.99976778493818	0.0719738527116785
chr1	25863111	25863272	161	+	exon	RP1-125I3.2	0.467406559581796	0.905559360102635	0.319848101752284	1	0.363319845418793	0.875031335490072	0.579485075989805	-2.18833949635543	0.656417091421529	NA	2.76782457234523
chr1	25863354	25863709	355	+	exon	RP1-125I3.2	0.886722976506587	0.983684549755299	0.987132985156807	1	0.894545367482501	0.994993008435081	0.230257784545069	-2.18833949635543	0.656417091421529	NA	2.4185972809005
chr1	25900847	25901143	296	-	utr3	STMN1	0.427045682898502	0.893301464888795	0.422341075203458	1	0.415589304637467	0.887684214177223	0.482384718462633	0.108962645119358	0.638481460667808	0.99976778493818	0.373422073343276
chr1	25901506	25901737	231	-	exon	STMN1	0.288498922697331	0.869749051764034	0.443548272327186	1	0.667073314887936	0.957344345386908	-0.230810708267531	0.108962645119358	0.638481460667808	0.99976778493818	-0.339773353386889
chr1	25903675	25903876	201	-	exon	STMN1	0.637904576626169	0.941877082843045	0.568391250690551	1	0.554692013402159	0.929917384732487	0.415741917437436	0.108962645119358	0.638481460667808	0.99976778493818	0.306779272318078
chr1	25961527	25961854	327	-	utr3	PAFAH2	0.937607699299544	0.992938076959329	0.965597859441075	1	0.973985683478037	0.994993008435081	0.407061027109809	-0.0246395141091656	0.950525830453499	0.99976778493818	0.431700541218975
chr1	26122017	26122612	595	+	utr3	PDIK1L	0.0474535162772298	0.862856994543695	0.0234632388839009	1	0.0220892090438224	0.780241001675315	1.50778058317785	0.41551140668736	0.20099116630775	0.957950852876192	1.09226917649049
chr1	26170007	26170121	114	-	utr3	RP11-96L14.7	0.335342093295078	0.877788479169431	0.33206758463491	1	0.625801416326332	0.946230311898281	-1.42585582908366	-2.06449001403178	0.247947234983614	NA	0.638634184948117
chr1	26170545	26170862	317	-	utr3	RP11-96L14.7	0.849836614624305	0.978314076874261	0.79274288108274	1	0.61757611671456	0.944364965810319	0.129947369455887	-2.06449001403178	0.247947234983614	NA	2.19443738348766
chr1	26255210	26255800	590	+	exon	CEP85	0.728950747373419	0.958820920954264	0.606121624758067	1	0.88601498899702	0.994993008435081	0.761574979401112	0.446532816119582	0.0760225032339317	0.69003024199128	0.31504216328153
chr1	26268448	26268562	114	+	exon	CEP85	0.672210489143081	0.947842374547371	0.721110097942953	1	0.731635696781766	0.967430288905385	0.499595424389301	0.446532816119582	0.0760225032339317	0.69003024199128	0.0530626082697184
chr1	26269428	26269588	160	+	exon	CEP85	0.437394608759079	0.895271350934831	0.460129958107836	1	0.41691317019784	0.888006461796106	0.164626459052675	0.446532816119582	0.0760225032339317	0.69003024199128	-0.281906357066907
chr1	26270973	26271076	103	+	exon	CEP85	0.252562180022983	0.869749051764034	0.247747018399789	1	0.288118387284791	0.85445241275008	0.169010252171505	0.446532816119582	0.0760225032339317	0.69003024199128	-0.277522563948077
chr1	26276504	26276698	194	+	exon	CEP85	0.141408681168322	0.862856994543695	0.136442008331218	1	0.138871342900846	0.812575720315313	-0.37259545774843	0.446532816119582	0.0760225032339317	0.69003024199128	-0.819128273868013
chr1	26277081	26277417	336	+	utr3	CEP85	0.742111196241951	0.961151985381808	0.868098748147616	1	0.806445077483821	0.983367422296303	0.628930345854666	0.446532816119582	0.0760225032339317	0.69003024199128	0.182397529735083
chr1	26280694	26280907	213	+	exon	SH3BGRL3	0.915383914744084	0.98997833982095	0.947869272199161	1	0.954999762861876	0.994993008435081	-0.553258184642363	-0.301865864968152	0.228507809930033	0.973084347672854	-0.251392319674211
chr1	26280988	26281300	312	+	utr3	SH3BGRL3	0.551030622012598	0.924521519606575	0.708447226636959	1	0.682029919157195	0.960410734679823	-0.37766246638787	-0.301865864968152	0.228507809930033	0.973084347672854	-0.0757966014197179
chr1	26282309	26282409	100	-	exon	UBXN11	0.118416853633946	0.862856994543695	0.0796536349646656	1	0.229283050723971	0.8399222306023	-1.68978443561139	0.051702143453783	0.851695322194835	0.99976778493818	-1.74148657906517
chr1	26285903	26286057	154	-	utr5	UBXN11	0.297924390949853	0.872091108724705	0.290199571073084	1	0.463651635347339	0.902766967638295	0.0173680788998094	0.051702143453783	0.851695322194835	0.99976778493818	-0.0343340645539736
chr1	26294266	26294374	108	-	exon	UBXN11	0.436597903176101	0.894709016327903	0.452332256154225	1	0.825901397380544	0.9881916820584	-0.423888995269805	0.051702143453783	0.851695322194835	0.99976778493818	-0.475591138723588
chr1	26432401	26432655	254	+	utr5	DHDDS	0.810042448124265	0.973538590839945	0.701959982046968	1	0.501088658206356	0.91591131796087	0.507239920316261	0.25419613233295	0.324549909521712	0.99976778493818	0.25304378798331
chr1	26467458	26467566	108	+	utr3	DHDDS	0.632225429055225	0.940498221745124	0.519111232029088	1	0.519727173368802	0.921443617865898	0.816763373527033	0.25419613233295	0.324549909521712	0.99976778493818	0.562567241194083
chr1	26467827	26468041	214	+	intron	DHDDS	0.643193679740917	0.943038763872575	0.543864284030262	1	0.557349407771912	0.930577271309343	0.930766537607167	0.25419613233295	0.324549909521712	0.99976778493818	0.676570405274216
chr1	26468871	26469177	306	+	utr3	DHDDS	0.561103842473643	0.926262121619628	0.63179472783617	1	0.851610360575884	0.992527551692478	-0.184316791981257	0.25419613233295	0.324549909521712	0.99976778493818	-0.438512924314207
chr1	26469262	26469393	131	+	utr3	DHDDS	0.39789109984632	0.889491894869326	0.276905235644777	1	0.247465251854834	0.846559355310704	0.756182961238901	0.25419613233295	0.324549909521712	0.99976778493818	0.50198682890595
chr1	26470987	26471140	153	+	utr3	DHDDS	0.607107135746967	0.93621456734462	0.653271135173977	1	0.764856198010825	0.974650979048348	0.191655956883224	0.25419613233295	0.324549909521712	0.99976778493818	-0.0625401754497261
chr1	26472431	26472645	214	+	utr5	HMGN2	0.975394746037493	0.998143866633671	0.855380261042769	1	0.924180690955675	0.994993008435081	-0.237494934204611	0.128960437280657	0.60832037025666	0.99976778493818	-0.366455371485269
chr1	26473883	26474059	176	+	exon	HMGN2	0.0507150912756485	0.862856994543695	0.0334951402055866	1	0.00894792036867628	0.758561877733626	1.47401358747229	0.128960437280657	0.60832037025666	0.99976778493818	1.34505315019163
chr1	26546806	26546913	107	+	utr3	RPS6KA1	0.0318263507989973	0.862856994543695	0.0318007542712151	1	0.027087022058772	0.788895193405563	-1.41711734438662	-0.282912422371624	0.243930937586773	0.986903898711886	-1.134204922015
chr1	26547574	26547776	202	+	exon	RPS6KA1	0.26029231567255	0.869749051764034	0.293281658675446	1	0.293452863060997	0.856393533803843	-0.340735540599624	-0.282912422371624	0.243930937586773	0.986903898711886	-0.0578231182280006
chr1	26548258	26548468	210	+	intron	RPS6KA1	0.556634977426856	0.925222502927244	0.631712290966047	1	0.60329488430443	0.941276969878811	0.0143386595732563	-0.282912422371624	0.243930937586773	0.986903898711886	0.29725108194488
chr1	26548972	26549206	234	+	intron	RPS6KA1	0.0514888371609267	0.862856994543695	0.0227741010230014	1	0.0632328077230827	0.804912893391234	1.13323065693816	-0.282912422371624	0.243930937586773	0.986903898711886	1.41614307930978
chr1	26551137	26551352	215	+	intron	RPS6KA1	0.226594547148445	0.867699393558332	0.240018514079035	1	0.299189298519205	0.856711639167789	-0.453380298737856	-0.282912422371624	0.243930937586773	0.986903898711886	-0.170467876366232
chr1	26560669	26560776	107	+	utr3	RPS6KA1	0.134940012241557	0.862856994543695	0.157373676962736	1	0.104268964175444	0.811725701343075	-1.25494487179821	-0.282912422371624	0.243930937586773	0.986903898711886	-0.972032449426581
chr1	26561452	26561552	100	+	utr3	RPS6KA1	0.0470665241483928	0.862856994543695	0.0588896841845172	1	0.0601383225894348	0.804912893391234	-0.98845242089504	-0.282912422371624	0.243930937586773	0.986903898711886	-0.705539998523416
chr1	26572114	26572214	100	+	utr3	RPS6KA1	0.118676590329364	0.862856994543695	0.147753666878742	1	0.17246074734653	0.823868660051791	-0.863463710870871	-0.282912422371624	0.243930937586773	0.986903898711886	-0.580551288499247
chr1	26573158	26573275	117	+	utr3	RPS6KA1	0.0541346361577745	0.862856994543695	0.0617275658745327	1	0.0615044361155091	0.804912893391234	-1.17316361197602	-0.282912422371624	0.243930937586773	0.986903898711886	-0.890251189604393
chr1	26574026	26574975	949	+	utr3	RPS6KA1	0.742459231258065	0.961151985381808	0.663026623225584	1	0.613083951455077	0.943786022920581	-0.0236112334773402	-0.282912422371624	0.243930937586773	0.986903898711886	0.259301188894283
chr1	26692185	26692427	242	-	exon	RP5-968P14.2	0.234720371518006	0.869174763858235	0.147958409151555	1	0.120370435877325	0.811725701343075	1.61884847095834	0.969204261400717	0.191855967432632	0.945044626262093	0.649644209557619
chr1	26696055	26696167	112	+	utr5	ARID1A	0.87651843279465	0.981859909975311	0.97959691926617	1	0.790298103556185	0.980935514461696	-0.195389666291775	-0.0107950564465819	0.963202829547814	0.99976778493818	-0.184594609845193
chr1	26696526	26696716	190	+	exon	ARID1A	0.530610684638091	0.918728923610915	0.453179608333069	1	0.76029184299465	0.973899755085867	-0.637706234091996	-0.0107950564465819	0.963202829547814	0.99976778493818	-0.626911177645414
chr1	26696852	26697381	529	+	exon	ARID1A	0.542401811513914	0.922412892073698	0.60230404173777	1	0.743174187185672	0.969722786717084	-1.18436528017805	-0.0107950564465819	0.963202829547814	0.99976778493818	-1.17357022373147
chr1	26729630	26729793	163	+	utr5	ARID1A	0.826232408626666	0.976559317967917	0.91457803085318	1	0.988999527266259	0.994993008435081	-0.298075679567741	-0.0107950564465819	0.963202829547814	0.99976778493818	-0.287280623121159
chr1	26731153	26731512	359	+	exon	ARID1A	0.225785481365346	0.867342529468066	0.307327745530425	1	0.272356567694399	0.851725905821633	-0.48329172946939	-0.0107950564465819	0.963202829547814	0.99976778493818	-0.472496673022808
chr1	26760840	26761005	165	+	exon	ARID1A	0.168220937571679	0.862856994543695	0.203635032670893	1	0.213336860919687	0.835394228914111	-0.560959937848393	-0.0107950564465819	0.963202829547814	0.99976778493818	-0.550164881401811
chr1	26762119	26762232	113	+	exon	ARID1A	0.305987059097083	0.873154468450983	0.331508089976406	1	0.342034150243539	0.867149378935137	-0.324646075132228	-0.0107950564465819	0.963202829547814	0.99976778493818	-0.313851018685646
chr1	26767773	26767885	112	+	exon	ARID1A	0.598933016980472	0.935181085654312	0.681955405048127	1	0.561009131148534	0.931251801493223	-0.0162184675527437	-0.0107950564465819	0.963202829547814	0.99976778493818	-0.00542341110616175
chr1	26773531	26773652	121	+	exon	ARID1A	0.251553284628673	0.869749051764034	0.272907089089809	1	0.31103678003777	0.860283511878848	-0.715231862586106	-0.0107950564465819	0.963202829547814	0.99976778493818	-0.704436806139525
chr1	26774336	26774967	631	+	utr3	ARID1A	0.992991381136717	0.999361115351196	0.879553348792705	1	0.800477982250531	0.981966884496831	0.0125392512554251	-0.0107950564465819	0.963202829547814	0.99976778493818	0.023334307702007
chr1	26778640	26778852	212	+	exon	ARID1A	0.379066346368765	0.886715540679908	0.293970585857153	1	0.296296607764542	0.856711639167789	0.857890790161478	-0.0107950564465819	0.963202829547814	0.99976778493818	0.86868584660806
chr1	26779029	26780980	1951	+	utr3	ARID1A	0.414833895173826	0.891265915847015	0.390409312272323	1	0.405801631455172	0.885526282563316	0.390800866062163	-0.0107950564465819	0.963202829547814	0.99976778493818	0.401595922508745
chr1	26781185	26781311	126	+	utr3	ARID1A	0.0731201829780455	0.862856994543695	0.0520476286377687	1	0.0296705088939984	0.788895193405563	1.17280179090481	-0.0107950564465819	0.963202829547814	0.99976778493818	1.18359684735139
chr1	26794133	26794324	191	+	exon	PIGV	0.313998127170712	0.874063165494272	0.19975992538764	1	0.27398700677887	0.851725905821633	0.0619263410383558	-0.215318958354509	0.425509523932206	0.99976778493818	0.277245299392865
chr1	26794977	26795190	213	+	utr3	PIGV	0.657494052464408	0.944823876610454	0.536577163622741	1	0.514588319086643	0.919635707103602	0.409414841487078	-0.215318958354509	0.425509523932206	0.99976778493818	0.624733799841587
chr1	26797574	26797963	389	+	utr3	PIGV	0.16995268438235	0.862856994543695	0.121867842262212	1	0.139209988310305	0.812575720315313	0.60729358537552	-0.215318958354509	0.425509523932206	0.99976778493818	0.82261254373003
chr1	26853744	26854248	504	+	utr3	ZDHHC18	0.585705144908134	0.931094963326936	0.679630071132918	1	0.800892320471816	0.981966884496831	-0.250725373715028	-0.0761841213340739	0.77386379528218	0.99976778493818	-0.174541252380954
chr1	26854957	26855076	119	+	utr3	ZDHHC18	0.590470997456404	0.932616053421503	0.598321970757354	1	0.696830873548267	0.962291642914646	-0.0419698823105882	-0.0761841213340739	0.77386379528218	0.99976778493818	0.0342142390234857
chr1	26855178	26855335	157	+	utr3	ZDHHC18	0.832959085922738	0.97765706921579	0.681544817090458	1	0.63946665034743	0.950581842345008	-0.306070317456249	-0.0761841213340739	0.77386379528218	0.99976778493818	-0.229886196122175
chr1	26879428	26879766	338	-	utr3	GPN2	0.258777568751672	0.869749051764034	0.292168578309664	1	0.374871312428113	0.877646257708577	-0.44258353226193	0.04795285589072	0.85932937727163	0.99976778493818	-0.49053638815265
chr1	26889021	26889149	128	-	exon	GPN2	0.298338890194	0.872312194223337	0.28934729780354	1	0.510986557483754	0.918047560143291	-0.699147544547456	0.04795285589072	0.85932937727163	0.99976778493818	-0.747100400438176
chr1	26889714	26890037	323	-	exon	GPN2	0.932050892162807	0.991789898853248	0.794077125138506	1	0.169502471810125	0.8235060698767	-1.0340413613743	0.04795285589072	0.85932937727163	0.99976778493818	-1.08199421726502
chr1	26890121	26890221	100	-	utr5	GPN2	0.727756221500207	0.95879176668662	0.746249626678762	1	0.89626547734295	0.994993008435081	-0.771430924784068	0.04795285589072	0.85932937727163	0.99976778493818	-0.819383780674788
chr1	26890517	26890789	272	-	utr3	GPATCH3	0.301511753214276	0.872614364690373	0.309992672613426	1	0.675122206251885	0.958852530234197	-0.0988433759910496	-0.0642678247215373	0.850743318160575	0.99976778493818	-0.0345755512695123
chr1	26890955	26891153	198	-	utr3	GPATCH3	0.680599306006329	0.94927830175021	0.579350987418877	1	0.660756183466306	0.956390437798312	0.0787335408939254	-0.0642678247215373	0.850743318160575	0.99976778493818	0.143001365615463
chr1	26894291	26894481	190	-	exon	GPATCH3	0.828461628079597	0.976713366652279	0.915975188447406	1	0.904769567338286	0.994993008435081	-0.0212622944554602	-0.0642678247215373	0.850743318160575	0.99976778493818	0.043005530266077
chr1	26897329	26897699	370	-	exon	GPATCH3	0.0548234528978677	0.862856994543695	0.0354955027178939	1	0.0631902721126566	0.804912893391234	0.756699348531991	-0.0642678247215373	0.850743318160575	0.99976778493818	0.820967173253528
chr1	26921765	26921901	136	+	utr5	NUDC	0.950657822454211	0.995829533617962	0.810473765355488	1	0.536190511750279	0.924843151473906	-1.08078365652866	-0.160266513929968	0.516249490334923	0.99976778493818	-0.920517142598691
chr1	26941407	26941619	212	+	exon	NUDC	0.10195967745264	0.862856994543695	0.132281061042091	1	0.130863893703816	0.812259244762076	-1.26030905068059	-0.160266513929968	0.516249490334923	0.99976778493818	-1.10004253675062
chr1	26941738	26941850	112	+	exon	NUDC	0.316962569241234	0.874128016464279	0.376915229580089	1	0.370625130228525	0.877621712238095	-0.522056090428652	-0.160266513929968	0.516249490334923	0.99976778493818	-0.361789576498684
chr1	26942586	26942748	162	+	exon	NUDC	0.286334607362861	0.869749051764034	0.378121400362731	1	0.405238777576109	0.885145160951629	-0.627157640165161	-0.160266513929968	0.516249490334923	0.99976778493818	-0.466891126235193
chr1	26942838	26943037	199	+	exon	NUDC	0.0601899482207259	0.862856994543695	0.0947947879539978	1	0.211115360044804	0.833744211222649	-0.832465534080089	-0.160266513929968	0.516249490334923	0.99976778493818	-0.672199020150121
chr1	26945547	26945647	100	+	exon	NUDC	0.131033406262471	0.862856994543695	0.166814684667496	1	0.258221149456167	0.848628365892412	-0.626881029932385	-0.160266513929968	0.516249490334923	0.99976778493818	-0.466614516002418
chr1	26946128	26946355	227	+	utr3	NUDC	0.18750250385302	0.862856994543695	0.249981008625248	1	0.372443666580238	0.877646257708577	-0.390089797088966	-0.160266513929968	0.516249490334923	0.99976778493818	-0.229823283158998
chr1	27099590	27099715	125	-	utr3	SLC9A1	0.168482688998343	0.862856994543695	0.0820262892446276	1	0.182214291741282	0.823928415754551	0.0212405487968015	-0.376189217603585	0.160059314647653	0.89768012122291	0.397429766400386
chr1	27100170	27100321	151	-	utr3	SLC9A1	0.551068668727781	0.924521519606575	0.421335732689381	1	0.462717327074705	0.902765829898554	-0.763598108177964	-0.376189217603585	0.160059314647653	0.89768012122291	-0.38740889057438
chr1	27100384	27100559	175	-	exon	SLC9A1	0.378689902191926	0.886715540679908	0.382980515051475	1	0.675043827742456	0.958852530234197	-0.759642577439021	-0.376189217603585	0.160059314647653	0.89768012122291	-0.383453359835436
chr1	27154711	27154889	178	-	utr5	SLC9A1	0.67102697515885	0.947842374547371	0.516837659245229	1	0.58252725257354	0.937214781703308	-0.0982717175600591	-0.376189217603585	0.160059314647653	0.89768012122291	0.277917500043526
chr1	27306150	27306513	363	+	utr3	WDTC1	0.373218600781094	0.886177885737572	0.427074026625845	1	0.658411320119028	0.956132906109884	0.0543996293223027	0.261232407499549	0.284200797286158	0.99976778493818	-0.206832778177246
chr1	27306560	27306951	391	+	utr3	WDTC1	0.886881652164053	0.983727716003284	0.770836913490659	1	0.897130492046645	0.994993008435081	0.385486808412727	0.261232407499549	0.284200797286158	0.99976778493818	0.124254400913178
chr1	27307332	27307463	131	+	utr3	WDTC1	0.422305547823019	0.892361911219991	0.438745363319348	1	0.560232192506062	0.930923397854449	-0.0550728373684561	0.261232407499549	0.284200797286158	0.99976778493818	-0.316305244868005
chr1	27324970	27325104	134	+	intron	TMEM222	0.514952840860921	0.91501693260144	0.415373776613021	1	0.413438992510949	0.887101464719297	1.18042669610207	0.0292453467427738	0.909910642201222	0.99976778493818	1.1511813493593
chr1	27335487	27335873	386	+	utr3	TMEM222	0.888361684283409	0.984045624506769	0.762531865956774	1	0.720515067032433	0.965982947117365	0.00882119490101885	0.0292453467427738	0.909910642201222	0.99976778493818	-0.0204241518417549
chr1	27336023	27336297	274	+	utr3	TMEM222	0.266273507713192	0.869749051764034	0.296080119143722	1	0.510347899493369	0.918036496108524	-0.515535798554089	0.0292453467427738	0.909910642201222	0.99976778493818	-0.544781145296863
chr1	27342317	27342573	256	+	exon	SYTL1	0.722752956342902	0.958298432697805	0.792639445910595	1	0.982570233824675	0.994993008435081	0.890899560258155	0.719182450598592	0.0270335511915549	0.413244240465443	0.171717109659564
chr1	27342954	27343137	183	+	intron	SYTL1	0.310988553672016	0.873337663780186	0.185476691429039	1	0.135759975300718	0.812259244762076	1.16668162281528	0.719182450598592	0.0270335511915549	0.413244240465443	0.44749917221669
chr1	27350392	27350614	222	+	exon	SYTL1	0.870482303595575	0.981442768405983	0.963463099145109	1	0.950553092955215	0.994993008435081	0.925166634276046	0.719182450598592	0.0270335511915549	0.413244240465443	0.205984183677454
chr1	27350861	27351007	146	+	exon	SYTL1	0.675513494182978	0.948895843572329	0.736729326679657	1	0.971994082193652	0.994993008435081	0.313842849220902	0.719182450598592	0.0270335511915549	0.413244240465443	-0.40533960137769
chr1	27355215	27355424	209	-	utr3	MAP3K6	0.830253123693125	0.976956547725528	0.924924896044524	1	0.964131168997447	0.994993008435081	-0.197654243743573	-0.0214703486748084	0.948424894664371	0.99976778493818	-0.176183895068765
chr1	27404948	27405115	167	-	utr3	WASF2	0.842413381487241	0.978156729658719	0.717415203173793	1	0.831639306773925	0.989259724646813	0.0396829909014335	-0.107978489407681	0.700651272570724	0.99976778493818	0.147661480309115
chr1	27405404	27405531	127	-	utr3	WASF2	0.486073136060642	0.909692618445879	0.571148502312417	1	0.514685139664073	0.919635707103602	-0.166724042980854	-0.107978489407681	0.700651272570724	0.99976778493818	-0.0587455535731723
chr1	27407283	27407383	100	-	utr3	WASF2	0.994920603103798	0.999596203099926	0.878288978351335	1	0.901923079338387	0.994993008435081	0.0261781261154813	-0.107978489407681	0.700651272570724	0.99976778493818	0.134156615523162
chr1	27408123	27408223	100	-	utr3	WASF2	0.773037800360904	0.965198872433356	0.881867139024268	1	0.72683634949926	0.966855383160793	-0.196084206620307	-0.107978489407681	0.700651272570724	0.99976778493818	-0.0881057172126257
chr1	27409805	27410159	354	-	exon	WASF2	0.150401857509015	0.862856994543695	0.202788514236188	1	0.0690732055956245	0.805807828996201	-0.747740530674261	-0.107978489407681	0.700651272570724	0.99976778493818	-0.63976204126658
chr1	27534589	27534708	119	-	utr3	AHDC1	0.94943465841737	0.995396944392938	0.971693035588985	1	0.968347829191305	0.994993008435081	0.278595697877893	-0.401247440517597	0.19832193219696	0.953917629669432	0.67984313839549
chr1	27534802	27534924	122	-	utr3	AHDC1	0.138858990379681	0.862856994543695	0.0976129119917247	1	0.15019169454582	0.817428679629436	-0.775144346049423	-0.401247440517597	0.19832193219696	0.953917629669432	-0.373896905531825
chr1	27547318	27547854	536	-	exon	AHDC1	0.172344339912265	0.862856994543695	0.173904950350876	1	0.337943509055629	0.866412582024864	-0.910312442338408	-0.401247440517597	0.19832193219696	0.953917629669432	-0.509065001820811
chr1	27547973	27548926	953	-	exon	AHDC1	0.561550410630112	0.926382736896524	0.452284732825174	1	0.36317933350918	0.874956140777081	-0.0402904539543553	-0.401247440517597	0.19832193219696	0.953917629669432	0.360956986563242
chr1	27549010	27549431	421	-	exon	AHDC1	0.651550782703315	0.944673309173216	0.71780913439807	1	0.947918761153891	0.994993008435081	-0.467661462819428	-0.401247440517597	0.19832193219696	0.953917629669432	-0.0664140223018311
chr1	27549521	27550448	927	-	exon	AHDC1	0.845511388250517	0.978192405204111	0.719267927908249	1	0.532037388140526	0.92377199214638	-0.71555543715835	-0.401247440517597	0.19832193219696	0.953917629669432	-0.314307996640753
chr1	27550518	27550625	107	-	exon	AHDC1	0.589711538626305	0.93245734487087	0.464997659859815	1	0.586801901966525	0.937672263284783	-0.528061790998115	-0.401247440517597	0.19832193219696	0.953917629669432	-0.126814350480518
chr1	27550806	27550969	163	-	exon	AHDC1	0.69785771511917	0.952795006514989	0.79345471454622	1	0.596906080923926	0.940459419918802	-1.32605306184835	-0.401247440517597	0.19832193219696	0.953917629669432	-0.924805621330754
chr1	27551042	27551822	780	-	exon	AHDC1	0.573795909615379	0.929971627090661	0.644515317103296	1	0.906401435946815	0.994993008435081	-0.602244598797115	-0.401247440517597	0.19832193219696	0.953917629669432	-0.200997158279518
chr1	27613000	27613123	123	-	exon	FGR	0.16097133656455	0.862856994543695	0.159618797220685	1	0.0633572336712184	0.804912893391234	-2.26857687581015	-1.29460441239193	6.79373688177448e-05	0.00499002383092889	-0.973972463418219
chr1	27615529	27615666	137	-	exon	FGR	0.876776197708529	0.981859909975311	0.948447291963175	1	0.942554590556017	0.994993008435081	-1.90086044080288	-1.29460441239193	6.79373688177448e-05	0.00499002383092889	-0.606256028410948
chr1	27623242	27623687	445	-	exon	FGR	0.733100293111965	0.959582060029348	0.649419349831252	1	0.87160291078713	0.994732711214604	-0.539488507586523	-1.29460441239193	6.79373688177448e-05	0.00499002383092889	0.755115904805408
chr1	27623829	27623967	138	-	utr5	FGR	0.75161919837473	0.962477265878781	0.663113641625081	1	0.808653042656701	0.983788798208026	-1.09980355371556	-1.29460441239193	6.79373688177448e-05	0.00499002383092889	0.19480085867637
chr1	27666115	27666329	214	-	utr3	IFI6	0.794828209493266	0.970310661129197	0.886954925231312	1	0.739948503298975	0.969232357005218	-3.38118038690368	-3.42964665649387	5.3208115754529e-31	1.00190881965778e-27	0.0484662695901861
chr1	27666399	27666501	102	-	exon	IFI6	0.130370350638281	0.862856994543695	0.0895693603074491	1	0.0010846496068925	0.445658016803652	-2.91426205081198	-3.42964665649387	5.3208115754529e-31	1.00190881965778e-27	0.515384605681882
chr1	27668276	27668422	146	-	exon	IFI6	0.689128137327415	0.950414605350591	0.763412760235023	1	0.910250342749983	0.994993008435081	-4.53626325083663	-3.42964665649387	5.3208115754529e-31	1.00190881965778e-27	-1.10661659434277
chr1	27669305	27669412	107	-	utr5	IFI6	0.509675394849403	0.914466943231252	0.403031055310122	1	0.204085920202368	0.831272786388049	-3.04118068278854	-3.42964665649387	5.3208115754529e-31	1.00190881965778e-27	0.388465973705327
chr1	27838689	27838789	100	+	utr5	PPP1R8	0.333994740362763	0.877788479169431	0.220917870516714	1	0.349035592994782	0.869846898964409	0.608489041046101	-0.0708365698867272	0.77666302812083	0.99976778493818	0.679325610932828
chr1	27850043	27850410	367	+	exon	PPP1R8	0.851433006358379	0.979058957346314	0.990762722648584	1	0.985260504609186	0.994993008435081	-0.0503846217545005	-0.0708365698867272	0.77666302812083	0.99976778493818	0.0204519481322267
chr1	27879851	27880094	243	+	exon	THEMIS2	0.210053847799152	0.862856994543695	0.215418223128944	1	0.254181881959649	0.848628365892412	-1.18519200180109	-0.739820137431112	0.00909864135253942	0.211054174042244	-0.445371864369976
chr1	27881713	27881889	176	+	intron	THEMIS2	0.487554638895606	0.909956884653541	0.398941370743871	1	0.41589342556883	0.887726964563745	0.114147412432828	-0.739820137431112	0.00909864135253942	0.211054174042244	0.85396754986394
chr1	27881892	27882015	123	+	exon	THEMIS2	0.793352497517446	0.970250019523875	0.848558680107321	1	0.849468500728591	0.992134333801312	-0.972144889286554	-0.739820137431112	0.00909864135253942	0.211054174042244	-0.232324751855442
chr1	27882295	27882973	678	+	exon	THEMIS2	0.732612270500899	0.959482036647749	0.611104604722168	1	0.849457352978694	0.992134333801312	-0.585629827000132	-0.739820137431112	0.00909864135253942	0.211054174042244	0.15419031043098
chr1	27885871	27886600	729	+	utr3	THEMIS2	0.116750554888997	0.862856994543695	0.102578937576144	1	0.122028881720707	0.812259244762076	0.0690406209898052	-0.739820137431112	0.00909864135253942	0.211054174042244	0.808860758420917
chr1	27966761	27966923	162	+	exon	XKR8	0.842029274113197	0.978156729658719	0.886491150208604	1	0.910889578961707	0.994993008435081	-0.0173149670256101	-0.0989468783848548	0.796504184280821	0.99976778493818	0.0816319113592447
chr1	27967047	27967572	525	+	utr3	XKR8	0.754509889458929	0.962703861276766	0.613983316784389	1	0.634060151910731	0.948901091898385	0.158607521402317	-0.0989468783848548	0.796504184280821	0.99976778493818	0.257554399787172
chr1	27974124	27974238	114	-	utr3	EYA3	0.413130522027838	0.89103189862063	0.395943688833118	1	0.530696400128465	0.923496082840884	-0.382508762628216	0.0554275197183731	0.830261169845707	0.99976778493818	-0.437936282346589
chr1	27974305	27974409	104	-	utr3	EYA3	0.874182712263215	0.981859909975311	0.789176230235206	1	0.886237443563208	0.994993008435081	0.189759639961979	0.0554275197183731	0.830261169845707	0.99976778493818	0.134332120243605
chr1	28201192	28201404	212	-	utr3	DNAJC8	0.29085879792859	0.869749051764034	0.375245794562874	1	0.349010180155814	0.869846898964409	-0.197043450564581	0.0465441354282356	0.846413309109661	0.99976778493818	-0.243587585992817
chr1	28236119	28236248	129	+	utr5	ATPIF1	0.208642111783583	0.862856994543695	0.238784664046228	1	0.828042276037241	0.988697420632179	-0.611316376505814	0.313613825988345	0.206445972812991	0.96114080352337	-0.924930202494159
chr1	28236315	28236643	328	+	utr3	ATPIF1	0.0508902394943513	0.862856994543695	0.0710190327363452	1	0.12991371363606	0.812259244762076	-0.675116322890423	0.313613825988345	0.206445972812991	0.96114080352337	-0.988730148878768
chr1	28237668	28238014	346	+	utr3	ATPIF1	0.983383818951504	0.998621423455944	0.859896064886056	1	0.78992310180213	0.980736034819684	0.290200113766042	0.313613825988345	0.206445972812991	0.96114080352337	-0.0234137122223023
chr1	28280783	28281202	419	+	utr3	SESN2	0.819204635763599	0.975152452792836	0.724166407971023	1	0.526321672210948	0.922378907893963	0.590013427723306	0.220122519016555	0.487881890041833	0.99976778493818	0.369890908706752
chr1	28281912	28282221	309	+	utr3	SESN2	0.506816486654598	0.91421664675176	0.459523464315908	1	0.157062159962489	0.819141502803108	0.464243981776632	0.220122519016555	0.487881890041833	0.99976778493818	0.244121462760078
chr1	28334442	28334972	530	+	utr3	MED18	0.221562368640308	0.865042123305425	0.182528260856826	1	0.286914193679885	0.854324059672336	0.603657686663686	0.0325357153473617	0.909072612343581	0.99976778493818	0.571121971316324
chr1	28466356	28466716	360	+	utr3	PHACTR4	0.947177588553306	0.995116431390038	0.942558171225137	1	0.893505272669663	0.994993008435081	-0.26841119990772	-0.284660993332432	0.260852167690693	0.995568259646325	0.0162497934247124
chr1	28473528	28474021	493	+	utr3	PHACTR4	0.856744061331837	0.980102600206459	0.771847323649149	1	0.778462242448368	0.977998775347072	-0.127066081892474	-0.284660993332432	0.260852167690693	0.995568259646325	0.157594911439959
chr1	28496583	28496742	159	+	utr3	PHACTR4	0.836729210613071	0.977899430969963	0.748009080098752	1	0.565863748744717	0.933437064778391	-0.153954748996152	-0.284660993332432	0.260852167690693	0.995568259646325	0.13070624433628
chr1	28531739	28531930	191	+	exon	RCC1	0.0490690819006725	0.862856994543695	0.0546986406532227	1	0.0221434633793371	0.780448218194371	-1.32243450513341	-0.258701839026926	0.282042713832062	0.99976778493818	-1.06373266610648
chr1	28532144	28532279	135	+	exon	RCC1	0.0824597523915639	0.862856994543695	0.0830283808646358	1	0.0942384062648497	0.811725701343075	-1.17385746678733	-0.258701839026926	0.282042713832062	0.99976778493818	-0.9151556277604
chr1	28537785	28538224	439	+	utr3	RCC1	0.974469700409173	0.99812785038561	0.859596265508901	1	0.731335245027423	0.967430288905385	-0.165430407344724	-0.258701839026926	0.282042713832062	0.99976778493818	0.0932714316822019
chr1	28538479	28538744	265	+	utr3	RCC1	0.893730607027307	0.985155730084504	0.792988300360464	1	0.652080777140147	0.954444316559874	-0.0586851865990626	-0.258701839026926	0.282042713832062	0.99976778493818	0.200016652427864
chr1	28577453	28577738	285	+	utr3	TRNAU1AP	0.202317706708387	0.862856994543695	0.123054511949688	1	0.272219452909319	0.851725905821633	0.923570309090951	0.37970856797359	0.176153573787538	0.925215182281661	0.543861741117361
chr1	28593874	28594340	466	+	utr3	RAB42	0.333585759075857	0.877788479169431	0.232253385815783	1	0.288166050417244	0.85445241275008	0.190931088603018	-0.340962935898808	0.331697938260941	0.99976778493818	0.531894024501826
chr1	28594516	28595051	535	+	utr3	RAB42	0.440908743209121	0.896255483203296	0.318128532353443	1	0.445139139525855	0.894510069880995	0.361017950204435	-0.340962935898808	0.331697938260941	0.99976778493818	0.701980886103243
chr1	28595139	28595333	194	+	utr3	RAB42	0.362225391753965	0.884961653077316	0.259967231789855	1	0.460169449875558	0.902164043209846	0.474975072530067	-0.340962935898808	0.331697938260941	0.99976778493818	0.815938008428875
chr1	28603228	28603622	394	-	utr3	TAF12	0.393440829925653	0.889491894869326	0.309482393736629	1	0.442789523807997	0.893752122328847	0.884188688252023	0.273671114288101	0.315661846985303	0.99976778493818	0.610517573963922
chr1	28622054	28622177	123	-	utr5	TAF12	0.620713939614043	0.938830449722831	0.660603513891544	1	0.70498355679787	0.963848430202718	0.00680736777523385	0.273671114288101	0.315661846985303	0.99976778493818	-0.266863746512867
chr1	28642511	28642628	117	-	intron	TAF12	0.775996989307411	0.966041176156528	0.826194617729558	1	0.933265304464791	0.994993008435081	0.614995293241483	0.273671114288101	0.315661846985303	0.99976778493818	0.341324178953382
chr1	28642683	28642982	299	-	utr5	TAF12	0.721146795693171	0.958298432697805	0.599116942936952	1	0.646786850408318	0.953066740187266	0.813023402595222	0.273671114288101	0.315661846985303	0.99976778493818	0.539352288307121
chr1	28714032	28714807	775	+	utr3	GMEB1	0.402759826775478	0.889491894869326	0.333649257052544	1	0.404246146383036	0.884664852557578	0.594360691209529	0.22818066322736	0.408531021633374	0.99976778493818	0.366180027982169
chr1	28715096	28715291	195	+	utr3	GMEB1	0.118967045358197	0.862856994543695	0.0662676173448871	1	0.0729130310874365	0.805807828996201	1.43852916665466	0.22818066322736	0.408531021633374	0.99976778493818	1.2103485034273
chr1	28742488	28743164	676	+	exon	YTHDF2	0.256364049202953	0.869749051764034	0.219794817164763	1	0.338489847500035	0.866724484283142	0.875011309745721	0.21590376281574	0.379610367798075	0.99976778493818	0.659107546929981
chr1	28743268	28743835	567	+	exon	YTHDF2	0.0838075658554641	0.862856994543695	0.0842893080793334	1	0.0931762712452998	0.811725701343075	0.936513149568756	0.21590376281574	0.379610367798075	0.99976778493818	0.720609386753016
chr1	28769001	28769155	154	+	utr3	YTHDF2	0.422618017503248	0.892394894979984	0.34986749295907	1	0.302085237128132	0.857231116937417	1.10218416652141	0.21590376281574	0.379610367798075	0.99976778493818	0.88628040370567
chr1	28987382	28987834	452	+	utr5	EPB41	0.433620209831324	0.894578341960625	0.355148081067568	1	0.654881645851877	0.955274019739582	0.659464001333254	0.330281703414472	0.203890602006522	0.960014882178135	0.329182297918782
chr1	28993317	28993468	151	+	utr5	EPB41	0.510891395588953	0.914662305698254	0.416596630909082	1	0.565574245027253	0.933437064778391	0.673397547139883	0.330281703414472	0.203890602006522	0.960014882178135	0.343115843725411
chr1	29053192	29053297	105	+	exon	EPB41	0.0732664027600898	0.862856994543695	0.0795018028572273	1	0.0137785048210387	0.769669254278815	-0.556601698726993	0.330281703414472	0.203890602006522	0.960014882178135	-0.886883402141465
chr1	29064925	29065081	156	+	exon	EPB41	0.301588870367663	0.872614364690373	0.33467568712453	1	0.178423641330352	0.823928415754551	-0.209305159010693	0.330281703414472	0.203890602006522	0.960014882178135	-0.539586862425164
chr1	29117201	29117302	101	+	utr3	EPB41	0.438006752901325	0.895564175474215	0.327843509816185	1	0.362275124628825	0.874956140777081	0.653971284062086	0.330281703414472	0.203890602006522	0.960014882178135	0.323689580647615
chr1	29118831	29119016	185	+	utr3	EPB41	0.0701947270298169	0.862856994543695	0.0840989985743612	1	0.13416038489575	0.812259244762076	-0.110727976073015	0.330281703414472	0.203890602006522	0.960014882178135	-0.441009679487487
chr1	29119624	29119746	122	-	utr3	TMEM200B	0.489030648224709	0.910185164112843	0.344092353030834	1	0.377235589004516	0.877646257708577	0.676376386943768	0.980815899947672	0.508344470649009	NA	-0.304439513003904
chr1	29147846	29149247	1401	-	utr3	SRSF4	0.181338639384022	0.862856994543695	0.30690311778721	1	0.267380591472525	0.850135758494134	-0.297830452210643	0.165046300543068	0.482065405410864	0.99976778493818	-0.462876752753711
chr1	29154748	29154950	202	-	utr3	SRSF4	0.775665950221517	0.966018630484566	0.644701491877656	1	0.807972268549654	0.983718238613929	0.367880027862059	0.165046300543068	0.482065405410864	0.99976778493818	0.202833727318992
chr1	29179062	29179169	107	-	intron	SRSF4	0.540373308645416	0.921750414963212	0.443064612858463	1	0.480684620995431	0.906497446625143	0.937914642940132	0.165046300543068	0.482065405410864	0.99976778493818	0.772868342397065
chr1	29193230	29193590	360	-	utr3	MECR	0.113473208556885	0.862856994543695	0.0592387443296598	1	0.0435745083003415	0.804912893391234	1.29445602269557	0.216740236825197	0.430820783559949	0.99976778493818	1.07771578587037
chr1	29193778	29194129	351	-	utr3	MECR	0.802952829314667	0.971522427482453	0.888358506761633	1	0.976753909208679	0.994993008435081	0.185816159992587	0.216740236825197	0.430820783559949	0.99976778493818	-0.0309240768326106
chr1	30718991	30719110	119	-	exon	MATN1	0.92927095987883	0.991370490582898	0.869012823506783	1	0.920024508079432	0.994993008435081	-0.136510063458357	-0.232666536207054	0.836928646676282	0.99976778493818	0.0961564727486963
chr1	30732499	30732930	431	-	utr3	LAPTM5	0.156758776625271	0.862856994543695	0.265943761688964	1	0.379176243323009	0.878486536817951	-0.990413481169738	-0.599662084368306	0.0173514209412406	0.316651966480983	-0.390751396801432
chr1	30733851	30733968	117	-	exon	LAPTM5	0.0795300091116042	0.862856994543695	0.137009016768159	1	0.134232979599379	0.812259244762076	-1.18885438910718	-0.599662084368306	0.0173514209412406	0.316651966480983	-0.589192304738878
chr1	30739004	30739128	124	-	exon	LAPTM5	0.0636925762427158	0.862856994543695	0.116195614524609	1	0.107005652715492	0.811725701343075	-1.26360547712489	-0.599662084368306	0.0173514209412406	0.316651966480983	-0.663943392756588
chr1	30739874	30740005	131	-	exon	LAPTM5	0.191422202108024	0.862856994543695	0.282303120001784	1	0.230385427201562	0.840634421315691	-1.11349513845062	-0.599662084368306	0.0173514209412406	0.316651966480983	-0.513833054082313
chr1	30757685	30757831	146	-	utr5	LAPTM5	0.461698504924417	0.904808435838219	0.553663457238173	1	0.39964687355139	0.884294224861392	-1.09357908751559	-0.599662084368306	0.0173514209412406	0.316651966480983	-0.493917003147282
chr1	30933095	30933379	284	-	utr3	PUM1	0.842764330983456	0.978156729658719	0.716035028520432	1	0.802323973532734	0.982259852979848	0.301052549537387	0.0942713843373738	0.715555738408739	0.99976778493818	0.206781165200013
chr1	30964735	30964918	183	-	exon	PUM1	0.750462740452008	0.96211947556751	0.622930337808009	1	0.794578897817483	0.981698074300271	0.353784402477378	0.0942713843373738	0.715555738408739	0.99976778493818	0.259513018140004
chr1	30995118	30995263	145	-	utr3	PUM1	0.598746599681311	0.935051145532103	0.698707859837952	1	0.454647965308745	0.900101477646472	-0.0489730099260214	0.0942713843373738	0.715555738408739	0.99976778493818	-0.143244394263395
chr1	31059238	31059640	402	-	utr5	PUM1	0.627790899347555	0.939749398286559	0.513659825514123	1	0.835790501407701	0.98970215692132	0.592571833448824	0.0942713843373738	0.715555738408739	0.99976778493818	0.49830044911145
chr1	31259873	31260164	291	-	utr3	SNRNP40	0.272924402179448	0.869749051764034	0.234981446643046	1	0.162754375430659	0.821641866845123	0.595759491663241	0.13288037338927	0.590278978897183	0.99976778493818	0.462879118273972
chr1	31296656	31296756	100	-	utr5	SNRNP40	0.683725592258598	0.949717127571323	0.756920017873567	1	0.966629453840297	0.994993008435081	0.375069999438718	0.13288037338927	0.590278978897183	0.99976778493818	0.242189626049448
chr1	31364005	31364423	418	+	utr3	ZCCHC17	0.926233639105137	0.990855664969552	0.943963435478443	1	0.888689283174071	0.994993008435081	0.199234209708139	0.11427062935912	0.689096489116644	0.99976778493818	0.0849635803490197
chr1	31364485	31364670	185	+	utr3	ZCCHC17	0.921926666086876	0.990855664969552	0.791901419869259	1	0.844724050439119	0.990894626819036	0.4753263060555	0.11427062935912	0.689096489116644	0.99976778493818	0.361055676696381
chr1	31432949	31433090	141	+	exon	SERINC2	0.46537828495019	0.905551864686422	0.5077979795423	1	0.503408138951703	0.916338679025217	-1.97219079456062	-1.77068009615472	2.71885747571884e-10	8.53268104463094e-08	-0.201510698405902
chr1	31434040	31434621	581	+	utr3	SERINC2	0.692550029500017	0.951087144404733	0.791267989371583	1	0.875733008964376	0.994993008435081	-1.97113722357166	-1.77068009615472	2.71885747571884e-10	8.53268104463094e-08	-0.200457127416938
chr1	31506263	31506415	152	+	exon	LINC01225	0.424232716775626	0.892602215831469	0.321679950028555	1	0.0738348480523419	0.805807828996201	-1.85168187265741	-2.39293684857919	0.00221629976018826	0.0795601679944186	0.541254975921781
chr1	31507601	31507725	124	+	exon	LINC01225	0.928762659395564	0.991259336301443	0.838948111108672	1	0.336354826275247	0.865508312428568	-2.06097321773835	-2.39293684857919	0.00221629976018826	0.0795601679944186	0.331963630840848
chr1	31510980	31511112	132	+	intergenic	NA	0.904298825078669	0.987688115846714	0.966996889141529	1	0.607833405584897	0.941870905367926	-2.15165253141982	NA	NA	NA	NA
chr1	31514440	31514551	111	+	intergenic	NA	0.679586161004522	0.949068391113605	0.587711999520624	1	0.203042622945148	0.831272786388049	-1.49461948729967	NA	NA	NA	NA
chr1	31515436	31515541	105	+	intergenic	NA	0.250969856160647	0.869749051764034	0.202395084954723	1	0.0185817000897338	0.775865276410296	-1.29623895896804	NA	NA	NA	NA
chr1	31515618	31515735	117	+	intergenic	NA	0.860144027642278	0.980102600206459	0.777745742468002	1	0.505748805280226	0.91691663954517	-1.84197528246266	NA	NA	NA	NA
chr1	31518501	31518621	120	+	intergenic	NA	0.147843187263918	0.862856994543695	0.103977385671066	1	0.00946672771340011	0.759662443356007	-1.09435966798275	NA	NA	NA	NA
chr1	31521987	31522241	254	+	intergenic	NA	0.26756884889312	0.869749051764034	0.235844170305186	1	0.0112858150177044	0.760155946419619	-1.49485309858777	NA	NA	NA	NA
chr1	31523073	31523190	117	+	intergenic	NA	0.113737599992391	0.862856994543695	0.0856683422254301	1	0.000105965441213332	0.129477995224779	-1.33626845003161	NA	NA	NA	NA
chr1	31523903	31524161	258	+	intergenic	NA	0.177644589386605	0.862856994543695	0.131721956373536	1	0.00265961768734528	0.637571597327251	-1.3679793503813	NA	NA	NA	NA
chr1	31536208	31536308	100	+	intergenic	NA	0.847535689234266	0.978192405204111	0.771783086978111	1	0.339417118647468	0.867115595261935	-1.68302604665358	NA	NA	NA	NA
chr1	31536473	31536670	197	+	intergenic	NA	0.601489953650859	0.935848579641876	0.481644687906324	1	0.189518486413074	0.8269985723951	-1.93027237358579	NA	NA	NA	NA
chr1	31540896	31541352	456	+	intergenic	NA	0.241466906291477	0.869617865479996	0.0571560802318078	1	0.000308183513204454	0.241806675577398	-1.31186314817744	NA	NA	NA	NA
chr1	31630004	31630855	851	-	utr3	PEF1	0.221264521798822	0.865042123305425	0.208124571465248	1	0.330273189170813	0.864458331137961	0.411660831782509	-0.125694939690867	0.627979343483592	0.99976778493818	0.537355771473375
chr1	31908713	31908973	260	-	utr3	PTP4A2	0.476529585231197	0.907535426312259	0.41337053581224	1	0.462211098310435	0.902705440040059	0.286032010807597	-0.000547702804000326	0.998218829504374	0.999942109745461	0.286579713611598
chr1	31919470	31919611	141	-	utr5	PTP4A2	0.437168737660407	0.895058172359871	0.350665739338474	1	0.50420141695675	0.916338679025217	0.484651532650655	-0.000547702804000326	0.998218829504374	0.999942109745461	0.485199235454655
chr1	32013863	32014096	233	+	utr5	KHDRBS1	0.186597357460605	0.862856994543695	0.186625920524674	1	0.388338314506932	0.880159744002614	-2.03000577173223	0.0698685408426862	0.77019345174472	0.99976778493818	-2.09987431257492
chr1	32030240	32030365	125	+	exon	KHDRBS1	0.400027283348127	0.889491894869326	0.484087764851907	1	0.446974233540788	0.896068494934438	-0.442025848812699	0.0698685408426862	0.77019345174472	0.99976778493818	-0.511894389655385
chr1	32031480	32031580	100	+	exon	KHDRBS1	0.2308862904923	0.868639917786922	0.302163492652007	1	0.202174789799463	0.831272786388049	-0.337689677451096	0.0698685408426862	0.77019345174472	0.99976778493818	-0.407558218293782
chr1	32033126	32033239	113	+	exon	KHDRBS1	0.232156678466362	0.86916009214463	0.30500746845115	1	0.240562852998675	0.844180257301014	-0.216739607139991	0.0698685408426862	0.77019345174472	0.99976778493818	-0.286608147982678
chr1	32037786	32038013	227	+	exon	KHDRBS1	0.062081513702909	0.862856994543695	0.0911192422930573	1	0.127650158436321	0.812259244762076	-0.9728169012271	0.0698685408426862	0.77019345174472	0.99976778493818	-1.04268544206979
chr1	32042499	32042711	212	+	utr3	KHDRBS1	0.777209219462666	0.966207748773325	0.665499268524842	1	0.733024809961693	0.967852762905166	0.289158486484081	0.0698685408426862	0.77019345174472	0.99976778493818	0.219289945641395
chr1	32091784	32091926	142	+	utr3	TMEM39B	0.0955455773994743	0.862856994543695	0.0777712752198595	1	0.142828485513763	0.815189228538935	-1.17391846803248	-0.248328852926096	0.379675749144665	0.99976778493818	-0.925589615106386
chr1	32102497	32102802	305	+	utr3	TMEM39B	0.469418423315094	0.905895579888252	0.554227749309566	1	0.835529001684479	0.98970215692132	-0.288980604196026	-0.248328852926096	0.379675749144665	0.99976778493818	-0.0406517512699291
chr1	32154566	32154677	111	+	exon	KPNA6	0.930863388942975	0.991615295572903	0.835465120060655	1	0.890320285717038	0.994993008435081	0.338337605174674	0.318534768936583	0.24228244417774	0.985649964233379	0.019802836238091
chr1	32169865	32170018	153	+	utr3	KPNA6	0.361424915182342	0.884585067550255	0.256046553303216	1	0.508351725023725	0.917723532139528	0.722242058565198	0.318534768936583	0.24228244417774	0.985649964233379	0.403707289628615
chr1	32170678	32170781	103	+	utr3	KPNA6	0.322603531630895	0.875384489076696	0.217078652630236	1	0.30646743652614	0.858190683554704	1.01608428280459	0.318534768936583	0.24228244417774	0.985649964233379	0.697549513868005
chr1	32170849	32171213	364	+	utr3	KPNA6	0.722506855343673	0.958298432697805	0.600851447127976	1	0.938898333362986	0.994993008435081	0.597248221637753	0.318534768936583	0.24228244417774	0.985649964233379	0.278713452701171
chr1	32172137	32172367	230	+	utr3	KPNA6	0.932368885705247	0.991846594984148	0.826864063783111	1	0.892940308398218	0.994993008435081	0.429626428400704	0.318534768936583	0.24228244417774	0.985649964233379	0.111091659464121
chr1	32176019	32176279	260	+	utr3	KPNA6	0.393461428252253	0.889491894869326	0.308713852806097	1	0.377595939959774	0.877646257708577	0.967685264781743	0.318534768936583	0.24228244417774	0.985649964233379	0.64915049584516
chr1	32180276	32180459	183	+	utr5	TXLNA	0.321003390970596	0.874806099266036	0.35897244939614	1	0.420222420393041	0.888314564753186	0.112542341926378	0.286478104844484	0.218304217417286	0.965537511217049	-0.173935762918107
chr1	32181221	32181601	380	+	exon	TXLNA	0.4643227961718	0.905551864686422	0.581197666507679	1	0.602880202366992	0.941184580673742	0.294207659650355	0.286478104844484	0.218304217417286	0.965537511217049	0.00772955480587034
chr1	32187882	32188035	153	+	exon	TXLNA	0.426669699338711	0.893301464888795	0.489600569906022	1	0.491181615623416	0.910932187364783	0.0123452865653643	0.286478104844484	0.218304217417286	0.965537511217049	-0.27413281827912
chr1	32190003	32190184	181	+	exon	TXLNA	0.05160452473956	0.862856994543695	0.0506578788245419	1	0.0833975082007811	0.811725701343075	-0.654001796832833	0.286478104844484	0.218304217417286	0.965537511217049	-0.940479901677318
chr1	32192259	32192412	153	+	exon	TXLNA	0.265319227830513	0.869749051764034	0.294304214423911	1	0.310501805793406	0.860283511878848	-0.191344867544163	0.286478104844484	0.218304217417286	0.965537511217049	-0.477822972388648
chr1	32192597	32192708	111	+	exon	TXLNA	0.417915563763357	0.891304732798133	0.468359608075021	1	0.476180594718669	0.905221141609771	-0.0179029240534235	0.286478104844484	0.218304217417286	0.965537511217049	-0.304381028897908
chr1	32193146	32193267	121	+	exon	TXLNA	0.476986377639284	0.907580035734024	0.540001358466433	1	0.535437628270011	0.924775763505196	-0.00403300378589872	0.286478104844484	0.218304217417286	0.965537511217049	-0.290511108630383
chr1	32194012	32194124	112	+	exon	TXLNA	0.636079988055732	0.941099543570996	0.720800537028936	1	0.64526114701545	0.952715610346251	0.251836051939845	0.286478104844484	0.218304217417286	0.965537511217049	-0.0346420529046397
chr1	32194833	32195442	609	+	utr3	TXLNA	0.854605135478414	0.979440526488408	0.730112048209308	1	0.80107954861735	0.982030892852073	0.354773714794955	0.286478104844484	0.218304217417286	0.965537511217049	0.0682956099504711
chr1	32201844	32202028	184	+	utr5	CCDC28B	0.383143888631537	0.887606890640213	0.421664908904798	1	0.767598771403669	0.975485085236984	-0.100018216900884	0.207748790600682	0.507461079501039	0.99976778493818	-0.307767007501566
chr1	32203841	32203962	121	+	exon	CCDC28B	0.115403742394514	0.862856994543695	0.101788224395955	1	0.163311189209542	0.822439237248056	-0.691781060613771	0.207748790600682	0.507461079501039	0.99976778493818	-0.899529851214453
chr1	32204172	32204342	170	+	utr3	CCDC28B	0.53933350462771	0.921423464150536	0.604551771298802	1	0.698787692231738	0.96277018159794	-0.110040079195808	0.207748790600682	0.507461079501039	0.99976778493818	-0.31778886979649
chr1	32205112	32205230	118	+	utr3	CCDC28B	0.817643120129021	0.974539873540927	0.856915650340314	1	0.845435742358772	0.991087663262744	-0.217393157110392	0.207748790600682	0.507461079501039	0.99976778493818	-0.425141947711074
chr1	32206519	32206713	194	-	exon	RP4-622L5.7	0.21603634802841	0.864188589448952	0.203113273156928	1	0.352940845752887	0.871358920169162	-0.185016912724191	-1.46070128448483	0.391218336027647	NA	1.27568437176064
chr1	32207289	32208286	997	+	utr3	IQCC	0.349564181870776	0.880777510286396	0.281289165186854	1	0.311744444382401	0.860283511878848	0.777017322709078	0.179573051157196	0.589824426637582	0.99976778493818	0.597444271551881
chr1	32216241	32216858	617	-	utr3	TMEM234	0.497950398854125	0.913343101883975	0.398723619865046	1	0.42180665355508	0.888460367440178	0.463506819838574	-0.100145232706021	0.757440727704487	0.99976778493818	0.563652052544595
chr1	32231409	32231555	146	+	utr3	EIF3I	0.215477205940769	0.864055670642604	0.310559067586349	1	0.543292786737687	0.926717266224236	-0.269945885746755	-0.0477476887037413	0.839176133053361	0.99976778493818	-0.222198197043014
chr1	32327305	32327426	121	+	exon	HDAC1	0.332887951816897	0.877788479169431	0.238346466750454	1	0.322877386234613	0.86256161073007	0.818753900343587	0.115186257118693	0.64371515299665	0.99976778493818	0.703567643224894
chr1	32329758	32329921	163	+	exon	HDAC1	0.979654072622305	0.998621423455944	0.915880874470026	1	0.811563603563792	0.984127752390337	0.576878837708691	0.115186257118693	0.64371515299665	0.99976778493818	0.461692580589998
chr1	32331625	32331776	151	+	exon	HDAC1	0.10149267106003	0.862856994543695	0.137787087258149	1	0.058149661860354	0.804912893391234	-0.461731610787751	0.115186257118693	0.64371515299665	0.99976778493818	-0.576917867906444
chr1	32332043	32332304	261	+	exon	HDAC1	0.11882937697478	0.862856994543695	0.18485313783403	1	0.162832441438895	0.82165877569755	-0.557475546096702	0.115186257118693	0.64371515299665	0.99976778493818	-0.672661803215395
chr1	32332629	32332731	102	+	exon	HDAC1	0.202778299377224	0.862856994543695	0.248743716793834	1	0.0995688347363797	0.811725701343075	-0.490697185182555	0.115186257118693	0.64371515299665	0.99976778493818	-0.605883442301248
chr1	32334317	32335158	841	-	utr3	MARCKSL1	0.309137510463338	0.873154468450983	0.417059094830326	1	0.242740660792231	0.844915403263178	-0.871124679604312	-0.319372221800868	0.223549200675666	0.966065205441811	-0.551752457803444
chr1	32335958	32336133	175	-	utr5	MARCKSL1	0.909528661543549	0.989231889632067	0.833122815390976	1	0.853781315910041	0.993008018682563	-1.42376435516462	-0.319372221800868	0.223549200675666	0.966065205441811	-1.10439213336375
chr1	32362419	32362663	244	+	utr5	TSSK3	0.924034530715407	0.990855664969552	0.795147072139937	1	0.736413272856395	0.968821649878496	0.653804980305515	0.675280214586279	0.138872921403268	0.864325366894797	-0.0214752342807645
chr1	32363548	32363805	257	+	utr5	TSSK3	0.941677776600119	0.994052261263071	0.939147855382467	1	0.911983970048379	0.994993008435081	0.381698888168713	0.675280214586279	0.138872921403268	0.864325366894797	-0.293581326417566
chr1	32365380	32365534	154	-	utr3	BSDC1	0.593498658748802	0.933541906297506	0.649990278456339	1	0.639249007679013	0.950521579225244	-0.205384540470755	0.356490581563528	0.140708361783768	0.868413183653249	-0.561875122034283
chr1	32366392	32366723	331	-	utr3	BSDC1	0.714515261062126	0.956042646302275	0.834963462707634	1	0.78939252908739	0.980736034819684	0.372255422130306	0.356490581563528	0.140708361783768	0.868413183653249	0.0157648405667782
chr1	32368406	32368614	208	-	utr3	BSDC1	0.519313114190541	0.915964297485151	0.399029214093635	1	0.488358814744042	0.909994106592526	0.437461352019011	0.356490581563528	0.140708361783768	0.868413183653249	0.0809707704554833
chr1	32376249	32376769	520	-	utr3	BSDC1	0.577838995347819	0.930390913573833	0.691049419253809	1	0.830896116923943	0.989249144476283	0.415124518965337	0.356490581563528	0.140708361783768	0.868413183653249	0.0586339374018088
chr1	32621855	32621955	100	-	utr3	ZBTB8OS	0.67568870359859	0.948895843572329	0.583241722354582	1	0.436775028102496	0.891079398437292	0.636668827415654	0.205560827359705	0.450095943350314	0.99976778493818	0.431108000055949
chr1	32651857	32652004	147	+	utr5	RBBP4	0.520672876873511	0.916222691238927	0.600933489126296	1	0.427410241684671	0.889255723711358	-0.56481451976039	0.284552904799594	0.283204159580307	0.99976778493818	-0.849367424559984
chr1	32679639	32679867	228	+	utr3	RBBP4	0.343289385800488	0.879735697327822	0.276578179348827	1	0.393630818455813	0.881787184208676	0.714548566685903	0.284552904799594	0.283204159580307	0.99976778493818	0.429995661886309
chr1	32685910	32686108	198	+	utr3	RBBP4	0.178631043192229	0.862856994543695	0.117739511682485	1	0.146709084857524	0.816660709942001	1.25970758721838	0.284552904799594	0.283204159580307	0.99976778493818	0.975154682418786
chr1	32770019	32770235	216	+	exon	KIAA1522	0.947335279585387	0.995160392694071	0.837952091317381	1	0.360866369317539	0.874451318122375	-1.03161782320312	-0.924779725539913	0.0046412177670718	0.133890729260945	-0.106838097663203
chr1	32771989	32772401	412	+	exon	KIAA1522	0.793953811039958	0.970250019523875	0.890762072484239	1	0.980506575841082	0.994993008435081	-0.795039722040875	-0.924779725539913	0.0046412177670718	0.133890729260945	0.129740003499038
chr1	32772813	32773000	187	+	utr3	KIAA1522	0.852217955224977	0.979068965765616	0.943565518776384	1	0.811899630871611	0.984127752390337	-0.821247964822291	-0.924779725539913	0.0046412177670718	0.133890729260945	0.103531760717621
chr1	32775468	32775656	188	-	utr3	YARS	0.306159014211373	0.873154468450983	0.29939264145922	1	0.0395550811981856	0.800473400699645	0.744046334575979	0.109074875271786	0.690320953769108	0.99976778493818	0.634971459304193
chr1	32775721	32776140	419	-	utr3	YARS	0.765790887706793	0.964309786175961	0.729286468863201	1	0.325680052551795	0.864091695118155	0.292568360413526	0.109074875271786	0.690320953769108	0.99976778493818	0.183493485141739
chr1	32780119	32780345	226	-	exon	YARS	0.935166069182461	0.992645801523257	0.976423789932633	1	0.677727373316524	0.959609603995084	0.126802932376699	0.109074875271786	0.690320953769108	0.99976778493818	0.0177280571049126
chr1	32782482	32782592	110	-	exon	YARS	0.384572984066613	0.887842893639384	0.449270691177005	1	0.578689563490567	0.936456927900981	-0.315760316475856	0.109074875271786	0.690320953769108	0.99976778493818	-0.424835191747642
chr1	32786993	32787093	100	-	exon	YARS	0.575762985241706	0.930390913573833	0.64338246114228	1	0.779928878930384	0.978329417648519	-0.105090079764962	0.109074875271786	0.690320953769108	0.99976778493818	-0.214164955036748
chr1	32810997	32811116	119	-	exon	YARS	0.231390162741206	0.868669009735295	0.27998343909781	1	0.477663409643775	0.905221141609771	-0.411434455528962	0.109074875271786	0.690320953769108	0.99976778493818	-0.520509330800748
chr1	32817209	32817351	142	-	utr5	YARS	0.325191409142582	0.875926905362683	0.365055426143556	1	0.949974122626844	0.994993008435081	-0.723029959640527	0.109074875271786	0.690320953769108	0.99976778493818	-0.832104834912313
chr1	32826064	32826796	732	+	utr5	S100PBP	0.104375714932617	0.862856994543695	0.0973255388049121	1	0.182385953809971	0.823928415754551	1.10997955168708	0.41376391713211	0.0738059170353864	0.681561283795791	0.69621563455497
chr1	32855899	32856041	142	+	utr3	S100PBP	0.866835987597415	0.980724533248847	0.97500105652047	1	0.923452816355429	0.994993008435081	0.227593284497363	0.41376391713211	0.0738059170353864	0.681561283795791	-0.186170632634746
chr1	32894639	32894933	294	+	utr3	HPCA	0.462257367510011	0.904949183491186	0.554843056613105	1	0.972232669395391	0.994993008435081	-0.427484158281205	-0.823313969019493	0.507797252580561	0.99976778493818	0.395829810738288
chr1	32895623	32895775	152	-	exon	TMEM54	0.0664347137353852	0.862856994543695	0.0715394651065141	1	0.0950559042705679	0.811725701343075	-1.29360147320533	-0.379956013793659	0.215274545971154	0.962506055603601	-0.913645459411673
chr1	32898195	32898318	123	+	exon	HPCA	0.0282769523309878	0.862856994543695	0.0205697174402744	1	0.0206678535552156	0.775865276410296	-2.33254070477849	-0.823313969019493	0.507797252580561	0.99976778493818	-1.509226735759
chr1	32936735	32937297	562	-	utr3	RNF19B	0.267933817932444	0.869749051764034	0.241781326547471	1	0.172889783690346	0.823884792130978	-0.0676258895377827	-0.621630907144295	0.028025291326082	0.42248024689748	0.554005017606512
chr1	32964104	32964272	168	-	exon	RNF19B	0.825186775443756	0.976424451031796	0.898888764786567	1	0.761810267933044	0.974346405352238	-1.34760217139399	-0.621630907144295	0.028025291326082	0.42248024689748	-0.725971264249697
chr1	33008082	33008531	449	-	utr3	AK2	0.493975510723917	0.911857020075551	0.483960771401657	1	0.0957587069216479	0.811725701343075	0.0720473778488368	-0.223049547289933	0.345569078561351	0.99976778493818	0.29509692513877
chr1	33008571	33008906	335	-	utr3	AK2	0.760461010405446	0.963060380742787	0.835941730581208	1	0.767308677706292	0.975485085236984	-0.322880039878585	-0.223049547289933	0.345569078561351	0.99976778493818	-0.0998304925886524
chr1	33009162	33009268	106	-	utr3	AK2	0.701199207312123	0.953727050446897	0.640895292505076	1	0.492134567545944	0.911626448661889	0.231033522295853	-0.223049547289933	0.345569078561351	0.99976778493818	0.454083069585786
chr1	33009697	33009876	179	-	utr3	AK2	0.530769175951575	0.918783363117985	0.650894897221433	1	0.867989301627352	0.994465646012974	-0.17357369498437	-0.223049547289933	0.345569078561351	0.99976778493818	0.0494758523055631
chr1	33010239	33010384	145	-	utr3	AK2	0.105420088010387	0.862856994543695	0.189489706435237	1	0.365590089178508	0.875471907675424	-0.733018063261959	-0.223049547289933	0.345569078561351	0.99976778493818	-0.509968515972026
chr1	33010681	33010849	168	-	utr3	AK2	0.124926134777991	0.862856994543695	0.188312609649103	1	0.243536168155061	0.844936557325021	-0.96598213442178	-0.223049547289933	0.345569078561351	0.99976778493818	-0.742932587131847
chr1	33013100	33013429	329	-	utr3	AK2	0.935434104921947	0.992654076282574	0.820754317346735	1	0.809288098109421	0.983788798208026	-0.133415823002716	-0.223049547289933	0.345569078561351	0.99976778493818	0.089633724287217
chr1	33036742	33036854	112	-	utr5	AK2	0.789212945044783	0.969230086003643	0.905970957512189	1	0.826710769647268	0.988395123140272	-0.584068483051095	-0.223049547289933	0.345569078561351	0.99976778493818	-0.361018935761162
chr1	33118364	33118598	234	+	exon	AZIN2	0.32388904419217	0.875926905362683	0.352962127749511	1	0.780450624521974	0.978449095240625	-1.85758952374533	-1.29649064601072	9.56802022118469e-05	0.00660608009471328	-0.561098877734613
chr1	33119067	33119474	407	+	exon	AZIN2	0.439030661876529	0.895807845123991	0.483832062595782	1	0.902740098767608	0.994993008435081	-1.6166068407038	-1.29649064601072	9.56802022118469e-05	0.00660608009471328	-0.320116194693074
chr1	33120035	33120393	358	+	utr3	AZIN2	0.88176798720622	0.982759936333851	0.802502618535236	1	0.165641406240058	0.8235060698767	-1.32279724382344	-1.29649064601072	9.56802022118469e-05	0.00660608009471328	-0.026306597812717
chr1	33280180	33280372	192	+	exon	ZNF362	0.614303281581359	0.937620798203127	0.667975575438185	1	0.756713031794539	0.972525112268549	-1.27873681914538	-0.564012622475576	0.0833084147109657	0.718986330795097	-0.714724196669801
chr1	33281597	33281735	138	+	exon	ZNF362	0.0440862157009557	0.862856994543695	0.0303403905824606	1	0.0511794171012719	0.804912893391234	-1.93688225752222	-0.564012622475576	0.0833084147109657	0.718986330795097	-1.37286963504664
chr1	33298996	33299310	314	+	utr3	ZNF362	0.949581298112928	0.995396944392938	0.82867475845663	1	0.60771101728442	0.941870905367926	-0.699213502174658	-0.564012622475576	0.0833084147109657	0.718986330795097	-0.135200879699082
chr1	33299390	33299820	430	+	utr3	ZNF362	0.492788949099007	0.911087309815285	0.395162497013716	1	0.416080811525846	0.887726964563745	-0.179281062869617	-0.564012622475576	0.0833084147109657	0.718986330795097	0.384731559605959
chr1	33299972	33300122	150	+	utr3	ZNF362	0.191476014221185	0.862856994543695	0.183444856746111	1	0.725480404934994	0.966803316689127	-1.42744991649203	-0.564012622475576	0.0833084147109657	0.718986330795097	-0.86343729401645
chr1	33323738	33324199	461	-	utr3	PHC2	0.11590677445502	0.862856994543695	0.155159081709127	1	0.203979536000702	0.831272786388049	-1.06268405183953	-0.569616559504246	0.0207025232417651	0.353804755698581	-0.493067492335287
chr1	33324668	33325051	383	-	utr3	PHC2	0.437738912650745	0.895392314075858	0.556953445884108	1	0.61379716237502	0.943786022920581	-0.862694394553817	-0.569616559504246	0.0207025232417651	0.353804755698581	-0.293077835049571
chr1	33334169	33334278	109	-	utr5	PHC2	0.631959678428713	0.940487278049018	0.669235661194368	1	0.624295921678838	0.946230311898281	-1.25900189216037	-0.569616559504246	0.0207025232417651	0.353804755698581	-0.689385332656122
chr1	33479294	33479438	144	+	exon	ZSCAN20	0.963131897713625	0.997551206890514	0.976363111826296	1	0.795651119586085	0.981813067965854	0.492305853744522	0.183330651677273	0.575350828488597	0.99976778493818	0.308975202067248
chr1	33491162	33491418	256	+	exon	ZSCAN20	0.495556182848553	0.912681798446786	0.381844609033012	1	0.533884406315928	0.924053326098776	0.794128782728971	0.183330651677273	0.575350828488597	0.99976778493818	0.610798131051698
chr1	33491478	33491623	145	+	exon	ZSCAN20	0.926157058803741	0.990855664969552	0.946738896171419	1	0.680982721865091	0.960136733843484	0.00829044332598468	0.183330651677273	0.575350828488597	0.99976778493818	-0.175040208351289
chr1	33493373	33493553	180	+	exon	ZSCAN20	0.689787331438271	0.950414605350591	0.672981477346001	1	0.712110385798728	0.964676254076203	0.553950242984914	0.183330651677273	0.575350828488597	0.99976778493818	0.37061959130764
chr1	33494391	33494592	201	+	exon	ZSCAN20	0.551618235086388	0.924521519606575	0.549684286416382	1	0.691865154154408	0.961765645726434	0.13693120652857	0.183330651677273	0.575350828488597	0.99976778493818	-0.0463994451487034
chr1	33494879	33495033	154	+	exon	ZSCAN20	0.698432910934613	0.952857509155961	0.562310824130272	1	0.670725966322877	0.958399070692949	0.289161696836488	0.183330651677273	0.575350828488597	0.99976778493818	0.105831045159214
chr1	34855335	34855910	575	-	utr3	SMIM12	0.348910886620013	0.880777510286396	0.331636277046941	1	0.216285664186973	0.837689701746186	0.531635420818181	0.0552949861899794	0.841498567038239	0.99976778493818	0.476340434628201
chr1	34976327	34976526	199	-	exon	RP11-244H3.1	0.952237786679374	0.996159851104073	0.847132822049337	1	0.887730937861425	0.994993008435081	0.440067704888384	0.673153607765236	0.0443253749301222	0.546317276236092	-0.233085902876852
chr1	34981921	34982022	101	-	utr3	RP11-244H3.4	0.986173678215312	0.998968721282022	0.86514687823617	1	0.815616881448118	0.984940994647988	0.360176801092176	NA	NA	NA	NA
chr1	34987186	34987555	369	-	exon	ZMYM6	0.129204108615326	0.862856994543695	0.0872528048269224	1	0.0447555733211067	0.804912893391234	1.61886586840786	0.294772957765845	0.285076299562589	0.99976778493818	1.32409291064201
chr1	34988066	34988167	101	-	exon	ZMYM6	0.447152916313263	0.899079296796869	0.312105476386702	1	0.299641246826612	0.856711639167789	1.64160429170097	0.294772957765845	0.285076299562589	0.99976778493818	1.34683133393512
chr1	34988389	34988523	134	-	exon	ZMYM6	0.0444375093522875	0.862856994543695	0.014729768959304	1	0.0438213996695275	0.804912893391234	1.59044141417274	0.294772957765845	0.285076299562589	0.99976778493818	1.29566845640689
chr1	35113032	35113533	501	+	exon	ZMYM1	0.0444857912022384	0.862856994543695	0.0295268875294306	1	0.0805169195748581	0.810769360882204	1.32889196347417	0.363012420059631	0.156781893820288	0.893879820513942	0.965879543414536
chr1	35113679	35114036	357	+	exon	ZMYM1	0.0308021756337131	0.862856994543695	0.0189764288249058	1	0.0288321758615656	0.788895193405563	1.37275990178344	0.363012420059631	0.156781893820288	0.893879820513942	1.00974748172381
chr1	35114110	35114303	193	+	exon	ZMYM1	0.465255460226799	0.905551864686422	0.363819525782268	1	0.331530362583502	0.86448926588621	1.21251593911643	0.363012420059631	0.156781893820288	0.893879820513942	0.849503519056796
chr1	35114819	35115394	575	+	utr3	ZMYM1	0.0272052146803818	0.862856994543695	0.0188761373756402	1	0.0200816814921974	0.775865276410296	1.5215819481477	0.363012420059631	0.156781893820288	0.893879820513942	1.15856952808806
chr1	35176426	35176528	102	-	utr3	SFPQ	0.387951261226784	0.888368548640461	0.473215094605346	1	0.800322295848609	0.981966884496831	-0.104505692411656	0.211558175471331	0.372353900252673	0.99976778493818	-0.316063867882987
chr1	35178410	35178516	106	-	exon	SFPQ	0.968835102883316	0.997823084567255	0.957309628669351	1	0.656553280910602	0.955620431890165	0.316985042236909	0.211558175471331	0.372353900252673	0.99976778493818	0.105426866765577
chr1	35184481	35184594	113	-	exon	SFPQ	0.740182730887477	0.960874949999645	0.80704796866222	1	0.888673981320225	0.994993008435081	0.128931198280921	0.211558175471331	0.372353900252673	0.99976778493818	-0.0826269771904108
chr1	35187057	35187165	108	-	exon	SFPQ	0.383039767835873	0.887606890640213	0.448436898124479	1	0.568536320282813	0.934137127168674	-0.27139760661992	0.211558175471331	0.372353900252673	0.99976778493818	-0.482955782091251
chr1	35188003	35188157	154	-	exon	SFPQ	0.379574432752971	0.887017121866746	0.48126078537418	1	0.670033928448557	0.958340819103718	-0.202995795426678	0.211558175471331	0.372353900252673	0.99976778493818	-0.414553970898009
chr1	35189050	35189155	105	-	exon	SFPQ	0.410749005492427	0.890554334499536	0.505736165764442	1	0.667069161715543	0.957344345386908	-0.19898617272156	0.211558175471331	0.372353900252673	0.99976778493818	-0.410544348192891
chr1	35189239	35189406	167	-	exon	SFPQ	0.277829751043146	0.869749051764034	0.376569112697557	1	0.454165511258419	0.899891022106008	-0.255527612894101	0.211558175471331	0.372353900252673	0.99976778493818	-0.467085788365433
chr1	35190749	35191033	284	-	exon	SFPQ	0.122572383196776	0.862856994543695	0.120046949645188	1	0.0736767340407264	0.805807828996201	0.848306763900876	0.211558175471331	0.372353900252673	0.99976778493818	0.636748588429545
chr1	35191375	35191569	194	-	exon	SFPQ	0.585367403850725	0.931094963326936	0.511542597168475	1	0.460327791919215	0.902164043209846	0.259504647493976	0.211558175471331	0.372353900252673	0.99976778493818	0.0479464720226446
chr1	35192550	35193062	512	-	utr5	SFPQ	0.584188999612765	0.931094963326936	0.656495193800298	1	0.824513906206345	0.987849358191116	-1.11506241780506	0.211558175471331	0.372353900252673	0.99976778493818	-1.3266205932764
chr1	35359003	35359384	381	-	exon	ZMYM4-AS1	0.179829280557491	0.862856994543695	0.124308876177669	1	0.332341162141732	0.864622620338661	0.775397784499533	-0.646115832062803	0.541201500975228	0.99976778493818	1.42151361656234
chr1	35381237	35381374	137	+	exon	ZMYM4	0.222922569222693	0.865403076229998	0.139818789218839	1	0.186630116025698	0.826419981799842	0.915967453960469	-0.0962050735565086	0.71075488373736	0.99976778493818	1.01217252751698
chr1	35381530	35381719	189	+	exon	ZMYM4	0.324104009232017	0.875926905362683	0.244837577111237	1	0.62833088117074	0.947050614000997	0.330490171129602	-0.0962050735565086	0.71075488373736	0.99976778493818	0.42669524468611
chr1	35419440	35420149	709	+	utr3	ZMYM4	0.0359874531197436	0.862856994543695	0.0447770824306735	1	0.0880789446955135	0.811725701343075	0.721940376016685	-0.0962050735565086	0.71075488373736	0.99976778493818	0.818145449573193
chr1	35433545	35434128	583	-	utr3	KIAA0319L	0.772836047182856	0.965198872433356	0.672072909022784	1	0.549640074061092	0.928344641360047	0.245465380925872	0.0978950537896974	0.677721941941141	0.99976778493818	0.147570327136174
chr1	35434423	35434578	155	-	utr3	KIAA0319L	0.608527306341661	0.93621456734462	0.672454408384705	1	0.813649155868969	0.984339972589046	-0.159049111067647	0.0978950537896974	0.677721941941141	0.99976778493818	-0.256944164857344
chr1	35434609	35435113	504	-	utr3	KIAA0319L	0.845052672995846	0.978192405204111	0.730918734920838	1	0.602678197859807	0.941050912662971	0.167632306832477	0.0978950537896974	0.677721941941141	0.99976778493818	0.0697372530427801
chr1	35435504	35435643	139	-	exon	KIAA0319L	0.230820761841124	0.868620544745487	0.119143610948626	1	0.199156487199601	0.831272786388049	0.61981635464436	0.0978950537896974	0.677721941941141	0.99976778493818	0.521921300854662
chr1	35437188	35437423	235	-	intron	KIAA0319L	0.595094136806721	0.934049267927582	0.643517539629819	1	0.724496519831197	0.966395693435937	-0.0815778122267682	0.0978950537896974	0.677721941941141	0.99976778493818	-0.179472866016466
chr1	35506670	35507106	436	-	exon	KIAA0319L	0.391914090885429	0.88915895068485	0.302401675829073	1	0.533642682038444	0.923977129246653	0.589986612416682	0.0978950537896974	0.677721941941141	0.99976778493818	0.492091558626985
chr1	35559075	35559188	113	+	utr5	NCDN	0.96139948645811	0.997551206890514	0.843292438509992	1	0.832011952669999	0.989259724646813	-0.651883452659971	0.0754363802576706	0.775719517012636	0.99976778493818	-0.727319832917641
chr1	35560307	35561251	944	+	exon	NCDN	0.39978258797769	0.889491894869326	0.502739351935348	1	0.802388129622594	0.982259852979848	-0.166226354075769	0.0754363802576706	0.775719517012636	0.99976778493818	-0.24166273433344
chr1	35565182	35565287	105	+	exon	NCDN	0.793625321466127	0.970250019523875	0.675139094399115	1	0.650508442086798	0.954141802842432	0.483440612374329	0.0754363802576706	0.775719517012636	0.99976778493818	0.408004232116658
chr1	35565583	35565697	114	+	utr3	NCDN	0.162552673607238	0.862856994543695	0.122946067735518	1	0.407154439623033	0.885634741349571	-1.62650178361023	0.0754363802576706	0.775719517012636	0.99976778493818	-1.7019381638679
chr1	35566240	35566548	308	+	utr3	NCDN	0.89583400057995	0.985457682257299	0.791339807605442	1	0.676065414289104	0.959026275220873	0.249483491414359	0.0754363802576706	0.775719517012636	0.99976778493818	0.174047111156689
chr1	35571586	35571732	146	-	intron	RP4-728D4.2	0.453944530610531	0.902296891076959	0.335674176813508	1	0.404393198819867	0.884664852557578	1.20075183660533	-0.102016858065515	0.750959750779346	0.99976778493818	1.30276869467085
chr1	35572560	35572992	432	-	intron	RP4-728D4.2	0.438420230501434	0.895807845123991	0.3657506991263	1	0.37794842656746	0.877646257708577	1.31670119977775	-0.102016858065515	0.750959750779346	0.99976778493818	1.41871805784326
chr1	35573583	35573720	137	-	exon	RP4-728D4.2	0.557029563699789	0.925447526239449	0.582247411443587	1	0.851192603292624	0.992512270922017	-0.716618595570299	-0.102016858065515	0.750959750779346	0.99976778493818	-0.614601737504784
chr1	35574413	35574750	337	-	exon	RP4-728D4.2	0.844343752376926	0.978192405204111	0.945670008200699	1	0.63210615702408	0.948325178862156	-0.325146384465624	-0.102016858065515	0.750959750779346	0.99976778493818	-0.223129526400108
chr1	35576255	35576355	100	-	intron	RP4-728D4.2	0.569501224825185	0.928223125088419	0.560148924185473	1	0.666313560570445	0.957165727313391	0.418372142827928	-0.102016858065515	0.750959750779346	0.99976778493818	0.520389000893444
chr1	35576416	35576813	397	-	intron	RP4-728D4.2	0.277172070904418	0.869749051764034	0.16323775770959	1	0.26664901021613	0.850035510294749	1.11223254249838	-0.102016858065515	0.750959750779346	0.99976778493818	1.21424940056389
chr1	35577093	35577777	684	-	exon	RP4-728D4.2	0.186750484496669	0.862856994543695	0.222043443380115	1	0.590529786650226	0.939346059575719	-0.625625281419398	-0.102016858065515	0.750959750779346	0.99976778493818	-0.523608423353883
chr1	35577937	35578090	153	+	intron	TFAP2E	0.866074407644828	0.980724533248847	0.944260003590287	1	0.94908378900554	0.994993008435081	0.757415058426089	0.257105379039127	0.392762851490158	0.99976778493818	0.500309679386962
chr1	35594493	35595001	508	+	utr3	TFAP2E	0.573206241697031	0.929854128415524	0.472600025145486	1	0.480428582944983	0.906240866687847	0.617923170626916	0.257105379039127	0.392762851490158	0.99976778493818	0.360817791587789
chr1	35595119	35595237	118	+	utr3	TFAP2E	0.873646932733417	0.981859909975311	0.767823152678946	1	0.901913579812206	0.994993008435081	0.530376255868375	0.257105379039127	0.392762851490158	0.99976778493818	0.273270876829248
chr1	35609332	35609445	113	-	utr5	PSMB2	0.451304114724199	0.900534397129694	0.539917728761505	1	0.507847669371095	0.91754711178722	-0.393402938970997	-0.0187173234813256	0.9368491880797	0.99976778493818	-0.374685615489671
chr1	35641399	35641506	107	-	utr5	PSMB2	0.386804840479216	0.888324904453823	0.440692265873601	1	0.632934271407804	0.948345258116702	-0.737501055740915	-0.0187173234813256	0.9368491880797	0.99976778493818	-0.718783732259589
chr1	35713921	35714878	957	-	utr3	C1orf216	0.277167404078883	0.869749051764034	0.273846632323795	1	0.109978098354491	0.811725701343075	1.27792964208688	0.612802618592696	0.0212127245452633	0.358384309548155	0.665127023494188
chr1	35715217	35715340	123	-	utr3	C1orf216	0.868049813404797	0.980873106279022	0.771806335353426	1	0.639528653862229	0.950605533659328	0.992638178451164	0.612802618592696	0.0212127245452633	0.358384309548155	0.379835559858468
chr1	35715605	35716360	755	-	utr3	C1orf216	0.748152762833919	0.961519064589155	0.640683302068967	1	0.626257422063912	0.946288243059748	0.697285461592905	0.612802618592696	0.0212127245452633	0.358384309548155	0.0844828430002091
chr1	35736335	35736503	168	-	utr3	CLSPN	0.622149860094832	0.938830449722831	0.505577327621239	1	0.480908263934358	0.906711883384297	0.767745765720185	0.194635804749604	0.451557580295455	0.99976778493818	0.573109960970581
chr1	35738054	35738155	101	-	exon	CLSPN	0.721924147209105	0.958298432697805	0.764191996128621	1	0.868574005145375	0.994465646012974	0.104891416360809	0.194635804749604	0.451557580295455	0.99976778493818	-0.0897443883887949
chr1	35739441	35739576	135	+	exon	RP11-435D7.3	0.716376865111844	0.956695908968156	0.77480840476218	1	0.852187718383782	0.992569900593014	0.0902685971296437	-0.337187077924874	0.849681592411547	NA	0.427455675054518
chr1	35751247	35751503	256	-	exon	CLSPN	0.490011305156964	0.910446632856104	0.411638072362535	1	0.331581625180508	0.86455460336127	0.721989071844823	0.194635804749604	0.451557580295455	0.99976778493818	0.527353267095219
chr1	35753820	35753980	160	-	exon	CLSPN	0.435812663215251	0.894616188596823	0.317169067174162	1	0.413467068209725	0.887101464719297	0.64346372771473	0.194635804749604	0.451557580295455	0.99976778493818	0.448827922965126
chr1	35760357	35760897	540	-	exon	CLSPN	0.0579874980698932	0.862856994543695	0.0445693693337486	1	0.0654396819019636	0.804912893391234	0.934594494658818	0.194635804749604	0.451557580295455	0.99976778493818	0.739958689909214
chr1	35764294	35764696	402	-	exon	CLSPN	0.0666894879596475	0.862856994543695	0.0420840046695047	1	0.100975218083442	0.811725701343075	0.882702674319573	0.194635804749604	0.451557580295455	0.99976778493818	0.688066869569969
chr1	35831376	35831476	100	+	exon	AGO4	0.823385144159866	0.975807443673265	0.894450410949795	1	0.618203465787371	0.944438552433024	0.150400539878896	0.31229007642935	0.24861439203401	0.991442029688186	-0.161889536550454
chr1	35853492	35853996	504	+	utr3	AGO4	0.244085580609037	0.869617865479996	0.176677374109792	1	0.371703376674324	0.877646257708577	0.898078549659826	0.31229007642935	0.24861439203401	0.991442029688186	0.585788473230476
chr1	35855140	35855373	233	+	utr3	AGO4	0.407359606145119	0.890554334499536	0.299780562162689	1	0.468833417251657	0.903304518399195	0.764809814989039	0.31229007642935	0.24861439203401	0.991442029688186	0.45251973855969
chr1	35855688	35856229	541	+	utr3	AGO4	0.214532145096285	0.862856994543695	0.16522296001329	1	0.340260687224997	0.867149378935137	0.812333559872895	0.31229007642935	0.24861439203401	0.991442029688186	0.500043483443546
chr1	35919479	35920016	537	+	utr3	AGO1	0.28019661809478	0.869749051764034	0.195460360942094	1	0.363444270021905	0.875031335490072	0.463015958114187	0.176183943204739	0.484810838492531	0.99976778493818	0.286832014909448
chr1	36055627	36055909	282	+	utr3	AGO3	0.533135784517657	0.919423160729683	0.419941706684293	1	0.745816264347801	0.970275814389301	0.780817339352971	0.425354195710948	0.143952587980842	0.874395881186859	0.355463143642023
chr1	36091611	36091726	115	+	exon	ADPRHL2	0.5770330861028	0.930390913573833	0.592487834593298	1	0.649725242679639	0.954106584169394	-0.721415590855476	-0.471505821467491	0.0917418144516399	0.74657087509244	-0.249909769387985
chr1	36093066	36093820	754	+	utr3	ADPRHL2	0.885390527115065	0.983495731263931	0.761587704530621	1	0.741506873275087	0.969467262821595	-0.253903254528876	-0.471505821467491	0.0917418144516399	0.74657087509244	0.217602566938615
chr1	36095573	36095700	127	-	utr3	COL8A2	0.647731649580605	0.944377604671636	0.5439559394381	1	0.382623366446282	0.878948950083429	0.481818822014132	-0.254105216068638	0.423650380430404	0.99976778493818	0.73592403808277
chr1	36095805	36096346	541	-	utr3	COL8A2	0.753230902621279	0.962477265878781	0.666304308260064	1	0.410895733894765	0.886421646478586	-0.058672527723937	-0.254105216068638	0.423650380430404	0.99976778493818	0.195432688344701
chr1	36096661	36098135	1474	-	utr3	COL8A2	0.418757955241988	0.891395626200914	0.354251059379294	1	0.261820776205565	0.848628365892412	0.0555808731800462	-0.254105216068638	0.423650380430404	0.99976778493818	0.309686089248684
chr1	36098197	36098945	748	-	exon	COL8A2	0.486201261102271	0.909850162940867	0.543017998139685	1	0.744403968202945	0.969722786717084	-0.959477193395109	-0.254105216068638	0.423650380430404	0.99976778493818	-0.705371977326471
chr1	36099311	36099505	194	-	utr5	COL8A2	0.570331999893966	0.928590430522255	0.598043051716897	1	0.774170568292816	0.976776003188763	-0.254154846410323	-0.254105216068638	0.423650380430404	0.99976778493818	-4.96303416850363e-05
chr1	36136870	36137357	487	-	utr3	TRAPPC3	0.252817797786474	0.869749051764034	0.241129200341422	1	0.222028094412748	0.837689701746186	0.73057333749224	0.22819334431995	0.37315711688122	0.99976778493818	0.502379993172289
chr1	36149346	36149466	120	-	utr5	TRAPPC3	0.214773356266337	0.863541703642988	0.214035555087792	1	0.492613927280453	0.911990425835898	-1.23614283936164	0.22819334431995	0.37315711688122	0.99976778493818	-1.46433618368159
chr1	36170933	36171264	331	+	utr5	MAP7D1	0.0655590078578321	0.862856994543695	0.0724309756273846	1	0.107489114089449	0.811725701343075	-1.06053612133139	-0.301130251582646	0.240760666526094	0.984583423416709	-0.759405869748746
chr1	36171470	36171570	100	+	exon	MAP7D1	0.0951268789530281	0.862856994543695	0.0944146459383377	1	0.309496873714471	0.860130684922425	-1.2763460931751	-0.301130251582646	0.240760666526094	0.984583423416709	-0.975215841592456
chr1	36172398	36172604	206	+	exon	MAP7D1	0.0353943600981887	0.862856994543695	0.0360840999976063	1	0.0294928738682837	0.788895193405563	-1.6746559796799	-0.301130251582646	0.240760666526094	0.984583423416709	-1.37352572809725
chr1	36173309	36173429	120	+	exon	MAP7D1	0.121572853311382	0.862856994543695	0.105820466505448	1	0.317806862281858	0.86062958874553	-1.29161882227608	-0.301130251582646	0.240760666526094	0.984583423416709	-0.990488570693439
chr1	36176654	36176821	167	+	exon	MAP7D1	0.670161078605552	0.947596837849427	0.729643826428009	1	0.859604470104731	0.994278696618532	-1.75747720163318	-0.301130251582646	0.240760666526094	0.984583423416709	-1.45634695005053
chr1	36177806	36178179	373	+	exon	MAP7D1	0.0874542557121196	0.862856994543695	0.104540462241524	1	0.308384611351738	0.859368680628867	-1.84643091855532	-0.301130251582646	0.240760666526094	0.984583423416709	-1.54530066697268
chr1	36178359	36179008	649	+	exon	MAP7D1	0.0696336046170344	0.862856994543695	0.0994823314744762	1	0.121542944929952	0.812066401380023	-1.89958102766862	-0.301130251582646	0.240760666526094	0.984583423416709	-1.59845077608598
chr1	36179613	36179728	115	+	exon	MAP7D1	0.0422966274440051	0.862856994543695	0.0369664247771682	1	0.0746145561319647	0.805807828996201	-1.07815844755839	-0.301130251582646	0.240760666526094	0.984583423416709	-0.777028195975741
chr1	36179829	36179985	156	+	exon	MAP7D1	0.152996695316741	0.862856994543695	0.173922187425824	1	0.271763246496726	0.851725905821633	-0.872896568421172	-0.301130251582646	0.240760666526094	0.984583423416709	-0.571766316838525
chr1	36180229	36180436	207	+	utr3	MAP7D1	0.359168801782854	0.883093292317224	0.422360913273708	1	0.576685722814165	0.935758132279537	-0.330501971193665	-0.301130251582646	0.240760666526094	0.984583423416709	-0.0293717196110183
chr1	36286609	36286852	243	+	exon	THRAP3	0.561065200947332	0.926262121619628	0.668141701892861	1	0.529412194977522	0.923349942286063	-0.0334584738111284	-0.0138300603268568	0.953419963612705	0.99976778493818	-0.0196284134842716
chr1	36286917	36287048	131	+	exon	THRAP3	0.688337500902714	0.950414605350591	0.761682330762873	1	0.677014803430155	0.95944594800001	-0.337983743240997	-0.0138300603268568	0.953419963612705	0.99976778493818	-0.32415368291414
chr1	36289009	36289673	664	+	exon	THRAP3	0.574275977113755	0.929971627090661	0.501352581578978	1	0.732456857944746	0.967766466840726	0.307820944477158	-0.0138300603268568	0.953419963612705	0.99976778493818	0.321651004804015
chr1	36300822	36301062	240	+	exon	THRAP3	0.53789791512158	0.921029677366327	0.648439581217901	1	0.547096274270201	0.928174349504913	-0.212783468023604	-0.0138300603268568	0.953419963612705	0.99976778493818	-0.198953407696747
chr1	36301479	36301642	163	+	exon	THRAP3	0.960326465449317	0.997551206890514	0.918245284669012	1	0.985495505703035	0.994993008435081	0.106818207454378	-0.0138300603268568	0.953419963612705	0.99976778493818	0.120648267781235
chr1	36303731	36304276	545	+	utr3	THRAP3	0.880299950543869	0.982369115615833	0.787744221036745	1	0.685466443119032	0.961325600448052	0.190823525485307	-0.0138300603268568	0.953419963612705	0.99976778493818	0.204653585812164
chr1	36307453	36307715	262	+	exon	SH3D21	0.940564171418902	0.993905568533891	0.9610634440084	1	0.557947056534294	0.930581294499986	0.153347782335179	-0.130403390002121	0.734652138091455	0.99976778493818	0.2837511723373
chr1	36319656	36320787	1131	+	utr3	SH3D21	0.789815160390281	0.969270903114097	0.597359739787425	1	0.836675188999469	0.989807120173611	0.319556612130873	-0.130403390002121	0.734652138091455	0.99976778493818	0.449960002132994
chr1	36320857	36321275	418	+	utr3	SH3D21	0.414862706861811	0.891265915847015	0.496387394350601	1	0.299442889514804	0.856711639167789	-0.390575264500831	-0.130403390002121	0.734652138091455	0.99976778493818	-0.26017187449871
chr1	36321539	36321753	214	+	utr3	SH3D21	0.635273352639858	0.940941946077568	0.511394667276693	1	0.56054800856516	0.930982649545569	0.194898897548282	-0.130403390002121	0.734652138091455	0.99976778493818	0.325302287550403
chr1	36321932	36322544	612	+	utr3	SH3D21	0.531135215518528	0.918974148162464	0.616619218873736	1	0.940368642032305	0.994993008435081	-0.569532962794554	-0.130403390002121	0.734652138091455	0.99976778493818	-0.439129572792433
chr1	36322634	36322824	190	+	utr3	SH3D21	0.954922251974968	0.996696208896129	0.939322580979186	1	0.461699502781337	0.902539038873996	-0.809653337649448	-0.130403390002121	0.734652138091455	0.99976778493818	-0.679249947647327
chr1	36323015	36323185	170	-	utr5	EVA1B	0.482631975391108	0.908718598745194	0.498457007782944	1	0.901017696628038	0.994993008435081	-0.991105427175355	-0.554422494495028	0.25109842303289	0.994623839132018	-0.436682932680326
chr1	36323335	36323438	103	+	intron	SH3D21	0.437685584797007	0.895338726180551	0.184405620163945	1	0.722133004706794	0.966045977249188	-1.409073910836	-0.130403390002121	0.734652138091455	0.99976778493818	-1.27867052083388
chr1	36323705	36324308	603	+	utr3	SH3D21	0.311134692802957	0.873337663780186	0.218146213816724	1	0.431470267286342	0.890161530025588	0.508443103046372	-0.130403390002121	0.734652138091455	0.99976778493818	0.638846493048493
chr1	36325991	36326163	172	+	intron	RP11-268J15.5	0.478584996142417	0.908212770939719	0.531822586899588	1	0.268345029036053	0.850188137686889	-0.375771109970962	-0.282678573631254	0.388388679034491	0.99976778493818	-0.0930925363397079
chr1	36326636	36326831	195	+	intron	RP11-268J15.5	0.864605686178271	0.980553264094818	0.943761490990037	1	0.58124263383395	0.937068247010212	-0.411898041007301	-0.282678573631254	0.388388679034491	0.99976778493818	-0.129219467376047
chr1	36326968	36327214	246	+	intron	RP11-268J15.5	0.471532311313365	0.906234399742068	0.545929035587265	1	0.266809452633674	0.850135758494134	-0.129737427268448	-0.282678573631254	0.388388679034491	0.99976778493818	0.152941146362806
chr1	36327886	36328580	694	+	exon	RP11-268J15.5	0.0981457966586403	0.862856994543695	0.0728022912320293	1	0.0658987293793232	0.804912893391234	0.852916466298345	-0.282678573631254	0.388388679034491	0.99976778493818	1.1355950399296
chr1	36328700	36329063	363	+	exon	RP11-268J15.5	0.403662880152728	0.889491894869326	0.309472147716724	1	0.523780394748977	0.92190857174809	0.460099053678665	-0.282678573631254	0.388388679034491	0.99976778493818	0.742777627309919
chr1	36337037	36337165	128	+	intergenic	NA	0.909195477030538	0.989220352078495	0.756303776304584	1	0.694118576896457	0.962064670493978	0.307422335054737	NA	NA	NA	NA
chr1	36339709	36339818	109	-	utr3	STK40	0.980739544513565	0.998621423455944	0.901445410535096	1	0.838856153058656	0.990256676765239	0.0235294865181681	-0.304680718129791	0.248183239794014	0.991038582440965	0.328210204647959
chr1	36340418	36340694	276	-	utr3	STK40	0.795402857246854	0.97046403688566	0.703313107754843	1	0.589361921770032	0.938796000028617	-0.124234591446458	-0.304680718129791	0.248183239794014	0.991038582440965	0.180446126683333
chr1	36341259	36341396	137	-	utr3	STK40	0.199663797603837	0.862856994543695	0.174379540196867	1	0.347328521555508	0.86896576286181	-0.811848958367281	-0.304680718129791	0.248183239794014	0.991038582440965	-0.507168240237491
chr1	36341588	36341726	138	-	utr3	STK40	0.237350065752375	0.869174763858235	0.124700836280928	1	0.157967991544911	0.819141502803108	0.044879307503431	-0.304680718129791	0.248183239794014	0.991038582440965	0.349560025633222
chr1	36361265	36361377	112	-	utr5	STK40	0.827208738285674	0.97665455500037	0.766387743686125	1	0.936701143115351	0.994993008435081	-0.442086149077592	-0.304680718129791	0.248183239794014	0.991038582440965	-0.137405430947801
chr1	36393656	36394189	533	-	utr3	LSM10	0.598732194329574	0.935051145532103	0.503576767018258	1	0.427214666916837	0.889255723711358	0.40943867236634	0.170294075656184	0.6711828762819	0.99976778493818	0.239144596710156
chr1	36455402	36455567	165	-	utr3*	MRPS15	0.441522098618352	0.896690727317831	0.313962862404528	1	0.353159718881891	0.871358920169162	1.01813407954416	0.0960988499527114	0.71347247997749	0.99976778493818	0.92203522959145
chr1	36455795	36455934	139	-	exon	MRPS15	0.8075911434211	0.972811728115602	0.912325717873007	1	0.934309310550729	0.994993008435081	0.0743713895632634	0.0960988499527114	0.71347247997749	0.99976778493818	-0.021727460389448
chr1	36466186	36466326	140	-	utr3	CSF3R	0.874381846229339	0.981859909975311	0.942198275334169	1	0.917566054862293	0.994993008435081	0.703445207729813	0.357554714003793	0.156856345403701	0.893879820513942	0.34589049372602
chr1	36466433	36466988	555	-	exon	CSF3R	0.789316641156109	0.969230086003643	0.89286817728183	1	0.988379265622907	0.994993008435081	0.23329369680195	0.357554714003793	0.156856345403701	0.893879820513942	-0.124261017201844
chr1	36468905	36469034	129	-	exon	CSF3R	0.757373855937948	0.963053806261301	0.821304594891403	1	0.880368485045034	0.994993008435081	0.655634694468803	0.357554714003793	0.156856345403701	0.893879820513942	0.29807998046501
chr1	36471524	36471682	158	-	exon	CSF3R	0.433009622639295	0.894578341960625	0.460260517731248	1	0.595476335319622	0.940081287772864	0.077455553960748	0.357554714003793	0.156856345403701	0.893879820513942	-0.280099160043045
chr1	36472646	36472865	219	-	exon	CSF3R	0.926694870787572	0.990855664969552	0.974189865300635	1	0.971262965099563	0.994993008435081	0.282433636714728	0.357554714003793	0.156856345403701	0.893879820513942	-0.0751210772890649
chr1	36473231	36473693	462	-	exon	CSF3R	0.825835276526443	0.976558173203154	0.942993607481784	1	0.932982134460433	0.994993008435081	0.229602920928881	0.357554714003793	0.156856345403701	0.893879820513942	-0.127951793074913
chr1	36473835	36473953	118	-	exon	CSF3R	0.169795917174637	0.862856994543695	0.190958579326751	1	0.295506088219036	0.856711639167789	0.0766445577704075	0.357554714003793	0.156856345403701	0.893879820513942	-0.280910156233385
chr1	36475362	36475633	271	-	exon	CSF3R	0.497831639314289	0.913343101883975	0.601778835179646	1	0.646711583576131	0.953066740187266	0.289369531357355	0.357554714003793	0.156856345403701	0.893879820513942	-0.0681851826464378
chr1	36476532	36476750	218	-	intron	CSF3R	0.671256560637246	0.947842374547371	0.735912919213085	1	0.913980842123878	0.994993008435081	0.37288102979628	0.357554714003793	0.156856345403701	0.893879820513942	0.0153263157924869
chr1	36479430	36479571	141	-	utr5	CSF3R	0.853397140917696	0.979146007043905	0.758363040141879	1	0.690228037266865	0.961737590586547	0.617597668901568	0.357554714003793	0.156856345403701	0.893879820513942	0.260042954897775
chr1	37455351	37455485	134	-	exon	LINC01137	0.993452855876728	0.999449187588214	0.872834029776661	1	0.859311166734668	0.994266990556709	0.28316808612704	-0.577543676707397	0.372451965744463	0.99976778493818	0.860711762834438
chr1	37475550	37475796	246	+	exon	ZC3H12A	0.62213888669867	0.938830449722831	0.476420396823408	1	0.542571937457035	0.926570687646477	-0.543987600098539	-0.701557649220716	0.0312333747585211	0.451480809988612	0.157570049122177
chr1	37482764	37483188	424	+	exon	ZC3H12A	0.620335956616098	0.938830449722831	0.484818246231714	1	0.491838205731358	0.911424232322071	-0.330033156304726	-0.701557649220716	0.0312333747585211	0.451480809988612	0.37152449291599
chr1	37493821	37493925	104	-	utr3	MEAF6	0.839053937051046	0.977926766662571	0.712303465124301	1	0.688766291030041	0.961737590586547	0.724372213535698	0.32012646522743	0.210603004143906	0.961517781753863	0.404245748308267
chr1	37513484	37513585	101	-	utr5	MEAF6	0.685874020172657	0.950097675979388	0.756838606033825	1	0.903394548073815	0.994993008435081	-0.251673359338059	0.32012646522743	0.210603004143906	0.961517781753863	-0.57179982456549
chr1	37537633	37538005	372	-	utr3	SNIP1	0.159718939755718	0.862856994543695	0.10478507937197	1	0.211294259901289	0.833773432179395	0.664562125491092	0.0217463877403903	0.93581493096681	0.99976778493818	0.642815737750701
chr1	37540249	37540792	543	-	exon	SNIP1	0.975656335925594	0.998282439280928	0.890183170428417	1	0.8715237823183	0.994732711214604	0.0347351632497429	0.0217463877403903	0.93581493096681	0.99976778493818	0.0129887755093526
chr1	37554153	37554253	100	-	utr5	SNIP1	0.627000665124961	0.939349884551605	0.661838782381031	1	0.927585785297799	0.994993008435081	-0.169735082656294	0.0217463877403903	0.93581493096681	0.99976778493818	-0.191481470396684
chr1	37566884	37567049	165	-	exon	GNL2	0.512974656129464	0.91501693260144	0.608059001685263	1	0.837058520549724	0.9898224619138	-0.0819841667696457	0.145358129871949	0.54224986176238	0.99976778493818	-0.227342296641595
chr1	37568923	37569315	392	-	exon	GNL2	0.582865966664299	0.931094963326936	0.699877634088415	1	0.876349960249248	0.994993008435081	0.0773157280163403	0.145358129871949	0.54224986176238	0.99976778493818	-0.0680424018556087
chr1	37595795	37595895	100	-	utr5	GNL2	0.482274299489879	0.908718598745194	0.479083801053511	1	0.401758560931726	0.884490408442336	-0.606014354432251	0.145358129871949	0.54224986176238	0.99976778493818	-0.7513724843042
chr1	37682802	37683048	246	-	utr3	C1orf109	0.682413447802172	0.949717127571323	0.709233533070308	1	0.951173784168831	0.994993008435081	0.255543372580781	0.224850588144315	0.518562309024672	0.99976778493818	0.0306927844364659
chr1	37708279	37708509	230	+	utr3	CDCA8	0.330921893703726	0.876755161023023	0.241081435480401	1	0.356606929840505	0.872236276788713	0.436105835933513	-0.0847304053353074	0.745997213178329	0.99976778493818	0.520836241268821
chr1	37708579	37708942	363	+	utr3	CDCA8	0.843223514145796	0.978192405204111	0.733742489596565	1	0.746759404406904	0.970414615569906	0.127232139959148	-0.0847304053353074	0.745997213178329	0.99976778493818	0.211962545294456
chr1	37799799	37800512	713	+	utr3	MANEAL	0.519278638545067	0.915964297485151	0.448853229600923	1	0.334314669534987	0.864960771183876	0.243402206620393	0.12367377089001	0.782763336162503	0.99976778493818	0.119728435730383
chr1	37808135	37808277	142	-	utr5	YRDC	0.487295877305182	0.909956884653541	0.598717443568892	1	0.884576934696931	0.994993008435081	-1.70946701572998	0.0298068740592423	0.925403031805667	0.99976778493818	-1.73927388978922
chr1	37808486	37808587	101	+	utr5	C1orf122	1	1	0.938090989716063	1	0.74176728121126	0.969467262821595	-1.64962988947384	-0.135335134377133	0.727627526562664	0.99976778493818	-1.51429475509671
chr1	37808984	37809234	250	+	utr3	C1orf122	0.550364921699495	0.924332984525534	0.414395300611522	1	0.376810769901661	0.877646257708577	0.00280810438282221	-0.135335134377133	0.727627526562664	0.99976778493818	0.138143238759955
chr1	37814814	37814963	149	-	utr3	MTF1	0.117883908092941	0.862856994543695	0.06152184101603	1	0.0709458658946726	0.805807828996201	1.1096959470448	0.0900793196076086	0.741590036925307	0.99976778493818	1.01961662743719
chr1	37815170	37815514	344	-	exon	MTF1	0.773049835610143	0.965198872433356	0.8015653246447	1	0.646717223581373	0.953066740187266	0.163186510667839	0.0900793196076086	0.741590036925307	0.99976778493818	0.0731071910602307
chr1	37822185	37822364	179	-	exon	MTF1	0.229826655325546	0.868620544745487	0.13911920146162	1	0.30476605359716	0.857991793277019	0.820807589561643	0.0900793196076086	0.741590036925307	0.99976778493818	0.730728269954034
chr1	37857373	37857655	282	-	exon	MTF1	0.607190718749794	0.93621456734462	0.482095819876357	1	0.650126492570257	0.954141802842432	0.626011825382699	0.0900793196076086	0.741590036925307	0.99976778493818	0.53593250577509
chr1	37885709	37885816	107	-	exon	INPP5B	0.776911641573701	0.966192766126732	0.649382157071393	1	0.690722609739013	0.961737590586547	0.633811267285223	0.338356251061644	0.174702019650073	0.924055907306426	0.295455016223579
chr1	37957087	37957204	117	-	utr3	SF3A3	0.990036943333204	0.99897152996851	0.888426104428669	1	0.813963009449358	0.984339972589046	0.254662837666793	-0.0537298175338657	0.830779037986134	0.99976778493818	0.308392655200658
chr1	37957586	37957689	103	-	utr3	SF3A3	0.956789842591148	0.997031208878846	0.966906711497072	1	0.932308224178149	0.994993008435081	-0.000219103920181035	-0.0537298175338657	0.830779037986134	0.99976778493818	0.0535107136136846
chr1	37958117	37958289	172	-	utr3	SF3A3	0.707214782320279	0.954373801578749	0.604280698657876	1	0.547176900542982	0.928174349504913	0.139087486787617	-0.0537298175338657	0.830779037986134	0.99976778493818	0.192817304321483
chr1	37969611	37969774	163	-	exon	SF3A3	0.125431046567701	0.862856994543695	0.149845149321929	1	0.108445217419458	0.811725701343075	-0.697579654538643	-0.0537298175338657	0.830779037986134	0.99976778493818	-0.643849837004777
chr1	37989901	37990062	161	-	utr5	SF3A3	0.704223876520748	0.954333985248258	0.584804601186257	1	0.722954532518218	0.966045977249188	0.196335029543902	-0.0537298175338657	0.830779037986134	0.99976778493818	0.250064847077767
chr1	37997126	37997416	290	-	utr3	FHL3	0.780985019706504	0.967624425810318	0.874738810735405	1	0.901183840973311	0.994993008435081	-0.376196926948447	-0.54114186874334	0.0638986264821863	0.642284875502757	0.164944941794892
chr1	38838927	38839552	625	-	utr3	RRAGC	0.0659687541649277	0.862856994543695	0.0431750041069794	1	0.0889479642229056	0.811725701343075	1.18563900136561	0.53681654116418	0.101428360907282	0.774091982119578	0.64882246020143
chr1	39004636	39004769	133	+	utr3	AKIRIN1	0.330262786664967	0.876755161023023	0.251286043827779	1	0.225576913042204	0.838065413949063	0.741448836392357	0.261333016644026	0.301750685824164	0.99976778493818	0.48011581974833
chr1	39028689	39028876	187	+	utr5	NDUFS5	0.796545020939008	0.970589917362629	0.904160804672312	1	0.851063041117967	0.992512270922017	0.00849834796567465	0.0860544344097083	0.74325600259115	0.99976778493818	-0.0775560864440337
chr1	39043634	39043802	168	+	intergenic	NA	0.461782428706647	0.904811714788147	0.379202208194797	1	0.454241617141989	0.899891022106008	0.551489737052935	NA	NA	NA	NA
chr1	39332448	39332809	361	+	exon	MACF1	0.0915082275324514	0.862856994543695	0.0556016309714059	1	0.0996457243008046	0.811725701343075	1.31296059962896	0.0661666841390275	0.826784919666066	0.99976778493818	1.24679391548993
chr1	39333239	39333340	101	+	exon	MACF1	0.927807663054905	0.991050896431188	0.99572116407059	1	0.910756652198074	0.994993008435081	0.74544268364891	0.0661666841390275	0.826784919666066	0.99976778493818	0.679275999509882
chr1	39333775	39333897	122	+	exon	MACF1	0.945252417518679	0.994428443830139	0.866034180201484	1	0.961123269571795	0.994993008435081	1.07168877674204	0.0661666841390275	0.826784919666066	0.99976778493818	1.00552209260302
chr1	39334636	39334934	298	+	exon	MACF1	0.167760022323497	0.862856994543695	0.0937458778837607	1	0.182716370702312	0.823928415754551	1.28825136679218	0.0661666841390275	0.826784919666066	0.99976778493818	1.22208468265315
chr1	39336180	39336566	386	+	exon	MACF1	0.660966995012886	0.944971322049103	0.549487188872598	1	0.951792334831941	0.994993008435081	0.912079156953635	0.0661666841390275	0.826784919666066	0.99976778493818	0.845912472814608
chr1	39350803	39350974	171	+	exon	MACF1	0.44829758565103	0.899556971283366	0.359580657845324	1	0.504434959805072	0.916338679025217	0.67347455934856	0.0661666841390275	0.826784919666066	0.99976778493818	0.607307875209532
chr1	39357471	39357857	386	+	exon	MACF1	0.883761314546148	0.982954788402264	0.761736133563029	1	0.788935592959288	0.980736034819684	0.479079240324849	0.0661666841390275	0.826784919666066	0.99976778493818	0.412912556185821
chr1	39361341	39361453	112	+	exon	MACF1	0.278442364255917	0.869749051764034	0.200254100046363	1	0.305402824822442	0.858190683554704	0.823376044465386	0.0661666841390275	0.826784919666066	0.99976778493818	0.757209360326358
chr1	39385527	39385866	339	+	exon	MACF1	0.69801727293842	0.952795006514989	0.576119781957282	1	0.962152041539663	0.994993008435081	0.552438849351739	0.0661666841390275	0.826784919666066	0.99976778493818	0.486272165212711
chr1	39387353	39387647	294	+	exon	MACF1	0.285057129842907	0.869749051764034	0.203564423183121	1	0.42602445487507	0.888965042686425	1.04767545298939	0.0661666841390275	0.826784919666066	0.99976778493818	0.981508768850364
chr1	39388019	39388626	607	+	exon	MACF1	0.697840859670066	0.952795006514989	0.577390176544354	1	0.992846981107622	0.995422808432123	0.519868176794805	0.0661666841390275	0.826784919666066	0.99976778493818	0.453701492655778
chr1	39409717	39409847	130	+	utr5	MACF1	0.439136395321978	0.895807845123991	0.355746179461367	1	0.198078163230944	0.831272786388049	0.525186083363909	0.0661666841390275	0.826784919666066	0.99976778493818	0.459019399224882
chr1	39410111	39410468	357	+	utr5	MACF1	0.478897180486789	0.908212770939719	0.384755765980617	1	0.515011333145172	0.919710885124628	0.376098318265206	0.0661666841390275	0.826784919666066	0.99976778493818	0.309931634126179
chr1	39411194	39411381	187	+	exon	MACF1	0.79484208269095	0.970310661129197	0.825658632451601	1	0.891919929384985	0.994993008435081	0.0527737690445025	0.0661666841390275	0.826784919666066	0.99976778493818	-0.013392915094525
chr1	39411520	39411702	182	+	exon	MACF1	0.619522271758046	0.938830449722831	0.537524520291753	1	0.374949619617419	0.877646257708577	0.18443680211857	0.0661666841390275	0.826784919666066	0.99976778493818	0.118270117979543
chr1	39412085	39412247	162	+	exon	MACF1	0.761770034877691	0.963060380742787	0.668248976428455	1	0.737156464880957	0.968821649878496	0.156299577847374	0.0661666841390275	0.826784919666066	0.99976778493818	0.0901328937083469
chr1	39412518	39412812	294	+	exon	MACF1	0.341384026052915	0.879522276179727	0.282008915036865	1	0.194289554159015	0.830091152419174	0.423143419350827	0.0661666841390275	0.826784919666066	0.99976778493818	0.3569767352118
chr1	39422353	39422459	106	+	exon	MACF1	0.629295318677569	0.939954052169067	0.524524020259171	1	0.732005668832841	0.967609544853924	0.583221655800877	0.0661666841390275	0.826784919666066	0.99976778493818	0.517054971661849
chr1	39430688	39430839	151	+	exon	MACF1	0.703659563039123	0.953956903397985	0.604844357479628	1	0.785093126878662	0.979943270980027	0.389316533245909	0.0661666841390275	0.826784919666066	0.99976778493818	0.323149849106882
chr1	39437828	39437932	104	+	exon	MACF1	0.506339892647849	0.91421664675176	0.4027090917674	1	0.569387383259377	0.934137127168674	0.612073358681617	0.0661666841390275	0.826784919666066	0.99976778493818	0.545906674542589
chr1	39452138	39452287	149	+	exon	MACF1	0.43085030075996	0.894123288486574	0.309413917319491	1	0.497207679801453	0.913888158913017	0.505436127515334	0.0661666841390275	0.826784919666066	0.99976778493818	0.439269443376306
chr1	39485638	39485819	181	+	utr3	MACF1	0.517440554221795	0.915665213240088	0.561521464670748	1	0.537254694356856	0.925241017223611	-0.235672605000252	0.0661666841390275	0.826784919666066	0.99976778493818	-0.30183928913928
chr1	39522342	39522549	207	-	exon	RP11-69E11.4	0.229208862660206	0.868620544745487	0.246598401955257	1	0.402329890521152	0.884490408442336	-0.0712280067717402	0.374336226051142	0.229252110942132	0.973802093169122	-0.445564232822882
chr1	39523598	39523929	331	-	exon	RP11-69E11.4	0.976049352312569	0.998282439280928	0.864736924033938	1	0.664451454490096	0.957017868975985	0.534139768306747	0.374336226051142	0.229252110942132	0.973802093169122	0.159803542255605
chr1	39524608	39525564	956	-	exon	RP11-69E11.4	0.973527445719102	0.998090843509542	0.858341909196861	1	0.793112148021359	0.981414578954207	0.540869406297441	0.374336226051142	0.229252110942132	0.973802093169122	0.166533180246299
chr1	39525889	39526038	149	+	utr3	BMP8A	0.418730051675075	0.891395626200914	0.42580817518044	1	0.50459407315943	0.916338679025217	0.0400547057240541	0.385728866626012	0.536469559906462	0.99976778493818	-0.345674160901957
chr1	39565169	39565394	225	-	utr3	PABPC4	0.513139947956321	0.91501693260144	0.620466620198975	1	0.497488345772675	0.913996659541478	-0.0438793278794921	0.162961777017235	0.495065912945407	0.99976778493818	-0.206841104896727
chr1	39568843	39569006	163	-	utr3	PABPC4	0.949248043788392	0.995348414203819	0.837653803478816	1	0.92954823003542	0.994993008435081	0.160460507048132	0.162961777017235	0.495065912945407	0.99976778493818	-0.00250126996910244
chr1	39572459	39572644	185	+	exon	RP11-69E11.8	0.64931447413796	0.944673309173216	0.753961682675319	1	0.673899265401938	0.958598447016076	-0.0735479685303929	0.324928273223183	0.594386850547781	0.99976778493818	-0.398476241753576
chr1	39575802	39575946	144	-	exon	PABPC4	0.328249846948372	0.8765807815458	0.347059311524005	1	0.610257073179272	0.942772093636462	-0.527086162511158	0.162961777017235	0.495065912945407	0.99976778493818	-0.690047939528393
chr1	39576091	39576297	206	-	utr5	PABPC4	0.539270969006254	0.921423464150536	0.412617161273765	1	0.657813267921131	0.95597313613115	0.328504051974628	0.162961777017235	0.495065912945407	0.99976778493818	0.165542274957393
chr1	39576607	39576752	145	-	utr5	PABPC4	0.555872058338157	0.925222502927244	0.597471034289907	1	0.386643474419896	0.880159744002614	0.109359374280219	0.162961777017235	0.495065912945407	0.99976778493818	-0.0536024027370158
chr1	39753241	39753657	416	+	utr3	PPIE	0.676614239657447	0.949015755609088	0.79845844929959	1	0.997001646293202	0.997303942053274	0.184366152567324	0.412272784841338	0.0874289858365469	0.732571433508251	-0.227906632274015
chr1	39757434	39757600	166	-	utr3	BMP8B	0.977398872655628	0.998416479454688	0.944060581104801	1	0.914434887975246	0.994993008435081	0.558876096489688	0.425906605207636	0.159621784466611	0.897217373583964	0.132969491282052
chr1	39757796	39757914	118	-	utr3	BMP8B	0.794312006011804	0.970250019523875	0.699209516920363	1	0.645358345250229	0.952746103197311	1.20963931518934	0.425906605207636	0.159621784466611	0.897217373583964	0.783732709981702
chr1	39758230	39758334	104	-	utr3	BMP8B	0.383892644784239	0.887646859432013	0.299020199214803	1	0.282503742475375	0.852376132277148	1.26448122862339	0.425906605207636	0.159621784466611	0.897217373583964	0.838574623415752
chr1	39758715	39758830	115	-	utr3	BMP8B	0.960617298406201	0.997551206890514	0.889170936278016	1	0.961016440221704	0.994993008435081	0.409374412084823	0.425906605207636	0.159621784466611	0.897217373583964	-0.0165321931228132
chr1	39758992	39759106	114	-	utr3	BMP8B	0.961256143073384	0.997551206890514	0.896739036856049	1	0.823387575629711	0.987580146426227	0.891491915223797	0.425906605207636	0.159621784466611	0.897217373583964	0.465585310016162
chr1	39759578	39759927	349	-	utr3	BMP8B	0.365065662063325	0.884961653077316	0.290443171766825	1	0.200895398739743	0.831272786388049	1.18095980304464	0.425906605207636	0.159621784466611	0.897217373583964	0.755053197837007
chr1	39760189	39760389	200	-	utr3	BMP8B	0.468329585431647	0.905694199403088	0.333611835259856	1	0.326767397978317	0.864091695118155	0.602883588082636	0.425906605207636	0.159621784466611	0.897217373583964	0.176976982875
chr1	39809018	39809261	243	+	intergenic	NA	0.485768580781346	0.909608326477971	0.416474561252775	1	0.160446611762069	0.819792652837227	1.75034875085029	NA	NA	NA	NA
chr1	39841147	39841374	227	-	utr3	TRIT1	0.320782423953889	0.87473597175035	0.242044516273924	1	0.151002511192835	0.817428679629436	0.464190251798246	-0.13095393889724	0.634391153004824	0.99976778493818	0.595144190695486
chr1	39841673	39841873	200	-	utr3	TRIT1	0.876705415888649	0.981859909975311	0.963977225499566	1	0.975811553282745	0.994993008435081	-0.0355552902006451	-0.13095393889724	0.634391153004824	0.99976778493818	0.0953986486965953
chr1	39895924	39896235	311	-	utr3	MYCL	0.946442232750268	0.994770621633767	0.881933191713272	1	0.868806522509321	0.994465646012974	0.874138434745742	0.251379767616928	0.523819777703233	0.99976778493818	0.622758667128813
chr1	39896406	39896542	136	-	utr3	MYCL	0.520688339318407	0.916222691238927	0.433921262134784	1	0.473114287840113	0.904669065431083	0.603717152277448	0.251379767616928	0.523819777703233	0.99976778493818	0.352337384660519
chr1	39896760	39897145	385	-	utr3	MYCL	0.85092457333505	0.978843283307419	0.769885462807821	1	0.617375254529636	0.944364965810319	0.613196264497746	0.251379767616928	0.523819777703233	0.99976778493818	0.361816496880818
chr1	39897232	39897470	238	-	utr3	MYCL	0.188759415642955	0.862856994543695	0.100934960330413	1	0.0947694823613188	0.811725701343075	0.994938142186926	0.251379767616928	0.523819777703233	0.99976778493818	0.743558374569998
chr1	39897629	39897761	132	+	exon	RP1-118J21.5	0.752432302441617	0.962477265878781	0.768543911800474	1	0.608127641218782	0.941979678438061	0.246232187323344	-0.381310452101833	0.886036652279022	NA	0.627542639425177
chr1	39969568	39969801	233	+	utr3	MFSD2A	0.422485120781126	0.892361911219991	0.327419593013417	1	0.264254465445225	0.849695633956928	0.0925642224613617	-0.0681480620850521	0.852667183698823	0.99976778493818	0.160712284546414
chr1	40059324	40059426	102	+	utr5	CAP1	0.694221602028469	0.951960280343844	0.566192904212372	1	0.861213650572731	0.994278696618532	0.0600534324553972	-0.118811892553668	0.62986031265576	0.99976778493818	0.178865325009065
chr1	40067492	40067637	145	+	exon	CAP1	0.403166917794588	0.889491894869326	0.444617043219735	1	0.327159476810794	0.864091695118155	-0.456156489727735	-0.118811892553668	0.62986031265576	0.99976778493818	-0.337344597174067
chr1	40069685	40069803	118	+	exon	CAP1	0.251022631661216	0.869749051764034	0.287980991604171	1	0.199776709616415	0.831272786388049	-0.825807720565022	-0.118811892553668	0.62986031265576	0.99976778493818	-0.706995828011354
chr1	40071707	40071835	128	+	utr3	CAP1	0.757343352272889	0.963053806261301	0.659898238285151	1	0.589212051518821	0.938795266669441	0.276133932006629	-0.118811892553668	0.62986031265576	0.99976778493818	0.394945824560296
chr1	40161472	40161584	112	+	exon	RLF	0.874146565992323	0.981859909975311	0.936696881364655	1	0.784278347504995	0.979605770625392	-0.693331544580982	-0.0999453032173269	0.765526597426221	0.99976778493818	-0.593386241363655
chr1	40235943	40236359	416	+	exon	RLF	0.191172655408865	0.862856994543695	0.129946733901478	1	0.32337909867163	0.863125379610489	0.727809082549796	-0.0999453032173269	0.765526597426221	0.99976778493818	0.827754385767123
chr1	40236515	40236690	175	+	exon	RLF	0.551921587934463	0.924618884797465	0.456155919302653	1	0.670829963942941	0.958399070692949	0.672500707971396	-0.0999453032173269	0.765526597426221	0.99976778493818	0.772446011188723
chr1	40236961	40237156	195	+	exon	RLF	0.410456312286311	0.890554334499536	0.305500561159439	1	0.590677804291926	0.939406644880203	0.68649031542682	-0.0999453032173269	0.765526597426221	0.99976778493818	0.786435618644147
chr1	40237220	40237503	283	+	exon	RLF	0.450216736553863	0.900377221645126	0.355415056241457	1	0.56236576503741	0.932171479392513	0.723739893800482	-0.0999453032173269	0.765526597426221	0.99976778493818	0.823685197017809
chr1	40237612	40237785	173	+	exon	RLF	0.370771298362568	0.885959619459701	0.287159439369196	1	0.379051656659784	0.878486536817951	0.607155207174218	-0.0999453032173269	0.765526597426221	0.99976778493818	0.707100510391545
chr1	40237887	40237991	104	+	exon	RLF	0.327945738095523	0.876567480867433	0.243929863097808	1	0.340909899563039	0.867149378935137	0.969565076281623	-0.0999453032173269	0.765526597426221	0.99976778493818	1.06951037949895
chr1	40238462	40238574	112	+	exon	RLF	0.848089010372351	0.978192405204111	0.728296857158341	1	0.889185648629446	0.994993008435081	0.231357700924434	-0.0999453032173269	0.765526597426221	0.99976778493818	0.33130300414176
chr1	40238661	40238870	209	+	exon	RLF	0.147600501622436	0.862856994543695	0.089223770517088	1	0.115359361039371	0.811725701343075	1.01153236841492	-0.0999453032173269	0.765526597426221	0.99976778493818	1.11147767163224
chr1	40239050	40239280	230	+	exon	RLF	0.0273727071943988	0.862856994543695	0.0125592057500126	1	0.0417713050489236	0.803492325160487	1.21506655017565	-0.0999453032173269	0.765526597426221	0.99976778493818	1.31501185339297
chr1	40240042	40240548	506	+	utr3	RLF	0.0272938499310381	0.862856994543695	0.0175304489557684	1	0.0461533550199189	0.804912893391234	1.11143310792343	-0.0999453032173269	0.765526597426221	0.99976778493818	1.21137841114076
chr1	40256845	40256989	144	-	exon	RP1-39G22.7	0.0837242186511324	0.862856994543695	0.0319219652740015	1	0.0522148740094358	0.804912893391234	1.74414820785021	0.593194751197239	0.0889783433896986	0.738115411114856	1.15095345665297
chr1	40257289	40257872	583	-	exon	RP1-39G22.7	0.058262354439199	0.862856994543695	0.0450914156702748	1	0.0341540610494773	0.79187325459827	1.50578615400819	0.593194751197239	0.0889783433896986	0.738115411114856	0.912591402810956
chr1	40292516	40292711	195	+	utr3	ZMPSTE24	0.0972388603459656	0.862856994543695	0.0762105997961053	1	0.0120987746282488	0.760155946419619	1.0060353296885	-0.162039156395328	0.597934037584475	0.99976778493818	1.16807448608383
chr1	40300592	40301412	820	-	utr3	COL9A2	0.448961917176763	0.899556971283366	0.354177514934109	1	0.401792947619735	0.884490408442336	0.825744519488214	0.334485623092948	0.277405420978722	0.99976778493818	0.491258896395266
chr1	40303566	40303733	167	-	exon	COL9A2	0.592351819725897	0.933027622880587	0.627477297810974	1	0.918597586260894	0.994993008435081	-0.974938801018377	0.334485623092948	0.277405420978722	0.99976778493818	-1.30942442411133
chr1	40374048	40374148	100	+	utr5	SMAP2	0.547515672968922	0.923966161018234	0.521658433433812	1	0.26280582743744	0.848628365892412	-1.69519249334129	0.106608313416984	0.675293788817175	0.99976778493818	-1.80180080675827
chr1	40421925	40422171	246	+	utr3	SMAP2	0.127398261787549	0.862856994543695	0.0854708806453535	1	0.213059729560826	0.835386307254896	0.695171018877461	0.106608313416984	0.675293788817175	0.99976778493818	0.588562705460477
chr1	40514550	40515177	627	-	exon	RP11-656D10.5	0.0816335150135125	0.862856994543695	0.0635527076705457	1	0.000749379307002529	0.400993328400219	1.73425627176816	NA	NA	NA	NA
chr1	40515341	40515636	295	+	exon	EXO5	0.692046159349822	0.950920344883543	0.603492052037121	1	0.581508704716343	0.93716282803421	1.21039470373168	0.648219812639652	0.193132047826524	0.946827007486576	0.562174891092026
chr1	40546853	40547041	188	+	exon	ZNF684	0.66095489496325	0.944971322049103	0.576167438467121	1	0.63096188852608	0.948038123006025	1.8125018079292	0.389490442328671	0.348966402383409	0.99976778493818	1.42301136560052
chr1	40770683	40770954	271	+	utr3	NFYC	0.308032729119937	0.873154468450983	0.315371650335103	1	0.449176884417733	0.897274999235586	-1.26353057165665	-0.369577546570731	0.210826633506481	0.961517781753863	-0.893953025085921
chr1	40861097	40861733	636	-	utr3	CITED4	0.970654171159276	0.997823084567255	0.942347190510088	1	0.428443476918098	0.889255723711358	-0.0433347540393898	-0.152055772775987	0.643338681254464	0.99976778493818	0.108721018736597
chr1	40862195	40862320	125	-	utr5	CITED4	0.958776213230251	0.997455083927889	0.921054624510985	1	0.51346888828182	0.918983097481801	-0.656544308009941	-0.152055772775987	0.643338681254464	0.99976778493818	-0.504488535233954
chr1	41027306	41027493	187	-	utr3	SCMH1	0.0667217346464565	0.862856994543695	0.0620096501482391	1	0.0944880214979336	0.811725701343075	-0.923767591703662	-0.0574699698219042	0.811236734742822	0.99976778493818	-0.866297621881758
chr1	41028003	41028104	101	-	utr3	SCMH1	0.616944713030665	0.938184473539258	0.634707221752104	1	0.809905662728778	0.983788798208026	-0.204091255720064	-0.0574699698219042	0.811236734742822	0.99976778493818	-0.14662128589816
chr1	41028224	41028362	138	-	exon	SCMH1	0.0805263539682812	0.862856994543695	0.0660081651799632	1	0.139696559847594	0.812575720315313	-1.14656729212089	-0.0574699698219042	0.811236734742822	0.99976778493818	-1.08909732229898
chr1	41070650	41070777	127	-	exon	SCMH1	0.0815993687035147	0.862856994543695	0.0753993562896802	1	0.116452292823301	0.811725701343075	-0.745598865741524	-0.0574699698219042	0.811236734742822	0.99976778493818	-0.688128895919619
chr1	41165796	41165995	199	-	intron	SCMH1	0.0323709147602949	0.862856994543695	0.0122557224759841	1	0.0163275121085631	0.775865276410296	1.76597478763436	-0.0574699698219042	0.811236734742822	0.99976778493818	1.82344475745627
chr1	41168394	41168511	117	-	intron	SCMH1	0.0171904581439092	0.862856994543695	0.00414690849241044	1	0.0090389197431474	0.758561877733626	1.83342476358977	-0.0574699698219042	0.811236734742822	0.99976778493818	1.89089473341167
chr1	41513567	41513731	164	-	exon	HIVEP3	0.560746631016925	0.926262121619628	0.458978991539583	1	0.32995315568055	0.864458331137961	-0.590377417259606	-1.13993337677157	0.24616608504942	0.989684655152128	0.549555959511965
chr1	42179504	42179840	336	-	utr3	FOXJ3	0.149574799209259	0.862856994543695	0.0944248336410029	1	0.167146998367551	0.8235060698767	0.9370152455554	0.176135375341874	0.494836718821332	0.99976778493818	0.760879870213526
chr1	42191383	42191589	206	-	exon	FOXJ3	0.0985146917357101	0.862856994543695	0.105855792412879	1	0.0419555891225311	0.804274747670786	-0.67841058997162	0.176135375341874	0.494836718821332	0.99976778493818	-0.854545965313495
chr1	42278420	42278611	191	-	exon	FOXJ3	0.997950782692839	0.999960468082996	0.899963449728867	1	0.989528409652187	0.995120992467252	0.485214865450096	0.176135375341874	0.494836718821332	0.99976778493818	0.309079490108221
chr1	42459752	42460157	405	+	utr3	PPCS	0.0635654647812243	0.862856994543695	0.049358671126084	1	0.0576757225203389	0.804912893391234	1.0405197376277	0.0869128957105911	0.756495969458506	0.99976778493818	0.953606841917107
chr1	42682423	42682587	164	+	utr5	YBX1	0.6691025212088	0.947383014335743	0.602039210555617	1	0.294896519794059	0.856711639167789	-0.701199948551439	0.00891842368162232	0.969329737613129	0.99976778493818	-0.710118372233061
chr1	42696648	42696759	111	+	exon	YBX1	0.631128788713685	0.940330473554425	0.775416491659178	1	0.762762874061074	0.974517293497408	-0.0337241079391275	0.00891842368162232	0.969329737613129	0.99976778493818	-0.0426425316207498
chr1	42700742	42701003	261	+	exon	YBX1	0.0244351554556834	0.862856994543695	0.0718120997652365	1	0.151239952097104	0.817428679629436	-0.687409078167012	0.00891842368162232	0.969329737613129	0.99976778493818	-0.696327501848634
chr1	42746429	42746876	447	-	utr3	P3H1	0.423622801564289	0.892602215831469	0.367850044484891	1	0.27607399384344	0.851725905821633	0.253385585281763	0.124790187959829	0.624493772620379	0.99976778493818	0.128595397321934
chr1	42754908	42755232	324	-	exon	P3H1	0.559376330027044	0.925852245920006	0.636616089129617	1	0.590756087030554	0.939440570096646	-0.036792601137003	0.124790187959829	0.624493772620379	0.99976778493818	-0.161582789096832
chr1	42766815	42766967	152	-	exon	P3H1	0.606471551405989	0.93621456734462	0.632279108269501	1	0.888266918635435	0.994993008435081	-1.14775207438309	0.124790187959829	0.624493772620379	0.99976778493818	-1.27254226234292
chr1	42775225	42775527	302	+	utr3	RP5-994D16.12	0.31721396786888	0.874128016464279	0.242215752834626	1	0.292190434306652	0.856105030860361	0.756168709580507	-1.73183108867196	0.727072294544757	NA	2.48799979825247
chr1	42807258	42807548	290	-	utr3	SVBP	0.58471323237461	0.931094963326936	0.456881913569928	1	0.581280681791483	0.937068247010212	0.202911637196055	-0.384788784928728	0.38440214483744	0.99976778493818	0.587700422124784
chr1	42842527	42843182	655	-	exon	RP11-342M1.3	0.842597819275748	0.978156729658719	0.720740818488898	1	0.62930223228125	0.947312919565191	-0.409133156231605	-0.00994565618304178	0.988904637446522	0.99976778493818	-0.399187500048563
chr1	42850937	42851244	307	+	utr5	ZNF691	0.547345164951871	0.923966161018234	0.481543497405312	1	0.338844067721075	0.866842791422611	0.479352832828793	-0.104474450441661	0.771447596441708	0.99976778493818	0.583827283270454
chr1	42851344	42852157	813	+	utr3	ZNF691	0.341665441478371	0.879522276179727	0.299541685991685	1	0.106298612168514	0.811725701343075	0.554848103180896	-0.104474450441661	0.771447596441708	0.99976778493818	0.659322553622557
chr1	42926524	42926747	223	-	utr3	SLC2A1	0.075174186054355	0.862856994543695	0.0492998580781057	1	0.0596158292997451	0.804912893391234	0.187883085606772	-1.32238245305289	1.15351556038532e-05	0.00112172618789959	1.51026553865967
chr1	42926891	42927165	274	-	utr3	SLC2A1	0.51355810521938	0.91501693260144	0.405877434157433	1	0.444141423440359	0.894235269705265	-0.918372590674827	-1.32238245305289	1.15351556038532e-05	0.00112172618789959	0.404009862378067
chr1	42929652	42929824	172	-	utr3	SLC2A1	0.224181022798852	0.865753690859428	0.225340100812563	1	0.132303046654946	0.812259244762076	-1.95615389052547	-1.32238245305289	1.15351556038532e-05	0.00112172618789959	-0.633771437472576
chr1	42958667	42958888	221	-	utr5	SLC2A1	0.964214311089025	0.997551206890514	0.94743967156971	1	0.608249479591649	0.941980774070162	-2.068436576353	-1.32238245305289	1.15351556038532e-05	0.00112172618789959	-0.746054123300109
chr1	43164728	43164836	108	-	exon	EBNA1BP2	0.169879301597939	0.862856994543695	0.176800890239908	1	0.406018356305929	0.885634741349571	-1.15937387762534	-0.321211358945619	0.370920246522175	0.99976778493818	-0.83816251867972
chr1	43171528	43171688	160	-	exon	EBNA1BP2	0.501192376063484	0.91376833552505	0.51650685728949	1	0.624202263967345	0.946230311898281	-1.1787857513844	-0.321211358945619	0.370920246522175	0.99976778493818	-0.857574392438778
chr1	43359148	43359353	205	+	utr5	CDC20	0.327869490394799	0.876567480867433	0.33699709474988	1	0.799234587526788	0.981966884496831	-1.51872814618934	-0.518961312654821	0.0475809865705572	0.564135646729223	-0.99976683353452
chr1	43360136	43360260	124	+	exon	CDC20	0.977824597767155	0.998418281519164	0.922154452920725	1	0.925807333201614	0.994993008435081	-0.284080544788417	-0.518961312654821	0.0475809865705572	0.564135646729223	0.234880767866404
chr1	43362938	43363114	176	+	exon	CDC20	0.261850349381934	0.869749051764034	0.299437490629141	1	0.393748634787403	0.881831490663663	-1.02546487820016	-0.518961312654821	0.0475809865705572	0.564135646729223	-0.506503565545335
chr1	43363524	43363928	404	-	utr3	ELOVL1	0.980762152132496	0.998621423455944	0.919862867715821	1	0.645250775445169	0.952715610346251	0.016156693140863	-0.12550604229305	0.645185250893421	0.99976778493818	0.141662735433913
chr1	43366023	43366125	102	-	intron	ELOVL1	0.848019860175226	0.978192405204111	0.860267947300421	1	0.848405555089331	0.991873947107944	0.366272028715271	-0.12550604229305	0.645185250893421	0.99976778493818	0.49177807100832
chr1	43384863	43384998	135	-	utr3	MED8	0.536451811972212	0.920452464318755	0.46041326739088	1	0.318524223206806	0.860637442359032	0.264915575440535	0.0477707473659758	0.858184567134948	0.99976778493818	0.217144828074559
chr1	43386020	43386269	249	-	exon	MED8	0.762086311890463	0.963136080305176	0.860399014152067	1	0.892562798099234	0.994993008435081	-0.0789665869906516	0.0477707473659758	0.858184567134948	0.99976778493818	-0.126737334356627
chr1	43386921	43387026	105	-	exon	MED8	0.00677431786656477	0.862856994543695	0.00502388730488554	1	0.00762132893124174	0.728797863103178	-1.24542675953671	0.0477707473659758	0.858184567134948	0.99976778493818	-1.29319750690269
chr1	43449189	43449419	230	+	intron	SZT2	0.787910056699275	0.968703925778997	0.690825615687316	1	0.697495350237981	0.962449217221065	0.380154994404569	0.0828054856683848	0.744690692628244	0.99976778493818	0.297349508736185
chr1	43450372	43451138	766	+	utr3	SZT2	0.324515815934338	0.875926905362683	0.303308297403544	1	0.133219466751209	0.812259244762076	0.52073380780805	0.0828054856683848	0.744690692628244	0.99976778493818	0.437928322139665
chr1	43451199	43451320	121	+	utr3	SZT2	0.408861805859454	0.890554334499536	0.420855412609067	1	0.744113433908461	0.969722786717084	-0.186310728278187	0.0828054856683848	0.744690692628244	0.99976778493818	-0.269116213946572
chr1	43452271	43452839	568	+	utr3	SZT2	0.964941544998706	0.997673787271644	0.881183784694534	1	0.557123623660046	0.930531556070657	0.25515099253677	0.0828054856683848	0.744690692628244	0.99976778493818	0.172345506868385
chr1	43452884	43453041	157	-	exon	HYI	0.240831814761975	0.869576756102263	0.133727201592464	1	0.179362289380998	0.823928415754551	1.00842608296973	0.249017493361795	0.509706302344148	0.99976778493818	0.759408589607937
chr1	43453400	43453500	100	-	exon	HYI	0.860961036502442	0.980102600206459	0.978267238952466	1	0.701755162898899	0.963526077043349	-0.45593214482686	0.249017493361795	0.509706302344148	0.99976778493818	-0.704949638188654
chr1	43590932	43591513	581	+	exon	PTPRF	0.484315211876823	0.9090583148101	0.548794027433113	1	0.412816681025804	0.887101464719297	-0.486009615392656	-0.352615715582849	0.160900888627288	0.898797223877298	-0.133393899809807
chr1	43597871	43598004	133	+	exon	PTPRF	0.714504276779625	0.956042646302275	0.761335200279337	1	0.943401549621004	0.994993008435081	-1.47015686567538	-0.352615715582849	0.160900888627288	0.898797223877298	-1.11754115009253
chr1	43603580	43604105	525	+	exon	PTPRF	0.776495848981862	0.966041176156528	0.907726271593087	1	0.72182157831262	0.966045977249188	-0.45779130224735	-0.352615715582849	0.160900888627288	0.898797223877298	-0.105175586664501
chr1	43606237	43606404	167	+	exon	PTPRF	0.927223565439054	0.990863229857629	0.815151810234413	1	0.916255294631666	0.994993008435081	-0.298013088940063	-0.352615715582849	0.160900888627288	0.898797223877298	0.0546026266427858
chr1	43606749	43606887	138	+	exon	PTPRF	0.882315195930199	0.982759936333851	0.975216376142905	1	0.77852720591468	0.977999234286477	-0.337639645429746	-0.352615715582849	0.160900888627288	0.898797223877298	0.0149760701531032
chr1	43619319	43619422	103	+	exon	PTPRF	0.368638196299005	0.884961653077316	0.363130730628549	1	0.34526954659601	0.868308925224103	-1.26836762926928	-0.352615715582849	0.160900888627288	0.898797223877298	-0.915751913686436
chr1	43622056	43622289	233	+	utr3	PTPRF	0.59743388522045	0.934564776036654	0.689088793611406	1	0.917878268124253	0.994993008435081	-0.631700437111351	-0.352615715582849	0.160900888627288	0.898797223877298	-0.279084721528502
chr1	43667799	43668000	201	+	exon	KDM4A	0.358748597247079	0.883093292317224	0.253065449528967	1	0.411532217871888	0.886503030510282	0.15869144337854	-0.0216804129911066	0.930358267361708	0.99976778493818	0.180371856369647
chr1	43669034	43669235	201	+	exon	KDM4A	0.282697193659273	0.869749051764034	0.298416500558792	1	0.407180981382507	0.885634741349571	-0.299400877514717	-0.0216804129911066	0.930358267361708	0.99976778493818	-0.27772046452361
chr1	43671676	43671836	160	+	exon	KDM4A	0.659821301207833	0.944971322049103	0.73413638222011	1	0.911578344284497	0.994993008435081	-0.0676645695636745	-0.0216804129911066	0.930358267361708	0.99976778493818	-0.0459841565725679
chr1	43692518	43692739	221	+	intron	KDM4A	0.1899634606086	0.862856994543695	0.10167158778996	1	0.102290094688565	0.811725701343075	1.62045485371337	-0.0216804129911066	0.930358267361708	0.99976778493818	1.64213526670448
chr1	43704223	43704750	527	+	utr3	KDM4A	0.522607439007875	0.916502573491965	0.456316842137992	1	0.367097081656107	0.875951093658081	0.220070651557376	-0.0216804129911066	0.930358267361708	0.99976778493818	0.241751064548483
chr1	43704915	43705052	137	+	utr3	KDM4A	0.376011026877383	0.886294294744664	0.306453615665303	1	0.129517591441402	0.812259244762076	0.335602180554872	-0.0216804129911066	0.930358267361708	0.99976778493818	0.357282593545979
chr1	43910508	43910738	230	+	intron	ST3GAL3	0.440353786509374	0.895898935808225	0.421121538538239	1	0.0774412645964882	0.805807828996201	-0.209100662562829	-0.643950123433036	0.0269299493163733	0.412601303792699	0.434849460870207
chr1	43912795	43913106	311	+	intron	ST3GAL3	0.529071011610525	0.918706637767564	0.484321426605087	1	0.122217552867933	0.812259244762076	-0.48136288908607	-0.643950123433036	0.0269299493163733	0.412601303792699	0.162587234346965
chr1	43913597	43913960	363	+	intron	ST3GAL3	0.397079460012355	0.889491894869326	0.322908958125072	1	0.184451804706984	0.825603539760853	-0.669010047311593	-0.643950123433036	0.0269299493163733	0.412601303792699	-0.0250599238785572
chr1	43914114	43914228	114	+	intron	ST3GAL3	0.672222634350087	0.947842374547371	0.627727131627076	1	0.137456984132238	0.812259244762076	-0.30872181966007	-0.643950123433036	0.0269299493163733	0.412601303792699	0.335228303772966
chr1	43914360	43914629	269	+	intron	ST3GAL3	0.11350635442391	0.862856994543695	0.0902561180715088	1	0.0166385820317202	0.775865276410296	-0.0354452012126153	-0.643950123433036	0.0269299493163733	0.412601303792699	0.60850492222042
chr1	43915015	43915260	245	+	intron	ST3GAL3	0.304623617471819	0.873154468450983	0.287453558255351	1	0.0184435433464573	0.775865276410296	-0.130328737114603	-0.643950123433036	0.0269299493163733	0.412601303792699	0.513621386318432
chr1	43915586	43915792	206	+	intron	ST3GAL3	0.080208158079456	0.862856994543695	0.0517556517036969	1	0.0331226624544497	0.79187325459827	0.0613293027752952	-0.643950123433036	0.0269299493163733	0.412601303792699	0.705279426208331
chr1	43916325	43916485	160	+	intron	ST3GAL3	0.514617002103116	0.91501693260144	0.454567448157881	1	0.12276080652553	0.812259244762076	-0.460789101297584	-0.643950123433036	0.0269299493163733	0.412601303792699	0.183161022135452
chr1	43930132	43930482	350	+	utr3	ST3GAL3	0.317568636277635	0.874128016464279	0.361506209041524	1	0.992282816723781	0.995422808432123	-1.11936099927375	-0.643950123433036	0.0269299493163733	0.412601303792699	-0.475410875840713
chr1	43930684	43931131	447	+	utr3	ST3GAL3	0.882456039450568	0.982759936333851	0.935979957087618	1	0.383326536457772	0.879147400474382	-0.116842381197544	-0.643950123433036	0.0269299493163733	0.412601303792699	0.527107742235491
chr1	43933621	43933761	140	+	utr5	ARTN	0.218597136130515	0.864949362169281	0.199062812729806	1	0.356014608633519	0.872236276788713	-1.68441086480341	-1.70164484191711	1.64830509064934e-05	0.00154485716482443	0.0172339771137007
chr1	43934146	43934327	181	+	utr5	ARTN	0.876782583447078	0.981859909975311	0.89572434454299	1	0.351425564333452	0.870696432601815	-1.71519823793235	-1.70164484191711	1.64830509064934e-05	0.00154485716482443	-0.0135533960152456
chr1	43934513	43934740	227	+	utr5	ARTN	0.971078903597371	0.997830041861095	0.963686108047062	1	0.63894518330673	0.950508480861409	-1.21942673007501	-1.70164484191711	1.64830509064934e-05	0.00154485716482443	0.482218111842095
chr1	43935575	43935863	288	+	utr5	ARTN	0.278226721351189	0.869749051764034	0.188376627473909	1	0.342180528555128	0.867149378935137	-0.957234674937663	-1.70164484191711	1.64830509064934e-05	0.00154485716482443	0.744410166979445
chr1	43936674	43937187	513	+	utr3	ARTN	0.213568753824503	0.862856994543695	0.152569914914426	1	0.382226639230236	0.878948950083429	-1.0292823523358	-1.70164484191711	1.64830509064934e-05	0.00154485716482443	0.672362489581312
chr1	43947045	43947354	309	+	utr5	IPO13	0.97842474520628	0.998529543319534	0.882369867545883	1	0.956361031536512	0.994993008435081	-0.156383355043909	-0.238667225027941	0.408835826209428	0.99976778493818	0.0822838699840317
chr1	43949456	43949860	404	+	exon	IPO13	0.881566958097609	0.982688399349365	0.793847207656268	1	0.894807326006033	0.994993008435081	0.148011348126708	-0.238667225027941	0.408835826209428	0.99976778493818	0.386678573154649
chr1	43949950	43950114	164	+	exon	IPO13	0.518496980691299	0.915667855595343	0.529480670818967	1	0.748736236872923	0.970718546430074	-0.479315714246475	-0.238667225027941	0.408835826209428	0.99976778493818	-0.240648489218534
chr1	43970054	43970269	215	+	utr5	DPH2	0.516839959667648	0.9155038564195	0.392953977514268	1	0.406551505049785	0.885634741349571	0.208133696600019	0.0805290086970132	0.778434056014426	0.99976778493818	0.127604687903006
chr1	43972402	43972730	328	+	utr3	DPH2	0.423358292734486	0.892602215831469	0.324386005079945	1	0.314120755136103	0.860283511878848	0.495221150163299	0.0805290086970132	0.778434056014426	0.99976778493818	0.414692141466286
chr1	43981232	43981388	156	+	utr5	B4GALT2	0.696877395038729	0.952584458482323	0.775313373374255	1	0.745325213319245	0.969990144445162	-0.942027026809157	-0.198413576139126	0.517576595769438	0.99976778493818	-0.743613450670031
chr1	43981676	43981823	147	+	exon	B4GALT2	0.420305027146722	0.891648732607741	0.42765354048809	1	0.594799744091901	0.940081287772864	-1.05270274469653	-0.198413576139126	0.517576595769438	0.99976778493818	-0.854289168557404
chr1	43990281	43990717	436	+	utr3	B4GALT2	0.22649367737654	0.867699393558332	0.204586211128815	1	0.0680940855993261	0.80550466431396	0.638134850712067	-0.198413576139126	0.517576595769438	0.99976778493818	0.836548426851193
chr1	43990942	43991141	199	+	utr3	B4GALT2	0.747840011991078	0.961476807696846	0.684251657854756	1	0.414337406730238	0.887281290391787	-0.0461729732127012	-0.198413576139126	0.517576595769438	0.99976778493818	0.152240602926425
chr1	44213708	44213818	110	+	utr5	DMAP1	0.351985945363116	0.881948533474134	0.328538907372557	1	0.441623884334952	0.892880218606993	-0.887151272975159	-0.0685687739662696	0.787180099444295	0.99976778493818	-0.81858249900889
chr1	44214675	44214827	152	+	exon	DMAP1	0.103846673552725	0.862856994543695	0.0729552145583172	1	0.0935966228131566	0.811725701343075	-1.31425716722015	-0.0685687739662696	0.787180099444295	0.99976778493818	-1.24568839325388
chr1	44218078	44218410	332	+	exon	DMAP1	0.584386454139141	0.931094963326936	0.443117814794348	1	0.46410237865514	0.902766967638295	0.235111793531913	-0.0685687739662696	0.787180099444295	0.99976778493818	0.303680567498182
chr1	44219031	44219211	180	+	exon	DMAP1	0.097117645641574	0.862856994543695	0.0786169518446323	1	0.0950354514734188	0.811725701343075	-1.02795213841454	-0.0685687739662696	0.787180099444295	0.99976778493818	-0.959383364448272
chr1	44220519	44220638	119	+	utr3	DMAP1	0.290106666811444	0.869749051764034	0.280115696585584	1	0.56154480607543	0.931606391292091	-0.607106316456822	-0.0685687739662696	0.787180099444295	0.99976778493818	-0.538537542490553
chr1	44221143	44221269	126	-	utr3	ERI3	0.994739031727782	0.999596203099926	0.907375680907178	1	0.558699008322485	0.930631510140449	-0.253374388827199	0.082738686506075	0.759157873144484	0.99976778493818	-0.336113075333274
chr1	44221537	44221766	229	-	utr3	ERI3	0.857168170817937	0.980102600206459	0.732398306793007	1	0.82583927387627	0.9881916820584	0.142048694016202	0.082738686506075	0.759157873144484	0.99976778493818	0.0593100075101272
chr1	44405196	44405354	158	+	utr5	RNF220	0.794908519120573	0.970355870094956	0.672756742833654	1	0.726706939688308	0.966803316689127	-0.39056301771964	-0.146900698124553	0.553700997868275	0.99976778493818	-0.243662319595086
chr1	44411977	44412718	741	+	utr5	RNF220	0.427260171830158	0.893391190778308	0.396197864584521	1	0.389873546645584	0.880159744002614	0.0650416746260579	-0.146900698124553	0.553700997868275	0.99976778493818	0.211942372750611
chr1	44614114	44614219	105	+	exon	RNF220	0.449114003606462	0.899556971283366	0.481571816426931	1	0.607811157473563	0.941870905367926	-0.484998016650803	-0.146900698124553	0.553700997868275	0.99976778493818	-0.338097318526249
chr1	44635483	44635627	144	+	utr3	RNF220	0.0879278624601407	0.862856994543695	0.10966917839487	1	0.26050420756987	0.848628365892412	-0.7781519094557	-0.146900698124553	0.553700997868275	0.99976778493818	-0.631251211331147
chr1	44635961	44636123	162	+	utr3	RNF220	0.0390516815739227	0.862856994543695	0.0572432898262626	1	0.145716168093617	0.816660709942001	-0.91201093069081	-0.146900698124553	0.553700997868275	0.99976778493818	-0.765110232566256
chr1	44644634	44644756	122	+	exon	RNF220	0.0991994391626614	0.862856994543695	0.121029644944714	1	0.176895989887632	0.823928415754551	-0.967929672114298	-0.146900698124553	0.553700997868275	0.99976778493818	-0.821028973989745
chr1	44644955	44645058	103	+	exon	RNF220	0.244315520576473	0.869617865479996	0.272306601061496	1	0.244671636384857	0.845912065155002	-0.998450016832407	-0.146900698124553	0.553700997868275	0.99976778493818	-0.851549318707854
chr1	44650652	44650875	223	+	utr3	RNF220	0.0472807005448354	0.862856994543695	0.0614821980015162	1	0.130586521120793	0.812259244762076	-1.06598708195675	-0.146900698124553	0.553700997868275	0.99976778493818	-0.919086383832194
chr1	44651089	44651331	242	+	utr3	RNF220	0.971445652516426	0.997884625011203	0.913816269074998	1	0.804340572420573	0.982491934841264	0.170601763377036	-0.146900698124553	0.553700997868275	0.99976778493818	0.31750246150159
chr1	44651468	44651624	156	+	utr3	RNF220	0.56474892975556	0.926745101458675	0.65223936153041	1	0.870088516511667	0.99468085054082	-0.0876425552477298	-0.146900698124553	0.553700997868275	0.99976778493818	0.0592581428768237
chr1	44654539	44654784	245	-	utr3	TMEM53	0.753435259842052	0.962477265878781	0.825622463536369	1	0.960603786477147	0.994993008435081	-0.365804321956104	-0.195632354762834	0.560924995611142	0.99976778493818	-0.17017196719327
chr1	44688109	44688253	144	+	utr5	C1orf228	0.280814168995696	0.869749051764034	0.184167142921054	1	0.197008508362404	0.830354012057392	0.932050279729984	0.109944799548967	0.662236354453857	0.99976778493818	0.822105480181017
chr1	44700871	44701327	456	+	utr3	C1orf228	0.0298002106367817	0.862856994543695	0.0158719524036314	1	0.00912821877058135	0.758561877733626	1.31361213414517	0.109944799548967	0.662236354453857	0.99976778493818	1.20366733459621
chr1	44723721	44724409	688	+	exon	C1orf228	0.608191750445707	0.93621456734462	0.736323970965249	1	0.874477689682311	0.994993008435081	-0.100459305444119	0.109944799548967	0.662236354453857	0.99976778493818	-0.210404104993086
chr1	44724538	44725564	1026	+	utr3	C1orf228	0.411709494642176	0.890554334499536	0.550750490448613	1	0.752315660672961	0.97087995131117	-0.0484058060770515	0.109944799548967	0.662236354453857	0.99976778493818	-0.158350605626019
chr1	44766761	44766901	140	+	exon	KIF2C	0.267649540694714	0.869749051764034	0.311468876873952	1	0.434734508864121	0.890230309559228	-0.343321511167626	-0.0202410152927732	0.937002585670527	0.99976778493818	-0.323080495874852
chr1	44767073	44767397	324	+	utr3	KIF2C	0.953784770198713	0.996324055220373	0.831668919417945	1	0.916864740566267	0.994993008435081	-0.00608674253810672	-0.0202410152927732	0.937002585670527	0.99976778493818	0.0141542727546665
chr1	44775992	44776133	141	+	exon	RPS8	0.316566742851612	0.874128016464279	0.385914753258097	1	0.444750622688038	0.894510069880995	-0.349673722512342	0.44451437947024	0.0685950161319965	0.664586023544612	-0.794188101982582
chr1	44776631	44776746	115	+	exon	RPS8	0.0491386928364848	0.862856994543695	0.108892750506962	1	0.180400666113395	0.823928415754551	-0.283282481138704	0.44451437947024	0.0685950161319965	0.664586023544612	-0.727796860608944
chr1	44777529	44777744	215	+	exon	RPS8	0.0474950854987383	0.862856994543695	0.119493195961918	1	0.161399374619939	0.819792652837227	-0.159320284756521	0.44451437947024	0.0685950161319965	0.664586023544612	-0.603834664226762
chr1	44777981	44778104	123	+	exon	RPS8	0.100291347563152	0.862856994543695	0.188545438017142	1	0.336968993044975	0.865726231316564	-0.0262917911126445	0.44451437947024	0.0685950161319965	0.664586023544612	-0.470806170582885
chr1	44813663	44813832	169	+	utr3	BTBD19	0.397931145416206	0.889491894869326	0.372970734603369	1	0.572275161651018	0.934830127102863	-1.48951762862512	-0.362129842519968	0.295496302664647	0.99976778493818	-1.12738778610516
chr1	45002814	45002933	119	-	utr3	HECTD3	0.255107388765698	0.869749051764034	0.225326144825897	1	0.296306384167639	0.856711639167789	-1.12332666130512	-0.394501100123666	0.214098081473011	0.96174659760366	-0.728825561181453
chr1	45013599	45013738	139	+	exon	UROD	0.572339745844493	0.929599923090876	0.616858864632496	1	0.785599563457405	0.980129795673974	-0.461937421204627	-0.438071043332393	0.180384333124066	0.929863497126175	-0.0238663778722345
chr1	45015299	45015514	215	+	utr3	UROD	0.707214368837024	0.954373801578749	0.761165806318093	1	0.937892457363961	0.994993008435081	-0.710875240716875	-0.438071043332393	0.180384333124066	0.929863497126175	-0.272804197384483
chr1	45326942	45327224	282	+	utr5	HPDL	0.204716936480184	0.862856994543695	0.121255381794545	1	0.219965415029495	0.837689701746186	0.238093569883904	-0.0462727441551729	0.923116313303182	0.99976778493818	0.284366314039076
chr1	45327617	45328516	899	+	utr3	HPDL	0.638066062750931	0.941877082843045	0.631075706462468	1	0.0926515218128214	0.811725701343075	0.429519539749464	-0.0462727441551729	0.923116313303182	0.99976778493818	0.475792283904637
chr1	45343107	45343510	403	+	exon	TOE1	0.212165411626542	0.862856994543695	0.172576625071433	1	0.117598174291882	0.811725701343075	0.500730874804383	-0.0283057550580926	0.936792160618958	0.99976778493818	0.529036629862476
chr1	45343655	45343879	224	+	utr3	TOE1	0.749267601785193	0.96167742548493	0.647976721164023	1	0.533030548293268	0.92377199214638	0.304819663040853	-0.0283057550580926	0.936792160618958	0.99976778493818	0.333125418098945
chr1	45345368	45345572	204	-	exon	TESK2	0.823035614075398	0.975795428172473	0.87714695475197	1	0.839969176535232	0.990326661643794	0.56457231289888	0.366981853263453	0.311223007819217	0.99976778493818	0.197590459635427
chr1	45508862	45509216	354	+	utr3	MMACHC	0.552853731365588	0.924618884797465	0.479082501598884	1	0.308205916613175	0.859330432760247	-0.0454289215371625	-0.350340251113779	0.222608227250489	0.966065205441811	0.304911329576616
chr1	45511127	45511432	305	+	utr3	MMACHC	0.820612842269202	0.975642896403235	0.947070055164949	1	0.918005016445957	0.994993008435081	-0.635005398684025	-0.350340251113779	0.222608227250489	0.966065205441811	-0.284665147570246
chr1	45550903	45551078	175	+	utr5	AKR1A1	0.768296409930406	0.965071294504748	0.843083725914935	1	0.735987530520787	0.968692312032742	-0.394935450625887	-0.193183377711415	0.448224497278673	0.99976778493818	-0.201752072914472
chr1	45566810	45567064	254	+	utr3	AKR1A1	0.160929807310488	0.862856994543695	0.219993223788263	1	0.325796926497712	0.864091695118155	-0.858936420596669	-0.193183377711415	0.448224497278673	0.99976778493818	-0.665753042885254
chr1	45567843	45568020	177	+	exon	AKR1A1	0.405374049749922	0.889908927205734	0.483285689812431	1	0.616776236294884	0.944364965810319	-0.38215734929158	-0.193183377711415	0.448224497278673	0.99976778493818	-0.188973971580165
chr1	45569845	45569959	114	+	utr3	AKR1A1	0.382335065592607	0.887447650090346	0.451210058446483	1	0.64916450261216	0.954077376314872	-0.482811695327158	-0.193183377711415	0.448224497278673	0.99976778493818	-0.289628317615742
chr1	45583499	45583707	208	+	utr5*	NASP	0.0694388351229265	0.862856994543695	0.0264763300190002	1	0.0422366373333728	0.804912893391234	1.13241563812202	-0.0877939858485887	0.717109206119483	0.99976778493818	1.22020962397061
chr1	45584027	45584183	156	+	utr5	NASP	0.835334722168754	0.97778391519434	0.701564335918201	1	0.670705754536865	0.958399070692949	-0.184520123205576	-0.0877939858485887	0.717109206119483	0.99976778493818	-0.0967261373569874
chr1	45606431	45606534	103	+	utr3	NASP	0.819998348732737	0.975356795691951	0.902429128259248	1	0.794444369152337	0.98166651120659	-0.289808206112664	-0.0877939858485887	0.717109206119483	0.99976778493818	-0.202014220264075
chr1	45607298	45607852	554	+	utr3	NASP	0.911858996532123	0.989495161303526	0.819128845320679	1	0.738268815663573	0.968911592472587	0.0184874298261619	-0.0877939858485887	0.717109206119483	0.99976778493818	0.106281415674751
chr1	45607958	45608158	200	+	utr3	NASP	0.949408506778253	0.995396944392938	0.853474954877669	1	0.713745333950388	0.964939820455377	0.281768739089179	-0.0877939858485887	0.717109206119483	0.99976778493818	0.369562724937767
chr1	45615301	45615409	108	+	utr3	NASP	0.955153628123401	0.996708269911221	0.863555936798804	1	0.698025528806441	0.962449217221065	-0.0212285860522642	-0.0877939858485887	0.717109206119483	0.99976778493818	0.0665653997963245
chr1	45617409	45617579	170	+	exon	NASP	0.0733939022913851	0.862856994543695	0.116613586344388	1	0.321014091360684	0.86240411789628	-0.775972231239436	-0.0877939858485887	0.717109206119483	0.99976778493818	-0.688178245390848
chr1	45617994	45618120	126	+	exon	NASP	0.108096185342746	0.862856994543695	0.1519389030837	1	0.382385797815057	0.878948950083429	-0.689227562952815	-0.0877939858485887	0.717109206119483	0.99976778493818	-0.601433577104226
chr1	45618547	45618785	238	+	utr3	NASP	0.366845671242303	0.884961653077316	0.321445050425329	1	0.0815883946456598	0.811368326991219	0.900046520546237	-0.0877939858485887	0.717109206119483	0.99976778493818	0.987840506394825
chr1	45628276	45628435	159	-	exon	GPBP1L1	0.208206523698207	0.862856994543695	0.282584143690046	1	0.383293962695902	0.879147400474382	-0.364173474790452	0.111589649299857	0.637093062958719	0.99976778493818	-0.475763124090309
chr1	45629611	45629711	100	-	exon	GPBP1L1	0.236587492809648	0.869174763858235	0.263388962587987	1	0.251704344515979	0.84751765971899	-0.537916164222657	0.111589649299857	0.637093062958719	0.99976778493818	-0.649505813522514
chr1	45630517	45630652	135	-	exon	GPBP1L1	0.132361441585175	0.862856994543695	0.152033951881766	1	0.192360326004028	0.829225951002773	-0.565485775540121	0.111589649299857	0.637093062958719	0.99976778493818	-0.677075424839978
chr1	45633545	45633671	126	-	exon	GPBP1L1	0.436104393446849	0.894655909202663	0.52178758277838	1	0.590585956358418	0.939351137123738	-0.133083813766238	0.111589649299857	0.637093062958719	0.99976778493818	-0.244673463066095
chr1	45654574	45654837	263	-	exon	GPBP1L1	0.815705945694644	0.974089605454392	0.947195092094991	1	0.811917342917117	0.984127752390337	0.22623322106661	0.111589649299857	0.637093062958719	0.99976778493818	0.114643571766753
chr1	45693215	45693435	220	+	exon	TMEM69	0.740680417722559	0.960906637305918	0.808456449342184	1	0.910769749747817	0.994993008435081	0.0357680844595563	-0.0251646947615608	0.932828819799463	0.99976778493818	0.0609327792211171
chr1	45693821	45694036	215	+	utr3	TMEM69	0.273113298913911	0.869749051764034	0.21135304118179	1	0.0939617874712772	0.811725701343075	0.351485303423183	-0.0251646947615608	0.932828819799463	0.99976778493818	0.376649998184744
chr1	46008506	46008657	151	+	intron	MAST2	0.990737601557259	0.99897152996851	0.950767924244916	1	0.946940716467346	0.994993008435081	2.10319963857549	0.694098412183044	0.00712013801378465	0.178330615090111	1.40910122639245
chr1	46034734	46036078	1344	+	utr3	MAST2	0.979117121486099	0.998621423455944	0.855723153315801	1	0.784630318297853	0.979741070775689	0.721927426669076	0.694098412183044	0.00712013801378465	0.178330615090111	0.0278290144860325
chr1	46188715	46188929	214	-	utr3	POMGNT1	0.28879185063782	0.869749051764034	0.311909271618231	1	0.503518717814754	0.916338679025217	0.0325237746588836	0.232368268535453	0.400902424200959	0.99976778493818	-0.19984449387657
chr1	46260773	46260959	186	+	utr5	RAD54L	0.920146530326635	0.990734218513863	0.796126136284726	1	0.899663816503445	0.994993008435081	0.175691155042189	0.189998346058068	0.45299324602275	0.99976778493818	-0.014307191015879
chr1	46278680	46279007	327	-	utr3	LRRC41	0.914542974929522	0.989901407500059	0.975236770608262	1	0.871417673146749	0.994732711214604	-0.186255835725982	-0.142656271905243	0.554157575475562	0.99976778493818	-0.0435995638207383
chr1	46285442	46285684	242	-	exon	LRRC41	0.825461219539692	0.976437541629334	0.70456014921689	1	0.844123465396595	0.990894626819036	0.271196452225272	-0.142656271905243	0.554157575475562	0.99976778493818	0.413852724130515
chr1	46285726	46285954	228	-	exon	LRRC41	0.373033466881985	0.886177885737572	0.426345135739229	1	0.556746523785358	0.930398615008775	-0.529091519532579	-0.142656271905243	0.554157575475562	0.99976778493818	-0.386435247627336
chr1	46286157	46286310	153	-	exon	LRRC41	0.363003339342217	0.884961653077316	0.259700807183033	1	0.287605462849025	0.85445241275008	0.407419471445763	-0.142656271905243	0.554157575475562	0.99976778493818	0.550075743351006
chr1	46286448	46286565	117	-	exon	LRRC41	0.722901620150639	0.958298432697805	0.657988378079958	1	0.479162097262004	0.905483522767673	0.694309704625485	-0.142656271905243	0.554157575475562	0.99976778493818	0.836965976530728
chr1	46296823	46296943	120	-	exon	LRRC41	0.331625639177666	0.876755161023023	0.208844580837828	1	0.263433738449004	0.849280620898553	1.52005908632412	-0.142656271905243	0.554157575475562	0.99976778493818	1.66271535822937
chr1	46310145	46310267	122	+	utr3	UQCRH	0.502216864327437	0.91376833552505	0.623555745389962	1	0.636351820066783	0.94932135427368	0.11778538930204	0.266540729151061	0.259774336672692	0.995568259646325	-0.148755339849021
chr1	46316477	46316584	107	+	utr3	UQCRH	0.688449380308711	0.950414605350591	0.797552183514926	1	0.838171488706067	0.990179574082994	0.210085015050597	0.266540729151061	0.259774336672692	0.995568259646325	-0.0564557141004643
chr1	46344907	46345077	170	+	utr3	NSUN4	0.741376034474482	0.960975575026378	0.621933607941003	1	0.732567753114705	0.967766466840726	0.223173359529995	0.206177570398133	0.414414864240105	0.99976778493818	0.0169957891318621
chr1	46361616	46362024	408	+	utr3	NSUN4	0.508154558750955	0.91421664675176	0.42251780530152	1	0.432849644028625	0.890161530025588	0.67405610764385	0.206177570398133	0.414414864240105	0.99976778493818	0.467878537245717
chr1	46408575	46408766	191	+	utr3	FAAH	0.291903718278446	0.869749051764034	0.203874167370655	1	0.238045344455838	0.843924855836098	1.44289922329915	0.349737676089659	0.207209223503671	0.961517781753863	1.09316154720949
chr1	46410186	46410516	330	+	utr3	FAAH	0.962582548497753	0.997551206890514	0.922393946430429	1	0.941013948978162	0.994993008435081	0.494387319406214	0.349737676089659	0.207209223503671	0.961517781753863	0.144649643316554
chr1	46410903	46411065	162	+	intron	FAAH	0.423030343617408	0.892602215831469	0.301723089984851	1	0.408684886431421	0.88599638016422	0.972429175058797	0.349737676089659	0.207209223503671	0.961517781753863	0.622691498969138
chr1	46413415	46413816	401	+	utr3	FAAH	0.425773309211247	0.892981774375261	0.515684215960261	1	0.653015619309909	0.954577929372602	0.21518366814126	0.349737676089659	0.207209223503671	0.961517781753863	-0.134554007948399
chr1	46414511	46414765	254	+	utr3*	FAAH	0.752266694260318	0.962477265878781	0.6156653385369	1	0.662820862950897	0.956776332951785	0.641017316454892	0.349737676089659	0.207209223503671	0.961517781753863	0.291279640365233
chr1	46558589	46558840	251	-	utr3	MKNK1	0.0947916781534491	0.862856994543695	0.0871266199141398	1	0.254517183181066	0.848628365892412	-0.639958164008964	-0.0991351867670816	0.690015261956639	0.99976778493818	-0.540822977241882
chr1	46608045	46608677	632	-	utr3	MOB3C	0.451115896995988	0.900377221645126	0.354269344544972	1	0.3423860175372	0.867149378935137	0.585571757396153	0.154124795383977	0.581257603810028	0.99976778493818	0.431446962012176
chr1	46609266	46609725	459	-	utr3	MOB3C	0.877332557008607	0.981859909975311	0.980687827711489	1	0.924659862398285	0.994993008435081	0.467296878262273	0.154124795383977	0.581257603810028	0.99976778493818	0.313172082878296
chr1	46613000	46613349	349	-	utr5	MOB3C	0.994028553788899	0.999508544705527	0.890105320683643	1	0.83276763794938	0.989259724646813	-0.427803911960548	0.154124795383977	0.581257603810028	0.99976778493818	-0.581928707344525
chr1	46613507	46613625	118	-	utr5	MOB3C	0.698131459927632	0.952811794951946	0.582845451591844	1	0.674065953238978	0.958598447016076	0.0633860398617804	0.154124795383977	0.581257603810028	0.99976778493818	-0.0907387555221967
chr1	46614949	46615086	137	-	utr5	MOB3C	0.421968938700621	0.89235545072249	0.305099911876387	1	0.228830692579131	0.839563320604772	1.56964282757291	0.154124795383977	0.581257603810028	0.99976778493818	1.41551803218894
chr1	46635699	46635879	180	-	utr3	ATPAF1	0.299977370938347	0.872332928057125	0.223859261853839	1	0.313229049097113	0.860283511878848	0.60728300675901	0.0444823926369292	0.857420136950619	0.99976778493818	0.562800614122081
chr1	46678392	46678549	157	-	utr3	EFCAB14	0.581231419754677	0.930884175227791	0.467617863621548	1	0.584239889099643	0.937364913480795	0.516416490508518	0.062826714367518	0.813614791142687	0.99976778493818	0.453589776141
chr1	46717981	46718210	229	-	utr5	EFCAB14	0.697416946802629	0.952773692030483	0.766056439408962	1	0.550682428597335	0.928344641360047	0.0845040530240142	0.062826714367518	0.813614791142687	0.99976778493818	0.0216773386564962
chr1	46718559	46718869	310	-	utr5	EFCAB14	0.97668825996534	0.998356064230305	0.878035657741222	1	0.553143980650873	0.929804556880175	-0.361696776398755	0.062826714367518	0.813614791142687	0.99976778493818	-0.424523490766273
chr1	47251187	47251782	595	-	exon	STIL	0.556189927004099	0.925222502927244	0.468104444144584	1	0.406835863092645	0.885634741349571	0.668019300540046	0.0820630925294696	0.75002224152131	0.99976778493818	0.585956208010576
chr1	47280278	47280591	313	-	exon	STIL	0.631390873362827	0.940461104059323	0.516036088356261	1	0.720149157304043	0.965884759291867	0.381704043403595	0.0820630925294696	0.75002224152131	0.99976778493818	0.299640950874126
chr1	47280745	47281037	292	-	exon	STIL	0.581554248124603	0.930970457869742	0.470503920928582	1	0.562452644922902	0.932188137692053	0.660585441498147	0.0820630925294696	0.75002224152131	0.99976778493818	0.578522348968677
chr1	47426839	47426941	102	+	intergenic	NA	0.854786921643465	0.979440526488408	0.842840328746383	1	0.902379555437995	0.994993008435081	0.549380764328027	NA	NA	NA	NA
chr1	47432436	47432663	227	-	exon	FOXD2-AS1	0.58364956538117	0.931094963326936	0.481325009135342	1	0.332888954830604	0.864622620338661	0.451390925830212	-0.264182839160219	0.51416731497882	0.99976778493818	0.715573764990431
chr1	47432876	47433105	229	-	exon	FOXD2-AS1	0.487789501143763	0.909956884653541	0.364292915101471	1	0.234719325062913	0.841318530123554	0.336477159505292	-0.264182839160219	0.51416731497882	0.99976778493818	0.600659998665511
chr1	47433328	47433657	329	-	exon	FOXD2-AS1	0.185851046044782	0.862856994543695	0.135949011906375	1	0.0739915379968581	0.805807828996201	0.64848023678332	-0.264182839160219	0.51416731497882	0.99976778493818	0.912663075943539
chr1	47433734	47434087	353	-	exon	FOXD2-AS1	0.144468393837595	0.862856994543695	0.0836726492842142	1	0.0479293199941231	0.804912893391234	0.682276551169475	-0.264182839160219	0.51416731497882	0.99976778493818	0.946459390329694
chr1	48758980	48759331	351	-	exon	BEND5	0.755718650489231	0.962831598789546	0.677089144473812	1	0.947226535410058	0.994993008435081	-1.89077015294946	-1.76559418461146	0.00462650684267225	0.133652491258397	-0.125175968337999
chr1	50441364	50441497	133	-	utr3	FAF1	0.084698665296637	0.862856994543695	0.110437142343151	1	0.160201790858267	0.819792652837227	-0.481477608000394	0.091306640077104	0.716529088880053	0.99976778493818	-0.572784248077498
chr1	50475560	50475718	158	-	exon	FAF1	0.0672573925364794	0.862856994543695	0.0810853134399457	1	0.0927812869459876	0.811725701343075	-0.636461278960927	0.091306640077104	0.716529088880053	0.99976778493818	-0.727767919038031
chr1	50490625	50490732	107	-	exon	FAF1	0.439890916028205	0.895898935808225	0.498037699360506	1	0.484094892120666	0.907649833886505	-0.25119674507685	0.091306640077104	0.716529088880053	0.99976778493818	-0.342503385153954
chr1	50967916	50968095	179	+	utr5	CDKN2C	0.342078297495452	0.879580952868569	0.213792802290085	1	0.287119534525685	0.854432657534578	1.07327231473105	-0.297620902794427	0.22354836187072	0.966065205441811	1.37089321752548
chr1	50968795	50969488	693	+	utr5	CDKN2C	0.981594470198726	0.998621423455944	0.861282771295102	1	0.692914485979234	0.962064670493978	-0.509227794877699	-0.297620902794427	0.22354836187072	0.966065205441811	-0.211606892083271
chr1	50969569	50970075	506	+	utr5	CDKN2C	0.758730468353562	0.963053806261301	0.652597514041999	1	0.524925869897034	0.922237784604893	0.162593116178222	-0.297620902794427	0.22354836187072	0.966065205441811	0.46021401897265
chr1	50970267	50970425	158	+	utr5	CDKN2C	0.59870444492134	0.935051145532103	0.717894448843587	1	0.838572390886999	0.990200430933818	-0.347778521888816	-0.297620902794427	0.22354836187072	0.966065205441811	-0.0501576190943883
chr1	50973849	50974315	466	+	utr3	CDKN2C	0.19797033091694	0.862856994543695	0.210718937348568	1	0.19840868756812	0.831272786388049	0.284872364667491	-0.297620902794427	0.22354836187072	0.966065205441811	0.582493267461918
chr1	51009491	51010095	604	+	intergenic	NA	0.305002538888601	0.873154468450983	0.263452759981046	1	0.0989592497505344	0.811725701343075	0.507026577500081	NA	NA	NA	NA
chr1	51236648	51236810	162	+	utr5	RNF11	0.0372568725603129	0.862856994543695	0.0171647827259156	1	0.0294534546544375	0.788895193405563	-1.82733929527869	0.276436240901088	0.313044605925429	0.99976778493818	-2.10377553617977
chr1	51271087	51271448	361	+	utr3	RNF11	0.503325790466115	0.91376833552505	0.397024716805432	1	0.63223442363328	0.948325178862156	0.750938699666365	0.276436240901088	0.313044605925429	0.99976778493818	0.474502458765276
chr1	51356708	51356863	155	-	exon	EPS15	0.638346978956506	0.941877082843045	0.499881157544101	1	0.686446513700129	0.961372341321754	0.543977371277607	0.2367265351344	0.37714801776438	0.99976778493818	0.307250836143207
chr1	51408200	51408312	112	-	exon	EPS15	0.0787005532283079	0.862856994543695	0.0624912647278467	1	0.0484169678928437	0.804912893391234	-0.781383999670688	0.2367265351344	0.37714801776438	0.99976778493818	-1.01811053480509
chr1	51840254	51840571	317	-	utr5	NRDC	0.650658332549509	0.944673309173216	0.569464020664894	1	0.87844421272615	0.994993008435081	0.271762177086893	-0.0664407039179957	0.776459457180622	0.99976778493818	0.338202881004889
chr1	51878263	51878706	443	-	utr5	NRDC	0.753951064732358	0.962542451112784	0.630717558849925	1	0.941949739456258	0.994993008435081	0.00135901695224636	-0.0664407039179957	0.776459457180622	0.99976778493818	0.0677997208702421
chr1	52020856	52020979	123	-	utr3	TXNDC12	0.622587770045452	0.938830449722831	0.73880988879998	1	0.784670665088089	0.979744738436673	-0.56552597813068	-0.43071214265155	0.0767064085885346	0.691778460084605	-0.13481383547913
chr1	52032223	52033384	1161	-	utr3	KTI12	0.211348109675472	0.862856994543695	0.192475260357128	1	0.0893121440582311	0.811725701343075	0.774315252944235	0.121374057828779	0.724033805227897	0.99976778493818	0.652941195115456
chr1	52055057	52055554	497	-	utr5	TXNDC12	0.831400469616046	0.977166710646706	0.922543450649621	1	0.800267070027398	0.981966884496831	-0.893221183193477	-0.43071214265155	0.0767064085885346	0.691778460084605	-0.462509040541927
chr1	52086727	52086832	105	+	utr3	BTF3L4	0.0981034176795771	0.862856994543695	0.068521313883511	1	0.0634917595268606	0.804912893391234	1.24432297883514	0.20217513959475	0.417357153037088	0.99976778493818	1.04214783924039
chr1	52352616	52353277	661	-	utr3	CC2D1B	0.987036121683496	0.998969185727296	0.891331004141987	1	0.694167503573501	0.962064670493978	0.322035475431459	0.216511779927581	0.391608325471997	0.99976778493818	0.105523695503878
chr1	52353549	52353699	150	+	exon	RP11-155O18.6	0.615511084692352	0.93787703926216	0.674126896591484	1	0.820892208612241	0.986904169396382	-0.269297013364829	0.0541546955883329	0.956252032905493	0.99976778493818	-0.323451708953162
chr1	52359751	52359916	165	-	exon	CC2D1B	0.144674659607414	0.862856994543695	0.130034682463599	1	0.295422484379857	0.856711639167789	-0.442701767073743	0.216511779927581	0.391608325471997	0.99976778493818	-0.659213547001324
chr1	52361037	52361183	146	-	exon	CC2D1B	0.217796638750848	0.864949362169281	0.205703323655328	1	0.295546601501497	0.856711639167789	-0.629408718727152	0.216511779927581	0.391608325471997	0.99976778493818	-0.845920498654733
chr1	52393462	52393711	249	-	exon	ORC1	0.24995812462173	0.869749051764034	0.175284778790602	1	0.389021532552467	0.880159744002614	0.815557108666199	-0.121443163552771	0.682416910010755	0.99976778493818	0.937000272218969
chr1	52396083	52396336	253	-	exon	ORC1	0.499360418527397	0.91376833552505	0.38341113879972	1	0.63513834607189	0.948989968324306	0.504808767720075	-0.121443163552771	0.682416910010755	0.99976778493818	0.626251931272846
chr1	52404624	52404759	135	+	utr5	PRPF38A	0.325747365007001	0.876066864445414	0.218341387396585	1	0.342959143291978	0.867149378935137	0.454207699969909	0.153071472485263	0.552940422841627	0.99976778493818	0.301136227484646
chr1	52413837	52413953	116	+	exon	PRPF38A	0.546602092323279	0.923966161018234	0.580349277799263	1	0.510959226903383	0.918047560143291	-0.649479853015255	0.153071472485263	0.552940422841627	0.99976778493818	-0.802551325500518
chr1	52414707	52414819	112	+	exon	PRPF38A	0.0277142824364197	0.862856994543695	0.0216174139794995	1	0.024599189452465	0.788895193405563	-1.07789745085968	0.153071472485263	0.552940422841627	0.99976778493818	-1.23096892334494
chr1	52416584	52416753	169	+	utr3	PRPF38A	0.746358255268037	0.961201895162499	0.840754379279784	1	0.635344350166815	0.949003733252745	-0.0353219572486193	0.153071472485263	0.552940422841627	0.99976778493818	-0.188393429733882
chr1	52417674	52418076	402	+	utr3	PRPF38A	0.561084238473677	0.926262121619628	0.453808041093584	1	0.536516528232641	0.925074576043903	0.762942619880954	0.153071472485263	0.552940422841627	0.99976778493818	0.609871147395691
chr1	52425425	52425560	135	-	exon	ZCCHC11	0.463691757188601	0.905551864686422	0.351466716402045	1	0.432678718537481	0.890161530025588	0.529248556524251	0.256641537824849	0.290473269194216	0.99976778493818	0.272607018699402
chr1	52431340	52431468	128	-	exon	ZCCHC11	0.575935551949869	0.930390913573833	0.645742056122042	1	0.690065431193169	0.961737590586547	0.0892104354214269	0.256641537824849	0.290473269194216	0.99976778493818	-0.167431102403422
chr1	52436849	52437025	176	-	exon	ZCCHC11	0.46038086971805	0.904374372763994	0.553261955605133	1	0.539808744721984	0.92557662239078	0.104284803068435	0.256641537824849	0.290473269194216	0.99976778493818	-0.152356734756414
chr1	52474887	52475517	630	-	exon	ZCCHC11	0.14500233577501	0.862856994543695	0.123858173869005	1	0.206276393323214	0.831643057646502	1.01565827182552	0.256641537824849	0.290473269194216	0.99976778493818	0.759016734000667
chr1	52477788	52477922	134	-	utr3	ZCCHC11	0.425250778479702	0.892981774375261	0.315662669741144	1	0.381534459962658	0.878928720494161	0.73053106562232	0.256641537824849	0.290473269194216	0.99976778493818	0.473889527797471
chr1	52481493	52481609	116	-	utr3	ZCCHC11	0.945404933082436	0.994493787702373	0.82371429611922	1	0.904528031974683	0.994993008435081	0.467799734582936	0.256641537824849	0.290473269194216	0.99976778493818	0.211158196758086
chr1	52525649	52526291	642	-	utr5	ZCCHC11	0.400421576660395	0.889491894869326	0.337118617272025	1	0.484406801090521	0.907777781443183	0.767442955281321	0.256641537824849	0.290473269194216	0.99976778493818	0.510801417456472
chr1	52606690	52606831	141	+	exon	GPX7	0.264868539621409	0.869749051764034	0.248081713006176	1	0.313789660526862	0.860283511878848	-1.0805065959804	-0.112699920545902	0.664569309847901	0.99976778493818	-0.967806675434498
chr1	52608253	52608858	605	+	utr3	GPX7	0.500132660658153	0.91376833552505	0.445333850434406	1	0.368112548911867	0.876788759017501	0.333394510995347	-0.112699920545902	0.664569309847901	0.99976778493818	0.446094431541249
chr1	52632649	52632873	224	+	utr5*	FAM159A	0.952240919422465	0.996159851104073	0.9033288758428	1	0.0590839172295202	0.804912893391234	-1.79532143599452	-0.687362157011609	0.0977265100841426	0.763481003964368	-1.10795927898291
chr1	52633325	52633446	121	+	utr5	FAM159A	0.576998285868554	0.930390913573833	0.625313807084896	1	0.880573631124693	0.994993008435081	-2.13147771397679	-0.687362157011609	0.0977265100841426	0.763481003964368	-1.44411555696518
chr1	52656875	52657003	128	+	exon	FAM159A	0.792368628427235	0.970121589851769	0.843717945906054	1	0.549798051128407	0.928344641360047	-0.601836582920905	-0.687362157011609	0.0977265100841426	0.763481003964368	0.0855255740907033
chr1	52668532	52669079	547	+	exon	FAM159A	0.550486834311974	0.924443587880075	0.344154795539099	1	0.0119467979233648	0.760155946419619	-0.0568279719657985	-0.687362157011609	0.0977265100841426	0.763481003964368	0.63053418504581
chr1	52678421	52678674	253	+	intergenic	NA	0.367644479775644	0.884961653077316	0.364223222921141	1	0.0168536686106208	0.775865276410296	0.228766902488445	NA	NA	NA	NA
chr1	52687567	52688172	605	-	utr3	COA7	0.263305898793738	0.869749051764034	0.252927423575051	1	0.0733404065402601	0.805807828996201	0.650233115603636	-0.153933385478487	0.632381281300692	0.99976778493818	0.804166501082123
chr1	52692803	52692903	100	-	exon	COA7	0.667928350165256	0.946908171824142	0.564691739740723	1	0.510928733246549	0.918047560143291	0.177852619208525	-0.153933385478487	0.632381281300692	0.99976778493818	0.331786004687013
chr1	52771099	52771244	145	+	exon	ZYG11B	0.829863723708031	0.976777666677451	0.760289762712012	1	0.972311667088697	0.994993008435081	0.819045451019195	-0.0213378269576079	0.945829931971794	0.99976778493818	0.840383277976802
chr1	52771516	52771675	159	+	exon	ZYG11B	0.105552242467244	0.862856994543695	0.058539502534127	1	0.125342437652584	0.812259244762076	1.34152972823495	-0.0213378269576079	0.945829931971794	0.99976778493818	1.36286755519256
chr1	52896287	52896654	367	-	utr3	ECHDC2	0.457244124990655	0.903460071653223	0.385990178629785	1	0.381028943351986	0.878857617126139	0.717638066404753	0.253101377303549	0.290394440561478	0.99976778493818	0.464536689101204
chr1	52904695	52904886	191	-	utr3	ECHDC2	0.188944883511812	0.862856994543695	0.199814738839601	1	0.280558341409755	0.852376132277148	-0.461910197351668	0.253101377303549	0.290394440561478	0.99976778493818	-0.715011574655217
chr1	52905504	52905636	132	-	exon	ECHDC2	0.333320506735151	0.877788479169431	0.356412314247875	1	0.481373757326324	0.907128976380869	-0.220455355682887	0.253101377303549	0.290394440561478	0.99976778493818	-0.473556732986437
chr1	52913851	52914023	172	-	utr3	ECHDC2	0.834029846021569	0.977717821671923	0.747253928026718	1	0.716187732008814	0.965036709403942	0.499344865720687	0.253101377303549	0.290394440561478	0.99976778493818	0.246243488417137
chr1	53050713	53050827	114	+	utr3	SCP2	0.236912759761419	0.869174763858235	0.175311722511157	1	0.164399267730124	0.823262460470351	0.691499699817678	0.0623616623674902	0.809882724744574	0.99976778493818	0.629138037450188
chr1	53210006	53210345	339	+	utr3	CPT2	0.472303769907045	0.906234399742068	0.392362349381071	1	0.389845323275791	0.880159744002614	0.160514896251198	-0.0106091349299515	0.969607863505803	0.99976778493818	0.171124031181149
chr1	53210438	53210707	269	+	utr3	CPT2	0.845706381014875	0.978192405204111	0.956866058154003	1	0.919297866370971	0.994993008435081	0.0904072833417873	-0.0106091349299515	0.969607863505803	0.99976778493818	0.101016418271739
chr1	53210894	53211162	268	+	utr3	CPT2	0.841572711687162	0.978156729658719	0.95229905374053	1	0.849794098050372	0.99238059201208	0.0325293673666439	-0.0106091349299515	0.969607863505803	0.99976778493818	0.0431385022965954
chr1	53213230	53213480	250	+	utr3	CPT2	0.788312447055343	0.968717879718515	0.721014675314563	1	0.366470165987457	0.875686933626658	0.0920475320554043	-0.0106091349299515	0.969607863505803	0.99976778493818	0.102656666985356
chr1	53214159	53214401	242	+	utr3	CPT2	0.101779790581259	0.862856994543695	0.0744057400652458	1	0.0635975893068182	0.804912893391234	1.29570918574116	-0.0106091349299515	0.969607863505803	0.99976778493818	1.30631832067111
chr1	53214465	53214797	332	-	utr3	C1orf123	0.310913296893352	0.873337663780186	0.243164769527751	1	0.232623402743045	0.841283935193384	0.786279006144783	0.36841196550345	0.159957613990981	0.89768012122291	0.417867040641333
chr1	53220232	53220370	138	-	exon	C1orf123	0.19998118834836	0.862856994543695	0.170818382928862	1	0.273023198879069	0.851725905821633	-0.395681888147073	0.36841196550345	0.159957613990981	0.89768012122291	-0.764093853650523
chr1	53250766	53250869	103	-	utr3	LRP8	0.459888144341768	0.904018903773893	0.472893086186512	1	0.472348993142805	0.904321357519398	-0.640124815527638	-0.060089019704087	0.827300434219552	0.99976778493818	-0.580035795823551
chr1	53257338	53257452	114	-	utr3	LRP8	0.226918201246093	0.867699393558332	0.224488185250614	1	0.282377666199493	0.852376132277148	-0.749882342599399	-0.060089019704087	0.827300434219552	0.99976778493818	-0.689793322895312
chr1	53767798	53768014	216	-	utr3	NDC1	0.113624305951482	0.862856994543695	0.0794478355520539	1	0.105801245088194	0.811725701343075	0.724373546559506	-0.255546268652137	0.297293602573944	0.99976778493818	0.979919815211644
chr1	53851771	53852033	262	-	utr3	YIPF1	0.293585812191877	0.870353570350807	0.230423280325061	1	0.133727453220652	0.812259244762076	0.47749328800635	-0.348501019216962	0.246995036305561	0.989713455014035	0.825994307223312
chr1	53952083	53952229	146	+	exon	LRRC42	0.896920929850252	0.985719954940824	0.792809579054243	1	0.984932133271969	0.994993008435081	0.0250618900845563	-0.0642764173285415	0.834511146045552	0.99976778493818	0.0893383074130979
chr1	53967663	53967912	249	+	exon	LRRC42	0.681554104946587	0.949717127571323	0.539095921512677	1	0.548339221430149	0.928174349504913	0.319951550067823	-0.0642764173285415	0.834511146045552	0.99976778493818	0.384227967396364
chr1	54053056	54053399	343	-	utr5	TMEM59	0.81985375349224	0.97532543046425	0.934343785182324	1	0.927737831238947	0.994993008435081	-0.544843135127111	-0.0848783066627565	0.72863915648099	0.99976778493818	-0.459964828464355
chr1	54096392	54096900	508	+	utr3	TCEANC2	0.852976772768839	0.979068965765616	0.727917350907474	1	0.722812077432539	0.966045977249188	0.590898800847026	0.262188024510842	0.295725484553054	0.99976778493818	0.328710776336184
chr1	54098906	54099051	145	+	utr3	TCEANC2	0.994543509092276	0.999596203099926	0.917282773748328	1	0.926183349829213	0.994993008435081	0.600940442794236	0.262188024510842	0.295725484553054	0.99976778493818	0.338752418283395
chr1	54173331	54173589	258	-	utr3	CYB5RL	0.474137907353566	0.906815443748888	0.37246813842906	1	0.513937261671598	0.919435182463406	1.05829119771691	0.450778281923245	0.089698120992251	0.74050106819948	0.60751291579366
chr1	54173998	54174317	319	-	utr3	CYB5RL	0.404209645450648	0.889670983004021	0.275448041138288	1	0.371129167835681	0.877646257708577	0.862030058805244	0.450778281923245	0.089698120992251	0.74050106819948	0.411251776881999
chr1	54174449	54174827	378	-	utr3	CYB5RL	0.181560470808727	0.862856994543695	0.105314644424438	1	0.140111864436603	0.812844889729012	1.1437569234535	0.450778281923245	0.089698120992251	0.74050106819948	0.692978641530252
chr1	54179202	54179312	110	-	utr3	CYB5RL	0.66374291130571	0.945588375796779	0.523507344041463	1	0.632826262502022	0.948345258116702	0.523561250879974	0.450778281923245	0.089698120992251	0.74050106819948	0.0727829689567283
chr1	54200246	54200529	283	+	utr5	MRPL37	0.155904786169175	0.862856994543695	0.164012321615602	1	0.202048687719223	0.831272786388049	-1.14598533128097	-0.152908999297984	0.528864412813533	0.99976778493818	-0.993076331982989
chr1	54216127	54216303	176	+	exon	MRPL37	0.650921707677527	0.944673309173216	0.559997774996656	1	0.450294574824919	0.898003283446105	0.329354356277381	-0.152908999297984	0.528864412813533	0.99976778493818	0.482263355575364
chr1	54218123	54218310	187	+	utr3	MRPL37	0.905323577847665	0.988012192993672	0.988704926653458	1	0.829506648874235	0.988969348195486	0.177896445102293	-0.152908999297984	0.528864412813533	0.99976778493818	0.330805444400277
chr1	54741457	54742280	823	+	utr3	MROH7-TTC4	0.180391764825987	0.862856994543695	0.165804528097549	1	0.0607406271394639	0.804912893391234	0.797391671557003	NA	NA	NA	NA
chr1	54757726	54757987	261	-	utr3	PARS2	0.651918323508266	0.944700414184134	0.513893073071446	1	0.539405474949031	0.92557662239078	0.522383118624893	-0.01238360579008	0.975912623339148	0.99976778493818	0.534766724414973
chr1	54758236	54758336	100	-	exon	PARS2	0.467700709602245	0.905684379303362	0.352386319040425	1	0.450256115727282	0.898003283446105	0.565315470458191	-0.01238360579008	0.975912623339148	0.99976778493818	0.577699076248271
chr1	54758563	54758808	245	-	exon	PARS2	0.548001393666834	0.923966161018234	0.401535370878406	1	0.515086844342554	0.919731244956277	0.611950205105932	-0.01238360579008	0.975912623339148	0.99976778493818	0.624333810896012
chr1	54849801	54850044	243	-	utr3	DHCR24	0.733658839812561	0.959582060029348	0.682175516228326	1	0.381202224815731	0.878866861199621	0.68234361048014	0.0827316664943072	0.740003321188491	0.99976778493818	0.599611943985833
chr1	54850103	54850334	231	-	utr3	DHCR24	0.684716939539553	0.949814149833312	0.62923742576891	1	0.372132411341822	0.877646257708577	0.417842799448621	0.0827316664943072	0.740003321188491	0.99976778493818	0.335111132954314
chr1	54850385	54851781	1396	-	utr3	DHCR24	0.98434570293717	0.998621423455944	0.885433652752984	1	0.870591253844396	0.994724529181286	0.18865494276945	0.0827316664943072	0.740003321188491	0.99976778493818	0.105923276275143
chr1	54851887	54852422	535	-	utr3	DHCR24	0.706752996922596	0.954333985248258	0.631243901644286	1	0.667916003028407	0.957470098892422	0.385905503555399	0.0827316664943072	0.740003321188491	0.99976778493818	0.303173837061092
chr1	54853535	54853636	101	-	exon	DHCR24	0.798248472435351	0.970897458690749	0.871097185159262	1	0.769923713683199	0.976355893813505	-0.367079924926041	0.0827316664943072	0.740003321188491	0.99976778493818	-0.449811591420348
chr1	54854125	54854232	107	-	exon	DHCR24	0.0410954619684041	0.862856994543695	0.0369629496729751	1	0.0216753803910174	0.776406336033544	-0.830719397920776	0.0827316664943072	0.740003321188491	0.99976778493818	-0.913451064415083
chr1	54883696	54883828	132	-	utr5	DHCR24	0.102778272476236	0.862856994543695	0.083561578605346	1	0.079510997391863	0.808867293154463	-0.746071821604308	0.0827316664943072	0.740003321188491	0.99976778493818	-0.828803488098615
chr1	54886958	54887058	100	-	utr5	DHCR24	0.769425744243228	0.965088756549358	0.831501334348977	1	0.945086648643023	0.994993008435081	-0.920126887297419	0.0827316664943072	0.740003321188491	0.99976778493818	-1.00285855379173
chr1	55066530	55067005	475	-	utr3	USP24	0.290048223452644	0.869749051764034	0.233464893764749	1	0.193072129950272	0.829278133692108	0.706281310562869	0.15191237547677	0.554128732879512	0.99976778493818	0.554368935086099
chr1	55067163	55067473	310	-	utr3	USP24	0.26222771878925	0.869749051764034	0.175401906106619	1	0.24916012395499	0.846559355310704	0.691554142064836	0.15191237547677	0.554128732879512	0.99976778493818	0.539641766588066
chr1	55068651	55069102	451	-	utr3	USP24	0.081521664756464	0.862856994543695	0.0716696297507602	1	0.0778712452930686	0.805807828996201	0.908442063677319	0.15191237547677	0.554128732879512	0.99976778493818	0.756529688200548
chr1	58538994	58539155	161	-	exon	OMA1	0.130745986409193	0.862856994543695	0.0682316392496747	1	0.0777104925949226	0.805807828996201	1.29592208095826	0.159811208926181	0.593136244929537	0.99976778493818	1.13611087203208
chr1	58660014	58660200	186	-	exon	MYSM1	0.253336981580365	0.869749051764034	0.179423181142075	1	0.273783033207767	0.851725905821633	1.3669799683325	0.391569076905488	0.128384255455122	0.843976134726314	0.975410891427014
chr1	58681877	58682555	678	-	exon	MYSM1	0.18220809640936	0.862856994543695	0.140510255968397	1	0.278800064256816	0.852124188838818	1.04803664727876	0.391569076905488	0.128384255455122	0.843976134726314	0.656467570373276
chr1	58781761	58782441	680	-	utr3	JUN	0.780422674601698	0.967624425810318	0.666073251381943	1	0.944776412520878	0.994993008435081	-0.0954984596139004	-0.400489472020768	0.299408757996529	0.99976778493818	0.304991012406868
chr1	58782657	58783862	1205	-	utr5	JUN	0.284434925800161	0.869749051764034	0.353778390980817	1	0.174319704183812	0.823928415754551	-0.950583045125985	-0.400489472020768	0.299408757996529	0.99976778493818	-0.550093573105217
chr1	61088235	61088582	347	+	utr5	NFIA	0.0981599970746564	0.862856994543695	0.0565312745163228	1	0.136680789883733	0.812259244762076	1.07997826219787	0.121630866409005	0.678353709847171	0.99976778493818	0.958347395788866
chr1	62436983	62437202	219	+	utr5	USP1	0.839275702061579	0.977926766662571	0.891704153508106	1	0.921910686779848	0.994993008435081	-0.58602502963175	0.0821665820610104	0.733754830874363	0.99976778493818	-0.66819161169276
chr1	62439830	62439971	141	+	utr5	USP1	0.0428533592398358	0.862856994543695	0.0130517854472831	1	0.0390245576640324	0.800473400699645	1.46173386781627	0.0821665820610104	0.733754830874363	0.99976778493818	1.37956728575526
chr1	62444836	62445384	548	+	exon	USP1	0.12955966463157	0.862856994543695	0.111040232109962	1	0.203285129141986	0.831272786388049	0.735955664551915	0.0821665820610104	0.733754830874363	0.99976778493818	0.653789082490905
chr1	62447302	62447425	123	+	exon	USP1	0.756346630305137	0.962925372013352	0.661251421140229	1	0.66742882217166	0.957395724695215	0.286744031488212	0.0821665820610104	0.733754830874363	0.99976778493818	0.204577449427202
chr1	62450223	62450323	100	+	exon	USP1	0.180798962503698	0.862856994543695	0.120526741628518	1	0.099156254566169	0.811725701343075	0.904661165263229	0.0821665820610104	0.733754830874363	0.99976778493818	0.822494583202219
chr1	62450388	62450789	401	+	exon	USP1	0.456835864349373	0.903393191085716	0.40326905704106	1	0.295250513953749	0.856711639167789	0.685374861033543	0.0821665820610104	0.733754830874363	0.99976778493818	0.603208278972532
chr1	62818986	62819109	123	+	exon	ATG4C	0.14453806128007	0.862856994543695	0.071244027648517	1	0.202469852637986	0.831272786388049	0.784466271447603	-0.0140820131445475	0.963876654754389	0.99976778493818	0.798548284592151
chr1	63586875	63586993	118	-	intron	ITGB3BP	0.434670336652148	0.894578341960625	0.337913937127111	1	0.335534530464199	0.865369707354383	1.09330286628939	0.403274589647033	0.165913882242285	0.907849185740076	0.690028276642362
chr1	63593346	63593672	326	+	utr5	PGM1	0.957010496469712	0.997115235636874	0.933838981180152	1	0.897317265518111	0.994993008435081	-1.12192636274651	-0.231333539125807	0.428651754931783	0.99976778493818	-0.890592823620701
chr1	63651641	63651795	154	+	exon	PGM1	0.925628061185407	0.990855664969552	0.80803749919618	1	0.984557000628983	0.994993008435081	-0.104665621187698	-0.231333539125807	0.428651754931783	0.99976778493818	0.126667917938109
chr1	63659687	63659884	197	+	utr3	PGM1	0.687047592688518	0.950414605350591	0.801699069062793	1	0.612293512400884	0.94348932613644	-0.0536496347815905	-0.231333539125807	0.428651754931783	0.99976778493818	0.177683904344217
chr1	64777812	64777943	131	+	exon	RAVER2	0.291935127811746	0.869749051764034	0.178612417946243	1	0.245598085300115	0.846367384066215	0.813724987626371	0.204451815300876	0.508652420744711	0.99976778493818	0.609273172325495
chr1	64832899	64833116	217	+	utr3	RAVER2	0.503105792029237	0.91376833552505	0.364390770262804	1	0.539611275765264	0.92557662239078	0.71238464393301	0.204451815300876	0.508652420744711	0.99976778493818	0.507932828632135
chr1	64864872	64864999	127	-	exon	JAK1	0.677101792365502	0.949068391113605	0.576069943788127	1	0.820685365697857	0.986886491698123	0.61158966206776	0.102999152024861	0.704306585061741	0.99976778493818	0.508590510042899
chr1	64866933	64867154	221	-	exon	JAK1	0.445213763248881	0.898266467857161	0.336249153131501	1	0.446546210377036	0.895634565918318	1.16662936988405	0.102999152024861	0.704306585061741	0.99976778493818	1.06363021785918
chr1	65432323	65432482	159	+	utr3	LEPROT	0.525366987326477	0.917407723134183	0.417488420615835	1	0.537860724248829	0.925483075926058	0.255290636468678	-0.106517683085739	0.68133793549151	0.99976778493818	0.361808319554416
chr1	65434902	65435087	185	+	utr3	LEPROT	0.149741961155254	0.862856994543695	0.079786522124805	1	0.120557258883998	0.811725701343075	0.876777692416896	-0.106517683085739	0.68133793549151	0.99976778493818	0.983295375502634
chr1	66372385	66372930	545	+	utr3	PDE4B	0.36822988442239	0.884961653077316	0.304092881992157	1	0.37890554150441	0.87833563236172	-0.158067362951142	-0.707259849650106	0.0923428855259587	0.747638229971078	0.549192486698963
chr1	66984555	66984868	313	+	exon	MIER1	0.0199948444915627	0.862856994543695	0.00878305642912642	1	0.0279242626673981	0.788895193405563	1.17024107815139	0.0561717682929127	0.831817053464369	0.99976778493818	1.11406930985848
chr1	67413024	67413292	268	-	utr3	SERBP1	0.187565505537059	0.862856994543695	0.173451558793333	1	0.154526164471175	0.819008832976035	0.408407361212146	-0.133201695258425	0.571220154163358	0.99976778493818	0.541609056470571
chr1	67415180	67415308	128	-	exon	SERBP1	0.105052334551534	0.862856994543695	0.148167512444583	1	0.27965900600441	0.852124188838818	-0.77752952278917	-0.133201695258425	0.571220154163358	0.99976778493818	-0.644327827530745
chr1	67426162	67426313	151	-	exon	SERBP1	0.503193348306606	0.91376833552505	0.607113652912342	1	0.636621673848955	0.94932135427368	-0.520830706437181	-0.133201695258425	0.571220154163358	0.99976778493818	-0.387629011178756
chr1	67430089	67430354	265	-	utr5	SERBP1	0.0315512621066542	0.862856994543695	0.045266369578074	1	0.0962264745526056	0.811725701343075	-1.63624765994538	-0.133201695258425	0.571220154163358	0.99976778493818	-1.50304596468696
chr1	67687850	67687988	138	+	utr3	GADD45A	0.252919867910606	0.869749051764034	0.178593747531462	1	0.220014668311661	0.837689701746186	0.263432623065487	-0.644749071973103	0.392291677490459	0.99976778493818	0.908181695038591
chr1	68126037	68126186	149	-	utr3	WLS	0.846742559903857	0.978192405204111	0.999511778474775	1	NA	NA	-7.36020236049715	-8.92462152254622	0.0417561271740133	0.528987560951276	1.56441916204907
chr1	70221515	70221637	122	+	utr5	SRSF11	0.54429875306356	0.922927988933033	0.413446168921855	1	0.582470175360432	0.937214781703308	0.518021207694808	0.419769070465226	0.0653688669112952	0.648460412037193	0.0982521372295812
chr1	70221707	70221966	259	+	exon	SRSF11	0.363354140203694	0.884961653077316	0.404920629332199	1	0.299235174451832	0.856711639167789	-0.142693011933072	0.419769070465226	0.0653688669112952	0.648460412037193	-0.562462082398298
chr1	70244631	70244757	126	+	exon	SRSF11	0.0182950866779194	0.862856994543695	0.0350574964736464	1	0.0534181801700642	0.804912893391234	-0.604771839005891	0.419769070465226	0.0653688669112952	0.648460412037193	-1.02454090947112
chr1	70246756	70246876	120	+	exon	SRSF11	0.0311574033676858	0.862856994543695	0.0637250857502134	1	0.115250552327898	0.811725701343075	-0.305212758806006	0.419769070465226	0.0653688669112952	0.648460412037193	-0.724981829271232
chr1	70249878	70249986	108	+	exon	SRSF11	0.506051801280657	0.91421664675176	0.637050674397873	1	0.629641945032168	0.947464652202689	0.064090350112584	0.419769070465226	0.0653688669112952	0.648460412037193	-0.355678720352642
chr1	70250303	70250874	571	+	utr3	SRSF11	0.199919591132474	0.862856994543695	0.209478012043444	1	0.244219961509653	0.845227520347394	0.911939983446368	0.419769070465226	0.0653688669112952	0.648460412037193	0.492170912981142
chr1	70262595	70262745	150	-	utr3	ANKRD13C	0.58496173240407	0.931094963326936	0.44815864006322	1	0.534903363766365	0.924604258305362	0.610345432017435	0.178215032870434	0.498086048959884	0.99976778493818	0.432130399147001
chr1	70354188	70354439	251	-	utr5	ANKRD13C	0.480190636624679	0.908212770939719	0.484359113583053	1	0.413702629425795	0.887168941308142	-0.427995580258793	0.178215032870434	0.498086048959884	0.99976778493818	-0.606210613129227
chr1	70354862	70355031	169	+	utr5	HHLA3	0.699552531001414	0.953126605074258	0.722881432781484	1	0.728464724545545	0.967179804932702	-0.392122911420429	-0.00182085608706257	0.99570902348133	0.999942109745461	-0.390302055333367
chr1	70367738	70367907	169	+	utr3	HHLA3	0.996284661880799	0.999960468082996	0.891205971954145	1	0.921298625628459	0.994993008435081	0.192099538269048	-0.00182085608706257	0.99570902348133	0.999942109745461	0.19392039435611
chr1	71072211	71072313	102	-	exon	ZRANB2	0.544648085941207	0.923126835377239	0.453992152800704	1	0.448582717001832	0.897091288023004	0.750766984681595	0.415759584910122	0.0811417476353154	0.710943282810465	0.335007399771473
chr1	74733199	74733331	132	-	utr5	CRYZ	0.605519378270617	0.93621456734462	0.66093466352659	1	0.704465992520918	0.963848430202718	0.0245238067065739	0.0888508705234883	0.769866140212863	0.99976778493818	-0.0643270638169143
chr1	74763875	74764131	256	+	utr3	TYW3	0.0685754347662035	0.862856994543695	0.0301419962175531	1	0.0751444200107544	0.805807828996201	1.06573031492662	0.122832323473095	0.647225831776156	0.99976778493818	0.942897991453528
chr1	75786710	75786866	156	+	exon	RABGGTB	0.0178977905368731	0.862856994543695	0.00468402316444615	1	0.00842722521479755	0.741387823093592	1.42116398163105	0.146036566918349	0.56964547741644	0.99976778493818	1.2751274147127
chr1	76700015	76700265	250	+	exon	TPI1P1	0.112420823528019	0.862856994543695	0.168647116646265	1	0.0511110927436982	0.804912893391234	-1.09795687546225	-0.436314724738949	0.112100084819165	0.80411698155277	-0.661642150723297
chr1	77565645	77565768	123	-	exon	ZZZ3	0.0703138183794678	0.862856994543695	0.0309198272976199	1	0.0548755719404344	0.804912893391234	0.771869432322683	0.0554292472687674	0.846185455341025	0.99976778493818	0.716440185053916
chr1	77631870	77632739	869	-	exon	ZZZ3	0.0469249206904563	0.862856994543695	0.0310876960890012	1	0.0964023362469489	0.811725701343075	1.06329248741545	0.0554292472687674	0.846185455341025	0.99976778493818	1.00786324014668
chr1	77632802	77633264	462	-	exon	ZZZ3	0.699471273087129	0.953126605074258	0.582343328853074	1	0.891160618652032	0.994993008435081	0.527966509113944	0.0554292472687674	0.846185455341025	0.99976778493818	0.472537261845177
chr1	77728317	77728503	186	-	exon	USP33	0.432487598921501	0.894578341960625	0.327191827242186	1	0.537107632466347	0.925241017223611	0.690067984694798	0.0971768453313274	0.71998743457817	0.99976778493818	0.59289113936347
chr1	77929305	77929473	168	+	exon	NEXN	0.97765199552216	0.998416479454688	0.909034559042529	1	0.745674770691364	0.970267547342505	-0.9004256613016	-0.750944230259393	0.00895112889504871	0.208789113517054	-0.149481431042207
chr1	77935792	77935993	201	+	exon	NEXN	0.646615157549536	0.944041464209697	0.565897931055293	1	0.355120945002084	0.871905566463032	-0.465331137298707	-0.750944230259393	0.00895112889504871	0.208789113517054	0.285613092960686
chr1	77942439	77942724	285	+	exon	NEXN	0.874171256334364	0.981859909975311	0.932183632296678	1	0.929616490943961	0.994993008435081	-0.736981106461701	-0.750944230259393	0.00895112889504871	0.208789113517054	0.0139631237976915
chr1	77944189	77944317	128	-	exon	FUBP1	0.230028520260689	0.868620544745487	0.157593992621543	1	0.241190912074471	0.844189827141985	0.898974053519939	0.250137370058597	0.307448272172193	0.99976778493818	0.648836683461342
chr1	78005013	78005256	243	+	utr5	DNAJB4	0.00630571161296507	0.862856994543695	0.00157356688940956	1	0.00907338529518937	0.758561877733626	1.64830829134097	0.208573769255396	0.435773742213129	0.99976778493818	1.43973452208558
chr1	78012988	78013521	533	+	exon	DNAJB4	0.0438485280403821	0.862856994543695	0.0309904415054057	1	0.0675206053761533	0.805264968583349	1.08641189963333	0.208573769255396	0.435773742213129	0.99976778493818	0.877838130377935
chr1	78016048	78016373	325	+	utr3	DNAJB4	0.057710381592607	0.862856994543695	0.0317664610884234	1	0.065357338370806	0.804912893391234	1.19364990565227	0.208573769255396	0.435773742213129	0.99976778493818	0.985076136396874
chr1	78622714	78622837	123	+	intron	IFI44L	0.370898800067014	0.885959619459701	0.0113891234376014	1	0.000322496854457444	0.241806675577398	-3.51293116668699	-5.23768552883219	3.34359853917448e-12	1.61060364050979e-09	1.7247543621452
chr1	78623650	78623820	170	+	intron	IFI44L	0.826713739330866	0.976648259961657	0.379699084907875	1	0.0159154289102634	0.775865276410296	-3.65203350749171	-5.23768552883219	3.34359853917448e-12	1.61060364050979e-09	1.58565202134048
chr1	78641731	78642005	274	+	utr3	IFI44L	0.131840324113447	0.862856994543695	0.0946788230318484	1	0.00126082779150227	0.472681473516494	-4.31361524514517	-5.23768552883219	3.34359853917448e-12	1.61060364050979e-09	0.924070283687022
chr1	78642513	78642639	126	+	utr3	IFI44L	0.647271209452994	0.944128231227093	0.726768866048443	1	0.926140549165201	0.994993008435081	-6.04050085623637	-5.23768552883219	3.34359853917448e-12	1.61060364050979e-09	-0.802815327404177
chr1	78650182	78650591	409	+	utr5	IFI44	0.0312343166529727	0.862856994543695	0.0223491005329952	1	0.00231494736625815	0.610979428481781	-2.60661014245241	-3.92326236538682	1.80863681955143e-42	9.36557361084221e-39	1.31665222293441
chr1	78661749	78661857	108	+	intron	IFI44	0.847705147747945	0.978192405204111	0.892602229637555	1	0.905855355770669	0.994993008435081	-3.84414397396056	-3.92326236538682	1.80863681955143e-42	9.36557361084221e-39	0.0791183914262574
chr1	81801465	81801601	136	+	intron	ADGRL2	0.73996413839058	0.960874949999645	0.775518282798364	1	0.834059023289549	0.989310089601387	-1.1091102737363	-0.5424483463107	0.0292676714994203	0.433945082152822	-0.566661927425597
chr1	81801718	81801953	235	+	intron	ADGRL2	0.295331072054273	0.870708898141766	0.298041579842205	1	0.391591277710579	0.880628694759407	-1.22581999141027	-0.5424483463107	0.0292676714994203	0.433945082152822	-0.683371645099567
chr1	81943004	81943672	668	+	exon	ADGRL2	0.160963724532529	0.862856994543695	0.131991587081387	1	0.37980346496344	0.878604482595626	0.17531869801187	-0.5424483463107	0.0292676714994203	0.433945082152822	0.71776704432257
chr1	81990379	81991298	919	+	utr3	ADGRL2	0.163150021022905	0.862856994543695	0.162831615955285	1	0.159295921434007	0.819792652837227	0.163386778815695	-0.5424483463107	0.0292676714994203	0.433945082152822	0.705835125126395
chr1	81991352	81991545	193	+	utr3	ADGRL2	0.296583270579528	0.871420508244734	0.26346579030154	1	0.0993903663501331	0.811725701343075	0.383976881215829	-0.5424483463107	0.0292676714994203	0.433945082152822	0.926425227526529
chr1	84077381	84077514	133	-	exon	RP11-486G15.2	0.952076464397582	0.996159851104073	0.873597929866379	1	0.941974305021104	0.994993008435081	1.98657716584711	1.31848976768921	0.00107163732025434	0.0458026295940791	0.668087398157899
chr1	84479277	84479449	172	+	utr5	RPF1	0.568364318717461	0.928087545847667	0.606775778269498	1	0.834704662379176	0.989485397769735	0.252319123706265	0.166542207208158	0.539440143160855	0.99976778493818	0.0857769164981068
chr1	84506042	84506267	225	-	utr5	GNG5	0.223165406737448	0.865403076229998	0.222535057492082	1	0.21595653208083	0.837200270528472	-1.26949847656991	-0.0693719670355837	0.783519375672553	0.99976778493818	-1.20012650953432
chr1	84555015	84555119	104	-	utr3	CTBS	0.220144643161514	0.864949362169281	0.130711547741356	1	0.204631398022532	0.831272786388049	0.917379058345053	0.254154069647863	0.379696277127237	0.99976778493818	0.66322498869719
chr1	84647456	84647587	131	-	utr3	SSX2IP	0.149642587153497	0.862856994543695	0.0744950746532664	1	0.137309611563606	0.812259244762076	1.17325734693496	0.242702804547909	0.364180963410763	0.99976778493818	0.930554542387048
chr1	84813906	84814130	224	-	exon	LPAR3	0.999282043715111	1	0.889917657232793	1	0.797658022007596	0.981966884496831	-0.554661773155653	-0.574129253941392	0.0702887223439506	0.668146078894103	0.0194674807857392
chr1	84865689	84865870	181	-	exon	LPAR3	0.340508909125457	0.879232847113554	0.223564501613248	1	0.167368327438592	0.8235060698767	-0.0113844981389258	-0.574129253941392	0.0702887223439506	0.668146078894103	0.562744755802466
chr1	84925752	84925941	189	-	utr3	MCOLN2	0.609929235678765	0.936347510620931	0.53404078601926	1	0.269325201054556	0.850188137686889	1.38573240947644	1.02115194954721	0.000226234903917755	0.0132068150880398	0.364580459929229
chr1	84926041	84926154	113	-	utr3	MCOLN2	0.710141682033927	0.954576786905029	0.770525153553148	1	0.966359280734965	0.994993008435081	0.95476752222138	1.02115194954721	0.000226234903917755	0.0132068150880398	-0.0663844273258299
chr1	84926413	84926724	311	-	utr3	MCOLN2	0.0195008879993135	0.862856994543695	0.0146506348199786	1	0.00134206235268879	0.489575553779392	2.17258683549976	1.02115194954721	0.000226234903917755	0.0132068150880398	1.15143488595255
chr1	85018995	85019260	265	-	utr3	MCOLN3	0.235318338922056	0.869174763858235	0.176627873205842	1	0.070562686383612	0.805807828996201	1.81521341327452	1.06557590335425	5.76957611502101e-05	0.00439357463494229	0.749637509920266
chr1	85158869	85158997	128	-	exon	SYDE2	0.151684130211441	0.862856994543695	0.0736389906512886	1	0.0391969035644667	0.800473400699645	2.10272895582855	0.658893413995044	0.0620246940176583	0.633489885201063	1.4438355418335
chr1	85159052	85159186	134	-	exon	SYDE2	0.261920202253969	0.869749051764034	0.192219181278316	1	0.161844132708587	0.820774398544365	2.06028045377757	0.658893413995044	0.0620246940176583	0.633489885201063	1.40138703978252
chr1	85182169	85182345	176	-	exon	SYDE2	0.414315310201481	0.891265915847015	0.31533036945348	1	0.300352635273966	0.856711639167789	1.77909092440334	0.658893413995044	0.0620246940176583	0.633489885201063	1.12019751040829
chr1	85182616	85182783	167	-	exon	SYDE2	0.229917591448909	0.868620544745487	0.137037154581835	1	0.234076290936243	0.841283935193384	1.8365666679213	0.658893413995044	0.0620246940176583	0.633489885201063	1.17767325392625
chr1	85182979	85183081	102	-	exon	SYDE2	0.564873856012181	0.926745101458675	0.456910859700168	1	0.503276893089805	0.916338679025217	2.03590528337171	0.658893413995044	0.0620246940176583	0.633489885201063	1.37701186937667
chr1	85252429	85252751	322	-	utr3	C1orf52	0.316570073159451	0.874128016464279	0.2437356738	1	0.274726446339522	0.851725905821633	0.951309516134823	0.28464353511933	0.293773220497598	0.99976778493818	0.666665981015493
chr1	85258523	85258735	212	-	exon	C1orf52	0.994242416231846	0.999552395070199	0.897290032451599	1	0.913578782048782	0.994993008435081	0.515244290526845	0.28464353511933	0.293773220497598	0.99976778493818	0.230600755407515
chr1	85259425	85259587	162	-	exon	C1orf52	0.569821744166354	0.928332927167506	0.612067899950208	1	0.698478166942441	0.962682508723076	-0.226196291725606	0.28464353511933	0.293773220497598	0.99976778493818	-0.510839826844936
chr1	85267631	85267847	216	-	utr3	BCL10	0.994640230048697	0.999596203099926	0.918351167616422	1	0.973775999508395	0.994993008435081	0.333655810623588	-0.0962454530738856	0.759450881563696	0.99976778493818	0.429901263697473
chr1	85270700	85270936	236	-	exon	BCL10	0.952994984961066	0.996222378640643	0.967865211863439	1	0.981093280044614	0.994993008435081	0.257314575599098	-0.0962454530738856	0.759450881563696	0.99976778493818	0.353560028672983
chr1	85707689	85708182	493	-	exon	ZNHIT6	0.324889641250488	0.875926905362683	0.247446124772477	1	0.253394608320963	0.848421765331202	0.768926182371426	0.301835675805033	0.287732766542066	0.99976778493818	0.467090506566393
chr1	86863500	86863605	105	-	utr3	SEP15	0.539262337886588	0.921423464150536	0.455748025396748	1	0.516078614042877	0.920208378702735	0.0589721575197913	-0.233176507545581	0.31825165734932	0.99976778493818	0.292148665065372
chr1	86903359	86903509	150	-	utr3	SEP15	0.790636061108407	0.96944348091026	0.919569204709011	1	0.909611159964523	0.994993008435081	-0.328534741841881	-0.233176507545581	0.31825165734932	0.99976778493818	-0.0953582342963009
chr1	87072898	87073019	121	+	utr5	HS2ST1	0.898609829842542	0.986187185761751	0.984595361123323	1	0.73685652915998	0.968821649878496	0.0966984276414942	0.0365461687200481	0.898816954453102	0.99976778493818	0.0601522589214461
chr1	87104593	87104825	232	+	utr3	HS2ST1	0.0704665903097455	0.862856994543695	0.03800160925599	1	0.107785670861161	0.811725701343075	1.04915872222396	0.0365461687200481	0.898816954453102	0.99976778493818	1.01261255350392
chr1	87133977	87134368	391	+	exon	LINC01140	0.342635659208397	0.879580952868569	0.225600480920083	1	0.281868404826563	0.852376132277148	0.681044863335739	-0.0503678741268853	0.894106204681607	0.99976778493818	0.731412737462624
chr1	87328942	87329177	235	+	utr5	LMO4	0.655020445860654	0.944823876610454	0.745421124424804	1	0.96763579694288	0.994993008435081	-0.330010187674008	-0.0264065217811026	0.915509756825216	0.99976778493818	-0.303603665892906
chr1	87331988	87332132	144	+	utr5	LMO4	0.456267146711524	0.903271156669934	0.455928160257439	1	0.656677985589311	0.955622872520877	-0.507751046017439	-0.0264065217811026	0.915509756825216	0.99976778493818	-0.481344524236337
chr1	87344906	87345061	155	+	utr3	LMO4	0.0294517380387461	0.862856994543695	0.0243089768036249	1	0.0178044016480815	0.775865276410296	1.01955668299318	-0.0264065217811026	0.915509756825216	0.99976778493818	1.04596320477428
chr1	88741001	88741184	183	+	exon	PKN2	0.245761686109652	0.869617865479996	0.147539488409492	1	0.195243221489027	0.830091152419174	1.17866562735638	0.120041977659733	0.672776350440273	0.99976778493818	1.05862364969664
chr1	88833200	88833572	372	+	utr3	PKN2	0.120709723045699	0.862856994543695	0.078901127535585	1	0.131625074011748	0.812259244762076	1.00675083873152	0.120041977659733	0.672776350440273	0.99976778493818	0.88670886107179
chr1	88982574	88982963	389	-	utr3	RBMXL1	0.658432595177037	0.944888137845483	0.56588600659063	1	0.606722397392941	0.941671449751657	0.26361160690127	-0.0679150826914998	0.805978393460974	0.99976778493818	0.33152668959277
chr1	88983121	88983634	513	-	exon	RBMXL1	0.513057684573906	0.91501693260144	0.426933384436695	1	0.496151554088434	0.91337453567178	0.479709887112753	-0.0679150826914998	0.805978393460974	0.99976778493818	0.547624969804253
chr1	88983696	88983882	186	-	utr5	RBMXL1	0.704477483983168	0.954333985248258	0.617111850386869	1	0.712199047200715	0.964676254076203	0.674589928934636	-0.0679150826914998	0.805978393460974	0.99976778493818	0.742505011626135
chr1	89108130	89108333	203	-	utr3	GBP2	0.94584507284414	0.994576361128001	0.963079866543831	1	0.661153517222526	0.95661151646979	-0.382594470715816	-0.592932892410771	0.0898842556690136	0.74134515081094	0.210338421694955
chr1	89109726	89109893	167	-	exon	GBP2	0.896192919552145	0.985475214815053	0.979530184172141	1	0.691519717812382	0.961737590586547	-0.363570150812663	-0.592932892410771	0.0898842556690136	0.74134515081094	0.229362741598108
chr1	89114050	89114192	142	-	exon	GBP2	0.640479413353468	0.942251616272027	0.536149072967203	1	0.78158794377149	0.978553742486402	-0.39926370854871	-0.592932892410771	0.0898842556690136	0.74134515081094	0.193669183862061
chr1	89125924	89126048	124	-	utr5	GBP2	0.243893708289041	0.869617865479996	0.162065343581417	1	0.373688019065765	0.877646257708577	0.191985841603721	-0.592932892410771	0.0898842556690136	0.74134515081094	0.784918734014493
chr1	89185361	89185461	100	-	exon	GBP4	0.575557950867044	0.930390913573833	0.570703567721615	1	0.646076842301852	0.952995813010411	-0.721810449509365	-1.06907021935809	9.91191603971943e-05	0.00682078129337902	0.347259769848721
chr1	89186424	89186559	135	-	exon	GBP4	0.88406227494171	0.983072285300382	0.770871931241076	1	0.688725971123825	0.961737590586547	-1.37501500121672	-1.06907021935809	9.91191603971943e-05	0.00682078129337902	-0.305944781858638
chr1	89260745	89260883	138	+	exon	RP4-620F22.2	0.473211601420739	0.906493611012131	0.535143178092266	1	0.415592619555397	0.887684214177223	-2.33606438393391	NA	NA	NA	NA
chr1	89262245	89262535	290	-	exon	GBP5	0.220212830653366	0.864949362169281	0.327079151379654	1	0.159823843809811	0.819792652837227	-2.43012354611434	-2.24164944953	4.46201645869165e-18	4.20098849585818e-15	-0.188474096584337
chr1	89262593	89262803	210	-	exon	GBP5	0.631969149688353	0.940487278049018	0.524593971579724	1	0.483293869805956	0.907464877942335	-1.8146499181159	-2.24164944953	4.46201645869165e-18	4.20098849585818e-15	0.426999531414101
chr1	89264791	89264957	166	-	exon	GBP5	0.314603436006593	0.874086687953803	0.230914438552448	1	0.210014657344911	0.833416874051904	-1.80181008091535	-2.24164944953	4.46201645869165e-18	4.20098849585818e-15	0.439839368614652
chr1	89582799	89582948	149	+	exon	LRRC8B	0.677504403478954	0.949068391113605	0.569864661751668	1	0.83577392396181	0.98970215692132	0.231283951021021	0.0699560211021319	0.796005491729696	0.99976778493818	0.161327929918889
chr1	89583019	89583327	308	-	exon	FLJ27354	0.759439017937822	0.963053806261301	0.639182965633453	1	0.799660056683334	0.981966884496831	0.245880414915707	0.435819878885924	0.210377469222081	0.961517781753863	-0.189939463970217
chr1	89583807	89583964	157	+	utr3	LRRC8B	0.607390045854403	0.93621456734462	0.466151462963012	1	0.43273359998562	0.890161530025588	1.06386530095736	0.0699560211021319	0.796005491729696	0.99976778493818	0.993909279855231
chr1	89584148	89584671	523	+	utr3	LRRC8B	0.12289752647592	0.862856994543695	0.0883717363763997	1	0.153760383816042	0.81839461854418	1.03689545247036	0.0699560211021319	0.796005491729696	0.99976778493818	0.966939431368233
chr1	89592942	89593084	142	+	utr3	LRRC8B	0.481953068860907	0.908673170620868	0.358069015680755	1	0.368877875373745	0.877364388576466	0.59417789277295	0.0699560211021319	0.796005491729696	0.99976778493818	0.524221871670818
chr1	89631924	89632095	171	-	exon	FLJ27354	0.123950841143176	0.862856994543695	0.0553868609524903	1	0.0653553441693246	0.804912893391234	1.28103972123492	0.435819878885924	0.210377469222081	0.961517781753863	0.845219842348997
chr1	89688335	89688450	115	+	intron	LRRC8C	0.126647287372813	0.862856994543695	0.0822147033284698	1	0.0740055390706045	0.805807828996201	1.46668893380808	-0.299703435332748	0.208798773963737	0.961517781753863	1.76639236914083
chr1	89712741	89713566	825	+	exon	LRRC8C	0.108364518028161	0.862856994543695	0.0960651537172847	1	0.19267837318948	0.829225951002773	0.39997777706014	-0.299703435332748	0.208798773963737	0.961517781753863	0.699681212392888
chr1	89713691	89714016	325	+	exon	LRRC8C	0.0224411869862751	0.862856994543695	0.0176883754487811	1	0.0650659955778556	0.804912893391234	0.608748433996073	-0.299703435332748	0.208798773963737	0.961517781753863	0.908451869328822
chr1	89714395	89715030	635	+	utr3	LRRC8C	0.0100412680595017	0.862856994543695	0.0115582192781935	1	0.0251110085444544	0.788895193405563	0.775000983386448	-0.299703435332748	0.208798773963737	0.961517781753863	1.0747044187192
chr1	89762031	89762242	211	+	exon	LRRC8C	0.154930141146791	0.862856994543695	0.0736990379859298	1	0.142042022316565	0.814138064925972	0.926655159774688	-0.299703435332748	0.208798773963737	0.961517781753863	1.22635859510744
chr1	89933103	89933545	442	+	utr3	RP11-302M6.4	0.886105484591226	0.983556160017232	0.990046318578795	1	0.972278113654884	0.994993008435081	0.384925584485858	NA	NA	NA	NA
chr1	89933645	89934100	455	+	exon	LRRC8D	0.537962884157765	0.921029677366327	0.473454667968007	1	0.427800473579977	0.889255723711358	0.631029646413194	0.317141343990092	0.20927834524233	0.961517781753863	0.313888302423102
chr1	89934355	89935204	849	+	exon	LRRC8D	0.370023189246406	0.885184771868992	0.348388906728004	1	0.254928214688845	0.848628365892412	0.895821732135988	0.317141343990092	0.20927834524233	0.961517781753863	0.578680388145896
chr1	89935268	89935614	346	+	exon	LRRC8D	0.458919445660097	0.903711151130338	0.421031611319813	1	0.29448042751065	0.856644368574541	0.628256590522893	0.317141343990092	0.20927834524233	0.961517781753863	0.3111152465328
chr1	89935636	89935795	159	+	utr3	LRRC8D	0.102680927257954	0.862856994543695	0.0756949996460061	1	0.0155683411875484	0.775865276410296	1.29677331651571	0.317141343990092	0.20927834524233	0.961517781753863	0.97963197252562
chr1	89993801	89993960	159	-	exon	GEMIN8P4	0.377938981708865	0.886715540679908	0.26469204977813	1	0.328186350941483	0.86425773497058	0.330489804688171	0.0758526081498089	0.923809471032282	0.99976778493818	0.254637196538362
chr1	90027363	90027546	183	+	utr3	ZNF326	0.952756560476407	0.996222378640643	0.869068641839647	1	0.797370824995472	0.981966884496831	0.33060307325234	0.243232156019974	0.319363274022598	0.99976778493818	0.0873709172323661
chr1	90832017	90832170	153	-	exon	RP4-665J23.1	0.702030252632728	0.953831041824822	0.576915569106451	1	0.36762992276438	0.876278318157779	0.850867315357271	0.71808700963659	0.288194063220205	0.99976778493818	0.132780305720681
chr1	90916810	90916983	173	-	exon	ZNF644	0.524347648183675	0.917025083873256	0.409041545527876	1	0.53685141669525	0.925205848039911	0.29106509893628	0.127507579998835	0.623145224030452	0.99976778493818	0.163557518937445
chr1	90937562	90938063	501	-	utr3	ZNF644	0.0442120812310792	0.862856994543695	0.0284694622798813	1	0.0527876225659109	0.804912893391234	1.09061848629621	0.127507579998835	0.623145224030452	0.99976778493818	0.963110906297377
chr1	90939309	90939765	456	-	exon	ZNF644	0.166426336084446	0.862856994543695	0.109644906725904	1	0.248427497797978	0.846559355310704	0.731248085576624	0.127507579998835	0.623145224030452	0.99976778493818	0.60374050557779
chr1	90940282	90940487	205	-	exon	ZNF644	0.281683805954708	0.869749051764034	0.182082928341486	1	0.211268807989003	0.833773432179395	1.19068826444989	0.127507579998835	0.623145224030452	0.99976778493818	1.06318068445105
chr1	90940848	90941196	348	-	exon	ZNF644	0.13846463226448	0.862856994543695	0.0768243260534825	1	0.139121105965447	0.812575720315313	0.974880255755477	0.127507579998835	0.623145224030452	0.99976778493818	0.847372675756642
chr1	91524022	91524389	367	+	exon	CDC7	0.123842013369832	0.862856994543695	0.0943871657110234	1	0.0650885342124123	0.804912893391234	1.23565500318324	0.38709443360482	0.113745385911925	0.807405133102708	0.848560569578422
chr1	92177004	92177184	180	+	utr3	BTBD8	0.140772407051883	0.862856994543695	0.0688284027366161	1	0.0430850299875164	0.804912893391234	1.10574919542582	0.174214578535356	0.755787625877154	0.99976778493818	0.931534616890464
chr1	92182217	92182357	140	+	utr3	BTBD8	0.154810762793593	0.862856994543695	0.0778480507809472	1	0.131651243238387	0.812259244762076	1.50624136170933	0.174214578535356	0.755787625877154	0.99976778493818	1.33202678317397
chr1	92474911	92476136	1225	-	utr3	GFI1	0.347770563666006	0.880777510286396	0.351457305782629	1	0.100207882142817	0.811725701343075	1.07419979329936	0.472099854204032	0.0850125321500577	0.724933955711875	0.602099939095325
chr1	92478672	92478783	111	-	exon	GFI1	0.321988266119548	0.875175989623294	0.340984389858382	1	0.423201752336216	0.888530493521578	0.0569116184478922	0.472099854204032	0.0850125321500577	0.724933955711875	-0.41518823575614
chr1	92480948	92481134	186	-	exon	GFI1	0.0897168324786857	0.862856994543695	0.0805433891853551	1	0.168315560038639	0.8235060698767	-0.751364728044406	0.472099854204032	0.0850125321500577	0.724933955711875	-1.22346458224844
chr1	92483422	92483582	160	-	utr5	GFI1	0.295538258911067	0.870726818929424	0.313215130421207	1	0.501130943362851	0.91591131796087	-0.145271779066889	0.472099854204032	0.0850125321500577	0.724933955711875	-0.617371633270921
chr1	92484558	92485138	580	-	exon	GFI1	0.748570868416073	0.961557519829801	0.850191133472246	1	0.937999738902613	0.994993008435081	0.510387150489134	0.472099854204032	0.0850125321500577	0.724933955711875	0.0382872962851018
chr1	92485177	92485307	130	-	intron	GFI1	0.900734896450605	0.986616459315939	0.981874231060253	1	0.931604319052694	0.994993008435081	0.920921960585908	0.472099854204032	0.0850125321500577	0.724933955711875	0.448822106381876
chr1	92485712	92485878	166	-	intron	GFI1	0.999307696055337	1	0.894414314528994	1	0.821233829487108	0.986904169396382	-0.00116838334093814	0.472099854204032	0.0850125321500577	0.724933955711875	-0.47326823754497
chr1	92513660	92513824	164	-	exon	EVI5	0.846655738987091	0.978192405204111	0.738092957782118	1	0.799903622928795	0.981966884496831	0.518246984455658	0.496943744303562	0.0814337713712573	0.711103586177425	0.0213032401520958
chr1	92834749	92834852	103	+	utr3	RPL5	0.350893419798245	0.881586869110072	0.31915771415456	1	0.404694246824843	0.884664852557578	0.999357365958083	0.516880877476276	0.0317595443744815	0.456196562155781	0.482476488481808
chr1	92836164	92836274	110	+	utr3	RPL5	0.234091549377328	0.869174763858235	0.359387046483093	1	0.415373199764033	0.887684214177223	0.21080859542207	0.516880877476276	0.0317595443744815	0.456196562155781	-0.306072282054205
chr1	92837434	92837553	119	+	exon	RPL5	0.633057725704278	0.940552093694644	0.786005136635768	1	0.884972943705557	0.994993008435081	0.436978183263058	0.516880877476276	0.0317595443744815	0.456196562155781	-0.0799026942132174
chr1	92841724	92841898	174	+	utr3	RPL5	0.192736188187403	0.862856994543695	0.337870540076596	1	0.470341299007246	0.903846258752854	0.374356388061365	0.516880877476276	0.0317595443744815	0.456196562155781	-0.142524489414911
chr1	93079350	93079471	121	+	utr5	MTF2	0.915259617791714	0.98997833982095	0.811640634437197	1	0.895616913560574	0.994993008435081	0.273815296283561	0.328859130304431	0.251769140212086	0.994646415842897	-0.0550438340208702
chr1	93136674	93137152	478	+	utr3	MTF2	0.282132925789228	0.869749051764034	0.224484284166742	1	0.435037233452916	0.890255503601885	0.718841522802378	0.328859130304431	0.251769140212086	0.994646415842897	0.389982392497947
chr1	93154558	93154736	178	-	utr3	TMED5	0.0426030245680567	0.862856994543695	0.0243565664034735	1	0.0674953442101581	0.805264968583349	0.792515638074048	-0.276969745331669	0.272863777082074	0.99976778493818	1.06948538340572
chr1	93156380	93156481	101	-	utr3	TMED5	0.344157625661374	0.880388339049429	0.239891233934982	1	0.332706897624512	0.864622620338661	0.272889578865334	-0.276969745331669	0.272863777082074	0.99976778493818	0.549859324197003
chr1	93180126	93180402	276	-	utr5	TMED5	0.640100851675125	0.942251616272027	0.720067920409875	1	0.750606810406758	0.97087995131117	-0.731854396557739	-0.276969745331669	0.272863777082074	0.99976778493818	-0.454884651226071
chr1	93180743	93180925	182	+	utr5	CCDC18	0.872487548689197	0.981859909975311	0.931736584837075	1	0.967164791516087	0.994993008435081	-0.334515811183256	0.101617565780281	0.699611783668649	0.99976778493818	-0.436133376963536
chr1	93219689	93219804	115	+	intron	CCDC18	0.0700924540469022	0.862856994543695	0.0307754161116161	1	0.011010143995804	0.760155946419619	1.54459678405504	0.101617565780281	0.699611783668649	0.99976778493818	1.44297921827476
chr1	93220065	93220373	308	+	intron	CCDC18	0.301053007650504	0.872544002845701	0.213485304881732	1	0.189629409092549	0.8269985723951	1.17708028267616	0.101617565780281	0.699611783668649	0.99976778493818	1.07546271689588
chr1	93239679	93239780	101	+	exon	CCDC18	0.241184484078056	0.869617865479996	0.150564889410994	1	0.186124359177125	0.826419981799842	0.725063202101761	0.101617565780281	0.699611783668649	0.99976778493818	0.62344563632148
chr1	93262124	93262417	293	-	exon	CCDC18-AS1	0.0301414295474252	0.862856994543695	0.025845600137738	1	0.0288298701071178	0.788895193405563	1.60218516529046	0.64315391784754	0.00985732969569742	0.222655256256249	0.959031247442922
chr1	93262473	93263098	625	-	intron	CCDC18-AS1	0.245132873061106	0.869617865479996	0.193713722537651	1	0.222782398286665	0.837689701746186	1.15247783723778	0.64315391784754	0.00985732969569742	0.222655256256249	0.509323919390245
chr1	93263152	93263831	679	-	intron	CCDC18-AS1	0.0465635482371975	0.862856994543695	0.0432086661984011	1	0.0543081035534876	0.804912893391234	1.66802100645365	0.64315391784754	0.00985732969569742	0.222655256256249	1.02486708860611
chr1	93264353	93264576	223	-	intron	CCDC18-AS1	0.0091032687046515	0.862856994543695	0.0046879978697901	1	0.00198291551778406	0.559927722659715	2.25374544286416	0.64315391784754	0.00985732969569742	0.222655256256249	1.61059152501662
chr1	93264660	93264829	169	-	exon	CCDC18-AS1	0.252748306558346	0.869749051764034	0.191662502529529	1	0.186220635276858	0.826419981799842	1.22528269600091	0.64315391784754	0.00985732969569742	0.222655256256249	0.582128778153373
chr1	93333095	93333203	108	-	intron	CCDC18-AS1	0.0873442070575981	0.862856994543695	0.0470147359893691	1	0.0427028661271337	0.804912893391234	1.45131213247111	0.64315391784754	0.00985732969569742	0.222655256256249	0.808158214623571
chr1	93338692	93339058	366	-	exon	CCDC18-AS1	0.431950612243115	0.894578341960625	0.363954106017221	1	0.419728857746368	0.888016373809569	1.1944191992519	0.64315391784754	0.00985732969569742	0.222655256256249	0.551265281404355
chr1	93339159	93339285	126	-	exon	CCDC18-AS1	0.244414940874495	0.869617865479996	0.175450032414816	1	0.196525390550676	0.830127423645906	1.25131692273432	0.64315391784754	0.00985732969569742	0.222655256256249	0.608163004886782
chr1	93339405	93339568	163	-	exon	CCDC18-AS1	0.123703484577576	0.862856994543695	0.079113654816341	1	0.0813747397378392	0.810769360882204	1.42306658494706	0.64315391784754	0.00985732969569742	0.222655256256249	0.779912667099518
chr1	93345946	93346046	100	+	utr5	DR1	0.416313960024634	0.891265915847015	0.383519442711959	1	0.783817795646004	0.979467371805705	-1.23957202765675	0.0992087196615003	0.677617644741897	0.99976778493818	-1.33878074731825
chr1	93346263	93346809	546	+	utr5	DR1	0.309124076727097	0.873154468450983	0.243527846778526	1	0.42897222334266	0.889541708322471	0.346320368453065	0.0992087196615003	0.677617644741897	0.99976778493818	0.247111648791565
chr1	93378233	93378405	172	+	intergenic	NA	0.739058590282713	0.960874949999645	0.687875911489514	1	0.492821897785886	0.91207044034284	1.15953489290407	NA	NA	NA	NA
chr1	93582395	93582637	242	-	exon	BCAR3	0.720838861174	0.958298432697805	0.640712070032098	1	0.652925585383281	0.954577929372602	-0.523367614444791	-0.97560413533376	0.0678576987870321	0.660496482601408	0.452236520888968
chr1	93872122	93872276	154	-	utr3	DNTTIP2	0.466582889563019	0.905551864686422	0.504244005680253	1	0.666402917408635	0.957165727313391	-0.200671717816258	0.0525859881458074	0.846075192986056	0.99976778493818	-0.253257705962065
chr1	93876328	93877403	1075	-	exon	DNTTIP2	0.498354559735582	0.913343101883975	0.466247261445484	1	0.302192080325142	0.857231116937417	0.45245364243365	0.0525859881458074	0.846075192986056	0.99976778493818	0.399867654287843
chr1	93877718	93877861	143	-	exon	DNTTIP2	0.989825891651065	0.99897152996851	0.912849391320047	1	0.802967153816251	0.982319551178204	0.348704098014977	0.0525859881458074	0.846075192986056	0.99976778493818	0.296118109869169
chr1	94897790	94898114	324	-	exon	CNN3	0.66272595760632	0.945264451869824	0.773488708644782	1	0.819390187301808	0.986371658369479	-0.119321499252725	0.0540288971730167	0.829773599449905	0.99976778493818	-0.173350396425742
chr1	94926894	94927031	137	-	utr5	CNN3	0.616893012766618	0.938184473539258	0.667894786420749	1	0.785133188920083	0.979943270980027	-1.09970537383447	0.0540288971730167	0.829773599449905	0.99976778493818	-1.15373427100748
chr1	95244300	95244673	373	+	utr3	TMEM56-RWDD3	0.343571220787015	0.880114491718134	0.26159263891771	1	0.30276019607908	0.857286925011399	0.541750153671111	0.137293843326219	0.924910996876653	NA	0.404456310344891
chr1	99708878	99709042	164	-	utr3	FRRS1	0.848671775693177	0.978262641117557	0.738319971475721	1	0.931981850714478	0.994993008435081	0.501945321108564	-0.0410327081849901	0.898041550184842	0.99976778493818	0.542978029293554
chr1	99969426	99969700	274	-	exon	RP5-884G6.2	0.537773892205244	0.921029677366327	0.43671444232979	1	0.555833380706028	0.930039877056833	1.67755913813248	0.498917273930185	0.600631775777268	0.99976778493818	1.1786418642023
chr1	100038147	100038262	115	+	utr5	MFSD14A	0.228219104117335	0.868620544745487	0.215882664687935	1	0.179434275745351	0.823928415754551	-0.986937456119379	0.152188903047077	0.55339905131561	0.99976778493818	-1.13912635916646
chr1	100081979	100082423	444	+	utr3	MFSD14A	0.0235780149392808	0.862856994543695	0.0194887641500443	1	0.0599109275525437	0.804912893391234	1.13904570186053	0.152188903047077	0.55339905131561	0.99976778493818	0.986856798813452
chr1	100148012	100148169	157	+	exon	TRMT13	0.376554932600099	0.886294294744664	0.27459136028183	1	0.279216164579719	0.852124188838818	1.12275099144618	0.556462154259737	0.0569453145399378	0.60925015499263	0.566288837186443
chr1	100264998	100265100	102	-	exon	RTCA-AS1	0.135685961091317	0.862856994543695	0.0690794502346422	1	0.0801498389518348	0.810769360882204	2.20924225069866	0.926264363146237	0.0760622689042492	0.69003024199128	1.28297788755243
chr1	100874070	100874238	168	-	utr3	EXTL2	0.109243447155882	0.862856994543695	0.0630686842446348	1	0.0653979935588287	0.804912893391234	1.2014170632065	0.150515187295151	0.59931633219315	0.99976778493818	1.05090187591135
chr1	100877535	100877808	273	-	exon	EXTL2	0.198218557587745	0.862856994543695	0.120558226026213	1	0.170505923177909	0.8235060698767	0.658713316311106	0.150515187295151	0.59931633219315	0.99976778493818	0.508198129015955
chr1	100990334	100990661	327	-	utr3	DPH5	0.89911650282416	0.986187185761751	0.807707226201747	1	0.596623673058837	0.940459419918802	0.82530664210224	0.486943032917261	0.103424219812516	0.779274596208309	0.338363609184979
chr1	101086899	101087096	197	+	exon	RP11-421L21.3	0.0665802860855969	0.862856994543695	0.0268404110375827	1	0.0203911209472829	0.775865276410296	1.29282835337267	0.426193369431215	0.204542214702467	0.960347646826436	0.866634983941453
chr1	103525936	103526395	459	+	utr5	RNPC3	0.143170400368942	0.862856994543695	0.0930351122163568	1	0.15472361256651	0.819008832976035	0.767169904481702	0.131106490676929	0.625977754327828	0.99976778493818	0.636063413804774
chr1	107056721	107057463	742	+	exon	PRMT6	0.217935981644276	0.864949362169281	0.140820895404669	1	0.252817034757943	0.848339222050055	-0.364721753469225	-0.229449851853249	0.493292203206902	0.99976778493818	-0.135271901615975
chr1	107057620	107057983	363	+	utr3	PRMT6	0.910375503212039	0.989468197767215	0.816341303036108	1	0.625638547102382	0.946230311898281	0.00435359358671416	-0.229449851853249	0.493292203206902	0.99976778493818	0.233803445439964
chr1	108136490	108136814	324	-	utr3	SLC25A24	0.410569453136064	0.890554334499536	0.3273824318784	1	0.37865999512344	0.878280170373531	0.79589473650698	0.13975055058265	0.584321680847391	0.99976778493818	0.65614418592433
chr1	108635101	108635430	329	+	utr3	FAM102B	0.303179726179418	0.873154468450983	0.225877351937792	1	0.448809686799357	0.897250849429511	0.607992135020654	-0.0118375924893959	0.968059415956181	0.99976778493818	0.619829727510049
chr1	108648596	108648965	369	-	exon	HENMT1	0.291512819533822	0.869749051764034	0.239284309872821	1	0.240861016009757	0.844189827141985	0.600762057601366	0.155084791375907	0.597033163389882	0.99976778493818	0.445677266225459
chr1	108699184	108700091	907	+	utr3	PRPF38B	0.916981089284671	0.990514901965309	0.825116376238888	1	0.740507717334866	0.969467262821595	0.331114373753844	0.1214367768184	0.621061752940203	0.99976778493818	0.209677596935444
chr1	108929701	108929945	244	-	utr3	CLCC1	0.567268340457188	0.928087545847667	0.462498799463494	1	0.529732121823102	0.923349942286063	0.485838483220556	0.45366343671127	0.102404647867489	0.776942766877012	0.0321750465092852
chr1	108932358	108932506	148	+	utr3	GPSM2	0.512466598721835	0.91501693260144	0.402514682419682	1	0.374608625710034	0.877646257708577	0.939830898431831	0.419935398142619	0.125042136952805	0.834406502159619	0.519895500289211
chr1	108934621	108934969	348	-	utr3	CLCC1	0.65176477881884	0.944673309173216	0.753869940678416	1	0.773212575999305	0.976509194406284	0.416193318554562	0.45366343671127	0.102404647867489	0.776942766877012	-0.0374701181567086
chr1	108937127	108937282	155	-	exon	CLCC1	0.585548067797076	0.931094963326936	0.446671146226089	1	0.506154360319453	0.916944577712686	0.985215434160656	0.45366343671127	0.102404647867489	0.776942766877012	0.531551997449386
chr1	108971306	108971519	213	-	utr3	WDR47	0.519639340903143	0.915964297485151	0.371077753875326	1	0.387789294390653	0.880159744002614	1.17567164394014	0.498785463875771	0.133502889680162	0.852155733110999	0.676886180064367
chr1	109064539	109064659	120	-	exon	TAF13	0.794802837072817	0.970310661129197	0.849840455036391	1	0.98241841658968	0.994993008435081	0.233157530631863	0.07713961790111	0.829637858034398	0.99976778493818	0.156017912730753
chr1	109094443	109094895	452	+	utr3	TMEM167B	0.691094915802335	0.950608515277955	0.561663388420102	1	0.861408553490327	0.994278696618532	0.611163046594497	0.262522570416829	0.341696025301967	0.99976778493818	0.348640476177668
chr1	109213936	109214110	174	+	utr5	SARS	0.649057867388085	0.944673309173216	0.728890507048331	1	0.989074377613231	0.994993008435081	-0.126357177769914	-0.0489476333230492	0.847562859789858	0.99976778493818	-0.0774095444468646
chr1	109214600	109215045	445	+	exon	SARS	0.130939700652886	0.862856994543695	0.0837329266839588	1	0.0360721822714255	0.793563023104439	1.85868912581649	-0.0489476333230492	0.847562859789858	0.99976778493818	1.90763675913954
chr1	109230850	109230955	105	+	exon	SARS	0.795366835745078	0.97046403688566	0.692377565592429	1	0.724170917950716	0.966242714677692	0.0275779078500073	-0.0489476333230492	0.847562859789858	0.99976778493818	0.0765255411730565
chr1	109237668	109238108	440	+	utr3	SARS	0.309103229694635	0.873154468450983	0.296475950596938	1	0.107943308495772	0.811725701343075	0.394820011536614	-0.0489476333230492	0.847562859789858	0.99976778493818	0.443767644859664
chr1	109251419	109251519	100	+	exon	CELSR2	0.153778306684833	0.862856994543695	0.0598943336426535	1	0.097986785640994	0.811725701343075	1.0549129107238	-0.428830496151112	0.226422193072721	0.968812747685856	1.48374340687491
chr1	109279654	109280194	540	-	utr3	PSRC1	0.231363402334004	0.868669009735295	0.190426406709315	1	0.26401176850346	0.849695633956928	0.778141460221278	0.234476716421032	0.398179079213543	0.99976778493818	0.543664743800246
chr1	109280840	109281093	253	-	exon	PSRC1	0.14312104788227	0.862856994543695	0.147662347501239	1	0.154805785051369	0.819008832976035	-0.557996999003722	0.234476716421032	0.398179079213543	0.99976778493818	-0.792473715424754
chr1	109281188	109281296	108	-	exon	PSRC1	0.503754872465192	0.91376833552505	0.539980219276214	1	0.463628415570448	0.902766967638295	0.245101180248616	0.234476716421032	0.398179079213543	0.99976778493818	0.0106244638275842
chr1	109281653	109282072	419	-	exon	PSRC1	0.622406659858062	0.938830449722831	0.703796674485013	1	0.582930735567466	0.937214781703308	-0.0464482617696531	0.234476716421032	0.398179079213543	0.99976778493818	-0.280924978190685
chr1	109426322	109426434	112	-	utr5	PSMA5	0.924516527840627	0.990855664969552	0.809490512106663	1	0.664496013323369	0.957017868975985	-0.1332612764617	-0.198472510640669	0.493917918287019	0.99976778493818	0.0652112341789687
chr1	109487517	109487656	139	+	utr3	ATXN7L2	0.874130413530015	0.981859909975311	0.73366069785599	1	0.459134109110149	0.902164043209846	0.0924301819031316	-0.098231797247451	0.765551225737892	0.99976778493818	0.190661979150583
chr1	109491029	109491160	131	+	utr3	ATXN7L2	0.181853026628407	0.862856994543695	0.166985008924007	1	0.453489171296749	0.899696990212944	-0.83393955505613	-0.098231797247451	0.765551225737892	0.99976778493818	-0.735707757808679
chr1	109491250	109491580	330	+	utr3	ATXN7L2	0.0433164692095786	0.862856994543695	0.0174797472562719	1	0.0113430857770791	0.760155946419619	0.738907119745108	-0.098231797247451	0.765551225737892	0.99976778493818	0.837138916992559
chr1	109496166	109496291	125	+	utr3	CYB561D1	0.290913265583376	0.869749051764034	0.185808511035788	1	0.0830396258926133	0.811725701343075	1.17615872490581	0.129740640418829	0.656703884615681	0.99976778493818	1.04641808448698
chr1	109548663	109548790	127	+	utr5	GNAI3	0.840027455446896	0.977966362526856	0.727294415466257	1	0.87356254203093	0.994993008435081	-0.858239467509668	-0.143568140994287	0.558070060990914	0.99976778493818	-0.714671326515382
chr1	109592316	109592627	311	+	utr3	GNAI3	0.0374656116190418	0.862856994543695	0.0291743561029816	1	0.0757666926067704	0.805807828996201	0.863977578250057	-0.143568140994287	0.558070060990914	0.99976778493818	1.00754571924434
chr1	109620039	109620208	169	+	utr5	AMPD2	0.848278542044011	0.978192405204111	0.939143872917245	1	0.891143668860592	0.994993008435081	-0.176597634456388	0.158615507701563	0.557916693445136	0.99976778493818	-0.335213142157952
chr1	109631016	109631144	128	+	exon	AMPD2	0.0376442825556027	0.862856994543695	0.0219806694025089	1	0.0617732129619461	0.804912893391234	-1.09577985897951	0.158615507701563	0.557916693445136	0.99976778493818	-1.25439536668107
chr1	109631690	109631809	119	+	utr3	AMPD2	0.225280123938353	0.867041744432861	0.228164136502684	1	0.304879041187766	0.858067262227061	-0.515936657054116	0.158615507701563	0.557916693445136	0.99976778493818	-0.674552164755679
chr1	109736627	109736835	208	-	utr3	GSTM3	0.992872779408047	0.999361115351196	0.875542061476987	1	0.921860707580632	0.994993008435081	0.904425366995223	0.144377987655951	0.604904547703488	0.99976778493818	0.760047379339273
chr1	109929610	109929747	137	+	utr3	CSF1	0.346725190351492	0.880777510286396	0.235305108810266	1	0.431555683862625	0.890161530025588	-1.98677689269594	-2.84049951286991	6.98676065450974e-06	0.000716419670479506	0.853722620173975
chr1	110023496	110023639	143	+	utr3	AHCYL1	0.846915754328328	0.978192405204111	0.975528970414121	1	0.974744990043336	0.994993008435081	0.0181900162099058	-0.0486378584068599	0.851984306166687	0.99976778493818	0.0668278746167656
chr1	110043621	110043767	146	+	utr3	STRIP1	0.293686969257214	0.870353570350807	0.295049301139538	1	0.40800521521849	0.88599638016422	-0.209750232610737	0.222349457866612	0.3952650074463	0.99976778493818	-0.432099690477349
chr1	110053640	110054050	410	+	utr3	STRIP1	0.322756205270129	0.875384489076696	0.27421507992129	1	0.196441255851453	0.830127423645906	0.603582115700084	0.222349457866612	0.3952650074463	0.99976778493818	0.381232657833472
chr1	110211142	110211286	144	+	utr5*	KCNC4	0.14659329660741	0.862856994543695	0.0776058221837932	1	0.0372738941586879	0.798502960320458	-1.08732619127452	-0.119475258157969	0.666283287869905	0.99976778493818	-0.967850933116554
chr1	110339488	110342269	2781	+	utr5	RBM15	0.382219882216942	0.887411091469496	0.319596109831612	1	0.509406221516237	0.917902152861068	0.872667437596702	0.331562392709571	0.247377600949981	0.990048890006084	0.541105044887132
chr1	110346314	110346580	266	+	utr3	RBM15	0.0150220359875739	0.862856994543695	0.00788207212098133	1	0.0182653690728585	0.775865276410296	1.46599770801002	0.331562392709571	0.247377600949981	0.990048890006084	1.13443531530045
chr1	110347216	110347803	587	+	exon	LAMTOR5-AS1	0.469603841877181	0.905895579888252	0.381939851928427	1	0.354518760639055	0.871905566463032	1.08678699640074	0.50298477731239	0.108952768120876	0.795186288262056	0.583802219088352
chr1	110404003	110404105	102	-	exon	LAMTOR5	0.517722332871602	0.915665213240088	0.590848204007148	1	0.596359381947811	0.940302558612712	0.102679742665457	0.098947973157451	0.703922010300356	0.99976778493818	0.00373176950800645
chr1	110671541	110671674	133	-	utr3*	KCNA3	0.0907682690220872	0.862856994543695	0.0444552084339073	1	0.0376527016143608	0.798502960320458	1.27357247482992	0.450396993385722	0.273220808387749	0.99976778493818	0.8231754814442
chr1	110672768	110673236	468	-	utr3	KCNA3	0.27120114229222	0.869749051764034	0.188627555433524	1	0.247637111237366	0.846559355310704	1.37395234814304	0.450396993385722	0.273220808387749	0.99976778493818	0.923555354757321
chr1	110673364	110673508	144	-	exon	KCNA3	0.635465578253405	0.940941946077568	0.515901180362944	1	0.701827442021718	0.963540788393455	0.80956715307219	0.450396993385722	0.273220808387749	0.99976778493818	0.359170159686468
chr1	110673689	110673806	117	-	exon	KCNA3	0.621287598041966	0.938830449722831	0.497753082495645	1	0.54749863619523	0.928174349504913	1.13130742725147	0.450396993385722	0.273220808387749	0.99976778493818	0.680910433865751
chr1	110899129	110899701	572	+	utr3	CD53	0.148200709337381	0.862856994543695	0.13152876970327	1	0.304637392106566	0.857991793277019	-0.111702309529068	-0.80167337744176	0.00244030006520524	0.0851512955871618	0.689971067912691
chr1	110947889	110948453	564	-	utr3	LRIF1	0.420923549912648	0.891841998928476	0.371682003873919	1	0.357429529022854	0.872257545670657	0.786673116596618	0.26409389677765	0.285356263579874	0.99976778493818	0.522579219818968
chr1	110951418	110951527	109	-	exon	LRIF1	0.0671321696270538	0.862856994543695	0.0395187793889122	1	0.0227086078976378	0.782449031838255	1.4643127399214	0.26409389677765	0.285356263579874	0.99976778493818	1.20021884314375
chr1	110951569	110951793	224	-	exon	LRIF1	0.148243836284791	0.862856994543695	0.101128731326702	1	0.0904315632362288	0.811725701343075	1.27815751461392	0.26409389677765	0.285356263579874	0.99976778493818	1.01406361783627
chr1	110951991	110952205	214	+	exon	RP11-96K19.2	0.180288699082051	0.862856994543695	0.116640155761587	1	0.114954978516708	0.811725701343075	1.57950921145756	-0.305408182804479	0.520397262450923	0.99976778493818	1.88491739426204
chr1	110952288	110952525	237	+	exon	RP11-96K19.2	0.154189657639939	0.862856994543695	0.0863185567690813	1	0.113305873633459	0.811725701343075	1.55480928143236	-0.305408182804479	0.520397262450923	0.99976778493818	1.86021746423684
chr1	110963725	110963851	126	-	utr5	LRIF1	0.304541949679743	0.873154468450983	0.307884369859048	1	0.343606795959211	0.867380723365171	-0.306034988753625	0.26409389677765	0.285356263579874	0.99976778493818	-0.570128885531275
chr1	111118021	111118199	178	-	utr3	DRAM2	0.140618453240778	0.862856994543695	0.0949278981833381	1	0.118678522733005	0.811725701343075	1.1306548783485	0.379110584651742	0.156593519692445	0.893601221276055	0.751544293696762
chr1	111187262	111187696	434	-	utr3	DENND2D	0.112296849396084	0.862856994543695	0.0818027332519527	1	0.187712001830747	0.826551822553357	0.491256924714149	-0.155843981846807	0.563752694757556	0.99976778493818	0.647100906560956
chr1	111440981	111441099	118	-	utr3	WDR77	0.431426821179936	0.894501822555389	0.354414218178958	1	0.232140762234112	0.841283935193384	0.524079583917764	0.237717340384373	0.512616809619055	0.99976778493818	0.286362243533391
chr1	111441187	111441404	217	-	utr3	WDR77	0.577316407248694	0.930390913573833	0.608736672171197	1	0.890138427779587	0.994993008435081	-0.175215745546226	0.237717340384373	0.512616809619055	0.99976778493818	-0.412933085930598
chr1	111460878	111460991	113	+	exon	ATP5F1	0.134770259075544	0.862856994543695	0.184189782123996	1	0.374975535692641	0.877646257708577	-0.32330567277821	-0.04185417279198	0.862266322279706	0.99976778493818	-0.28145149998623
chr1	111478012	111478470	458	+	utr3	C1orf162	0.372779088330364	0.886177885737572	0.368940015481692	1	0.0675989362237611	0.805264968583349	0.799464969337909	0.125420206216268	0.739492425262735	0.99976778493818	0.67404476312164
chr1	111724235	111724344	109	-	utr3	FAM212B	0.183370722750537	0.862856994543695	0.0897081862259449	1	0.0979481349608264	0.811725701343075	1.11599870118982	0.273739659614783	0.573875645881152	0.99976778493818	0.842259041575038
chr1	111765941	111767030	1089	+	utr3	DDX20	0.109682435862322	0.862856994543695	0.0984719787797619	1	0.0361799679247338	0.793563023104439	0.813383814192541	-0.0710004421227114	0.808053081746737	0.99976778493818	0.884384256315252
chr1	112456057	112456307	250	+	exon	CTTNBP2NL	0.480402914005907	0.908212770939719	0.357919447537879	1	0.567024736952196	0.933437064778391	-0.0519295838719827	-0.253580118788181	0.472853780151014	0.99976778493818	0.201650534916198
chr1	112669992	112670186	194	+	utr3	CAPZA1	0.914470161642583	0.989901407500059	0.966863585593489	1	0.93295256982544	0.994993008435081	0.111509898311509	0.0975621293163833	0.671356349367898	0.99976778493818	0.0139477689951255
chr1	112674835	112674993	158	+	utr5	MOV10	0.819825551405742	0.97532543046425	0.908771299993899	1	0.982620263337715	0.994993008435081	-0.150605231047408	-0.178628801012708	0.464678791749516	0.99976778493818	0.0280235699653001
chr1	112689423	112689539	116	+	exon	MOV10	0.754973147671837	0.962773825088526	0.849237664900703	1	0.766852668035672	0.975480121211416	-0.161076560156366	-0.178628801012708	0.464678791749516	0.99976778493818	0.0175522408563422
chr1	112689848	112690026	178	+	exon	MOV10	0.502854303605021	0.91376833552505	0.583768804146741	1	0.523474192500249	0.92190857174809	-0.538705508611721	-0.178628801012708	0.464678791749516	0.99976778493818	-0.360076707599012
chr1	112691617	112691729	112	+	exon	MOV10	0.864079072413573	0.980553264094818	0.739252045467545	1	0.956158213412092	0.994993008435081	-0.0681494017663782	-0.178628801012708	0.464678791749516	0.99976778493818	0.11047939924633
chr1	112692731	112692843	112	+	exon	MOV10	0.123929157518084	0.862856994543695	0.122892950017797	1	0.158489972822831	0.819792652837227	-0.688670691773283	-0.178628801012708	0.464678791749516	0.99976778493818	-0.510041890760575
chr1	112696586	112696789	203	-	exon	RP11-426L16.3	0.138655480186913	0.862856994543695	0.149263904261577	1	0.13557555070115	0.812259244762076	-0.798062480699036	0.616623025583035	0.61434910650728	0.99976778493818	-1.41468550628207
chr1	112700423	112700713	290	+	utr3	MOV10	0.40093685894296	0.889491894869326	0.525162563678096	1	0.697394334879851	0.962449217221065	-0.272949985939049	-0.178628801012708	0.464678791749516	0.99976778493818	-0.0943211849263408
chr1	112701078	112701243	165	-	utr3	RHOC	0.553809634666669	0.925081012464919	0.60972349446521	1	0.654982383913621	0.955274019739582	-0.573449745343643	-0.373878958676442	0.203267824800224	0.959937632258787	-0.199570786667201
chr1	112701294	112701769	475	-	utr3	RHOC	0.100334938263585	0.862856994543695	0.129986459618906	1	0.347719959753802	0.869194513732209	-1.03774728424719	-0.373878958676442	0.203267824800224	0.959937632258787	-0.663868325570744
chr1	112702610	112702738	128	-	utr3	RP11-426L16.10	0.299365639662203	0.872332928057125	0.332717481438326	1	0.431088055269594	0.890161530025588	-0.670579039505863	NA	NA	NA	NA
chr1	112703717	112703822	105	-	utr3	RP11-426L16.10	0.771371876946667	0.965088756549358	0.834176893159911	1	0.913655895580435	0.994993008435081	-0.360179504456302	NA	NA	NA	NA
chr1	112913722	112914220	498	-	utr3	SLC16A1	0.282643382723121	0.869749051764034	0.26581416581526	1	0.158631819184923	0.819792652837227	0.226196705862131	-0.192947470174245	0.452037998740017	0.99976778493818	0.419144176036376
chr1	112917255	112917564	309	-	exon	SLC16A1	0.175164983181331	0.862856994543695	0.143024003568079	1	0.110051313169421	0.811725701343075	0.568338906400034	-0.192947470174245	0.452037998740017	0.99976778493818	0.761286376574279
chr1	112917648	112918000	352	-	exon	SLC16A1	0.347893075079853	0.880777510286396	0.284487056841255	1	0.271790690961372	0.851725905821633	0.202081648796123	-0.192947470174245	0.452037998740017	0.99976778493818	0.395029118970368
chr1	112956057	112956193	136	-	utr5	SLC16A1	0.781691500507904	0.967840466541807	0.699971287144697	1	0.723713676922142	0.966242714677692	-1.2307939801339	-0.192947470174245	0.452037998740017	0.99976778493818	-1.03784650995966
chr1	112956524	112956663	139	+	exon	SLC16A1-AS1	0.377257132440972	0.886390423239139	0.223051842557433	1	0.223246268061024	0.837689701746186	0.395910400103035	0.0311905426974618	0.912121792860035	0.99976778493818	0.364719857405573
chr1	112956706	112957483	777	-	utr5	SLC16A1	0.120013004965114	0.862856994543695	0.0733826514481273	1	0.0999574247086796	0.811725701343075	1.17080351041123	-0.192947470174245	0.452037998740017	0.99976778493818	1.36375098058547
chr1	112968359	112968473	114	+	exon	SLC16A1-AS1	0.231066366111012	0.868669009735295	0.150465690705	1	0.169138356449939	0.8235060698767	0.859051263729658	0.0311905426974618	0.912121792860035	0.99976778493818	0.827860721032196
chr1	113114466	113114671	205	+	exon	LRIG2	0.697983843291429	0.952795006514989	0.563923183654602	1	0.789328089755438	0.980736034819684	0.598211706843814	0.134011849159325	0.583865722942841	0.99976778493818	0.464199857684489
chr1	113123855	113124632	777	+	utr3	LRIG2	0.126297073318663	0.862856994543695	0.0899397153452065	1	0.174551118541694	0.823928415754551	0.912455869736038	0.134011849159325	0.583865722942841	0.99976778493818	0.778444020576713
chr1	113642089	113642335	246	+	exon	MAGI3	0.645214747428168	0.943652382536193	0.562755710029314	1	0.882731011624822	0.994993008435081	0.417815139354142	-0.00897984259414051	0.981689471027122	0.99976778493818	0.426794981948282
chr1	113683829	113683967	138	+	utr3	MAGI3	0.966166590544639	0.997673787271644	0.994083095218113	1	0.927305226419878	0.994993008435081	0.442871492303541	-0.00897984259414051	0.981689471027122	0.99976778493818	0.451851334897681
chr1	113766017	113766303	286	-	utr3	RSBN1	0.281984095930248	0.869749051764034	0.211574132099149	1	0.4473053946544	0.896213547615894	0.723234006818043	0.00175194150537349	0.995981451075095	0.999942109745461	0.721482065312669
chr1	113797669	113798059	390	-	exon	RSBN1	0.259767904850317	0.869749051764034	0.179903241249603	1	0.348725597672404	0.869846898964409	1.14419449194236	0.00175194150537349	0.995981451075095	0.999942109745461	1.14244255043699
chr1	113811754	113811964	210	-	exon	RSBN1	0.375331103807537	0.886294294744664	0.370628749565867	1	0.28425601183501	0.853431491220256	-0.739902715624562	0.00175194150537349	0.995981451075095	0.999942109745461	-0.741654657129936
chr1	113837844	113838111	267	-	utr3	PTPN22	0.151738664457923	0.862856994543695	0.0835688525150859	1	0.107755155421073	0.811725701343075	1.63108953639643	0.7662015561913	0.0089632063296252	0.208835649837488	0.864887980205129
chr1	113838171	113838412	241	-	utr3	PTPN22	0.184408279931761	0.862856994543695	0.114967478608857	1	0.10587300052212	0.811725701343075	1.30235012226683	0.7662015561913	0.0089632063296252	0.208835649837488	0.536148566075527
chr1	113895094	113895478	384	-	exon	AP4B1	0.254662991009434	0.869749051764034	0.185532254100395	1	0.133159432354211	0.812259244762076	1.65422927584241	0.956546146047455	0.000568224990760057	0.0276282728488569	0.697683129794957
chr1	113895796	113895977	181	-	exon	AP4B1	0.460996481175251	0.904701344450634	0.361077693517655	1	0.257246881679525	0.848628365892412	1.33463700901525	0.956546146047455	0.000568224990760057	0.0276282728488569	0.378090862967791
chr1	113900119	113900362	243	+	exon	AP4B1-AS1	0.830800265065579	0.977126474401449	0.70308796356325	1	0.726081057595701	0.966803316689127	1.32118072383663	0.920383037081641	0.0889940922155224	0.738115411114856	0.400797686754989
chr1	113911444	113912349	905	+	utr3	DCLRE1B	0.261176305927777	0.869749051764034	0.207300727526324	1	0.284335645612248	0.853431491220256	0.732026197868466	0.133652421660387	0.657317865410864	0.99976778493818	0.598373776208079
chr1	113940352	113941406	1054	+	utr5	HIPK1	0.273270118478391	0.869749051764034	0.214549820739258	1	0.462554687360318	0.902765829898554	0.775431762981778	0.183367852209782	0.485525641103007	0.99976778493818	0.592063910771996
chr1	113980332	113980589	257	+	utr5	OLFML3	0.581469090747355	0.930970457869742	0.607892766673556	1	0.458959151132694	0.902164043209846	-5.84099191559358	-5.88534606198744	7.46215759594992e-28	1.18895130988393e-24	0.0443541463938653
chr1	113980945	113981128	183	+	exon	OLFML3	0.725229060969741	0.958659194771812	0.69005670082289	1	0.839390485363601	0.990326661643794	-5.93123035521462	-5.88534606198744	7.46215759594992e-28	1.18895130988393e-24	-0.0458842932271768
chr1	113981203	113981637	434	+	exon	OLFML3	0.380642706090265	0.887313197510474	0.360923099050817	1	0.122719798392028	0.812259244762076	-5.01948891654252	-5.88534606198744	7.46215759594992e-28	1.18895130988393e-24	0.865857145444918
chr1	114396298	114396425	127	-	utr3	TRIM33	0.275381228309395	0.869749051764034	0.166387252743074	1	0.282190787358607	0.852376132277148	0.661789867835983	0.130267523819427	0.635912556105714	0.99976778493818	0.531522344016556
chr1	114397492	114397881	389	-	utr3	TRIM33	0.290672934388283	0.869749051764034	0.20848347607307	1	0.364879697181448	0.875345119961689	0.949464345284767	0.130267523819427	0.635912556105714	0.99976778493818	0.81919682146534
chr1	114405523	114405719	196	-	exon	TRIM33	0.979871445804636	0.998621423455944	0.879334619919546	1	0.941344583282154	0.994993008435081	0.519079461723486	0.130267523819427	0.635912556105714	0.99976778493818	0.388811937904059
chr1	114567989	114568265	276	-	utr3	BCAS2	0.256748222557306	0.869749051764034	0.181585043222403	1	0.248340549128289	0.846559355310704	0.855808253546455	0.0566173643053731	0.845741854775137	0.99976778493818	0.799190889241082
chr1	114709621	114709729	108	-	exon	NRAS	0.925526604941981	0.990855664969552	0.808207578100625	1	0.91331903234256	0.994993008435081	0.164977458214999	-0.0161067471305949	0.950117541035683	0.99976778493818	0.181084205345594
chr1	114717018	114717190	172	-	utr3	CSDE1	0.974061097804708	0.99812785038561	0.858944289178653	1	0.894130162080345	0.994993008435081	0.175249564079836	0.118691095562565	0.656237686591002	0.99976778493818	0.0565584685172711
chr1	114720602	114720772	170	-	exon	CSDE1	0.395475614520959	0.889491894869326	0.53506597071833	1	0.482383912795562	0.907314921604697	-0.155864410455177	0.118691095562565	0.656237686591002	0.99976778493818	-0.274555506017742
chr1	114723948	114724063	115	-	exon	CSDE1	0.28795214679266	0.869749051764034	0.399808694455428	1	0.329742566163292	0.864458331137961	-0.262275965761749	0.118691095562565	0.656237686591002	0.99976778493818	-0.380967061324314
chr1	114732700	114732878	178	-	exon	CSDE1	0.877017072981328	0.981859909975311	0.993742487517555	1	0.836565049613519	0.989807120173611	0.196816821969443	0.118691095562565	0.656237686591002	0.99976778493818	0.0781257264068784
chr1	114739736	114739920	184	-	utr5	CSDE1	0.388665926731142	0.888441300374575	0.311336360359349	1	0.404644538602522	0.884664852557578	0.717233243847137	0.118691095562565	0.656237686591002	0.99976778493818	0.598542148284573
chr1	114750031	114750228	197	-	utr5	CSDE1	0.809242080899532	0.973379274477762	0.937704060629695	1	0.630405239754713	0.947825470384928	0.156921861723621	0.118691095562565	0.656237686591002	0.99976778493818	0.0382307661610565
chr1	114774186	114774385	199	-	utr3	SIKE1	0.132605715638848	0.862856994543695	0.075938954793449	1	0.170746557088522	0.8235060698767	1.10306039153968	0.19031942730195	0.451481206949447	0.99976778493818	0.912740964237726
chr1	114779161	114779286	125	-	exon	SIKE1	0.548171027003857	0.923966161018234	0.429187708935374	1	0.586419503594546	0.937481083041105	0.757963660209429	0.19031942730195	0.451481206949447	0.99976778493818	0.567644232907479
chr1	114780471	114780651	180	-	utr5	SIKE1	0.966635042567496	0.997718178910505	0.946595903439672	1	0.967944011004318	0.994993008435081	-0.056687710823187	0.19031942730195	0.451481206949447	0.99976778493818	-0.247007138125137
chr1	116046306	116046466	160	+	intron	SLC22A15	0.108409034896592	0.862856994543695	0.0770036065840789	1	0.0242490076851857	0.788895193405563	1.38657658376365	0.208649758009068	0.407110315243999	0.99976778493818	1.17792682575459
chr1	116066992	116067302	310	+	utr3	SLC22A15	0.131811796829785	0.862856994543695	0.119262994499782	1	0.0640725806083211	0.804912893391234	1.01253443329876	0.208649758009068	0.407110315243999	0.99976778493818	0.803884675289693
[truncated: 31,217 more rows]
