# Supplementary material for: Limits in the detection of m6A changes using MeRIP/m6A-seq
Source: Sci Rep. 2020 Apr 20;10:6590. doi: 10.1038/s41598-020-63355-3 (PMC7170965; doi:10.1038/s41598-020-63355-3)
Supplement: Supplementary file 3 — Supplementary information 3. [file 41598_2020_63355_MOESM3_ESM.zip › additional_file4_v2/macs2_deq_results/positive_batista_mettl3_2014_deq_results.txt]

seqnames	start	end	width	strand	annot	main.gene	deseq2.p	deseq2.padj	edger.p	edger.padj	qnb.p	qnb.padj	metdiff.p	metdiff.padj	peak.l2fc	gene.l2fc	gene.p	gene.padj	diff.l2fc
chr1	4776336	4776595	259	-	utr3	Mrpl15	0.0379001014274655	0.267972419055625	0.00189044154588077	1	0.0108114117330447	0.0793150812862635	0.126961188326032	0.474153654529137	-0.347746831267937	0.351801554023967	2.19771959442604e-07	7.9199087653485e-06	-0.699548385291905
chr1	4781388	4782055	667	-	utr3	Mrpl15	0.662196999570369	0.900744284192187	0.359461181167805	1	0.172232289731505	0.440474125364639	0.38343473881504	0.639343897319907	0.383202474673197	0.351801554023967	2.19771959442604e-07	7.9199087653485e-06	0.0314009206492292
chr1	6240114	6240368	254	+	exon	Rb1cc1	0.982750343532954	NA	0.738346245611415	1	0.947340816380301	0.987964111191587	0.167340167961772	0.499621120915248	-0.395745072005499	-0.246711080401369	0.0216554762748616	0.109504070700503	-0.14903399160413
chr1	6248467	6248609	142	+	exon	Rb1cc1	0.807942705921425	NA	0.447042113815851	1	0.552488744114485	0.801284126118919	0.231762748673622	0.542428192009885	-0.282605879782537	-0.246711080401369	0.0216554762748616	0.109504070700503	-0.0358947993811677
chr1	6248770	6249075	305	+	exon	Rb1cc1	0.339542442425738	0.72813912286839	0.583339305365611	1	0.578887908827234	0.818616428610405	0.915568305311994	0.951873701469174	0.12359737640679	-0.246711080401369	0.0216554762748616	0.109504070700503	0.370308456808159
chr1	6249167	6249292	125	+	exon	Rb1cc1	0.0823803026600978	NA	0.0539630267623004	1	0.0417970785482442	0.188820369523306	0.44114827179151	0.676023893458196	1.14766091594748	-0.246711080401369	0.0216554762748616	0.109504070700503	1.39437199634885
chr1	6249525	6250192	667	+	exon	Rb1cc1	0.881076652240222	0.973896239236959	0.358363908104608	1	0.118005938296911	0.357631445827838	0.537502493029419	0.730392580507776	-0.294002277662254	-0.246711080401369	0.0216554762748616	0.109504070700503	-0.0472911972608846
chr1	6251334	6251534	200	+	intron	Rb1cc1	0.467753353351347	NA	0.230626296658406	1	0.214386019557047	0.497423347244947	0.0870060735653782	0.445425440706055	-0.469937426372992	-0.246711080401369	0.0216554762748616	0.109504070700503	-0.223226345971623
chr1	7120302	7120613	311	+	utr5	Pcmtd1	0.681095367184595	NA	0.969047241620376	1	0.904656095756352	0.980512367045131	0.441642153618599	0.676340682631923	0.0570640033903333	-0.0988771469411241	0.297928899470693	0.579714310260048	0.155941150331457
chr1	7169576	7170019	443	+	utr3	Pcmtd1	0.10827846970759	0.460566382915232	0.0512700193416081	1	3.66197969365004e-06	0.000240029206031006	0.180251569656021	0.507759992676074	-1.03724716551804	-0.0988771469411241	0.297928899470693	0.579714310260048	-0.938370018576915
chr1	9546039	9546173	134	+	exon	Rrs1	0.0291167149872025	NA	0.00636532384073075	1	0.00772731063539045	0.0633359950731489	0.0172731528315984	0.419833334662716	-1.18126318461074	0.137941166706646	0.214126929692664	0.481406684072824	-1.31920435131738
chr1	9546384	9546917	533	+	utr3	Rrs1	0.44255329008719	0.799648206840208	0.961309210254957	1	0.987488784708407	0.990015648691769	0.640866121950713	0.793544040106541	0.365505167331076	0.137941166706646	0.214126929692664	0.481406684072824	0.22756400062443
chr1	9724477	9724845	368	-	utr3	Vcpip1	0.697935592889089	0.91347769463463	0.835373373942214	1	0.670919665651418	0.872818214306053	0.466955331827933	0.688336310782499	-0.509163910526477	-0.11244948483187	0.23126870949117	0.503406277844409	-0.396714425694606
chr1	9724975	9725104	129	-	exon	Vcpip1	0.251698861008564	NA	0.370942099000948	1	0.146049602405342	0.4018522116512	0.762127420934368	0.861493016015072	1.04705389289728	-0.11244948483187	0.23126870949117	0.503406277844409	1.15950337772915
chr1	9745830	9746209	379	-	exon	Vcpip1	0.442607244573486	0.799648206840208	0.120939576912418	1	0.0371507510109508	0.175739666312131	0.0656157496280322	0.437518305789548	-0.164743415819625	-0.11244948483187	0.23126870949117	0.503406277844409	-0.0522939309877542
chr1	9746396	9746851	455	-	exon	Vcpip1	0.0577009592715727	0.339579576735718	0.0955776178410963	1	0.0190694957655138	0.115423091392122	0.153072285471983	0.491525989875702	0.395103321266737	-0.11244948483187	0.23126870949117	0.503406277844409	0.507552806098608
chr1	9746895	9747021	126	-	exon	Vcpip1	0.188972232256233	NA	0.249462897069536	1	0.227460863719406	0.512245765279963	0.530132480274764	0.726250367370954	0.262432159132403	-0.11244948483187	0.23126870949117	0.503406277844409	0.374881643964273
chr1	9747608	9747787	179	+	exon	1700034P13Rik	0.125902333961797	NA	0.0210771255216048	1	0.0143445918304261	0.0956621437282963	0.0124195610250838	0.419833334662716	-0.842554524385316	-1.31396556670728	0.400120399968738	NA	0.471411042321961
chr1	9898864	9898972	108	+	utr3	Sgk3	0.553523502060106	NA	0.222210812453304	1	0.309168147409582	0.605087452450216	0.16964791570986	0.500896417815055	-0.257361690131328	0.275659254874789	0.047593793038448	0.187925997490351	-0.533020945006117
chr1	9963288	9963392	104	-	utr3	Tcf24	0.914864601347901	NA	0.722526923879986	1	0.949331474475681	0.987964111191587	0.35350562433948	0.622062963735328	-0.422999883472829	0.480979017158505	0.0145472258853747	0.0821551061748648	-0.903978900631335
chr1	10037605	10037718	113	-	utr3	Cops5	0.0169274874614069	0.173717320793879	0.000434479449046966	1	0.000214275732618563	0.00540769308808131	0.134864472437329	0.479312380764356	-0.481272209653096	0.21787832564954	0.00395897607324319	0.0314370320978811	-0.699150535302636
chr1	10066477	10066602	125	+	exon	Cspp1	0.899392458321141	NA	0.823717179934267	1	0.769159655950928	0.919758640214154	0.654430530207462	0.802270971224975	-0.175306676072969	-0.0140611155692908	0.886374370389643	0.954999399671421	-0.161245560503678
chr1	10066705	10066861	156	+	exon	Cspp1	0.203861588474248	NA	0.245776191199303	1	0.17489955214037	0.445044546945249	0.916442814952487	0.952153619585918	0.190385832977803	-0.0140611155692908	0.886374370389643	0.954999399671421	0.204446948547093
chr1	12858923	12859110	187	+	utr3	Sulf1	0.629591261943329	NA	0.848416126150705	1	0.919129862564876	0.984738581412818	0.903644574377268	0.944400965825154	1.50612606879901	1.35711263915171	1.59083057302227e-20	4.72338347094309e-18	0.149013429647304
chr1	12859187	12859365	178	+	utr3	Sulf1	0.974039313377412	NA	0.728840528013984	1	0.655605983015001	0.865299665099877	0.462382133113653	0.685918508028405	1.22036854461798	1.35711263915171	1.59083057302227e-20	4.72338347094309e-18	-0.136744094533729
chr1	12859742	12859906	164	+	utr3	Sulf1	0.550453179427109	NA	0.206318847443611	1	0.214619688153612	0.497639296573672	0.33174991196128	0.608329912388008	0.575310267829369	1.35711263915171	1.59083057302227e-20	4.72338347094309e-18	-0.781802371322338
chr1	13114162	13114272	110	-	utr3	Prdm14	0.10067149512607	NA	0.121630880975727	1	0.0894063888361292	0.300169706697159	0.753442398228364	0.85666860537401	0.518877969459247	-0.384313386210101	0.00287995305731956	0.0245973699475445	0.903191355669348
chr1	13174059	13174769	710	-	exon	Ncoa2	0.713625007793035	0.919152466021649	0.394169831153338	1	0.25587135467661	0.54549414839805	0.422679404221213	0.66374168200576	-0.178455960615473	-0.0757656749980101	0.492681364475153	0.748105342542214	-0.102690285617463
chr1	14753677	14753800	123	-	utr3	Msc	0.973296980169329	NA	0.829138601837958	1	0.832706212908462	0.947629174693193	0.374992049166208	0.633382170153872	-0.00199819447563483	0.336806398092967	0.222756674419236	0.492140190750231	-0.338804592568602
chr1	14753967	14754281	314	-	utr3	Msc	0.928461015240628	0.98519269670953	0.789253069044995	1	0.956054781064175	0.987964111191587	0.395738651301936	0.646824020736296	0.331649405093565	0.336806398092967	0.222756674419236	0.492140190750231	-0.00515699299940231
chr1	15843007	15843263	256	+	utr3	Terf1	0.877417036400114	0.973789423918575	0.289366466784242	1	0.332315636421851	0.62585300835185	0.393693860821217	0.64612648448499	-0.182232820953841	-0.0561503040319696	0.51043120222739	0.760330391539066	-0.126082516921872
chr1	16344617	16344797	180	-	utr3	Stau2	0.104555406113055	NA	0.0181031639343482	1	0.00250268529983257	0.0292834863429996	0.0120682674349644	0.419833334662716	-0.415681123772874	0.49732467080548	0.00208684007177377	0.0191674927372469	-0.913005794578354
chr1	16677287	16677473	186	+	utr3	Tmem70	0.178811270261952	0.57450101445011	0.0322321242893301	1	0.0245497055502285	0.13577137936724	0.263861227783146	0.5640566605698	-0.0533378358401897	0.429845250223447	0.000195707419010936	0.00291125111658272	-0.483183086063636
chr1	16996810	16997065	255	-	utr3	Jph1	0.9653497164168	0.993661071921908	0.648573740803302	1	0.658023700761459	0.866982391827429	0.180899222319139	0.508295879116545	0.596313894965823	0.697371438076075	7.03134492515677e-06	0.00017118379498715	-0.101057543110252
chr1	17091283	17091427	144	-	exon	Jph1	0.964341509217539	NA	0.730569098109573	1	0.631615708673253	0.850201103194135	0.730938927052983	0.843890836599212	0.411934016684865	0.697371438076075	7.03134492515677e-06	0.00017118379498715	-0.28543742139121
chr1	20439558	20439658	100	-	intron	Pkhd1	0.537284754037912	0.855754182660023	0.779507742518473	1	0.179637910977754	0.451102082941298	0.602858031395003	0.77113574840923	0.666788284293706	0.0104680197567501	0.992339244615251	NA	0.656320264536956
chr1	20803204	20803439	235	-	utr3	Mcm3	0.00257091672490615	0.0575391167047992	3.00474247231877e-05	0.420964420371859	4.66649828182597e-05	0.00175751744216676	0.111105473785168	0.465149464902756	-0.815237456816838	0.0308526539438062	0.610481901645425	0.823583742855908	-0.846090110760644
chr1	20805733	20805845	112	-	exon	Mcm3	0.0331258079417157	0.250351235262417	0.0884550094574681	1	0.163436777767357	0.427356275157986	0.809881515420207	0.888240955559632	0.576709398178319	0.0308526539438062	0.610481901645425	0.823583742855908	0.545856744234513
chr1	20935658	20935804	146	+	utr3	Paqr8	0.191353763785785	NA	0.0379953708880096	1	0.035754775425498	0.172065299277431	0.080679382196047	0.443721348419479	-1.96022738749671	-0.653496887063879	0.0117529154820943	0.0709016429569096	-1.30673050043283
chr1	21000712	21000906	194	-	utr3	Tram2	0.3965883228218	NA	0.446301653171211	1	0.402306876855764	0.686020449295639	0.632498488287144	0.78828464763815	0.106291714204231	-0.234307376180357	0.18243165329925	0.439289760359866	0.340599090384588
chr1	23369492	23370287	795	-	utr3	Ogfrl1	0.080361112953586	0.396462827626352	0.207253119539195	1	0.139024623107994	0.391080988270013	0.917232535338309	0.952701518731424	0.724117959600448	0.238373842528486	0.0894696491817264	0.283668019694607	0.485744117071962
chr1	23848294	23848468	174	+	utr3	B3gat2	0.00562004579742677	0.0903979402774812	2.80272152037118e-05	0.392717339434409	7.22976654203773e-05	0.0024371198738612	0.00815367629545449	0.419833334662716	-0.747598631424713	0.439655357540694	0.443633194852087	0.711330514149303	-1.18725398896541
chr1	24028342	24028514	172	-	utr3	Fam135a	0.443160527050701	NA	0.556006612636689	1	0.505761748851297	0.769457272185127	0.33233049386361	0.608505801581851	0.347868131007169	0.406385934186395	0.000697664596023423	0.00814419064315206	-0.0585178031792259
chr1	24028960	24029179	219	-	utr3	Fam135a	0.115082094396606	0.475009632427141	0.214700390443297	1	0.00659034614529445	0.0573133419687217	0.917559557022304	0.952894315874847	1.50312173797525	0.406385934186395	0.000697664596023423	0.00814419064315206	1.09673580378885
chr1	24029626	24029732	106	-	utr3	Fam135a	0.985209704065326	NA	0.804207203297323	1	0.642676491701363	0.856692872175822	0.548314220372544	0.736810244118686	0.934752232370828	0.406385934186395	0.000697664596023423	0.00814419064315206	0.528366298184433
chr1	30802450	30802550	100	-	utr3	Phf3	0.49825116462644	NA	0.341855412194266	1	0.220149325052258	0.503615146888006	0.58817076167299	0.763204256600329	-0.0531656349995357	-0.0382574272629598	0.569799957933027	0.79788527235915	-0.0149082077365759
chr1	30803643	30804280	637	-	utr3	Phf3	0.59425771741148	0.872532233867684	0.743639857722763	1	0.656782166769791	0.866206047240494	0.611810390753928	0.776133307634804	0.205225866653	-0.0382574272629598	0.569799957933027	0.79788527235915	0.24348329391596
chr1	30804348	30804539	191	-	utr3	Phf3	0.0526976837536305	0.323701170283674	0.0976760666279382	1	0.0716395593183475	0.26399606476553	0.620959113166107	0.781505943355532	1.11279442146699	-0.0382574272629598	0.569799957933027	0.79788527235915	1.15105184872995
chr1	30804907	30805447	540	-	utr3	Phf3	0.281769482617585	0.68510239408744	0.730485405592682	1	0.665468927816144	0.86938728958241	0.727552547834547	0.841954502156841	0.415253624440675	-0.0382574272629598	0.569799957933027	0.79788527235915	0.453511051703635
chr1	30805655	30805801	146	-	utr3	Phf3	0.271328321397957	0.679029161658554	0.459178029683442	1	0.21592544306283	0.499521637726069	0.274076315670847	0.570139946704062	0.675897594249912	-0.0382574272629598	0.569799957933027	0.79788527235915	0.714155021512872
chr1	30829403	30830251	848	-	exon	Phf3	0.822624819714819	0.95956787361812	0.581414672521635	1	0.594052652274225	0.827940578816603	0.410483181761885	0.655130872516554	-0.213845971600963	-0.0382574272629598	0.569799957933027	0.79788527235915	-0.175588544338003
chr1	30830417	30830577	160	-	exon	Phf3	0.671173197344692	0.903802814368678	0.271072914780659	1	0.107189785163365	0.336495117149207	0.547925767831213	0.736637833154906	-0.435503194248508	-0.0382574272629598	0.569799957933027	0.79788527235915	-0.397245766985549
chr1	30830724	30830905	181	-	exon	Phf3	0.193632656760731	0.593810221031872	0.344301362808241	1	0.397123250733776	0.682500597521026	0.957389013697499	0.978891720656401	-0.0160983573095563	-0.0382574272629598	0.569799957933027	0.79788527235915	0.0221590699534035
chr1	30830993	30831208	215	-	exon	Phf3	0.665905210229965	0.902697670834411	0.891210932114403	1	0.8356398815548	0.948756170252836	0.634912386305378	0.78997183981998	-0.0991017288957423	-0.0382574272629598	0.569799957933027	0.79788527235915	-0.0608443016327825
chr1	33739339	33739462	123	+	utr3	Rab23	0.630709416517766	NA	0.325648842288367	1	0.391462702769695	0.677708483445938	0.196444266350784	0.517422649339798	-0.21419770554858	-0.0179383386868877	0.874835099347135	0.95132218627809	-0.196259366861692
chr1	33739561	33739927	366	+	utr3	Rab23	0.183879035785001	0.581810631059897	0.341920389836711	1	0.194789241242136	0.473365272486469	0.222085614951883	0.536093065587702	0.226071150221164	-0.0179383386868877	0.874835099347135	0.95132218627809	0.244009488908052
chr1	33740006	33740117	111	+	utr3	Rab23	0.871110921317712	NA	0.517983541563768	1	0.529461688737016	0.785262789559886	0.476509528113817	0.69339229735482	-0.157274954756323	-0.0179383386868877	0.874835099347135	0.95132218627809	-0.139336616069435
chr1	33746296	33746402	106	-	utr3	Bag2	0.740348373177602	NA	0.428174394957658	1	0.389255306000933	0.675863647638954	0.296500651545527	0.584019466934423	-0.484658385354692	0.255178654087601	0.386256557944723	0.663166821924454	-0.739837039442293
chr1	33776583	33776968	385	-	utr3	Zfp451	0.210252449253097	0.617133129684781	0.450994484596422	1	0.270757246519887	0.562834239690706	0.272753442191197	0.568976460077054	0.5350219438692	-0.0149481099624862	0.855483866513466	0.942578142049122	0.549970053831686
chr1	33777119	33777315	196	-	utr3	Zfp451	0.631874837416972	0.888522578310548	0.951106260149294	1	0.809945499504057	0.937697195447421	0.65899210844629	0.805130682631308	0.276581013942273	-0.0149481099624862	0.855483866513466	0.942578142049122	0.291529123904759
chr1	33801451	33801630	179	-	utr3	Zfp451	0.46239391028577	NA	0.307261719380671	1	0.34850148614105	0.640697045042671	0.331846669825225	0.608349754161017	-0.913966300653813	-0.0149481099624862	0.855483866513466	0.942578142049122	-0.899018190691327
chr1	33801881	33802164	283	-	utr3	Zfp451	0.310460393168364	NA	0.398127187183718	1	0.288385045785324	0.582926370926261	0.410043196804711	0.655130872516554	0.898889551115568	-0.0149481099624862	0.855483866513466	0.942578142049122	0.913837661078054
chr1	33802345	33802540	195	-	exon	Zfp451	0.967289945996572	NA	0.760445704568884	1	0.602729559390522	0.833091746746702	0.734715441108022	0.84556179606628	-0.0945225373787781	-0.0149481099624862	0.855483866513466	0.942578142049122	-0.0795744274162919
chr1	34180325	34180447	122	+	exon	Dst	0.464247403981605	NA	0.473923366078699	1	0.54409474122669	0.795466062194081	0.956296952607286	0.978128323581415	-0.108608195042421	0.148419092756972	0.045010640333195	0.181450804507313	-0.257027287799393
chr1	34182080	34182217	137	+	exon	Dst	0.0344357475947963	NA	0.00272679811560509	1	0.00239990303127818	0.0286366289544616	0.0224429943055431	0.419833334662716	-3.24556355927874	0.148419092756972	0.045010640333195	0.181450804507313	-3.39398265203571
chr1	34227866	34228188	322	+	exon	Dst	0.492520095170969	0.831267603552297	0.809738246224275	1	0.727911875773812	0.901062794768421	0.718728453321786	0.836959815934352	0.367235831498545	0.148419092756972	0.045010640333195	0.181450804507313	0.218816738741572
chr1	34307477	34307662	185	+	utr3	Dst	0.485485617543293	0.82703914048119	0.176445241888553	1	0.142957625368407	0.397007008531165	0.0282209634335708	0.419833334662716	-0.158559450653038	0.148419092756972	0.045010640333195	0.181450804507313	-0.30697854341001
chr1	34444573	34444768	195	+	utr3	Imp4	0.784197334971164	0.945400173548622	0.362135776061711	1	0.363164343983242	0.654173744423811	0.0217728659542548	0.419833334662716	-0.175703227126809	0.154660515903734	0.0827060490428686	0.269401196715359	-0.330363743030544
chr1	34447902	34448092	190	+	utr3	Imp4	0.0960953526517952	NA	0.106486835727875	1	0.0440817259472169	0.194514259477094	0.694516435454327	0.824280981373016	0.914461201762335	0.154660515903734	0.0827060490428686	0.269401196715359	0.759800685858601
chr1	34816803	34816946	143	-	utr3	Fam168b	0.225191996159265	NA	0.0293483911344201	1	0.0221018822122496	0.126790295121973	0.0778237961407233	0.442130092995478	-0.965983219221251	-0.190982383516234	0.0326958307269287	0.144986901320907	-0.775000835705017
chr1	34816994	34817307	313	-	utr3	Fam168b	0.00130170502760807	0.037698250941711	3.6028061646902e-06	0.0507671416666496	3.69587057175621e-06	0.000240617152355618	0.0699067786149346	0.441789056105528	-1.39860528084667	-0.190982383516234	0.0326958307269287	0.144986901320907	-1.20762289733044
chr1	36094456	36094556	100	+	intron	Hs6st1	0.910943915413634	NA	0.892210540667423	1	0.939146962050666	0.987964111191587	0.30428142010352	0.589579470583502	-0.492868405182769	-0.135055223795737	0.13508594190218	0.368043844903248	-0.357813181387032
chr1	36103638	36104595	957	+	utr3	Hs6st1	0.158734810606754	0.547726218026124	0.498579647939894	1	0.445925537692041	0.722604834893023	0.728586595874103	0.842755639247186	0.145824397324475	-0.135055223795737	0.13508594190218	0.368043844903248	0.280879621120212
chr1	36104802	36104955	153	+	utr3	Hs6st1	0.396884613769516	0.774250312107745	0.692456129563088	1	0.652147116223285	0.863096952144618	0.147522845895687	0.488476157775732	0.328465324486984	-0.135055223795737	0.13508594190218	0.368043844903248	0.463520548282722
chr1	36106038	36106458	420	+	utr3	Hs6st1	0.974654231903939	0.996250312644883	0.443019458968107	1	0.220250613187714	0.503684086821459	0.53499126759605	0.728798842165388	-0.137286111582714	-0.135055223795737	0.13508594190218	0.368043844903248	-0.0022308877869765
chr1	36143941	36144223	282	-	utr3	Uggt1	0.971135473145185	0.996250312644883	0.418221672989316	1	0.204443520835295	0.485064231221667	0.542621279434218	0.733406403267748	-0.333254988012704	-0.237099064839544	0.00288641610784386	0.0246084089893455	-0.0961559231731603
chr1	36335906	36336172	266	-	utr3	Kansl3	0.55629082324481	0.861799488643306	0.141767738403871	1	0.0322439310180196	0.162170364246225	0.199324614428393	0.519043202331652	-0.452331041614015	-0.166819003641769	0.0896500617862225	0.283895326658063	-0.285512037972246
chr1	36423897	36424138	241	-	utr3	Lman2l	0.126840708149563	NA	0.163682923592246	1	0.0950717195753497	0.312158025451716	0.969840322162099	0.985360551214281	0.755170789803591	-0.280887685177576	0.10233939887788	0.308486318665654	1.03605847498117
chr1	36472693	36472862	169	+	exon	Cnnm4	0.709236918077291	NA	0.411352674560186	1	0.410666181279072	0.694731962546195	0.494578225881828	0.703318453398445	-1.41608628298945	-0.223444316426049	0.307658160750428	0.589648301423129	-1.19264196656341
chr1	36512855	36513190	335	+	exon	Cnnm3	0.887954997799748	NA	0.748683781723333	1	0.771644334595186	0.92036519866713	0.156759941730692	0.492483189539001	-0.239778027177819	-0.184610289072138	0.191962582549771	0.452194714119484	-0.0551677381056811
chr1	36526885	36527088	203	+	utr3	Cnnm3	0.0552368559944866	NA	0.00851089323434095	1	0.000505592803292206	0.0099685446079558	0.0383430932152102	0.430568662119399	-1.11701714798127	-0.184610289072138	0.191962582549771	0.452194714119484	-0.932406858909129
chr1	36549252	36549470	218	-	utr3	Sema4c	0.271411581691	NA	0.103592670272568	1	0.209282533928183	0.491380118632705	0.0848662958920778	0.445172982566462	-0.268952123673029	0.320781288624414	0.358976722644481	0.638482104164387	-0.589733412297443
chr1	36792610	36792763	153	-	utr3	Tmem131	0.826178084769348	0.95968583652646	0.653363340069217	1	0.560873153022055	0.8069961484234	0.429016420508751	0.667404281219033	0.211366297606102	0.107725484021604	0.13889348274107	0.374310810433611	0.103640813584497
chr1	36807814	36808049	235	-	exon	Tmem131	0.697108270858212	0.91347769463463	0.209948221844012	1	0.168003199025823	0.434445532750247	0.346234469931949	0.617040907487554	0.130060945039737	0.107725484021604	0.13889348274107	0.374310810433611	0.0223354610181321
chr1	36808113	36808344	231	-	exon	Tmem131	0.888972743461825	0.975840780463645	0.482259651000475	1	0.212704712526505	0.495376077083052	0.659732879816003	0.805145945387033	-0.070226029175476	0.107725484021604	0.13889348274107	0.374310810433611	-0.17795151319708
chr1	37261292	37261392	100	+	exon	Cnga3	0.691096772483323	NA	0.467648040429421	1	0.38953576527291	0.675863647638954	0.0717319140968501	0.442130092995478	-0.507465262316687	-0.689089849503818	0.00341205478620936	0.028022756626607	0.18162458718713
chr1	37261540	37261732	192	+	exon	Cnga3	0.0547927231922278	NA	0.0351699909639572	1	0.0314202697857376	0.159467615257685	0.426318597667256	0.666058122464468	0.307881588286526	-0.689089849503818	0.00341205478620936	0.028022756626607	0.996971437790344
chr1	37262022	37262158	136	+	utr3	Cnga3	0.445000238487848	NA	0.5018348995161	1	0.326724718853557	0.620169266561043	0.991165051828063	0.998283783994095	0.191386822156484	-0.689089849503818	0.00341205478620936	0.028022756626607	0.880476671660302
chr1	37420247	37420442	195	-	utr3	Coa5	0.415841071704237	0.782820533267994	0.772644164779724	1	0.751349553354338	0.910793317707844	0.798962853549813	0.882397868987242	0.0763323927227696	0.0462758589492185	0.572625986540592	0.800258438982033	0.0300565337735511
chr1	37444330	37444552	222	-	utr3	Mgat4a	0.920261132526588	NA	0.849033108909438	1	0.962122557309459	0.987964111191587	0.63896974022655	0.79248918655736	-0.0265165760476825	-0.204664950459735	0.16100318673747	0.411255194400667	0.178148374412052
chr1	37875605	37876161	556	+	utr3	Lipt1	0.833542336169849	0.961284616006654	0.725324418218771	1	0.644571717879969	0.857961294571011	0.437879152341076	0.674170883679524	0.682362584081239	0.617662386014452	0.00814764420644027	0.0543159589925264	0.0647001980667875
chr1	37878881	37879106	225	-	utr3	Mitd1	0.0464236351744488	0.299302426593026	0.00698048195285783	1	0.000129203359865157	0.00370295783192487	0.184735817343699	0.51070924121585	-0.677202198215456	0.310502406707799	0.0430602285460417	0.176135550009535	-0.987704604923255
chr1	37986708	37986889	181	-	utr3	Txndc9	0.986403556621748	NA	0.763548656529357	1	0.547561711314414	0.797762559687805	0.290224468364263	0.578728444747173	-0.611097924872787	0.321547182976127	0.000861146809518992	0.00959342832333637	-0.932645107848914
chr1	37990110	37990246	136	-	utr3	Txndc9	0.000318922003602367	0.0155496624117515	3.04086204132696e-05	0.42596395474908	0.0110166291656416	0.0802962531770319	0.0701234654149423	0.442130092995478	-1.69494292841484	0.321547182976127	0.000861146809518992	0.00959342832333637	-2.01649011139097
chr1	37995578	37995737	159	-	exon	Txndc9	0.947902684145192	0.989270034994507	0.677909669369799	1	0.636377520233356	0.852638679990901	0.0574075044894887	0.431687462923672	0.425707860197236	0.321547182976127	0.000861146809518992	0.00959342832333637	0.104160677221109
chr1	37998187	37998316	129	+	utr5	Eif5b	0.205594912115758	NA	0.248952489465537	1	0.324780027482006	0.618442686508698	0.726400925628925	0.841656029872558	0.422078496784996	-0.164264827284206	0.0286567342478701	0.132946221588794	0.586343324069201
chr1	38018905	38019565	660	+	exon	Eif5b	0.247717354484295	0.657526218387129	0.685952413287779	1	0.695430398960172	0.884309645094136	0.711552139923254	0.833375980846339	0.204149709386444	-0.164264827284206	0.0286567342478701	0.132946221588794	0.36841453667065
chr1	38021617	38021894	277	+	exon	Eif5b	0.00372454779820678	0.0730448326570106	0.00770442515728782	1	0.00216314132278858	0.0269259634676043	0.762596267056427	0.861679006303663	0.657120768718798	-0.164264827284206	0.0286567342478701	0.132946221588794	0.821385596003004
chr1	38022184	38022362	178	+	exon	Eif5b	0.0281089219065695	0.230821918954414	0.0534347972064274	1	0.026078245969425	0.141697664323118	0.933091504803348	0.963090291244864	0.527197674248977	-0.164264827284206	0.0286567342478701	0.132946221588794	0.691462501533183
chr1	38036014	38036335	321	+	exon	Eif5b	0.218612555604336	0.625205194663155	0.473722898447894	1	0.331328154734703	0.624959234576862	0.392944750006559	0.645770373835504	0.203068001286863	-0.164264827284206	0.0286567342478701	0.132946221588794	0.367332828571068
chr1	38051727	38051875	148	+	utr3	Eif5b	0.988604632157972	0.999436889541806	0.478921720057404	1	0.450685166728851	0.726736922817777	0.402125691505495	0.651065020017251	-0.122834329327029	-0.164264827284206	0.0286567342478701	0.132946221588794	0.041430497957177
chr1	38087952	38088654	702	-	exon	Rev1	0.101842011480529	0.448015515416535	0.296539351499116	1	0.166047083502929	0.431402110909229	0.855702828478125	0.916417598002519	0.580776692711746	-0.0119274617903416	0.901895266116593	0.961149335693962	0.592704154502087
chr1	38863967	38864148	181	-	utr3	Chst10	0.385798567173713	NA	0.516382770192866	1	0.491482121240759	0.760065960953214	0.83614142593275	0.90449956512499	0.307744767530073	-0.00334473069853646	0.984953985446252	0.995215934082904	0.31108949822861
chr1	38864764	38864871	107	-	utr3	Chst10	0.109319469471429	NA	0.0305105018742946	1	0.00878346221480369	0.0690868100206615	0.0406836790714462	0.430568662119399	-1.63098081205314	-0.00334473069853646	0.984953985446252	0.995215934082904	-1.6276360813546
chr1	38865519	38865845	326	-	utr3	Chst10	0.0783897253154309	NA	0.00616864931392564	1	0.00763153428298543	0.0628547192428783	0.034844290624232	0.422897849591618	-1.13881530689796	-0.00334473069853646	0.984953985446252	0.995215934082904	-1.13547057619943
chr1	39367893	39368021	128	+	utr5	Rpl31	0.0234568378848599	0.206520952539454	0.0758466277358057	1	0.163639826720308	0.427692941980086	0.983884398582722	0.993568852719985	0.68700832187933	0.131548123063741	0.0683852609111404	0.23936593888374	0.555460198815588
chr1	39372355	39372615	260	-	utr3	Tbc1d8	0.643234771215614	NA	0.855982879512002	1	0.939226777242688	0.987964111191587	0.621665822967652	0.781942494809526	0.398304414984802	-0.0199915033275335	0.91402481500146	0.96704538400965	0.418295918312335
chr1	39546503	39546614	111	+	utr3	Cnot11	0.872502482252836	NA	0.85458082319361	1	0.678929114313993	0.877192772445475	0.117490515802362	0.468680701037043	0.354967704240414	0.133960896810282	0.138448355421696	0.373856670620716	0.221006807430132
chr1	39990265	39990365	100	+	exon	Map4k4	0.602517168740185	NA	0.763550437186204	1	0.822520877778615	0.942477386499646	0.976978232740192	0.989502144498666	-0.0879211699443164	0.0349481869493589	0.60456072774124	0.81931835875073	-0.122869356893675
chr1	39997066	39997248	182	+	exon	Map4k4	0.0960497010443516	0.43485113274626	0.164377353677715	1	0.0973643298774621	0.316820083292371	0.929306681651297	0.960896028157745	0.48059056869205	0.0349481869493589	0.60456072774124	0.81931835875073	0.445642381742691
chr1	40024923	40025060	137	+	utr3	Map4k4	0.270124891377425	0.678064662982088	0.0619158371436364	1	0.0573701224974675	0.231739285112452	0.0117868813469363	0.419833334662716	-0.689559809335154	0.0349481869493589	0.60456072774124	0.81931835875073	-0.724507996284513
chr1	40772411	40772577	166	-	utr3	Mfsd9	0.460221340559699	NA	0.205492250527986	1	0.28049520370998	0.574793905648558	0.281008045762192	0.573769103785247	-1.06825232955958	-1.25112282066425	0.162414892261329	NA	0.182870491104667
chr1	42898878	42899034	156	+	exon	Mrps9	0.244637895240432	NA	0.119588889307517	1	0.109830872638469	0.342055762167936	0.0970104077898007	0.455389931176162	-1.29978058519006	0.0284609504166877	0.773374053263342	0.90597330984396	-1.32824153560674
chr1	43111234	43111355	121	+	exon	AI597479	0.314888154692691	NA	0.124764812134976	1	0.086369131226769	0.294370284041549	0.149324420959247	0.490274007513532	-0.902477263195307	0.0746039484704584	0.441155539039732	0.709082692540719	-0.977081211665765
chr1	43115618	43115743	125	+	utr3	AI597479	0.228329541170161	0.636404012924056	0.0404607649784791	1	0.106506054594328	0.335763242250388	0.0743831000143134	0.442130092995478	-0.371794033018122	0.0746039484704584	0.441155539039732	0.709082692540719	-0.44639798148858
chr1	43554283	43554461	178	+	exon	Nck2	0.776557687341124	NA	0.48815395348604	1	0.397322594312661	0.682500597521026	0.180712965282085	0.508295879116545	-0.25570487590541	0.22729391221251	0.216448935928866	0.484473871995485	-0.48299878811792
chr1	43569598	43569728	130	+	utr3	Nck2	0.542268866562492	NA	0.786743317871062	1	0.884301842914604	0.973130021497951	0.904269052729312	0.944774647519858	0.505328620123593	0.22729391221251	0.216448935928866	0.484473871995485	0.278034707911083
chr1	44118998	44119102	104	+	utr5	Bivm	0.0129417301638511	NA	0.00347496193649475	1	0.000889903257181598	0.0148401063783004	0.139320539049102	0.482701265327129	1.31709688054441	0.106639060340974	0.392231240052066	0.668391417630755	1.21045782020343
chr1	44142872	44143317	445	+	utr3	Bivm	0.706518444202975	0.916683521252556	0.898694771325677	1	0.744286989772484	0.907163843078411	0.489305345554121	0.700029313646257	-0.14026591752877	0.106639060340974	0.392231240052066	0.668391417630755	-0.246904977869744
chr1	44167003	44167174	171	+	exon	Ercc5	0.794421781782456	NA	0.983911529094013	1	0.972096075638071	0.987983837773762	0.572236960093173	0.751382013482327	0.237315185005877	0.321458264659732	0.00457971361216799	0.0353788057211484	-0.0841430796538544
chr1	44167235	44167421	186	+	exon	Ercc5	0.466717408378777	NA	0.649850895034759	1	0.614444287692312	0.839134004547868	0.23995679430996	0.547423186245635	0.848470921272706	0.321458264659732	0.00457971361216799	0.0353788057211484	0.527012656612974
chr1	44167523	44167701	178	+	exon	Ercc5	0.317924504847574	0.711030980521555	0.459582091989293	1	0.35776778953162	0.649477672033424	0.482368575064201	0.695729992615868	1.04693979303428	0.321458264659732	0.00457971361216799	0.0353788057211484	0.725481528374544
chr1	44180655	44180815	160	+	exon	Ercc5	0.623143094463848	0.884022055943443	0.241360697326617	1	0.129854543338691	0.377793517555894	0.255771963986875	0.56027903346949	0.0101742293337152	0.321458264659732	0.00457971361216799	0.0353788057211484	-0.311284035326016
chr1	44180906	44181158	252	+	utr3	Ercc5	0.31355351438509	0.707957676182854	0.0953984519607443	1	0.0287148766522808	0.15057230505296	0.201155402808322	0.520404385281612	0.167985783750707	0.321458264659732	0.00457971361216799	0.0353788057211484	-0.153472480909025
chr1	46819206	46819347	141	-	exon	Slc39a10	0.234700863307493	NA	0.130919478986271	1	0.0608845314050614	0.240112310761242	0.031624251648233	0.419833334662716	-0.562683587482811	0.0565332302190862	0.488489224226118	0.745034709601375	-0.619216817701897
chr1	46832548	46832663	115	-	exon	Slc39a10	0.843740848206259	NA	0.523125725535481	1	0.474286400253509	0.746398990488592	0.572157391180915	0.751382013482327	-0.155996519508251	0.0565332302190862	0.488489224226118	0.745034709601375	-0.212529749727338
chr1	46835160	46835492	332	-	exon	Slc39a10	0.759100157432211	0.93782196117043	0.913922088459642	1	0.986864644509134	0.990013032382684	0.256394348468054	0.56027903346949	0.454004516007077	0.0565332302190862	0.488489224226118	0.745034709601375	0.397471285787991
chr1	46835742	46835991	249	-	exon	Slc39a10	0.376951461102524	0.763502675158801	0.647323920437447	1	0.461440197960092	0.73550361052052	0.0956427673923248	0.454632508883012	0.547023048710565	0.0565332302190862	0.488489224226118	0.745034709601375	0.490489818491479
chr1	52107117	52107224	107	+	utr3	Stat4	0.489391167854282	NA	0.319642256152047	1	0.0547876172476617	0.225442631569262	0.147259622269068	0.488476157775732	-0.616922456935407	0.238691474788527	0.344231106254171	0.625392486425127	-0.855613931723934
chr1	52159447	52159721	274	+	utr3	Stat1	0.787409125044851	NA	0.965218154849854	1	0.957622877327581	0.987964111191587	0.442507641922856	0.677099649769412	-0.55659602441107	-0.283865953664221	0.341114036581354	0.62191152732013	-0.272730070746849
chr1	52187608	52187812	204	-	utr3	Gls	2.53641385135671e-06	0.00087098463769236	1.51856193082069e-10	2.14967626926976e-06	7.30761756539604e-13	3.64470405595739e-10	0.00405253392220495	0.419833334662716	-1.73209205191317	0.176924575112931	0.0291560964711795	0.134622706424398	-1.9090166270261
chr1	52188602	52188705	103	-	exon	Gls	9.38980920702197e-06	0.0016904064216026	8.15728979426479e-08	0.00115262504792961	1.44599331001117e-05	0.000714395771942318	0.0157774158793625	0.419833334662716	-2.34857625681765	0.176924575112931	0.0291560964711795	0.134622706424398	-2.52550083193058
chr1	52458929	52459123	194	-	utr3	Nab1	0.173573363811829	NA	0.0361825093793664	1	0.00347212200889903	0.0367951372769405	0.0206118010059094	0.419833334662716	-0.969300942598634	0.344010775917278	0.028237830219945	0.131763677876327	-1.31331171851591
chr1	52649791	52650181	390	+	utr3	Nemp2	0.178807569814379	0.57450101445011	0.0405898634780402	1	0.00776602648149492	0.0635298260723824	0.270253569277777	0.566772269907402	-0.673598556916577	-0.0775108327833967	0.541698289546732	0.780325692288717	-0.59608772413318
chr1	52650346	52650446	100	+	utr3	Nemp2	0.771654456247336	NA	0.517208378646487	1	0.714313958338664	0.892902555320472	0.487278675960551	0.698745467983038	0.000895158118721633	-0.0775108327833967	0.541698289546732	0.780325692288717	0.0784059909021183
chr1	52789563	52789702	139	-	utr3	Inpp1	0.218148608660952	NA	0.0548390401699179	1	0.0338005153477978	0.165989488829039	0.108496053421792	0.46268710481835	-0.259413588748389	0.554856803038626	0.0450830032322081	0.181648034365698	-0.814270391787015
chr1	52925347	52925706	359	-	utr5	1700019D03Rik	0.320210054911932	0.71254939773335	0.679833255496393	1	0.640827106177315	0.855443161348145	0.710467654031663	0.832897242729495	0.127585679784764	0.143034648001513	0.215881452758867	0.483679278507318	-0.0154489682167498
chr1	53196976	53197239	263	+	exon	Gm28777	0.794151084688995	0.949384714878436	0.750938461744485	1	0.690915569297412	0.881656839126882	0.268809940656392	0.566447897874543	-0.00344761725876879	-0.0659040498996532	0.971288183912259	NA	0.0624564326408844
chr1	53206519	53206619	100	-	exon	Pms1	0.70272670358281	NA	0.923120984584763	1	0.967212614365302	0.987964111191587	0.317271041326424	0.599322668859175	1.05223647854988	0.137354307021833	0.268423042502274	0.547836508442327	0.914882171528051
chr1	53206665	53206855	190	-	exon	Pms1	0.342423736402604	NA	0.521636362669137	1	0.529380771800544	0.785243024482557	0.872391032922559	0.926669591303239	0.73623234263173	0.137354307021833	0.268423042502274	0.547836508442327	0.598878035609897
chr1	53206917	53207187	270	-	exon	Pms1	0.689245550650656	0.910478459288477	0.973966375898124	1	0.791022284057809	0.928499073882081	0.0920813671393373	0.448830640404752	0.338726751995606	0.137354307021833	0.268423042502274	0.547836508442327	0.201372444973773
chr1	53320040	53320207	167	+	utr3	Osgepl1	0.0933803906377769	NA	0.0132966009106648	1	0.0292272054014154	0.152075991941654	0.172754655005107	0.502952993124059	-0.815105208063828	0.0987107681662855	0.552890131735535	0.787093331169891	-0.913815976230113
chr1	53346979	53347285	306	-	exon	Gm28551	0.190959935758754	0.591411428743807	0.0141878176767714	1	0.00908250391362442	0.0704603235118327	0.132918726185583	0.477998794639111	-0.272787996942486	-0.6777227929031	0.521164969809663	NA	0.404934795960614
chr1	53347559	53347706	147	-	exon	Gm28551	0.627895319508623	0.886655880585285	0.156159494124459	1	0.194733683736301	0.473311501174001	0.333610505917058	0.609069783794438	0.0330391042402484	-0.6777227929031	0.521164969809663	NA	0.710761897143348
chr1	54987257	54987397	140	-	utr3	Sf3b1	0.153724077185939	0.539235641614824	0.0255585934758995	1	0.0364049446548934	0.173659436126678	0.109142950759083	0.463331844614758	-0.48187315235058	-0.23913042002372	0.000243509865510835	0.0034825735530335	-0.24274273232686
chr1	55071920	55072037	117	+	utr3	Coq10b	0.242104196367621	0.650105547783081	0.426172566930301	1	0.407355552541767	0.691148306282505	0.072078795613122	0.442130092995478	0.92504316032488	0.147387140155393	0.275564336883131	0.554457529927785	0.777656020169487
chr1	55078224	55078352	128	-	utr3	Hspd1	0.245900272480765	0.655621099604707	0.614120239146459	1	0.7715494202623	0.92036519866713	0.453676943491063	0.682621459880476	0.0874560656682287	-0.0868048175776138	0.120754831106894	0.342371541131472	0.174260883245843
chr1	55080988	55081106	118	-	exon	Hspd1	0.00037427725791034	0.0174026531641622	0.00187942092711805	1	0.0034941357222486	0.0369060106850984	0.15157368849436	0.490397687774942	1.06076861154976	-0.0868048175776138	0.120754831106894	0.342371541131472	1.14757342912738
chr1	55084495	55084693	198	-	exon	Hspd1	0.187840279310368	0.586666637472463	0.520067731418925	1	0.63068487554422	0.849513506607846	0.0878767905984371	0.445588290783686	0.428008046145466	-0.0868048175776138	0.120754831106894	0.342371541131472	0.51481286372308
chr1	55087723	55087832	109	-	utr5	Hspd1	0.00807956724175589	0.110230954601497	0.0277002408066146	1	0.000325765210760009	0.00720653727178156	0.0336515010360207	0.419833334662716	1.26568041427152	-0.0868048175776138	0.120754831106894	0.342371541131472	1.35248523184913
chr1	55088360	55088475	115	+	utr5	Hspe1	0.0233333588514946	0.206326841934942	0.102332123427457	1	0.134296180376296	0.385281726801944	0.932286191639331	0.962609969459572	0.641384997051991	-0.0818061364078396	0.240588717344493	0.515283158458693	0.72319113345983
chr1	55238259	55239211	952	+	utr3	Mars2	0.459406537475452	0.810542559295874	0.965451264309707	1	0.830011845422154	0.94623622735219	0.551631868398758	0.739163732045203	0.0363043081466468	0.309434273584235	0.00838431335924417	0.0555079747263969	-0.273129965437589
chr1	56796257	56796405	148	-	utr3	Satb2	0.825101059848852	NA	0.943110918166275	1	0.935417367799709	0.987373376076067	0.827032614708507	0.898992755899807	-0.334088289864297	-0.0588053090156719	0.835217979990605	0.933350283972483	-0.275282980848625
chr1	57382902	57383316	414	+	exon	1700066M21Rik	0.928196417437745	NA	0.542369676766508	1	0.465727114674929	0.738878531883459	0.16494614413586	0.497481021933904	-0.32228166286096	-0.254762703752313	0.139013564559412	0.374486639990621	-0.067518959108647
chr1	57383394	57383541	147	+	exon	1700066M21Rik	0.186725200189961	NA	0.199332704405253	1	0.149415615997724	0.406218612926625	0.596613316938025	0.767755984476328	0.029336430519791	-0.254762703752313	0.139013564559412	0.374486639990621	0.284099134272104
chr1	57388391	57388574	183	-	utr3	Tyw5	0.129073162092539	0.501508315736484	0.0138700474248844	1	0.00140687572832867	0.0201400875244462	0.201004854781186	0.520387688831957	-0.656341707744656	0.212581137781577	0.166036443373929	0.41770597598105	-0.868922845526232
chr1	57956121	57956222	101	-	utr3	Kctd18	0.655903589472395	NA	0.435547942000012	1	0.537821960405837	0.790061799235862	0.454175648307002	0.683010719305418	-0.331878474944217	0.0608792277646362	0.67879385243041	0.861295382789251	-0.392757702708853
chr1	58015763	58015919	156	-	utr5	Kctd18	0.861442476196175	0.970226648242315	0.373611049955086	1	0.295990520759848	0.591813838852977	0.321193779831337	0.602184411243326	-0.20781308566952	0.0608792277646362	0.67879385243041	0.861295382789251	-0.268692313434156
chr1	58016315	58016652	337	-	utr5	Kctd18	0.685484643787341	0.908415946400702	0.273225109395714	1	0.196538637900801	0.475819773495134	0.473496766175171	0.691739266834202	-0.0614657374976596	0.0608792277646362	0.67879385243041	0.861295382789251	-0.122344965262296
chr1	58016807	58016934	127	-	utr5	Kctd18	0.271651332065412	0.679172545704955	0.492463047036153	1	0.351423479006256	0.643405355718424	0.28578573365111	0.576834076388573	0.297312517671403	0.0608792277646362	0.67879385243041	0.861295382789251	0.236433289906767
chr1	58017151	58017528	377	-	utr5	Kctd18	0.62841334566183	0.887208948299157	0.792113281257852	1	0.694391392552648	0.883737345832711	0.601670114144331	0.770621085223036	-0.02267649268279	0.0608792277646362	0.67879385243041	0.861295382789251	-0.0835557204474262
chr1	58017597	58017918	321	-	utr5	Kctd18	0.85853791330517	0.969378698299824	0.259419715908855	1	0.220709559178875	0.504244947370424	0.393360490366682	0.646005228818194	0.0657403603303612	0.0608792277646362	0.67879385243041	0.861295382789251	0.00486113256572502
chr1	58431134	58431241	107	-	utr3	Ppil3	0.314709564709226	0.708424448163987	0.17093365712014	1	0.0211452847099217	0.123199564165873	0.0872686423668525	0.445425440706055	-0.265148107220732	0.263162052945816	0.0579884703561373	0.215336195792312	-0.528310160166547
chr1	58445611	58445711	100	+	utr5	Nif3l1	0.111887118907165	NA	0.169288931495769	1	0.0226232766805296	0.128799542121322	0.220290219909678	0.534661659048519	1.49138357394719	0.351395335865962	0.000208553883953326	0.00306942774464928	1.13998823808123
chr1	58447750	58447868	118	+	exon	Nif3l1	0.439230615589335	0.798869948914296	0.110824512426005	1	0.133655801311533	0.384481806049447	0.30060733032632	0.586548867524812	0.0848761996854747	0.351395335865962	0.000208553883953326	0.00306942774464928	-0.266519136180487
chr1	58461343	58461628	285	+	utr3	Nif3l1	0.965274748347618	0.993661071921908	0.417205892484147	1	0.512896909499176	0.774460427077943	0.234387519082386	0.543208134746835	0.338818090134286	0.351395335865962	0.000208553883953326	0.00306942774464928	-0.0125772457316758
chr1	58461869	58462125	256	+	utr3	Nif3l1	0.899478761741187	NA	0.775979824810756	1	0.898130876036501	0.977682372975917	0.148176078499304	0.489310736738186	0.0596182387549591	0.351395335865962	0.000208553883953326	0.00306942774464928	-0.291777097111002
chr1	58463577	58463802	225	-	utr3	Orc2	0.327826263559787	0.718326998488667	0.0411962113748368	1	0.036749916100185	0.174703671561227	0.254056000489145	0.559223391623961	-0.31865332886088	0.000303583209509773	0.996787680525727	0.999029589935456	-0.31895691207039
chr1	58463884	58464068	184	-	utr3	Orc2	0.0734453372813771	0.379060157385646	0.184957672382461	1	0.0741328090868223	0.268501486582561	0.0396125563642873	0.430568662119399	0.715356697042341	0.000303583209509773	0.996787680525727	0.999029589935456	0.715053113832831
chr1	58529771	58529916	145	-	utr3	Fam126b	0.965312796093821	NA	0.831347922532699	1	0.939010073271464	0.987964111191587	0.479277206935799	0.694463892723062	-0.5056148545065	-0.0798812478251009	0.495768124068528	0.749524135325211	-0.425733606681399
chr1	58902712	58902979	267	-	utr3	Trak2	0.363022149488933	0.75145056424099	0.584391451002131	1	0.504398749008886	0.768623128669445	0.592298857376315	0.765666940041499	0.0603555172264034	-0.28161980691464	0.00781112872632453	0.0528402160198813	0.341975324141044
chr1	58903121	58903522	401	-	utr3	Trak2	0.30067927626461	0.696033365860147	0.540576187895814	1	0.424844848684262	0.704973111422259	0.791139148474699	0.877542154818614	0.115022958354073	-0.28161980691464	0.00781112872632453	0.0528402160198813	0.396642765268713
chr1	58903654	58903819	165	-	utr3	Trak2	0.535386366797735	NA	0.702562981191257	1	0.651762093567109	0.863042248477659	0.732281269335789	0.844476517981274	-0.0936388191337661	-0.28161980691464	0.00781112872632453	0.0528402160198813	0.187980987780874
chr1	59162892	59163111	219	-	utr3	Als2	0.417531220361562	0.783164005599839	0.173220320911394	1	0.0547867372685496	0.225442631569262	0.0384165115974624	0.430568662119399	-0.346761054589128	-0.192386961512791	0.0573342973675872	0.213603882554966	-0.154374093076337
chr1	59163901	59164131	230	-	utr3	Als2	0.278547193505438	0.683734570191667	0.0650764113122045	1	0.0729045191706092	0.26655974050181	0.173928111639423	0.503696256474288	-0.672710971859452	-0.192386961512791	0.0573342973675872	0.213603882554966	-0.480324010346661
chr1	59215209	59215502	293	-	exon	Als2	0.251955627728517	NA	0.326678231472057	1	0.244689937245791	0.533546916914508	0.497887973734042	0.706088090519468	0.329316379501183	-0.192386961512791	0.0573342973675872	0.213603882554966	0.521703341013974
chr1	59215792	59215912	120	-	utr5	Als2	0.0179467195779507	NA	0.0105014350311072	1	0.000905471794852191	0.0149762496162585	0.259376305374848	0.561271676040669	1.21791024434483	-0.192386961512791	0.0573342973675872	0.213603882554966	1.41029720585763
chr1	59482306	59482637	331	+	utr5	Fzd7	0.696685664683083	0.91347769463463	0.937555869218791	1	0.960044717262017	0.987964111191587	0.227482922845307	0.539210316699123	0.477510358236788	0.339376986236991	3.47924502862308e-05	0.000691696195064542	0.138133371999798
chr1	59483548	59483949	401	+	exon	Fzd7	0.276862516902689	0.683264224813994	0.466240818408222	1	0.241622245267655	0.529713184964301	0.478876471737086	0.694167409322582	0.950452728054553	0.339376986236991	3.47924502862308e-05	0.000691696195064542	0.611075741817563
chr1	59484452	59485119	667	+	utr3	Fzd7	0.599759155799859	0.874503460907028	0.154211047139812	1	0.0826787678454332	0.287069095566129	0.24072778390054	0.548305779315245	0.101039805539181	0.339376986236991	3.47924502862308e-05	0.000691696195064542	-0.23833718069781
chr1	59639719	59639892	173	-	utr3	Sumo1	0.202483276151089	0.606944303990918	0.0266891524920442	1	0.00107660049098293	0.0169173249182423	0.322343919691879	0.602571054400852	-0.400195196910587	-0.00235889263081362	0.980214458469989	0.993452736255797	-0.397836304279773
chr1	59706740	59706841	101	+	utr3	Nop58	0.00213211486473988	0.051441850396353	0.00504835847667768	1	0.0197194054769805	0.117905795707048	0.356379039963433	0.623134202846504	1.01656233043298	0.0521271743677747	0.36181030727556	0.640353139402565	0.964435156065208
chr1	59709091	59709227	136	+	utr3	Nop58	0.00106016800252606	0.0327904825803325	0.00274720967741688	1	0.00296597402444941	0.032909294857488	0.757199089600611	0.859037080988956	1.2265491261997	0.0521271743677747	0.36181030727556	0.640353139402565	1.17442195183192
chr1	59710521	59710734	213	+	exon	Nop58	0.00208296212695523	0.0506037269666183	0.0119635971970609	1	0.00166909631622683	0.0226134599475019	0.849071108247873	0.911879526702466	0.851937075891922	0.0521271743677747	0.36181030727556	0.640353139402565	0.799809901524148
chr1	59867920	59868179	259	+	exon	Bmpr2	0.0442390762152622	NA	0.0350414320440811	1	0.00910072804751558	0.0704858357203094	0.395136494792973	0.646346680900906	1.37168417532794	0.22133688240978	0.0232613873378445	0.115566651177005	1.15034729291816
chr1	59870534	59870677	143	+	utr3	Bmpr2	0.749141724091748	NA	0.554748904428318	1	0.313071098308008	0.608269604754327	0.184975431872473	0.510901709803057	-0.407563686001974	0.22133688240978	0.0232613873378445	0.115566651177005	-0.628900568411754
chr1	59981935	59982377	442	+	utr3	Fam117b	0.145680087870018	0.527226750997625	0.311315132072506	1	0.0995440504398732	0.321547950291518	0.519469075393471	0.71907793164254	0.192960458901526	-0.147250315264578	0.155823150297795	0.40307435355441	0.340210774166105
chr1	60476810	60476916	106	+	utr3	Abi2	0.626235937482245	NA	0.869387781080647	1	0.878394186962783	0.969768005226067	0.772071952928517	0.867332754864869	0.000505923111223354	0.217544814994469	0.0151597435586365	0.0845179868134282	-0.217038891883245
chr1	60477024	60477345	321	+	utr3	Abi2	0.517206535896778	0.845530310747398	0.945628134716276	1	0.872278334009755	0.966785396344928	0.699450735654173	0.827361996197651	0.0673081691785034	0.217544814994469	0.0151597435586365	0.0845179868134282	-0.150236645815965
chr1	60488171	60488491	320	-	utr3	Raph1	0.328846820873146	0.719262781729083	0.597169264103416	1	0.479493306741581	0.750958654518506	0.518007473180168	0.718240114120538	0.440916825317208	0.174679220902217	0.0569776457415886	0.212565060239994	0.266237604414991
chr1	60488537	60488679	142	-	exon	Raph1	0.376713873067145	NA	0.186206890815129	1	0.126407229194188	0.372305710616042	0.0437192959067776	0.430568662119399	-0.522998032004052	0.174679220902217	0.0569776457415886	0.212565060239994	-0.697677252906269
chr1	60488751	60488883	132	-	exon	Raph1	0.0576905282104444	NA	0.0436199096896502	1	0.0230351970836937	0.130400767817248	0.605965872004081	0.772549455321023	1.16582143098371	0.174679220902217	0.0569776457415886	0.212565060239994	0.991142210081489
chr1	60489292	60489476	184	-	exon	Raph1	0.287220121893918	NA	0.356438505360885	1	0.268562528521528	0.560399156788179	0.775758965943271	0.869025088244859	0.463108949898227	0.174679220902217	0.0569776457415886	0.212565060239994	0.288429728996009
chr1	60525595	60525897	302	-	exon	Raph1	0.975633296033168	0.996497144522675	0.579505084550412	1	0.727074255218047	0.900751058349279	0.268966835893345	0.566447897874543	0.0622336766744616	0.174679220902217	0.0569776457415886	0.212565060239994	-0.112445544227756
chr1	60705234	60705349	115	+	intergenic	NA	0.0621503159667175	0.352185123811399	0.157376569215084	1	1.18813856211521e-05	0.000620725673890301	0.71431766102665	0.834807507993618	1.12246572775386	NA	NA	NA	NA
chr1	60705663	60705772	109	+	intergenic	NA	0.19372036580531	0.593810221031872	0.434380199864514	1	0.0286358032395119	0.150268977859529	0.0786268107617655	0.443710204772092	0.709065420269158	NA	NA	NA	NA
chr1	60901427	60901547	120	+	intron	Ctla4	0.784317610174138	0.945400173548622	0.503570375254058	1	0.0718565454089495	0.264124620672416	0.0777548368240257	0.442130092995478	0.259522393556068	NA	NA	NA	NA
chr1	61723881	61723997	116	+	intron	Pard3b	0.333659980029605	NA	0.207421173656315	1	0.44246579238366	0.71963592057069	0.18560103256665	0.511550063165561	0.747686887525902	-0.0810688394577403	0.94624034351653	NA	0.828755726983642
chr1	62815768	62815919	151	+	utr3	Nrp2	0.942517311087028	NA	0.863627596538068	1	0.911203464868254	0.982830672264047	0.651645232330293	0.800457161994165	2.23218549577767	2.15568801763764	1.61996912291364e-32	1.47503588538363e-29	0.0764974781400225
chr1	63057794	63058027	233	-	utr3	Ino80d	0.429050994987986	NA	0.132733063894769	1	0.118805834575373	0.358657904004913	0.213035474670502	0.529653119247743	-0.830784944019597	-0.23079279920654	0.0085573374412635	0.0564073912996027	-0.599992144813057
chr1	63058195	63058380	185	-	exon	Ino80d	0.341996971884227	NA	0.153347904614147	1	0.0329899585540944	0.163979763169153	0.110290363958549	0.464729456227717	-1.37522095360083	-0.23079279920654	0.0085573374412635	0.0564073912996027	-1.14442815439429
chr1	63058833	63059003	170	-	exon	Ino80d	0.778844141754387	NA	0.450212322676904	1	0.556179163085908	0.803543929596187	0.181805922895972	0.508789481170849	-0.169642286025002	-0.23079279920654	0.0085573374412635	0.0564073912996027	0.0611505131815384
chr1	63085967	63086192	225	-	exon	Ino80d	0.0226017741522967	NA	0.000502176615993644	1	0.000203651334491108	0.00524235562495474	0.0403863607463384	0.430568662119399	-1.78290350987557	-0.23079279920654	0.0085573374412635	0.0564073912996027	-1.55211071066903
chr1	63177154	63177354	200	+	utr5	Eef1b2	0.10751478990704	0.459440864234527	0.333940579005099	1	0.254331911376801	0.544096585263334	0.700356627566506	0.82777089217162	0.732709929952169	0.0539336366030141	0.297815094086808	0.579714310260048	0.678776293349155
chr1	63177841	63177956	115	+	utr3	Eef1b2	0.439070576339134	0.798869948914296	0.931337084689098	1	0.966185934878709	0.987964111191587	0.517702653591328	0.718103724082647	0.313457656127814	0.0539336366030141	0.297815094086808	0.579714310260048	0.2595240195248
chr1	63178516	63178639	123	+	utr3	Eef1b2	0.0635513973051938	0.355658805204552	0.232770813963492	1	0.472519325999341	0.745229878299952	0.112896749410567	0.466142368330225	0.603953724628147	0.0539336366030141	0.297815094086808	0.579714310260048	0.550020088025133
chr1	63179330	63179438	108	+	utr3	Eef1b2	0.0417898530380442	0.284308680407082	0.162396076237208	1	0.387448219290363	0.67470761973859	0.0943176344301343	0.451901486374411	0.672896975610421	0.0539336366030141	0.297815094086808	0.579714310260048	0.618963339007407
chr1	63179579	63179682	103	+	utr3	Eef1b2	0.12659734965959	0.497114089463076	0.368508553182073	1	0.689946666242451	0.881259597432801	0.34479384727844	0.616510495022267	0.644392028257106	0.0539336366030141	0.297815094086808	0.579714310260048	0.590458391654092
chr1	63259006	63259205	199	+	intergenic	NA	0.726620831753479	NA	0.914496332664584	1	0.834465670676417	0.948092217962993	0.369817723344201	0.630449046009296	-0.898958045965398	NA	NA	NA	NA
chr1	63302756	63302963	207	+	exon	Zdbf2	0.427167878560153	NA	0.227514387165349	1	0.0971279931257795	0.316269118370466	0.0324451796060122	0.419833334662716	-0.280520196625029	0.404047507583245	2.26086134472845e-09	1.26778005810042e-07	-0.684567704208274
chr1	63303107	63303306	199	+	exon	Zdbf2	0.0652919301870656	NA	0.0273210032697945	1	0.000414584700921859	0.00847732981242067	0.12594818194707	0.472990546420855	-0.458571740665653	0.404047507583245	2.26086134472845e-09	1.26778005810042e-07	-0.862619248248898
chr1	63305642	63305789	147	+	exon	Zdbf2	0.416637921834392	NA	0.590433175882507	1	0.442170555871618	0.719567763843048	0.476846151524719	0.693567681660877	0.440712911366652	0.404047507583245	2.26086134472845e-09	1.26778005810042e-07	0.0366654037834066
chr1	63308111	63308245	134	+	exon	Zdbf2	0.246547824321102	NA	0.0388052203788203	1	0.0506836590940658	0.213883530686672	0.0298389883044049	0.419833334662716	-0.17291135406706	0.404047507583245	2.26086134472845e-09	1.26778005810042e-07	-0.576958861650305
chr1	63308548	63308665	117	+	exon	Zdbf2	0.871202002456793	NA	0.4817664505227	1	0.457892968287596	0.732463327217575	0.521657297347775	0.72019736868355	0.525115118041899	0.404047507583245	2.26086134472845e-09	1.26778005810042e-07	0.121067610458654
chr1	63309778	63310087	309	+	utr3	Zdbf2	0.485653398980742	0.82703914048119	0.146011424129762	1	0.0970808687103346	0.316188391810655	0.188781073087956	0.513331355124943	0.329853471615289	0.404047507583245	2.26086134472845e-09	1.26778005810042e-07	-0.0741940359679564
chr1	63447849	63447972	123	+	exon	Adam23	0.681188578823794	0.907191912814839	0.352593618088998	1	0.421683727551771	0.703120741335294	0.0564683794258488	0.430568662119399	-0.122590688750997	0.110083517480632	0.116107441408613	0.334203463595119	-0.232674206231629
chr1	63592700	63593240	540	+	utr3	Adam23	0.716150165213932	0.919716537400223	0.233312017428441	1	0.188811084063689	0.465468801701848	0.162054824695673	0.49640246820453	0.0854966260783338	0.110083517480632	0.116107441408613	0.334203463595119	-0.0245868914022978
chr1	63731787	63732077	290	+	exon	Fastkd2	0.396701086389251	0.774250312107745	0.11807557598025	1	0.0753992191316738	0.271490881095178	0.343688984381921	0.616138385755393	-0.25678299327277	0.179983669169934	0.0696808202999022	0.242348012135489	-0.436766662442703
chr1	64035524	64035714	190	-	utr3	Klf7	0.306499006381931	NA	0.400946503037668	1	0.298930392016222	0.594674134986737	0.921349148861971	0.955184152869778	1.52176065869737	0.712564561243403	0.000781221468592628	0.00892134014886131	0.809196097453968
chr1	64597262	64597681	419	+	utr3	Creb1	0.653875567300791	0.898576895915995	0.853404116540988	1	0.91931337480292	0.984738581412818	0.593627756571523	0.766304612083906	-0.00879808128224756	-0.0610972012230781	0.465053109398511	0.7282306930925	0.0522991199408306
chr1	64607670	64607950	280	-	utr3	Mettl21a	0.772457404436016	0.941483472452875	0.862548481445245	1	0.870687071153685	0.966080529262842	0.102847688450444	0.457498999072959	0.40373622423438	0.31403394617554	0.119601443430387	0.340139510548919	0.0897022780588399
chr1	64679857	64680120	263	-	exon	2810408I11Rik	0.659744861072851	0.899479951859596	0.265608931250559	1	0.0982169209501457	0.318934671287193	0.446117505625078	0.679007917075882	0.184541799493457	0.246824112787739	0.248022324784717	0.523973536258263	-0.0622823132942818
chr1	64730804	64730986	182	-	utr3	Fzd5	0.210586767416531	0.617177331995262	0.0314781066935224	1	0.00583045801868623	0.052344720753684	0.0733340217727452	0.442130092995478	-0.959785864839845	-0.502005708115671	7.41221713151979e-11	5.75204895353962e-09	-0.457780156724174
chr1	64731440	64731593	153	-	utr3	Fzd5	0.87405607243793	0.973789423918575	0.522961956854264	1	0.546437368766328	0.797065264410143	0.500854127336691	0.707764520893589	-0.678789399111459	-0.502005708115671	7.41221713151979e-11	5.75204895353962e-09	-0.176783690995787
chr1	64734683	64735861	1178	-	utr3	Fzd5	0.77441345291183	0.942435440315953	0.658278940762265	1	0.621856960558725	0.844200121672081	0.387351923905449	0.641731269014283	-0.597137084082456	-0.502005708115671	7.41221713151979e-11	5.75204895353962e-09	-0.0951313759667853
chr1	64736328	64736437	109	+	exon	Gm38058	0.711270851921571	NA	0.988545088592865	1	0.974179894919938	0.987983837773762	0.301590366155646	0.587173101085203	-0.123822984693186	-0.769426687600341	0.735232391386992	NA	0.645603702907155
chr1	64736645	64736761	116	-	utr5	Fzd5	0.578058522940804	NA	0.257207932558582	1	0.203922775040675	0.484406676543486	0.191212653928181	0.514593035652296	-0.508697404355488	-0.502005708115671	7.41221713151979e-11	5.75204895353962e-09	-0.00669169623981702
chr1	64794563	64794712	149	-	utr3	Plekhm3	0.739163747142415	NA	0.419411372502331	1	0.252278795558963	0.54159393559488	0.14029060032981	0.483327233668899	-0.379232411109754	-0.0434459499160653	0.789165097122398	0.912702781562274	-0.335786461193689
chr1	64921912	64922075	163	-	exon	Plekhm3	0.299379314707361	NA	0.243174398937728	1	0.169136950588956	0.436102885892995	0.876222354221108	0.928539179864047	0.279874612893404	-0.0434459499160653	0.789165097122398	0.912702781562274	0.323320562809469
chr1	64938079	64938208	129	-	exon	Plekhm3	0.902100495385276	NA	0.685912787328053	1	0.72029069616567	0.896280161391594	0.238811216126619	0.547166988867576	0.54235659260424	-0.0434459499160653	0.789165097122398	0.912702781562274	0.585802542520305
chr1	64993831	64993955	124	-	exon	Rpl10a-ps1	0.114697286385551	0.474537211380644	0.325728576209471	1	0.00525175790475249	0.0489372696984465	0.0514124433003582	0.430568662119399	1.12373493038976	0.372816220169034	0.000193317160211313	0.00288875905269816	0.750918710220724
chr1	65246395	65246499	104	+	utr3	Pikfyve	0.149393362840648	NA	0.180121231828187	1	0.0314925711469452	0.159639034120462	0.940019943195509	0.967490720831784	1.16507627421023	-0.0240104137706624	0.778480736660456	0.909041869516002	1.1890866879809
chr1	65246565	65246834	269	+	utr3	Pikfyve	0.512221772085521	NA	0.743146747891278	1	0.694627279552422	0.883923514641668	0.404217783044058	0.652084248168098	0.0393696446769191	-0.0240104137706624	0.778480736660456	0.909041869516002	0.0633800584475814
chr1	65246892	65247218	326	+	utr3	Pikfyve	0.0342791528871774	NA	0.00480162575090701	1	0.00129113327468953	0.0191412197937742	0.036894441603266	0.427624280977972	-1.67513662017507	-0.0240104137706624	0.778480736660456	0.909041869516002	-1.6511262064044
chr1	65273682	65273898	216	+	utr3	Pikfyve	0.6711313905651	0.903802814368678	0.964043896688118	1	0.953826192838893	0.987964111191587	0.510370101441451	0.713872742166377	0.349987324248305	-0.0240104137706624	0.778480736660456	0.909041869516002	0.373997738018967
chr1	66701267	66701372	105	+	utr3	Rpe	0.265562710910472	NA	0.0860989599624908	1	0.245187789586266	0.53372827874575	0.0689106454187516	0.440381539464725	-2.52111758077353	0.237620915675302	0.00779552387957606	0.0527869435534208	-2.75873849644883
chr1	66801531	66801692	161	-	exon	Kansl1l	0.396774740295396	NA	0.48277939819483	1	0.362189692486061	0.65331655831541	1	1	0.656917265661345	0.257272867987728	0.308068759671295	0.589776184164321	0.399644397673617
chr1	71030369	71030558	189	-	utr3	Bard1	0.574489972998561	0.867035613762635	0.979670502045591	1	0.969558566603374	0.987964111191587	0.445397344616422	0.678829341264324	0.202574491858039	0.0301894995399172	0.702301001881793	0.873717971742684	0.172384992318122
chr1	71074966	71075330	364	-	exon	Bard1	0.75443401879112	0.936576373173262	0.735978705435235	1	0.702184770630611	0.887874607715298	0.467301449559222	0.688670128329288	-0.048053166411229	0.0301894995399172	0.702301001881793	0.873717971742684	-0.0782426659511462
chr1	72159831	72160267	436	-	utr3	Mreg	9.76942237272323e-05	0.00753748510757031	0.00029908520715289	1	9.06600511439872e-05	0.00288441573954286	0.365255804432939	0.628769067376525	0.402775521259667	-0.726649213640217	1.1455284165017e-28	6.80244657068705e-26	1.12942473489988
chr1	72160411	72160742	331	-	utr3	Mreg	0.199611294333646	0.602265104218533	0.0197856722620769	1	0.0550511505421759	0.225911582580825	0.281383418592377	0.574064759387479	-1.12952053350366	-0.726649213640217	1.1455284165017e-28	6.80244657068705e-26	-0.402871319863448
chr1	72196325	72196462	137	-	intron	Mreg	0.5733097708986	NA	0.609029238386709	1	0.620424800508936	0.843437789344173	0.63777803213038	0.791797735785857	-0.855682767832631	-0.726649213640217	1.1455284165017e-28	6.80244657068705e-26	-0.129033554192414
chr1	72266943	72267073	130	-	utr3	Pecr	0.411740179066523	NA	0.497160558450732	1	0.443507973300356	0.720547477281022	0.348119147546708	0.618723898392598	1.04521556696317	0.0404911980929769	0.744659947428286	0.894427605517872	1.00472436887019
chr1	72586160	72586416	256	+	exon	Smarcal1	0.879000963597796	0.973789423918575	0.446492425201798	1	0.413025982954872	0.696628339383562	0.301372558629607	0.587173101085203	0.346765568786848	0.269872775574931	0.0120762886164558	0.0721513341747825	0.0768927932119167
chr1	72852206	72852482	276	+	utr3	Igfbp2	0.000357937948908092	0.0169802860762413	0.0037881299932214	1	0.00150242451088095	0.0210607190347054	0.793702570202524	0.879283332466927	0.97930513187642	-0.0697320444064802	0.301207798173129	0.583035162620266	1.0490371762829
chr1	73914293	73914434	141	-	utr3	Tns1	0.405796920154674	NA	0.414671447353645	1	0.37614694038132	0.665224258058903	0.631245879496678	0.787858194160762	0.229634789510846	-0.646130617937653	0.00026295935650914	0.00370257617649673	0.875765407448499
chr1	74236550	74236650	100	+	utr5	Arpc2	0.0955287188439151	NA	0.0647586323799542	1	0.0271001845515078	0.145083860856667	0.573995145208116	0.752116914933503	1.3995334973494	0.157509488849629	0.0500068044565661	0.194252825730313	1.24202400849977
chr1	74267974	74268089	115	+	utr3	Arpc2	0.0147877456857768	0.159485042181012	0.0523691239907838	1	0.000526013038164481	0.0102157648756279	0.539359626999191	0.731231791540222	1.14385835953535	0.157509488849629	0.0500068044565661	0.194252825730313	0.986348870685719
chr1	74288572	74288676	104	-	utr3	Tmbim1	0.0154873348837268	NA	0.00032932756637126	1	0.00295681485209674	0.032851635083204	0.00713445420163461	0.419833334662716	-1.04810619837796	0.262649357091323	0.0444885533248993	0.179823812166758	-1.31075555546928
chr1	74289324	74289424	100	-	utr3	Tmbim1	0.0114512812877078	NA	0.00102801024596695	1	0.00184244818670401	0.0241755156880032	0.100163176027555	0.455484269698994	-1.12456680894929	0.262649357091323	0.0444885533248993	0.179823812166758	-1.38721616604062
chr1	74351990	74352247	257	+	utr3	Pnkd	0.0994753218382943	NA	0.0126978275324941	1	0.0356035570258974	0.171863334596882	0.022321309018554	0.419833334662716	-1.15920336173582	-0.131127987443452	0.299592065768737	0.581756480230626	-1.02807537429237
chr1	74352417	74352566	149	+	utr3	Pnkd	0.930355180014832	NA	0.700542842740719	1	0.607682726471312	0.835947536084418	0.615525407759303	0.77788170338804	-0.650198327175998	-0.131127987443452	0.299592065768737	0.581756480230626	-0.519070339732547
chr1	74369055	74369156	101	+	utr3	Catip	0.523128332907306	NA	0.55559758971258	1	0.846323672502151	0.953090244613861	0.827408426385945	0.899174739082914	0.444939948348967	-0.720089935072073	0.42144355514525	NA	1.16502988342104
chr1	74438868	74438986	118	-	utr3	Usp37	0.0257096706130551	0.217741371983426	0.0546258193397467	1	0.00502461628375099	0.0472681178374395	0.279329369333428	0.572934369819397	0.583803383380023	-0.257814201491821	0.001323955560891	0.0135382876047013	0.841617584871844
chr1	74528916	74529062	146	+	utr3	Cnot9	0.415883861143657	0.782820533267994	0.780988291995555	1	0.934515875530439	0.987373376076067	0.792907100778333	0.878745889066117	-0.0418520733733144	-0.0283390656702684	0.68838804983682	0.866652160908114	-0.013513007703046
chr1	74566564	74566947	383	+	utr3	Plcd4	0.448274690023651	0.804613623294835	0.836592959449183	1	0.946638398956453	0.987964111191587	0.792880623105513	0.878745889066117	0.011603966191803	0.653343069169482	0.181709190396754	0.438292643469466	-0.641739102977679
chr1	74569704	74569863	159	-	utr3	Zfp142	0.318191278863288	NA	0.418501304707865	1	0.412004006038097	0.695914187244975	0.363502980667988	0.627312920562819	0.470206739755971	0.0327418314130203	0.801447909525338	0.918457421404351	0.43746490834295
chr1	74593706	74594127	421	-	utr3	Rnf25	0.980236658218567	0.998190110793518	0.483175824766878	1	0.318142125064211	0.612407370042026	0.468008234180339	0.689209546445313	0.222148824115448	0.352701089676213	0.0294058411075413	0.13545530450145	-0.130552265560765
chr1	74679716	74680015	299	+	exon	Ttll4	0.632297582583228	0.888887795131858	0.240976357878627	1	0.140043571648207	0.392388064000655	0.436164580304251	0.673341852354988	0.145999609038318	0.194054735779211	0.0081433398953566	0.0543159589925264	-0.0480551267408924
chr1	74680114	74680323	209	+	exon	Ttll4	0.237438116134089	0.646144578828466	0.385837311941966	1	0.357640342839455	0.649393744509816	0.870421330023546	0.92612117092628	0.222188022322158	0.194054735779211	0.0081433398953566	0.0543159589925264	0.0281332865429474
chr1	74697605	74697705	100	+	utr3	Ttll4	0.440734095289916	NA	0.185042929711465	1	0.120522072708287	0.361492855358951	0.177681366560324	0.505447347313496	-0.805599144952208	0.194054735779211	0.0081433398953566	0.0543159589925264	-0.999653880731419
chr1	74701617	74701802	185	+	utr3	Ttll4	8.65396321951523e-05	0.00706505532142051	5.10342083686615e-08	0.000721419569499399	1.05532107214967e-07	1.33403890531205e-05	0.0165373198420797	0.419833334662716	-1.22565945012167	0.194054735779211	0.0081433398953566	0.0543159589925264	-1.41971418590088
chr1	75142289	75142397	108	-	utr5	Cnppd1	0.923072548679161	NA	0.883784341677383	1	0.946069076576153	0.987964111191587	0.19175828743128	0.514612517252147	0.463982573365137	0.209472557170287	0.189398018866454	0.448562795526832	0.254510016194849
chr1	75146791	75147044	253	+	utr3	Retreg2	0.817316012032596	NA	0.821709841588996	1	0.66645282902984	0.869964885986029	0.691213128762384	0.822369367816625	-0.157349597982862	0.136272507341673	0.352200406349101	0.631528574230802	-0.293622105324535
chr1	75171676	75171838	162	-	utr3	Abcb6	0.526734339441662	NA	0.260605822844777	1	0.314998795721141	0.609603750336255	0.110272221830884	0.464729456227717	-0.194427007752869	0.618289761526705	0.368306374328498	NA	-0.812716769279574
chr1	75214106	75214247	141	-	utr3	Tuba4a	0.100008781062652	0.44284872471684	0.0158397106260829	1	0.0109510489182198	0.0800765962379343	0.0104417054788479	0.419833334662716	-0.723738486308605	0.294433190718604	0.000234631633794318	0.00337326195196083	-1.01817167702721
chr1	75214980	75215398	418	-	utr3	Tuba4a	0.275793458914143	0.682406379823505	0.539751612175206	1	0.532488605807138	0.787154642741183	0.702194788576775	0.828956375941798	-0.0620220136248436	0.294433190718604	0.000234631633794318	0.00337326195196083	-0.356455204343447
chr1	75215491	75215824	333	-	utr3	Tuba4a	0.462364700113123	0.813081968049888	0.993215121909667	1	0.99624006068711	0.996380812320437	0.379686820037374	0.63631699787987	0.411181072616019	0.294433190718604	0.000234631633794318	0.00337326195196083	0.116747881897415
chr1	75216126	75216450	324	-	utr3	Tuba4a	0.464728351899753	0.814120699873003	0.919727808131336	1	0.771489899308369	0.92036519866713	0.295220573497338	0.582696406389541	0.634882875630262	0.294433190718604	0.000234631633794318	0.00337326195196083	0.340449684911659
chr1	75435975	75436075	100	+	utr5	Gmppa	0.275682175331553	NA	0.262467556497486	1	0.211366815495956	0.493572715453034	0.990780676027504	0.998112481229358	0.908455183947182	-0.151702233584821	0.261699078412495	0.541074966913481	1.060157417532
chr1	75442986	75443177	191	+	utr3	Gmppa	0.685055022917318	NA	0.388347086947883	1	0.382369055923234	0.670218939491816	0.459890361985847	0.684716901340817	-0.243130036405195	-0.151702233584821	0.261699078412495	0.541074966913481	-0.091427802820374
chr1	75474583	75474976	393	-	utr3	Chpf	0.267066125508026	0.674140685449686	0.44399620894255	1	0.318823607544537	0.612969124879896	0.688704433013941	0.821317163292737	0.50429462869964	0.0797725827174353	0.622445682397534	0.830130175782201	0.424522045982204
chr1	75475612	75475734	122	-	utr3	Chpf	0.45744305005313	NA	0.221943721191003	1	0.346080356144525	0.638327994045621	0.0490374610750336	0.430568662119399	-0.917259112121696	0.0797725827174353	0.622445682397534	0.830130175782201	-0.997031694839131
chr1	75477356	75477687	331	-	utr3	Chpf	0.276193154768174	NA	0.0857383170935536	1	0.0282832317806694	0.148860221394319	0.0697531956503356	0.441271556754893	-0.402265266034189	0.0797725827174353	0.622445682397534	0.830130175782201	-0.482037848751625
chr1	75490905	75491020	115	-	utr3	Obsl1	0.0468684609532603	NA	0.0029652933168454	1	0.0041028645254415	0.0409649900925253	0.00267727704491649	0.419833334662716	-3.25641350062561	-0.19697350262894	0.214504499489768	0.481779716170243	-3.05943999799667
chr1	75529171	75529277	106	+	exon	Stk11ip	0.828307458199839	NA	0.495254696969142	1	0.705505990376925	0.888550177656351	1	1	-0.23992075218917	0.115787103674114	0.398825108626385	0.672986574452577	-0.355707855863284
chr1	77368578	77368680	102	-	utr3	Epha4	0.397261101349132	NA	0.179126336051906	1	0.207324849194486	0.488658882710314	0.281430675805196	0.574064759387479	-0.872106826382623	0.0114321960582736	0.946575558424079	0.979641507687813	-0.883539022440897
chr1	77369151	77369295	144	-	utr3	Epha4	0.49016389496294	NA	0.601237821894681	1	0.635011970818117	0.85216528631888	0.266608547455024	0.564812780916987	0.478202061214485	0.0114321960582736	0.946575558424079	0.979641507687813	0.466769865156211
chr1	77373025	77373235	210	-	utr3	Epha4	0.569214477490924	NA	0.791197946192182	1	0.861295638607795	0.96085601224562	0.436654157833371	0.673728754327286	0.244529268372753	0.0114321960582736	0.946575558424079	0.979641507687813	0.233097072314479
chr1	77373401	77373720	319	-	utr3	Epha4	0.724574551794748	NA	0.966613030863801	1	0.963986648654674	0.987964111191587	0.313571276523179	0.596632459752072	0.722187513830777	0.0114321960582736	0.946575558424079	0.979641507687813	0.710755317772504
chr1	78664372	78664515	143	+	utr5	Utp14b	0.797553775235293	NA	0.957498077137053	1	0.834032950245566	0.947875624145149	0.555175645606636	0.741036748420736	-0.412617610469393	-0.0163390129679093	0.872202902442842	0.95010840866274	-0.396278597501484
chr1	78665249	78665539	290	+	exon	Utp14b	0.334908955296386	NA	0.492660007618606	1	0.509132677743331	0.772026027038412	0.902582626976601	0.943639405755037	0.656146868491935	-0.0163390129679093	0.872202902442842	0.95010840866274	0.672485881459844
chr1	78666193	78666426	233	+	exon	Utp14b	0.358786719746667	0.747490076955889	0.540785281123531	1	0.423879798686025	0.704542168325516	0.275557261200438	0.571153527021284	0.373874131240281	-0.0163390129679093	0.872202902442842	0.95010840866274	0.390213144208191
chr1	78666455	78666597	142	+	exon	Utp14b	0.215412272174014	NA	0.219465324883313	1	0.213215389666668	0.495716666492574	0.844793894920645	0.908790514724299	0.775711836619783	-0.0163390129679093	0.872202902442842	0.95010840866274	0.792050849587692
chr1	78667571	78667827	256	+	utr3	Utp14b	0.815368813056619	NA	0.470132072827789	1	0.402603030527583	0.686020449295639	0.576254725080663	0.753682623343374	0.0156146680889129	-0.0163390129679093	0.872202902442842	0.95010840866274	0.0319536810568222
chr1	78667877	78667992	115	+	utr3	Utp14b	0.748655170579951	NA	0.982351989582641	1	0.968102641322894	0.987964111191587	0.182890143963688	0.509600526685273	-0.0832781343703601	-0.0163390129679093	0.872202902442842	0.95010840866274	-0.0669391214024508
chr1	78681932	78682033	101	+	exon	Acsl3	0.898963006726268	NA	0.726584395841354	1	0.536503417802757	0.789287500648964	0.629296557445353	0.786911267092825	-0.166264281661602	0.317255476598778	0.000991045784544333	0.0106664328804622	-0.48351975826038
chr1	78706563	78706690	127	+	utr3	Acsl3	0.000847518743790596	0.0283353766673989	0.000120552580887706	1	5.40419280243289e-05	0.00197706877769625	0.082560786304768	0.445172982566462	-1.09298069280746	0.317255476598778	0.000991045784544333	0.0106664328804622	-1.41023616940623
chr1	79705179	79705413	234	-	utr3	Wdfy1	0.577190934603284	NA	0.355267895752542	1	0.253867752439396	0.543476250403637	0.574562809172875	0.752442905584087	-0.0533369624181138	0.221248138213839	0.0670053137084872	0.23635293766284	-0.274585100631953
chr1	79777966	79778141	175	+	exon	Mrpl44	0.567790583344399	0.866354277646176	0.297846027839532	1	0.219579931190203	0.502881375896296	0.0510423110200139	0.430568662119399	0.139879729835284	0.435380777245807	7.78238151661552e-05	0.00137862213688631	-0.295501047410523
chr1	80266982	80267229	247	-	utr3	Cul3	0.122378442487547	0.490048792881128	0.334486928293608	1	0.319496890786466	0.613513763699279	0.859379134509714	0.919156395608277	0.393366441314989	-0.0934616736071969	0.209985551929546	0.476804107486119	0.486828114922186
chr1	84037142	84037317	175	-	utr3	Pid1	0.713121159432388	NA	0.949212281728677	1	0.975213598876136	0.987983837773762	0.659656543706784	0.805145945387033	0.923741171109623	0.411264289647475	0.0106270543516758	0.0658848426396678	0.512476881462147
chr1	84037456	84037677	221	-	utr3	Pid1	0.564614515645553	NA	0.836355417148345	1	0.795568396021654	0.930971619274405	0.275874624616554	0.571153527021284	0.822847183286805	0.411264289647475	0.0106270543516758	0.0658848426396678	0.41158289363933
chr1	84037756	84037955	199	-	utr3	Pid1	0.628175429349349	NA	0.861044215440972	1	0.793119227080722	0.930013418668947	0.203623455274408	0.522170056108508	0.781031173147061	0.411264289647475	0.0106270543516758	0.0658848426396678	0.369766883499585
chr1	84724540	84724757	217	-	utr3	Trip12	0.182170948731467	0.579792489140357	0.0269857328936183	1	0.00320272765123172	0.0347465272690718	0.306419477077889	0.591450164481084	-0.44790125402689	-0.157038593667963	0.00311037255956435	0.0261103063420589	-0.290862660358928
chr1	84793510	84793775	265	-	exon	Trip12	0.348770957790466	0.737788760062326	0.0590048620646925	1	0.0548783203731015	0.225470795528588	0.318986090288953	0.601323964812648	-0.492900400514331	-0.157038593667963	0.00311037255956435	0.0261103063420589	-0.335861806846368
chr1	84793900	84794267	367	-	exon	Trip12	0.827705053373129	0.95968583652646	0.351838911836762	1	0.195539664802749	0.474202238535862	0.364845791090668	0.628515852621581	-0.281378850882861	-0.157038593667963	0.00311037255956435	0.0261103063420589	-0.124340257214898
chr1	85849421	85849752	331	+	utr3	Cab39	0.668009145833157	0.903330549478928	0.216347965702921	1	0.0943544587859835	0.3106761750448	0.471550976237628	0.690833890891177	-0.224486694748324	0.0415737239314424	0.589893237988623	0.810934126313584	-0.266060418679766
chr1	86004401	86004543	142	+	intergenic	NA	0.343159093034699	NA	0.2210012795106	1	0.207036224165599	0.488494748597762	0.0173713794180663	0.419833334662716	0.31628882153085	NA	NA	NA	NA
chr1	86132756	86132888	132	+	exon	Psmd1	0.000774917509653739	0.0266700776239162	0.00233470122836666	1	0.000105825104264403	0.0032151755926511	0.628225490489876	0.785864684074541	0.770008939124478	-0.0876569921311385	0.142845530927773	0.38164175269519	0.857665931255616
chr1	86305240	86305394	154	+	utr5	B3gnt7	0.615234463414544	0.882263310382662	0.915524689373376	1	0.663164667423978	0.869037889799026	0.0887006660591405	0.446304279844425	0.612090592665138	0.515373099717258	2.23555742770955e-06	6.44161252060275e-05	0.0967174929478799
chr1	86305472	86305716	244	+	exon	B3gnt7	0.997424262444974	0.999436889541806	0.564403834758445	1	0.59311265141219	0.827400622592747	0.47353700905192	0.691739266834202	0.4614003275406	0.515373099717258	2.23555742770955e-06	6.44161252060275e-05	-0.053972772176658
chr1	86305851	86306209	358	+	exon	B3gnt7	0.560328234408081	0.864439581142416	0.235563946277416	1	0.142409501587208	0.395961061168831	0.201544478346156	0.520721112478983	0.106152611038359	0.515373099717258	2.23555742770955e-06	6.44161252060275e-05	-0.409220488678899
chr1	86306357	86306536	179	+	utr3	B3gnt7	0.37891843759445	0.763800978305584	0.140570399384309	1	0.0780114177800281	0.277369576325876	0.29399322928538	0.581626089465265	-0.156427726140346	0.515373099717258	2.23555742770955e-06	6.44161252060275e-05	-0.671800825857604
chr1	86350395	86350681	286	-	utr3	Ncl	0.92419181543468	0.984038631508476	0.325678588009492	1	0.0996087974761518	0.321610343139648	0.476002155767228	0.69339229735482	0.0719050823871853	0.0810780865896709	0.150467016468676	0.394447123448735	-0.00917300420248564
chr1	86350730	86350973	243	-	exon	Ncl	0.00101539344974057	0.0319689569983344	0.00780739784836907	1	0.00871219654525259	0.0686899246240522	0.673797293476744	0.812935555299999	0.840435480510332	0.0810780865896709	0.150467016468676	0.394447123448735	0.759357393920661
chr1	86352137	86352251	114	-	exon	Ncl	0.0539366776646659	0.327020219243195	0.216447280366308	1	0.501925469844597	0.767249060900433	0.610865064550996	0.775522559533088	0.755471840152907	0.0810780865896709	0.150467016468676	0.394447123448735	0.674393753563236
chr1	86353066	86353253	187	-	exon	Ncl	0.00745073732500171	0.10525478221094	0.0416406639236825	1	0.021694075729311	0.125365193541055	0.0405180269833481	0.430568662119399	0.954673100352896	0.0810780865896709	0.150467016468676	0.394447123448735	0.873595013763225
chr1	86353654	86353796	142	-	exon	Ncl	0.0123456061930444	0.144947326223017	0.065070097909682	1	0.107221059786238	0.336518679772458	0.13353511022104	0.47876199398575	0.926748591697897	0.0810780865896709	0.150467016468676	0.394447123448735	0.845670505108226
chr1	86356288	86356419	131	-	exon	Snord82	0.0245009888847378	0.210295162542474	0.132988819810001	1	0.17501186054412	0.445123764820964	0.963812770750875	0.982255581216699	0.861272166899774	0.037724787988481	0.817199448752268	0.925712040396323	0.823547378911293
chr1	86356479	86356685	206	-	exon	Ncl	0.000589988593149753	0.0226344150421339	0.00768521723623673	1	0.00667403566137474	0.0577038674841078	0.935738280444908	0.964949122524089	0.973096725033904	0.0810780865896709	0.150467016468676	0.394447123448735	0.892018638444233
chr1	86356894	86357380	486	-	exon	Ncl	0.00277294044720433	0.0602749686681784	0.0355275687817081	1	0.0538583006430316	0.222960766229252	0.944664861469768	0.970859836577307	0.839579269007331	0.0810780865896709	0.150467016468676	0.394447123448735	0.75850118241766
chr1	86358034	86358177	143	-	exon	Ncl	0.000277887801091924	0.0147806837232303	0.00207079692085899	1	0.0107718752931189	0.0792250443636243	0.724639587104231	0.840731563895903	1.12138434720034	0.0810780865896709	0.150467016468676	0.394447123448735	1.04030626061067
chr1	86372490	86372620	130	+	exon	C130036L24Rik	0.309825621524069	NA	0.165969880004424	1	0.594115496253814	0.827940578816603	0.293386094642787	0.581352040301271	0.569147168600705	0.0364865573174055	0.925279280705875	0.971589483807245	0.5326606112833
chr1	86526830	86526956	126	+	utr5	Ptma	0.382101713077818	0.76605828884048	0.822142190781272	1	0.9163015780072	0.983920951188922	0.831740298375664	0.901943868290644	0.275010851859035	-0.0500724937857513	0.494062737861103	0.748435358505101	0.325083345644786
chr1	86529200	86529328	128	+	exon	Ptma	0.0488178264994293	0.31030327435933	0.182237075298343	1	0.259245800072069	0.549708257813441	0.995503970327916	1	0.208528301088548	-0.0500724937857513	0.494062737861103	0.748435358505101	0.2586007948743
chr1	86529480	86529641	161	+	exon	Ptma	0.000520029871068798	0.0214264640078016	0.00479828308054956	1	5.91597085407657e-06	0.000353410613299646	0.709544790036962	0.83283559326711	0.656990318612134	-0.0500724937857513	0.494062737861103	0.748435358505101	0.707062812397885
chr1	86529747	86529889	142	+	utr3	Ptma	0.00199326978576808	0.049642952623886	0.0157405840789196	1	0.000125074752175404	0.00362783067134531	0.730860759620383	0.843869404233027	0.655846021457166	-0.0500724937857513	0.494062737861103	0.748435358505101	0.705918515242918
chr1	86530427	86530528	101	+	utr3	Ptma	0.726273217815798	0.924736979748157	0.339844755094923	1	0.0934056746956099	0.308757758133342	0.245427212078793	0.551444314098461	0.295057463433366	-0.0500724937857513	0.494062737861103	0.748435358505101	0.345129957219118
chr1	86543215	86543432	217	-	utr3	Pde6d	0.563232233813269	NA	0.252547658687522	1	0.226908576268413	0.511637461826435	0.195983810288533	0.516999960138821	-0.426728407091021	0.0175925104878214	0.913905392927817	0.96704538400965	-0.444320917578842
chr1	86606119	86606305	186	+	utr3	Cops7b	0.635792411132853	0.889855403449286	0.972400811143182	1	0.731253331908231	0.901866468126358	0.380773477991634	0.637232967069214	0.526065330509165	0.280752636704676	0.0154379641596851	0.0855729360766963	0.245312693804489
chr1	87219641	87219758	117	+	exon	Eif4e2	0.0625827868573137	0.354314944426357	0.121114490151489	1	0.146355413308894	0.402369155122225	0.916781808115266	0.95236604587981	0.56390168791105	-0.274430192137409	0.000101905098384778	0.00170566156095503	0.838331880048459
chr1	87238017	87238166	149	+	utr3	Eif4e2	0.805329716915314	NA	0.411828874457273	1	0.409136913105567	0.693138735879935	0.261642228903574	0.562407933767657	-0.275154400194564	-0.274430192137409	0.000101905098384778	0.00170566156095503	-0.000724208057155007
chr1	87425090	87425257	167	+	exon	Gigyf2	0.0377431326860959	NA	0.0514002886777845	1	0.0359510227379635	0.172453414216699	0.71646857062222	0.835978409664529	0.575963298061203	-0.198229788486134	0.00616830041332224	0.044085983205413	0.774193086547337
chr1	87428645	87428761	116	+	exon	Gigyf2	0.217934935627655	NA	0.249304835344468	1	0.264527446093129	0.556076898340338	0.781457867839436	0.872958852206938	0.57113387455068	-0.198229788486134	0.00616830041332224	0.044085983205413	0.769363663036815
chr1	87449279	87449385	106	+	utr3	Gigyf2	0.236739095132448	0.645815973473541	0.431196109586351	1	0.306034916992873	0.60205625150976	0.311153976581086	0.594762858783034	0.476433878618827	-0.198229788486134	0.00616830041332224	0.044085983205413	0.674663667104961
chr1	87449571	87449677	106	+	utr3	Gigyf2	0.967428194606194	0.994482189506602	0.581328104034613	1	0.842921272586566	0.95152158780015	0.122733116711966	0.471361149323194	-0.437147316066412	-0.198229788486134	0.00616830041332224	0.044085983205413	-0.238917527580278
chr1	87719547	87719785	238	+	utr3	Inpp5d	0.934440335397134	0.986193755733971	0.364208626065673	1	0.331927727220145	0.625590090785784	0.361664005551999	0.626206962544999	-0.393174746597169	-0.38024018192049	2.07710845413397e-06	6.0617836039662e-05	-0.0129345646766789
chr1	87719848	87719977	129	+	utr3	Inpp5d	0.385966654639918	0.768539955254358	0.108049698974276	1	0.0994984047594458	0.321547229989553	0.349497169167234	0.619617876944112	-0.669861513118668	-0.38024018192049	2.07710845413397e-06	6.0617836039662e-05	-0.289621331198178
chr1	87720073	87720218	145	+	utr3	Inpp5d	0.680553775723193	0.907191912814839	0.329392684269487	1	0.364977728157196	0.655589276230599	0.20496387007332	0.522955212200048	-0.39133902172294	-0.38024018192049	2.07710845413397e-06	6.0617836039662e-05	-0.0110988398024501
chr1	87942614	87942727	113	+	utr3	Dgkd	0.838188650506615	NA	0.450790332646966	1	0.40266392077022	0.686020449295639	0.0807826856776463	0.443721348419479	-0.287411964404531	0.0263687513787167	0.764126802538055	0.901886549842444	-0.313780715783248
chr1	87946270	87946375	105	-	utr3	Usp40	0.476603033717829	NA	0.318504018255579	1	0.273997420981964	0.56639735527269	0.063469243874742	0.437518305789548	-1.15140661331077	0.0562140508112559	0.73814013813314	0.890497620294398	-1.20762066412203
chr1	88265194	88265540	346	-	utr3	Hjurp	0.0879666153425978	0.412356668564527	0.232539533202778	1	0.139969828982655	0.392259073384092	0.848153090366305	0.911270635040753	0.56998389548313	-0.10941119862345	0.0845070354365969	0.272795341525181	0.67939509410658
chr1	88265969	88266427	458	-	utr3	Hjurp	0.681552458705956	0.907315095292855	0.695924955646343	1	0.581798771368369	0.820510708739253	0.516133450963626	0.717116525882533	-0.00742059295814808	-0.10941119862345	0.0845070354365969	0.272795341525181	0.101990605665302
chr1	88700345	88701087	742	-	utr3	Arl4c	0.0165546310526117	0.171937965414774	0.0361429061645386	1	0.000237485668414466	0.0057801650273175	0.489751306198692	0.700029313646257	2.0226525031864	1.37517409566458	3.71955270558766e-26	2.03206603411665e-23	0.647478407521821
chr1	89097027	89097164	137	+	exon	Gm38312	0.00774550844792975	0.108241654272165	0.0121389546494788	1	1.17347910818846e-06	9.65046647000294e-05	0.0126207498308133	0.419833334662716	2.38746100360056	0.689864206045456	0.00123939915424816	0.0128035089241536	1.6975967975551
chr1	89143819	89143925	106	+	exon	Sh3bp4	0.976508253935415	NA	0.679790385217679	1	0.890796304150646	0.975020802022794	0.11542673805034	0.468393945803723	0.0261580159546789	-0.221797934140281	0.0306503339365685	0.138897789924768	0.24795595009496
chr1	89145442	89145569	127	+	exon	Sh3bp4	0.0998833169250195	NA	0.0190482687101941	1	0.00412629844028516	0.0410542047207009	0.0126009553021934	0.419833334662716	-1.34911312710851	-0.221797934140281	0.0306503339365685	0.138897789924768	-1.12731519296823
chr1	89145695	89145947	252	+	exon	Sh3bp4	0.634514304653603	NA	0.308322508450909	1	0.149196487091149	0.405760166264351	0.271633566330978	0.567817957843287	-0.793521611530008	-0.221797934140281	0.0306503339365685	0.138897789924768	-0.571723677389727
chr1	89153243	89153797	554	+	utr3	Sh3bp4	0.926688164454847	0.985013758722505	0.502711008503881	1	0.232336169574714	0.518598604506627	0.453744998442354	0.682621459880476	-0.411219678641518	-0.221797934140281	0.0306503339365685	0.138897789924768	-0.189421744501237
chr1	89889011	89889179	168	+	utr3	Agap1	0.327677398573514	NA	0.441333295765637	1	0.30882752015567	0.605059420983473	0.233523075713022	0.542630794025208	0.570557894890605	0.0877192019325227	0.430820868875735	0.701412734188197	0.482838692958083
chr1	89890600	89890818	218	+	utr3	Agap1	0.877519787935203	NA	0.93374863556804	1	0.880961930136501	0.971012768148897	0.0740794531124749	0.442130092995478	-0.347712774358073	0.0877192019325227	0.430820868875735	0.701412734188197	-0.435431976290595
chr1	89928173	89928646	473	-	utr3	Gbx2	0.398606308332517	0.775024893603601	0.0763709975032122	1	0.0305324270391336	0.156503485840256	0.266904392441335	0.565019540445456	0.178356848655805	0.396255854384335	0.0297775895832793	0.136568945106927	-0.21789900572853
chr1	89928827	89929047	220	-	exon	Gbx2	0.303922881649388	NA	0.211230099631656	1	6.457670731941e-05	0.00225228016239908	0.433133400098006	0.670632441374123	1.64587308726686	0.396255854384335	0.0297775895832793	0.136568945106927	1.24961723288253
chr1	89930616	89930823	207	-	utr5	Gbx2	0.890021971696451	NA	0.632633974762252	1	0.538592607709685	0.790605924308317	0.606744529759385	0.772925054195913	0.00459584742691045	0.396255854384335	0.0297775895832793	0.136568945106927	-0.391660006957425
chr1	89931395	89931573	178	+	exon	D130058E05Rik	0.135838360889339	NA	0.103490122007144	1	0.07612896525077	0.2729384375843	0.467169161970574	0.688546845219591	0.859400015807113	-0.193906803329337	0.48876706128873	0.745066994997517	1.05330681913645
chr1	90214828	90215015	187	+	utr3	Ackr3	0.645072246925616	NA	0.327613108049571	1	0.369566204203044	0.660049302635751	0.101940089664349	0.456811695052577	-0.529555192412523	-0.429881013546749	0.152536989893689	0.397510056853274	-0.0996741788657741
chr1	90612458	90612702	244	+	utr3	Cops8	0.0159175709214278	0.168075058942045	0.026488100207023	1	0.0178473830303175	0.110245745612232	0.532424075630921	0.727471536651475	0.898837493601881	0.102635033687883	0.258002488437424	0.536440669442597	0.796202459913999
chr1	90612755	90612969	214	+	utr3	Cops8	0.164836121830845	0.555180895370867	0.348984887888872	1	0.351576557187264	0.643602391602958	0.757108826594164	0.859037080988956	0.543041217826903	0.102635033687883	0.258002488437424	0.536440669442597	0.44040618413902
chr1	91114667	91114836	169	+	exon	Lrrfip1	0.0656602021130258	NA	0.0389943016044875	1	0.0169696655120244	0.106551073517456	0.317702017976886	0.599744414723453	1.38388150602618	0.351969289216493	0.00292537294964412	0.0248629394811695	1.03191221680969
chr1	91114988	91115292	304	+	exon	Lrrfip1	0.814217601393412	NA	0.39611391033346	1	0.382445419796733	0.670218939491816	0.349750105698541	0.619739812904911	0.20786796741356	0.351969289216493	0.00292537294964412	0.0248629394811695	-0.144101321802932
chr1	91115536	91115709	173	+	exon	Lrrfip1	0.949573277028229	NA	0.741813303680139	1	0.833891899807027	0.947875624145149	0.333917439332466	0.609305723169101	0.623787102957006	0.351969289216493	0.00292537294964412	0.0248629394811695	0.271817813740514
chr1	91115991	91116134	143	+	utr3	Lrrfip1	0.0780071703017385	NA	0.00370666672234487	1	0.0072707136453143	0.0607666846460212	0.0139773696451146	0.419833334662716	-0.872315060451197	0.351969289216493	0.00292537294964412	0.0248629394811695	-1.22428434966769
chr1	91128421	91128555	134	+	utr3	Lrrfip1	0.524353205307888	NA	0.212839746790285	1	0.219418094132834	0.502702788806982	0.099282163420898	0.455389931176162	-0.524054784270761	0.351969289216493	0.00292537294964412	0.0248629394811695	-0.876024073487253
chr1	91152281	91152402	121	+	exon	Rbm44	0.349940417021222	NA	0.437847553703169	1	0.377339927310542	0.666381276146022	0.909025893989213	0.947786185072485	0.37019454901306	-0.0181555751860544	0.909943363463646	0.96490435873982	0.388350124199114
chr1	91152998	91153177	179	+	exon	Rbm44	0.0590710583346666	NA	0.0372013386808861	1	0.0135769289412482	0.0922011199180358	0.710523069017845	0.832897242729495	1.18489869519167	-0.0181555751860544	0.909943363463646	0.96490435873982	1.20305427037773
chr1	91285574	91285873	299	+	utr3	Ube2f	0.465141576908828	0.814200700941631	0.82197640549275	1	0.62532594717666	0.846563851609023	0.0486642860231229	0.430568662119399	0.275716318445952	0.177582215323823	0.178181580650363	0.432563815947859	0.0981341031221283
chr1	91411547	91411728	181	-	utr3	Hes6	0.836782082219305	NA	0.468377911651731	1	0.340189393191207	0.633044735758246	0.294669272812527	0.582102353073777	-0.366487516057602	0.0367045773289119	0.850397311716709	0.939642209476413	-0.403192093386514
chr1	91411826	91411926	100	-	utr3	Hes6	0.322347703099216	NA	0.0981946605647578	1	0.117114559142286	0.355664506292683	0.308274559513437	0.592848575603265	-0.199756541948662	0.0367045773289119	0.850397311716709	0.939642209476413	-0.236461119277573
chr1	91501074	91501393	319	+	exon	Traf3ip1	0.402742468256092	NA	0.118383321616587	1	0.0731681167993842	0.266799263788224	0.280470918190259	0.573399686407978	-0.230151171912116	0.0534580818282981	0.726647617187857	0.887376906185996	-0.283609253740414
chr1	91932481	91932999	518	-	utr3	Hdac4	0.124386986155307	0.49284482494154	0.243647416436456	1	0.161049897746131	0.424291859376576	0.904663192730567	0.944837819613409	0.349969377766151	-0.052998284151584	0.627542141010884	0.832941745571104	0.402967661917735
chr1	92858547	92858712	165	+	utr3	Gpc1	0.475698174496756	NA	0.163279770964559	1	0.165150187571105	0.430159047414883	0.239948253963425	0.547423186245635	-0.301566160513144	0.13786380825771	0.273938626681373	0.55291409653441	-0.439429968770854
chr1	92919729	92920118	389	+	utr3	Rnpepl1	0.726470526134656	NA	0.367551060313956	1	0.332996897715871	0.626359384746173	0.0433663655706243	0.430568662119399	0.202229612229526	-0.0496981198009072	0.777691885923854	0.908679208166949	0.251927732030433
chr1	92920247	92920446	199	+	utr3	Rnpepl1	0.465511764000408	NA	0.166600268861697	1	0.0852025209874603	0.292152407880955	0.0248137566125897	0.419833334662716	-0.510721038772025	-0.0496981198009072	0.777691885923854	0.908679208166949	-0.461022918971118
chr1	93301426	93301734	308	-	utr3	Mterf4	0.788003693066682	0.947196358332678	0.69346842262379	1	0.635295929837914	0.852192575343811	0.490758612490853	0.700486442299474	0.557378279123417	0.378738330614965	0.00966494633337531	0.0613400729652602	0.178639948508452
chr1	93320927	93321065	138	-	exon	Pask	0.777684845888591	NA	0.886328424458138	1	0.901534661544811	0.979770812511161	0.716844230807224	0.836278890884037	0.240805984818185	0.0284897810835583	0.780621796682158	0.909842043065986	0.212316203734626
chr1	93321435	93321570	135	-	exon	Pask	0.953484284112932	NA	0.714845387190761	1	0.734385689125028	0.903369563322631	0.374851952139364	0.633382170153872	0.138263845269965	0.0284897810835583	0.780621796682158	0.909842043065986	0.109774064186407
chr1	93321992	93322133	141	-	exon	Pask	0.790096561008301	NA	0.455246350073348	1	0.468275124275803	0.740764157485678	0.459991635814836	0.684716901340817	-0.24792632344871	0.0284897810835583	0.780621796682158	0.909842043065986	-0.276416104532268
chr1	93343656	93343787	131	+	utr5	Ppp1r7	0.10389303839525	0.452501875045315	0.167345226020571	1	0.0141423181078739	0.0946444754339544	0.81927947861663	0.894322194159926	1.28253649441229	-0.0724055249867126	0.476963449228228	0.737086081642808	1.354942019399
chr1	93366207	93366444	237	+	utr3	Ppp1r7	0.996535379012374	NA	0.679560349639234	1	0.75690984892406	0.913550438972664	0.105397089464958	0.459566366690753	-0.32152427286413	-0.0724055249867126	0.476963449228228	0.737086081642808	-0.249118747877417
chr1	93366922	93367044	122	+	utr3	Ppp1r7	0.55530764379774	NA	0.296679058538141	1	0.135970510322857	0.38819731501331	0.0573575868009142	0.431687462923672	-0.535410977275621	-0.0724055249867126	0.476963449228228	0.737086081642808	-0.463005452288908
chr1	93749172	93749272	100	+	intron	Gm10550	0.213816919857122	NA	0.0632280066879414	1	0.138087605111026	0.389999470397458	0.0189875179946853	0.419833334662716	-1.73980180523367	-0.126763132726185	0.906576851532389	NA	-1.61303867250749
chr1	93749350	93749450	100	+	intron	Gm10550	0.0867109464606076	NA	0.0143746773418716	1	0.0258706503217748	0.140929845038741	0.00918583518053206	0.419833334662716	-2.23490554377933	-0.126763132726185	0.906576851532389	NA	-2.10814241105315
chr1	93750096	93750449	353	+	exon	Gm10550	0.761849980294157	0.939039813131773	0.447823003633897	1	0.362997073863342	0.654022979353169	0.489543382774287	0.700029313646257	0.0262752186630029	-0.126763132726185	0.906576851532389	NA	0.153038351389188
chr1	93750623	93750920	297	+	exon	Gm10550	0.256870014213156	0.666429415450305	0.044473420582312	1	0.0430961132557285	0.191870383127777	0.0205290928259337	0.419833334662716	-0.243909073249437	-0.126763132726185	0.906576851532389	NA	-0.117145940523252
chr1	93787884	93788068	184	+	utr3	Atg4b	0.400472638508388	0.775735650757041	0.14157000907308	1	0.195429897554053	0.474043501891682	0.0197221787295156	0.419833334662716	-0.297825641019058	-0.0616369651298569	0.561013576926687	0.791005253531664	-0.236188675889201
chr1	93818411	93818611	200	+	utr3	Ing5	0.113169507970314	0.470991769685582	0.0163107891525545	1	0.00185764836092141	0.0242625327434735	0.133691823152757	0.47876199398575	-0.46579142307905	-0.0675835731270382	0.445020758713403	0.712059598229081	-0.398207849952011
chr1	93818905	93819047	142	+	utr3	Ing5	0.342815142509236	NA	0.0935991435454887	1	0.0407931343648934	0.186246112975866	0.259245067412395	0.561271676040669	-0.963452145932497	-0.0675835731270382	0.445020758713403	0.712059598229081	-0.895868572805459
chr1	95499139	95499247	108	+	exon	Gm15427	0.772755941428429	0.941483472452875	0.58832155191358	1	0.386576498842673	0.674187715740799	0.0468366463130765	0.430568662119399	0.526477320452062	0.551534491872105	0.0228046751482658	0.11379841182865	-0.025057171420043
chr1	96878037	96878406	369	+	exon	Panct2	0.696395968292677	NA	0.348491533204106	1	0.40742504338422	0.691148306282505	0.174693773238043	0.503936586806676	-0.0708443752765594	0.132040041177965	0.4579712784544	0.722366522823675	-0.202884416454524
chr1	96881135	96881243	108	+	exon	Panct2	0.711319520820696	NA	0.88794336731091	1	0.958615152351822	0.987964111191587	0.348272502013606	0.618747203449571	0.963050817104682	0.132040041177965	0.4579712784544	0.722366522823675	0.831010775926717
chr1	97645428	97646121	693	-	utr3	D1Ertd622e	0.672639008056559	0.904404401604425	0.400371826778394	1	0.134128683988019	0.384879186846852	0.105386802293396	0.459566366690753	0.299991016439965	0.455895090655371	0.00449608228189534	0.0348651393416966	-0.155904074215406
chr1	97707590	97707707	117	-	utr3	Ppip5k2	0.255472510065785	0.665062103512005	0.0684816113575255	1	0.0776862174891151	0.276908727898009	0.0131002412509235	0.419833334662716	0.0300052880604589	0.277899259215932	0.000500860939491704	0.00629904117088186	-0.247893971155473
chr1	97761508	97761640	132	-	utr5	Ppip5k2	0.475656190761354	NA	0.612813383415634	1	0.610276159368077	0.836994077722874	0.683947134450034	0.818124664544067	0.268389389577329	0.277899259215932	0.000500860939491704	0.00629904117088186	-0.00950986963860206
chr1	97792395	97792549	154	+	utr3	Gin1	0.469291216359569	NA	0.23263495122587	1	0.216614366273416	0.500148164500946	0.277028037215808	0.572338165931122	-0.630629868303539	0.0966548140143945	0.614822064160909	0.825689816971088	-0.727284682317934
chr1	105521780	105521924	144	-	utr3	Pign	0.413144690938533	NA	0.132304686750233	1	0.235091745515868	0.52145212799838	0.0909563650362287	0.447324044859312	-0.0230437888411082	0.129549461338352	0.291008760758269	0.572451852476045	-0.15259325017946
chr1	105664040	105664264	224	+	utr5	Relch	0.630471161265039	NA	0.811754948303678	1	0.751553956532854	0.910845824053429	0.814867081634323	0.891705684169017	0.428528678803069	-0.0760736243698145	0.365664690775934	0.644540197445047	0.504602303172883
chr1	105991105	105991333	228	+	exon	Zcchc2	0.462224474400045	NA	0.590214956061627	1	0.34764116198116	0.639873059195173	0.218889309588861	0.533852878417303	0.403528925983016	-0.048275644589189	0.634837374467225	0.83751057153111	0.451804570572205
chr1	106030368	106030535	167	+	exon	Zcchc2	0.0831342050782668	0.403906684043488	0.122867958306103	1	0.0458878385590476	0.199533175159397	0.933618358949383	0.963563837731839	1.0794660473262	-0.048275644589189	0.634837374467225	0.83751057153111	1.12774169191539
chr1	106030637	106031314	677	+	utr3	Zcchc2	0.471274238530457	0.82043551418853	0.849110293939108	1	0.790398350835661	0.928242355054007	0.200759296363519	0.520387688831957	0.513696323341533	-0.048275644589189	0.634837374467225	0.83751057153111	0.561971967930722
chr1	106032769	106032929	160	+	utr3	Zcchc2	0.474966131031289	NA	0.140845720561364	1	0.213178026589452	0.495716666492574	0.138046537103209	0.482107269932716	-0.358823313120709	-0.048275644589189	0.634837374467225	0.83751057153111	-0.31054766853152
chr1	106173219	106173465	246	+	exon	Phlpp1	0.799941653224741	NA	0.501835414413803	1	0.562049236600567	0.807867318963536	0.138131680880642	0.482113200468325	0.310135246768794	0.241343353866401	0.165543038300772	0.416848601974915	0.0687918929023927
chr1	106393267	106393519	252	+	utr3	Phlpp1	0.394221091840834	NA	0.156091692687467	1	0.148801466477086	0.405300506204439	0.183884156620124	0.510376767188338	0.130901569400856	0.241343353866401	0.165543038300772	0.416848601974915	-0.110441784465546
chr1	106724668	106724942	274	-	utr3	Kdsr	0.183887565359727	0.581810631059897	0.0186963298300419	1	0.00598645770648876	0.053273450179196	0.098244515304353	0.455389931176162	-0.500212188012619	-0.0496277867852254	0.647805416199582	0.843765627928084	-0.450584401227394
chr1	106772124	106772234	110	-	utr3	Vps4b	0.218433460859635	0.625202335383406	0.0482162425468543	1	0.0355682798806652	0.171810203531374	0.0121021916291972	0.419833334662716	-0.707655877612254	-0.0193938127268988	0.806480325284339	0.921072625155554	-0.688262064885355
chr1	109197089	109197234	145	+	intergenic	NA	0.118962553581029	0.485033359111894	0.233261258673499	1	0.00446757510755277	0.0436685554682347	0.330536893122811	0.607649177144767	0.64230811657185	NA	NA	NA	NA
chr1	111859140	111859265	125	-	utr3	Dsel	0.0522275005894066	NA	0.05516769558064	1	0.00613884931880647	0.0542194813821971	0.2424820546599	0.549161465972317	1.36863418070745	0.155039370485206	0.42752151844579	0.698081260162729	1.21359481022225
chr1	111859852	111859962	110	-	exon	Dsel	0.71029585918499	NA	0.89330924014447	1	0.952691220912405	0.987964111191587	0.443836118691411	0.677940637440177	0.719082979352079	0.155039370485206	0.42752151844579	0.698081260162729	0.564043608866873
chr1	111863399	111863509	110	-	utr5	Dsel	0.825535391119735	NA	0.989907000966533	1	0.929397242824467	0.987259482151787	0.294318112841768	0.581652127528441	0.676265264882038	0.155039370485206	0.42752151844579	0.698081260162729	0.521225894396832
chr1	118332936	118333124	188	+	utr3	Nifk	0.588702801046455	0.871067006074189	0.133208997288727	1	0.089019168475693	0.299437725654279	0.278398674938327	0.572613579254408	-0.107149099480189	0.176721500151138	0.0398227527382525	0.167147866287355	-0.283870599631327
chr1	118388334	118388578	244	+	utr5*	Clasp1	0.143257914428012	NA	0.0260216293928246	1	0.0139712309145186	0.0939343965268562	0.0806139932949744	0.443721348419479	-0.0690298502245954	0.0053322113948264	0.956769909022936	0.984180474234538	-0.0743620616194218
chr1	118419729	118419887	158	+	exon	Clasp1	0.755936439560199	NA	0.990081325751228	1	0.949573394060499	0.987964111191587	0.354140836868898	0.622379425294002	0.168031941099366	0.0053322113948264	0.956769909022936	0.984180474234538	0.16269972970454
chr1	118608785	118609004	219	+	utr3	Clasp1	0.842151544678872	0.96358078970917	0.689881196307569	1	0.659765413939142	0.867582131006659	0.430341018105932	0.66799625545623	0.302660990509367	0.0053322113948264	0.956769909022936	0.984180474234538	0.29732877911454
chr1	118609140	118609295	155	+	utr3	Clasp1	0.490357169352222	0.829789753198831	0.147549326185259	1	0.038411089643188	0.179305892803714	0.241198371418995	0.548517908243252	-0.181056149184242	0.0053322113948264	0.956769909022936	0.984180474234538	-0.186388360579068
chr1	118677537	118677647	110	+	utr3	Tfcp2l1	0.822682843103539	0.95956787361812	0.78626735138128	1	0.651083622329516	0.862708649971108	0.0613460303255956	0.434773646669461	-0.483701969663846	-0.431414329554084	3.9089303380641e-13	4.8097450952504e-11	-0.0522876401097614
chr1	118834232	118834803	571	-	utr3	Gli2	0.772117112989888	0.941483472452875	0.736130963125509	1	0.387894366623273	0.674959123525899	0.410986301323015	0.655411585281736	-0.686191297567273	-0.712765321716446	1.0390893429153e-09	6.33566171675769e-08	0.026574024149173
chr1	118834966	118835150	184	-	utr3	Gli2	0.803821431195991	NA	0.940824169878962	1	0.969229226751913	0.987964111191587	0.157316000339237	0.492483189539001	-0.837718968701434	-0.712765321716446	1.0390893429153e-09	6.33566171675769e-08	-0.124953646984988
chr1	118835848	118836293	445	-	exon	Gli2	0.425553502512548	0.791054048488377	0.693033690886088	1	0.474588023511005	0.746572419543864	0.104731644957004	0.459506400667914	-0.159431521801648	-0.712765321716446	1.0390893429153e-09	6.33566171675769e-08	0.553333799914798
chr1	118837099	118837211	112	-	exon	Gli2	0.49995066861595	NA	0.637114659384425	1	0.722291034815987	0.897822341608845	0.439878936135872	0.675393772672343	-0.310282560627732	-0.712765321716446	1.0390893429153e-09	6.33566171675769e-08	0.402482761088714
chr1	119053954	119054116	162	-	utr5*	Gli2	0.922194545466298	NA	0.928592064448928	1	0.768293020793456	0.919328312068438	0.15623070092272	0.492483189539001	-0.155289773525408	-0.712765321716446	1.0390893429153e-09	6.33566171675769e-08	0.557475548191038
chr1	119416624	119416731	107	-	utr3	Inhbb	0.252754441529371	NA	0.253652719932604	1	0.191593992131864	0.469644479063193	0.473609572784983	0.691773891621767	-0.201480539174941	-1.47805039248323	2.49910943573169e-17	5.40486859732149e-15	1.27656985330829
chr1	119416823	119417184	361	-	utr3	Inhbb	0.472373667044475	0.820706275287691	0.72729923709486	1	0.583345226555026	0.821939836405817	0.324934485513389	0.604417380560837	-1.06182073371781	-1.47805039248323	2.49910943573169e-17	5.40486859732149e-15	0.416229658765421
chr1	119417262	119417409	147	-	utr3	Inhbb	0.805136655824592	NA	0.929759122242935	1	0.812240566628714	0.938827817971208	0.149586317948042	0.490274007513532	-1.35506757491931	-1.47805039248323	2.49910943573169e-17	5.40486859732149e-15	0.122982817563916
chr1	119417590	119417697	107	-	exon	Inhbb	0.0778781711693201	NA	0.04814427105303	1	0.0603260154586075	0.238707581571539	0.0574583445565608	0.431687462923672	-0.396916777129805	-1.47805039248323	2.49910943573169e-17	5.40486859732149e-15	1.08113361535343
chr1	119417739	119417938	199	-	exon	Inhbb	0.203944350264574	NA	0.23231228837084	1	0.133834221472838	0.38465263592113	0.717104022248856	0.836347738619868	-0.628234531550024	-1.47805039248323	2.49910943573169e-17	5.40486859732149e-15	0.849815860933206
chr1	119471486	119471746	260	-	utr3	Ralb	0.373359285498206	0.760915977788941	0.632470083023359	1	0.416202847326878	0.698667588236649	0.241657963424786	0.548517908243252	0.315699843158555	0.0980230419783694	0.330142462739581	0.611235699620061	0.217676801180185
chr1	119527211	119527431	220	+	exon	Tmem185b	0.769683043644635	0.940375841183301	0.812543948105708	1	0.860646775932986	0.96051056705496	0.314252091027018	0.59693540262314	-0.0872192212111019	-0.2363461641071	0.150526089474363	0.394452288956418	0.149126942895998
chr1	119527502	119527921	419	+	utr3	Tmem185b	0.794674614114827	0.949384714878436	0.268402433505608	1	0.197284460731383	0.476453461588727	0.388600630755334	0.642689810954061	-0.149434718664303	-0.2363461641071	0.150526089474363	0.394452288956418	0.0869114454427973
chr1	119548824	119549011	187	-	utr3	Epb41l5	0.297595490873093	NA	0.0597758609492049	1	0.0183246561695123	0.112090726447285	0.186201594335918	0.512190047135792	-0.761458851085419	0.113180265042065	0.345298087973431	0.626066826007984	-0.874639116127484
chr1	119659168	119659331	163	-	utr3	Ptpn4	0.118009949608104	NA	0.0395772830780446	1	0.0466205743563959	0.201913151342262	0.0260357424012257	0.419833334662716	-2.3373228418002	-0.0582678538658428	0.590784915728234	0.811019429558743	-2.27905498793435
chr1	119659564	119659856	292	-	utr3	Ptpn4	0.419947040814099	NA	0.567445517324131	1	0.522960154080466	0.780855290178363	0.519351647770928	0.71907793164254	0.141173339884967	-0.0582678538658428	0.590784915728234	0.811019429558743	0.199441193750809
chr1	120067586	120067763	177	-	utr3	Tmem37	0.437933019164211	NA	0.196589556363973	1	0.0621842190567063	0.24367677093962	0.34273588666108	0.615410454935022	-0.554828137249422	-0.0520945652040777	0.849174407363712	0.939187307132042	-0.502733572045344
chr1	121501242	121501464	222	+	utr3	Ccdc93	0.685540367841659	NA	0.868220906697459	1	0.83775361243697	0.950165476638839	0.468698566592215	0.689445646671103	0.0760242365460553	-0.153167300864501	0.319358059901448	0.601546904310994	0.229191537410557
chr1	121553851	121554013	162	-	utr3	Ddx18	0.109050073992816	0.461395296597778	0.00822837284477857	1	0.00107999985505585	0.0169519267714863	0.060486797438482	0.43308090055533	-0.279881129783256	0.19076399737394	0.0261663449130777	0.125264612275785	-0.470645127157197
chr1	122602968	122603129	161	+	intergenic	NA	0.921035711856203	0.983638152992549	0.81183981314778	1	0.609431743551556	0.836727562568167	0.164145687446808	0.497319632542673	0.369513577553566	NA	NA	NA	NA
chr1	125435331	125435453	122	-	utr5	Actr3	0.00427250120422488	NA	0.00372793918912701	1	0.00122992131671988	0.0185444366369755	0.228861337700659	0.540306623172574	1.36511620744124	-0.0535079829741121	0.49657030143038	0.750321625947132	1.41862419041535
chr1	125435501	125435650	149	-	utr5	Actr3	0.00144393305462144	NA	0.000489892307035478	1	1.73609826035451e-05	0.000819322639003306	0.0437651077587354	0.430568662119399	1.81198909323069	-0.0535079829741121	0.49657030143038	0.750321625947132	1.86549707620481
chr1	127482711	127482875	164	+	utr3	Mgat5	0.733198183522922	NA	0.516172484478514	1	0.708950998753133	0.889956355619574	0.190791804582373	0.514165455695431	-0.569192131254351	-0.235370647194351	0.215679359529499	0.483464416946314	-0.33382148406
chr1	127802413	127802965	552	+	exon	Ccnt2	0.100228119037741	0.443137042672531	0.270215575907328	1	0.158361248232845	0.420059559931511	0.905790884819809	0.945527342570143	0.32511769091015	-0.0470153829288989	0.52708280987989	0.771046251290304	0.372133073839049
chr1	127803319	127803872	553	+	utr3	Ccnt2	0.00969106465195001	0.124162344746973	0.0528284170818702	1	0.00701179345020748	0.0594805102864215	0.920149449837123	0.954533698035902	0.630585684447381	-0.0470153829288989	0.52708280987989	0.771046251290304	0.67760106737628
chr1	127976372	127976520	148	-	exon	Zranb3	0.438315561274459	NA	0.634124475274863	1	0.639089195554204	0.854654277005424	0.484026987538701	0.696506236796904	0.384829694068874	0.213692435906782	0.0455717464957269	0.18292275131784	0.171137258162092
chr1	128038969	128039086	117	+	exon	Rpl28-ps1	0.0240987514309699	0.20952124296278	0.0723404150465115	1	0.00923274514533535	0.0710805904119945	0.165199555015102	0.497637297851875	1.09988042853759	0.316406026757169	0.0556994404669594	0.209340384671913	0.783474401780418
chr1	128236771	128236942	171	+	utr3	R3hdm1	0.721582047895674	0.921970438266701	0.319151378261273	1	0.197965879378539	0.477476626771784	0.0380321559251254	0.430568662119399	0.0938480634811901	0.156511718936839	0.0550674469920955	0.207995351498352	-0.0626636554556489
chr1	128260842	128260958	116	+	exon	Ubxn4	0.229897441268853	NA	0.32028870548792	1	0.198268476394358	0.477476626771784	0.891538028906995	0.937283390010042	0.972868561896213	0.177708900533531	0.0630763489452289	0.228392569961277	0.795159661362682
chr1	128262862	128262987	125	+	exon	Ubxn4	0.39281485180031	0.773185611014851	0.592251858543534	1	0.481650722928762	0.752107408021455	0.595043065827404	0.766850512104895	0.532202262090186	0.177708900533531	0.0630763489452289	0.228392569961277	0.354493361556655
chr1	128276975	128277167	192	+	utr3	Ubxn4	0.121142323561802	0.488771669128579	0.0121706147686502	1	0.00245459771040059	0.0290063182447068	0.100936747721731	0.456680947109341	-0.473139589126265	0.177708900533531	0.0630763489452289	0.228392569961277	-0.650848489659796
chr1	128331684	128331931	247	-	utr3	Mcm6	6.20566964670329e-05	0.00573289560388208	5.77632870294594e-08	0.000816484062161408	8.1817500255736e-06	0.000448981460705702	0.0533097461077222	0.430568662119399	-1.39845534298034	-0.0555940658677366	0.343602912430872	0.625130039863002	-1.3428612771126
chr1	128588675	128588860	185	-	utr3	Cxcr4	0.149083721177622	NA	0.133893844361312	1	0.113793803586053	0.349477802857123	0.892422852643763	0.937594176663841	0.169671881766648	-0.557686078841851	0.0844165472974819	0.27257254752526	0.727357960608498
chr1	130690657	130690852	195	-	utr3	Pfkfb2	0.705184696379807	NA	0.96652538661012	1	0.955308715920668	0.987964111191587	0.766662103734136	0.864089712947038	0.364698681516528	0.0767572157793069	0.746195724223123	0.89446561360711	0.287941465737221
chr1	130718934	130719145	211	-	utr5	Pfkfb2	0.536965296791555	NA	0.725344422916514	1	0.734666460349566	0.903527427521643	0.382230471980831	0.638388465530801	0.468500029658088	0.0767572157793069	0.746195724223123	0.89446561360711	0.391742813878781
chr1	130719351	130719635	284	+	utr3	Yod1	0.978993147958582	NA	0.796249417157099	1	0.948585929351586	0.987964111191587	0.283116434923563	0.574922903850803	-0.25325215022056	-0.319297968898355	0.0602613006540691	0.220893409643928	0.0660458186777947
chr1	131128394	131128675	281	-	utr3	Dyrk3	0.420447793630008	0.786383301853931	0.813991641610903	1	0.660832859422206	0.868232333305456	0.692174607965826	0.822960035235149	0.033754534681846	-0.231252125664432	0.0280991141907633	0.131295826759304	0.265006660346278
chr1	131128761	131129262	501	-	exon	Dyrk3	0.481674986105784	0.824289159397135	0.122946261543498	1	0.0465476472147702	0.20176777426245	0.203191261918262	0.522101975723911	-0.383395206197851	-0.231252125664432	0.0280991141907633	0.131295826759304	-0.152143080533419
chr1	131129474	131129820	346	-	exon	Dyrk3	0.907321219223566	0.979786181968464	0.372924723956124	1	0.500256778840496	0.765938734164998	0.33988023159648	0.61301851586655	-0.246798665188999	-0.231252125664432	0.0280991141907633	0.131295826759304	-0.015546539524567
chr1	131286620	131286802	182	-	utr3	Srgap2	0.482421458519715	0.825111098725193	0.151883951274645	1	0.0976741393799416	0.317609201961693	0.383561707654669	0.639404999055082	-0.143042480369863	-0.119742670658185	0.178350097448639	0.432798762186263	-0.0232998097116777
chr1	131525341	131525448	107	-	utr5	Srgap2	0.0187487786820034	NA	0.000622281359644252	1	0.00138459601669107	0.0199624342202771	0.0207337881069392	0.419833334662716	-2.97061975471627	-0.119742670658185	0.178350097448639	0.432798762186263	-2.85087708405808
chr1	131528440	131528589	149	+	utr5	Fam72a	0.826537698613203	NA	0.943418861560041	1	0.912605014605235	0.983145628289446	0.557803654752988	0.742265925428706	0.60654763903082	0.0726679834772652	0.728511271553399	0.88748402160793	0.533879655553555
chr1	131816093	131816202	109	+	utr3	Pm20d1	0.882840137957279	NA	0.922493973394444	1	0.953195483920911	0.987964111191587	0.341854556690504	0.614826960344168	-0.277526018413631	-0.279900460252693	0.240661098386075	0.515293500920348	0.00237444183906232
chr1	131830590	131830759	169	+	utr5	Slc41a1	0.215138193336775	NA	0.285483003748151	1	0.210288950654229	0.492401351611972	0.352505322976169	0.621468952059573	0.385778012868903	-0.401214528725271	0.000217170404000991	0.00317571025465261	0.786992541594174
chr1	131830881	131831006	125	+	exon	Slc41a1	0.850624400694796	NA	0.950805851318589	1	0.937036190749754	0.987756562328569	0.320827619585842	0.602067622745341	0.102313169509532	-0.401214528725271	0.000217170404000991	0.00317571025465261	0.503527698234803
chr1	131910534	131910672	138	+	utr5	Nucks1	6.4148452058363e-07	0.000300257521267844	4.48008785666851e-08	0.000633350020297227	2.42734205455001e-14	1.56210494583269e-11	0.219143476208668	0.533913456914992	1.63121808506972	-0.00254425402814939	0.964301478376642	0.987923724095653	1.63376233909786
chr1	131931175	131931341	166	+	utr3	Nucks1	0.403480442765383	0.776182246321114	0.0707835357418158	1	0.130789765227017	0.379496679103366	0.169891337781432	0.501213077789021	-0.695847273840375	-0.00254425402814939	0.964301478376642	0.987923724095653	-0.693303019812225
chr1	131935223	131935335	112	+	utr3	Nucks1	0.00348565090434267	0.0701225071615755	0.0156256084681601	1	0.000951887856308705	0.0153494627216613	0.365348646909148	0.628811833569136	1.45119071539709	-0.00254425402814939	0.964301478376642	0.987923724095653	1.45373496942524
chr1	131977769	131977873	104	+	exon	Slc45a3	0.544073803702276	NA	0.555520313603764	1	0.57671143066203	0.817161772949661	0.682783613829116	0.81742350791414	0.471973890194697	-0.0654258865383941	0.819457268562389	0.926578969618769	0.537399776733091
chr1	132018158	132018439	281	+	exon	Elk4	0.852042146006302	0.967209039144745	0.515588122803437	1	0.495258919938397	0.761911962239252	0.346084857554181	0.617011363501232	-0.264081307143848	-0.340291727971788	0.0179093490136811	0.0953184046332115	0.0762104208279397
chr1	132023637	132023745	108	+	utr3	Elk4	0.618666735414271	NA	0.754939414969044	1	0.767106308257913	0.918840195627372	0.614468526994334	0.777100974112174	0.314593754480026	-0.340291727971788	0.0179093490136811	0.0953184046332115	0.654885482451814
chr1	132332297	132332426	129	+	utr3	Nuak2	0.190669208128079	NA	0.220977169212617	1	0.122957272415682	0.365418642414721	0.949247162695951	0.974296167134209	0.808414367825183	-0.0351412734805949	0.844464181091488	0.937539936011246	0.843555641305777
chr1	132332655	132332982	327	+	utr3	Nuak2	0.734989928475404	NA	0.402754797523738	1	0.320010675641994	0.613917499422676	0.0804318738806167	0.443721348419479	0.138147979688032	-0.0351412734805949	0.844464181091488	0.937539936011246	0.173289253168627
chr1	132360274	132360530	256	-	exon	Tmcc2	0.728986205462189	NA	0.472570729143762	1	0.42560242806741	0.705087127365803	0.330279297446084	0.607544740619858	-0.246681039570658	-0.139858851196596	0.48955286349049	0.745754342756646	-0.106822188374061
chr1	132391239	132391375	136	-	utr5	Tmcc2	0.139373280135153	NA	0.0999284264898753	1	0.0497756744295269	0.211258269845663	0.535540725758822	0.728986212411633	1.27520085385096	-0.139858851196596	0.48955286349049	0.745754342756646	1.41505970504756
chr1	132449561	132449706	145	+	exon	Dstyk	0.593850331738503	NA	0.687567156949456	1	0.703285572149381	0.888225300419522	0.388035236789367	0.642324667656244	0.026967060444667	0.0410634600947103	0.739703727664106	0.891849709784283	-0.0140963996500433
chr1	132463449	132463569	120	+	utr3	Dstyk	0.218326632872953	NA	0.0472765560858241	1	0.110672528191395	0.343486411685135	0.0211566352905095	0.419833334662716	-0.378973227217543	0.0410634600947103	0.739703727664106	0.891849709784283	-0.420036687312253
chr1	132504126	132504351	225	+	utr3	Rbbp5	0.789828642763276	0.948048983654311	0.676286612194598	1	0.818405248584643	0.941189303018551	0.187824120079879	0.512371192681791	-0.0653383238729985	-0.177097558836938	0.0264921564958367	0.126293149535825	0.11175923496394
chr1	132504591	132504725	134	+	utr3	Rbbp5	0.768610421377219	0.939458803597057	0.799378614522854	1	0.850969565399077	0.955263295122728	0.0508225667492701	0.430568662119399	0.0662589602049281	-0.177097558836938	0.0264921564958367	0.126293149535825	0.243356519041866
chr1	132507290	132507519	229	+	utr5	Tmem81	0.705735954290798	NA	0.928165944884241	1	0.961665559462174	0.987964111191587	0.15850879991044	0.493549062927647	0.0398661265550578	-0.595440831829733	0.00817336012393484	0.0544014388755858	0.635306958384791
chr1	132507889	132508216	327	+	exon	Tmem81	0.40190182350794	NA	0.552364662180861	1	0.464492421023189	0.737996150470914	0.295892704467926	0.583164952203319	-0.276729348432761	-0.595440831829733	0.00817336012393484	0.0544014388755858	0.318711483396972
chr1	132515193	132515330	137	-	utr3	Cntn2	0.485459384744924	NA	0.359973424219275	1	0.536849625343643	0.789356838261014	0.0759002653209288	0.442130092995478	-1.94803688115046	-1.03511792903597	0.000420014186714557	0.0054842770192614	-0.91291895211449
chr1	132991804	132992177	373	-	utr3	Mdm4	0.306657836569888	0.701317482266183	0.665622791012545	1	0.366713381815861	0.657372506932003	0.106128799530127	0.46044606792328	0.345634111136995	-0.116059301992538	0.0728561293898074	0.249817551264128	0.461693413129532
chr1	133066861	133067036	175	+	exon	Pik3c2b	0.392188086597791	NA	0.16220824974993	1	0.240969516330862	0.529019446768855	0.100078170412924	0.455484269698994	-0.557213835739874	-0.278995306978246	0.104490408270989	0.312858767644177	-0.278218528761627
chr1	133132203	133132497	294	+	exon	Ppp1r15b	0.921778332714363	0.983638152992549	0.528473978520375	1	0.61436107914714	0.839101307984296	0.0551094296826375	0.430568662119399	-0.205467248695548	0.00627237242061547	0.932199799933778	0.974427537589862	-0.211739621116163
chr1	133132957	133133446	489	+	exon	Ppp1r15b	0.68362438222342	0.907800279984451	0.741658224845003	1	0.678113173661919	0.877018937855618	0.656833967913074	0.803801536484894	0.155826423039805	0.00627237242061547	0.932199799933778	0.974427537589862	0.149554050619189
chr1	133136729	133137034	305	+	utr3	Ppp1r15b	0.60443827472306	0.876768313300766	0.803069291166651	1	0.807944140010196	0.937111127667289	0.61741318405495	0.779293559761967	0.244033769756553	0.00627237242061547	0.932199799933778	0.974427537589862	0.237761397335938
chr1	133383299	133383745	446	-	utr3	Sox13	0.290739256023973	0.687042008229521	0.093955514762624	1	0.00934437766920058	0.0714659161959009	0.198696356195277	0.518892441316522	-0.420408906607245	0.392694275630426	0.00651543092263654	0.0458936335953429	-0.813103182237671
chr1	133620073	133620424	351	-	utr3	Gm38394	0.301864157823871	0.696603574267574	0.753983471507725	1	0.813639146369853	0.939523940486451	0.669729134206579	0.810290982917172	0.152908970013456	0.159451645370046	0.574938787107411	0.80161334481952	-0.00654267535658953
chr1	133620591	133620700	109	-	utr3	Gm38394	0.695978429424095	0.91347769463463	0.795335958567845	1	0.709827731543743	0.890209120639525	0.266227895937003	0.564550875649644	-0.0523605059511481	0.159451645370046	0.574938787107411	0.80161334481952	-0.211812151321194
chr1	133621179	133621636	457	-	utr3	Gm38394	0.000120623170644305	0.00861520802459693	0.00134430445557132	1	1.01434508471624e-07	1.29553694457656e-05	0.303840324609079	0.589364476752341	1.20418867331235	0.159451645370046	0.574938787107411	0.80161334481952	1.04473702794231
chr1	133626791	133627071	280	-	utr3	Gm38394	0.14516855053529	0.526460946956751	0.0302159721523137	1	0.0069991334446291	0.0594087118159825	0.24233223253134	0.549080975123683	-0.675725639588664	0.159451645370046	0.574938787107411	0.80161334481952	-0.835177284958709
chr1	133656628	133656820	192	-	utr3	Zbed6	0.54294603870295	NA	0.78161765209304	1	0.787692244953701	0.927259233728652	0.430125768197798	0.667959180754055	0.0370290816421861	NA	NA	NA	NA
chr1	133657328	133657531	203	-	utr5	Zc3h11a	0.0434509005146496	NA	0.0458120497820268	1	0.0418645436943434	0.188855185352353	0.832352019621265	0.902411154023123	0.808031031155365	0.0634215236522286	0.684468467195229	0.864638394834669	0.744609507503137
chr1	133658008	133658182	174	-	exon	Zbed6	0.239452582872063	0.647610394585807	0.37393793292984	1	0.211105901974599	0.493288885980586	0.916019188560312	0.952153619585918	0.203057014252936	NA	NA	NA	NA
chr1	133659316	133659649	333	-	utr5	Zbed6	0.397817441987972	0.774428308862314	0.578581627985561	1	0.471868705716299	0.744670340118193	0.592896272490761	0.765966367909863	0.0925987225909264	NA	NA	NA	NA
chr1	133664948	133665073	125	+	intergenic	NA	0.207825436645892	NA	0.173564125868745	1	0.233482269891249	0.519593717963262	0.772530347877888	0.867710009143605	0.194022523875902	NA	NA	NA	NA
chr1	134076553	134076714	161	-	utr3	Btg2	0.556179777333957	0.861799488643306	0.17148446664425	1	0.206550522397448	0.487878260944789	0.0247114661999016	0.419833334662716	0.0100606647380504	0.392215207849116	0.000165131496810211	0.00252439819206629	-0.382154543111065
chr1	134077025	134077391	366	-	utr3	Btg2	0.0753544690819749	0.383425271061252	0.160453308662863	1	0.0127815901368497	0.0890121756800386	0.359436582707242	0.624711900069867	1.01345484816344	0.392215207849116	0.000165131496810211	0.00252439819206629	0.621239640314322
chr1	134407915	134408036	121	+	utr3	Cyb5r1	0.651436547683397	NA	0.287857100579169	1	0.266465634940677	0.558088313705192	0.152673655563208	0.491262185332704	0.091351464812912	0.474854667220227	6.62818641415167e-07	2.17092973727778e-05	-0.383503202407315
chr1	134506171	134506529	358	+	utr3	Rabif	0.947226896267753	0.989270034994507	0.553884431394868	1	0.63160889403742	0.850201103194135	0.412981961576104	0.657136811105699	-0.187558456443731	0.052593300423151	0.637238499009196	0.8386019242601	-0.240151756866882
chr1	134625078	134625195	117	+	exon	Kdm5b	0.00320847058760997	0.0668447240225804	7.88548928617104e-05	1	0.000756830619737378	0.0131153095645554	0.117688544719406	0.468680701037043	-1.25431471335351	-0.161297392716847	0.014222147442165	0.0809696080721506	-1.09301732063666
chr1	134630529	134630776	247	+	exon	Kdm5b	0.721012309368583	0.921577903527549	0.223352954075043	1	0.0601775913582806	0.238615113524576	0.211938747309866	0.52872863993182	-0.357644982840107	-0.161297392716847	0.014222147442165	0.0809696080721506	-0.196347590123261
chr1	134631321	134631703	382	+	utr3	Kdm5b	0.401943766285368	0.776182246321114	0.0942710026928747	1	0.00268126482947502	0.0307484961935529	0.171188528606253	0.502517562686888	-0.386122190313715	-0.161297392716847	0.014222147442165	0.0809696080721506	-0.224824797596868
chr1	135253685	135254307	622	-	utr3	Elf3	0.790199390834828	0.948176496477629	0.625041404577479	1	0.346805376928927	0.639165650424336	0.558178734180837	0.74240108518781	-0.797196671088566	-0.755542532669007	8.53911753701181e-09	4.287767180901e-07	-0.041654138419559
chr1	135301557	135301833	276	-	utr3	Timm17a	0.0290675016833635	0.234534405949827	0.00116995447575674	1	0.00187603595144448	0.0243901900831505	0.0892617296730465	0.446304279844425	-0.352159017404482	0.294949863340758	0.00108322317979281	0.0114567560330857	-0.647108880745241
chr1	135382375	135382477	102	-	utr3	Ipo9	0.915001915573459	NA	0.857749535293116	1	0.739653130908751	0.905466809324892	0.14252587297792	0.485732786241614	-0.104978653966185	0.089511934727743	0.174905387902306	0.427880671318234	-0.194490588693928
chr1	135383083	135383342	259	-	utr3	Ipo9	0.639689400135618	NA	0.31325171624907	1	0.200877737600482	0.480816062374916	0.0652837717006848	0.437518305789548	-0.381305509913554	0.089511934727743	0.174905387902306	0.427880671318234	-0.470817444641297
chr1	135385038	135385320	282	-	utr3	Ipo9	0.412441357791834	0.781452459194995	0.914548280243599	1	0.856809442757221	0.958570374599505	0.468115998812598	0.689249342527311	0.386906734333037	0.089511934727743	0.174905387902306	0.427880671318234	0.297394799605294
chr1	135441020	135441388	368	-	utr3	Nav1	0.553688280453167	0.860978202052607	0.187790960120096	1	0.125592935220454	0.371065270628377	0.079009772685936	0.443721348419479	-0.343626108312157	-0.0264820607273124	0.803512400320283	0.919742906769562	-0.317144047584844
chr1	135441471	135441574	103	-	utr3	Nav1	0.622427454140069	NA	0.708064124776647	1	0.672373768067537	0.873505946806771	0.661718078382901	0.806098781370192	0.00808047619687768	-0.0264820607273124	0.803512400320283	0.919742906769562	0.0345625369241901
chr1	135751195	135751295	100	+	utr3	Csrp1	0.4990179763634	0.836774065484829	0.173521288022322	1	0.293961236948517	0.58942121409391	0.0316208256098838	0.419833334662716	0.392508550181553	0.552552519870621	1.15433986520433e-09	6.97609463670831e-08	-0.160043969689068
chr1	135766180	135766280	100	+	utr5	Phlda3	0.203023693022284	NA	0.187119435090465	1	0.0997962033225697	0.321686995960331	0.916072438763337	0.952153619585918	1.43934784180826	0.33249347512533	0.00131525119280269	0.0134761446296318	1.10685436668293
chr1	135766776	135766928	152	+	utr3	Phlda3	0.489879225077023	0.829180819495125	0.862261733662038	1	0.988974235093127	0.990863861046528	0.659531315072018	0.805130682631308	0.738606053512934	0.33249347512533	0.00131525119280269	0.0134761446296318	0.406112578387604
chr1	135768560	135769009	449	+	utr3	Phlda3	0.59297683580777	0.871925891322915	0.158066405327401	1	0.0452181128103778	0.19782750333471	0.337023492944456	0.61113698462108	0.0512850950158293	0.33249347512533	0.00131525119280269	0.0134761446296318	-0.2812083801095
chr1	135827470	135827748	278	+	exon	Lad1	0.601962925532078	NA	0.874057426841999	1	0.936531149654514	0.987665401624477	0.367811185153237	0.629758224622025	0.60638798264789	0.40882624871505	0.0190053088486817	0.0995883698468747	0.19756173393284
chr1	136034358	136034495	137	+	utr3	Tmem9	0.748218513362852	0.934548825135306	0.357748693452653	1	0.365083902993732	0.655696803068026	0.0851007917962792	0.445172982566462	-0.168631511449281	0.056475342305378	0.693730762431017	0.869123623789082	-0.225106853754659
chr1	136176944	136177156	212	+	utr3	Kif21b	0.964645269110802	NA	0.611863760711684	1	0.637577453731014	0.853277397667426	0.169017568588436	0.500618932539044	-1.02360423922351	-0.274862432673769	0.0238142814417531	0.117548050571545	-0.748741806549738
chr1	136215842	136215942	100	-	exon	Inava	0.632362402916135	NA	0.786784757716077	1	0.739807608548588	0.905466809324892	0.604431835487883	0.771714845958829	0.81019109047837	0.517618030843628	0.00582354674402545	0.0423299635071312	0.292573059634742
chr1	136270455	136271079	624	-	utr3	Camsap2	0.730324235753402	0.926808667956321	0.746818060547065	1	0.618599740854109	0.841804606979285	0.377771733193226	0.635439253718628	0.167060037312358	-0.0441152482679324	0.659155236109145	0.850425626427114	0.21117528558029
chr1	136280383	136280681	298	-	exon	Camsap2	0.656210724481047	NA	0.98819979740443	1	0.978574292813555	0.988654056560143	0.506650078604383	0.711885391696805	0.184636531283894	-0.0441152482679324	0.659155236109145	0.850425626427114	0.228751779551826
chr1	136280749	136280849	100	-	exon	Camsap2	0.755631286772499	NA	0.570912716684758	1	0.573536181359755	0.815191773485735	0.0946563705016914	0.451901486374411	0.0811287445223083	-0.0441152482679324	0.659155236109145	0.850425626427114	0.125243992790241
chr1	136281153	136281318	165	-	exon	Camsap2	0.902882368447221	NA	0.860183931551066	1	0.932805628330864	0.987373376076067	0.703295193380487	0.829149250385622	-0.0982934217461897	-0.0441152482679324	0.659155236109145	0.850425626427114	-0.0541781734782573
chr1	136417117	136417430	313	+	exon	Ddx59	0.969428019277224	0.99595465662063	0.515853142434612	1	0.552221189424613	0.801035729578662	0.151445607890077	0.490397687774942	0.168938640442949	0.310105392946624	0.0332823350645597	0.147022960824148	-0.141166752503675
chr1	136439920	136440056	136	+	utr3	Ddx59	0.684777859706153	NA	0.964541472693728	1	0.87867267829273	0.96998553650177	0.213898781790208	0.530150077128735	0.661767276195841	0.310105392946624	0.0332823350645597	0.147022960824148	0.351661883249217
chr1	136468178	136469011	833	+	exon	Kif14	0.722203902821288	0.922429252630209	0.321262682085675	1	0.309237859174918	0.605140236378507	0.198663974423437	0.518892441316522	-0.191725833613163	-0.204931934788052	0.0257473415573555	0.123866569563354	0.0132061011748885
chr1	136527311	136527718	407	+	utr3	Kif14	0.286467995760214	0.686876068507405	0.0401641281231814	1	0.0333238466050257	0.164723323135119	0.0901195417066822	0.446591694603853	-0.405576019197269	-0.204931934788052	0.0257473415573555	0.123866569563354	-0.200644084409217
chr1	136625510	136625675	165	+	exon	Zfp281	0.0463458475174309	NA	0.0704663572308867	1	0.00180912746614757	0.0240277923693409	0.603372324824803	0.771268834059682	1.29558226167273	0.110133851402904	0.12693505117677	0.354028778634331	1.18544841026982
chr1	136625758	136626020	262	+	exon	Zfp281	0.420859338375742	0.786652404080661	0.708894722516174	1	0.681921339611643	0.878520119419812	0.776046355768001	0.869176829757405	0.449083288307348	0.110133851402904	0.12693505117677	0.354028778634331	0.338949436904444
chr1	136626184	136626743	559	+	exon	Zfp281	0.68688559835958	0.909019288209128	0.692634205414131	1	0.490853966687528	0.759509339930276	0.617974784311509	0.779884109196702	0.210556371922981	0.110133851402904	0.12693505117677	0.354028778634331	0.100422520520077
chr1	136627317	136627447	130	+	exon	Zfp281	0.0613704622481807	0.35017614976535	0.119616556209625	1	0.0786188877616798	0.278044550206435	0.565489966402157	0.747352057206516	1.06233619560309	0.110133851402904	0.12693505117677	0.354028778634331	0.952202344200183
chr1	136627540	136628028	488	+	utr3	Zfp281	0.764419730450507	0.939310771108945	0.561073961303231	1	0.456894397915219	0.731837412114908	0.528241498264452	0.724694101979468	0.121407533985605	0.110133851402904	0.12693505117677	0.354028778634331	0.0112736825827001
chr1	136628268	136628369	101	+	utr3	Zfp281	0.265816153109145	0.67352652027142	0.482154612604322	1	0.493369760785292	0.76107311758533	0.835810178349794	0.90449956512499	0.541261859401982	0.110133851402904	0.12693505117677	0.354028778634331	0.431128007999078
chr1	136676121	136676221	100	+	intron	Gm19705	0.144374137003539	NA	0.0992656813192976	1	0.0762708453912063	0.273170409574677	0.351819536922083	0.621128714604075	1.22269985773084	-0.0573858683550002	0.828241104001923	0.930732022252614	1.28008572608584
chr1	136709380	136709481	101	+	intron	Platr22	0.857859296848457	NA	0.945649897203095	1	0.941054622061141	0.987964111191587	0.239314944443578	0.547166988867576	0.494480575552301	-0.185271848359846	0.438162860589953	0.707044937374478	0.679752423912146
chr1	136725172	136725388	216	+	exon	Platr22	0.100455744518713	NA	0.0120159654015129	1	0.000791508891029656	0.013550402514145	0.00352821517409152	0.419833334662716	-0.783540491905272	-0.185271848359846	0.438162860589953	0.707044937374478	-0.598268643545426
chr1	136725585	136725957	372	+	exon	Platr22	0.885868759474222	NA	0.617723757858038	1	0.664564927198402	0.86938728958241	0.352110490247716	0.621438584009868	-0.446909127380793	-0.185271848359846	0.438162860589953	0.707044937374478	-0.261637279020947
chr1	136726005	136726159	154	+	exon	Platr22	0.414543973586578	NA	0.157231429279314	1	0.170556721424943	0.437849875237416	0.144289949105156	0.487090390899092	-1.26000789833015	-0.185271848359846	0.438162860589953	0.707044937374478	-1.0747360499703
chr1	136845037	136845626	589	-	utr3	Nr5a2	0.959086989750837	0.991328884607746	0.427025133928683	1	0.267386610054709	0.559317831072684	0.480615278560443	0.695554142506982	0.079348048212202	0.17021088995184	0.0457390738391585	0.183036703924766	-0.0908628417396381
chr1	136940541	136940651	110	-	exon	Nr5a2	0.143982954214983	NA	0.0493943674172407	1	0.0389782330837574	0.18093737256583	0.144205757989889	0.486974879858247	-0.937663969647437	0.17021088995184	0.0457390738391585	0.183036703924766	-1.10787485959928
chr1	136940756	136941003	247	-	exon	Nr5a2	0.440669714839554	0.799073726568714	0.730958800098941	1	0.49102268158323	0.759687370326234	0.183252069940744	0.509849585007088	0.622477930768064	0.17021088995184	0.0457390738391585	0.183036703924766	0.452267040816224
chr1	137091040	137091151	111	+	intergenic	NA	0.00357153711386043	NA	0.00319989356009881	1	1.4019541293668e-07	1.72598839683262e-05	0.0707659973320007	0.442130092995478	2.03333279270988	NA	NA	NA	NA
chr1	139170194	139170352	158	+	utr3	Dennd1b	0.5497136757932	NA	0.668716007280372	1	0.619473335408363	0.842669435310492	0.239110830749014	0.547166988867576	0.000653682988130137	0.0421784155211179	0.68583836792142	0.865212139432649	-0.0415247325329878
chr1	139170591	139170835	244	+	utr3	Dennd1b	0.743024834560896	NA	0.532781588138868	1	0.451586496503679	0.727533183602536	0.33102066788945	0.608040983697346	-0.538414048752622	0.0421784155211179	0.68583836792142	0.865212139432649	-0.58059246427374
chr1	139423654	139423818	164	+	exon	Zbtb41	0.774462539059511	NA	0.994337393310143	1	0.961286140102473	0.987964111191587	0.508447708121906	0.712789435963872	0.199325179993173	0.297549514007112	0.00874505999244311	0.0572521424577619	-0.098224334013939
chr1	139423936	139424083	147	+	exon	Zbtb41	0.824961685247484	NA	0.578330605528873	1	0.527236392063351	0.783686387279047	0.485788305613851	0.69754470901429	-0.335272220864137	0.297549514007112	0.00874505999244311	0.0572521424577619	-0.632821734871249
chr1	139447072	139447527	455	+	utr3	Zbtb41	0.734879670943106	0.929175065348345	0.306558365325944	1	0.29117574849545	0.586197048546506	0.385337516064695	0.640683432813658	0.128705927964502	0.297549514007112	0.00874505999244311	0.0572521424577619	-0.16884358604261
chr1	139451821	139452008	187	+	utr3	Zbtb41	0.898508668086308	NA	0.603634680947044	1	0.707442058461851	0.889280357249657	0.21774722014606	0.533004059512187	0.163602951648643	0.297549514007112	0.00874505999244311	0.0572521424577619	-0.133946562358469
chr1	139457086	139457216	130	+	exon	Aspm	0.719547216337449	NA	0.922013112153381	1	0.949056576253478	0.987964111191587	0.630438143354044	0.78749059963329	0.129754343225251	-0.159390582929754	0.0668407530064107	0.236022782247699	0.289144926155005
chr1	139479787	139479890	103	+	exon	Aspm	0.608295933623647	NA	0.862053636464762	1	0.903429512922948	0.980226562339277	0.197377894871481	0.518455702335887	0.256807315752787	-0.159390582929754	0.0668407530064107	0.236022782247699	0.416197898682541
chr1	139479986	139480263	277	+	exon	Aspm	0.866275624130392	0.970543565460158	0.716415850470816	1	0.912169683028613	0.982980728315239	0.113419158065196	0.466548085865629	-0.0100713021144567	-0.159390582929754	0.0668407530064107	0.236022782247699	0.149319280815297
chr1	139480709	139481036	327	+	exon	Aspm	0.970173532579696	0.996250312644883	0.570220470974458	1	0.353091113335284	0.645209185143168	0.0551987172223725	0.430568662119399	-0.212356460132648	-0.159390582929754	0.0668407530064107	0.236022782247699	-0.0529658772028941
chr1	143093199	143093316	117	+	intergenic	NA	0.889464621286026	0.976075508916723	0.563933857680891	1	0.646925233408602	0.85969283410916	0.176422637532882	0.504472525713754	0.409783923484665	NA	NA	NA	NA
chr1	143608364	143608472	108	-	utr3	Cdc73	3.8675975464579e-06	0.00117961574634227	1.79943375968941e-09	2.54583888320858e-05	1.33974322240144e-07	1.66386706515436e-05	0.0107502282973538	0.419833334662716	-2.19923656923578	0.0623748606041964	0.384775028117675	0.661671439114591	-2.26161142983998
chr1	143757456	143757618	162	-	utr3	Trove2	0.37097688878626	NA	0.199118659379944	1	0.0817561824067819	0.285240027233913	0.181437825375576	0.508789481170849	-0.663070201958896	0.194538732950289	0.0193850534236181	0.1010538395648	-0.857608934909185
chr1	143770508	143770836	328	-	exon	Trove2	0.374765279981276	NA	0.571422498769962	1	0.489168154864909	0.757874221673471	0.442785703223462	0.677099649769412	0.38315201267712	0.194538732950289	0.0193850534236181	0.1010538395648	0.188613279726831
chr1	143806766	143806880	114	+	utr3	Uchl5	0.327670469566052	0.718326998488667	0.112127167749344	1	0.0671191124023949	0.253970813814787	0.0531051646857271	0.430568662119399	-0.663182071728668	-0.102975286050368	0.236489758857462	0.510010302319698	-0.560206785678301
chr1	150439243	150439358	115	+	exon	Tpr	0.00906916875197126	0.119914564609398	0.0142508747758145	1	0.00478881696874759	0.0455952055437312	0.0994930382310605	0.455389931176162	1.00595931253827	-0.146532926095181	0.0245528490742289	0.11985089801852	1.15249223863345
chr1	150440084	150440279	195	+	utr3	Tpr	0.00160861189536824	0.0435927694653177	0.00270960286618109	1	7.95001263931555e-05	0.00259346264855829	0.546433617683952	0.73552571483842	0.819245231376499	-0.146532926095181	0.0245528490742289	0.11985089801852	0.96577815747168
chr1	151361573	151361692	119	+	utr3	Ivns1abp	0.90468348264659	0.979246623822308	0.492392065589306	1	0.56418127968522	0.808878841294517	0.0582591951383127	0.432500135676894	-0.0967639483228621	0.0565350638717388	0.354548708076234	0.634323585918942	-0.153299012194601
chr1	151368012	151368121	109	-	utr3	Swt1	0.190273725557691	NA	0.0794381701572935	1	0.0669920748796546	0.253834990379487	0.362024639584452	0.626288471069974	-0.532371731172368	0.192043864538955	0.0347400607905106	0.15151611053534	-0.724415595711323
chr1	151410776	151410928	152	-	exon	Swt1	0.0796970684567856	NA	0.0090623871121136	1	0.0267788682785424	0.144048334759728	0.0421795523072286	0.430568662119399	-0.925781693288023	0.192043864538955	0.0347400607905106	0.15151611053534	-1.11782555782698
chr1	151411063	151411386	323	-	exon	Swt1	0.762133734802831	0.939039813131773	0.760048878980168	1	0.833391702172244	0.947869946645683	0.529798625522211	0.726110892911684	0.213054696865208	0.192043864538955	0.0347400607905106	0.15151611053534	0.0210108323262533
chr1	151471215	151471336	121	-	utr3	Rnf2	0.0144188063328161	0.157956908809025	0.000261448111924885	1	0.00136248280211168	0.0197698150790733	0.0141473132883604	0.419833334662716	-0.895482950191288	0.0691569583133526	0.3830049431514	0.659990097598009	-0.964639908504641
chr1	151717663	151717925	262	+	utr3	Fam129a	0.754423369810297	NA	0.97412793241084	1	0.872780606582965	0.967004075920441	0.854162844743416	0.915183710903381	-0.166823309024916	-0.174809491046202	0.11052508495193	0.32435655278776	0.00798618202128668
chr1	151818429	151819087	658	+	utr3	Edem3	0.55385080581265	0.860978202052607	0.97171586666537	1	0.985629211105974	0.989613387053286	0.636989753194731	0.791235385658098	0.0368617341568081	-0.211969300809893	0.0429846494923471	0.175906782411406	0.248831034966702
chr1	151893089	151893293	204	-	utr3	1700025G04Rik	0.367023104429574	NA	0.511620270831385	1	0.49960578729003	0.765190257080511	0.729708811586371	0.8431707192046	0.899356124792948	0.316319854396865	0.066365653671954	0.235310502940433	0.583036270396083
chr1	152766655	152766798	143	+	utr5	Arpc5	0.125800153322039	NA	0.183407352864947	1	0.0727115107955228	0.266145183516808	0.230548934246494	0.5416635173489	1.14348573651694	0.25885175602313	0.00323958033241174	0.0269629422182081	0.884633980493814
chr1	152775289	152775394	105	+	utr3	Arpc5	0.255200752450353	0.664601069344929	0.0504736748443124	1	0.0422042159576755	0.189510716628218	0.0130044414561648	0.419833334662716	-0.108546142437283	0.25885175602313	0.00323958033241174	0.0269629422182081	-0.367397898460412
chr1	152839153	152839261	108	-	utr3	Smg7	0.119030405604585	0.485033359111894	0.0122432417869529	1	0.0127620948870674	0.0889201473479827	0.128338642159743	0.474979228240034	-0.983016695082628	-0.0493016681797128	0.485557809991417	0.743636305097867	-0.933715026902915
chr1	152848601	152848773	172	-	exon	Smg7	0.279879696388224	NA	0.0669990479683372	1	0.0748521721548773	0.270461923593579	0.274619463079604	0.570572450856013	-0.897400391137754	-0.0493016681797128	0.485557809991417	0.743636305097867	-0.848098722958041
chr1	153097883	153098014	131	+	intron	Nmnat2	0.96361412942837	NA	0.785151308320871	1	0.86721685769393	0.964119063308257	0.24429684280551	0.550660730640633	0.899619729631969	0.258622702568504	0.0320506371764245	0.143195159488258	0.640997027063465
chr1	153123831	153124030	199	-	utr3	Lamc2	0.0803668245988053	NA	0.00464557068711896	1	0.011220088916813	0.0810989590910694	0.0654846947701927	0.437518305789548	-0.524281419372015	0.706395449448366	1.06860149413364e-08	5.24998532621485e-07	-1.23067686882038
chr1	153219548	153219662	114	-	utr3	Lamc1	0.0422769462139272	0.285959960855475	0.00134155678432166	1	0.00182520544358748	0.0240623600272186	0.0350075066903077	0.422897849591618	-0.89934304827378	-0.012205786668585	0.839177224516694	0.935384795450866	-0.887137261605195
chr1	153221059	153221281	222	-	utr3	Lamc1	0.671410901756627	0.903802814368678	0.847476868370869	1	0.9678510558599	0.987964111191587	0.02406160514319	0.419833334662716	0.343976266163624	-0.012205786668585	0.839177224516694	0.935384795450866	0.356182052832209
chr1	153221449	153221658	209	-	utr3	Lamc1	0.920743442695713	0.983638152992549	0.420731479475742	1	0.181185933601399	0.453862428862103	0.108660356532584	0.46268710481835	0.03656564385525	-0.012205786668585	0.839177224516694	0.935384795450866	0.0487714305238349
chr1	153226345	153226448	103	-	exon	Lamc1	0.281490150173201	0.685040673957034	0.466653903588416	1	0.472273516327759	0.745091201712548	0.203845524852457	0.522638618239202	0.629121374700382	-0.012205786668585	0.839177224516694	0.935384795450866	0.641327161368967
chr1	153455984	153456693	709	-	utr3	Dhx9	0.00269881440966512	0.0593992977124101	0.014863530924739	1	0.00211142292775311	0.0265013526694402	0.222818651886862	0.536461381208796	0.784473303445609	-0.0973281291364584	0.0793684706854534	0.262985884794859	0.881801432582068
chr1	153744009	153744235	226	+	utr3	Rgs16	0.307158487655939	NA	0.110508098458228	1	0.0867752636419377	0.295044232142784	0.0546393981810998	0.430568662119399	-0.733679756059033	0.264337301142506	0.517679478324548	0.764953620573047	-0.998017057201539
chr1	153908127	153908282	155	+	utr3	Glul	0.391572703642137	0.772907492907349	0.145983510955973	1	0.00593788726812292	0.053040131193744	0.438225359690822	0.674170883679524	-0.555033258006736	-0.00558908589592335	0.942422526980699	0.978061090434706	-0.549444172110812
chr1	155097648	155097929	281	-	utr3	Ier5	0.230298591996806	NA	0.337102004533599	1	0.199722774425219	0.479015365502004	0.377320156898092	0.635120970215461	0.927791937678698	0.078304388465596	0.778758042554206	0.909095446831375	0.849487549213102
chr1	155098053	155098282	229	-	utr3	Ier5	0.242994506735562	NA	0.268343379989624	1	0.124568324203492	0.368937271167676	0.828088127763896	0.899499134024953	0.463267230429546	0.078304388465596	0.778758042554206	0.909095446831375	0.38496284196395
chr1	155202239	155202454	215	+	utr3	Stx6	0.287019631558533	0.686876068507405	0.451528217675188	1	0.307889408784798	0.604004191433444	0.337343760015837	0.61113698462108	0.492501830751187	0.317862813486718	0.0289138080434545	0.133730033951067	0.174639017264469
chr1	155280451	155280563	112	-	utr3	Xpr1	0.952344080178693	NA	0.668616307366169	1	0.830200314969733	0.946298692483816	0.297536365825394	0.584422845082676	-0.618716529762903	-0.460593534006903	0.000201208248609898	0.0029805881339631	-0.158122995756
chr1	155846983	155847107	124	-	utr3	Cep350	0.305462052497511	NA	0.358353717757438	1	0.241845527462308	0.530120603469787	0.415955793777065	0.658957382599943	0.742592121193825	-0.218861448649845	0.085581711899422	0.274641687293775	0.96145356984367
chr1	155847217	155847422	205	-	utr3	Cep350	0.587005761953094	NA	0.836208404862122	1	0.850194263170262	0.955018278162851	0.52062513213198	0.719715715698011	0.152395000637635	-0.218861448649845	0.085581711899422	0.274641687293775	0.37125644928748
chr1	155848041	155848183	142	-	utr3	Cep350	0.25824972696566	NA	0.263773724950967	1	0.230826015120715	0.516685331554005	0.878027121339445	0.929143462266165	0.657672795569934	-0.218861448649845	0.085581711899422	0.274641687293775	0.876534244219779
chr1	155953413	155953513	100	-	exon	Cep350	0.690996657052655	NA	0.380130273494062	1	0.401170352044746	0.685465827208487	0.539862480860798	0.731473795962761	-0.929302060302631	-0.218861448649845	0.085581711899422	0.274641687293775	-0.710440611652785
chr1	156006775	156007356	581	-	utr3	Tor1aip1	0.312939772673308	0.707388971004281	0.0783870540437798	1	0.0572690273320278	0.231595226782876	0.124649604810167	0.472500429692728	-0.601038015560703	-0.0278071975013371	0.876680820098609	0.951804979404357	-0.573230818059366
chr1	156007465	156007651	186	-	utr3	Tor1aip1	0.389600004621051	NA	0.543771160618795	1	0.427683770189671	0.706546019150852	0.630550763669592	0.78749059963329	0.209834122798356	-0.0278071975013371	0.876680820098609	0.951804979404357	0.237641320299693
chr1	156051449	156051958	509	+	utr5	Tor1aip2	0.495968686807284	0.834458698795577	0.88562583578968	1	0.997258632580966	0.997329075374819	0.462594784079648	0.685941079208016	0.208615834825315	-0.0976483369180589	0.146464626318345	0.387827426571531	0.306264171743374
chr1	156061696	156061912	216	+	exon	Tor1aip2	0.014248005998668	NA	0.00100967019143606	1	0.000878047965396917	0.014694329898451	0.00458900349251345	0.419833334662716	-2.23251515073246	-0.0976483369180589	0.146464626318345	0.387827426571531	-2.1348668138144
chr1	156064999	156065944	945	+	utr3	Tor1aip2	0.764502945611644	0.939310771108945	0.665967369163508	1	0.680738469972884	0.878049161971537	0.397600074257078	0.648378467096488	-0.0975057987945379	-0.0976483369180589	0.146464626318345	0.387827426571531	0.000142538123521024
chr1	156066216	156066336	120	+	utr3	Tor1aip2	0.681158223252015	NA	0.336948223762763	1	0.432176015110932	0.710378888967639	0.290865315755467	0.579112802765562	-0.16602628532388	-0.0976483369180589	0.146464626318345	0.387827426571531	-0.0683779484058213
chr1	156301621	156301740	119	-	exon	Tdrd5	0.600742896262283	NA	0.713882831197298	1	0.649121848096066	0.861174225173588	0.720699597183755	0.838427682574166	0.496386601656734	0.40359809749225	0.0215932862255978	0.109351539958923	0.0927885041644834
chr1	156366440	156366565	125	+	utr3	Gm2000	0.871395227183728	0.973789423918575	0.588812455831512	1	0.313294038961778	0.608474149757369	0.0130278184130204	0.419833334662716	0.138299175477792	0.289398871997523	0.153251975405533	0.398916615225609	-0.151099696519731
chr1	156525561	156525687	126	+	utr3	Gm10031	0.178242845897639	NA	0.294890656372291	1	0.0383413835859983	0.179154227330219	0.152962539777347	0.491521479384402	1.12375372563638	-0.398093240243656	0.175638500988166	0.428905890666257	1.52184696588004
chr1	156641440	156641877	437	+	exon	Abl2	0.353493227306907	0.7415225422533	0.545351114421335	1	0.473636548461552	0.746160704697747	0.693296264437967	0.823741582115766	0.0710757105092581	-0.158550417267464	0.040724747904858	0.169785899537408	0.229626127776722
chr1	156641967	156642342	375	+	exon	Abl2	0.331011508713842	0.721365155559795	0.488289903832338	1	0.309768396920123	0.605592510852679	0.299698690840544	0.585744625196083	0.633563098022082	-0.158550417267464	0.040724747904858	0.169785899537408	0.792113515289546
chr1	156642385	156642927	542	+	utr3	Abl2	0.698580590931783	0.913528465064639	0.886622946627945	1	0.720062824245756	0.896154137277727	0.476064455439532	0.69339229735482	-0.436447728366028	-0.158550417267464	0.040724747904858	0.169785899537408	-0.277897311098564
chr1	156653798	156653903	105	-	utr3	Tor3a	0.994760864638728	NA	0.717536683206517	1	0.688846451696266	0.881259597432801	0.189138236778258	0.51358250025059	-0.322546602039496	0.175416105055283	0.25004248544384	0.526044403295126	-0.497962707094779
chr1	156655011	156655349	338	-	utr3	Tor3a	0.49980182680854	0.837096523383293	0.213295052364855	1	0.0653390222240821	0.250221768095362	0.262958670606796	0.563115856037565	-0.341638054778902	0.175416105055283	0.25004248544384	0.526044403295126	-0.517054159834185
chr1	156655399	156655712	313	-	utr3	Tor3a	0.758050593971218	0.937746240529676	0.858096896150696	1	0.70929856700267	0.890105894464968	0.631429199853424	0.787917738995041	0.0721383019391154	0.175416105055283	0.25004248544384	0.526044403295126	-0.103277803116167
chr1	156681279	156681537	258	-	utr3	Fam20b	0.975005678476664	NA	0.562171989390116	1	0.586903336697325	0.823762767895045	0.355196430303836	0.622445133207785	-0.114721790940794	0.110861086760875	0.384743049964818	0.661671439114591	-0.225582877701669
chr1	156705845	156705983	138	-	exon	Fam20b	0.446035365903534	NA	0.152145594329376	1	0.127087022449657	0.373685994567443	0.0899637203125075	0.446382523215469	-0.323796920214261	0.110861086760875	0.384743049964818	0.661671439114591	-0.434658006975136
chr1	156808852	156809023	171	-	utr3	Ralgps2	0.464138287583479	0.814120699873003	0.140002901654636	1	0.0292474119094457	0.152077205004001	0.0465862474305396	0.430568662119399	-0.631683963827099	-0.0751444627015313	0.393346845455225	0.668705853097414	-0.556539501125568
chr1	157140529	157140729	200	-	utr3	Rasal2	0.628812648580691	NA	0.376558149649472	1	0.391543355488627	0.677708483445938	0.376092673317928	0.633970718994549	-0.601487443316	0.0460253342394898	0.720134770231215	0.884735152632719	-0.64751277755549
chr1	157157050	157157202	152	-	exon	Rasal2	0.605339319494729	NA	0.771570086098773	1	0.79856646696672	0.932235388956276	0.346342231639327	0.617040907487554	0.780695419700933	0.0460253342394898	0.720134770231215	0.884735152632719	0.734670085461443
chr1	160203439	160203637	198	-	utr3	Cacybp	0.44878031363585	0.804613623294835	0.974536313663513	1	0.990831694088819	0.99201570026378	0.1871174222726	0.512349810351039	0.242331401377168	0.14823164172665	0.0211477364769661	0.107855035400449	0.0940997596505178
chr1	161019528	161019693	165	-	utr3	Zbtb37	0.51876732854813	NA	0.613644520465983	1	0.565249955271939	0.809799565102996	0.691544890745831	0.822556713700703	0.362058939451861	-0.00158363423890319	0.990971186031145	0.997397528283963	0.363642573690764
chr1	161019772	161019917	145	-	utr3	Zbtb37	0.622686296199053	NA	0.388556684421796	1	0.535109894691109	0.788950214808405	0.111243069324517	0.465149464902756	0.349455233607663	-0.00158363423890319	0.990971186031145	0.997397528283963	0.351038867846566
chr1	161031992	161032092	100	-	exon	Zbtb37	0.324895700193055	NA	0.304571622705696	1	0.477583999757633	0.749288739937871	0.954085861013254	0.976617111282482	-0.0980030288005133	-0.00158363423890319	0.990971186031145	0.997397528283963	-0.0964193945616101
chr1	161041515	161041713	198	-	utr3	Dars2	0.0730741537581063	0.378287168776275	0.0314753975878553	1	0.00568867891570332	0.0514963657855036	0.259190553823468	0.561271676040669	-0.479230050390917	0.25877379363335	0.00550332591721785	0.0406454378586943	-0.738003844024267
chr1	161070158	161070367	209	-	utr5	Dars2	0.181123593652413	0.577609487017858	0.298281326327317	1	0.210867096649292	0.493254965542907	0.711068106259375	0.83313583887517	0.579164535110426	0.25877379363335	0.00550332591721785	0.0406454378586943	0.320390741477076
chr1	161078312	161078412	100	+	utr3	Cenpl	0.360409081993094	NA	0.274487515870421	1	0.189568962162283	0.466605939898052	0.286633900772604	0.57700170375689	-0.899193460975064	0.0276883382365493	0.83235536127535	0.932394554902178	-0.926881799211614
chr1	161083061	161083368	307	+	utr3	Cenpl	0.946266497974529	0.988975786969044	0.563550470471641	1	0.609967967511967	0.836848221492122	0.483331460811866	0.696150445064397	0.251846320135253	0.0276883382365493	0.83235536127535	0.932394554902178	0.224157981898704
chr1	161086039	161086188	149	+	utr3	Cenpl	0.32457962029095	NA	0.0627684869542187	1	0.0756610471019584	0.272036982323507	0.0846010706830711	0.445172982566462	-0.569698031681111	0.0276883382365493	0.83235536127535	0.932394554902178	-0.59738636991766
chr1	161088848	161088988	140	-	utr3	Klhl20	0.446711411548812	NA	0.618902439605747	1	0.639336755529792	0.854904588665545	0.732506317967157	0.844535278976148	-0.0923154640625829	-0.158481760063072	0.18479165314791	0.441933881753485	0.0661662960004892
chr1	161090261	161090418	157	-	utr3	Klhl20	0.211156999882963	NA	0.135194670698965	1	0.0403474630054274	0.184807072738999	0.0667961665087401	0.437881392044552	-1.150425841332	-0.158481760063072	0.18479165314791	0.441933881753485	-0.99194408126893
chr1	161109341	161109496	155	-	exon	Klhl20	0.93262321252387	NA	0.635107448744311	1	0.492937092966222	0.760930574915577	0.148719873606616	0.48960938273596	-0.120719672287854	-0.158481760063072	0.18479165314791	0.441933881753485	0.0377620877752181
chr1	161818256	161818609	353	-	utr3	Suco	0.253027493144096	0.662047396997072	0.509111019238873	1	0.387666582448834	0.674853494935521	0.597586053368885	0.768169905901277	0.528866626416878	-0.0638197520670914	0.532730865142408	0.775034754028537	0.592686378483969
chr1	161834182	161834284	102	-	exon	Suco	0.0853367739769616	NA	0.0118910379589763	1	0.0339079304295505	0.166401552520477	0.0242026115603533	0.419833334662716	-1.44607375035606	-0.0638197520670914	0.532730865142408	0.775034754028537	-1.38225399828897
chr1	161834363	161834473	110	-	exon	Suco	0.869325539024968	NA	0.900161806537494	1	0.968298459014534	0.987964111191587	0.46250688151875	0.685921941680874	-0.00145822011338926	-0.0638197520670914	0.532730865142408	0.775034754028537	0.0623615319537021
chr1	161834611	161834951	340	-	exon	Suco	0.00267854593222602	0.0591385880193675	0.00141928010512879	1	4.66751347827872e-05	0.00175751744216676	0.544670684978424	0.73497231454806	1.23968919702149	-0.0638197520670914	0.532730865142408	0.775034754028537	1.30350894908858
chr1	161881243	161881426	183	+	intergenic	NA	0.589491831765399	NA	0.793150160607183	1	0.768425507818775	0.919331446653559	0.674541349611493	0.81333302910914	0.557085143827679	NA	NA	NA	NA
chr1	161889426	161889569	143	+	intergenic	NA	0.103965062244707	NA	0.180999132652657	1	0.000974209246966947	0.0156027766047037	0.0699105521662488	0.441789056105528	0.970202390880213	NA	NA	NA	NA
chr1	161970703	161970854	151	+	exon	Pigc	0.95436287609266	NA	0.914143746456293	1	0.964407724431148	0.987964111191587	0.439303101280379	0.674961754083664	-0.133348277954842	-0.039279703864161	0.883618623246595	0.954030772782663	-0.0940685740906809
chr1	161971282	161971555	273	+	utr3	Pigc	0.694798588713408	NA	0.972354557112988	1	0.972029615549492	0.987983837773762	0.141918611496347	0.485474567661092	0.612842218158865	-0.039279703864161	0.883618623246595	0.954030772782663	0.652121922023026
chr1	162533816	162533923	107	-	utr3	Mettl13	0.748629939084776	NA	0.9774600829803	1	0.973639532929217	0.987983837773762	0.350289597947828	0.620080035977163	0.00828193731034877	-0.112133989789642	0.419954271931177	0.691607538183772	0.120415927099991
chr1	162534140	162534340	200	-	utr3	Mettl13	0.573878518864829	NA	0.365067432901804	1	0.220024545487248	0.503411039917334	0.19587241703628	0.516996373955014	-0.329532021478534	-0.112133989789642	0.419954271931177	0.691607538183772	-0.217398031688892
chr1	162672050	162672252	202	-	utr3	Prrc2c	0.391809757500778	0.773034561126479	0.734312952349024	1	0.340143795761815	0.633044735758246	0.114660670338316	0.467555533383669	0.347909201778188	0.0482598213937824	0.485437942469266	0.743536101631181	0.299649380384406
chr1	162673254	162673591	337	-	utr3	Prrc2c	0.785242928859248	0.945983288181328	0.306580744801429	1	0.045851843507458	0.199499201099751	0.527584827735719	0.724300152341951	-0.12258621507991	0.0482598213937824	0.485437942469266	0.743536101631181	-0.170846036473692
chr1	162697537	162697836	299	-	exon	Prrc2c	0.401437257585948	0.776182246321114	0.737285312564175	1	0.703020302344955	0.888225300419522	0.722606883327283	0.839749507850913	0.535527692875745	0.0482598213937824	0.485437942469266	0.743536101631181	0.487267871481962
chr1	162705211	162705460	249	-	exon	Prrc2c	0.87189090043644	0.973789423918575	0.592148164609387	1	0.341240035943161	0.633829282963598	0.498912166211504	0.706501145151278	-0.0522457977501559	0.0482598213937824	0.485437942469266	0.743536101631181	-0.100505619143938
chr1	162705543	162705698	155	-	exon	Prrc2c	0.784606267926575	0.945400173548622	0.726236511842976	1	0.739958236139223	0.905473526988688	0.396207813228178	0.647151617407077	0.0170970326232192	0.0482598213937824	0.485437942469266	0.743536101631181	-0.0311627887705631
chr1	162705878	162706100	222	-	exon	Prrc2c	0.280540838039658	0.684286760520713	0.493500160431829	1	0.452000034369947	0.727794582530325	0.603828739210498	0.77160225372679	0.378225183981032	0.0482598213937824	0.485437942469266	0.743536101631181	0.329965362587249
chr1	162706444	162706566	122	-	exon	Prrc2c	0.0804106347443277	0.396462827626352	0.153659142063741	1	0.0948116342160397	0.311593109849278	0.515359271355266	0.716814673725107	0.687585364832178	0.0482598213937824	0.485437942469266	0.743536101631181	0.639325543438396
chr1	162710269	162710592	323	-	exon	Prrc2c	0.764734012040437	0.939310771108945	0.837018100065094	1	0.533108983440984	0.78749042600246	0.570148165653258	0.750172428549384	-0.152881066805837	0.0482598213937824	0.485437942469266	0.743536101631181	-0.201140888199619
chr1	163386180	163386500	320	-	utr3	Gorab	0.484347826684166	0.826593605043638	0.178124113896534	1	0.119327539917917	0.359684758390008	0.0460588976232101	0.430568662119399	0.219692570440281	0.273458163132952	0.11957679905915	0.340139510548919	-0.0537655926926712
chr1	163952165	163952642	477	+	utr3	Scyl3	0.361831803404396	0.750222854294821	0.625720249043596	1	0.703988470504216	0.888225300419522	0.661104076714649	0.805846880596298	0.217094056057049	-0.0729633524772056	0.621125761395095	0.829197479484576	0.290057408534255
chr1	163953657	163953836	179	-	utr3	BC055324	0.09520478024802	NA	0.0145219264179898	1	0.0357459531065417	0.172065299277431	0.0279053640373896	0.419833334662716	-0.989539670680638	0.0276415170223305	0.744872541837846	0.894427605517872	-1.01718118770297
chr1	163996000	163996279	279	+	utr5	Mettl18	0.75548441918978	0.937478986767664	0.448216514677062	1	0.475288757747591	0.747142835947584	0.413036622093714	0.657136811105699	-0.149072553653117	0.078494905758091	0.679085705388611	0.861424033082349	-0.227567459411208
chr1	163996578	163997258	680	+	utr3	Mettl18	0.252031522723766	0.661377490045025	0.466038464087766	1	0.313065193064629	0.608269604754327	0.19475568130701	0.515931355166875	0.415428358941132	0.078494905758091	0.679085705388611	0.861424033082349	0.336933453183041
chr1	164256890	164256990	100	+	exon	Slc19a2	0.561949489180695	NA	0.844739846779869	1	0.80429381751386	0.935513565993154	0.570275751113016	0.750172428549384	0.239954797891123	-0.0200138671652585	0.820366932001829	0.926663377671133	0.259968665056382
chr1	164263721	164263930	209	+	utr3	Slc19a2	0.264127892698903	0.67283188270161	0.0437346588580621	1	0.0371609565925353	0.175739666312131	0.19894158335402	0.51890692626025	-0.484174534948876	-0.0200138671652585	0.820366932001829	0.926663377671133	-0.464160667783617
chr1	164280348	164280516	168	+	exon	Ccdc181	0.948052787290749	NA	0.589210705691451	1	0.605703106748838	0.83465148365116	0.472569949908988	0.691396646771876	-0.135746471167391	-0.332881283210707	0.237299599582389	0.510887251408129	0.197134812043315
chr1	164302291	164302446	155	-	exon	Blzf1	0.531649257673047	NA	0.231328780362658	1	0.295887684326888	0.591691784562157	0.00844660492881399	0.419833334662716	0.0135397446445104	0.157966636634242	0.216612847095496	0.484523135543773	-0.144426891989732
chr1	164438127	164438371	244	-	utr3	Atp1b1	0.00510313579755962	0.0882360931475793	4.32919360608607e-05	0.605784061299624	0.000103472354598269	0.00316641946869282	0.00992164981588528	0.419833334662716	-0.825257086289964	-0.0353360620410683	0.672284545102332	0.856775433144317	-0.789921024248896
chr1	164519515	164519650	135	+	intergenic	NA	0.0861629186701893	NA	0.0577100113350429	1	0.219169393640476	0.502428801030093	0.670204742298143	0.810450866198933	0.197820686077311	NA	NA	NA	NA
chr1	165178607	165178726	119	-	utr3	Sft2d2	0.365016993272943	NA	0.451806213500802	1	0.480083463113798	0.751301168427673	0.961811622495408	0.980934227869903	0.951050120804615	-0.146313150209291	0.263108431179781	0.542434122109722	1.09736327101391
chr1	165178910	165179040	130	-	utr3	Sft2d2	0.291204862337939	NA	0.085969395242547	1	0.139065028660505	0.391087917643459	0.0843048253682355	0.445172982566462	-0.982727299076377	-0.146313150209291	0.263108431179781	0.542434122109722	-0.836414148867086
chr1	165215635	165215785	150	-	utr3	Tiprl	0.681179758094415	0.907191912814839	0.212129553154284	1	0.131699448730457	0.381197106443002	0.102248641165533	0.456811695052577	-0.320933637021848	-0.0805129870394534	0.403555309695207	0.677286608480847	-0.240420649982394
chr1	165321576	165321678	102	+	exon	Gpr161	0.984808841965346	NA	0.817923688043102	1	0.903836747507391	0.980306621998727	0.425314062902543	0.665443308937364	-0.362741171897165	0.160997591082985	0.549432345265519	0.785144025679226	-0.52373876298015
chr1	165592470	165592637	167	-	utr3	Mpzl1	0.0313500201754181	0.244293553442409	0.00195213768471828	1	0.00827241160041322	0.0663573957159492	0.0226681170017287	0.419833334662716	-1.23013390683817	0.0208175163843957	0.822616933087546	0.927851147013239	-1.25095142322256
chr1	165593383	165593607	224	-	utr3	Mpzl1	0.947224945811045	0.989270034994507	0.478584675275005	1	0.395401215829459	0.681691516239894	0.524315780035522	0.722023043497742	0.0103228399508041	0.0208175163843957	0.822616933087546	0.927851147013239	-0.0104946764335916
chr1	165873991	165874098	107	-	utr3	Pou2f1	0.512995175590971	NA	0.630165072062853	1	0.531738053471016	0.786496799106002	0.737217702927319	0.847201967373781	0.25613756811783	-0.105745002115921	0.19793621892918	0.460782832475668	0.361882570233752
chr1	165875285	165875622	337	-	utr3	Pou2f1	0.656725445142549	0.898839085462952	0.913413496607419	1	0.923562247379797	0.985605171312403	0.684124479581453	0.818267667645029	0.0735418009903096	-0.105745002115921	0.19793621892918	0.460782832475668	0.179286803106231
chr1	166098356	166098647	291	-	utr3	Dusp27	0.821724927742498	NA	0.45824497310544	1	0.456419982554765	0.731387763901514	0.289763208058007	0.578301028994258	-0.610116598964728	-0.395372200297432	0.139352996287436	0.375031177003704	-0.214744398667296
chr1	166100290	166100390	100	-	exon	Dusp27	0.733012346854474	NA	0.807988928524335	1	0.890464474035421	0.974959092366677	0.296985174842501	0.584132562688067	-1.25358486054404	-0.395372200297432	0.139352996287436	0.375031177003704	-0.858212660246605
chr1	166165448	166165554	106	+	utr3	Gpa33	0.889325054212105	NA	0.546922310357555	1	0.571552876711715	0.814514068562357	0.572236209542297	0.751382013482327	0.165151035475423	-0.0723165276365832	0.598713507761684	0.816027997779969	0.237467563112006
chr1	166165874	166166491	617	+	utr3	Gpa33	0.831942421926152	0.960948289721392	0.411292631588451	1	0.297588340968382	0.593499891735506	0.344713521999507	0.616452449724519	-0.120774796505819	-0.0723165276365832	0.598713507761684	0.816027997779969	-0.0484582688692354
chr1	167152925	167153031	106	+	intergenic	NA	0.260920427698831	NA	0.419621412742908	1	0.0191100837315765	0.115426862402585	0.824016565091716	0.897072397429336	0.848336509209436	NA	NA	NA	NA
chr1	167226013	167226409	396	-	utr3	Uck2	0.224017679986066	0.632333730428584	0.0264446637343927	1	0.0130122789875688	0.0900541856367341	0.266105982087261	0.564550875649644	0.067777139244136	0.222264944638195	0.000180287161372837	0.00272084204423228	-0.154487805394059
chr1	167309353	167309453	100	+	exon	Tmco1	0.465569159629915	NA	0.660947868335679	1	0.812850125865567	0.938976386931523	0.917758948642038	0.953031479747248	0.722222324015431	0.178269853540725	0.104527434535433	0.312858767644177	0.543952470474706
chr1	169952765	169952902	137	-	utr3	Hsd17b7	0.406519597087428	NA	0.145313806627856	1	0.20108667267989	0.481153475038344	0.0767215117726423	0.442130092995478	-0.0888103256353204	0.276300466355755	0.057459884920217	0.213955045867046	-0.365110791991075
chr1	170142262	170142381	119	-	utr3	Uap1	0.39978069511976	0.775735650757041	0.0930992281787454	1	0.111119533819953	0.344176407749485	0.159937524467593	0.494626218767522	-0.0409013973597017	0.186179190109601	0.0622019566528483	0.226185922248297	-0.227080587469302
chr1	170166705	170166838	133	-	exon	Uap1	0.22374354669583	0.632333730428584	0.0465593463365638	1	0.0482313335571028	0.206989760685499	0.00495182662296567	0.419833334662716	-0.567221198256822	0.186179190109601	0.0622019566528483	0.226185922248297	-0.753400388366423
chr1	170709707	170709896	189	-	utr3	Atf6	0.453814182060802	NA	0.132942036514499	1	0.11335596101759	0.348662545315454	0.0496203654345306	0.430568662119399	-0.849600124443985	-0.219480107313946	0.02504050494495	0.121579529519419	-0.630120017130039
chr1	170874283	170874447	164	-	utr3	Dusp12	0.00450806148318804	0.0825758049713837	6.42786617918109e-05	0.897844347908015	0.0013711909456711	0.0198500218904003	0.0742388417084807	0.442130092995478	-1.44346291514461	-0.180505642305058	0.162750070147169	0.413128609055578	-1.26295727283955
chr1	170960698	170960900	202	-	utr3	Fcgr2b	0.649755623557268	NA	0.40635581940703	1	0.416279687683131	0.698667588236649	0.082220559349345	0.445172982566462	-1.50856696903104	-1.11687094751324	0.00993034366718673	0.062588202033427	-0.391696021517796
chr1	171219265	171219466	201	+	utr3	Nr1i3	0.125253166367463	NA	0.0472239362878793	1	0.0196366872779484	0.117604153333838	0.0229096419269929	0.419833334662716	-0.891819923633774	-0.0779856566541698	0.979059125466736	NA	-0.813834266979604
chr1	171247404	171247566	162	-	intron	Ndufs2	0.982221545611999	NA	0.833778216101115	1	0.91853633582455	0.984738581412818	0.508955822857097	0.712970490972551	0.416367800919908	-0.142723971548107	0.0447836639799153	0.180802625668839	0.559091772468015
chr1	171341041	171341367	326	-	utr3	Nit1	0.300287694941014	0.695715883109166	0.0865777715328019	1	0.0239003664634823	0.13316913824622	0.114652061539765	0.467555533383669	-0.395812361242983	0.113125488153464	0.416279701003334	0.688573108429639	-0.508937849396447
chr1	171342133	171342502	369	+	utr3	Dedd	0.505998141874733	0.842126449292255	0.0994530681831473	1	0.0877781123394524	0.297311606340184	0.14138283829145	0.485347294443436	0.0159985463521047	-0.0536195839988202	0.857180394318537	0.943686105562033	0.0696181303509248
chr1	171345701	171345851	150	+	utr5	Pfdn2	4.42375445718051e-05	0.00452527534526337	0.000314911388188028	1	1.63195571031393e-24	2.88815361832807e-21	0.00205284024654506	0.419833334662716	2.29434172648681	0.0506977199115208	0.633150101533654	0.836240604075684	2.24364400657529
chr1	171357912	171358022	110	+	utr3	Pfdn2	0.292729793327256	0.688758672570597	0.103548881507399	1	0.103370845966363	0.329396010861294	0.191771100820543	0.514612517252147	-0.420018233544864	0.0506977199115208	0.633150101533654	0.836240604075684	-0.470715953456385
chr1	171418068	171418743	675	+	utr3	Usf1	0.582792823272488	0.869466062508047	0.794053466034716	1	0.710056809359836	0.890209120639525	0.472755834389049	0.691403639320855	0.143558153182909	0.100061846046027	0.381095921689869	0.658195257769377	0.0434963071368819
chr1	171423720	171423878	158	-	exon	Gm26641	0.859785055044945	NA	0.934592507966789	1	0.938991887394059	0.987964111191587	0.462504041057668	0.685921941680874	0.750550639165653	0.00639145006233784	0.991346430427351	0.997481180696682	0.744159189103315
chr1	171463585	171463896	311	+	utr3	F11r	0.5201233279389	0.847085568420092	0.998987296540709	1	0.932491043576546	0.987373376076067	0.117951379602338	0.468680701037043	-0.102273260632552	-0.212781882741499	0.044032307263981	0.178773261775105	0.110508622108947
chr1	171464479	171464597	118	+	utr3	F11r	0.830411524016479	NA	0.975438923572821	1	0.955953108241013	0.987964111191587	0.379657785020822	0.63631699787987	-0.580904269665483	-0.212781882741499	0.044032307263981	0.178773261775105	-0.368122386923984
chr1	171504622	171504737	115	+	utr3	Alyref2	0.536734783136512	NA	0.684732969711858	1	0.425929335818411	0.705087127365803	0.807547243967658	0.887055154014594	0.674523468502544	0.334717437635886	0.388225535481244	0.664959162729224	0.339806030866657
chr1	172004513	172004813	300	-	utr3	Vangl2	0.946577024417031	0.988975786969044	0.715282731771125	1	0.705866869362346	0.888799638601218	0.204593229097909	0.522668880831504	0.263400393577419	0.0958961223321243	0.392676287528861	0.668391417630755	0.167504271245294
chr1	172066307	172066668	361	-	utr3	Ncstn	0.185480279545124	0.583603379758431	0.372543907769002	1	0.12847230542066	0.376174035834415	0.146072560864088	0.488476157775732	0.506831395432744	0.0535749452480801	0.611405341836056	0.824178262810586	0.453256450184664
chr1	172134347	172134469	122	+	utr3	Pex19	0.327075680006035	0.718326998488667	0.0888888402524781	1	0.0332167400635908	0.16454954717296	0.0288368802335701	0.419833334662716	-0.514492651322949	-0.00446642466445619	0.959483349381159	0.985680600665503	-0.510026226658493
chr1	172172436	172172728	292	+	exon	Dcaf8	0.541240796707472	0.85631656373818	0.160757526622824	1	0.0629348119991529	0.244858016442615	0.307162650758148	0.592077441720062	-0.208369387001797	-0.00374348958021538	0.961623516654196	0.986623958503316	-0.204625897421581
chr1	172172895	172173033	138	+	exon	Dcaf8	0.00116288921109712	NA	3.37766355358678e-05	0.472940450773221	2.02459494616988e-05	0.000936739060388014	0.00101912856512876	0.419833334662716	-2.49630801330384	-0.00374348958021538	0.961623516654196	0.986623958503316	-2.49256452372362
chr1	172194754	172194965	211	+	utr3	Dcaf8	0.448231337637492	0.804613623294835	0.846242293863409	1	0.974247474036358	0.987983837773762	0.798419005711307	0.882161408058427	0.148389442499092	-0.00374348958021538	0.961623516654196	0.986623958503316	0.152132932079307
chr1	172318111	172318291	180	+	exon	Igsf8	0.791618937616197	NA	0.991111655216434	1	0.973022341431376	0.987983837773762	0.693199113720711	0.823741582115766	-0.199554571928344	-0.015504091890751	0.912248068944815	0.966600785542924	-0.184050480037593
chr1	172377935	172378147	212	+	utr3	Pigm	0.893655512998404	NA	0.765470080958581	1	0.981717578658546	0.98868450899551	0.125057828495333	0.472875177121812	0.436989899989736	0.40664127211499	4.5797183913257e-05	0.000874822290751419	0.030348627874746
chr1	172497347	172497485	138	+	utr3	Igsf9	0.377519655183126	NA	0.135748733132521	1	0.0896854941160488	0.30067895469927	0.215374460023	0.530954484590916	-0.579079358769779	0.202347416233275	0.222028621026152	0.491459754613155	-0.781426775003054
chr1	172498526	172498671	145	+	utr3	Igsf9	0.00113453254240573	NA	3.74744360342227e-06	0.0527902380414095	2.62755741194745e-06	0.000183255949942621	0.00212765598608955	0.419833334662716	-2.7327071443813	0.202347416233275	0.222028621026152	0.491459754613155	-2.93505456061457
chr1	172506846	172507077	231	+	utr3	Tagln2	0.0953608979985838	0.433112363965357	0.26967693969235	1	0.0602188954867966	0.238615113524576	0.822203679222849	0.896073628426551	0.532293255694202	0.0345246085828423	0.660477046666817	0.850994159523627	0.497768647111359
chr1	173462043	173462218	175	+	exon	Aim2	0.862715036550462	0.970226648242315	0.662837427515001	1	0.691684276378814	0.882001799961384	0.37265134019787	0.632007387939799	0.159471258422472	0.188290499114387	0.0631969226418825	0.228456148389547	-0.0288192406919156
chr1	173465035	173465559	524	+	utr3	Aim2	0.85548648842455	0.968543677286386	0.546637434891508	1	0.370372405697149	0.660512105960684	0.6052996116342	0.772257234308268	0.314895167358977	0.188290499114387	0.0631969226418825	0.228456148389547	0.126604668244589
chr1	174608477	174608577	100	+	exon	Fmn2	0.728454605546467	NA	0.848161440065451	1	0.915829210981191	0.983920951188922	0.673273891755874	0.812555010602044	0.417408505515639	0.0983172117258076	0.622395429794456	0.830130175782201	0.319091293789832
chr1	175686244	175686418	174	-	utr3	Chml	0.0859349936633155	NA	0.085410272952257	1	0.0412413467453538	0.187392253084619	0.801476101077396	0.883433524177317	0.800177289026277	0.258206838210807	0.0467576164848192	0.185267051334395	0.54197045081547
chr1	175686629	175686729	100	-	utr3	Chml	0.363501907008172	NA	0.376029587103272	1	0.311171677694494	0.606660508509867	0.990633728628234	0.99810648519204	1.2495348650789	0.258206838210807	0.0467576164848192	0.185267051334395	0.991328026868089
chr1	175688413	175688539	126	-	utr3	Chml	0.0600984306306896	NA	0.0421240209807914	1	0.0161674217364977	0.103746511447703	0.434184972642426	0.67138388408382	0.760867139043026	0.258206838210807	0.0467576164848192	0.185267051334395	0.502660300832219
chr1	175900940	175901179	239	+	exon	Exo1	0.475136019701686	0.821496716531361	0.854695835587719	1	0.897857730044864	0.977682372975917	0.662984941259796	0.806611738279299	0.422295837342802	0.230397062855311	0.00541852205201946	0.0403599277762016	0.191898774487491
chr1	175909179	175909304	125	+	utr3	Exo1	0.940938448792634	NA	0.741878811166196	1	0.890245028233581	0.974906671176705	0.461076158834838	0.684985966084327	-0.771075721666502	0.230397062855311	0.00541852205201946	0.0403599277762016	-1.00147278452181
chr1	176755174	176755399	225	-	utr3	Cep170	0.430705702926062	NA	0.531839778191694	1	0.608924599740338	0.836554708241606	0.587259995428473	0.762721494842337	0.00413749041503478	-0.0924058816159371	0.459840416425046	0.723840203754904	0.0965433720309718
chr1	176756024	176756233	209	-	utr3	Cep170	0.372006574106091	NA	0.152031557955995	1	0.294290200006087	0.5897467305996	0.266927761859383	0.565019540445456	-0.966875864440117	-0.0924058816159371	0.459840416425046	0.723840203754904	-0.87446998282418
chr1	176774568	176774698	130	-	utr3	Cep170	0.986343978883623	NA	0.778957971715044	1	0.864180739759287	0.962557699119816	0.620883520209559	0.781505943355532	0.0600919826580388	-0.0924058816159371	0.459840416425046	0.723840203754904	0.152497864273976
chr1	177447265	177447802	537	+	exon	Zbtb18	0.974680228659767	0.996250312644883	0.603525442932256	1	0.463842539752513	0.737294563581013	0.323746609887088	0.603661859973844	-0.147531875136956	0.0497685855779496	0.707862171172299	0.877153105958198	-0.197300460714905
chr1	177447925	177448213	288	+	utr3	Zbtb18	0.86342699509479	NA	0.772502102466475	1	0.71819602303693	0.895358863015375	0.23418417543903	0.543092474343291	0.0639288166789304	0.0497685855779496	0.707862171172299	0.877153105958198	0.0141602311009808
chr1	177448345	177448445	100	+	utr3	Zbtb18	0.141199325750289	NA	0.0701256796726968	1	0.0691177418838971	0.258437645579434	0.494481743044129	0.703318453398445	0.49864471592436	0.0497685855779496	0.707862171172299	0.877153105958198	0.448876130346411
chr1	177448567	177448796	229	+	utr3	Zbtb18	0.450698291595642	0.804636714295203	0.690425072747585	1	0.584731534863117	0.822761783998411	0.502956052582014	0.709036323056472	0.473466524805929	0.0497685855779496	0.707862171172299	0.877153105958198	0.423697939227979
chr1	177764078	177764227	149	-	utr3	Adss	0.00711490571661547	0.102364248025322	2.38519236498344e-05	0.334403969570678	0.000284559178852373	0.00645652693459108	0.0354976725986088	0.424245170950746	-0.831980258609474	0.153733763626389	0.0386188416572358	0.163450926357151	-0.985714022235863
chr1	178249388	178249552	164	+	utr3	Desi2	0.163396433970771	NA	0.0675698902133601	1	0.0213765359368323	0.124087329148697	0.227140697947856	0.539210316699123	-1.05666649978432	0.0570140461539344	0.539033994392525	0.77897855204879	-1.11368054593826
chr1	178329175	178329367	192	-	utr3	Hnrnpu	0.316604422180118	0.710185191094764	0.88517582608571	1	0.850959823594534	0.955263295122728	0.65178028158688	0.800484133693156	0.358986224686873	-0.0267951618257329	0.591231096374433	0.811019429558743	0.385781386512606
chr1	178330210	178330315	105	-	exon	Hnrnpu	0.00811299068311791	0.110230954601497	0.0289892941162706	1	0.0284659437833641	0.149654969210868	0.132105581507169	0.47718430129948	0.714900658403273	-0.0267951618257329	0.591231096374433	0.811019429558743	0.741695820229005
chr1	178330522	178330695	173	-	exon	Hnrnpu	0.0304574216240713	0.240198613493582	0.126013510111	1	0.197334530091427	0.476453461588727	0.812930321716812	0.890343273370977	0.508835075023476	-0.0267951618257329	0.591231096374433	0.811019429558743	0.535630236849209
chr1	178336872	178336977	105	-	exon	Hnrnpu	0.054812550806923	0.329767711409946	0.111502587451814	1	0.0165822213111693	0.105184179804451	0.952365527084705	0.975866094866874	0.879629534441178	-0.0267951618257329	0.591231096374433	0.811019429558743	0.906424696266911
chr1	178337036	178337280	244	-	exon	Hnrnpu	0.104915430769206	0.453857818503137	0.236254615167367	1	0.165275613301645	0.430238535992094	0.525963062158827	0.723390813487923	0.548041982325724	-0.0267951618257329	0.591231096374433	0.811019429558743	0.574837144151457
chr1	179610176	179610485	309	+	exon	Cnst	0.510873933345889	NA	0.666220608482603	1	0.697387876591203	0.885288044183471	0.734350985956691	0.845384960870949	-0.1264086731734	-0.152918556347593	0.398084715724443	0.672568165186101	0.0265098831741932
chr1	179625075	179625458	383	+	utr3	Cnst	0.238391443321882	0.647247534615932	0.344001042499023	1	0.285908969428053	0.580458378390033	0.611843272862381	0.776133307634804	0.608787858066591	-0.152918556347593	0.398084715724443	0.672568165186101	0.761706414414184
chr1	179625793	179625893	100	+	utr3	Cnst	0.845570911041323	NA	0.967812455362698	1	0.958817017677004	0.987964111191587	0.282005215169454	0.574260738983669	0.0846455786006217	-0.152918556347593	0.398084715724443	0.672568165186101	0.237564134948215
chr1	179752262	179752479	217	-	exon	Ahctf1	0.612465202938738	0.880450079818361	0.922093383828973	1	0.85346915636484	0.956457631179659	0.33366154705271	0.609074288701942	0.16825978798544	-0.00882304182265201	0.893216800378042	0.957128123298548	0.177082829808092
chr1	179752723	179753044	321	-	exon	Ahctf1	0.179117322408673	0.57450101445011	0.463933433482972	1	0.371012135732795	0.661060888208522	0.657391377913104	0.804020616512527	0.469065690655713	-0.00882304182265201	0.893216800378042	0.957128123298548	0.477888732478365
chr1	179753331	179753749	418	-	utr3	Ahctf1	0.229738089850695	0.638050288307645	0.561235375018165	1	0.481426255203275	0.752107408021455	0.771330311762038	0.866912324674679	0.545509061481589	-0.00882304182265201	0.893216800378042	0.957128123298548	0.554332103304241
chr1	179753825	179753980	155	-	utr3	Ahctf1	0.98263929736227	0.99832093099858	0.530900670331132	1	0.420518287449165	0.702418347534837	0.559698086032371	0.743498358232905	-0.0430442465360116	-0.00882304182265201	0.893216800378042	0.957128123298548	-0.0342212047133596
chr1	180144525	180144652	127	+	exon	Cdc42bpa	0.780295719730435	NA	0.540770335821008	1	0.543453220480216	0.794997127227204	0.198840388378215	0.518892441316522	-0.02667919052594	0.0425840717041061	0.758079734770074	0.899363788881451	-0.0692632622300461
chr1	180144865	180144965	100	+	exon	Cdc42bpa	0.891428521293826	NA	0.902025337986973	1	0.959086372035006	0.987964111191587	0.389206951974125	0.643361590898967	0.588799395476656	0.0425840717041061	0.758079734770074	0.899363788881451	0.54621532377255
chr1	180162115	180162352	237	+	utr3	Cdc42bpa	0.0757963667129225	NA	0.00799556769208264	1	0.00864150639010944	0.0683881763393904	0.0952474208280238	0.453668641664094	-1.01707679874852	0.0425840717041061	0.758079734770074	0.899363788881451	-1.05966087045263
chr1	180166711	180166824	113	-	utr3	Coq8a	0.362408867062751	NA	0.360651551999365	1	0.368850842346126	0.659367452769754	0.910495876142872	0.94869006582505	-0.454129111886006	-0.716334923556796	0.000644305747637422	0.00763930259853568	0.26220581167079
chr1	180166945	180167072	127	-	utr3	Coq8a	0.247012285513805	NA	0.0765127069471879	1	0.0548172209643958	0.225442631569262	0.0131143707406709	0.419833334662716	-1.82311676320452	-0.716334923556796	0.000644305747637422	0.00763930259853568	-1.10678183964772
chr1	180689598	180689773	175	+	utr3	Lin9	0.793735276979708	NA	0.486427134509237	1	0.293841865863038	0.58942121409391	0.0573474366687408	0.431687462923672	-0.269747087875833	0.0631436173468785	0.628712901638602	0.833732323004215	-0.332890705222711
chr1	180689831	180690180	349	+	utr3	Lin9	0.169536529535202	0.560022201881988	0.0351817440391222	1	0.00449351600698612	0.0438753100875238	0.0156090606118827	0.419833334662716	-0.657939977873134	0.0631436173468785	0.628712901638602	0.833732323004215	-0.721083595220012
chr1	180734490	180734590	100	+	exon	Acbd3	0.407538418462193	NA	0.448085754922235	1	0.459168445415801	0.733405556204525	0.184213149891531	0.510649365254079	0.144746298262138	-0.0856169223898336	0.438998488012525	0.707557393117189	0.230363220651972
chr1	180736738	180736874	136	+	exon	Acbd3	0.715508163020453	NA	0.910601100867084	1	0.804033074800129	0.935513565993154	0.755032822329306	0.857581604375316	0.374148466764192	-0.0856169223898336	0.438998488012525	0.707557393117189	0.459765389154026
chr1	180746940	180747130	190	+	exon	Acbd3	0.483374078793684	0.82574562746718	0.7689685536181	1	0.864566915047699	0.962755867250164	0.734442366062485	0.845384960870949	-0.0384414003133059	-0.0856169223898336	0.438998488012525	0.707557393117189	0.0471755220765278
chr1	180752247	180752358	111	+	exon	Acbd3	0.194738082095759	0.595494805920874	0.352714080031801	1	0.024579890090456	0.135885233854227	0.685445617754677	0.819113882994457	0.610920749724601	-0.0856169223898336	0.438998488012525	0.707557393117189	0.696537672114434
chr1	180862591	180862867	276	+	exon	Sde2	0.24069625519244	0.64831039858719	0.0217061119169561	1	0.00437057482476466	0.0429712488673736	0.179026161529823	0.506687261656136	-0.451774447977245	-0.0465708571249127	0.577272595201994	0.803136304906676	-0.405203590852332
chr1	180866124	180866383	259	+	utr3	Sde2	0.1539391905767	0.539235641614824	0.291837523445764	1	0.248141914330714	0.536693129100863	0.839835495106897	0.906210726295515	0.251222056969213	-0.0465708571249127	0.577272595201994	0.803136304906676	0.297792914094125
chr1	180877781	180877981	200	+	intergenic	NA	0.857472732294243	NA	0.896397511504318	1	0.802491191096173	0.934424729298431	0.294756635275737	0.582161693574642	0.51570242446061	NA	NA	NA	NA
chr1	180897939	180898065	126	+	utr3	Lefty2	0.000432387185051768	0.0190499862803189	1.31964344567581e-06	0.0186135708012573	2.92754794576335e-05	0.00122266146950199	0.056090307485397	0.430568662119399	-0.864465909752378	0.294493563025055	8.14634074015842e-05	0.00143011210577228	-1.15895947277743
chr1	180938226	180938421	195	+	utr3	Lefty1	0.0361015108370271	0.262024190054897	0.00136316116240016	1	0.00342067754828928	0.0365785141455284	0.0586516259881041	0.432500135676894	-0.814392091999536	-0.126062028806196	0.1166646341119	0.335101066813949	-0.68833006319334
chr1	180974345	180974456	111	+	utr3	Tmem63a	0.817582200442185	NA	0.979595256342205	1	0.957061159829707	0.987964111191587	0.440525008892394	0.675968802670539	0.0234701406486678	0.136279695326221	0.464052117996711	0.727434278085829	-0.112809554677553
chr1	181090905	181091060	155	-	utr3	Nvl	0.242867831306728	NA	0.283516691823027	1	0.180129527732542	0.452096056308691	0.581333334453017	0.757277910286522	0.0908020938078358	0.166082217500659	0.0133691726189659	0.0773712540804388	-0.0752801236928237
chr1	181091168	181091354	186	-	utr3	Nvl	0.549793947780083	NA	0.246017664581945	1	0.190956718578684	0.468880544855534	0.319123960442656	0.601323964812648	-1.07482120981239	0.166082217500659	0.0133691726189659	0.0773712540804388	-1.24090342731305
chr1	181173763	181173863	100	-	utr3	Wdr26	0.0321268298499798	0.246134208510245	0.086592576739476	1	3.30427822093369e-07	3.38999790231733e-05	0.320306927484471	0.601889436537492	1.78832380707331	-0.00359102366275355	0.958449018678378	0.985122676550937	1.79191483073606
chr1	181177437	181177789	352	-	utr3	Wdr26	0.00993591689259852	0.126376942940098	0.0502373539384993	1	0.0710295589226297	0.262842784952062	0.581736935210058	0.757633293046086	0.722402951528097	-0.00359102366275355	0.958449018678378	0.985122676550937	0.72599397519085
chr1	181211866	181211978	112	-	utr5*	Wdr26	0.0349897052631107	NA	0.052756974291819	1	0.00442587236576045	0.0433643605221013	0.214502351448228	0.530374483374783	1.44310190858427	-0.00359102366275355	0.958449018678378	0.985122676550937	1.44669293224703
chr1	181241858	181241960	102	+	intergenic	NA	0.0737801049305372	0.380030086127139	0.200961737113351	1	0.00178457918403085	0.0237910283309875	0.0972679092450615	0.455389931176162	1.55446536161821	NA	NA	NA	NA
chr1	181815325	181815446	121	-	utr3	Lbr	3.88504393356711e-05	0.00413286264508707	7.14222260914807e-07	0.0100819614350734	7.37214244650452e-05	0.00246703786707453	0.0674592068302983	0.439120666806144	-1.71855653254192	-0.0872315353876018	0.168824525217334	0.420997875738242	-1.63132499715432
chr1	181896465	181896637	172	-	utr3	Enah	0.824742861233813	NA	0.835236433154811	1	0.672277083917063	0.873481569090411	0.472454100866271	0.691396646771876	-0.336871000685777	-0.405764901466968	3.21403615663828e-12	3.37671583287428e-10	0.0688939007811908
chr1	181903072	181903575	503	-	utr3	Enah	0.268708910580632	0.676175358526185	0.695729895465256	1	0.716135452904457	0.893957287609808	0.345337561506649	0.616821668846203	-0.00482052358783054	-0.405764901466968	3.21403615663828e-12	3.37671583287428e-10	0.400944377879137
chr1	181905443	181905868	425	-	utr3	Enah	0.655471633508649	0.898839085462952	0.748088737863087	1	0.620554732997505	0.843437789344173	0.71492262270169	0.835159010644203	-0.366937819658237	-0.405764901466968	3.21403615663828e-12	3.37671583287428e-10	0.038827081808731
chr1	181919397	181919565	168	-	exon	Enah	0.00797811242140069	0.109832014334616	0.0178003050540592	1	0.000347772958708227	0.00754022901897561	0.0368473199246487	0.427624280977972	0.954640265683844	-0.405764901466968	3.21403615663828e-12	3.37671583287428e-10	1.36040516715081
chr1	181922149	181922252	103	-	exon	Enah	0.912703257560458	NA	0.655519771206232	1	0.729471611259368	0.901215125568297	0.0487585554798287	0.430568662119399	-0.105812803186074	-0.405764901466968	3.21403615663828e-12	3.37671583287428e-10	0.299952098280894
chr1	181923514	181923801	287	-	exon	Enah	0.00107585345311389	0.03298500914547	0.00146368362629839	1	0.00143742384272585	0.0204738901059483	0.726601247452168	0.841656029872558	0.43893711058834	-0.405764901466968	3.21403615663828e-12	3.37671583287428e-10	0.844702012055308
chr1	182025953	182026151	198	+	intergenic	NA	0.157869245972766	NA	0.0408097928408699	1	0.0171913929581015	0.107364685267226	0.0785333639451177	0.443710204772092	0.307306409262134	NA	NA	NA	NA
chr1	182028550	182028650	100	+	intergenic	NA	0.728550030853874	NA	0.817488257653121	1	0.634598048999106	0.851866803615184	0.844437252401284	0.908589395132649	0.480172562109133	NA	NA	NA	NA
chr1	182131492	182131605	113	+	utr3	Srp9	0.993177300415815	0.999436889541806	0.52676018512235	1	0.408102971227562	0.691883830276593	0.0205815071110761	0.419833334662716	0.00870995429203869	0.0676078291845596	0.545549684126165	0.782762641642521	-0.0588978748925209
chr1	182276322	182276424	102	-	utr3	Degs1	0.000606071253317235	0.0227693331527557	2.68146579096092e-06	0.037805986186758	0.000278653225698859	0.00638377406058972	0.0574764802640257	0.431687462923672	-1.31523337676101	0.16699408877001	0.0268697418158523	0.127321726945802	-1.48222746553102
chr1	182278224	182278360	136	-	intron	Degs1	0.98316816264129	NA	0.745950787485326	1	0.693694030202138	0.883530053940435	0.120698289870454	0.470482256960314	-0.0365308451186018	0.16699408877001	0.0268697418158523	0.127321726945802	-0.203524933888612
chr1	182278958	182279092	134	-	exon	Degs1	0.879943258013652	0.973789423918575	0.333684064709003	1	0.360762969494671	0.652120709157286	0.215088451082616	0.530786872770912	0.257210368046654	0.16699408877001	0.0268697418158523	0.127321726945802	0.0902162792766442
chr1	182279142	182279272	130	-	exon	Degs1	0.466008686563836	0.815311983145948	0.788096224621637	1	0.829782386951098	0.946127006076641	0.351891045334036	0.621128714604075	0.697885329696921	0.16699408877001	0.0268697418158523	0.127321726945802	0.530891240926912
chr1	182316442	182316600	158	-	utr3	Fbxo28	0.090794438235153	0.42077079263961	0.00396153069359995	1	0.00269658396862283	0.0308866302751203	0.119936328377643	0.470453457772678	-0.481603234477555	-0.00783509557971002	0.935711351364868	0.97496505955541	-0.473768138897845
chr1	182316679	182317179	500	-	utr3	Fbxo28	0.420635935765347	0.786493982692011	0.0911115585877691	1	0.102188903680559	0.32651557172407	0.259551293520927	0.561271676040669	-0.251245641244138	-0.00783509557971002	0.935711351364868	0.97496505955541	-0.243410545664428
chr1	182448590	182448886	296	+	exon	Trp53bp2	0.910947834988815	NA	0.526516611365035	1	0.538893860320562	0.790884137495441	0.180456408147835	0.507983428392198	0.129487613926725	0.0735061394647463	0.566214063460995	0.795285034836515	0.0559814744619786
chr1	182461793	182462078	285	+	utr3	Trp53bp2	0.441437486435854	0.799326215395001	0.154715687167762	1	0.0455452224006265	0.198531175722928	0.348230354231816	0.618747203449571	-0.185369983824728	0.0735061394647463	0.566214063460995	0.795285034836515	-0.258876123289474
chr1	182895304	182895491	187	+	utr3	Susd4	0.904285692171115	NA	0.841276832302116	1	0.893813350135437	0.976683379833689	0.269684162385666	0.56664340544698	0.945211179218458	0.790030867530223	0.00154664343340219	0.01525202600246	0.155180311688235
chr1	182895602	182895837	235	+	utr3	Susd4	0.9454545565764	NA	0.72359066562219	1	0.629562687982922	0.848934538408515	0.11389117947228	0.466548085865629	0.390392836296351	0.790030867530223	0.00154664343340219	0.01525202600246	-0.399638031233872
chr1	183086314	183086639	325	-	exon	Disp1	0.425801278012169	NA	0.208674031574281	1	0.260031267702861	0.550631571662743	0.06613786989596	0.437518305789548	0.0628033314961929	0.493166737267845	0.0414460958412562	0.17195345595379	-0.430363405771652
chr1	183276406	183276539	133	-	utr3	Brox	0.50679691463827	NA	0.286443367328776	1	0.122774725041154	0.365407726956623	0.168711937943583	0.500618932539044	-0.765777616104569	-0.137462627329261	0.359421982627221	0.63885807375359	-0.628314988775308
chr1	183323034	183323218	184	+	utr3	Aida	0.368360807674429	NA	0.137097497344818	1	0.0859582426473272	0.293551014739909	0.150628640465699	0.490274007513532	-0.899405032633644	-0.108432183961399	0.47186556389451	0.733255938766381	-0.790972848672245
chr1	183327345	183327445	100	-	exon	Mia3	0.756547027037568	NA	0.498006064289295	1	0.507091435842932	0.77010489033034	0.151543140551111	0.490397687774942	0.503058650651069	0.404534309221143	0.000131733680434777	0.00210189089646984	0.0985243414299263
chr1	183356338	183356462	124	+	intergenic	NA	0.58633316815209	NA	0.848447866486391	1	0.924086094063943	0.985733754206583	0.356735627470218	0.623151991224003	0.61779202722272	NA	NA	NA	NA
chr1	183356965	183357095	130	+	intergenic	NA	0.515301329096251	NA	0.66491137751485	1	0.618545314563693	0.841804606979285	0.24239070027892	0.549082805527833	1.09225427568964	NA	NA	NA	NA
chr1	183357473	183357638	165	+	intergenic	NA	0.825427787380827	NA	0.497884948881734	1	0.39121163947321	0.677443051817723	0.482822869172954	0.695849176470419	-0.186773653187595	NA	NA	NA	NA
chr1	183357695	183357880	185	+	intergenic	NA	0.777893842633178	NA	0.940392628239889	1	0.86969416673394	0.965432806383811	0.811313948458774	0.889467468040834	-0.0309082102142133	NA	NA	NA	NA
chr1	184874088	184874214	126	-	utr3	C130074G19Rik	0.490494518223099	NA	0.188189325659177	1	0.213485703134081	0.496147502457702	0.138707599932644	0.482462120527152	-0.946502078050611	-0.195286055381716	0.484475190844775	0.742477800331905	-0.751216022668895
chr1	184898460	184898602	142	-	utr3	Mark1	0.853946322170854	NA	0.878576540110263	1	0.942869068732604	0.987964111191587	0.25275908990955	0.557619217489261	0.618256766568617	0.463490517781162	0.0137442585586774	0.0790350647352018	0.154766248787456
chr1	184898663	184898763	100	-	exon	Mark1	0.276418007677085	NA	0.288653720646825	1	0.192183343876202	0.470668012904215	0.959264164956919	0.979598753431161	1.52434050221823	0.463490517781162	0.0137442585586774	0.0790350647352018	1.06084998443707
chr1	185286854	185287027	173	-	utr3	Iars2	0.684849825755984	0.908074567424431	0.230389595759518	1	0.388889330226631	0.675863647638954	0.269787453737019	0.56664340544698	-0.057309830604547	0.0334831253843036	0.677272228459675	0.860187807553816	-0.0907929559888506
chr1	185401454	185401703	249	+	exon	Eprs	0.237102702832538	0.645840194905578	0.0264422005934159	1	0.0172352997750884	0.107591434839375	0.328881267649444	0.606909453300582	-0.520192912938305	-0.0764430885977942	0.18971598286863	0.448915608804531	-0.44374982434051
chr1	185407604	185407831	227	+	exon	Eprs	0.635877085361395	0.889855403449286	0.188395206642073	1	0.0438592751763087	0.194171237631701	0.322325573541283	0.602571054400852	-0.332189671437503	-0.0764430885977942	0.18971598286863	0.448915608804531	-0.255746582839709
chr1	185497416	185497567	151	+	exon	5033404E19Rik	0.761073885135917	NA	0.577027005226021	1	0.597931400788323	0.83101136471592	0.0447519487481201	0.430568662119399	-1.41074575952948	-1.43073858777242	0.0238663929399243	0.117677687643858	0.0199928282429402
chr1	186721221	186721490	269	-	utr3	Rrp15	0.00419731953806518	0.0792187647224614	1.87245692831885e-05	0.262743156181701	0.000235635084651692	0.0057801650273175	0.05125650943842	0.430568662119399	-0.572737563254916	0.459205811528386	1.45188698503098e-06	4.37745528511106e-05	-1.0319433747833
chr1	186739533	186739768	235	-	exon	Rrp15	0.69438580936816	0.91347769463463	0.730117722119298	1	0.672592552400884	0.873710006137418	0.592678296629807	0.765783850940908	0.681291838723472	0.459205811528386	1.45188698503098e-06	4.37745528511106e-05	0.222086027195087
chr1	186968224	186968377	153	+	exon	D1Pas1	0.633678748794022	NA	0.690558905878637	1	0.528468948366164	0.784530079791146	0.284686302548937	0.576257595255975	-0.274495373255336	-1.27461146349511	5.33562518683621e-10	3.50355619239466e-08	1.00011609023977
chr1	186968816	186969032	216	+	exon	D1Pas1	0.0223408911558265	NA	0.0189775609564835	1	0.0166198324428302	0.105216207117217	0.238237105797188	0.546759757477158	-0.311995417217145	-1.27461146349511	5.33562518683621e-10	3.50355619239466e-08	0.962616046277964
chr1	186969524	186970165	641	+	utr3	D1Pas1	0.757561942869315	0.937746240529676	0.803831690510373	1	0.690417534589959	0.881259597432801	0.204818396823284	0.522927901706706	-0.943119441949701	-1.27461146349511	5.33562518683621e-10	3.50355619239466e-08	0.331492021545408
chr1	187225748	187225873	125	+	exon	Gpatch2	0.850781218833019	NA	0.698565409688811	1	0.546091383855327	0.796986064593724	0.322794393321453	0.602839074085889	-0.123919595655747	0.126816034073913	0.324420749417017	0.605543503727053	-0.250735629729661
chr1	187225960	187226185	225	+	utr5	Gpatch2	0.216952871403211	NA	0.313297748779879	1	0.155547637767845	0.415603567434232	0.602888939055076	0.77113574840923	0.720046774690311	0.126816034073913	0.324420749417017	0.605543503727053	0.593230740616398
chr1	187348534	187348634	100	+	utr3	Gpatch2	0.873546984110793	NA	0.960427279299508	1	0.956783030572362	0.987964111191587	0.279797537454937	0.573198312152654	0.233709132639656	0.126816034073913	0.324420749417017	0.605543503727053	0.106893098565743
chr1	187350042	187350237	195	+	utr3	Gpatch2	0.396845798682437	NA	0.526198335607814	1	0.330790728365134	0.624444684292475	0.233856533697284	0.54277718099773	0.3094628917874	0.126816034073913	0.324420749417017	0.605543503727053	0.182646857713486
chr1	188972109	188972627	518	-	utr3	Kctd3	0.553410381604853	0.860978202052607	0.213622403228539	1	0.0475154822184227	0.204792027335986	0.502669829857606	0.708773971827904	0.0873632046398978	0.348076368033727	2.04121443255054e-05	0.000439037901098824	-0.260713163393829
chr1	189642443	189642622	179	-	utr3	Cenpf	0.203760676159774	0.609286076370432	0.0646763718550794	1	0.008050391226513	0.0653913158393892	0.0853602595411364	0.445172982566462	-1.09599790038922	-0.215880846740235	0.00788788292916956	0.0531964855555715	-0.880117053648983
chr1	189648609	189648750	141	-	exon	Cenpf	0.455098528332086	0.807820586601322	0.765956770620701	1	0.78618706731161	0.926965243094424	0.677357960737354	0.814717017086013	0.0973441979842148	-0.215880846740235	0.00788788292916956	0.0531964855555715	0.31322504472445
chr1	189652357	189652748	391	-	exon	Cenpf	0.924409295370277	0.984120949627705	0.399089400968777	1	0.314939788854162	0.609603750336255	0.578272279090837	0.755159792237334	-0.153995583006028	-0.215880846740235	0.00788788292916956	0.0531964855555715	0.0618852637342071
chr1	189652848	189653041	193	-	exon	Cenpf	0.934429268327622	0.986193755733971	0.747816674880073	1	0.541070886091999	0.792764318047244	0.425584682657013	0.665635694080774	-0.212982896954683	-0.215880846740235	0.00788788292916956	0.0531964855555715	0.00289794978555163
chr1	189653815	189654373	558	-	exon	Cenpf	0.211247101608548	0.617654725589115	0.47477128048159	1	0.518857176728762	0.778783969451948	0.887721080460198	0.935354249992966	0.0242194396411853	-0.215880846740235	0.00788788292916956	0.0531964855555715	0.24010028638142
chr1	189654847	189655030	183	-	exon	Cenpf	0.000934962247838432	NA	2.33640103447559e-06	0.0329455909871404	4.03709250385432e-05	0.00157902185648501	0.00709505406136934	0.419833334662716	-1.87628128698982	-0.215880846740235	0.00788788292916956	0.0531964855555715	-1.66040044024958
chr1	189657591	189657884	293	-	exon	Cenpf	0.742748210867162	0.932552787642765	0.86169392029429	1	0.961866213909059	0.987964111191587	0.48645317216139	0.698216140659059	0.0533461497590582	-0.215880846740235	0.00788788292916956	0.0531964855555715	0.269226996499293
chr1	189657975	189658075	100	-	exon	Cenpf	0.931544167406182	NA	0.643072364702849	1	0.805596005873392	0.935864455628878	0.297146725222013	0.584132562688067	0.0674226884037358	-0.215880846740235	0.00788788292916956	0.0531964855555715	0.283303535143971
chr1	189659639	189659850	211	-	exon	Cenpf	0.212966923425034	NA	0.0638505642252918	1	0.0933551668579414	0.308757758133342	0.00688011628037222	0.419833334662716	-1.25041596223777	-0.215880846740235	0.00788788292916956	0.0531964855555715	-1.03453511549753
chr1	189683728	189683834	106	-	utr3	Cenpf	0.998550245572115	NA	0.756250414009361	1	0.85658713751006	0.958473144145059	0.775788112044552	0.869025088244859	-0.116539367603468	-0.215880846740235	0.00788788292916956	0.0531964855555715	0.0993414791367668
chr1	189850357	189850738	381	+	exon	Ptpn14	0.00199392004556842	0.049642952623886	0.000901840543514832	1	1.3273255656347e-05	0.000674411041669287	0.558237837705346	0.74240108518781	1.50263581180745	0.224221526947935	0.0067160681119118	0.0469918331313993	1.27841428485952
chr1	189851209	189851355	146	+	exon	Ptpn14	0.623184085031643	NA	0.260239782535447	1	0.252016470564657	0.541516040408926	0.159336865400461	0.493821660393161	0.0505983390711156	0.224221526947935	0.0067160681119118	0.0469918331313993	-0.173623187876819
chr1	189880676	189880794	118	-	utr3	Smyd2	0.564349362333015	0.865751362678779	0.880889483452279	1	0.667141463882849	0.870129201196518	0.126248675732604	0.473217869977555	0.548607102465806	0.142458543681582	0.484736183870845	0.74262779577207	0.406148558784224
chr1	190773017	190773327	310	-	utr3	Rps6kc1	0.748672156391817	NA	0.915110875047971	1	0.846821344582398	0.95334737568365	0.128959560620098	0.475058536422138	0.214941933428616	-0.0713822740299846	0.623162052766401	0.830515169232612	0.286324207458601
chr1	190773401	190773546	145	-	utr3	Rps6kc1	0.483977796504239	NA	0.580638893539284	1	0.283016730169886	0.577280569874931	0.928567632295735	0.960381367378407	0.372998993974529	-0.0713822740299846	0.623162052766401	0.830515169232612	0.444381268004514
chr1	190796235	190796335	100	-	exon	Rps6kc1	0.726165954189299	NA	0.768292243007639	1	0.512933707070905	0.774460427077943	0.258955901357876	0.561271676040669	-0.795654915562287	-0.0713822740299846	0.623162052766401	0.830515169232612	-0.724272641532302
chr1	190798934	190799034	100	-	utr3	Rps6kc1	0.513964696766347	NA	0.326829467187348	1	0.348541364664405	0.640697045042671	0.253892753928802	0.559124842140921	-1.07392271224603	-0.0713822740299846	0.623162052766401	0.830515169232612	-1.00254043821605
chr1	190799522	190799802	280	-	utr3	Rps6kc1	0.65720992291941	NA	0.842757725463809	1	0.722287177127358	0.897822341608845	0.519027767265093	0.71907793164254	0.255505821160139	-0.0713822740299846	0.623162052766401	0.830515169232612	0.326888095190124
chr1	190799904	190800039	135	-	utr3	Rps6kc1	0.533261994409865	NA	0.221275254806219	1	0.245370483813458	0.53404386008162	0.034448488958566	0.422897849591618	-0.334236899796254	-0.0713822740299846	0.623162052766401	0.830515169232612	-0.262854625766269
chr1	190800152	190800269	117	-	utr3	Rps6kc1	0.923350876365229	NA	0.667956709540096	1	0.701473642051368	0.887628571754297	0.155130414019706	0.492366928712323	-0.020199797188362	-0.0713822740299846	0.623162052766401	0.830515169232612	0.0511824768416226
chr1	190949813	190950051	238	-	utr3	Vash2	0.701249815113163	NA	0.427707984507104	1	0.417114137610992	0.699124181401257	0.15131710554185	0.490397687774942	0.150437070686184	0.110842660761461	0.631916445880329	0.835353546095403	0.0395944099247226
chr1	190960251	190960374	123	-	exon	Vash2	0.376112547914789	NA	0.112947285180765	1	0.138696903170277	0.390624777219969	0.0586630376257726	0.432500135676894	-0.763201382037671	0.110842660761461	0.631916445880329	0.835353546095403	-0.874044042799132
chr1	191350000	191350104	104	+	utr3	Tmem206	0.574491602461083	NA	0.678762742634082	1	0.704000554343323	0.888225300419522	0.317234251500575	0.599322668859175	0.616277162309928	0.00566632463369578	0.982719455959685	0.994251774219102	0.610610837676232
chr1	191352756	191352956	200	-	utr3	Ppp2r5a	0.386529779673717	0.768968806650279	0.700805757132478	1	0.786984194236119	0.926965243094424	0.842009613715501	0.907311980438699	0.21580040437418	-0.145999957011369	0.100064439070297	0.304450904170665	0.361800361385549
chr1	191372467	191372619	152	-	exon	Ppp2r5a	0.154036446763551	0.539235641614824	0.318327800893094	1	0.131192099607568	0.38022881192302	0.831345381079031	0.901648672725022	0.424078432271534	-0.145999957011369	0.100064439070297	0.304450904170665	0.570078389282903
chr1	191540642	191540996	354	-	utr3	Dtl	0.536187618152075	0.855754182660023	0.166932370143461	1	0.134957166460253	0.386652071044872	0.255665604739659	0.560240463071366	-0.318089075052717	-0.0610243803906346	0.405713111901203	0.67907226499346	-0.257064694662082
chr1	191621263	191621415	152	+	utr3	Ints7	0.1789633211284	0.57450101445011	0.0457248467718953	1	0.0326500363211101	0.162970043360896	0.136501852927705	0.479706369204348	-0.853771420284313	-0.119461067167457	0.117894383847717	0.337356273746515	-0.734310353116856
chr1	191778576	191778877	301	+	utr3	Lpgat1	0.533705821361807	NA	0.363989875470528	1	0.224624553284371	0.508934462670537	0.379004571703403	0.636227973224659	0.0197688076716781	0.188931991326815	0.0692617607033231	0.241320695838262	-0.169163183655137
chr1	191781528	191781661	133	+	utr3	Lpgat1	0.975096986504882	NA	0.647251131187653	1	0.502158916493568	0.76744019211096	0.55204394356388	0.739435965276955	0.211484276686767	0.188931991326815	0.0692617607033231	0.241320695838262	0.022552285359952
chr1	191909009	191909363	354	+	utr3	Slc30a1	0.929495880429372	0.985449413889127	0.492009917633777	1	0.518835351894135	0.778783969451948	0.0448800710755006	0.430568662119399	-0.0821990856304666	-0.177519167500238	0.115544102050748	0.333495635209027	0.0953200818697717
chr1	191909542	191909996	454	+	utr3	Slc30a1	0.0227572527951418	0.205371043540734	0.0279695278000614	1	0.0099371467316928	0.0747394798531985	0.745320105250507	0.85167409605623	0.488657635249539	-0.177519167500238	0.115544102050748	0.333495635209027	0.666176802749777
chr1	192100710	192100839	129	-	utr3	Rcor3	0.923501120559423	NA	0.969105809912262	1	0.921219202605229	0.985014829702078	0.0245309209636266	0.419833334662716	-0.772538896162543	-0.359189509904404	0.123619682834601	0.348046714652309	-0.413349386258139
chr1	192846387	192846542	155	-	exon	Sertad4	0.636331459381543	NA	0.831080504081424	1	0.889650473285932	0.974802261078856	0.404837368732464	0.652084248168098	0.902886468015721	0.491270088584758	0.0217456869125744	0.109838236631635	0.411616379430964
chr1	192897300	192897493	193	-	utr3	Syt14	0.237665723651415	NA	0.249421859237185	1	0.277300881289993	0.570892231685869	0.962650156099222	0.981435940811751	0.193763947173353	0.0261888602283658	0.839331494254039	0.935384795450866	0.167575086944987
chr1	192930499	192930647	148	-	exon	Syt14	0.276854744808627	NA	0.301301194483868	1	0.222534464588979	0.50671140628672	0.42376779599839	0.66434552715593	0.8678675683488	0.0261888602283658	0.839331494254039	0.935384795450866	0.841678708120434
chr1	192930709	192930851	142	-	exon	Syt14	0.793238486355899	NA	0.629245421290229	1	0.45478171562832	0.729719634285905	0.183807989652452	0.510265395588121	-0.958682321814415	0.0261888602283658	0.839331494254039	0.935384795450866	-0.984871182042781
chr1	193107404	193107563	159	-	utr3	Diexf	0.891377197956515	0.976503473159353	0.663486137833315	1	0.550132369157658	0.799207464747969	0.103372301373643	0.458216982732635	0.0438295415845434	0.139620155578665	0.189464870263023	0.448615591819676	-0.0957906139941213
chr1	193128275	193128401	126	-	exon	Diexf	0.244469362534622	NA	0.339826959105457	1	0.0820122747992976	0.285781389763341	0.282860348988966	0.574767601570656	1.01556224299146	0.139620155578665	0.189464870263023	0.448615591819676	0.875942087412797
chr1	193167635	193167762	127	+	exon	Irf6	0.208542089791793	NA	0.0415972096305533	1	0.032718412748959	0.163108199894282	0.04081743993441	0.430568662119399	-1.48895364539376	0.0455012440078443	0.767955712547092	0.903656338586041	-1.5344548894016
chr1	193174307	193174407	100	+	utr5	A130010J15Rik	0.743222196174763	NA	0.859849320288363	1	0.825009292803986	0.943955638771971	0.817994781470139	0.893512997921399	0.265917655077685	0.00327082175308297	0.986043964449129	0.995372392198537	0.262646833324602
chr1	193174538	193174900	362	+	exon	A130010J15Rik	0.361246020162907	0.750150635548631	0.562715038432366	1	0.530548353580772	0.785804329950473	0.761737053129158	0.861189267603818	0.397566165428679	0.00327082175308297	0.986043964449129	0.995372392198537	0.394295343675596
chr1	193174972	193175116	144	+	exon	A130010J15Rik	0.42909764360099	NA	0.165809679507494	1	0.141570857920557	0.394714495163301	0.0615241099579253	0.434773646669461	0.533647920832326	0.00327082175308297	0.986043964449129	0.995372392198537	0.530377099079243
chr1	195096839	195096993	154	-	utr3*	Cr1l	0.289478170807407	NA	0.329287705291556	1	0.24740113878855	0.535977212758579	0.239406905977663	0.547166988867576	0.774183903885752	0.00755318790803137	0.961735781661492	0.986623958503316	0.766630715977721
chr1	195098375	195098598	223	-	utr3	Cr1l	0.136367895163815	NA	0.11503053393052	1	0.11054298279574	0.343291851375759	0.805633012727765	0.886085770452711	0.0344867449055147	0.00755318790803137	0.961735781661492	0.986623958503316	0.0269335569974834
chr10	3957781	3957881	100	+	exon	Plekhg1	0.801440922872765	NA	0.929747089354089	1	0.934519403362731	0.987373376076067	0.530612953574598	0.726428186119249	-0.0872729697972494	-0.223102494796884	0.212630864327619	0.479622187446179	0.135829524999634
chr10	3963574	3963706	132	+	exon	Plekhg1	0.0714659306841322	NA	0.0441658863683856	1	0.148336791382449	0.40457566796238	0.593655766333963	0.766304612083906	0.237961757013633	-0.223102494796884	0.212630864327619	0.479622187446179	0.461064251810517
chr10	3963873	3964087	214	+	exon	Plekhg1	0.896326082391045	NA	0.863336803978178	1	0.949538402426628	0.987964111191587	0.32724788699041	0.606119254841734	-0.0835045792336749	-0.223102494796884	0.212630864327619	0.479622187446179	0.139597915563209
chr10	4353819	4353919	100	+	exon	Akap12	0.193145743790633	0.593209215727923	0.362304712915612	1	0.283848874487743	0.578318083896599	0.695047968626079	0.824452954417394	0.556117755736737	0.0686777767497346	0.222749602313958	0.492140190750231	0.487439978987002
chr10	4354082	4354185	103	+	exon	Akap12	0.778969868026726	0.9440943733347	0.779413934092539	1	0.819410758875889	0.941287582789156	0.615624463832236	0.777937447245341	0.0827416023327126	0.0686777767497346	0.222749602313958	0.492140190750231	0.014063825582978
chr10	4354885	4355057	172	+	exon	Akap12	0.132180503692585	0.505192877749397	0.33431298935421	1	0.284991295594468	0.579561442549049	0.801136391321581	0.883349686320381	0.44836286398079	0.0686777767497346	0.222749602313958	0.492140190750231	0.379685087231055
chr10	4355418	4355686	268	+	exon	Akap12	0.439158527495565	0.798869948914296	0.881394688435979	1	0.70827450380143	0.889615900001832	0.476797820180847	0.693567681660877	0.24903045642443	0.0686777767497346	0.222749602313958	0.492140190750231	0.180352679674695
chr10	4355949	4356167	218	+	exon	Akap12	0.675175920957274	0.90569547975564	0.744236859012992	1	0.682657622335887	0.878882114852368	0.38682682086951	0.641299078439172	0.225992043420599	0.0686777767497346	0.222749602313958	0.492140190750231	0.157314266670865
chr10	4356291	4356908	617	+	exon	Akap12	0.957545419706346	0.990748331043335	0.412536616464207	1	0.343430202018886	0.635842134194245	0.46697769918533	0.688336310782499	0.0901605722490109	0.0686777767497346	0.222749602313958	0.492140190750231	0.0214827954992763
chr10	4357321	4357429	108	+	exon	Akap12	0.771497059955186	0.941483472452875	0.630124532836436	1	0.737731425458435	0.90503822700583	0.456871205122443	0.683887683167784	0.13764898842416	0.0686777767497346	0.222749602313958	0.492140190750231	0.0689712116744251
chr10	4357560	4357660	100	+	exon	Akap12	0.600719598809738	0.874633706351138	0.878285334136336	1	0.920039828388752	0.984738581412818	0.281437896399409	0.574064759387479	0.26330295031987	0.0686777767497346	0.222749602313958	0.492140190750231	0.194625173570135
chr10	4357811	4357978	167	+	utr3	Akap12	0.702618710153299	0.916539563383442	0.277043645854869	1	0.323154683399379	0.617353139596504	0.316507296563854	0.59895964080406	-0.182359397299924	0.0686777767497346	0.222749602313958	0.492140190750231	-0.251037174049659
chr10	4358515	4358739	224	+	utr3	Akap12	0.831273234791509	0.960719239748344	0.275778184209392	1	0.325966596929414	0.619467795882772	0.459639681746652	0.684716901340817	-0.0207671814436801	0.0686777767497346	0.222749602313958	0.492140190750231	-0.0894449581934147
chr10	4359123	4359306	183	+	utr3	Akap12	0.40861681993271	0.77948658433044	0.773020379697355	1	0.814303627131144	0.93998457015269	0.145412318762117	0.488086204133251	0.448204539890274	0.0686777767497346	0.222749602313958	0.492140190750231	0.379526763140539
chr10	4368343	4368742	399	-	utr3	Zbtb2	0.067076200549076	0.364193223653504	0.0878800222095098	1	0.0882753589023745	0.298068812625761	0.75600118782867	0.858206847229914	0.733991808775492	0.117647355316627	0.566803449187735	0.795867328981812	0.616344453458865
chr10	4403129	4403236	107	-	utr3	Rmnd1	0.25031883385594	NA	0.29016749178821	1	0.267278214229707	0.559317831072684	0.331558193556168	0.608132708080341	1.09420893187823	0.0146248109640879	0.934610570670898	0.974819558309076	1.07958412091415
chr10	4427298	4427410	112	-	exon	Rmnd1	0.922240564303336	NA	0.63388417298233	1	0.618168851302052	0.841583933249543	0.161577294058398	0.496016099549536	0.861161940922997	0.0146248109640879	0.934610570670898	0.974819558309076	0.84653712995891
chr10	4453647	4453834	187	+	utr3	Armt1	0.732887499851735	0.928412233585295	0.809207912356504	1	0.723135575186544	0.898290381484543	0.0605119456888701	0.43308090055533	0.372270660660493	0.224683807220902	0.0112530726745382	0.0686442459083713	0.147586853439591
chr10	4453954	4454074	120	+	utr3	Armt1	0.741991288707304	0.932520903862903	0.841887894679209	1	0.96009407888482	0.987964111191587	0.231774793856976	0.542428192009885	0.113798040049804	0.224683807220902	0.0112530726745382	0.0686442459083713	-0.110885767171099
chr10	4454777	4454926	149	+	utr3	Armt1	0.582424296784943	0.869466062508047	0.209440424643721	1	0.174863641412034	0.445033153893866	0.0199585108910728	0.419833334662716	-0.104659662093074	0.224683807220902	0.0112530726745382	0.0686442459083713	-0.329343469313976
chr10	4997858	4998024	166	+	exon	Esr1	0.823926633572425	0.95968583652646	0.497648551069576	1	0.593799166852927	0.827940578816603	0.0837547743063417	0.445172982566462	0.292157073339123	0.272791080588316	0.305474514132547	0.587595044100412	0.0193659927508072
chr10	5799296	5799674	378	-	utr3	Fbxo5	0.876134520238443	0.973789423918575	0.463901956133141	1	0.324859320494786	0.618442686508698	0.353417903790413	0.622062963735328	0.0163691905737304	0.0353322268974668	0.639127688606732	0.839266029323214	-0.0189630363237365
chr10	5801805	5802412	607	-	exon	Fbxo5	0.672576326287027	0.904404401604425	0.689104284634396	1	0.50328949968951	0.768007408558319	0.499417888666791	0.70653399622924	0.140105375592695	0.0353322268974668	0.639127688606732	0.839266029323214	0.104773148695229
chr10	5813037	5813296	259	-	utr3	Mtrf1l	0.79453778845782	NA	0.859921897392858	1	0.846164169265579	0.952986421801135	0.151289407745383	0.490397687774942	-0.0362370498359	0.00139649897183742	0.99557787639622	0.998717982022663	-0.0376335488077374
chr10	7038790	7038900	110	-	intron	Ipcef1	0.419225678017573	0.784693011293356	0.127168498777304	1	0.160410253499263	0.423315632626759	0.298129997842891	0.584736934106981	-0.0641538633784958	-2.22422088920791	0.586120872808892	NA	2.16006702582942
chr10	7119850	7120106	256	-	utr3	Cnksr3	0.29969500187093	NA	0.0695199349528136	1	0.0244404424466002	0.135325687977695	0.0129133893133287	0.419833334662716	-0.480583980171648	0.29543179477337	0.0598061390666501	0.219701377046691	-0.776015774945019
chr10	7211581	7211752	171	-	utr5	Cnksr3	0.393109656804703	NA	0.120176245168843	1	0.117736625458049	0.357170589936804	0.233758365182754	0.542771715586764	-0.671955945612465	0.29543179477337	0.0598061390666501	0.219701377046691	-0.967387740385835
chr10	7623834	7623986	152	+	utr3	Lrp11	0.633054575736988	0.889468916599838	0.268317880442926	1	0.0421221119469178	0.189322178077607	0.0776632267868551	0.442130092995478	-0.751984891166644	0.0181505811587143	0.84644636993016	0.938373743547575	-0.770135472325359
chr10	7702837	7702987	150	+	exon	Lats1	0.129284368102469	NA	0.118515397173594	1	0.0658997118459605	0.25134917034351	0.321990593615846	0.602571054400852	1.03800300185774	-0.0705003013968985	0.529127618540308	0.772471882573631	1.10850330325464
chr10	7705543	7706051	508	+	exon	Lats1	0.29886112386038	0.694113116316152	0.517927663167882	1	0.452005775122839	0.727794582530325	0.592105337615459	0.765666940041499	0.123553538635301	-0.0705003013968985	0.529127618540308	0.772471882573631	0.194053840032199
chr10	7712577	7713032	455	+	utr3	Lats1	0.936934586598976	0.986296991415904	0.602156622314372	1	0.64529067321232	0.858326320118379	0.396288485875286	0.647169553106851	0.00258643438785026	-0.0705003013968985	0.529127618540308	0.772471882573631	0.0730867357847488
chr10	7768165	7768493	328	-	utr3	Ginm1	0.793212226082636	0.949231811714026	0.322665767367534	1	0.328571181650328	0.622162737703001	0.167907799426197	0.499629807540164	-0.117503841313701	0.202528977223509	0.213920642850234	0.481180523723402	-0.320032818537211
chr10	7821042	7821295	253	+	utr3	Ppil4	0.882036112590366	0.974319626572838	0.416925012048003	1	0.416021822781823	0.698667588236649	0.309372263549179	0.593712016642539	-0.464910534114451	-0.0625116071400618	0.55986698608557	0.790524629642317	-0.402398926974389
chr10	7906144	7906295	151	-	utr3	Tab2	0.121545093014432	0.489160994178581	0.0137805039015111	1	0.00298744887232575	0.0331136280291503	0.222364907202818	0.53619872685798	-0.329890123115625	0.0937604624228741	0.255115722586515	0.532723430296046	-0.423650585538499
chr10	7906492	7906686	194	-	utr3	Tab2	0.914631105976288	0.981774776594066	0.408709409700789	1	0.467831138622601	0.740309965420676	0.38243226095786	0.638573757252061	0.0607298626230296	0.0937604624228741	0.255115722586515	0.532723430296046	-0.0330305997998445
chr10	7906951	7907124	173	-	utr3	Tab2	0.211891917432815	0.617654725589115	0.399337934421105	1	0.303245928970067	0.599446856797234	0.471396658505623	0.690833890891177	0.294021970722333	0.0937604624228741	0.255115722586515	0.532723430296046	0.200261508299459
chr10	7919096	7919455	359	-	exon	Tab2	0.213742036526461	0.620689151261686	0.41474303044868	1	0.167184109431163	0.43319777110659	0.0620656653957303	0.435443850680253	0.605822214960654	0.0937604624228741	0.255115722586515	0.532723430296046	0.51206175253778
chr10	7919635	7919763	128	-	exon	Tab2	0.728733710975747	NA	0.433269105693724	1	0.494200744177794	0.761525480969585	0.268790352893713	0.566447897874543	-0.35374063897845	0.0937604624228741	0.255115722586515	0.532723430296046	-0.447501101401324
chr10	7919888	7920465	577	-	exon	Tab2	0.830607314895167	0.960719239748344	0.533232750948681	1	0.442582843886548	0.719660951389198	0.482820558369272	0.695849176470419	0.12994607141901	0.0937604624228741	0.255115722586515	0.532723430296046	0.0361856089961357
chr10	8724918	8725060	142	-	utr3	Sash1	0.824703041254499	NA	0.471677665900085	1	0.466693315111578	0.739418526784884	0.108852643033943	0.46268710481835	0.428970862265325	0.172423188011821	0.130568484542399	0.360409127299937	0.256547674253504
chr10	8725127	8725564	437	-	utr3	Sash1	0.348726570438703	NA	0.543375739761828	1	0.586798725844787	0.823762767895045	0.730647331828132	0.843760597391737	0.456374473619783	0.172423188011821	0.130568484542399	0.360409127299937	0.283951285607962
chr10	8729668	8729875	207	-	exon	Sash1	0.516427563617281	NA	0.686407993611055	1	0.599275137901059	0.831897820327004	0.690864349586957	0.822230788622406	0.600463305618212	0.172423188011821	0.130568484542399	0.360409127299937	0.428040117606391
chr10	8730172	8730311	139	-	exon	Sash1	0.0458601250061142	NA	0.0323222154298991	1	0.00993452546327645	0.0747394798531985	0.402374553266771	0.651065020017251	1.05502520152705	0.172423188011821	0.130568484542399	0.360409127299937	0.88260201351523
chr10	9760486	9760846	360	-	utr3	Stxbp5	0.958677130349362	NA	0.692659362542734	1	0.707034519815955	0.889131611388779	0.223536783143955	0.536590930582139	0.242752689704366	0.221671710090257	0.332410574664617	0.613437121109609	0.0210809796141087
chr10	11151819	11152034	215	+	exon	Shprh	0.580063920776142	NA	0.774302249938452	1	0.708985572470206	0.889956355619574	0.326749005895656	0.605591363459968	0.40835195917033	0.0113967549923444	0.90480346468952	0.96288957409555	0.396955204177985
chr10	11164558	11164708	150	+	exon	Shprh	0.773319567215461	NA	0.965544782770243	1	0.917733645553735	0.984738581412818	0.425551184677423	0.665635694080774	-0.488980588910889	0.0113967549923444	0.90480346468952	0.96288957409555	-0.500377343903233
chr10	11290159	11290325	166	+	exon	Fbxo30	0.507624578791603	0.842244899893847	0.787844942573416	1	0.83644116465066	0.949075172173427	0.355589395293082	0.62255333715073	0.172217131701064	0.0559962767816681	0.508055747052857	0.759121720156182	0.116220854919396
chr10	11290866	11291013	147	+	exon	Fbxo30	0.942061644951431	0.987933503988647	0.467483213460709	1	0.453392310326826	0.728814979945168	0.160381973251031	0.495001577289115	0.160531239149084	0.0559962767816681	0.508055747052857	0.759121720156182	0.104534962367416
chr10	11291090	11291435	345	+	exon	Fbxo30	0.569034920864107	0.866354277646176	0.984195760135076	1	0.984830376630825	0.989302431697121	0.594598518915256	0.766574927512348	0.0740093862120328	0.0559962767816681	0.508055747052857	0.759121720156182	0.0180131094303647
chr10	11295292	11295441	149	+	utr3	Fbxo30	0.0301910092035642	0.238437655363582	0.00545640457166571	1	0.000370518877621802	0.00778309535514758	0.0854940909449223	0.445172982566462	-1.11943840471646	0.0559962767816681	0.508055747052857	0.759121720156182	-1.17543468149812
chr10	11492029	11492188	159	+	intergenic	NA	3.76227056747167e-05	0.00406383102372593	0.000752318526318826	1	2.64651883465117e-05	0.00112520761744718	0.102223301759307	0.456811695052577	1.33189735628238	NA	NA	NA	NA
chr10	12547995	12548129	134	-	utr5	Utrn	0.772617493148959	NA	0.529075083677473	1	0.422226486995612	0.7032998372146	0.220595555157103	0.534661659048519	-0.341896124911782	0.606554551349649	1.40799583458269e-19	3.84608142174608e-17	-0.948450676261431
chr10	13008881	13009197	316	+	utr3	Sf3b5	0.489847615006049	0.829180819495125	0.961062619856421	1	0.99744726490397	0.99744726490397	0.703149148763208	0.829057062946621	0.614938522196382	0.503295921571552	9.39774737238167e-08	3.8087369024329e-06	0.111642600624831
chr10	13213777	13213934	157	-	utr3	Phactr2	0.813399877637976	NA	0.955752491002442	1	0.937312469150087	0.987964111191587	0.567337155164614	0.748152346695503	-0.155387413071654	0.0656595362458623	0.816737770623206	0.925572797178495	-0.221046949317517
chr10	13515202	13515574	372	+	utr3	Fuca2	0.961769446298946	0.992151525487056	0.471886177764073	1	0.482794242890143	0.75296330588661	0.336690110456136	0.61113698462108	0.369803966846726	0.225141898945454	0.200312172977124	0.46449298107327	0.144662067901272
chr10	13524453	13524566	113	-	utr3	Pex3	0.563198008696207	NA	0.726476608586725	1	0.786719060988117	0.926965243094424	0.950143788090548	0.974764663018234	0.997483327578073	0.0583816035227444	0.721918325076653	0.885280701750185	0.939101724055329
chr10	13524766	13524867	101	-	utr3	Pex3	0.944383192785071	NA	0.623128272055125	1	0.739309264279153	0.905466809324892	0.144901147484816	0.487642131231287	0.148228570702313	0.0583816035227444	0.721918325076653	0.885280701750185	0.0898469671795683
chr10	17724599	17725017	418	+	utr3	Cited2	0.196017214989612	0.597065885658164	0.0231992221482459	1	0.00140966266026701	0.0201595999434953	0.0616903533209398	0.434773646669461	-0.841834252754883	-0.318557726500306	0.00957727677866943	0.061067435220853	-0.523276526254577
chr10	17725278	17725432	154	+	utr3	Cited2	0.0375671804938292	0.267134659993389	0.00515354084770591	1	0.0139699080909661	0.0939343965268562	0.181614813982157	0.508789481170849	-1.30972046189201	-0.318557726500306	0.00957727677866943	0.061067435220853	-0.991162735391703
chr10	17914977	17915307	330	-	exon	Heca	0.272131956809275	NA	0.395772311529245	1	0.402968779955581	0.686223189384871	0.822981145195757	0.89643682406516	0.452190345052229	0.0710369975771633	0.469082269761201	0.731097379213998	0.381153347475066
chr10	17915359	17915819	460	-	exon	Heca	0.419031838700327	0.784539343870665	0.678804908671741	1	0.373659034397682	0.66338371475316	0.794398201062266	0.879778608466799	0.258798499792744	0.0710369975771633	0.469082269761201	0.731097379213998	0.187761502215581
chr10	18011492	18011598	106	-	utr3	Abracl	3.30049915024659e-07	0.000201443540470524	1.59673409593462e-10	2.26017711279546e-06	6.15776880980038e-07	5.71821996946877e-05	0.00748665057448372	0.419833334662716	-2.56845322096303	0.303258841009806	0.125391817964676	0.35137493839999	-2.87171206197283
chr10	18531773	18531929	156	+	exon	Nhsl1	0.400940402862566	NA	0.43538700558663	1	0.482244591132323	0.752520546814882	0.932753350186364	0.96299409081085	0.250006783250208	0.382433647089892	0.0048890632873099	0.0371177467360082	-0.132426863839684
chr10	18855885	18856009	124	+	utr3	Perp	0.0283725788904402	0.231632414406722	0.000983156342342547	1	0.00379925547364123	0.0390630784283315	0.069634834765026	0.440916811539909	-0.628424334071287	0.463627513023515	1.85322182343866e-06	5.46680424719766e-05	-1.0920518470948
chr10	19609601	19609718	117	+	utr3	Ifngr1	0.727249527883142	NA	0.853006948122961	1	0.930968153732414	0.987373376076067	0.540963279556035	0.732143973994297	0.779840173221302	0.215455415913505	0.487409026963848	0.744801128918352	0.564384757307797
chr10	20245331	20245431	100	+	exon	Map7	0.84178566622379	NA	0.898973377346301	1	0.89078490042123	0.975020802022794	0.2861451077629	0.576935692923261	-0.0144430154748767	-0.27746745558658	0.00343334893552062	0.0281131173629141	0.263024440111704
chr10	20269530	20269639	109	+	exon	Map7	0.805678783939662	NA	0.450746947316893	1	0.537278228509653	0.789693676559931	0.265621127165959	0.564550875649644	-0.350366783715115	-0.27746745558658	0.00343334893552062	0.0281131173629141	-0.0728993281285347
chr10	20325433	20325661	228	+	exon	Bclaf1	0.724567927088578	0.923331713170706	0.307563550517253	1	0.0806928277937234	0.28291088237993	0.503508788649469	0.709527966440429	-0.2104064584989	0.049089699462297	0.415548367666502	0.687779884341866	-0.259496157961197
chr10	20339800	20339979	179	+	utr3	Bclaf1	0.205109531684416	0.611756169055347	0.505872327597471	1	0.617268009857542	0.841226582718854	0.814262998651247	0.891320205265529	0.344459322884747	0.049089699462297	0.415548367666502	0.687779884341866	0.29536962342245
chr10	20357460	20357641	181	+	exon	Mtfr2	0.088218279225986	NA	0.014049680113715	1	0.00665708187077801	0.057610614380486	0.231325362334663	0.542073904967449	-1.91381610901389	-0.21388449479057	0.171049166244354	0.423683263069529	-1.69993161422332
chr10	20361018	20361156	138	+	utr3	Mtfr2	0.19780589430529	NA	0.305372855681706	1	0.142333703023201	0.395961061168831	0.590444610395154	0.764822945468855	0.523810691116026	-0.21388449479057	0.171049166244354	0.423683263069529	0.737695185906596
chr10	21368457	21368673	216	+	utr3	Hbs1l	0.829601641099108	0.960051610706583	0.338436987964056	1	0.225220228020684	0.509453265428478	0.13670165192431	0.479896352081424	0.137148919157602	0.221292001200277	0.00891562817149744	0.0579579483894869	-0.0841430820426755
chr10	22054853	22054953	100	+	intergenic	NA	0.601742291494498	NA	0.730306251440238	1	0.568972183535455	0.81299854814102	0.396504024861513	0.647336714020906	-0.106468769695572	NA	NA	NA	NA
chr10	22705525	22705810	285	-	utr3	Tbpl1	0.796318469096106	0.950096660767122	0.310152215144524	1	0.184405100600084	0.458277587203089	0.0997429248093448	0.455389931176162	-0.118373024493221	-0.0647860377378	0.615363777869263	0.825927523401965	-0.0535869867554214
chr10	24597549	24597744	195	+	utr3	Ctgf	0.234555081237016	0.643788594747886	0.0584770195568667	1	0.000920399840889792	0.015169989461371	0.0862555950028868	0.445328907479152	0.35553536741841	0.687788107508907	2.778661739793e-09	1.53028072750374e-07	-0.332252740090497
chr10	25170657	25170852	195	-	utr3	Akap7	0.509875704259023	NA	0.274127080810111	1	0.364223398106518	0.655180558054828	0.0809189481859713	0.443721348419479	0.0477853723410938	0.199419975244625	0.188188778269222	0.447027750135913	-0.151634602903531
chr10	25443803	25443903	100	+	exon	Epb41l2	0.901864350001349	NA	0.831731238009781	1	0.757076373814541	0.913550438972664	0.330112705046078	0.607544740619858	-0.0718452562810147	0.150341887956101	0.0462358145522498	0.184214922740556	-0.222187144237115
chr10	25501878	25502306	428	+	exon	Epb41l2	0.1183620066159	0.484461227779486	0.222601037106645	1	0.20998582959872	0.492250269025561	0.662644039492654	0.806457507444528	0.60212634615051	0.150341887956101	0.0462358145522498	0.184214922740556	0.451784458194409
chr10	26275339	26275450	111	-	utr3	L3mbtl3	0.0763780919340567	NA	0.0150059758390331	1	0.00788108941829579	0.0643485951466158	0.00968640491550776	0.419833334662716	-1.18990721513092	0.157468560022317	0.504495049915242	0.756927353284297	-1.34737577515323
chr10	29196346	29196448	102	+	exon	Soga3	0.450345184644857	NA	0.227161400048811	1	0.218194086021602	0.502062712480716	0.4098103158954	0.655029708485835	0.370204086426702	0.105858320580982	0.774595386722112	0.906548739661577	0.26434576584572
chr10	29199174	29199297	123	+	utr3	Gm49353	0.0849293035017599	NA	0.00557251371925765	1	0.00937431716777834	0.0715866140568532	0.0206800879216137	0.419833334662716	-1.0490105600406	NA	NA	NA	NA
chr10	29344614	29344746	132	-	utr3	Rnf146	0.375095175547722	NA	0.116987401568754	1	0.111490141764709	0.345097819655608	0.0278136615347874	0.419833334662716	-0.296224352738054	-0.27447650400639	0.253375127888394	0.53019725703994	-0.0217478487316642
chr10	29346770	29347000	230	-	utr3	Rnf146	0.711904570031715	0.918957044901967	0.270659767344034	1	0.13713723814986	0.389095995536217	0.450775524000494	0.680969756863209	0.255059656190366	-0.27447650400639	0.253375127888394	0.53019725703994	0.529536160196756
chr10	29347055	29347595	540	+	utr3	Echdc1	0.0707748219266496	0.370984106106898	0.18747249410512	1	0.107609815174631	0.337066319301423	0.832095984931828	0.902260469837239	0.50124501259728	-0.270655525017375	0.49357343021345	0.748276824270763	0.771900537614655
chr10	29698680	29698784	104	-	exon	Gm10275	0.0708492906386212	0.370984106106898	0.213277502276145	1	0.00235165842729693	0.0283601192620698	0.0668308766554748	0.437881392044552	1.20545587884551	0.39159650320058	0.00464675930823572	0.0357753318105318	0.813859375644934
chr10	30647224	30647575	351	-	utr3	Ncoa7	0.804028594723363	NA	0.40163121433642	1	0.373849570509971	0.66338371475316	0.372293933328769	0.631903210043978	0.2583358294575	0.202925157997332	0.205459320932785	0.471690355665527	0.0554106714601675
chr10	30691051	30691269	218	-	exon	Ncoa7	0.64095777175461	NA	0.803403658996909	1	0.841423418758524	0.951203510282912	0.605275818657284	0.772257234308268	0.925619912202519	0.202925157997332	0.205459320932785	0.471690355665527	0.722694754205187
chr10	31328108	31328208	100	+	utr3	Hddc2	0.152119986366834	0.538455391940181	0.0932040602112031	1	0.0383179268183713	0.179103733210466	0.254925316967041	0.559734777030742	-1.09002403905099	0.193731619862449	0.151750502091059	0.39674738850683	-1.28375565891343
chr10	31413442	31413561	119	+	intron	Gm48094	0.986300696043932	0.999353829244115	0.620976099412448	1	0.586509268354618	0.823647775628996	0.145067433806567	0.487915892694553	0.519045068834238	-0.572340623849124	0.86334143527267	NA	1.09138569268336
chr10	32552517	32552617	100	-	intron	Nkain2	0.0233993682280398	NA	0.00252301990148329	1	0.0198056588332084	0.118075431778235	0.0663077660890959	0.437518305789548	1.54543149406974	0.328315794969425	0.782914808986599	NA	1.21711569910031
chr10	32816573	32816687	114	-	intron	Nkain2	0.955524852085583	NA	0.857709616872915	1	0.949608688042605	0.987964111191587	0.574359763720779	0.752316174924488	-0.11657746271688	0.328315794969425	0.782914808986599	NA	-0.444893257686306
chr10	33922061	33922170	109	-	intron	Zup1	0.197359155711348	NA	0.18423974954845	1	0.29665570849456	0.592503554349329	0.64626696333667	0.796778090087005	1.0094526358133	0.277370446175271	0.130371686174874	0.36008422442395	0.732082189638029
chr10	33949021	33949348	327	-	exon	Zup1	0.717249875695667	NA	0.363159134709062	1	0.397814054524661	0.682649158011045	0.10172382000985	0.456811695052577	-0.0183745682141167	0.277370446175271	0.130371686174874	0.36008422442395	-0.295745014389388
chr10	34091421	34091533	112	-	utr3	Calhm5	0.945258445741817	NA	0.790267775196687	1	0.90777880027767	0.981780316037714	0.408617889188499	0.654361732284896	-0.555053285647488	-0.342687179381279	0.485827783320671	0.743748191353195	-0.212366106266208
chr10	34151601	34151802	201	-	utr3	Dse	0.464697287063068	0.814120699873003	0.926523676020689	1	0.905555166809944	0.980656266003361	0.688328525072386	0.821185697932911	0.360474985560848	0.141398503549963	0.101149739249986	0.306347243002473	0.219076482010885
chr10	34152198	34152564	366	-	utr3	Dse	0.891993946944173	0.976771143559329	0.584255202464164	1	0.599851411990074	0.832049938753536	0.0585475121757896	0.432500135676894	0.273670943882703	0.141398503549963	0.101149739249986	0.306347243002473	0.132272440332741
chr10	34152646	34152814	168	-	exon	Dse	0.599451475256633	0.874503460907028	0.958226240374898	1	0.9276777422921	0.986913841738183	0.822989535188511	0.89643682406516	0.356934387478526	0.141398503549963	0.101149739249986	0.306347243002473	0.215535883928563
chr10	34153143	34153294	151	-	exon	Dse	0.75744552362099	0.937746240529676	0.780964249030105	1	0.756150102853463	0.913338687279315	0.429056458437895	0.667404281219033	0.367160387027831	0.141398503549963	0.101149739249986	0.306347243002473	0.225761883477868
chr10	34153519	34153878	359	-	exon	Dse	0.00918693512048238	0.120563498095153	0.0387361480497665	1	0.00535921638405825	0.0495596247978424	0.0846663671819641	0.445172982566462	1.08083707474198	0.141398503549963	0.101149739249986	0.306347243002473	0.939438571192016
chr10	34282738	34283151	413	+	exon	Tspyl1	0.141100666099579	0.518504046945551	0.267021626147724	1	0.210279803340525	0.492401351611972	0.886830423773487	0.934554904338297	0.794617425349917	0.220654671568999	0.0373517950517288	0.159324768759519	0.573962753780919
chr10	34283440	34283955	515	+	utr3	Tspyl1	0.11526390781061	0.475480550375026	0.253459872878021	1	0.0962114029988418	0.314015526741989	0.37366953142068	0.632785156916502	0.74350609458924	0.220654671568999	0.0373517950517288	0.159324768759519	0.522851423020241
chr10	36998519	36998644	125	+	exon	Hdac2	0.0165199174469449	0.1718316154	0.0369865348917089	1	0.043086633481847	0.191870383127777	0.743999900474591	0.851264796421469	0.66461505247909	-0.0597583206849241	0.482838758970457	0.741968020929175	0.724373373164014
chr10	37135861	37136094	233	-	utr3	Marcks	0.166140473092215	0.555992498370086	0.389406725780672	1	0.236329782771195	0.523214552693445	0.0702341808882192	0.442130092995478	0.834611786257128	0.367150149707769	5.17846948110634e-06	0.000131463821882807	0.467461636549359
chr10	39564088	39564207	119	+	utr3	Fyn	0.660835586008751	NA	0.865344228445414	1	0.600924580680762	0.832637523319459	0.552311165322878	0.739460023846749	0.375926713075878	0.126820627458546	0.345034663045561	0.62599407915466	0.249106085617332
chr10	39626561	39626741	180	+	exon	Traf3ip2	0.411143801486165	NA	0.167351448907864	1	0.0976108645895192	0.317549315454599	0.141920328062176	0.485474567661092	0.0554836474131061	-0.447303005216529	0.0539344312700752	0.205005910256539	0.502786652629636
chr10	39822686	39822789	103	+	utr3	Rev3l	0.358545949805763	NA	0.38477751378399	1	0.389225617387791	0.675863647638954	0.912607578493686	0.94994284678006	0.405884027818751	-0.232990239228856	0.00989133238831164	0.0623999158242773	0.638874267047607
chr10	39824769	39824899	130	+	utr3	Rev3l	0.968611717269182	NA	0.698090753494465	1	0.677204539839243	0.876484310727124	0.229550263453378	0.540862616332448	-0.447285314796754	-0.232990239228856	0.00989133238831164	0.0623999158242773	-0.214295075567898
chr10	39827952	39828070	118	+	utr3	Rev3l	0.629891324105305	NA	0.412838355768364	1	0.335051124446606	0.629091389921684	0.681896268602608	0.816744573886756	-0.582832321575329	-0.232990239228856	0.00989133238831164	0.0623999158242773	-0.349842082346473
chr10	39828342	39828506	164	+	utr3	Rev3l	0.295787412662525	NA	0.055787844066869	1	0.0603654506388554	0.238788008346473	0.0774039234089855	0.442130092995478	-1.03333872068374	-0.232990239228856	0.00989133238831164	0.0623999158242773	-0.80034848145488
chr10	39874429	39874545	116	+	utr3	Rev3l	0.00228485628405809	NA	9.47329343709103e-05	1	0.00187436726909936	0.0243901900831505	0.0130488632683415	0.419833334662716	-1.85932014004707	-0.232990239228856	0.00989133238831164	0.0623999158242773	-1.62632990081821
chr10	39891225	39891377	152	-	utr3	Mfsd4b4	0.590708690958503	NA	0.729312036934505	1	0.660810764290991	0.868232333305456	0.851314287672303	0.913375847595064	1.33883548891062	0.498176155198427	0.0485921839348075	0.190109438035405	0.840659333712193
chr10	39891582	39891941	359	-	utr3	Mfsd4b4	0.781389761245065	NA	0.97320806717053	1	0.946497989992188	0.987964111191587	0.269672732302236	0.56664340544698	0.331791671792929	0.498176155198427	0.0485921839348075	0.190109438035405	-0.166384483405498
chr10	40075914	40076045	131	-	utr3	Slc16a10	0.0261702987240805	NA	0.00340867540378049	1	0.00432580238648902	0.0425902017996604	0.0151823436107166	0.419833334662716	-1.48921542538704	0.419602920216609	0.0532608094048922	0.203251225161223	-1.90881834560365
chr10	40223665	40223855	190	-	utr3	Rpf2	0.462048438971312	0.812839411179549	0.116672329921106	1	0.0824122211799647	0.286610716646018	0.209650858438046	0.527217913635144	-0.31282167862523	0.0939548742280675	0.281211663160475	0.561190662689329	-0.406776552853297
chr10	40249323	40249546	223	-	utr3	Gtf3c6	0.0600371656191165	0.346270669382307	0.0241348566452859	1	0.00560232789016286	0.0511068030083285	0.0519615946976768	0.430568662119399	-0.851055325749338	0.150191849422406	0.23263999497131	0.50482952833145	-1.00124717517174
chr10	40287909	40288024	115	-	utr3	Amd1	0.893732469709624	0.977143660024415	0.615287954815178	1	0.359187302695333	0.65083359820978	0.369481840392839	0.630407796611451	-0.103702969297541	0.0806396810331999	0.436837075485419	0.705647933650311	-0.184342650330741
chr10	40301904	40302023	119	-	utr5	Amd1	0.72977086902915	0.926699452243383	0.443476518357162	1	0.547471346564924	0.797762559687805	0.341202027978053	0.614216468816035	0.445758047149085	0.0806396810331999	0.436837075485419	0.705647933650311	0.365118366115885
chr10	40479832	40480048	216	+	utr3	Cdk19	0.242843961928691	NA	0.237115574989314	1	0.183576585916678	0.457208089978111	0.460041917374347	0.684716901340817	0.619468164199562	-0.366492187947113	0.00548908552546762	0.0406120964825768	0.985960352146675
chr10	40480235	40480460	225	+	utr3	Cdk19	0.406025180866111	NA	0.566433659770209	1	0.477776294501637	0.749430176994701	0.261666708847519	0.562407933767657	0.355664667734938	-0.366492187947113	0.00548908552546762	0.0406120964825768	0.722156855682051
chr10	40936526	40936719	193	+	exon	Wasf1	0.214210613686553	0.621328948270317	0.363608350785625	1	0.0595463011883172	0.237095314359843	0.075275220499934	0.442130092995478	0.92578792138606	0.0580702253675714	0.575264561407814	0.801649156178749	0.867717696018489
chr10	40937765	40937961	196	+	utr3	Wasf1	0.0206658730448838	0.194237074495487	0.000346208808989966	1	0.000233633880395263	0.00576269769797236	0.0622964958638195	0.435983088699929	-0.995951733032783	0.0580702253675714	0.575264561407814	0.801649156178749	-1.05402195840035
chr10	41451495	41452174	679	+	exon	Zbtb24	0.403734163732333	0.776182246321114	0.100345704676658	1	0.032643728335324	0.162970043360896	0.0202614470192992	0.419833334662716	-0.299694681568367	0.276416777520738	0.0727351335045994	0.249565366227879	-0.576111459089105
chr10	41464455	41464656	201	+	exon	Zbtb24	0.190363331000082	NA	0.0310231727510782	1	0.013498838701285	0.0918829607369194	0.0962724315889472	0.455389931176162	-0.359089587620634	0.276416777520738	0.0727351335045994	0.249565366227879	-0.635506365141371
chr10	41486952	41487066	114	+	utr3	Mical1	0.942048945070242	NA	0.76721250145273	1	0.598157072452349	0.831089708041338	0.131801736084531	0.477006385348873	0.238574761006982	-0.156671996599849	0.332494823421967	0.613437121109609	0.39524675760683
chr10	41528800	41528988	188	+	utr3	Cd164	0.563168188007737	0.865500850023879	0.147829502975442	1	0.0627222346854433	0.244544702152928	0.435929481657831	0.673272564777088	-0.326021742639693	-0.109686692057876	0.0745399527359177	0.253250416534121	-0.216335050581817
chr10	41719401	41719844	443	-	utr3	Cep57l1	0.297216326031609	0.692606614813292	0.13849550614573	1	0.00773470373509496	0.0633359950731489	0.256651752170879	0.560393487396567	-0.446126811117207	-0.00698940904559804	0.955885598042323	0.983991668976697	-0.439137402071609
chr10	41810960	41811273	313	+	utr5	Sesn1	0.260691451568387	NA	0.357300504239078	1	0.199249930612519	0.478537831655987	0.888077894373801	0.935590953831704	-0.151237067100608	-0.583673938424346	0.000109429020660841	0.00181381257789535	0.432436871323738
chr10	41907644	41907799	155	+	utr3	Sesn1	0.453264304600396	NA	0.640031557122899	1	0.788566770006831	0.927385174351877	0.572598661887463	0.751437430579127	-0.639305301952797	-0.583673938424346	0.000109429020660841	0.00181381257789535	-0.0556313635284511
chr10	42185600	42185764	164	-	utr3	Foxo3	0.730184714797191	NA	0.350951582234937	1	0.194855792398964	0.473414120597373	0.123240232647303	0.471695615033781	-0.688158649407394	-0.51628553857763	8.74501027820466e-10	5.42906138089633e-08	-0.171873110829764
chr10	42185973	42186246	273	-	utr3	Foxo3	0.434491024357029	0.797454024580657	0.752562633994317	1	0.627113892447447	0.847781269550033	0.531825327354111	0.727214891315386	-0.176966936097459	-0.51628553857763	8.74501027820466e-10	5.42906138089633e-08	0.339318602480171
chr10	42196464	42196805	341	-	utr3	Foxo3	0.845952267453217	0.964117627098465	0.654044806197949	1	0.560003805566155	0.806400923434257	0.330606131624957	0.607649177144767	-0.47697840277043	-0.51628553857763	8.74501027820466e-10	5.42906138089633e-08	0.0393071358071999
chr10	42313277	42313477	200	-	utr3	Afg1l	0.63191746022228	NA	0.837380170467216	1	0.949621441255732	0.987964111191587	0.211597232459425	0.528594335850173	-0.429222379759396	-0.419522618956565	0.0324667302486774	0.144404871652305	-0.0096997608028308
chr10	42828970	42829170	200	+	utr3	Sec63	0.688224629101828	NA	0.944166623996949	1	0.887650129798632	0.974203106184123	0.127451700068366	0.474531338847374	0.292751498536849	0.0853294478662658	0.432473395260159	0.702624960104778	0.207422050670583
chr10	43345865	43345986	121	+	exon	Pdss2	0.912925568178515	NA	0.863996819436155	1	0.870944210812648	0.966157830741253	0.37241138470172	0.631903210043978	-0.730461503313746	-0.106216214769874	0.555618698185776	0.788918598156062	-0.624245288543872
chr10	43439974	43440315	341	+	utr3	Pdss2	0.205930964359623	0.612361845497726	0.346444415184432	1	0.221630531397998	0.505533279125641	0.140980168459015	0.484582963108214	0.671043104365071	-0.106216214769874	0.555618698185776	0.788918598156062	0.777259319134945
chr10	43511635	43511868	233	+	exon	Bend3	0.307227574253351	0.701810735688575	0.49387560331904	1	0.464665133918492	0.738104899138114	0.577779115266905	0.754907121359077	1.07574598943242	0.39863479572352	0.000167235942134824	0.00255207653371779	0.677111193708903
chr10	43512037	43512192	155	+	utr3	Bend3	0.695789721339611	NA	0.96710633733541	1	0.90169333159397	0.979770812511161	0.350711523294123	0.620370698632817	0.780348744462713	0.39863479572352	0.000167235942134824	0.00255207653371779	0.381713948739193
chr10	43512231	43512386	155	+	utr3	Bend3	0.0677695614084577	NA	0.128855349900107	1	0.00126581040509086	0.0189178878318724	0.799069294977075	0.882397868987242	1.94198576099073	0.39863479572352	0.000167235942134824	0.00255207653371779	1.54335096526721
chr10	43514201	43514325	124	+	utr3	Bend3	0.462558505436845	NA	0.130202272434947	1	0.137108562786526	0.389095995536217	0.189651614540791	0.513948341039074	0.143267376870277	0.39863479572352	0.000167235942134824	0.00255207653371779	-0.255367418853243
chr10	43525110	43525315	205	-	utr3	1700021F05Rik	0.278118544711343	0.683734570191667	0.543627832153511	1	0.495129075282327	0.761794984551965	0.761268418863668	0.860982617508763	0.752366611533862	0.356233371868146	0.00118971795658128	0.0123715018959828	0.396133239665716
chr10	43532742	43533111	369	-	exon	1700021F05Rik	0.557593263214182	0.862684508820355	0.138337104286146	1	0.0846418221265854	0.291429697876507	0.159351537956014	0.493821660393161	0.183143948564928	0.356233371868146	0.00118971795658128	0.0123715018959828	-0.173089423303218
chr10	43582924	43583191	267	+	utr3	Cd24a	0.238857479303501	0.647247534615932	0.0271286108372058	1	0.0113757270708017	0.0818797884435233	0.0456425767185406	0.430568662119399	0.266258719603588	0.88049088055386	5.47335266214102e-18	1.31149211683372e-15	-0.614232160950272
chr10	44363245	44363495	250	+	utr3	Atg5	0.251103848691835	0.660794648300365	0.0420211269050909	1	0.0848826080681451	0.291549724655216	0.0196775843851431	0.419833334662716	-0.465420831299953	0.0871813227681607	0.413807746348438	0.68693882180151	-0.552602154068114
chr10	44439356	44439800	444	-	utr3	Prdm1	0.404126546332455	0.77672392055849	0.653021279627085	1	0.488092917458574	0.756941745568234	0.730085351362017	0.843317973776898	0.418040640146563	0.295115916472877	0.0267754330203591	0.127067013270349	0.122924723673686
chr10	44439851	44439959	108	-	exon	Prdm1	0.660982293220584	NA	0.794340342635721	1	0.774147284935963	0.921504730126397	0.174943345874877	0.503936586806676	0.951438123215466	0.295115916472877	0.0267754330203591	0.127067013270349	0.656322206742589
chr10	44441623	44442086	463	-	exon	Prdm1	0.82837673917993	NA	0.543200847333471	1	0.415312739395999	0.698171190259862	0.421851687595234	0.663206475603818	0.560332984075156	0.295115916472877	0.0267754330203591	0.127067013270349	0.265217067602279
chr10	45158577	45158724	147	+	utr3	Prep	0.473653869333299	0.821496716531361	0.214979588136908	1	0.0555763380436651	0.22700936283346	0.0174109743488136	0.419833334662716	-0.238240915150607	0.0751725681254955	0.360919583195714	0.639748306322007	-0.313413483276102
chr10	45376702	45376803	101	-	utr3	Lin28b	0.938345562261303	NA	0.59122427283308	1	0.549710845087096	0.799001741310823	0.387975556833807	0.642300974468316	-0.142785405859497	0.444545638148131	7.24681272594497e-06	0.000175180474709657	-0.587331044007627
chr10	45876033	45876143	110	+	exon	Gpx4-ps2	0.0229032421810208	0.205845814439199	0.0776029540502244	1	0.000497919252450721	0.00986923842159049	0.702816496253817	0.829057062946621	1.040373764505	-0.0526833192698484	0.753969657858864	0.898400798124278	1.09305708377485
chr10	50618033	50618140	107	+	utr3	Ascc3	0.435529059944321	NA	0.559237039421573	1	0.273393877337819	0.565645260170809	0.651067364646773	0.799948949810727	0.699150036813326	-0.0643566751845261	0.492909566948756	0.748105342542214	0.763506711997852
chr10	52319503	52320240	737	+	utr3	Dcbld1	0.478290753542818	0.822432383940947	0.134824268268261	1	0.155549306012136	0.415603567434232	0.071085799320009	0.442130092995478	-0.103517746820714	-0.0190021116676024	0.88475207225492	0.954415431049818	-0.0845156351531113
chr10	52339556	52339708	152	-	utr3	Gopc	0.00283042280429542	NA	0.000140612873224349	1	2.46383780407032e-06	0.000175291535829284	0.0493879150108688	0.430568662119399	-2.25097689767487	-0.025438897519154	0.842510699949759	0.936942223601615	-2.22553800015572
chr10	52436710	52436938	228	+	utr3	Nus1	0.18425553770182	0.58220437902992	0.387603520519901	1	0.509851850684735	0.772620304519684	0.692582730445464	0.823309363615143	0.433938486796621	0.0575821252440223	0.449243977073106	0.714093920277919	0.376356361552599
chr10	52438402	52438690	288	+	utr3	Nus1	0.874308875562526	0.973789423918575	0.330670619018796	1	0.320298402986179	0.614303005889774	0.166893402258549	0.499621120915248	0.00963201790385807	0.0575821252440223	0.449243977073106	0.714093920277919	-0.0479501073401642
chr10	53281299	53281402	103	-	exon	Cep85l	0.934568387369972	NA	0.852493586499648	1	0.815857091356995	0.940325755377145	0.566036131496158	0.747603147847254	0.0336017330069193	0.229939889450007	0.235249423136798	0.508552804875338	-0.196338156443087
chr10	53348627	53348783	156	-	exon	Cep85l	0.860124500822046	NA	0.638837944161975	1	0.67322942790402	0.874216476223527	0.184364458735209	0.510663952429	0.217603209195099	0.229939889450007	0.235249423136798	0.508552804875338	-0.0123366802549079
chr10	53536986	53537127	141	-	utr3	Mcm9	0.34849636236833	NA	0.371804543518158	1	0.396278951170557	0.682289020810458	0.354629871486768	0.622445133207785	0.741121717633725	0.121532343783693	0.472125650842788	0.733255938766381	0.619589373850032
chr10	53537358	53537545	187	-	exon	Mcm9	0.87908224249703	NA	0.984051748706186	1	0.887624577454895	0.974203106184123	0.0950086996939857	0.453211984591459	0.0220778063854173	0.121532343783693	0.472125650842788	0.733255938766381	-0.0994545373982752
chr10	53538454	53538564	110	-	exon	Mcm9	0.607981125928389	NA	0.348408451245943	1	0.259844823171379	0.550597666006399	0.15471127761982	0.492004103445958	-1.35433975309838	0.121532343783693	0.472125650842788	0.733255938766381	-1.47587209688208
chr10	53607815	53607993	178	+	utr3	Asf1a	0.705637436651663	0.916683521252556	0.817836426593872	1	0.830407745525924	0.946458932632107	0.602504842882542	0.770923051561774	0.372438796550221	0.147625378178108	0.22643621976029	0.496942208082853	0.224813418372114
chr10	56116732	56116832	100	+	utr3	Msl3l2	0.853645622356103	NA	0.6634960825992	1	0.67072779987814	0.872728994639712	0.654033593275429	0.802013259610287	0.435825674814815	0.369989360216804	0.323100342815291	0.604176407745242	0.0658363145980105
chr10	56250318	56250418	100	+	intergenic	NA	0.977600035668394	NA	0.836763436831686	1	0.888083132454948	0.974205664638837	0.0809033541887003	0.443721348419479	0.00363275612608362	NA	NA	NA	NA
chr10	56388271	56388972	701	+	utr3	Gja1	0.141485200654825	0.518504046945551	0.467899873856841	1	0.338643761636332	0.63218860459483	0.771704191394036	0.866988409915629	1.23259584980114	0.916611488135285	1.5228610037861e-42	2.31102617663451e-39	0.315984361665851
chr10	56389447	56389547	100	+	utr3	Gja1	0.0327076369272108	0.248259804179402	0.00330634565486044	1	1.10563681905683e-33	3.13072121684131e-30	0.011830751589188	0.419833334662716	3.36470761113216	0.916611488135285	1.5228610037861e-42	2.31102617663451e-39	2.44809612299687
chr10	56390092	56390314	222	+	utr3	Gja1	0.0104341483512562	0.129890346762713	7.56368425907356e-05	1	0.000134523369734235	0.00383988279979294	0.0773916967081212	0.442130092995478	0.213162410727649	0.916611488135285	1.5228610037861e-42	2.31102617663451e-39	-0.703449077407636
chr10	56637706	56637824	118	+	intergenic	NA	0.000678488116374133	NA	0.000424099891073744	1	2.09480482835861e-08	3.37025531362513e-06	0.026850064949576	0.419833334662716	2.74055940054323	NA	NA	NA	NA
chr10	58270737	58270938	201	+	exon	Gcc2	0.338932317551648	NA	0.380121072261546	1	0.447021426647901	0.723649682155521	0.783207116548946	0.873867324034485	0.144474491915047	-0.100248754477368	0.397171189909834	0.672105576977885	0.244723246392416
chr10	58271368	58271468	100	+	exon	Gcc2	0.226926829635745	NA	0.0598656500139728	1	0.199482021194322	0.478608109823624	0.0519021451651733	0.430568662119399	-1.0737649072653	-0.100248754477368	0.397171189909834	0.672105576977885	-0.973516152787935
chr10	58477622	58477739	117	+	exon	Ranbp2	0.596060088547788	0.873682229998751	0.907751747664128	1	0.787458706538276	0.927201167272221	0.110717621836161	0.464989164879632	0.00567214324856219	-0.115836310886758	0.075594083524493	0.255433941805424	0.12150845413532
chr10	58478943	58479121	178	+	exon	Ranbp2	0.639789438071815	0.89169442904253	0.937931207436428	1	0.883222896646156	0.972444962338928	0.405170926674679	0.652084248168098	0.122536301941934	-0.115836310886758	0.075594083524493	0.255433941805424	0.238372612828692
chr10	58480062	58480280	218	+	exon	Ranbp2	0.398046351815031	0.774579666322985	0.87562596150043	1	0.771889841006745	0.92036519866713	0.516842878116794	0.717609244716835	0.271346693901329	-0.115836310886758	0.075594083524493	0.255433941805424	0.387183004788087
chr10	58492865	58492986	121	+	exon	Ranbp2	0.782694336712096	0.944547652585255	0.703398292183586	1	0.634901116325536	0.852112049003407	0.613992496879358	0.776941170282879	-0.109556551804466	-0.115836310886758	0.075594083524493	0.255433941805424	0.00627975908229143
chr10	58493709	58493953	244	+	exon	Ranbp2	0.593378209836139	0.871925891322915	0.837497208987014	1	0.802154198803736	0.934424729298431	0.475959670954687	0.69339229735482	0.196956832733284	-0.115836310886758	0.075594083524493	0.255433941805424	0.312793143620042
chr10	58530582	58530779	197	+	intron	Ccdc138	0.583344842982321	NA	0.743103057438659	1	0.703021202326508	0.888225300419522	0.812463639859987	0.889969842409106	1.65840596550786	-0.319322761902552	0.0452319487704803	0.182074257679699	1.97772872741041
chr10	59164462	59164576	114	-	utr3	Sept10	0.126892972809077	0.497769445446503	0.214010642747261	1	0.0779338168603828	0.277232909323945	0.122671230717345	0.471361149323194	1.08087506744866	0.322868209796891	0.00140155792514935	0.0141730114461262	0.758006857651765
chr10	59223047	59223572	525	+	exon	Sowahc	0.344853688403449	NA	0.442141639857945	1	0.441751234015619	0.719051962657293	0.637909440977899	0.791822011692538	0.146828981271269	-0.10782808044545	0.597666000867506	0.815349756972256	0.254657061716718
chr10	59371730	59371905	175	+	utr3	P4ha1	0.31824406681002	NA	0.0884621803018888	1	0.243087397622473	0.531279928301786	0.0279768736451598	0.419833334662716	-0.271484776255587	0.233454659299489	0.0885765187696045	0.281870030068682	-0.504939435555076
chr10	59897510	59897869	359	+	utr3	Dnajb12	0.698021340509157	0.91347769463463	0.239612462694378	1	0.159220000654032	0.421352667151362	0.171472456899765	0.502517562686888	-0.147913524815526	0.175074780502539	0.193178014558274	0.453611790097842	-0.322988305318065
chr10	59950313	59950499	186	-	utr3	Ddit4	0.285244830519593	0.686798338504137	0.682580671638954	1	0.569336052603545	0.813038167889754	0.712000884199735	0.83337879707813	0.826377366130269	0.5234331171368	1.52854101689764e-07	5.84784683719549e-06	0.302944248993469
chr10	60131561	60131676	115	+	utr3	Spock2	0.318949973240984	NA	0.346181905297339	1	0.366174268696428	0.656821905004945	0.98520628841279	0.994630547018072	-0.11177454970228	-0.451856519009141	0.00772645016990938	0.0523971481730995	0.340081969306862
chr10	60445768	60445887	119	-	intron	Cdh23	0.000474097946744298	0.0202965956347056	0.000853275720532632	1	1.44816772529626e-05	0.000714395771942318	0.00858115540558824	0.419833334662716	1.26184767425934	-0.845615124030435	0.209307544646467	NA	2.10746279828977
chr10	61100688	61100951	263	-	utr3	Sgpl1	0.925754331208486	0.98465704581348	0.723523242414524	1	0.446478662116266	0.723098738652318	0.679438940197321	0.815625691182346	-0.347285121226975	-0.273155142849425	0.000539864027622339	0.00664874922386466	-0.0741299783775501
chr10	61198365	61198703	338	-	utr3	Adamts14	0.864352237264788	NA	0.819043552898382	1	0.839119359279351	0.950814008982622	0.198721836098403	0.518892441316522	0.0641633055972112	-0.390916326524475	0.0474981400618116	0.187671980706493	0.455079632121686
chr10	61320879	61321113	234	-	utr3	Pald1	0.00834942523513749	0.112301368919349	0.000206357670627631	1	0.000247878721470081	0.00592815361245508	0.0379757847568678	0.430568662119399	-1.38462788094515	-0.231727830151283	0.00181936324484366	0.0173042222827819	-1.15290005079387
chr10	61423039	61423299	260	+	exon	Nodal	0.990908818423082	0.999436889541806	0.377526099768905	1	0.37748561008057	0.666433702365077	0.307944224010263	0.592613109752163	-0.519562890379435	-0.519268044669343	2.43060166597157e-09	1.3549860226057e-07	-0.000294845710091751
chr10	61423438	61423726	288	+	exon	Nodal	0.488733597062288	0.828553902311955	0.124611857241588	1	0.151602378614379	0.409916859332671	0.17917996220735	0.506800580871498	-0.798249072502731	-0.519268044669343	2.43060166597157e-09	1.3549860226057e-07	-0.278981027833388
chr10	61424539	61424992	453	+	utr3	Nodal	0.524186046638013	0.850152514078422	0.899555644929646	1	0.955799212583158	0.987964111191587	0.527272099052193	0.724276547820021	-0.367776149078852	-0.519268044669343	2.43060166597157e-09	1.3549860226057e-07	0.151491895590491
chr10	61431441	61431751	310	-	utr3	Eif4ebp2	0.804484799708381	0.9536624168243	0.254743124012665	1	0.255695816079308	0.545264453115885	0.246119446407357	0.552228070084842	-0.193442684810558	-0.0286649897677825	0.721158286862961	0.884957761183677	-0.164777695042776
chr10	61580887	61581025	138	+	utr3	Lrrc20	0.643537268740186	NA	0.75287004268521	1	0.711190531294354	0.890513446720215	0.888204124872317	0.935654315471895	0.175116634526045	-0.107408615784554	0.678892605366561	0.861295382789251	0.282525250310598
chr10	61691358	61691550	192	+	utr3	Sar1a	0.826787756179878	0.95968583652646	0.282498260358878	1	0.293497891311567	0.589024403840704	0.299995520784183	0.585948612753699	-0.132092277236008	-0.00688883609979196	0.930046511655684	0.973486229424391	-0.125203441136216
chr10	61693143	61693288	145	+	utr3	Sar1a	0.00923964153549521	0.120803581416596	0.000349410275248821	1	0.00410092762093503	0.0409649900925253	0.024455267886109	0.419833334662716	-1.3986845697036	-0.00688883609979196	0.930046511655684	0.973486229424391	-1.39179573360381
chr10	61736886	61736988	102	+	utr3	Aifm2	0.676066871174718	NA	0.83472716762701	1	0.937971808298508	0.987964111191587	0.512648799921893	0.715214168526878	-0.829930085437361	-0.52367747032761	0.00965498655492229	0.0613177396931798	-0.306252615109751
chr10	61739123	61739277	154	+	utr3	Aifm2	0.682634258992924	0.907571787252309	0.957589647135782	1	0.658897064901318	0.86729868397851	0.59422242104781	0.766560458969923	0.400460572785329	-0.52367747032761	0.00965498655492229	0.0613177396931798	0.924138043112939
chr10	61922535	61922639	104	-	intron	Col13a1	0.333446834114238	NA	0.314862980722201	1	0.3011150793285	0.59708505506063	0.847215176244115	0.910634107596734	0.641245453616651	-1.29707504747376	0.00149419950646088	0.0148961874884983	1.93832050109041
chr10	62108690	62108865	175	-	utr3	Fam241b	0.36612027544342	NA	0.165914499427869	1	0.125884106261205	0.371460436941671	0.235172238169233	0.543780589253634	-0.769345434743833	-0.290004698568959	0.0926218059364975	0.289246617978401	-0.479340736174874
chr10	62269371	62269654	283	-	utr3	Hk1	0.225598006430627	0.633399798057979	0.399342031746909	1	0.247073200797156	0.535732420826935	0.291017978321054	0.579251511547238	0.291196772123784	-0.371563830776946	0.000165237368846629	0.00252439819206629	0.66276060290073
chr10	62429361	62429619	258	-	utr3	Supv3l1	0.125387121184046	0.494962463225795	0.0179474801207177	1	0.00773369746904028	0.0633359950731489	0.101705372713472	0.456811695052577	-0.313098679747667	0.265913531440159	0.00547334310203161	0.0405615410133194	-0.579012211187826
chr10	62559027	62559168	141	-	utr3	Kif1bp	0.238709148057229	NA	0.0401826268200847	1	0.0662988503671597	0.252138553268435	0.210963769987454	0.528322301819279	-0.458070923802264	0.0716033200776787	0.586706748729602	0.809164635042583	-0.529674243879942
chr10	62559331	62559459	128	-	utr3	Kif1bp	0.245272782333718	NA	0.0909033183033886	1	0.0702128413444891	0.260843192798551	0.16293113641833	0.496717753714947	-0.511063987206651	0.0716033200776787	0.586706748729602	0.809164635042583	-0.582667307284329
chr10	62580532	62580700	168	-	utr3	Ddx21	0.0225151245944242	0.203972502938648	0.00217314918921173	1	0.00199777086895819	0.0253899820132047	0.0103041888629669	0.419833334662716	-0.888725051301805	0.0682252771902821	0.206848281941616	0.473777265597618	-0.956950328492087
chr10	62582083	62582517	434	-	utr3	Ddx21	0.317094616930963	0.710603672349916	0.0561046000727134	1	0.0818397311798277	0.285390865528079	0.267053404376179	0.565021287572403	-0.173144941658615	0.0682252771902821	0.206848281941616	0.473777265597618	-0.241370218848897
chr10	62598213	62598671	458	-	exon	Ddx21	0.395387695654338	0.774250312107745	0.153543045068011	1	0.0671457114545574	0.253970813814787	0.176941182657636	0.505270928613719	-0.35737825343618	0.0682252771902821	0.206848281941616	0.473777265597618	-0.425603530626462
chr10	62746830	62746963	133	-	exon	Ccar1	0.72070017802818	NA	0.977237465320976	1	0.84924734831282	0.954538827281564	0.118940205187562	0.469722573234449	-0.0845006986743513	-0.0507226241613694	0.491763698571449	0.747706514838372	-0.0337780745129819
chr10	62751666	62751793	127	-	exon	Ccar1	0.119433494406228	0.485806248744125	0.20809866008378	1	0.186916611765095	0.462327741528114	0.732788398041248	0.844535278976148	0.323925276202205	-0.0507226241613694	0.491763698571449	0.747706514838372	0.374647900363574
chr10	62753098	62753350	252	-	exon	Ccar1	0.315507613688967	0.708955073437117	0.644460331139866	1	0.515848502713321	0.776707763630246	0.244436632746226	0.550660730640633	0.274525515488289	-0.0507226241613694	0.491763698571449	0.747706514838372	0.325248139649658
chr10	62760019	62760179	160	-	exon	Ccar1	0.857256439128974	0.968628468026256	0.844254330498528	1	0.641711021749719	0.856263152817563	0.639943914929334	0.79302634114394	0.0365347651134641	-0.0507226241613694	0.491763698571449	0.747706514838372	0.0872573892748335
chr10	62812854	62813102	248	-	exon	Tet1	0.403683798468624	0.776182246321114	0.846023905736762	1	0.739804053168036	0.905466809324892	0.566459344623608	0.747791612879105	-0.326764054441062	-0.358370268959124	6.81357227714811e-12	6.46248403897839e-10	0.0316062145180622
chr10	62813140	62813360	220	-	utr3	Tet1	0.599870828750482	0.874503460907028	0.163694215347068	1	0.137906351068182	0.389949694112905	0.342739895265055	0.615410454935022	-0.646746814014804	-0.358370268959124	6.81357227714811e-12	6.46248403897839e-10	-0.28837654505568
chr10	62822380	62822534	154	-	intron	Tet1	0.334763055321892	NA	0.115889001652008	1	0.120720717898764	0.361651274653131	0.0983041112328471	0.455389931176162	-0.938614908869857	-0.358370268959124	6.81357227714811e-12	6.46248403897839e-10	-0.580244639910733
chr10	62838139	62838347	208	-	exon	Tet1	0.0801958182405867	0.396462827626352	0.155239507108817	1	0.0317433481098757	0.160507972335579	0.103282340838794	0.457999462696469	0.0956641774271345	-0.358370268959124	6.81357227714811e-12	6.46248403897839e-10	0.454034446386259
chr10	62838538	62838696	158	-	exon	Tet1	0.772748481278101	0.941483472452875	0.814996223680986	1	0.894333327454649	0.976809250224102	0.126596432960536	0.473793668318182	-0.0751199767157363	-0.358370268959124	6.81357227714811e-12	6.46248403897839e-10	0.283250292243388
chr10	62840158	62840358	200	-	exon	Tet1	0.418183920665746	0.783714524472231	0.0983614976669183	1	0.0783449766212894	0.27788280244971	0.0378151127042654	0.430568662119399	-0.463407241408235	-0.358370268959124	6.81357227714811e-12	6.46248403897839e-10	-0.105036972449111
chr10	62878559	62878836	277	-	exon	Tet1	0.154356080008605	0.539235641614824	0.0255139076318574	1	0.0376675671093578	0.177322988512283	0.0429246072435837	0.430568662119399	-1.08804928360237	-0.358370268959124	6.81357227714811e-12	6.46248403897839e-10	-0.729679014643242
chr10	62879200	62879423	223	-	exon	Tet1	0.859051841448473	0.969416659915378	0.599447843904237	1	0.698667750590734	0.885542886153555	0.563461180088739	0.745655265168535	-0.464491876123507	-0.358370268959124	6.81357227714811e-12	6.46248403897839e-10	-0.106121607164383
chr10	62973386	62973503	117	+	utr3	Dna2	0.676277148360973	0.906454094395518	0.314100681240364	1	0.116581142937276	0.354729383560275	0.454198751395713	0.683010719305418	-0.705938511487334	-0.245006648849351	0.00570641371794979	0.0418123382831321	-0.460931862637983
chr10	63015445	63015636	191	-	utr3	Hnrnph3	0.0252369073760294	0.2147737293177	0.000997393980113136	1	0.0054614760856931	0.0501775330442848	0.182279173969373	0.508941079853267	-0.99445196162636	-0.247081368850047	0.0204326886990755	0.10526958213956	-0.747370592776312
chr10	63018003	63018105	102	-	utr3	Hnrnph3	0.00608071125675888	0.0940367262856919	0.0171728145038362	1	5.96690316369201e-05	0.00213771560141802	0.244487452522038	0.550660730640633	1.21058946214596	-0.247081368850047	0.0204326886990755	0.10526958213956	1.45767083099601
chr10	63245946	63246114	168	+	exon	Herc4	0.6897412917743	0.910619332370696	0.285252391494682	1	0.32516324218138	0.618649283611597	0.143524601253532	0.485985458151305	-0.593630310137898	-0.185376575332623	0.00607915498354153	0.0437242685424338	-0.408253734805276
chr10	63320403	63320750	347	-	utr3	Sirt1	0.0764571949834473	0.38619134243078	0.281844847092905	1	0.162608326236683	0.426809173685383	0.921149053739112	0.955080798450264	-0.000544450493332062	-0.329472140344165	2.42241149214318e-06	6.82171054839001e-05	0.328927689850833
chr10	63321698	63322032	334	-	utr3	Sirt1	0.665412772117582	0.902696242020042	0.823150584507688	1	0.652923179352467	0.863852572028056	0.384946061376463	0.640506983120796	-0.140093103090559	-0.329472140344165	2.42241149214318e-06	6.82171054839001e-05	0.189379037253606
chr10	66912454	66912639	185	-	exon	1110002J07Rik	0.269373877885126	NA	0.0901983008653494	1	0.0966340351960246	0.315022949644328	0.191310812771965	0.514593035652296	-2.30133402224251	-1.66241884695868	1.73168357896114e-09	1.00643975835963e-07	-0.638915175283832
chr10	66913258	66913569	311	-	exon	1110002J07Rik	0.34111669064411	NA	0.511317382582271	1	0.401091578603159	0.685417153014334	0.413637185603742	0.657644123511328	-1.47725163493522	-1.66241884695868	1.73168357896114e-09	1.00643975835963e-07	0.185167212023453
chr10	66914422	66914524	102	-	intron	1110002J07Rik	0.704351644095022	NA	0.842773522433828	1	0.914014637422614	0.983253246336508	0.569909457050009	0.750095574315703	-1.6882175330684	-1.66241884695868	1.73168357896114e-09	1.00643975835963e-07	-0.0257986861097201
chr10	67218975	67219353	378	+	exon	Jmjd1c	0.735936399518771	0.930063839945889	0.809255468872725	1	0.83591283892961	0.948867143149069	0.266761616934637	0.565019540445456	-0.0417193383242584	-0.088135096187643	0.174532228794154	0.427470113330076	0.0464157578633846
chr10	67219430	67219550	120	+	exon	Jmjd1c	0.266004315423735	NA	0.37655541749456	1	0.31841638798567	0.612602149898235	0.853651711971557	0.914912856103609	0.371206521328837	-0.088135096187643	0.174532228794154	0.427470113330076	0.45934161751648
chr10	67220478	67220599	121	+	exon	Jmjd1c	0.893176293650906	NA	0.719025141277371	1	0.702140902222765	0.887874607715298	0.281568966988356	0.574168721679554	0.197137100297644	-0.088135096187643	0.174532228794154	0.427470113330076	0.285272196485287
chr10	67226663	67226856	193	+	exon	Jmjd1c	0.108499757490641	0.460566382915232	0.195349067274703	1	0.173077617090483	0.442077016555485	0.836331309391252	0.90454311377905	0.0247261686718729	-0.088135096187643	0.174532228794154	0.427470113330076	0.112861264859516
chr10	67267263	67267567	304	-	utr3	Nrbf2	0.630290647617389	0.887950753310078	0.937589920860642	1	0.874461428876258	0.96799256528773	0.726380663444985	0.841656029872558	0.208430127949389	-0.0233644069877478	0.919866699638615	0.969109795099059	0.231794534937137
chr10	67547533	67548229	696	-	utr3	Ado	0.995897851345077	0.999436889541806	0.554334651306398	1	0.395723179735895	0.681836288024924	0.205649815680526	0.523681719007361	0.0114251663824546	0.112291581055439	0.226925723578649	0.497488207485904	-0.100866414672984
chr10	67548314	67548475	161	-	exon	Ado	0.605468281377558	NA	0.826236253491436	1	0.733139299171956	0.902834230488087	0.22423357671717	0.536810784437215	0.627300982032492	0.112291581055439	0.226925723578649	0.497488207485904	0.515009400977053
chr10	67909186	67909442	256	-	exon	Zfp365	0.623009820186159	NA	0.368090998533333	1	0.429629878049275	0.708031639322737	0.172509051800235	0.502773164072256	-0.27548594837516	-0.0992381413993375	0.317626457372222	0.599936683002324	-0.176247806975822
chr10	67909546	67909747	201	-	exon	Zfp365	0.584019817287974	NA	0.809687584864868	1	0.683096619862403	0.879047622615152	0.305978442986621	0.591001745675932	0.0664755024261547	-0.0992381413993375	0.317626457372222	0.599936683002324	0.165713643825492
chr10	68041748	68042009	261	+	utr3	Rtkn2	0.639785988029416	0.89169442904253	0.982320940664412	1	0.981455847030079	0.98868450899551	0.75122103553535	0.855390398117747	0.0202470426055608	-0.063006319998722	0.641018506710994	0.840006924838302	0.0832533626042827
chr10	68095923	68096203	280	-	utr3	Arid5b	0.17548655655271	0.569621411722874	0.0184635646308291	1	0.00379156218010047	0.0390123091176326	0.271356832063834	0.567802303028811	-0.577747682703181	0.192721008672262	0.00548626424297406	0.0406120964825768	-0.770468691375443
chr10	68096262	68096553	291	-	utr3	Arid5b	0.241256787669288	0.648493072827745	0.485393432950271	1	0.316035476201886	0.61061337124398	0.15650010146443	0.492483189539001	0.699913847134876	0.192721008672262	0.00548626424297406	0.0406120964825768	0.507192838462614
chr10	68096879	68097323	444	-	utr3	Arid5b	0.692712506819893	0.912701519235403	0.84800622814808	1	0.911469965577303	0.982832579790058	0.56967101355495	0.749865711255055	0.322553850162254	0.192721008672262	0.00548626424297406	0.0406120964825768	0.129832841489992
chr10	68097423	68097660	237	-	utr3	Arid5b	0.014575908571139	0.158378755738168	0.0146807987266598	1	0.00801209841091413	0.0651678973553508	0.874673182855115	0.928168409748367	1.11776238805939	0.192721008672262	0.00548626424297406	0.0406120964825768	0.925041379387129
chr10	68097953	68098145	192	-	utr3	Arid5b	0.887670038340121	0.975020547432101	0.750933660747921	1	0.569702607221991	0.81317164160187	0.0627359488492	0.437518305789548	0.215793092117554	0.192721008672262	0.00548626424297406	0.0406120964825768	0.0230720834452911
chr10	68101862	68101966	104	-	utr3	Arid5b	0.885594639266609	NA	0.845435981903127	1	0.917378376284558	0.984479879590447	0.5032458988898	0.709303677101223	0.377009023690252	0.192721008672262	0.00548626424297406	0.0406120964825768	0.184288015017989
chr10	70002086	70002286	200	+	exon	Ank3	0.914761258075816	NA	0.60086929751462	1	0.594061130839068	0.827940578816603	0.133319012175892	0.478704178134995	0.428267993908982	0.118150087888291	0.321421826103338	0.603267734082643	0.310117906020691
chr10	70002339	70002454	115	+	exon	Ank3	0.810137183444271	NA	0.634491497149684	1	0.237812598433877	0.525420899089462	0.0646402032593353	0.437518305789548	-0.55408438018309	0.118150087888291	0.321421826103338	0.603267734082643	-0.672234468071382
chr10	70024152	70024374	222	+	utr3	Ank3	0.392716277837644	0.773185611014851	0.0901035623457361	1	0.0602319328328276	0.238615113524576	0.104169319660108	0.458448625349025	0.0604141842738029	0.118150087888291	0.321421826103338	0.603267734082643	-0.0577359036144882
chr10	70024425	70024631	206	+	utr3	Ank3	0.81001536413979	NA	0.842210381204523	1	0.789272728723867	0.927577263490703	0.607512448460435	0.773416171684456	0.411748905529437	0.118150087888291	0.321421826103338	0.603267734082643	0.293598817641146
chr10	70192774	70193035	261	+	utr3	Ccdc6	0.209449185054865	0.616063145483958	0.513913093299759	1	0.471553060786446	0.74445230091598	0.800896663750745	0.883349686320381	0.403843526966126	-0.167245889895319	0.0359839997074631	0.155086610288587	0.571089416861445
chr10	70559485	70559640	155	-	exon	Phyhipl	0.726514899724559	NA	0.931646218597905	1	0.801796363106676	0.934230343911145	0.161465056556334	0.496016099549536	0.355465302437039	-0.0166738634214437	0.949176976391471	0.980698929083495	0.372139165858483
chr10	71228169	71228485	316	-	utr3	Tfam	0.377361550313951	0.763502675158801	0.0868104152440226	1	0.0336629731147948	0.165486240749745	0.299669884669268	0.585744625196083	-0.313191290677678	0.0392724111422318	0.614973269510014	0.82576364651986	-0.352463701819909
chr10	71255216	71255403	187	-	utr3	Ube2d1	0.794720745688517	0.949384714878436	0.801970264046981	1	0.911606924602011	0.982857875836584	0.641647898706648	0.793898438925181	0.377435402777854	0.17575475442537	0.161878799707098	0.412335070197603	0.201680648352484
chr10	71255476	71255631	155	-	utr3	Ube2d1	0.805076003369725	0.953742686526832	0.508812715775973	1	0.219474702215942	0.502721701014934	0.107754583111082	0.46268710481835	-0.105349507007453	0.17575475442537	0.161878799707098	0.412335070197603	-0.281104261432823
chr10	71256531	71256637	106	-	exon	Ube2d1	0.705809106424256	NA	0.414229190384275	1	0.238127007538989	0.525631769993296	0.528007853578602	0.724584199957919	0.304816249428967	0.17575475442537	0.161878799707098	0.412335070197603	0.129061495003597
chr10	71381372	71381497	125	+	utr3	Ipmk	0.0063034616348222	0.0964556860340419	0.00662066790452115	1	0.000418396893534086	0.00853553777904264	0.178299109928819	0.505447347313496	0.793715047821934	-0.114777038339736	0.130062385765197	0.359605901937873	0.90849208616167
chr10	71381540	71381817	277	+	utr3	Ipmk	0.981984211346881	0.99832093099858	0.670826573173185	1	0.604582771049201	0.834277083091091	0.245914070803979	0.552112726977805	-0.146093755582764	-0.114777038339736	0.130062385765197	0.359605901937873	-0.0313167172430274
chr10	71383910	71384055	145	+	utr3	Ipmk	0.395816408917134	0.774250312107745	0.682402036530199	1	0.323431666793913	0.617353139596504	0.498861809162811	0.706501145151278	0.265467921311464	-0.114777038339736	0.130062385765197	0.359605901937873	0.3802449596512
chr10	72297247	72297361	114	+	intergenic	NA	0.962299593745703	0.992292728873398	0.820045063772541	1	0.93902505870112	0.987964111191587	0.544841532668448	0.73497231454806	0.262781834272136	NA	NA	NA	NA
chr10	72654896	72655014	118	+	utr5	Zwint	0.0151101808123515	0.161474245789223	0.0149888065546343	1	0.00279351341394706	0.0316151582051658	0.745487662649019	0.851796814444743	1.02666161071413	0.13238105561836	0.0770035882590011	0.258152923034226	0.894280555095768
chr10	72657600	72657722	122	+	intron	Zwint	0.0882751048429437	NA	0.00766105306647193	1	0.00550389226385785	0.0505344401243187	0.0196628661483487	0.419833334662716	-0.959240092991165	0.13238105561836	0.0770035882590011	0.258152923034226	-1.09162114860952
chr10	72668906	72669183	277	+	utr3	Zwint	0.905931534449848	0.979246623822308	0.519136331939899	1	0.530337070995669	0.785758355583066	0.550353461435321	0.73800950056841	-0.168992065934868	0.13238105561836	0.0770035882590011	0.258152923034226	-0.301373121553228
chr10	74991048	74991199	151	+	utr5	Gnaz	0.905692951709022	NA	0.728732832225158	1	0.895278419968123	0.976857136306194	0.210307997697093	0.528307422178041	-1.97746582828616	-0.477735979529067	0.0570116985604448	0.212634019371533	-1.49972984875709
chr10	75015696	75015955	259	+	utr3	Gnaz	0.25830563827903	0.667502734086328	0.390096141909939	1	0.219120457294095	0.502428801030093	0.81356151612343	0.890758947125166	0.40246446964255	-0.477735979529067	0.0570116985604448	0.212634019371533	0.880200449171617
chr10	75182345	75182645	300	+	utr3	Bcr	0.956741211275457	NA	0.557902518678904	1	0.522780994484638	0.780834826449362	0.0920464632014117	0.448830640404752	-0.450552515828466	-0.237394068837951	0.0726332789959255	0.249377909634578	-0.213158446990515
chr10	75245325	75245516	191	+	exon	Specc1l	0.737206295036987	NA	0.963795197438928	1	0.896338409048788	0.977062668888849	0.332320236406902	0.608505801581851	0.111334308151624	-0.109299819579205	0.282970685014626	0.56354820879699	0.220634127730829
chr10	75246599	75246723	124	+	exon	Specc1l	0.202469671287045	NA	0.135733383778338	1	0.0360429949645304	0.172630826355826	0.158008646434668	0.492908639845994	-1.35208196747883	-0.109299819579205	0.282970685014626	0.56354820879699	-1.24278214789962
chr10	75309866	75310254	388	+	utr3	Specc1l	0.838036591898612	0.962126486157834	0.716748345659493	1	0.706591929502459	0.888909056351263	0.224173089779926	0.536756740251004	-0.146944214492332	-0.109299819579205	0.282970685014626	0.56354820879699	-0.0376443949131276
chr10	75508654	75508764	110	-	utr3	Gucd1	0.828060482849832	NA	0.940714163579051	1	0.96202585317884	0.987964111191587	0.337166773789709	0.61113698462108	-0.0945876981795172	-0.183832402923478	0.37884659762768	0.65621900195293	0.0892447047439605
chr10	75535365	75535497	132	+	utr3	Snrpd3	0.00553706164919248	0.0903979402774812	0.0222536707802338	1	0.034763676987674	0.169543278949876	0.0250236828958706	0.419833334662716	1.03004522636456	-0.0594927853203768	0.4372278957572	0.705884672113592	1.08953801168494
chr10	75636695	75637234	539	-	utr3	Susd2	0.544805571908305	0.85781280865932	0.236065871904126	1	0.120647176955593	0.361583982078173	0.138931286893119	0.482462120527152	-0.620089010079294	-0.205214246026919	0.188416228039235	0.447312505225077	-0.414874764052375
chr10	75646108	75646227	119	-	utr3	Cabin1	0.385672154038524	NA	0.119807182413873	1	0.184180079668164	0.458114236660928	0.053455735014129	0.430568662119399	-0.716683682107814	-0.157622516670713	0.155243989776299	0.40188406933083	-0.559061165437102
chr10	75657114	75657290	176	-	exon	Cabin1	0.838653738940166	NA	0.512167423465885	1	0.509140204439727	0.772026027038412	0.236494509173245	0.54479161420026	-0.478733508315127	-0.157622516670713	0.155243989776299	0.40188406933083	-0.321110991644414
chr10	75860015	75860141	126	-	exon	Mif	0.00510538581416105	0.0882360931475793	0.0229855288051321	1	0.205389148630774	0.486108252476513	0.973734655223997	0.987443683845684	1.0325506571562	0.126673733081103	0.0565081995694737	0.211275387276176	0.905876924075095
chr10	75895409	75895607	198	+	utr3	Derl3	0.384013421559389	NA	0.172284261283113	1	0.0258650476193639	0.140929845038741	0.2168746329332	0.532396495675758	-1.04958274694851	-0.443814049190059	0.110592468922107	0.32435655278776	-0.605768697758446
chr10	75923183	75923292	109	-	utr3	Mmp11	0.22517758338127	NA	0.0930176232983034	1	0.0305395835005866	0.156503485840256	0.1339614090419	0.47876199398575	-0.824669857772718	-0.21618939467249	0.0713403989762968	0.246301104453555	-0.608480463100228
chr10	75923408	75923508	100	-	utr3	Mmp11	0.377890572191105	NA	0.143255955910793	1	0.153550241337594	0.413144111907575	0.050385216341529	0.430568662119399	-0.457886873594219	-0.21618939467249	0.0713403989762968	0.246301104453555	-0.241697478921729
chr10	75936407	75936514	107	-	utr5	Mmp11	0.0795754781379781	0.395119824615802	0.207690491153987	1	0.633293216818996	0.851039158123281	0.660629206733468	0.805823915084514	0.363389890015435	-0.21618939467249	0.0713403989762968	0.246301104453555	0.579579284687925
chr10	75937997	75938115	118	-	exon	Gm867	0.266990573581153	NA	0.0840940199914038	1	0.0503283021655487	0.21282798747307	0.245809448633006	0.551969892743234	-1.90651680558208	-0.30978379616408	0.445206453785563	0.712107625556075	-1.596733009418
chr10	75947537	75947641	104	+	intron	Vpreb3	0.584260019474616	NA	0.66584641893026	1	0.743165596739322	0.906655624182277	0.834760256387597	0.90389875581283	1.08079977575241	-0.386143883199452	0.467292570277343	0.72979513563045	1.46694365895186
chr10	75948984	75949176	192	+	exon	Vpreb3	0.35067361949906	NA	0.34516987089539	1	0.370377568104384	0.660512105960684	0.98181688503699	0.992472044720384	0.372506014694285	-0.386143883199452	0.467292570277343	0.72979513563045	0.758649897893737
chr10	76008893	76009028	135	+	utr3	Gm5134	0.769013638750149	NA	0.972732021884934	1	0.934866635559944	0.987373376076067	0.563481118946048	0.745655265168535	-0.233564077750258	-0.872312445201297	0.0418919200588551	0.172962468005998	0.638748367451039
chr10	76038459	76038580	121	+	exon	Zfp280b	0.14543577752147	NA	0.196722817495749	1	0.149138215337582	0.40574535986731	0.230920010486576	0.54200356572761	0.46152421916186	-0.237815036719226	0.00368298337215933	0.0296593083118821	0.699339255881086
chr10	76039030	76039278	248	+	exon	Zfp280b	0.0128862955701186	0.14917208466759	0.026673873381535	1	0.00518648694488708	0.0485971423995442	0.589247779892139	0.763691877308028	0.528602532025714	-0.237815036719226	0.00368298337215933	0.0296593083118821	0.76641756874494
chr10	76039443	76039631	188	+	exon	Zfp280b	0.59025237671161	0.871182009907893	0.943840122056151	1	0.865784157027828	0.963282679387032	0.486793222941222	0.698491785791205	-0.00193937973861547	-0.237815036719226	0.00368298337215933	0.0296593083118821	0.235875656980611
chr10	76039692	76040193	501	+	utr3	Zfp280b	1.55339256296985e-05	0.00229899790966941	1.40691464602512e-05	0.197558954594847	1.61488372313448e-07	1.95414732924256e-05	0.587893453421019	0.763050520755832	1.01647227320496	-0.237815036719226	0.00368298337215933	0.0296593083118821	1.25428730992418
chr10	76040595	76040942	347	+	utr3	Zfp280b	0.288000478652096	0.686876068507405	0.541075457282396	1	0.307411059829806	0.603465618259808	0.145320287596278	0.488086204133251	0.148737273707872	-0.237815036719226	0.00368298337215933	0.0296593083118821	0.386552310427098
chr10	76207244	76207399	155	-	utr3	Prmt2	0.69071489484565	NA	0.57196802299635	1	0.461330389783584	0.73550361052052	0.071968763728642	0.442130092995478	-1.40908182137816	-0.474144406380514	0.0437738032955636	0.178200478512908	-0.934937414997648
chr10	76374599	76374822	223	-	intron	Pcnt	0.0654243599709351	NA	0.0350516861715971	1	0.0403362114421463	0.184807072738999	0.171198318114888	0.502517562686888	0.285313019616192	-0.381897916713959	2.26466434308325e-05	0.000478804730616579	0.66721093633015
chr10	76389136	76389368	232	-	exon	Pcnt	0.757536191277052	NA	0.367387592173491	1	0.308642497631374	0.604894861775331	0.218596896835308	0.533730657117173	-0.230748519803653	-0.381897916713959	2.26466434308325e-05	0.000478804730616579	0.151149396910306
chr10	76392544	76392723	179	-	exon	Pcnt	0.117864097804268	NA	0.0255181466256863	1	0.00624734453850346	0.0549378285566037	0.0136249111222314	0.419833334662716	-0.993332231518503	-0.381897916713959	2.26466434308325e-05	0.000478804730616579	-0.611434314804544
chr10	76392767	76392914	147	-	exon	Pcnt	0.411481437393363	NA	0.211513332429473	1	0.124263484264339	0.368323499809171	0.028224195195085	0.419833334662716	-1.07960316031149	-0.381897916713959	2.26466434308325e-05	0.000478804730616579	-0.697705243597528
chr10	76420222	76420324	102	-	exon	Pcnt	0.261801463007023	NA	0.101091849723054	1	0.0313240710483281	0.15935544301194	0.0223954904269942	0.419833334662716	-1.36639761807163	-0.381897916713959	2.26466434308325e-05	0.000478804730616579	-0.984499701357676
chr10	76422897	76423053	156	-	exon	Pcnt	0.455354492753376	NA	0.55422479217248	1	0.548508147040146	0.798306159395472	0.669898657045688	0.810357585992213	0.0161974656601408	-0.381897916713959	2.26466434308325e-05	0.000478804730616579	0.398095382374099
chr10	76459828	76459936	108	-	utr3	Ybey	0.832713690413648	NA	0.984627274851942	1	0.921425088612397	0.985014829702078	0.45096570422019	0.680969756863209	-0.388954828787177	-0.286275366900644	0.227904933677979	0.498994667307765	-0.102679461886533
chr10	76470984	76471162	178	+	exon	Mcm3ap	0.798495493790149	NA	0.864421393611494	1	0.761736408115201	0.916206275260812	0.618745744406244	0.780437197035548	-0.395666245311346	-0.368203223697491	1.97566392992184e-07	7.29286971753312e-06	-0.0274630216138558
chr10	76553250	76553405	155	+	utr3	Lss	0.0509433900950903	0.317993300297355	0.00173942418071647	1	0.00226820939917824	0.0277317000635281	0.0912328073932049	0.447879877293406	-0.771915549058254	0.163444779171207	0.0817882266867355	0.2677525407688	-0.935360328229461
chr10	77042326	77042449	123	+	exon	Slc19a1	0.85862741905908	NA	0.862787628002019	1	0.850418233687765	0.955194077949336	0.752082702715035	0.855878699866527	0.234421345334289	0.224244433649362	0.171786782312524	0.424970815581318	0.010176911684927
chr10	77052894	77053025	131	-	utr3	Col18a1	0.712286602813916	0.918957044901967	0.191936376169941	1	0.214889338990674	0.498019849636596	0.294058450938859	0.581626089465265	0.13670587966435	0.116674606407979	0.070085868361502	0.242976899896423	0.0200312732563709
chr10	77095977	77096117	140	-	exon	Col18a1	0.415181399472729	0.782538983237635	0.224090774335689	1	0.118510463836934	0.35813685101458	0.128475042353185	0.474979228240034	-0.645688866813762	0.116674606407979	0.070085868361502	0.242976899896423	-0.762363473221741
chr10	77096285	77096432	147	-	exon	Col18a1	0.368735955207549	0.756323441867426	0.766365523559983	1	0.789623214604542	0.927758130487229	0.773137000178764	0.867909423448377	0.231725825322393	0.116674606407979	0.070085868361502	0.242976899896423	0.115051218914414
chr10	77268854	77269008	154	+	utr3	Pofut2	0.389603276755487	NA	0.120887857508597	1	0.0726864267095647	0.266122169473498	0.281982637562476	0.574260738983669	-0.434419462173498	0.28812220733797	0.0575392313724338	0.214099089932608	-0.722541669511467
chr10	77269109	77269309	200	+	utr3	Pofut2	0.152085028572433	NA	0.02730734136798	1	0.0307093252891724	0.157131415773077	0.0124987410253622	0.419833334662716	0.0606110518179068	0.28812220733797	0.0575392313724338	0.214099089932608	-0.227511155520063
chr10	77294596	77294761	165	-	utr3	Adarb1	0.218395810513003	NA	0.0885921478867737	1	0.0829247327191483	0.287727749693726	0.018757642045849	0.419833334662716	-1.51631308226341	-0.322588788065797	0.0774422397565282	0.259305248981285	-1.19372429419762
chr10	77488058	77488372	314	-	utr3	Fam207a	0.2973464582381	0.692657426439848	0.0472706698842234	1	0.0124006385087583	0.0874779471883405	0.275671902054933	0.571153527021284	-0.20170240595213	0.0280996654630379	0.874473323035845	0.95132218627809	-0.229802071415168
chr10	77592966	77593096	130	+	utr3	Pttg1ip	0.411691880108764	NA	0.576649939199486	1	0.610093677488401	0.836848221492122	0.326000358894349	0.604916524407103	0.438724145350058	-0.14885027536079	0.114830014282768	0.331995837229901	0.587574420710848
chr10	77644670	77644810	140	+	utr3	Ube2g2	0.160652026578015	NA	0.129210303863776	1	0.00812054248186997	0.0657350717314551	0.00856736294988369	0.419833334662716	-1.06995758585585	-0.0108279540853395	0.936870926795038	0.975214017084569	-1.05912963177051
chr10	77988042	77988197	155	-	utr3	Pfkl	0.180894582570308	0.577355766876452	0.0216616134971654	1	0.0559335016579319	0.22788676733036	0.260643633008234	0.561844177242779	-0.613183408937469	-0.0697218071914693	0.356540638832995	0.636078153237488	-0.543461601746
chr10	78049859	78049988	129	+	utr5	Dnmt3l	0.00223779723218737	0.0530607484594127	0.00390656698036015	1	0.00062392494904299	0.0113423191442503	0.798352596676417	0.882156876901953	1.33851709532606	0.0471838855431277	0.462376345751553	0.72587771612353	1.29133320978293
chr10	78078423	78079178	755	+	utr3	Icosl	0.283097444738247	0.685152416238274	0.536715095739966	1	0.238767715998659	0.526389492854096	0.15441693368271	0.491950127505431	0.824889967771828	0.237713301552924	0.127755311401017	0.35530076219	0.587176666218903
chr10	78162423	78162610	187	-	utr3	D10Jhu81e	0.333674935558869	NA	0.0851130938528389	1	0.156874013136028	0.417285966899426	0.0304538268466412	0.419833334662716	-0.632198731373193	-0.0387314175514737	0.826858468205555	0.930173211329501	-0.593467313821719
chr10	78171311	78172021	710	-	utr3	Pwp2	0.744245505424941	0.932624443406396	0.580631823536933	1	0.493336389973746	0.76107311758533	0.428180554448387	0.667200119951603	0.177362434077509	-0.0457680901572115	0.59562049135129	0.81431277986746	0.223130524234721
chr10	78187599	78187847	248	-	utr3	Trappc10	0.0369331916562131	NA	0.0113682782576225	1	7.26140720468841e-05	0.00244020228553013	0.168517256451804	0.50051265754048	-1.20188230829371	-0.118347161567844	0.315761284221266	0.597487894138827	-1.08353514672587
chr10	78273456	78273671	215	-	utr3	Agpat3	0.936650985382304	0.986296991415904	0.474291272820164	1	0.380925915995168	0.669351830754875	0.179856101887491	0.507605818076062	-0.26582264166219	-0.184856983591284	0.13301721329877	0.364426071525599	-0.0809656580709062
chr10	78400344	78400679	335	-	utr3	Rrp1	0.0362600006878077	0.262024190054897	0.00179891278694897	1	0.00431661490506669	0.0425293206861059	0.215758649035433	0.531623904114803	-0.287266197436462	0.173473807790624	0.0169852388677304	0.0915029205228212	-0.460740005227086
chr10	78400822	78400941	119	-	utr3	Rrp1	0.132950015326279	0.506118013602498	0.257960282051117	1	0.318901190291605	0.613010845571046	0.994710122948114	0.999895197450637	0.721480414192768	0.173473807790624	0.0169852388677304	0.0915029205228212	0.548006606402144
chr10	78404929	78405130	201	-	utr3	Rrp1	0.280131233138677	0.684286760520713	0.575223439058409	1	0.555211853023189	0.803280601691313	0.109845652508662	0.464484771094143	0.537592650046552	0.173473807790624	0.0169852388677304	0.0915029205228212	0.364118842255927
chr10	78584200	78584300	100	+	utr3	Ilvbl	0.191369644476875	NA	0.0419810992217203	1	0.0445922120289772	0.19594554249108	0.0383231870998764	0.430568662119399	-1.88737833064255	-0.0473701491567506	0.850123338825192	0.939623642413732	-1.84000818148579
chr10	79038887	79038987	100	+	intergenic	NA	0.625126422727471	NA	0.421076503536382	1	0.609158534461185	0.836554708241606	0.499370198805299	0.70653399622924	1.12401333168204	NA	NA	NA	NA
chr10	79526675	79527056	381	-	utr3	Plpp2	0.379017605528651	0.763800978305584	0.0732680500975151	1	0.0273639641634338	0.145810690487729	0.106023693970598	0.46044606792328	-0.483966079340597	-0.174625122670986	0.235539358332096	0.508857411594395	-0.30934095666961
chr10	79540213	79540348	135	-	utr3	Mier2	0.421048623017965	NA	0.564933591916238	1	0.336200747529505	0.630309434158033	0.454603481420127	0.683038956802096	0.56091409948961	-0.10568000022349	0.423394715600688	0.694255078906921	0.666594099713099
chr10	79675690	79675832	142	+	exon	Tpgs1	0.206748836671535	NA	0.203927866098707	1	0.14036674013024	0.392671864604612	0.906230897983069	0.945846311479796	0.995252933760525	0.535596337819039	0.0304746276013084	0.138648389000223	0.459656595941486
chr10	79675927	79676180	253	+	utr3	Tpgs1	0.510979595090142	0.843973512220475	0.196583928552856	1	0.176354641789807	0.446547380674331	0.121532431456501	0.471254805374739	0.601125547629236	0.535596337819039	0.0304746276013084	0.138648389000223	0.0655292098101971
chr10	79687997	79688447	450	+	utr3	Cdc34	0.249049591321449	0.658845961065521	0.0270579747078371	1	0.0101966766052857	0.0761818191966408	0.175307057876232	0.503977854439801	-0.0681366724044837	0.340649447055444	1.57145895689865e-06	4.69275179093055e-05	-0.408786119459927
chr10	79711554	79711754	200	+	utr3	Bsg	0.791395156487727	0.948271282546233	0.756324684455918	1	0.96631327816855	0.987964111191587	0.55931319720162	0.743126524585261	0.261939971419412	-0.0745285400170546	0.280419956453962	0.560675708570957	0.336468511436466
chr10	79724468	79724698	230	+	exon	Hcn2	0.385127337637296	NA	0.56697821969772	1	0.612266560896934	0.838102816632391	0.438588206319497	0.674501624641728	-0.243126083024392	-0.347224895422969	0.143646460340087	0.382963762507303	0.104098812398577
chr10	79739077	79739413	336	-	exon	Polrmt	0.602163365727175	0.875681232553955	0.366365678184856	1	0.139962581892761	0.392259073384092	0.211008836137238	0.528322301819279	-0.504986211050515	-0.226499726611395	0.0782471992475274	0.261035937633944	-0.278486484439121
chr10	79739581	79739698	117	-	exon	Polrmt	0.215758636915781	NA	0.187125207254337	1	0.148773330941713	0.405300506204439	0.439581931615527	0.675157408094231	0.851694150609496	-0.226499726611395	0.0782471992475274	0.261035937633944	1.07819387722089
chr10	79743388	79743488	100	-	exon	Polrmt	0.773509276861906	NA	0.976928679591565	1	0.963555604091298	0.987964111191587	0.552950329607366	0.739880045986305	-0.13468209757353	-0.226499726611395	0.0782471992475274	0.261035937633944	0.0918176290378641
chr10	79758656	79758796	140	-	utr3	Rnf126	0.106770769790353	0.457374969309377	0.190729435472941	1	0.186516029525585	0.461659780773292	0.929417465395947	0.960909338036791	0.383825243392988	-0.0342977697986026	0.752658512721984	0.897291851791193	0.418123013191591
chr10	79826694	79826820	126	+	exon	Misp	0.852915234750709	NA	0.620441064416608	1	0.750678061300209	0.910545353580903	0.328399637338489	0.606670455237094	-0.393508818439477	-0.587201438985215	0.11961415061989	0.340139510548919	0.193692620545738
chr10	79853691	79853797	106	-	exon	E130317F20Rik	0.072297949461894	NA	0.0984233543749599	1	0.095125442390796	0.312189618305259	0.174236960341846	0.503696256474288	1.85855897803431	0.309940769611578	0.525969701100838	0.770063543198039	1.54861820842273
chr10	79862823	79862925	102	+	utr3	Ptbp1	0.0741629166890194	0.380735265331845	0.186370500710934	1	0.142402083752582	0.395961061168831	0.343742907897503	0.616138385755393	0.690527103990161	0.0513454446896476	0.395851098153924	0.670869127507915	0.639181659300514
chr10	79863909	79864044	135	+	utr3	Ptbp1	0.000467819533185953	0.0202750675462875	3.17594316046565e-06	0.0447680947899237	0.00131024487698275	0.0193233822586685	0.0549954127185668	0.430568662119399	-1.32646152243164	0.0513454446896476	0.395851098153924	0.670869127507915	-1.37780696712129
chr10	79931019	79931123	104	+	exon	Arid3a	0.554161762343771	NA	0.609843145806057	1	0.703214094915348	0.888225300419522	0.955853289287073	0.977745167959424	-0.49883102104048	-0.133532099188918	0.362948365333299	0.641785185619134	-0.365298921851562
chr10	79951989	79952275	286	+	utr3	Arid3a	0.526928265224942	NA	0.728018139286388	1	0.794247134034749	0.930715917140246	0.733181613010306	0.844655734911561	0.328298329573723	-0.133532099188918	0.362948365333299	0.641785185619134	0.461830428762641
chr10	79952928	79953059	131	+	utr3	Arid3a	0.928689471535671	NA	0.763629429849003	1	0.743537954237008	0.906725312328317	0.201624038607839	0.520721112478983	-0.374936139146339	-0.133532099188918	0.362948365333299	0.641785185619134	-0.241404039957421
chr10	79953386	79953510	124	+	utr3	Arid3a	0.240670926798697	NA	0.138613786267903	1	0.0117561525191037	0.0839352533360916	0.0531028082708723	0.430568662119399	-1.88798588940884	-0.133532099188918	0.362948365333299	0.641785185619134	-1.75445379021993
chr10	79954678	79954793	115	+	utr3	Arid3a	0.89334011114401	NA	0.667372592042801	1	0.653933889147521	0.864704959610592	0.0726076186040796	0.442130092995478	0.0820160613840182	-0.133532099188918	0.362948365333299	0.641785185619134	0.215548160572936
chr10	79967616	79967750	134	+	utr3	Wdr18	0.023000899852679	0.205845814439199	0.000866168946623528	1	2.14669015569645e-05	0.000966438139417689	0.0509058479618463	0.430568662119399	-0.46277207193975	0.170373097308886	0.0305922323472053	0.138897789924768	-0.633145169248636
chr10	79977265	79977477	212	-	utr3	Tmem259	0.501123873961314	0.838540453953332	0.788338397989981	1	0.84339981116771	0.95152158780015	0.790162998850809	0.877146600104262	0.189573699237671	0.0825300461636301	0.399225540876117	0.673202769433083	0.10704365307404
chr10	80031047	80031221	174	+	utr3	Arhgap45	0.287065218049209	NA	0.362981071375735	1	0.331473928153177	0.625150909123842	0.908944729492444	0.947771356617618	0.651893119362502	0.385632936409677	0.0122042793517014	0.0727568954105361	0.266260182952826
chr10	80031337	80031468	131	+	utr3	Arhgap45	0.878509740479467	NA	0.794679505591841	1	0.574843156993157	0.816072579776709	0.167045339860082	0.499621120915248	0.245159844758281	0.385632936409677	0.0122042793517014	0.0727568954105361	-0.140473091651395
chr10	80035910	80036113	203	-	utr3	Polr2e	0.346691614983418	0.735756781856669	0.0906499415127644	1	0.158734865158226	0.420619169176522	0.267924786975988	0.56570415273597	-0.335292597153074	0.0510989201815151	0.472230138921444	0.733255938766381	-0.386391517334589
chr10	80039546	80039646	100	-	utr5	Polr2e	0.0276547495590955	0.228697286989882	0.0474932608027248	1	0.0633357890810037	0.245875542036976	0.548246772853852	0.736804006183546	0.921407895933223	0.0510989201815151	0.472230138921444	0.733255938766381	0.870308975751708
chr10	80057312	80057444	132	-	utr3	Sbno2	0.0753875447958997	NA	0.00650918138710177	1	0.0179571612531468	0.110778862318977	0.0094982918152815	0.419833334662716	-1.58653527705273	-0.0203606224772659	0.848291520798703	0.939137643183949	-1.56617465457546
chr10	80116479	80116932	453	+	utr5	Stk11	0.0446808950534642	0.293456093704745	0.114714604337734	1	0.0544063343664552	0.224572851883461	0.959049697404992	0.979457953968108	0.666884447193751	0.0131070222240519	0.893133998494098	0.957128123298548	0.653777424969699
chr10	80130462	80130754	292	-	utr3	Cbarp	0.164764076933848	0.555180895370867	0.328674215218531	1	0.211010458744008	0.493254965542907	0.705203263325579	0.830292540720462	0.49584766215383	-0.274778462497195	0.185636775688906	0.44310155231721	0.770626124651025
chr10	80130963	80131356	393	-	utr3	Cbarp	0.317730536532719	NA	0.490064265280684	1	0.424624073932204	0.704973111422259	0.0494754723110192	0.430568662119399	0.163153591019177	-0.274778462497195	0.185636775688906	0.44310155231721	0.437932053516372
chr10	80131630	80131972	342	-	utr3	Cbarp	0.627870161361422	NA	0.323846900056458	1	0.211337133712679	0.493572715453034	0.0824290157843917	0.445172982566462	-0.0872903543019198	-0.274778462497195	0.185636775688906	0.44310155231721	0.187488108195275
chr10	80149909	80150097	188	+	utr5	Midn	0.908727750169246	0.980057992924467	0.761763287941421	1	0.906816630049057	0.981177672772988	0.0423280539828674	0.430568662119399	-0.178155957554318	-0.0807475631110472	0.319485629591683	0.601546904310994	-0.0974083944432703
chr10	80171342	80171465	123	+	utr3	Cirbp	0.286870339121157	0.686876068507405	0.48510776314622	1	0.440841439604373	0.718231657297896	0.914686627332093	0.951306344653476	0.328557922458842	-0.0839059393527376	0.403794325045923	0.677604483533262	0.41246386181158
chr10	80189291	80189411	120	+	utr3	Efna2	0.932227682290908	NA	0.891958011584221	1	0.9519704631195	0.987964111191587	0.312875973403247	0.595937951224419	-0.0395278314387658	-0.0783252953923593	0.740448753443154	0.892070326439491	0.0387974639535935
chr10	80189690	80189900	210	+	utr3	Efna2	0.277979007048475	0.683734570191667	0.0932379771384984	1	0.0250743585750871	0.137758156269337	0.265089745693882	0.564550875649644	-0.579908515701266	-0.0783252953923593	0.740448753443154	0.892070326439491	-0.501583220308906
chr10	80232567	80233090	523	+	exon	Mum1	0.10331152015461	0.450808068990375	0.228157270062748	1	0.101817475211144	0.325843538435665	0.843177309172058	0.907879256464978	0.551418945913836	0.0249973691523775	0.771354098939142	0.905318340969241	0.526421576761459
chr10	80285306	80285466	160	+	exon	Dazap1	0.056500104904663	0.335039895722668	0.152110303740044	1	0.0154790786133038	0.101047375040445	0.354804438056053	0.622445133207785	1.06033478691187	0.155845431737401	0.0214572892602052	0.108986112575635	0.904489355174471
chr10	80287695	80287930	235	+	utr3	Dazap1	0.0981224825631527	0.438263602682892	0.00777988528991298	1	0.0023127711287753	0.0280344294873294	0.295415789947206	0.582696406389541	-0.266948582634534	0.155845431737401	0.0214572892602052	0.108986112575635	-0.422794014371935
chr10	80293760	80293916	156	+	exon	Rps15	0.83340016745273	0.961284514671431	0.303534297104036	1	0.552884512467947	0.801447622352942	0.358101831998554	0.623860282666812	0.0400598589222768	0.224255700142829	0.000219475878651365	0.00319744806405154	-0.184195841220552
chr10	80294008	80294121	113	+	utr3	Rps15	0.91073213808424	0.980863681774727	0.575896601743774	1	0.48702559037653	0.756147418417689	0.484773383297837	0.696723333745891	0.388297999579564	0.224255700142829	0.000219475878651365	0.00319744806405154	0.164042299436735
chr10	80319023	80319180	157	-	utr3	2310011J03Rik	0.407260020591612	0.779332953004554	0.683360198124213	1	0.669607967158599	0.871687450319047	0.390261360575895	0.644165394596378	0.559499839220629	0.210494236695339	0.259992870178073	0.538435575571208	0.34900560252529
chr10	80335311	80335449	138	+	utr3	Reep6	0.387007455640911	NA	0.509816921697732	1	0.281820278767146	0.576166711953518	0.267186872782267	0.565048287076495	0.852894426049023	-0.133553286885616	0.468886959615234	0.730974238720956	0.986447712934639
chr10	80335533	80335918	385	+	utr3	Reep6	0.20231242665498	0.606764437225381	0.319581105001346	1	0.163433588454142	0.427356275157986	0.109211790883061	0.463356468481383	0.551377856921029	-0.133553286885616	0.468886959615234	0.730974238720956	0.684931143806645
chr10	80336108	80336467	359	+	utr3	Reep6	0.688624750379195	0.910018804214146	0.420855700352177	1	0.192428187016855	0.471023214347273	0.0277714962986709	0.419833334662716	-0.104337780849666	-0.133553286885616	0.468886959615234	0.730974238720956	0.0292155060359503
chr10	80381229	80381537	308	-	exon	Mex3d	0.737267811886197	0.930497448724247	0.432580969567125	1	0.331561102373526	0.625154553459093	0.0495221673939912	0.430568662119399	0.0945817947827181	0.189250984553423	0.144808117383898	0.385041446710467	-0.0946691897707053
chr10	80381736	80381967	231	-	exon	Mex3d	0.61314597877743	0.880462997489031	0.253875643139349	1	0.261435951641278	0.552366841268052	0.195063685617421	0.516172386430144	0.588651065816483	0.189250984553423	0.144808117383898	0.385041446710467	0.399400081263059
chr10	80382028	80382318	290	+	exon	Gm22721	0.528283988047897	0.851165770690925	0.23475294395549	1	0.24907152499103	0.537800007750954	0.139622597639283	0.482847273418898	-0.30818835955853	NA	NA	NA	NA
chr10	80387015	80387142	127	-	exon	Mex3d	0.43901727714641	NA	0.21338731773532	1	0.201035633187012	0.481112659679127	0.0695924379960284	0.440845519976631	-1.03834018258633	0.189250984553423	0.144808117383898	0.385041446710467	-1.22759116713975
chr10	80392485	80392908	423	-	utr3	Mbd3	0.077399544994741	0.389549968034464	0.00575694411857392	1	0.00131740432128142	0.0193684427629308	0.068357463172798	0.439536388211662	-0.50797659539137	0.174882978730127	0.0978539863133723	0.300267298375205	-0.682859574121498
chr10	80409730	80410073	343	-	utr3	Tcf3	0.0628198847050565	0.354314944426357	0.00190104570337938	1	0.000393568793081147	0.00813452112765384	0.0859054871230561	0.445328907479152	-0.369651367046095	0.122661510923127	0.119690385566928	0.340281840024364	-0.492312877969223
chr10	80549334	80550097	763	-	exon	Rexo1	0.133859566555449	0.507841720812601	0.289103815450503	1	0.154798326815561	0.41484662333044	0.444632769386139	0.67848239362162	0.430183174437677	0.129541116931913	0.26884255229777	0.548299525041361	0.300642057505763
chr10	80550646	80550749	103	-	exon	Rexo1	0.581385186950281	NA	0.379603581387321	1	0.531541504135264	0.786307495473239	0.110241214037625	0.464729456227717	-0.419085557268667	0.129541116931913	0.26884255229777	0.548299525041361	-0.54862667420058
chr10	80568697	80568847	150	-	utr3	Klf16	0.197585072739142	0.598466262166313	0.298010406759541	1	0.27812219333488	0.572083976933784	0.899148450735329	0.942345382005388	0.51330258125838	-0.031301259350336	0.794566741813172	0.915894781612566	0.544603840608716
chr10	80583792	80583915	123	-	utr3	Abhd17a	0.807055507183146	0.954122361024174	0.783738472016173	1	0.775060035276057	0.921745322492819	0.463194922777435	0.686204872959232	0.116840996167229	-0.0738570680541157	0.559210712882674	0.790406697356056	0.190698064221345
chr10	80586884	80586994	110	-	utr5	Abhd17a	0.470515215875427	NA	0.255793221670373	1	0.114355155093158	0.350214208481273	0.10385615041297	0.458448625349025	-0.508453781974704	-0.0738570680541157	0.559210712882674	0.790406697356056	-0.434596713920588
chr10	80590176	80590292	116	-	utr5	Abhd17a	0.107273959492934	NA	0.0632673850729329	1	0.049628686233352	0.211067269357704	0.512810098957911	0.715236467446173	0.5464778727433	-0.0738570680541157	0.559210712882674	0.790406697356056	0.620334940797416
chr10	80607399	80607570	171	+	utr3	Gm49322	0.636273505566301	NA	0.798421106743934	1	0.719246617999239	0.895925885767485	0.557199987280164	0.741907739971563	0.287547978810652	-0.0910833778968497	0.865378424898583	0.947043739217485	0.378631356707502
chr10	80615081	80615268	187	+	utr3	Gm49322	0.4775313888762	0.822432383940947	0.716410719364207	1	0.757219137317624	0.913584490831318	0.645624115004307	0.796290775503959	0.0242672970989796	-0.0910833778968497	0.865378424898583	0.947043739217485	0.115350674995829
chr10	80615337	80615621	284	+	utr3	Gm49322	0.282820604388189	0.685152416238274	0.039279989413325	1	0.0225670779946722	0.128780608725743	0.0941838301598439	0.451712285705647	-0.415000030834296	-0.0910833778968497	0.865378424898583	0.947043739217485	-0.323916652937446
chr10	80634396	80634602	206	+	utr5	Csnk1g2	0.251070194135391	0.660794648300365	0.593440833829573	1	0.480662364418901	0.751708577868419	0.828512703107162	0.899640966183549	0.116968070193534	0.0864651994323011	0.303159595062193	0.58490658982334	0.0305028707612327
chr10	80640176	80640392	216	+	utr3	Csnk1g2	0.331963887957144	0.721701203478202	0.0441506778455104	1	0.0788772577173932	0.278559295276342	0.241802858445436	0.548541078332076	-0.309704421073891	0.0864651994323011	0.303159595062193	0.58490658982334	-0.396169620506192
chr10	80640410	80640534	124	+	utr3	Csnk1g2	0.452062207214939	0.805590277116122	0.225482965827026	1	0.356035534473604	0.647738938424577	0.130557073988191	0.476062848376195	-0.518152162345812	0.0864651994323011	0.303159595062193	0.58490658982334	-0.604617361778113
chr10	80643234	80643429	195	-	utr3	Btbd2	0.111847682749235	0.467430107489513	0.00522747468709988	1	0.00023723401756501	0.0057801650273175	0.130495981146042	0.476062848376195	-0.763875833754907	-0.210399237424666	0.0255028933891983	0.123124255181927	-0.553476596330241
chr10	80665331	80665478	147	-	utr3	Mknk2	0.00642975942999629	0.0970824536731267	8.0025234858149e-05	1	0.000567545667745076	0.0107122846409167	0.0298837694186186	0.419833334662716	-1.29860761153737	-0.204250771489305	0.0315246668446093	0.141586287327745	-1.09435684004807
chr10	80686627	80686749	122	-	utr3	Mob3a	0.0373574820864349	NA	0.00181886789898923	1	0.00304561091156855	0.033478073979804	0.086763128195399	0.445425440706055	-1.75306642137881	0.0381397340134368	0.903456741719667	0.962062387214035	-1.79120615539225
chr10	80686864	80687033	169	-	utr3	Mob3a	0.144391201633289	NA	0.0251232539328252	1	0.0114280808884775	0.0821730671503628	0.0181178199039908	0.419833334662716	-0.804361005634308	0.0381397340134368	0.903456741719667	0.962062387214035	-0.842500739647745
chr10	80691295	80691461	166	-	exon	Mob3a	0.105563894836967	NA	0.0227612533652498	1	0.0057479455147798	0.0518635679885621	0.00459073731674287	0.419833334662716	-1.58771085632387	0.0381397340134368	0.903456741719667	0.962062387214035	-1.62585059033731
chr10	80710673	80710802	129	-	exon	Ap3d1	0.857194951744562	NA	0.502841841144764	1	0.442271414109493	0.719567763843048	0.641213560497875	0.793730235457883	-0.240420569625765	0.0892383506829394	0.279435745112208	0.559385927118197	-0.329658920308705
chr10	80712699	80712836	137	-	exon	Ap3d1	0.448248441796825	NA	0.625509339945255	1	0.628285717980405	0.848137795115043	0.490708408193599	0.700486442299474	0.286631957114494	0.0892383506829394	0.279435745112208	0.559385927118197	0.197393606431555
chr10	80788876	80789033	157	+	utr3	Dot1l	0.0282599249690897	NA	0.000900041964331684	1	0.000667343735018313	0.0119296118691784	0.0256442557962581	0.419833334662716	-1.01925875869634	-0.00473684948609771	0.955555662535181	0.983865754911836	-1.01452190921024
chr10	80791152	80791427	275	+	exon	Dot1l	0.00452781513085982	0.0825758049713837	0.00507827758915496	1	0.000604431170592953	0.0111717186857115	0.396310215103574	0.647169553106851	0.69964461859195	-0.00473684948609771	0.955555662535181	0.983865754911836	0.704381468078048
chr10	80793590	80793945	355	+	utr3	Dot1l	0.278531177213765	0.683734570191667	0.576598235624243	1	0.640263280664071	0.855443161348145	0.842873824655013	0.907690546091555	0.205139331442794	-0.00473684948609771	0.955555662535181	0.983865754911836	0.209876180928891
chr10	80804046	80804195	149	+	exon	Sf3a2	0.66219248516126	0.900744284192187	0.946361620652096	1	0.683531651708194	0.879367662415685	0.180883372129605	0.508295879116545	0.367625484380999	0.0245987259635948	0.800184512520801	0.91816517449459	0.343026758417404
chr10	80833348	80833466	118	-	utr3	Lingo3	0.660411239012915	NA	0.722232390153209	1	0.760813809259452	0.915485459076603	0.825313286711275	0.897773809396752	0.304676452986499	0.469606914388233	0.232050872952619	0.503904707051993	-0.164930461401734
chr10	80868277	80868507	230	+	utr3	Sppl2b	0.397231401229707	NA	0.443583441760496	1	0.418614489596934	0.700306810078523	0.93002139793663	0.961112624232613	0.530770367215995	-0.262980033422633	0.264116731557624	0.543769145114543	0.793750400638627
chr10	80902150	80902304	154	-	utr3	Lmnb2	0.699617499369897	0.914203324600046	0.329556476063208	1	0.405378560669507	0.688914855594632	0.190574337511047	0.514165455695431	-0.416574447711958	-0.142368578967243	0.109228397703086	0.321773596015532	-0.274205868744715
chr10	80902543	80902643	100	-	utr3	Lmnb2	0.197376638765652	NA	0.0908601560337286	1	0.0232254240532526	0.131110667362819	0.230521577733404	0.5416635173489	-1.11941962188054	-0.142368578967243	0.109228397703086	0.321773596015532	-0.9770510429133
chr10	80931701	80931994	293	+	utr3	Gadd45b	0.64125532472876	0.89259588321186	0.413492623262264	1	0.278897822503211	0.572597936629998	0.282877570825281	0.574767601570656	0.344803071239269	0.305528316990716	0.0396142705240811	0.166638212403475	0.0392747542485531
chr10	81044035	81044263	228	-	utr3	Sgta	0.405210265481207	0.777692835534949	0.0840964180549234	1	0.142299552413433	0.395961061168831	0.0325933459848915	0.419833334662716	-0.436735418639568	-0.0221876971013417	0.794976003484443	0.915959360181418	-0.414547721538226
chr10	81044352	81044726	374	-	utr3	Sgta	0.962330322019508	0.992292728873398	0.395586639510737	1	0.525060366582334	0.782176417305627	0.358059770567611	0.623860282666812	-0.106985407642131	-0.0221876971013417	0.794976003484443	0.915959360181418	-0.0847977105407898
chr10	81044778	81044911	133	-	utr3	Sgta	0.933812272793204	0.986193755733971	0.69559913139486	1	0.595285639393392	0.828635737147935	0.42287711171548	0.663904873327542	0.0275127450083955	-0.0221876971013417	0.794976003484443	0.915959360181418	0.0497004421097372
chr10	81123810	81123941	131	+	utr3	Map2k2	0.859172667617611	0.969416659915378	0.618640994595822	1	0.177430161731551	0.447941553101873	0.0789240001850374	0.443721348419479	-0.276835515594959	-0.0362079173165058	0.751430947214161	0.897097180742871	-0.240627598278453
chr10	81144019	81144134	115	+	exon	Zbtb7a	0.739123245190784	NA	0.937135197102797	1	0.95758478338254	0.987964111191587	0.473781057039611	0.691952981799754	-0.150155938914389	-0.354520366799962	0.00731013733259524	0.0501465874879889	0.204364427885573
chr10	81144597	81144743	146	+	exon	Zbtb7a	0.908481414672009	NA	0.60961273442092	1	0.655909758360335	0.865458560938083	0.159244172960118	0.493821660393161	-0.301024560989434	-0.354520366799962	0.00731013733259524	0.0501465874879889	0.0534958058105282
chr10	81144928	81145085	157	+	exon	Zbtb7a	0.193440132399514	NA	0.0314740069333799	1	0.00858258158189781	0.0681122141460253	0.0198270462530652	0.419833334662716	-0.791502769983696	-0.354520366799962	0.00731013733259524	0.0501465874879889	-0.436982403183734
chr10	81148286	81148674	388	+	utr3	Zbtb7a	0.133705512243586	0.507704922370048	0.275693060873322	1	0.33570426708674	0.629857012114242	0.791935592992628	0.878042280854355	0.0600765276982761	-0.354520366799962	0.00731013733259524	0.0501465874879889	0.414596894498238
chr10	81153583	81154062	479	-	utr3	Pias4	0.623559402152836	0.884022055943443	0.866153179732929	1	0.725864908169687	0.900056840987223	0.284709837464017	0.576257595255975	0.0792205626177271	0.0469158316856066	0.666125312052834	0.853696382929436	0.0323047309321204
chr10	81163860	81163965	105	-	exon	Pias4	0.374622304541179	NA	0.106433268282398	1	0.113302892347191	0.348650804140738	0.211480924836093	0.528594335850173	-0.223647221730588	0.0469158316856066	0.666125312052834	0.853696382929436	-0.270563053416195
chr10	81177859	81177961	102	+	exon	Eef2	0.000838430170472675	0.028165637449228	0.00614882037369936	1	0.0639901445165838	0.247195761545919	0.677349661235421	0.814717017086013	1.07760793123802	0.0886446023718784	0.104560926755614	0.312858767644177	0.988963328866141
chr10	81178107	81178298	191	+	exon	Eef2	0.115461124865106	0.47584568853499	0.446485702928848	1	0.544492063452851	0.795610605058855	0.81579021387599	0.892415267026692	0.435992459201903	0.0886446023718784	0.104560926755614	0.312858767644177	0.347347856830025
chr10	81179158	81179320	162	+	exon	Eef2	0.0372160857962238	0.266354881116501	0.157496561604406	1	0.237102146350482	0.524350544834446	0.539854911053929	0.731473795962761	0.66218383031824	0.0886446023718784	0.104560926755614	0.312858767644177	0.573539227946362
chr10	81179607	81179837	230	+	exon	Eef2	0.0333988250170129	0.251872342045594	0.175336600509603	1	0.384297209309109	0.672128460703936	0.930962071050348	0.961874115298171	0.699065365917852	0.0886446023718784	0.104560926755614	0.312858767644177	0.610420763545974
chr10	81181085	81181249	164	+	exon	Eef2	0.0149052745862741	0.160448902253804	0.0752629124712846	1	0.0400903716423093	0.184266314142609	0.0110122800129968	0.419833334662716	0.935027283145273	0.0886446023718784	0.104560926755614	0.312858767644177	0.846382680773395
chr10	81181301	81181423	122	+	exon	Eef2	0.000410636282189632	0.0184812649823936	0.00343692400202158	1	0.00801365371490789	0.0651678973553508	0.102612952182215	0.457225100884294	1.17810955329964	0.0886446023718784	0.104560926755614	0.312858767644177	1.08946495092776
chr10	81181994	81182536	542	+	utr3	Eef2	0.436238233144707	0.79870291311773	0.931679114712969	1	0.758675769543384	0.914318905332099	0.616635034277332	0.778727929292522	0.354932259582208	0.0886446023718784	0.104560926755614	0.312858767644177	0.26628765721033
chr10	81264658	81264839	181	-	utr3	Mrpl54	0.260045274117756	0.668965306818736	0.46011855649104	1	0.495472703863329	0.762075235339164	0.824241626415284	0.897199600136363	0.571692992114125	0.141083353261432	0.414104322264556	0.687055008927273	0.430609638852693
chr10	81268916	81269017	101	+	exon	Apba3	0.11180686680153	NA	0.0886598353093063	1	0.0635272541860062	0.246286899582011	0.428089922215366	0.667200119951603	1.39523037742067	0.110271472092788	0.50577572389867	0.757464029699482	1.28495890532788
chr10	81318027	81318170	143	+	utr3	Pip5k1c	0.694564612847914	NA	0.959620746296757	1	0.97289145946291	0.987983837773762	0.729570810113458	0.843147415384418	-0.173797859286747	-0.369920099374815	0.00544060439661319	0.0403998010056858	0.196122240088069
chr10	81318287	81318488	201	+	utr3	Pip5k1c	0.384108107294113	0.767451058996008	0.606318299612585	1	0.484106459766937	0.753376880783389	0.295312245681582	0.582696406389541	0.0131431752197691	-0.369920099374815	0.00544060439661319	0.0403998010056858	0.383063274594584
chr10	81318536	81318636	100	+	utr3	Pip5k1c	0.0285652255730691	NA	0.0263724326840676	1	0.00596107351799205	0.0531132025599317	0.143746116539002	0.486367904150389	1.22472709210122	-0.369920099374815	0.00544060439661319	0.0403998010056858	1.59464719147603
chr10	81318762	81319186	424	+	utr3	Pip5k1c	0.791160338221994	0.948230920904169	0.757476411417838	1	0.417077909479292	0.699124181401257	0.559272002202989	0.743126524585261	-0.419298892877953	-0.369920099374815	0.00544060439661319	0.0403998010056858	-0.0493787935031379
chr10	81319405	81319581	176	+	utr3	Pip5k1c	0.969626702236434	NA	0.708249302559954	1	0.617582798764347	0.84122929237114	0.58399758458291	0.759599246901684	-0.504047705406523	-0.369920099374815	0.00544060439661319	0.0403998010056858	-0.134127606031708
chr10	81323172	81323285	113	+	exon	Cactin	0.749222965453635	NA	0.396200692296336	1	0.477150405721038	0.749288739937871	0.0432052639104767	0.430568662119399	0.0886938173563668	0.139591034620719	0.28893341647757	0.570515050202494	-0.0508972172643526
chr10	81325661	81325852	191	+	exon	Cactin	0.352001850356093	0.740384958463191	0.109304287210587	1	0.0834114803911967	0.288526689317997	0.292927598943707	0.581209190797674	-0.308849489077718	0.139591034620719	0.28893341647757	0.570515050202494	-0.448440523698437
chr10	81325980	81326264	284	+	utr3	Cactin	0.800336883214551	0.95235080896837	0.30606464911948	1	0.189271046206386	0.46611575442512	0.508020149945384	0.712627492611388	0.0761011640927629	0.139591034620719	0.28893341647757	0.570515050202494	-0.0634898705279564
chr10	81346010	81346117	107	-	utr3	Hmg20b	0.041341209295918	NA	0.00225010619812582	1	0.00954793836412981	0.0726772641716935	0.00262561828994545	0.419833334662716	-0.990220545407114	0.00607773152227709	0.968499561125909	0.98969973042968	-0.996298276929391
chr10	81346183	81346293	110	-	utr3	Hmg20b	0.674900603018196	NA	0.449228015842385	1	0.0677771856167151	0.255390093134145	0.306043313289009	0.591046409704786	-0.68176456386435	0.00607773152227709	0.968499561125909	0.98969973042968	-0.687842295386627
chr10	81363959	81364133	174	+	utr3	Mfsd12	0.782462095840813	NA	0.500863563337127	1	0.455253697653679	0.730214273626307	0.458324394848396	0.683911971149199	-0.608610530132093	-0.692425073577952	0.00278836200059319	0.0239669277558854	0.0838145434458589
chr10	81364478	81364600	122	+	utr3	Mfsd12	0.600572402227885	NA	0.437872977490701	1	0.609662192497527	0.836848221492122	0.117963323630204	0.468680701037043	-0.97115087118495	-0.692425073577952	0.00278836200059319	0.0239669277558854	-0.278725797606999
chr10	81366952	81367371	419	-	utr3	Fzr1	0.176926107420472	0.572441566912044	0.0123491886590581	1	0.00246629356026647	0.0290739252508349	0.134318913351965	0.478893773668376	-0.737091905127844	-0.220594514885531	0.0237740079366398	0.117391684887428	-0.516497390242313
chr10	81387915	81388021	106	+	exon	Gm48551	0.895092109212296	0.977564441224755	0.646016636913198	1	0.675242324473556	0.87546443433474	0.0567056541172845	0.430568662119399	-0.0116761271078853	-0.749002022301247	0.58665568749846	NA	0.737325895193361
chr10	81400291	81400634	343	-	utr3	Nfic	0.872859238220971	NA	0.824013346309023	1	0.780718979501986	0.924121671414523	0.481175934444653	0.695729992615868	-0.220602146386639	-0.263781388722697	0.0789667213759409	0.262351612880711	0.0431792423360573
chr10	81400768	81400969	201	-	utr3	Nfic	0.265710594278094	NA	0.385456359897887	1	0.377617812493721	0.666456368646983	0.815532417425489	0.892226873186776	0.131417000588194	-0.263781388722697	0.0789667213759409	0.262351612880711	0.39519838931089
chr10	81460853	81460953	100	-	utr3	Celf5	0.723333390891583	NA	0.574563562223436	1	0.437413344007246	0.715528379486376	0.0908469121600458	0.447324044859312	-0.298754731991594	-0.160868879438576	0.281108499235481	0.561183193887152	-0.137885852553019
chr10	81461359	81461603	244	-	utr3	Celf5	0.440526080290042	NA	0.156070222221035	1	0.0562537094087774	0.228820947821707	0.192445947784664	0.515141748766352	-0.505411356179777	-0.160868879438576	0.281108499235481	0.561183193887152	-0.344542476741202
chr10	81487068	81487196	128	-	utr3	Ncln	0.765450811969117	0.939386497261872	0.882956817949312	1	0.898227943379052	0.977712864024034	0.442743315807411	0.677099649769412	0.33566822724416	0.0357716892609545	0.726382594299164	0.887302877465162	0.299896537983205
chr10	81502225	81502679	454	-	utr3	Gna15	0.88865093116791	0.975713943907989	0.588757522804962	1	0.380839277929347	0.669351830754875	0.641318662006896	0.793730235457883	-0.165196820584216	-0.11815584982272	0.60871694306509	0.822723019434584	-0.0470409707614959
chr10	81502761	81503009	248	-	utr3	Gna15	0.789164030245257	NA	0.422095451168634	1	0.434622048423149	0.71293928415884	0.232414557924712	0.54250230651637	-0.483332210295591	-0.11815584982272	0.60871694306509	0.822723019434584	-0.365176360472871
chr10	81529995	81530127	132	-	utr3	Gna11	0.363465434858379	NA	0.13839298803814	1	0.0655102666231192	0.250571435714218	0.0331322809367606	0.419833334662716	-1.05896607893429	-0.178844116229058	0.0737884814484581	0.251824857477022	-0.880121962705232
chr10	81530404	81530568	164	-	utr3	Gna11	0.460922154450458	0.811580760952225	0.159091238408545	1	0.185568320439267	0.460332104944167	0.0180593780232746	0.419833334662716	-0.599743681791554	-0.178844116229058	0.0737884814484581	0.251824857477022	-0.420899565562496
chr10	81565920	81566171	251	+	utr3	Aes	0.249547542826102	0.659165999125218	0.572828479625816	1	0.428903826677865	0.707246724680318	0.688873843803757	0.821352749665094	0.137368347917298	-0.401283526853216	1.18055009441266e-06	3.66950748996995e-05	0.538651874770514
chr10	81609454	81609554	100	+	utr3	BC025920	0.471616842236607	NA	0.47095064843293	1	0.51397420048888	0.77487453205426	0.567673503255396	0.748337206365363	0.541847978471331	0.580790957297397	0.48799601423608	NA	-0.0389429788260659
chr10	81609677	81609798	121	+	utr3	BC025920	0.0796299668223071	NA	0.0443123258033046	1	0.0317775174817417	0.160566057282833	0.410969203140161	0.655411585281736	1.32829846456684	0.580790957297397	0.48799601423608	NA	0.74750750726944
chr10	81642892	81643016	124	+	utr3	Ankrd24	0.31912734649549	NA	0.339219883867732	1	0.473691475563456	0.74616420905957	0.994240906441156	0.99976575145165	0.697689415822595	-0.0766297513807284	0.729627482489429	0.88748402160793	0.774319167203323
chr10	81643324	81643444	120	+	exon	Ankrd24	0.544093668127	NA	0.25497969959294	1	0.322777210680626	0.616884415336974	0.256104032040507	0.56027903346949	-0.870130915783961	-0.0766297513807284	0.729627482489429	0.88748402160793	-0.793501164403232
chr10	82014194	82014389	195	+	intergenic	NA	0.537060626448004	NA	0.229716965732857	1	0.262301207275883	0.553451638243212	0.125887195296466	0.472990546420855	-0.303297949167558	NA	NA	NA	NA
chr10	82060537	82060704	167	+	utr3	Zfp873	0.904983351735312	NA	0.546866318420544	1	0.526035445728887	0.783275704342861	0.544335571037244	0.734763795574447	-0.123719851867111	-0.0746365745148112	0.734628165608459	0.888790104161603	-0.0490832773522999
chr10	82110497	82110613	116	+	exon	BC024063	0.870588322942185	NA	0.944971333890795	1	0.932256217293165	0.987373376076067	0.594672466871593	0.766574927512348	0.697637820187348	0.237548489239455	0.445598689465183	0.712205709122236	0.460089330947893
chr10	82225953	82226088	135	-	utr3	Zfp938	0.467970593135112	NA	0.253825113691489	1	0.122350106453706	0.36468059098349	0.476211599981957	0.69339229735482	0.131595304819113	0.213198119977391	0.266716818375562	0.546641402366961	-0.0816028151582777
chr10	82377020	82377171	151	+	exon	Gm4924	0.70142684483849	NA	0.937578431277398	1	0.908699610004247	0.982164216996728	0.741908244262383	0.849709787146015	0.0320882692602087	0.039672437481646	0.80438901773283	0.92015149518666	-0.00758416822143732
chr10	82378152	82378257	105	+	exon	Gm4924	0.0180742444924529	NA	0.000563295430275579	1	0.00116212611977476	0.0178841104388816	0.11672628968088	0.468477825525194	-2.51875139324978	0.039672437481646	0.80438901773283	0.92015149518666	-2.55842383073143
chr10	82378502	82378625	123	+	exon	Gm4924	0.95636672481808	NA	0.69964155190023	1	0.776208004310898	0.922445893370203	0.129946911435729	0.476062848376195	0.0396459065643436	0.039672437481646	0.80438901773283	0.92015149518666	-2.65309173024739e-05
chr10	82739126	82739286	160	+	exon	Hcfc2	0.624886486286777	NA	0.730067541206468	1	0.696913851173235	0.88508309157792	0.556985833771904	0.741774568200792	0.200448353889272	-0.418136274802844	0.0874162386187743	0.27927237869758	0.618584628692117
chr10	83365828	83366210	382	+	utr3	D10Wsu102e	0.821212771283749	0.959340028882821	0.638514589340968	1	0.577602481262964	0.81766770977181	0.573359405164253	0.751840553701537	-0.298925625244097	-0.121056528592977	0.204975725225988	0.470909748551144	-0.177869096651121
chr10	83594234	83594519	285	+	utr3	Washc4	0.823969333007755	0.95968583652646	0.426633988827343	1	0.346733568127777	0.639116502740928	0.442834822786229	0.677099649769412	-0.370711253887267	-0.272289934589941	0.000417049378122339	0.00546541983707491	-0.0984213192973264
chr10	83594625	83594755	130	+	utr3	Washc4	0.670515213865537	0.903802814368678	0.468151543023546	1	0.217006745353339	0.500714064653288	0.11952152149549	0.470453457772678	-0.693393078917451	-0.272289934589941	0.000417049378122339	0.00546541983707491	-0.42110314432751
chr10	83600682	83600845	163	-	utr3	Appl2	0.692814073904676	NA	0.47604949637049	1	0.194029511171555	0.472561443118206	0.276313835873718	0.571603052060214	-0.560197024977988	-0.250630913345409	0.0834095161314162	0.270659817372982	-0.30956611163258
chr10	83762032	83762168	136	+	utr3	1500009L16Rik	0.0693274600205041	0.368263376593815	0.00919091672826058	1	0.0501511448660066	0.212396024233599	0.195896960371694	0.516996373955014	-1.16237635386861	-0.292372888874033	0.00760765029808652	0.0516941730205302	-0.870003464994577
chr10	84371216	84371346	130	-	utr3	Nuak1	0.207836270767421	NA	0.0507629343823846	1	0.0441017115855697	0.194514651909189	0.0135716544811301	0.419833334662716	0.342589727646498	0.606217972928463	0.000241653033947173	0.00345964060550365	-0.263628245281966
chr10	84374042	84374369	327	-	utr3	Nuak1	0.610473016792484	NA	0.809501429572607	1	0.747224138793699	0.909253678499132	0.203028459179932	0.522008239784556	1.04174654119	0.606217972928463	0.000241653033947173	0.00345964060550365	0.435528568261535
chr10	84526977	84527133	156	-	utr3	Ckap4	0.612991472884276	0.880462997489031	0.350349830277014	1	0.0439610854338233	0.19431456288895	0.0311662994455006	0.419833334662716	-0.587493222789336	-0.249200744976381	0.00959389601265058	0.0611448584884655	-0.338292477812955
chr10	84527301	84527741	440	-	utr3	Ckap4	0.170474918351124	0.560610961003861	0.420546072406971	1	0.223779781394254	0.508061921901835	0.600806197728927	0.770420627429231	0.451504265958863	-0.249200744976381	0.00959389601265058	0.0611448584884655	0.700705010935244
chr10	84527960	84528149	189	-	exon	Ckap4	0.388297340426431	0.769688206418399	0.650583357290839	1	0.607277188928658	0.835552035068215	0.54867755398473	0.736979897447119	-0.0514851338447324	-0.249200744976381	0.00959389601265058	0.0611448584884655	0.197715611131648
chr10	84725891	84725991	100	+	utr3	Polr3b	0.108742872613587	NA	0.139660730621418	1	0.0699184484485835	0.260423323382561	0.66530429438432	0.807977363505672	0.638306064244016	-0.187417026384755	0.0244595808787852	0.119609364712656	0.825723090628771
chr10	84727049	84727159	110	+	utr3	Polr3b	0.809377294405067	NA	0.443502237476214	1	0.481501141486957	0.752107408021455	0.0651893393967826	0.437518305789548	-0.214972510265164	-0.187417026384755	0.0244595808787852	0.119609364712656	-0.0275554838804098
chr10	84947667	84948026	359	+	exon	Ric8b	0.301165932205374	0.696095637211773	0.534914100142862	1	0.465488615807393	0.738878531883459	0.533856864687223	0.728304633864107	0.0495874309380541	-0.353088268217335	0.0126930120815535	0.0746602751980441	0.402675699155389
chr10	85015161	85015492	331	+	utr3	Ric8b	0.545219705234775	NA	0.266639668443811	1	0.312351242136607	0.607621446299818	0.0547506678074773	0.430568662119399	-0.381759185909023	-0.353088268217335	0.0126930120815535	0.0746602751980441	-0.0286709176916879
chr10	85098445	85098557	112	-	exon	Fhl4	0.875947809427942	NA	0.72377289378708	1	0.894704644101117	0.976857136306194	0.501571250422443	0.708088341698953	0.209973371209413	-0.0970638877836666	0.836074948376137	0.933475216687095	0.307037258993079
chr10	85114502	85114885	383	+	utr3	Tmem263	0.64588924022463	0.894931947966626	0.88140228075783	1	0.965232756615789	0.987964111191587	0.169688266068639	0.500896417815055	-0.255614528310811	-0.239354428771673	0.0204302670595182	0.10526958213956	-0.0162600995391374
chr10	85116689	85116792	103	+	utr3	Tmem263	0.118535186316028	NA	0.0163328612809466	1	0.0118918304375374	0.0846478307363771	0.0344311046582093	0.422897849591618	-0.796167047156107	-0.239354428771673	0.0204302670595182	0.10526958213956	-0.556812618384433
chr10	85119464	85119740	276	-	utr3	Mterf2	0.542611305968866	0.856549506851378	0.228012429895903	1	0.120299624929432	0.361230559862333	0.366354592224435	0.629446810281813	-0.349633415071672	-0.0519745719647657	0.819235803992296	0.926553150484202	-0.297658843106906
chr10	85119831	85119999	168	-	exon	Mterf2	0.549456838217692	NA	0.222452094990559	1	0.262587424679204	0.553638537131727	0.0979252226204891	0.455389931176162	-0.22626955755383	-0.0519745719647657	0.819235803992296	0.926553150484202	-0.174294985589065
chr10	85120404	85120504	100	+	utr3	Tmem263	0.116271579793102	NA	0.0952999195952652	1	0.139365113203653	0.391532325250216	0.796595749537573	0.881109579840075	0.737945766805031	-0.239354428771673	0.0204302670595182	0.10526958213956	0.977300195576705
chr10	85658411	85658517	106	+	utr3	Btbd11	0.50016210881184	NA	0.513680838913436	1	0.225516258908075	0.509959941482276	0.999588671008993	1	-0.35226702646081	-0.570756799220466	0.000215914754575215	0.0031607328167077	0.218489772759656
chr10	85658590	85658826	236	+	utr3	Btbd11	0.408809964361945	NA	0.150246214783484	1	0.151939705667868	0.410214026095668	0.0842572517087966	0.445172982566462	-0.732690202205858	-0.570756799220466	0.000215914754575215	0.0031607328167077	-0.161933402985391
chr10	85892908	85893278	370	-	utr3	Prdm4	0.484708793461205	0.826604580049039	0.141602834849775	1	0.0258886454980365	0.140973631908154	0.397413661974245	0.648217845906273	-0.116579872269891	0.0665532972087432	0.521963704764623	0.76731829433267	-0.183133169478634
chr10	85907424	85907606	182	-	utr3	Prdm4	0.461708324091782	NA	0.123879550395919	1	0.148664917403802	0.405236407509247	0.175866361469318	0.504337845996072	-0.687603808318789	0.0665532972087432	0.521963704764623	0.76731829433267	-0.754157105527532
chr10	85907647	85907965	318	-	utr3	Prdm4	0.927484079389243	0.985093749718601	0.498826552174647	1	0.519528138489175	0.779031425172704	0.0558214261809119	0.430568662119399	0.138789880193964	0.0665532972087432	0.521963704764623	0.76731829433267	0.0722365829852207
chr10	85938635	85938794	159	-	utr3	Rtcb	0.513757440352881	0.84435650484962	0.904200744934219	1	0.846993247776788	0.953465087224597	0.899644277578189	0.942655689901717	0.302409690834658	0.0611509137769822	0.411004691443322	0.683985354004661	0.241258777057676
chr10	85938862	85939038	176	-	utr3	Rtcb	0.622482695168876	0.884022055943443	0.134710157833861	1	0.0836313347544571	0.289145894372064	0.198984814061374	0.51890692626025	0.0157025210904368	0.0611509137769822	0.411004691443322	0.683985354004661	-0.0454483926865454
chr10	86690885	86691036	151	-	utr3	Hsp90b1	0.571858016322423	0.866354277646176	0.89228119269741	1	0.800894281937893	0.933530057278292	0.156018847745577	0.492483189539001	-0.0129883727062413	-0.113227413001061	0.0343126279233561	0.150435301566768	0.10023904029482
chr10	86691551	86691700	149	-	exon	Hsp90b1	0.000295571661769091	0.0151698703734208	0.00133785877186073	1	0.00528549494941999	0.0491293612887779	0.878564689223176	0.929385361828205	0.775460393305105	-0.113227413001061	0.0343126279233561	0.150435301566768	0.888687806306166
chr10	86693876	86693991	115	-	exon	Hsp90b1	0.813380736838207	0.956253542086579	0.86946107617574	1	0.750502382010263	0.910545353580903	0.618383976112572	0.780199403565784	-0.0648347669790369	-0.113227413001061	0.0343126279233561	0.150435301566768	0.0483926460220242
chr10	86698259	86698386	127	-	exon	Hsp90b1	0.372643524427305	0.759862588639574	0.744311847759869	1	0.687783210680234	0.881025923546442	0.646009105413999	0.796595773215749	0.1834783995978	-0.113227413001061	0.0343126279233561	0.150435301566768	0.296705812598861
chr10	86704216	86704316	100	-	exon	Hsp90b1	0.385400552286791	0.768115752629752	0.734571133252461	1	0.939794078169087	0.987964111191587	0.891617270038067	0.93729709750512	0.0655994746703405	-0.113227413001061	0.0343126279233561	0.150435301566768	0.178826887671402
chr10	86834508	86834753	245	+	utr3	Nt5dc3	0.417216105044854	NA	0.486751627677646	1	0.459857343859478	0.734257389687887	0.654555658982201	0.802354893495238	0.323714401251285	-0.173513555278153	0.297211247615188	0.579333157359884	0.497227956529439
chr10	86834810	86834961	151	+	utr3	Nt5dc3	0.653277508120852	NA	0.355199911885844	1	0.34495789807933	0.637488789948327	0.0514959486983826	0.430568662119399	-0.751863734659173	-0.173513555278153	0.297211247615188	0.579333157359884	-0.578350179381019
chr10	88091397	88091500	103	-	utr3	Parpbp	0.600830109541785	NA	0.75369372883127	1	0.788716265317909	0.927385174351877	0.726871781553157	0.841656029872558	0.230402878900995	-0.133237704306764	0.311790658175278	0.593593087448835	0.363640583207759
chr10	88091965	88092311	346	+	utr3	Pmch	0.991936731165693	0.999436889541806	0.539445766571685	1	0.439019474989941	0.716995931123265	0.571108354276985	0.750647250898262	0.298217406637165	0.47985054808065	0.572315419502013	NA	-0.181633141443485
chr10	88092518	88093099	581	-	utr3	Parpbp	0.0844506183928002	0.405418490279306	0.185933866819255	1	0.074689054868684	0.270032594185605	0.452354527191989	0.681830660703096	0.481487346362966	-0.133237704306764	0.311790658175278	0.593593087448835	0.61472505066973
chr10	88433306	88433441	135	+	utr3	Gnptab	0.471079421871851	NA	0.645786927556114	1	0.554327735172114	0.802725558170188	0.468432825430225	0.689332911593507	0.394745615236925	0.146718476710038	0.140162414112736	0.376644496963165	0.248027138526887
chr10	88433647	88433869	222	+	utr3	Gnptab	0.207799978130715	NA	0.289705404633426	1	0.266469628524304	0.558088313705192	0.869717521712639	0.925781865171987	0.642929176995285	0.146718476710038	0.140162414112736	0.376644496963165	0.496210700285247
chr10	88445960	88446171	211	+	utr3	Gnptab	0.238562569680874	0.647247534615932	0.0295931493017603	1	0.0131165546833073	0.0903570608828397	0.098595180296559	0.455389931176162	-0.217015997594431	0.146718476710038	0.140162414112736	0.376644496963165	-0.363734474304469
chr10	88746609	88746796	187	-	utr3	Utp20	0.240218122552143	0.64831039858719	0.0446577222101008	1	0.0913597194512533	0.304991961327716	0.170477314950744	0.502000379590815	-0.412723965756007	-0.0751631114225502	0.264582921503574	0.544157483964408	-0.337560854333457
chr10	88746857	88746990	133	-	utr3	Utp20	0.263447025195002	0.67283188270161	0.0739732311480088	1	0.0369321454624844	0.175112295866663	0.182049457648085	0.508848633343214	-0.59610218882849	-0.0751631114225502	0.264582921503574	0.544157483964408	-0.520939077405939
chr10	89413108	89413485	377	-	utr3	Gas2l3	0.720122290965332	0.921139144471755	0.87527907566264	1	0.962355283082816	0.987964111191587	0.168623031995644	0.500618932539044	0.101162603078177	-0.157321171814275	0.119246569072685	0.339730838630524	0.258483774892451
chr10	89413532	89413943	411	-	exon	Gas2l3	0.885989128989367	NA	0.752077413285335	1	0.597143939146239	0.830324483444554	0.599126899543121	0.769172891161725	-0.116098163079569	-0.157321171814275	0.119246569072685	0.339730838630524	0.0412230087347061
chr10	89640180	89640961	781	-	utr3	Scyl2	0.714933925489654	0.919152466021649	0.695069913249742	1	0.668707087559493	0.870917355901265	0.216060301767222	0.531904321408509	0.335166482553866	0.102900596189699	0.237972365000002	0.511363524413157	0.232265886364167
chr10	89686140	89686240	100	-	utr5	Scyl2	0.0398131493293138	NA	0.0207602801444874	1	0.00904653984114261	0.0702583165501356	0.453881847570948	0.682751720984858	2.21375257356968	0.102900596189699	0.237972365000002	0.511363524413157	2.11085197737998
chr10	89804826	89805177	351	+	utr3	Uhrf1bp1l	0.47967842853248	0.823629798661419	0.755983132070523	1	0.889391998157303	0.974802261078856	0.889486293284547	0.936359926963316	0.290305302411498	-0.00816264801723739	0.929056874272647	0.973385915067184	0.298467950428735
chr10	89805814	89806066	252	+	utr3	Uhrf1bp1l	0.727846439968146	0.925762654894268	0.290000481003936	1	0.136779926391335	0.389063488867693	0.436948094717131	0.673728754327286	0.0912219301326599	-0.00816264801723739	0.929056874272647	0.973385915067184	0.0993845781498973
chr10	89819642	89819767	125	+	utr3	Uhrf1bp1l	0.0539469093144677	NA	0.00578991332150643	1	0.000409914851173467	0.00839880530088849	0.0450744452225514	0.430568662119399	-1.3150989144191	-0.00816264801723739	0.929056874272647	0.973385915067184	-1.30693626640186
chr10	91095922	91096036	114	+	exon	Ikbip	0.313255187567998	NA	0.106210348867531	1	0.176356440899321	0.446547380674331	0.123550108430207	0.471997419091978	-0.492855837835222	0.215276401918426	0.289118437913247	0.570632893788892	-0.708132239753648
chr10	91096531	91096659	128	+	utr3	Ikbip	0.853656907852352	NA	0.903959105145128	1	0.892700203854697	0.976123685988168	0.675955657285602	0.813929256323316	0.309004812105095	0.215276401918426	0.289118437913247	0.570632893788892	0.093728410186669
chr10	91101849	91102021	172	+	exon	Ikbip	0.622268825461659	NA	0.343140293634155	1	0.303450456019129	0.599477038653212	0.215742525704007	0.531623904114803	-0.176942176412263	0.215276401918426	0.289118437913247	0.570632893788892	-0.392218578330689
chr10	91102319	91102480	161	+	exon	Ikbip	0.227986426738102	NA	0.0665516995245262	1	0.16803499579651	0.434448405859566	0.280242070270494	0.57331378931669	-1.18744601071811	0.215276401918426	0.289118437913247	0.570632893788892	-1.40272241263653
chr10	91116784	91117045	261	-	utr3	Slc25a3	0.539735867207516	0.855754182660023	0.906701504878131	1	0.741475641619766	0.906214711810636	0.596015427792871	0.767474891013321	0.506550630498431	0.218757183242153	0.000140805031114443	0.00221812585347296	0.287793447256278
chr10	91149158	91149465	307	-	utr3	Tmpo	0.843071205423986	0.963613211675452	0.330985132486697	1	0.291829114884959	0.587225214403247	0.0970900276918513	0.455389931176162	-0.206951992530151	0.0527025238584435	0.386249291810341	0.663166821924454	-0.259654516388595
chr10	91163094	91163233	139	-	exon	Tmpo	0.469475757286466	NA	0.25673970430726	1	0.223959948882448	0.508226471594439	0.0594762639348849	0.43286167582835	0.0742693393530154	0.0527025238584435	0.386249291810341	0.663166821924454	0.0215668154945719
chr10	93239419	93239773	354	+	utr3	Cdk17	0.445068263315634	0.801648095623157	0.182150506021393	1	0.0864444374029439	0.294556039651234	0.352426434331941	0.621468952059573	0.0345704873531999	0.577802421426834	1.37050829982689e-09	8.13843580827636e-08	-0.543231934073634
chr10	93583326	93583443	117	+	utr3	Ccdc38	0.163374196295113	0.553595671905398	0.391819337647516	1	0.271225026029905	0.56346352436264	0.0806473473841823	0.443721348419479	0.910305255992976	-0.273710608139497	0.530767634930618	0.773828390038683	1.18401586413247
chr10	93818455	93818562	107	+	intergenic	NA	0.925656447185439	NA	0.930436576075778	1	0.891559905896046	0.975479532277915	0.477152052684966	0.693612695638368	-1.64399738638259	NA	NA	NA	NA
chr10	93846390	93846570	180	+	exon	Usp44	0.336711056047498	NA	0.468975713301052	1	0.406010391792693	0.689574751319692	0.645262529216601	0.795924977230235	1.07094015033786	0.308814972502881	0.0412326561418238	0.171246217459414	0.762125177834981
chr10	93846987	93847155	168	+	exon	Usp44	0.849669325557365	NA	0.866965840275625	1	0.970813715270075	0.987983837773762	0.399511661379255	0.64934296655765	0.497631646047755	0.308814972502881	0.0412326561418238	0.171246217459414	0.188816673544874
chr10	93886906	93887033	127	-	exon	Metap2	0.000212395853859054	0.0125313553776842	0.000189319991642901	1	0.000141988591545217	0.00400453083485494	0.643377177320077	0.794796539672046	1.11549452507504	0.0693637371268527	0.279042343314299	0.559045563532987	1.04613078794819
chr10	93969853	93969974	121	-	utr3	Vezt	0.244928642745283	NA	0.0919702071629764	1	0.108539551254579	0.339037800797429	0.332595749465885	0.608605876080851	-0.713089029169634	0.147705574199208	0.396964434437045	0.671922201702957	-0.860794603368842
chr10	93970113	93970262	149	-	utr3	Vezt	0.654296617316428	NA	0.792219621821703	1	0.588615822661059	0.824376577033859	0.629340039362343	0.786911267092825	0.588310986650605	0.147705574199208	0.396964434437045	0.671922201702957	0.440605412451397
chr10	93970461	93970606	145	-	exon	Vezt	0.031500769698628	NA	0.0242986292747064	1	0.00248619691174127	0.0292224912156194	0.183082841915534	0.509708778172937	1.45277881393479	0.147705574199208	0.396964434437045	0.671922201702957	1.30507323973558
chr10	94044403	94044524	121	+	exon	Fgd6	0.920789087475272	NA	0.899899070125671	1	0.933548485257049	0.987373376076067	0.551502768932825	0.739060691202171	0.568989813102167	-0.195606438352399	0.256755047416041	0.534485663406231	0.764596251454566
chr10	94587102	94587227	125	+	utr3	Tmcc3	0.789558522775724	NA	0.90082073647924	1	0.913812674954253	0.983253246336508	0.326903913679127	0.605659942150424	1.04614691507158	1.34885022380284	8.61100734115654e-09	4.30802704269289e-07	-0.302703308731259
chr10	95175291	95175537	246	-	utr3	Cradd	0.117213332888593	NA	0.0327895704579836	1	0.00809527481461197	0.0656055528478971	0.0194772445908152	0.419833334662716	-0.831876025333122	0.290719393528865	0.222926132280666	0.492265448401467	-1.12259541886199
chr10	95387690	95387805	115	-	utr3	Socs2	0.397363019046698	NA	0.462943316295771	1	0.287984870229152	0.582553192270944	1	1	0.682569634895686	0.473451743145913	7.06484934011698e-08	2.89764901763717e-06	0.209117891749773
chr10	95388199	95388368	169	-	utr3	Socs2	0.801063195077644	NA	0.940461539952835	1	0.961296565633958	0.987964111191587	0.229974037853718	0.541006264801248	0.750476529728643	0.473451743145913	7.06484934011698e-08	2.89764901763717e-06	0.27702478658273
chr10	95411531	95411872	341	-	utr3	Socs2	0.31616794767354	0.709432777441969	0.68068775348823	1	0.601616522540683	0.832688438012782	0.480836993968351	0.69565605565133	0.94222502504197	0.473451743145913	7.06484934011698e-08	2.89764901763717e-06	0.468773281896057
chr10	95412496	95412658	162	-	utr3	Socs2	0.129477295614414	0.501508315736484	0.268083465420151	1	0.0426875750520177	0.191196041628114	0.612474113274647	0.776381815358802	0.827586346944967	0.473451743145913	7.06484934011698e-08	2.89764901763717e-06	0.354134603799055
chr10	95412900	95413013	113	-	exon	Socs2	0.677606690632296	0.906633988955192	0.929373567492188	1	0.924467742778739	0.985758540265596	0.661890899983661	0.806181294044105	0.496264533587408	0.473451743145913	7.06484934011698e-08	2.89764901763717e-06	0.0228127904414949
chr10	95445315	95445415	100	-	exon	Gm47599	0.337678768194544	NA	0.130137042647493	1	0.164816145701083	0.429577870183346	0.0795151065401895	0.443721348419479	0.785275648718413	1.46997785253159	0.0401871465383614	NA	-0.684702203813179
chr10	95547161	95547274	113	-	utr3	Nudt4	0.294495680749482	0.68972915262365	0.0636051028534199	1	0.0140344126378783	0.094214895271257	0.0707106228229974	0.442130092995478	-0.551654341731999	-0.0965438045400584	0.132384830895181	0.363878450466166	-0.455110537191941
chr10	95896825	95897008	183	+	exon	Gm47725	0.40467378254839	NA	0.152452260588655	1	0.196071700279286	0.474883237672335	0.101215767993792	0.456811695052577	0.053930661657228	-0.0678121326110119	0.892234258819085	0.957128123298548	0.12174279426824
chr10	96042237	96042338	101	+	utr3	Eea1	0.531890673841708	NA	0.342750796216935	1	0.241537709887217	0.529609864733347	0.38092424448798	0.637393465561227	-0.87745340182198	-0.0482299567238946	0.697595164216869	0.871866284120974	-0.829223445098086
chr10	96618329	96618763	434	+	utr3	Btg1	0.945691640390364	0.988975786969044	0.383332202635509	1	0.14792380398883	0.404399753012581	0.530662224519283	0.726428186119249	-0.205527718064275	-0.190059721869899	0.10141412966352	0.306712618012478	-0.0154679961943753
chr10	98968906	98969079	173	+	utr5	Atp2b1	0.0841769052558423	NA	0.0049080146214323	1	0.0035899223048096	0.0375970447921149	0.0146646946283862	0.419833334662716	-1.19302018676947	-0.00141161599780588	0.98725456082268	0.99615268851331	-1.19160857077167
chr10	99022975	99023486	511	+	utr3	Atp2b1	0.936604390741002	0.986296991415904	0.478289732087283	1	0.433558040562626	0.711729743643125	0.337313239483695	0.61113698462108	0.219560453438802	-0.00141161599780588	0.98725456082268	0.99615268851331	0.220972069436608
chr10	99196904	99197017	113	+	utr3	Poc1b	0.477450681125994	NA	0.660357765558548	1	0.408699619579466	0.692563640216168	0.304615109326264	0.589775720886156	0.591204804589992	0.130535468648826	0.428774739704974	0.699331907677398	0.460669335941166
chr10	99263450	99263553	103	+	utr5	Dusp6	0.382806966419073	NA	0.215623350905868	1	0.15613362616688	0.416062465513023	0.193282292135519	0.515185488734515	0.711049880661861	1.23896944725886	2.06911606986929e-31	1.76624920514217e-28	-0.527919566596998
chr10	99264675	99264942	267	+	exon	Dusp6	0.120229988251701	0.487321310805626	0.0210680346960795	1	0.00411992636570507	0.0410196325496852	0.0223773281450558	0.419833334662716	0.832330961899982	1.23896944725886	2.06911606986929e-31	1.76624920514217e-28	-0.406638485358876
chr10	99266140	99266287	147	+	exon	Dusp6	0.252767459484992	0.662047396997072	0.0496329472099965	1	0.0372652759539305	0.175984582039943	0.194499380912888	0.515900094229417	0.799796928096727	1.23896944725886	2.06911606986929e-31	1.76624920514217e-28	-0.439172519162132
chr10	100446574	100446751	177	-	utr3	Tmtc3	0.42812621226895	NA	0.64851778094247	1	0.682271943901922	0.878558469482243	0.151186381730166	0.490397687774942	0.233534676767916	-0.120790240541625	0.234804642457689	0.507671648992737	0.35432491730954
chr10	100446806	100447023	217	-	utr3	Tmtc3	0.638230703827191	NA	0.221886510836925	1	0.185544046961209	0.460332104944167	0.233811917881765	0.542771715586764	-0.415599000657167	-0.120790240541625	0.234804642457689	0.507671648992737	-0.294808760115543
chr10	100447138	100447587	449	-	exon	Tmtc3	0.911857865939338	0.980872388043526	0.470554457292102	1	0.36439032317593	0.655282382258964	0.489561649379496	0.700029313646257	-0.346139589912377	-0.120790240541625	0.234804642457689	0.507671648992737	-0.225349349370752
chr10	105825966	105826184	218	-	utr3	Mettl25	0.259856828077018	NA	0.353582837839685	1	0.260260329095216	0.55078710602841	0.134693629791852	0.479267045369402	0.756703125649033	-0.0527574537439194	0.80890289544783	0.922588371275697	0.809460579392952
chr10	105847062	105847438	376	+	utr3	Ccdc59	0.398271402064809	0.774588230996406	0.0846067777748609	1	0.0375146386656735	0.176867217525343	0.330080728297549	0.607544740619858	-0.00960472814008773	0.220608434458285	0.0624294629255213	0.226590912738977	-0.230213162598373
chr10	108260906	108261047	141	+	exon	Ppp1r12a	0.371314795886138	0.759173320301856	0.596058783113792	1	0.535357457874172	0.788982308608253	0.700415351686305	0.82777089217162	0.600095541115066	-0.180404228695056	0.0238848822687877	0.117726352229196	0.780499769810122
chr10	108277250	108277656	406	+	utr3	Ppp1r12a	0.781024909205052	0.9440943733347	0.241119076958407	1	0.15608413119604	0.416008872265349	0.315342867036699	0.597753957893371	-0.319304918405546	-0.180404228695056	0.0238848822687877	0.117726352229196	-0.13890068971049
chr10	110782361	110782501	140	+	exon	E2f7	0.553984728877647	NA	0.28500291363061	1	0.332614969606532	0.626051946249572	0.0202938029901431	0.419833334662716	-0.173703076414167	-0.1792555495202	0.126831856923141	0.353956088262559	0.0055524731060326
chr10	110785486	110785630	144	+	utr3	E2f7	0.987499652724755	NA	0.705513048630617	1	0.920558608998518	0.984832158546246	0.126297171060324	0.473217869977555	0.121281219169483	-0.1792555495202	0.126831856923141	0.353956088262559	0.300536768689683
chr10	110944107	110944287	180	-	utr3	Zdhhc17	0.472185605646948	NA	0.180954393685576	1	0.175092758155817	0.44521348097756	0.0863605030143294	0.445328907479152	-0.0818177822737325	0.0680283004980896	0.655682958743777	0.848282452450744	-0.149846082771822
chr10	111293186	111293464	278	+	utr3	Osbpl8	0.901424855332786	NA	0.597679526409322	1	0.635310049230043	0.852192575343811	0.220353132985076	0.534661659048519	-0.729243707935314	-0.310958423181863	0.00518185584153168	0.0390327197112959	-0.41828528475345
chr10	111299278	111299402	124	+	exon	Bbs10	0.534939392494939	NA	0.627674693079973	1	0.663842009096836	0.869281831741861	0.349158594719656	0.619316885998607	1.67896983606219	0.0158638350146284	0.945273187141058	0.979277760603287	1.66310600104756
chr10	111490413	111490534	121	+	exon	Nap1l1	0.0866802024521947	0.408546028800688	0.264479017782289	1	0.409984773314459	0.693993833164289	0.978090159261701	0.990331150313034	0.375477062836153	0.152198795460136	0.00925400350294408	0.0595903723918954	0.223278267376016
chr10	111494273	111494375	102	+	exon	Nap1l1	0.000645578699443056	0.0233639590143799	0.00275246449556641	1	0.00118781118990662	0.0180552524855041	0.471982815774232	0.691152917361106	1.31062906861481	0.152198795460136	0.00925400350294408	0.0595903723918954	1.15843027315467
chr10	111494802	111494907	105	+	utr3	Nap1l1	3.1129513134859e-05	0.00364267186199741	0.000182450387222036	1	0.000251333079951983	0.00595045776916418	0.784243995192805	0.873867324034485	1.11695533379281	0.152198795460136	0.00925400350294408	0.0595903723918954	0.964756538332675
chr10	111507093	111507203	110	-	exon	Gm28592	0.424016033818795	NA	0.170510826605921	1	0.164269138191509	0.428467660006518	0.023477424615986	0.419833334662716	0.13027013712742	NA	NA	NA	NA
chr10	111508389	111508592	203	+	utr3	Phlda1	0.97789355594416	NA	0.705502172879757	1	0.570250156704123	0.813543099417268	0.0792123446422391	0.443721348419479	0.516966724130856	0.512486049598126	0.0989593496341264	0.302283312116139	0.00448067453273038
chr10	112927035	112927560	525	-	utr3	Atxn7l3b	0.744266451560467	0.932624443406396	0.759797297900587	1	0.497227860631617	0.763437539349183	0.688701774130347	0.821317163292737	0.234540694989204	0.100459407363572	0.418809731786768	0.690738071381371	0.134081287625632
chr10	112928131	112928419	288	-	utr3	Atxn7l3b	0.450442110238734	0.804636714295203	0.794487774290524	1	0.771523421816447	0.92036519866713	0.437097304521869	0.673728754327286	0.554696113234445	0.100459407363572	0.418809731786768	0.690738071381371	0.454236705870873
chr10	115251317	115251429	112	-	utr5	Tbc1d15	0.00149059372518016	NA	0.00124869311975105	1	3.30482380107905e-06	0.000220706110262628	0.039203386706245	0.430568662119399	1.93490728618867	-0.228826484529391	0.00136430415634322	0.0138643349459343	2.16373377071806
chr10	115290593	115290746	153	-	utr3	Rab21	0.432004942575934	0.796108944377512	0.148640748501038	1	0.104363720696396	0.331211832661665	0.228334592462064	0.540219773930678	-0.381982216350795	0.0451760466418886	0.641151846864561	0.840006924838302	-0.427158262992683
chr10	115342377	115342505	128	-	utr3	Tmem19	0.566700771962395	NA	0.320633871812971	1	0.617096703642105	0.84121462836173	0.108289434891662	0.46268710481835	-0.426617115302697	-0.268844158417474	0.036573739462747	0.157083060874905	-0.157772956885223
chr10	115372485	115372612	127	-	utr3	Thap2	0.071103800506398	NA	0.00838780342577552	1	0.00851013586511631	0.0676890469541105	0.00643175955494313	0.419833334662716	-1.35638964490402	-0.0140253171845248	0.945622459235127	0.979277760603287	-1.34236432771949
chr10	115372670	115372828	158	-	utr3	Thap2	0.628364652032485	NA	0.769244593462192	1	0.946468675028334	0.987964111191587	0.72753051970758	0.841954502156841	-0.114040944670716	-0.0140253171845248	0.945622459235127	0.979277760603287	-0.100015627486191
chr10	115390706	115391090	384	+	exon	Zfc3h1	0.141711338462773	0.518504046945551	0.0325551609708205	1	0.000837522281284644	0.0141772420612098	0.275934581657568	0.571153527021284	-0.842070022047644	-0.163935305231192	0.0628795437352171	0.227834757806901	-0.678134716816452
chr10	115412098	115412237	139	+	exon	Zfc3h1	0.48814935142295	NA	0.398407989004931	1	0.199408906215637	0.478608109823624	0.0893296925081337	0.446304279844425	-0.495529854152493	-0.163935305231192	0.0628795437352171	0.227834757806901	-0.331594548921301
chr10	115431977	115432094	117	+	utr3	Zfc3h1	0.210393792498071	0.617177331995262	0.0794353800097737	1	0.0356865361985675	0.171898062514993	0.372926666102663	0.632367887730675	-0.733023553201192	-0.163935305231192	0.0628795437352171	0.227834757806901	-0.56908824797
chr10	115432176	115432294	118	+	utr3	Zfc3h1	0.0241662655963566	0.2097297289889	0.000652095357590044	1	0.00127647393676547	0.0189782844471193	0.0863212620050102	0.445328907479152	-1.14045660954206	-0.163935305231192	0.0628795437352171	0.227834757806901	-0.976521304310872
chr10	115432592	115432767	175	+	utr3	Zfc3h1	0.0631740935465394	0.355023041027503	0.00946784914349939	1	0.00359028143515605	0.0375970447921149	0.072351245157629	0.442130092995478	-0.901189738663826	-0.163935305231192	0.0628795437352171	0.227834757806901	-0.737254433432634
chr10	116485201	116485442	241	-	utr3	Cnot2	0.00456180214199759	0.0827607566898323	1.17722670255991e-05	0.16544744077777	7.04837251717455e-06	0.000405653894707956	0.0975607273949349	0.455389931176162	-0.86547312074527	0.164551952423725	0.0350344670837021	0.152381175048778	-1.03002507316899
chr10	116485785	116485903	118	-	utr3	Cnot2	0.559763940143639	0.863758818406261	0.14855963731116	1	0.120366555193775	0.361316333625634	0.112514934044501	0.465925599255293	-0.121547975545	0.164551952423725	0.0350344670837021	0.152381175048778	-0.286099927968725
chr10	116906777	116906995	218	-	utr3	Rab3ip	0.24824132115127	0.658273755897049	0.0528668553705418	1	0.0559720326770174	0.227975883783501	0.335019975745232	0.610011326463433	-0.430982737749057	0.0419865250815324	0.709487881006905	0.878211480767836	-0.472969262830589
chr10	116972658	116972785	127	-	exon	Gm5781	0.953458296242365	0.990191582261419	0.720336149286165	1	0.452408963480254	0.728058906058357	0.0108973588613269	0.419833334662716	0.0663528208190751	0.100630163161003	0.695903573717579	0.870468999893277	-0.0342773423419276
chr10	117073479	117073585	106	-	utr3	Frs2	0.394337288137664	NA	0.112941800263519	1	0.147992467677315	0.404399753012581	0.103694642803034	0.458448625349025	-1.32609030624296	-0.0703202965499163	0.468556490959062	0.730708444110398	-1.25577000969305
chr10	117073685	117073841	156	-	utr3	Frs2	0.896204655805642	NA	0.527183949650135	1	0.534749202547922	0.78864366767432	0.379663494463613	0.63631699787987	-0.315876077512704	-0.0703202965499163	0.468556490959062	0.730708444110398	-0.245555780962788
chr10	117073899	117074413	514	-	utr3	Frs2	0.18552951767851	0.583603379758431	0.401388031141401	1	0.286593877799386	0.580984553534322	0.836132009333085	0.90449956512499	0.405276578408335	-0.0703202965499163	0.468556490959062	0.730708444110398	0.475596874958251
chr10	117074439	117074702	263	-	exon	Frs2	0.101013995688562	NA	0.125473091278186	1	0.0428368199287031	0.191465788630662	0.516267043591751	0.717161381786892	0.646924916398227	-0.0703202965499163	0.468556490959062	0.730708444110398	0.717245212948143
chr10	117215439	117215785	346	-	utr3	Yeats4	0.0379835747192632	0.268022792064268	0.147598838990908	1	0.02859066740417	0.150143423259733	0.883324029796729	0.932108254395478	0.610834602602821	0.116682008023286	0.209275273164922	0.476355502229834	0.494152594579535
chr10	117349261	117349385	124	-	utr3	Cpsf6	0.892359525138447	0.976961831591616	0.400450985229488	1	0.275361448353207	0.567973103989613	0.19053567664665	0.514165455695431	-0.207182432147303	0.110344444385354	0.071508400817134	0.246495746714007	-0.317526876532657
chr10	117689694	117689887	193	-	utr3	Mdm2	0.502956115873434	0.840374795227839	0.874803390513108	1	0.986069096905744	0.989816324534888	0.048841371522601	0.430568662119399	0.109038768239349	-0.0356914625991233	0.597684424565393	0.815349756972256	0.144730230838472
chr10	117690018	117690705	687	-	utr3	Mdm2	0.843455600877924	0.963613211675452	0.469439086818859	1	0.38031340247009	0.66879606908105	0.404306952230118	0.652084248168098	-0.0896994732386357	-0.0356914625991233	0.597684424565393	0.815349756972256	-0.0540080106395124
chr10	117735233	117735400	167	-	utr3	Slc35e3	0.331508396666916	NA	0.399310075454004	1	0.353461319376785	0.645601218534407	0.658025986569687	0.804277213141839	0.646525633663828	-0.0241978272311199	0.901453189826552	0.961149335693962	0.670723460894948
chr10	118859296	118859680	384	-	utr3	Dyrk2	0.155911309082958	NA	0.040166918074752	1	0.0070830530947621	0.0598192418642905	0.0101197166832547	0.419833334662716	-0.846765981444956	0.149721594729455	0.233011209421854	0.505474443818883	-0.996487576174411
chr10	118859722	118860318	596	-	exon	Dyrk2	0.801626972640148	0.953098410293295	0.765208978574639	1	0.603563754149363	0.833520838006895	0.358765401897739	0.624208610611728	0.185924980711289	0.149721594729455	0.233011209421854	0.505474443818883	0.0362033859818341
chr10	119210939	119211122	183	-	exon	Cand1	0.933674254930468	0.986193755733971	0.59761901545799	1	0.512242927552938	0.773845534750729	0.0180345612092975	0.419833334662716	-0.168430339995278	-0.277621099957786	4.81581164288246e-06	0.000123404043937127	0.109190759962508
chr10	119211219	119211431	212	-	exon	Cand1	0.0336146636248349	0.252423185695514	0.0979307509274779	1	0.0451206884959874	0.197471007025097	0.973135931570173	0.987121864436066	0.363406921139951	-0.277621099957786	4.81581164288246e-06	0.000123404043937127	0.641028021097737
chr10	119211657	119211806	149	-	exon	Cand1	0.318996418107744	0.711920371567877	0.647049252880476	1	0.591914390149788	0.826593239456067	0.830235273050905	0.900932857810586	0.0901076067355309	-0.277621099957786	4.81581164288246e-06	0.000123404043937127	0.367728706693317
chr10	119215144	119215246	102	-	exon	Cand1	0.201758660615006	0.605621015894808	0.37913659883016	1	0.150712996762384	0.408468972342301	0.997615089164941	1	0.499503054957338	-0.277621099957786	4.81581164288246e-06	0.000123404043937127	0.777124154915124
chr10	120084271	120084750	479	-	utr3	Helb	0.605992177270308	0.877341206541741	0.156068515594236	1	0.0386298061784715	0.179908156537763	0.178288227878468	0.505447347313496	-0.218323671176539	-0.144897025659822	0.0798684331097397	0.263871083554143	-0.0734266455167172
chr10	120091583	120091683	100	-	utr3	Helb	0.268101255346493	NA	0.135741223713073	1	0.095115065720668	0.312189618305259	0.193255398543875	0.515185488734515	-1.1896091712166	-0.144897025659822	0.0798684331097397	0.263871083554143	-1.04471214555677
chr10	120105218	120105428	210	-	exon	Helb	0.305080321543876	0.69930425646737	0.50012952526616	1	0.201367613795593	0.481581533128041	0.641352867187327	0.793730235457883	0.374519141139525	-0.144897025659822	0.0798684331097397	0.263871083554143	0.519416166799347
chr10	120105550	120105909	359	-	exon	Helb	0.330570621705743	0.721011598321224	0.58369177112698	1	0.494292975753955	0.761564430211755	0.352566649452076	0.621468952059573	0.127019516214164	-0.144897025659822	0.0798684331097397	0.263871083554143	0.271916541873986
chr10	120142874	120143039	165	-	utr3	Irak3	0.625988697526338	NA	0.796730275462496	1	0.809313361444326	0.937697195447421	0.473195719426503	0.691597767378239	0.747061726778871	0.65366378202983	0.0015538211403343	0.0152641440251999	0.0933979447490412
chr10	120231550	120231653	103	+	utr3	Llph	0.115487972263726	0.47584568853499	0.0212316671185273	1	0.0329438762238047	0.16382838060296	0.190931074787273	0.514405738694236	-0.185336088022977	0.453118096002025	0.0131396608184094	0.0763341078085222	-0.638454184025002
chr10	120925351	120925518	167	-	utr3	Lemd3	0.979600742748222	NA	0.606660031038238	1	0.570746357680767	0.814086936534788	0.401669699076822	0.651065020017251	0.0780036574676894	-0.0157385461816566	0.883624471462914	0.954030772782663	0.093742203649346
chr10	120978211	120978551	340	-	exon	Lemd3	0.525886710133875	NA	0.730738698903367	1	0.719877457318024	0.896080977730665	0.358109374009972	0.623860282666812	0.409394132046547	-0.0157385461816566	0.883624471462914	0.954030772782663	0.425132678228204
chr10	121395455	121395658	203	+	utr3	Gns	0.627654193718529	NA	0.963029523199358	1	0.946116765216046	0.987964111191587	0.478104565930646	0.693901019420408	0.110692503547198	-0.0710962070107125	0.527091321904192	0.771046251290304	0.181788710557911
chr10	121410402	121410516	114	-	utr3	Rassf3	0.108767584609451	NA	0.184809670093297	1	0.143824004438438	0.398224071309449	0.110176608149746	0.464729456227717	0.959547509096661	0.137329051884839	0.227372821132689	0.498228459975976	0.822218457211823
chr10	121412306	121412530	224	-	utr3	Rassf3	0.643528747364732	0.894518973519656	0.27345324997906	1	0.10088482177704	0.323957202703408	0.545764335202051	0.735115771176054	-0.253154451760519	0.137329051884839	0.227372821132689	0.498228459975976	-0.390483503645358
chr10	121412619	121412823	204	-	utr3	Rassf3	0.600349344778888	0.874503460907028	0.929828237753303	1	0.979847011271163	0.988654056560143	0.814154883880078	0.891270768265224	0.300321445070743	0.137329051884839	0.227372821132689	0.498228459975976	0.162992393185904
chr10	121750784	121751322	538	+	utr3	BC048403	0.64097846412966	0.892387427454758	0.909007034230597	1	0.886981737425209	0.97402591819485	0.475570752373331	0.693071555324449	0.348991070121012	0.249472953356281	0.0739284032712665	0.252050457283814	0.0995181167647315
chr10	121784502	121784790	288	-	utr3	Srgap1	0.886233218883444	NA	0.675092552079795	1	0.636230212114098	0.852617422306424	0.0733875811919578	0.442130092995478	0.0224850030058514	0.461922001516275	0.0463042841317261	0.18427684351098	-0.439436998510424
chr10	122081289	122081416	127	-	utr3	Tmem5	0.0378787284611436	0.267972419055625	0.00539742382458459	1	0.0138751085493355	0.0935156533740127	0.0835745817418436	0.445172982566462	-1.22830886078887	-0.085144334459606	0.518440120451342	0.765244866231579	-1.14316452632926
chr10	122995320	122995500	180	-	utr3	Mon2	0.0145348123269298	NA	0.00119442725511465	1	0.00676220162015944	0.0582355538553634	0.0843785397960003	0.445172982566462	-1.22725575261434	-0.0481606162443749	0.601722392312032	0.817674194718466	-1.17909513636997
chr10	123013591	123013854	263	-	exon	Mon2	0.916186955545487	NA	0.736176236064168	1	0.904517796863237	0.980512367045131	0.0827145287928059	0.445172982566462	0.302116314128967	-0.0481606162443749	0.601722392312032	0.817674194718466	0.350276930373342
chr10	123113267	123113619	352	-	utr3	Usp15	0.971792615429152	0.996250312644883	0.414841778807733	1	0.210917085621556	0.493254965542907	0.441180373155239	0.676023893458196	0.262877009777518	0.128274705703773	0.0760385007337831	0.256301540726063	0.134602304073745
chr10	126014769	126015143	374	+	utr3	Lrig3	0.463214098103373	0.813259860661111	0.098604759022196	1	0.029043460438365	0.15145612520457	0.220256251940684	0.534661659048519	-0.0795333735263113	0.264984681366936	0.0662375009689613	0.235187617536364	-0.344518054893247
chr10	126887213	126887496	283	-	utr3	Atp23	0.00531197916973169	0.0896524176699187	0.000863308208075431	1	4.89864521636556e-09	9.63264152406994e-07	0.0895671483531599	0.446304279844425	-1.30918478932286	0.0502530984472966	0.794718495439929	0.915894781612566	-1.35943788777015
chr10	126996516	126996649	133	+	utr3	Ctdsp2	0.896112056443576	NA	0.770811561816392	1	0.642179513855981	0.856360323742392	0.432317700093779	0.669886614635845	-0.635517571441896	-0.334880572619261	0.000803413580780584	0.00910624289319603	-0.300636998822636
chr10	127045438	127045561	123	+	utr3	Mettl1	0.519691702633287	NA	0.67601865926628	1	0.688485748298502	0.881259597432801	0.93208062156516	0.962467904610862	0.250596033118458	-0.113029223564484	0.463624893805469	0.727252647248776	0.363625256682943
chr10	127045612	127045718	106	+	utr3	Mettl1	0.547592492435267	NA	0.355818392945829	1	0.328015086793102	0.621797205483288	0.0432749912978909	0.430568662119399	-0.775899865155722	-0.113029223564484	0.463624893805469	0.727252647248776	-0.662870641591238
chr10	127056026	127056290	264	-	utr3	March9	0.27209529756492	0.679538998223264	0.440676047211446	1	0.141415508824193	0.394514438213385	0.526377474076229	0.723497684921814	0.480857344409516	0.162960976954643	0.398223545489925	0.672603028926811	0.317896367454873
chr10	127056388	127056854	466	-	utr3	March9	0.99738960307632	0.999436889541806	0.555270167386205	1	0.557761893688234	0.804238696750787	0.200877034982265	0.520387688831957	0.114135345953868	0.162960976954643	0.398223545489925	0.672603028926811	-0.0488256310007755
chr10	127070447	127070554	107	+	exon	A730063M14Rik	0.0215358764640563	NA	0.0227482753563897	1	0.001166084196155	0.017886695611227	0.0806306353162766	0.443721348419479	2.01614054831147	0.286778267305733	0.514757870685558	0.762699392256818	1.72936228100574
chr10	127172254	127172354	100	-	utr3	Slc26a10	0.352734216169562	NA	0.425057000377932	1	0.285454389891434	0.580154965824049	0.775584130063673	0.869025088244859	1.70268788412816	0.0815834009782446	0.758880402494309	0.89972122719334	1.62110448314991
chr10	127182527	127182761	234	-	utr3	Arhgef25	0.204991989337668	0.611756169055347	0.39536536862529	1	0.278703805243979	0.572531699745249	0.4472252285218	0.67926637703224	0.80860168909213	0.425593116125824	0.000725323754501245	0.00841671354203739	0.383008572966306
chr10	127190460	127190688	228	-	utr3	Dtx3	0.997885610284035	0.999436889541806	0.613496580453581	1	0.688233131553852	0.881259597432801	0.545253750191469	0.734975128764225	0.194164003120317	0.219248605018348	0.0529557207902825	0.202490465969038	-0.0250846018980315
chr10	127198355	127198519	164	-	utr3	Pip4k2c	0.42250029299233	0.788509983279943	0.121637197655938	1	0.0726576871238284	0.266122169473498	0.0894364651168854	0.446304279844425	-0.393661477071114	-0.0387489015377529	0.700715020644511	0.873103665277968	-0.354912575533361
chr10	127226937	127227038	101	-	utr3	Kif5a	0.553531798770742	NA	0.682650027743722	1	0.637058511050184	0.852824735197475	0.731866285267653	0.844473268344603	0.943010457200435	-0.160399735046344	0.235772904118776	0.509200873569615	1.10341019224678
chr10	127247156	127247310	154	-	intron	Kif5a	0.792421317722417	NA	0.511928966374059	1	0.69036286374164	0.881259597432801	0.293095938932348	0.581251810310052	-1.38773595051873	-0.160399735046344	0.235772904118776	0.509200873569615	-1.22733621547238
chr10	127266430	127266581	151	+	utr5	Dctn2	0.0042902551241796	0.0806822951180029	0.00349310859134782	1	0.00964962997817767	0.0732544028048469	0.143766752286296	0.486367904150389	1.37153488184582	-0.036556203621328	0.657668363006197	0.849081624155274	1.40809108546715
chr10	127286144	127286256	112	-	exon	Mbd6	0.367514383193854	NA	0.464139962186237	1	0.269671231616454	0.561719184526372	0.325221562326815	0.604422010950781	0.756656073086044	-0.158695044683181	0.24046517225953	0.515099329159452	0.915351117769225
chr10	127296165	127296322	157	-	utr3	Mars	0.0851502007361473	0.405865281309226	0.00668319388336065	1	0.00821703802043024	0.0661031601292316	0.193640029972493	0.515185488734515	-0.310125776660311	0.124145326247949	0.0465388588638092	0.184829233603346	-0.434271102908259
chr10	127297656	127297761	105	-	exon	Mars	0.00186596249479537	0.047988727750763	0.00375986464754784	1	0.00144150724493767	0.0204986101235991	0.0362768552953302	0.427624280977972	1.664061127644	0.124145326247949	0.0465388588638092	0.184829233603346	1.53991580139605
chr10	127330128	127330292	164	-	exon	Gli1	0.109014670079045	0.461395296597778	0.169327579893818	1	0.0622396125961689	0.243758903218965	0.982637312667296	0.992805186094596	0.537747632344226	0.078463270236921	0.509215358456349	0.759600704274041	0.459284362107305
chr10	127330629	127330736	107	-	exon	Gli1	0.963660742824374	NA	0.697824135095779	1	0.564408902598305	0.809123252631308	0.56132732571783	0.744684433799947	0.062895455133785	0.078463270236921	0.509215358456349	0.759600704274041	-0.0155678151031361
chr10	127331045	127331384	339	-	exon	Gli1	0.603308607211303	0.876556999037402	0.230875401163084	1	0.130540139491621	0.379283008447316	0.312817818859769	0.595937951224419	0.0707475816530286	0.078463270236921	0.509215358456349	0.759600704274041	-0.00771568858389239
chr10	127498477	127498602	125	+	utr3	R3hdm2	0.48311650263646	NA	0.250209224389638	1	0.16255119253357	0.426738324474371	0.240794658278965	0.548305779315245	-0.321553755001644	0.128534928067038	0.211689865499041	0.478606221318639	-0.450088683068682
chr10	127498664	127498934	270	+	utr3	R3hdm2	0.130982846302904	0.503488689054482	0.0162526285018457	1	0.0106923025757518	0.0788445936809864	0.214254531001614	0.530150077128735	-0.521311782184981	0.128534928067038	0.211689865499041	0.478606221318639	-0.649846710252019
chr10	127499025	127499199	174	+	utr3	R3hdm2	0.690852887339298	0.911744007896468	0.451717601465115	1	0.334500896433717	0.628316217356472	0.457677715465167	0.683909703802191	-0.336577991325494	0.128534928067038	0.211689865499041	0.478606221318639	-0.465112919392532
chr10	127517702	127517834	132	-	utr3	Shmt2	0.00328278457231473	0.0673629204146579	0.00162570689408456	1	2.79706830621407e-06	0.000192237345045528	0.0907304769312296	0.447174879339643	-1.76568700267594	-0.192976114204311	0.0213726538320391	0.108637032392255	-1.57271088847163
chr10	127660080	127660540	460	+	utr3	Stat6	0.0538046770145889	0.326784288338606	0.00301272746321417	1	4.0527802337088e-05	0.00157902185648501	0.220559913192486	0.534661659048519	-0.86281415192845	-0.0515551645390334	0.705355631197563	0.875557591141782	-0.811258987389416
chr10	127661214	127661542	328	-	utr3	Nab2	0.73673863170697	0.930168277046055	0.288527094300406	1	0.244485024189416	0.533311442442213	0.299625545222421	0.585744625196083	0.591759211462383	0.506000709035935	0.0645394710076341	0.231541921466317	0.0857585024264479
chr10	127696331	127696475	144	+	utr3	Nemp1	0.636484258638558	NA	0.85098987047604	1	0.967977220885137	0.987964111191587	0.691998398710117	0.822888739201902	0.108300066392992	-0.246052089023512	0.0140410657297101	0.0802732841089914	0.354352155416504
chr10	127741727	127741841	114	+	exon	Zbtb39	0.428829189318234	NA	0.306355151264608	1	0.173955583974392	0.443519387341878	0.0467436168851905	0.430568662119399	-0.96550634104887	-0.0222033083762614	0.865046545194293	0.947016487133255	-0.943303032672608
chr10	127743061	127743161	100	+	exon	Zbtb39	0.172255034873814	NA	0.108977260899206	1	0.101353640429865	0.324873181165052	0.519721866942237	0.719189929623511	1.00968358290993	-0.0222033083762614	0.865046545194293	0.947016487133255	1.0318868912862
chr10	127743609	127743918	309	+	utr3	Zbtb39	0.598694284836366	NA	0.236347327911479	1	0.107027370817536	0.336332424149248	0.176119971378401	0.504404424869502	-0.248590020675477	-0.0222033083762614	0.865046545194293	0.947016487133255	-0.226386712299216
chr10	127744545	127744733	188	+	utr3	Zbtb39	0.689655779452912	NA	0.93093847468856	1	0.84360950620293	0.95152158780015	0.27694609344735	0.572325615388641	0.0281102601029062	-0.0222033083762614	0.865046545194293	0.947016487133255	0.0503135684791676
chr10	127746796	127746955	159	+	utr3	Zbtb39	0.805963492886099	NA	0.406677734380705	1	0.297636718400395	0.593512768889126	0.57513369047985	0.752748699669959	0.206917407926462	-0.0222033083762614	0.865046545194293	0.947016487133255	0.229120716302723
chr10	128029942	128030066	124	+	utr3	Prim1	0.842448552764307	0.963613211675452	0.916311640086956	1	0.512631964898503	0.774252545235012	0.0364335278481241	0.427624280977972	0.364159719454113	-0.00322223225489043	0.970137390169317	0.989776385667628	0.367381951709004
chr10	128035655	128035758	103	+	utr5	Naca	0.00461838259322579	0.0833564632057539	0.018309889434993	1	0.0230330909993961	0.130400767817248	0.864019372733569	0.922083510746532	1.21760555235997	0.09850954562359	0.13227292789013	0.36379050526045	1.11909600673638
chr10	128048097	128048205	108	+	exon	Naca	0.00315579165390428	0.0661397409016774	0.0131617395196817	1	0.00796127008611875	0.0648163668080904	0.192527193390092	0.515141748766352	1.13119798886167	0.09850954562359	0.13227292789013	0.36379050526045	1.03268844323808
chr10	128059018	128059221	203	+	utr5	Ptges3	0.070910222246896	0.370984106106898	0.172199725505277	1	0.0129571283218384	0.0897800614543929	0.0913727877384869	0.448096961829407	0.784425983909538	-0.0388332464585913	0.596061233255706	0.814520795158767	0.823259230368129
chr10	128084040	128084147	107	+	exon	Snord59a	0.000139491248693165	0.00932731482928296	0.00115587657971578	1	0.00685145605591299	0.0586494475145288	0.263088113387815	0.563115856037565	1.11483177388705	0.0887654253097173	0.855298179660219	0.942449579491672	1.02606634857733
chr10	128085157	128085289	132	+	exon	Mir677	0.00576519588067146	0.0911654060319692	0.0393033963238235	1	0.174333005410713	0.444141236231896	0.908142999149199	0.94707488081573	0.448515303401239	NA	NA	NA	NA
chr10	128089038	128089208	170	+	exon	Atp5b	0.0915121650059119	0.422748139684268	0.012055999347404	1	0.152741110311565	0.41198488088991	0.0379556381615709	0.430568662119399	-0.844755655611861	-0.220292014052534	1.66696545387565e-05	0.000366035597572888	-0.624463641559326
chr10	128090092	128090284	192	+	utr3	Atp5b	0.585864760285027	0.869651802955094	0.205777533741113	1	0.402132268856024	0.685947181514639	0.459209808704774	0.684367628593915	-0.266697309224906	-0.220292014052534	1.66696545387565e-05	0.000366035597572888	-0.0464052951723723
chr10	128096926	128097032	106	+	intron	Baz2a	0.0741991945979242	NA	0.061871954869219	1	0.0126748722848953	0.0886715302368368	0.13284568440495	0.477998794639111	1.11275700124896	-0.112367610959715	0.0546671833891135	0.206826701032829	1.22512461220868
chr10	128110837	128110994	157	+	exon	Baz2a	0.175914917858601	0.570484359485098	0.0265190109376952	1	0.0542973693096007	0.224188438228442	0.123395481457239	0.471913644910417	-0.354161018501054	-0.112367610959715	0.0546671833891135	0.206826701032829	-0.241793407541338
chr10	128111096	128111252	156	+	exon	Baz2a	0.607860725369878	0.879050494916976	0.934032218356628	1	0.85915834559332	0.959902266184663	0.227681581149712	0.539500556638934	0.296491979614044	-0.112367610959715	0.0546671833891135	0.206826701032829	0.40885959057376
chr10	128118991	128119105	114	+	exon	Baz2a	0.285158863470152	0.686798338504137	0.462371223807182	1	0.423847557863902	0.704542168325516	0.434018772019299	0.671244315360902	0.295766277033066	-0.112367610959715	0.0546671833891135	0.206826701032829	0.408133887992781
chr10	128119300	128119509	209	+	exon	Baz2a	0.0837922965113778	0.40485527012783	0.170782503949062	1	0.128448470114068	0.376174035834415	0.773977991598829	0.868226947776428	0.488965282348377	-0.112367610959715	0.0546671833891135	0.206826701032829	0.601332893308092
chr10	128121872	128121997	125	+	exon	Baz2a	0.342006664750727	0.730967669167384	0.560799593933671	1	0.662075460997067	0.868888889058581	0.681904938270445	0.816744573886756	0.328701948769695	-0.112367610959715	0.0546671833891135	0.206826701032829	0.44106955972941
chr10	128126787	128127227	440	+	utr3	Baz2a	0.604846658147782	0.876768313300766	0.788157759499195	1	0.876894124736845	0.969406122903202	0.57323222531185	0.751813047333504	0.0945906050383725	-0.112367610959715	0.0546671833891135	0.206826701032829	0.206958215998088
chr10	128128761	128128936	175	+	utr3	Baz2a	0.225814261508591	0.633669836151805	0.0290588015563958	1	0.040003713225237	0.184126323746068	0.0983337414320534	0.455389931176162	-0.590539650200566	-0.112367610959715	0.0546671833891135	0.206826701032829	-0.478172039240851
chr10	128131293	128131694	401	-	utr3	Rbms2	0.611714562734054	0.879911482269165	0.230115394091797	1	0.0853478495072669	0.292367494150468	0.0923756636634879	0.449587655045232	-0.235761165373472	0.275542912471645	0.00708544084406561	0.048998962556075	-0.511304077845117
chr10	128131744	128131852	108	-	utr3	Rbms2	0.435443951246112	NA	0.560429338829052	1	0.524353466512389	0.781946111110428	0.170887606697838	0.502268369447373	0.511261042993169	0.275542912471645	0.00708544084406561	0.048998962556075	0.235718130521524
chr10	128131952	128132122	170	-	utr3	Rbms2	0.239226820145043	NA	0.0334260423497448	1	0.026447412458469	0.143080804580437	0.0705902507166153	0.442130092995478	-0.955746387166481	0.275542912471645	0.00708544084406561	0.048998962556075	-1.23128929963813
chr10	128176324	128176629	305	-	utr5	Rbms2	0.00248427245516215	0.0565058415405032	0.00712221823880663	1	1.03106184508864e-10	2.80726415437789e-08	0.128885764772419	0.475058536422138	1.70427611105027	0.275542912471645	0.00708544084406561	0.048998962556075	1.42873319857862
chr10	128209894	128210184	290	-	utr3	Spryd4	0.411112215000872	0.780941783516521	0.108121866251148	1	0.061439417821396	0.241761889248284	0.335199542189479	0.610011326463433	-0.130819720496241	0.23705467572185	0.0876252166396711	0.279753438257276	-0.367874396218091
chr10	128210785	128211049	264	-	utr3	Spryd4	0.733980256240906	0.928518086318451	0.981026754239805	1	0.93836912078866	0.987964111191587	0.571007466550245	0.750633585089914	0.525272252301156	0.23705467572185	0.0876252166396711	0.279753438257276	0.288217576579305
chr10	128252539	128252648	109	+	utr3	Timeless	0.547350178302588	0.858358748639369	0.916776430815107	1	0.877619874145398	0.969601097633134	0.784048225519952	0.873867324034485	0.126112207017408	-0.214669743620874	0.0254627023389359	0.12297368760438	0.340781950638282
chr10	128252699	128252907	208	+	utr3	Timeless	0.20120738493288	0.605095226210922	0.431203122732578	1	0.414274276002022	0.697659734068443	0.684523492569825	0.818307228839792	0.317611346782343	-0.214669743620874	0.0254627023389359	0.12297368760438	0.532281090403217
chr10	128291256	128291678	422	+	utr3	Stat2	0.526685545987185	0.851165770690925	0.902899879096967	1	0.814124724638176	0.939854684558651	0.609939302331066	0.774972686206877	-0.166917765567784	-0.342887025760087	0.0110244285516843	0.06767264950962	0.175969260192303
chr10	128292465	128292596	131	+	utr3	Stat2	0.849872960258195	NA	0.565757366622886	1	0.301893173297664	0.598209033946582	0.122094547625147	0.471361149323194	-0.986861227822124	-0.342887025760087	0.0110244285516843	0.06767264950962	-0.643974202062037
chr10	128304189	128304292	103	+	utr5	Pan2	0.775079466904474	NA	0.406633752204163	1	0.338220273192611	0.631814570241586	0.564214231095896	0.74648585028088	0.0350588100916963	0.23855652413322	0.00780756133094046	0.0528402160198813	-0.203497714041524
chr10	128321022	128321141	119	+	utr3	Pan2	0.121710752052111	NA	0.0219517260405838	1	0.0404155856259618	0.184939838814598	0.0444873280385807	0.430568662119399	-0.498083947030205	0.23855652413322	0.00780756133094046	0.0528402160198813	-0.736640471163425
chr10	128327122	128327253	131	+	utr3	Cnpy2	0.243402244950408	0.651642073841251	0.156567733164313	1	0.00163596028781121	0.022357071191922	0.065304469693231	0.437518305789548	-0.0455563829847926	0.330314748883104	0.0018691970474421	0.0175701949579933	-0.375871131867897
chr10	128361113	128361230	117	+	utr3	Cs	0.133980531931475	0.507841720812601	0.352192347440859	1	0.454709056152436	0.729719634285905	0.939826790337268	0.967432579438349	0.162777594947793	-0.136694066737135	0.0218902872408982	0.110283121776535	0.299471661684928
chr10	128401370	128401528	158	-	utr3	Nabp2	0.534868369509032	0.855754182660023	0.289101497032093	1	0.312011725412053	0.607204268320402	0.0300662486684489	0.419833334662716	0.275380819046566	0.411073453248211	0.00186139189996056	0.0175451280673991	-0.135692634201645
chr10	128401664	128401822	158	-	utr3	Nabp2	0.861247263221653	0.970226648242315	0.769156071871763	1	0.987728856185087	0.990046653299873	0.0680394221932314	0.439363724943408	0.413354613665886	0.411073453248211	0.00186139189996056	0.0175451280673991	0.00228116041767473
chr10	128438222	128438573	351	+	utr3	Rnf41	0.357856804420776	0.746660512284775	0.0753500861858061	1	0.0865229168128563	0.294726762161543	0.224026168697759	0.536756740251004	-0.599646860538817	0.112997786812804	0.367364005111941	0.646329715550546	-0.71264464735162
chr10	128489319	128489449	130	+	utr3	Smarcc2	0.951791008218488	NA	0.64032648512637	1	0.745327362832689	0.907781008203916	0.0588087027867832	0.432500135676894	-0.409960717036724	-0.0674388387815108	0.595949536036086	0.814520795158767	-0.342521878255214
chr10	128493728	128493847	119	-	utr5	Myl6	0.000232753392992507	0.0135054675388462	0.000427045621737721	1	3.32536236581966e-05	0.00134901089900501	0.635107540708798	0.790015076176751	1.43483961197429	-0.113842574028756	0.248643980001084	0.52488090863289	1.54868218600305
chr10	128502801	128502951	150	+	exon	A430046D13Rik	0.823506716198269	NA	0.699112807363531	1	0.610782821677265	0.837283422667188	0.167832733807463	0.499629807540164	-0.456111419376006	-0.432861348347243	0.394256734065668	0.669306381154822	-0.023250071028763
chr10	128543741	128544247	506	-	utr3	Zc3h10	0.362708401668016	0.751202267879393	0.73077103860261	1	0.622450376605371	0.844352469825532	0.485155165460143	0.696971087964755	0.223277248678738	0.114057442668849	0.482139620289351	0.741424531181188	0.109219806009889
chr10	128544398	128544683	285	-	exon	Zc3h10	0.409349177152318	0.779718006724478	0.653020970489691	1	0.579006681978717	0.818616428610405	0.850624938381278	0.91291296828397	0.804981819053305	0.114057442668849	0.482139620289351	0.741424531181188	0.690924376384457
chr10	128545239	128545515	276	-	utr5	Zc3h10	0.592068740605714	NA	0.233628744223087	1	0.286550893540398	0.580984553534322	0.0433182504263555	0.430568662119399	-0.374430924461119	0.114057442668849	0.482139620289351	0.741424531181188	-0.488488367129968
chr10	128548184	128548385	201	-	utr3	Rpl41	0.270005482041038	0.67800732811521	0.761754528546757	1	0.645897235786145	0.858971732506128	0.56681274408129	0.748036430900719	0.404466460997159	0.167837051671547	0.01113139167497	0.0680682182650091	0.236629409325611
chr10	128549003	128549148	145	-	utr5	Rpl41	0.000244894997228072	0.0138261487966633	0.00149288670204507	1	5.75469617312903e-05	0.00208375929460769	0.118225967316672	0.469169548462445	1.55814411280831	0.167837051671547	0.01113139167497	0.0680682182650091	1.39030706113677
chr10	128557784	128557932	148	-	utr3	Pa2g4	0.437967674736375	0.798869948914296	0.0781396908637243	1	0.0737861772155903	0.267725447723815	0.144442441880605	0.487269271908185	-0.407938661187444	0.0272408056049064	0.647298712508115	0.843502556076471	-0.435179466792351
chr10	128558470	128558893	423	-	utr3	Pa2g4	0.604570137630542	0.876768313300766	0.177303937057969	1	0.299476330525833	0.595169271137667	0.368515346589513	0.629893773561676	-0.0676674843494329	0.0272408056049064	0.647298712508115	0.843502556076471	-0.0949082899543393
chr10	128567621	128567865	244	-	utr3	Erbb3	0.74927062018713	0.934597921482316	0.811459672891131	1	0.730795798300803	0.901777662977287	0.18269498054288	0.509539656329756	0.456229132588234	0.0596690128326157	0.576117922091674	0.801987469894435	0.396560119755618
chr10	128569313	128569610	297	-	utr3	Erbb3	0.93757662629257	NA	0.751216338428707	1	0.573217991235028	0.814903134843411	0.084479745218394	0.445172982566462	0.199155672725112	0.0596690128326157	0.576117922091674	0.801987469894435	0.139486659892496
chr10	128624479	128624587	108	-	utr3	Rps26	0.0673372039110095	0.364196335228916	0.252241434599984	1	0.401477868810316	0.685650581513326	0.4145413659639	0.658225683118685	0.713587863125053	0.125292112204685	0.0343672033376998	0.150530694788786	0.588295750920368
chr10	128625127	128625261	134	-	exon	Rps26	0.12043136547244	0.487321310805626	0.397871006004147	1	0.61250681163933	0.838156177324831	0.326260826786642	0.605161900385861	0.660287927903427	0.125292112204685	0.0343672033376998	0.150530694788786	0.534995815698743
chr10	128677749	128677849	100	-	utr3	Rab5b	0.18278280075785	NA	0.048927892071219	1	0.229397178700124	0.514707647549344	0.0598739454669963	0.43286167582835	-1.05202641213513	-0.0948995146530601	0.455404680652689	0.719564683983622	-0.957126897482073
chr10	128716043	128716213	170	+	exon	Pmel	0.560894306034357	NA	0.79386849159429	1	0.888320550909646	0.974344775315987	0.874086788395628	0.927963463565184	0.747760204729757	0.393294299490885	0.0603439288917278	0.221077623606014	0.354465905238872
chr10	128720080	128720257	177	+	utr3	Pmel	0.232223359680117	0.6403515205002	0.121172311320103	1	0.011133162084789	0.0808739398647729	0.0835187568503142	0.445172982566462	-0.343432700074164	0.393294299490885	0.0603439288917278	0.221077623606014	-0.736726999565048
chr10	128765734	128765942	208	+	utr3	Pym1	0.0904062285395439	0.419248434990844	0.211139370390521	1	0.127430866659056	0.374308342356622	0.809250038943905	0.887892285443879	0.488641070511423	-0.176618735534349	0.108721632903755	0.3207863603801	0.665259806045773
chr10	128766027	128766370	343	+	utr3	Pym1	0.126313092970791	0.496553317887975	0.349030906495346	1	0.287379007898054	0.581660042004382	0.852337878136257	0.914058451647715	0.205223023708495	-0.176618735534349	0.108721632903755	0.3207863603801	0.381841759242844
chr10	128806298	128806624	326	+	exon	Dnajc14	0.982746307200342	0.99832093099858	0.700818998729796	1	0.724786833025431	0.899345484835588	0.455776464104449	0.683311695758712	0.138912919179812	0.0405643243189586	0.74444903901724	0.8943341520712	0.0983485948608534
chr10	128806866	128807166	300	+	exon	Dnajc14	0.0542811513102848	0.327975872073588	0.108346993336909	1	0.0973186244082324	0.31674415732684	0.989651620390909	0.997542904847963	0.392418199460392	0.0405643243189586	0.74444903901724	0.8943341520712	0.351853875141433
chr10	128807393	128807529	136	+	exon	Dnajc14	0.187655915321806	NA	0.203489402647768	1	0.197338826017537	0.476453461588727	0.966743939532268	0.983626352561829	0.640615824270121	0.0405643243189586	0.74444903901724	0.8943341520712	0.600051499951162
chr10	128909927	128910040	113	+	utr5	Cd63	0.00025009555578639	0.0138261487966633	0.000619948319736287	1	7.06379816236758e-12	2.70295282115676e-09	0.0277541640348944	0.419833334662716	2.35997876141259	0.105368177938304	0.349516323556799	0.629434979963674	2.25461058347429
chr10	128923337	128923448	111	-	utr5	Bloc1s1	0.213808354903504	NA	0.239890394044877	1	0.132818475146546	0.382904494222114	0.702703879936358	0.829057062946621	1.22170535251436	0.971643671221268	0.0437002387334031	0.178060220948932	0.250061681293087
chr10	130576251	130576371	120	+	intergenic	NA	0.06837168774402	NA	0.0622194947422631	1	0.00702754365772382	0.0595784210215891	0.218517308407533	0.53368432852059	1.4996511174728	NA	NA	NA	NA
chr11	3220457	3220592	135	+	exon	Eif4enif1	0.252134214604127	NA	0.151734188081826	1	0.0324317034433959	0.162594559253932	0.332325539614078	0.608505801581851	-0.877149386220684	0.181868138304613	0.0220045112289145	0.110695253909582	-1.0590175245253
chr11	3244029	3244257	228	+	utr3	Eif4enif1	0.00438672436380569	0.0811277579094451	1.24141854466718e-05	0.174431719711186	8.80926229900392e-07	7.65162795271764e-05	0.0718553412071126	0.442130092995478	-0.598099692205453	0.181868138304613	0.0220045112289145	0.110695253909582	-0.779967830510065
chr11	3249875	3249985	110	-	utr3	Drg1	0.934503212775689	0.986193755733971	0.686351187808834	1	0.542283615751091	0.79388392428952	0.134876432050091	0.479312380764356	0.220843787281081	0.16042665891433	0.0292376389958708	0.134862436138333	0.0604171283667508
chr11	3290342	3290442	100	+	utr5	Patz1	0.431832366656947	NA	0.492742306546466	1	0.313885487529548	0.608901167434654	0.176343898700699	0.504472525713754	0.174626401577906	0.187573993481628	0.0671529554378851	0.236751436595414	-0.0129475919037212
chr11	3290504	3290658	154	+	utr5	Patz1	0.144927299653962	NA	0.238784051215383	1	0.0429759454061153	0.191699254902262	0.802661072439361	0.884258841347836	0.87637711560829	0.187573993481628	0.0671529554378851	0.236751436595414	0.688803122126662
chr11	3291105	3291492	387	+	exon	Patz1	0.0646153167846837	0.357511227672505	0.128247066119119	1	0.0726304418543909	0.266122169473498	0.971695404078161	0.986673126147152	0.627064225011652	0.187573993481628	0.0671529554378851	0.236751436595414	0.439490231530024
chr11	3308008	3308163	155	+	utr3	Patz1	0.0694732600445398	0.368263376593815	0.0145855626450446	1	0.00227806293769994	0.0277562952426469	0.0217788652127219	0.419833334662716	-0.819357151714413	0.187573993481628	0.0671529554378851	0.236751436595414	-1.00693114519604
chr11	3345164	3345522	358	-	utr3	Limk2	0.110239803171373	0.464024974859839	0.0069320885091209	1	7.03787327522043e-05	0.00238950143478587	0.107969485256796	0.46268710481835	-0.477884944891108	0.0982057427202371	0.219083373275846	0.488028365523121	-0.576090687611345
chr11	3415985	3416189	204	-	utr3	Rnf185	0.37712411564032	NA	0.57418877971786	1	0.524341108683709	0.781946111110428	0.435519558407944	0.672859658221264	0.370825650577356	-0.189854660173477	0.154436181613381	0.40058501813015	0.560680310750833
chr11	3416674	3416786	112	-	utr3	Rnf185	0.990679717449893	NA	0.691921767670804	1	0.786741684649326	0.926965243094424	0.55631556107796	0.741526319539629	-0.127749555208191	-0.189854660173477	0.154436181613381	0.40058501813015	0.0621051049652863
chr11	3417091	3417711	620	-	utr3	Rnf185	0.441198424697496	0.799326215395001	0.879168259945279	1	0.989691534041531	0.991332738886798	0.773612107248544	0.868170890743047	0.213097343715656	-0.189854660173477	0.154436181613381	0.40058501813015	0.402952003889133
chr11	3417796	3417946	150	-	utr3	Rnf185	0.746154754917289	NA	0.984674608167351	1	0.960747797370928	0.987964111191587	0.359929032144116	0.624954039379003	0.154684809309107	-0.189854660173477	0.154436181613381	0.40058501813015	0.344539469482584
chr11	3529982	3530139	157	-	exon	Smtn	0.23204611257805	NA	0.275853413199995	1	0.257550392746337	0.547507276351748	0.790347652130618	0.877214021547921	0.803118878689088	0.0026660155386895	0.985087436877052	0.995215934082904	0.800452863150399
chr11	3640412	3640559	147	-	exon	Tug1	0.684625403006553	0.908074567424431	0.861202959339814	1	0.846142048419465	0.952986421801135	0.475537472675197	0.693071555324449	0.371846013312018	-0.0106607671399724	0.901284540185725	0.961149335693962	0.382506780451991
chr11	3641701	3641814	113	-	exon	Tug1	0.13906813029222	0.517277676370413	0.225282317986178	1	0.250358343940033	0.539755357621895	0.842126845360472	0.907369244795553	0.788667609235365	-0.0106607671399724	0.901284540185725	0.961149335693962	0.799328376375338
chr11	3644928	3645238	310	-	exon	Gm27624	0.189342924130006	0.588427011151138	0.40295001422759	1	0.318677132099535	0.612889192082005	0.469491572026012	0.689721018543968	0.357976004085084	NA	NA	NA	NA
chr11	3646545	3647107	562	-	exon	Gm27937	0.78767618168314	0.947045327391216	0.612452788254517	1	0.317263912372771	0.61182242163697	0.617191390495344	0.779291510446186	0.0458382199053981	NA	NA	NA	NA
chr11	3647371	3647536	165	-	exon	Tug1	0.653917959709225	0.898576895915995	0.360730744840723	1	0.138099575855856	0.389999470397458	0.103575249628991	0.458448625349025	-0.638738760876487	-0.0106607671399724	0.901284540185725	0.961149335693962	-0.628077993736514
chr11	3650085	3650204	119	+	utr5	Morc2a	0.552536510434923	NA	0.299020610709258	1	0.328339317384187	0.622056477388643	0.101675568273635	0.456811695052577	-0.64450942704352	0.0363667957568946	0.656302899664802	0.848602196688618	-0.680876222800414
chr11	3650326	3650428	102	+	utr5	Morc2a	0.805572106826399	NA	0.490608577580421	1	0.434086576905493	0.712391069413234	0.578787619744106	0.755669044664058	0.0691698429592646	0.0363667957568946	0.656302899664802	0.848602196688618	0.0328030472023701
chr11	3683888	3684093	205	+	exon	Morc2a	0.959273043087117	0.991328884607746	0.601118371356182	1	0.554647734960469	0.803016937475235	0.442572719199152	0.677099649769412	0.445534075090442	0.0363667957568946	0.656302899664802	0.848602196688618	0.409167279333547
chr11	3689128	3689364	236	+	utr3	Morc2a	0.955168443306216	0.990191582261419	0.422257177879372	1	0.369563615131502	0.660049302635751	0.541232832831074	0.732438773391545	-0.0470186480114765	0.0363667957568946	0.656302899664802	0.848602196688618	-0.0833854437683711
chr11	3689411	3689578	167	+	utr3	Morc2a	0.478329024797589	0.822432383940947	0.861519087505705	1	0.98380609869253	0.989045426776173	0.787787643562793	0.875883261941419	0.332150044125543	0.0363667957568946	0.656302899664802	0.848602196688618	0.295783248368649
chr11	3689685	3689860	175	+	utr3	Morc2a	0.997408467723832	0.999436889541806	0.598746080420807	1	0.412578813348888	0.696386604601044	0.55347545772616	0.740442741234713	-0.182498214557682	0.0363667957568946	0.656302899664802	0.848602196688618	-0.218865010314577
chr11	3689938	3690213	275	+	utr3	Morc2a	0.677699281054174	0.906633988955192	0.88995337926596	1	0.591960629894217	0.826593239456067	0.564519188717544	0.746705073338111	0.185952521516744	0.0363667957568946	0.656302899664802	0.848602196688618	0.14958572575985
chr11	3907383	3907491	108	-	utr3	Slc35e4	0.523975569852922	NA	0.214322574737737	1	0.157222756841283	0.418020618095565	0.120439464386572	0.470482256960314	-0.361365942444117	0.311649753418297	0.337563277137149	0.618518813944082	-0.673015695862414
chr11	3977639	3977816	177	+	exon	Pes1	0.000114082804657564	0.00843131970000798	0.000137445726557048	1	7.45145479957083e-06	0.000421629780451538	0.23899284495837	0.547166988867576	1.26193643213997	0.0778125802837393	0.261795429983522	0.541101994962914	1.18412385185623
chr11	4046993	4047201	208	+	utr3	Sec14l4	0.479322074246374	NA	0.192807771474736	1	0.151247039100255	0.409515314511648	0.299639738892868	0.585744625196083	0.0442865638226705	0.272100432066886	0.300332483864475	0.582000718589812	-0.227813868244215
chr11	4140821	4140930	109	+	utr3	Rnf215	0.177244492648845	NA	0.0608195072067677	1	0.0141326007213535	0.0946444754339544	0.0323779545101318	0.419833334662716	-0.346133226209798	0.277485476165454	0.377831359075897	0.655624533383128	-0.623618702375252
chr11	4174136	4174259	123	+	exon	Sf3a1	0.19402548412462	0.594091986061472	0.350205297428533	1	0.455374859060019	0.730312330603958	0.689508259581552	0.821583734990373	0.575585427048421	-0.102323730500973	0.15745789135792	0.405641219012684	0.677909157549394
chr11	4176659	4176762	103	+	exon	Sf3a1	0.129413432288821	0.501508315736484	0.254881112837805	1	0.0509206437107854	0.214627708739893	0.781122786942476	0.872928914478773	1.05175665871003	-0.102323730500973	0.15745789135792	0.405641219012684	1.15408038921101
chr11	4177563	4177665	102	+	exon	Sf3a1	0.377386556270202	0.763502675158801	0.622474573576503	1	0.629132168113458	0.848766622090496	0.117639942983422	0.468680701037043	0.71124460868388	-0.102323730500973	0.15745789135792	0.405641219012684	0.813568339184852
chr11	4215054	4215293	239	+	utr3	Tbc1d10a	0.767012538184487	0.939458803597057	0.810815720280502	1	0.911334497778108	0.982832579790058	0.387511040028946	0.641907254560643	0.112377899354159	0.00705170482437268	0.959907664315239	0.985787037457512	0.105326194529787
chr11	4222357	4222457	100	+	utr3	Castor1	0.19466623424784	NA	0.157704747867098	1	0.0231332871841789	0.130799153336104	0.355065491729059	0.622445133207785	-0.665739960460218	0.271464501444181	0.0291229092112628	0.134560451288034	-0.937204461904399
chr11	4269352	4269527	175	+	utr3	Lif	0.4822919033754	NA	0.237526027196107	1	0.387011082197227	0.674344302248363	0.148211691968548	0.489310736738186	-0.711816326686792	0.0430103536954336	0.88161631515977	0.953128135925284	-0.754826680382226
chr11	4487427	4487842	415	-	exon	Mtmr3	0.909024935884152	0.980075825606559	0.67349021791779	1	0.664119756292982	0.86938728958241	0.463206094458581	0.686204872959232	-0.0604641115343365	-0.0468450115447773	0.617386489051687	0.82710840849542	-0.0136190999895592
chr11	4488053	4488196	143	-	exon	Mtmr3	0.637055033278158	NA	0.86552799481967	1	0.974701816613927	0.987983837773762	0.241521281556261	0.548517908243252	0.322580356087584	-0.0468450115447773	0.617386489051687	0.82710840849542	0.369425367632361
chr11	4488292	4488412	120	-	exon	Mtmr3	0.0870131949380677	NA	0.0585475439507663	1	0.0235658561491914	0.132170935775375	0.305876744381237	0.59096655935447	0.236748208833472	-0.0468450115447773	0.617386489051687	0.82710840849542	0.283593220378249
chr11	4683050	4683157	107	+	utr3	Ascc2	0.0133043580850145	NA	0.000297972446023505	1	0.0124076691051924	0.0874839537805347	0.0235659312611889	0.419833334662716	-1.56884714638234	0.251669842029058	0.0299211976151838	0.136905767848637	-1.82051698841139
chr11	4683361	4683461	100	+	utr3	Ascc2	0.350173917791768	NA	0.14353543059484	1	0.187336235770397	0.463042322981369	0.0578334587012018	0.432087656090562	-0.923249437700162	0.251669842029058	0.0299211976151838	0.136905767848637	-1.17491927972922
chr11	4737526	4737712	186	+	utr3	Zmat5	0.188703872429122	0.588208129907129	0.0601168238979869	1	0.0599232110676079	0.238111934407856	0.182754794098213	0.509539656329756	-0.056864615453446	0.336281740491147	0.16818095115688	0.420206772143508	-0.393146355944593
chr11	4893202	4893348	146	+	utr3	Nipsnap1	0.0640332820923073	0.356524721308556	0.00701558750513583	1	0.0275177045156132	0.146244617316836	0.203946827124429	0.522638618239202	-0.675728205245801	0.0403093332297226	0.618625727535478	0.827279941081833	-0.716037538475524
chr11	4893506	4893717	211	+	utr3	Nipsnap1	0.717410744753892	0.920661823965834	0.209752078470384	1	0.336651212706717	0.630336156478421	0.356658932421174	0.623151991224003	-0.251669445214152	0.0403093332297226	0.618625727535478	0.827279941081833	-0.291978778443875
chr11	4938927	4939400	473	-	utr3	Nefh	0.616720535635009	0.883131731734326	0.982191194573977	1	0.974524308022378	0.987983837773762	0.607506438833276	0.773416171684456	0.030933340464658	-0.170510131663004	0.249294577691927	0.52544218242536	0.201443472127662
chr11	4939495	4939653	158	-	exon	Nefh	0.278122530850881	NA	0.352503208363038	1	0.295279382310539	0.591259025693605	0.971694516518433	0.986673126147152	0.557891195279205	-0.170510131663004	0.249294577691927	0.52544218242536	0.728401326942209
chr11	4941051	4941307	256	-	exon	Nefh	0.763083579774718	NA	0.466250016555814	1	0.23909418459219	0.526699154419826	0.483790928116152	0.696442497231163	-0.564321486228814	-0.170510131663004	0.249294577691927	0.52544218242536	-0.393811354565809
chr11	5042048	5042150	102	+	utr3	Ap1b1	0.151544315005086	NA	0.045844978521213	1	0.0379446183257564	0.177829875814829	0.0533137210140804	0.430568662119399	-0.89266936063615	0.0314204536203449	0.730071055322171	0.887759123360952	-0.924089814256495
chr11	5060114	5060395	281	-	utr3	Gas2l1	0.86940795893532	NA	0.815930982529541	1	0.786658740891464	0.926965243094424	0.459126738018335	0.684367628593915	0.180091109080511	-0.0993014713417635	0.621767769473362	0.829555224510341	0.279392580422274
chr11	5060564	5060946	382	-	utr3	Gas2l1	0.911111442826589	NA	0.681025950339053	1	0.495750265660097	0.762336511482096	0.677192765336863	0.814717017086013	-0.0759819454451646	-0.0993014713417635	0.621767769473362	0.829555224510341	0.0233195258965989
chr11	5070182	5070395	213	-	exon	Ewsr1	0.0067427800870719	0.0996923860960291	0.0193135616793644	1	0.0601452292290442	0.238615113524576	0.955156540246777	0.97717938018236	0.681296538584834	0.0738944738035066	0.216592012793606	0.484523135543773	0.607402064781328
chr11	5082187	5082345	158	-	exon	Ewsr1	0.0489254699780343	0.31030327435933	0.109731552375009	1	0.204038060656595	0.48444924748886	0.980696557462065	0.991906119484778	0.43944105643117	0.0738944738035066	0.216592012793606	0.484523135543773	0.365546582627663
chr11	5098940	5099056	116	+	utr5	Rhbdd3	0.00702006836873552	0.101437211945383	0.0099676604623704	1	0.00243259064706532	0.0289416961186141	0.524092474385227	0.721836663953436	1.17102803158056	0.364151417615783	0.0236057717182369	0.116811626566257	0.806876613964772
[truncated: 12,601 more rows]
