# Supplementary material for: Limits in the detection of m6A changes using MeRIP/m6A-seq
Source: Sci Rep. 2020 Apr 20;10:6590. doi: 10.1038/s41598-020-63355-3 (PMC7170965; doi:10.1038/s41598-020-63355-3)
Supplement: Supplementary file 3 — Supplementary information 3. [file 41598_2020_63355_MOESM3_ESM.zip › additional_file4_v2/macs2_deq_results/winkler_hcmv_2018_deq_results.counts.txt]

control_input	control_input.1	control_input.2	control_IP	control_IP.1	control_IP.2	treatment_input	treatment_input.1	treatment_input.2	treatment_IP	treatment_IP.1	treatment_IP.2
peak1	2518	163	2234	1345	264	913	2748	678	356	783	508	275
peak2	552	18	467	1165	87	845	620	151	96	306	246	141
peak3	7280	726	15311	641	138	1325	15672	3989	3200	847	851	419
peak4	4159	208	4066	3967	451	3336	3680	892	596	1681	1132	599
peak5	6	0	11	37	40	18	24	4	3	16	23	4
peak6	14	1	24	185	163	169	16	0	1	12	14	9
peak7	14	1	17	144	95	96	9	2	2	7	5	6
peak8	53	5	45	819	841	682	22	13	7	32	49	22
peak9	2	0	14	17	161	116	6	0	2	6	1	1
peak10	14	8	82	287	1268	1123	35	8	9	52	55	23
peak11	0	0	5	10	94	71	3	0	0	0	3	0
peak12	3	3	23	11	71	120	1	0	1	0	0	0
peak13	6	1	43	18	77	133	2	0	0	0	0	0
peak14	9	3	79	18	151	242	0	1	0	3	1	2
peak15	24	7	129	45	345	395	8	1	2	8	5	4
peak16	4	1	54	31	247	143	7	0	2	0	5	5
peak17	161	15	335	615	3380	2320	158	52	39	33	52	16
peak18	22	1	42	84	128	106	44	15	11	23	29	12
peak19	880	91	1083	5228	9591	5687	297	104	94	310	323	170
peak20	4	0	3	56	29	30	51	13	13	54	55	32
peak21	10	0	6	201	105	92	112	39	31	200	170	99
peak22	64	3	71	588	733	469	77	37	34	106	103	57
peak23	544	42	721	2649	4617	2805	343	99	88	168	175	93
peak24	390	32	522	365	475	543	334	103	67	131	149	79
peak25	581	59	766	453	568	634	456	130	107	162	186	91
peak26	532	42	750	855	1413	1018	372	130	94	140	162	93
peak27	98	15	122	280	408	314	49	14	17	32	29	15
peak28	214	17	273	2221	1640	1891	131	47	33	105	90	59
peak29	101	8	82	1108	1321	900	46	10	7	33	42	15
peak30	197	13	241	742	1010	629	300	99	78	138	152	89
peak31	58	4	61	111	100	73	63	23	15	19	23	10
peak32	78	3	93	419	595	324	74	29	19	33	41	26
peak33	30	2	20	130	216	105	22	11	6	12	13	6
peak34	31	4	31	279	453	215	30	13	7	19	19	8
peak35	50	3	74	102	125	92	49	21	23	19	23	6
peak36	18	1	19	105	84	72	21	6	7	10	3	2
peak37	138	19	176	609	869	565	198	61	49	192	214	77
peak38	122	10	121	521	843	445	85	35	18	65	62	28
peak39	86	5	92	596	1129	577	64	17	13	57	56	24
peak40	83	8	117	125	151	130	127	39	26	46	44	12
peak41	90	4	98	300	582	333	102	44	35	77	80	62
peak42	76	6	109	134	159	135	111	37	30	75	55	22
peak43	408	36	553	997	935	773	98	32	23	51	64	33
peak44	161	16	301	857	1028	1127	369	96	94	190	205	106
peak45	322	23	488	3533	5442	3863	657	187	187	828	970	449
peak46	104	9	187	246	189	262	282	80	66	119	81	52
peak47	14	2	20	59	101	66	31	12	9	20	24	14
peak48	48	4	68	368	669	417	93	24	15	92	95	45
peak49	138	11	171	485	308	318	305	111	72	121	132	97
peak50	4	0	8	110	279	210	13	3	6	23	22	5
peak51	8	0	8	22	50	55	13	4	4	5	12	4
peak52	175	11	242	580	322	443	124	53	41	102	100	54
peak53	86	7	88	611	1032	577	24	3	6	13	11	7
peak54	78	7	108	458	756	468	16	5	0	4	12	13
peak55	21	4	48	72	189	179	22	3	11	13	22	8
peak56	39	0	33	242	135	207	47	13	5	78	70	38
peak57	29	1	35	130	42	81	42	9	4	45	32	27
peak58	37	6	58	251	366	242	27	8	10	24	19	15
peak59	218	24	287	4018	8582	5106	101	35	23	157	151	78
peak60	80	8	114	785	1320	815	164	47	41	136	144	90
peak61	4	0	5	59	25	29	5	3	3	8	10	5
peak62	273	23	252	1585	1748	1034	103	19	30	66	84	37
peak63	555	34	518	9299	7985	5337	191	51	35	249	208	128
peak64	48	0	83	354	652	441	123	36	39	131	107	52
peak65	288	35	408	568	407	408	470	190	119	163	165	78
peak66	623	41	936	4306	2992	2992	1073	371	226	712	629	355
peak67	82	3	111	217	333	198	57	23	19	30	30	18
peak68	40	3	43	264	193	176	85	19	20	71	57	40
peak69	21	4	34	157	227	146	1	1	0	2	8	1
peak70	1	0	5	122	68	49	0	0	1	3	2	1
peak71	3	0	2	72	37	36	2	0	0	0	0	1
peak72	1014	51	1161	10562	11544	8494	99	25	19	138	119	59
peak73	211	22	309	1282	779	919	318	85	76	137	130	84
peak74	264	28	284	623	563	398	204	64	50	101	92	47
peak75	22	0	23	124	126	88	19	11	2	14	15	11
peak76	6	0	8	54	51	53	5	4	5	7	7	2
peak77	33	9	57	284	522	306	45	10	17	31	31	17
peak78	46	6	75	525	851	545	72	22	19	50	40	20
peak79	113	7	138	253	435	235	122	30	42	41	52	18
peak80	68	7	102	126	187	111	66	22	15	23	37	17
peak81	109	8	130	507	524	371	77	27	25	45	47	19
peak82	18	2	23	71	66	52	18	10	7	4	8	5
peak83	95	9	102	628	638	574	200	62	66	149	170	93
peak84	4	1	18	188	159	229	4	0	1	6	1	6
peak85	20	1	28	131	151	134	14	2	1	3	14	2
peak86	64	2	65	251	56	138	15	11	3	18	14	9
peak87	116	12	133	1659	1523	1267	37	7	11	57	40	23
peak88	478	46	599	2455	1914	2059	364	100	83	162	163	93
peak89	464	27	570	10407	14690	10140	367	98	94	473	505	228
peak90	156	11	230	533	357	477	151	38	31	25	31	13
peak91	34	6	114	552	1225	1139	33	5	12	27	41	25
peak92	20	0	35	140	327	244	16	6	3	25	14	14
peak93	24	2	55	113	279	215	17	1	7	11	21	13
peak94	14	6	37	43	73	57	12	0	1	4	3	5
peak95	20	1	23	28	64	43	26	9	9	45	44	20
peak96	23	5	18	286	330	145	8	1	3	17	7	7
peak97	19	1	15	65	21	8	8	3	0	3	2	2
peak98	24	3	28	155	84	48	25	6	7	11	9	7
peak99	9	2	15	117	181	116	31	11	15	30	35	19
peak100	345	20	250	4838	4866	2828	189	53	48	257	254	94
peak101	65	2	39	526	480	265	32	6	8	50	41	18
peak102	264	19	193	1077	1437	848	131	42	44	107	106	35
peak103	137	3	90	267	380	241	71	21	23	29	34	17
peak104	154	9	127	336	633	396	83	21	23	35	55	21
peak105	2	0	8	118	103	119	1	0	0	3	3	3
peak106	3	0	1	52	34	36	2	0	0	2	2	2
peak107	21	3	20	146	212	88	32	11	4	33	30	18
peak108	23	1	16	122	143	94	32	6	13	27	29	19
peak109	45	2	46	1257	1433	771	65	17	14	131	136	48
peak110	65	4	68	647	1209	795	83	38	28	103	104	62
peak111	90	10	94	237	260	200	94	25	15	32	32	18
peak112	51	4	48	364	363	251	43	13	12	34	34	13
peak113	30	0	40	134	106	86	71	30	9	32	38	16
peak114	47	7	88	768	1026	1149	146	42	32	186	142	106
peak115	315	23	467	955	513	629	727	219	174	241	189	145
peak116	11	1	9	80	155	85	6	3	0	11	6	4
peak117	192	33	391	669	490	748	498	188	126	366	343	216
peak118	366	49	654	2688	3124	2855	638	210	145	480	491	286
peak119	3	4	16	86	380	172	7	1	2	9	8	4
peak120	13	1	17	253	90	106	9	3	1	4	7	8
peak121	19	2	17	103	35	46	10	3	3	1	3	5
peak122	163	5	155	747	1120	588	73	13	18	32	36	13
peak123	68	4	53	114	172	104	27	7	10	11	10	7
peak124	74	5	90	932	1299	575	37	13	7	37	31	22
peak125	41	0	37	163	133	98	19	6	5	16	7	10
peak126	11	0	12	71	30	12	8	1	5	20	16	7
peak127	912	174	2160	2622	2992	3702	2160	750	586	1876	1975	893
peak128	12	2	23	32	58	78	14	3	4	7	9	4
peak129	7	0	14	58	219	121	6	2	1	10	3	2
peak130	20	7	24	61	205	153	7	1	4	14	8	2
peak131	11	0	28	86	93	117	1	0	0	1	4	0
peak132	124	16	185	1671	2804	1796	21	2	4	11	24	9
peak133	38	3	57	59	76	79	6	0	2	1	1	0
peak134	187	25	269	1722	2822	1705	19	6	6	14	17	9
peak135	218	27	238	1217	1563	1129	17	7	7	15	16	11
peak136	39	2	57	76	63	77	6	0	2	3	2	0
peak137	43	5	52	101	130	120	4	0	0	4	2	2
peak138	160	19	187	1758	2326	1501	11	3	4	11	11	10
peak139	189	15	255	1401	1932	1199	14	6	7	17	20	6
peak140	161	10	247	3457	4499	3502	132	44	38	224	213	110
peak141	161	13	190	1235	1581	1289	99	40	22	70	65	46
peak142	53	5	72	194	112	123	116	37	30	65	62	28
peak143	9	0	5	112	93	48	9	4	3	4	11	3
peak144	50	2	38	180	119	87	18	5	4	8	9	1
peak145	197	11	202	1703	1839	1308	50	19	10	48	54	30
peak146	57	5	65	210	121	94	22	10	6	12	11	5
peak147	134	3	128	264	309	180	40	9	11	25	17	17
peak148	43	5	55	784	680	518	142	52	26	114	119	64
peak149	31	1	47	228	132	170	39	9	8	18	21	12
peak150	34	1	38	156	179	105	51	17	18	52	63	24
peak151	142	10	215	2847	1935	1978	306	72	64	464	376	231
peak152	25	1	25	60	38	31	31	13	4	29	13	15
peak153	12	3	11	178	126	122	9	1	4	11	15	6
peak154	21	3	37	149	134	87	51	12	7	20	22	16
peak155	16	1	16	57	21	33	36	17	14	38	16	24
peak156	86	8	79	609	373	364	131	42	20	97	87	36
peak157	81	7	71	370	302	235	167	54	29	83	69	32
peak158	85	5	81	650	913	402	145	36	40	162	131	46
peak159	32	2	98	107	83	87	147	45	25	92	54	49
peak160	294	26	375	4015	5337	3721	633	215	120	953	641	435
peak161	65	4	74	562	218	309	73	32	19	53	36	32
peak162	55	6	64	245	172	166	66	35	19	73	50	32
peak163	0	0	2	64	53	30	3	0	2	7	14	1
peak164	1	0	3	34	82	57	0	0	0	2	5	0
peak165	36	3	48	651	961	577	27	4	2	36	42	20
peak166	86	2	134	472	405	396	121	31	24	84	67	45
peak167	67	6	113	164	223	207	76	48	28	47	37	21
peak168	80	21	140	159	121	166	123	47	39	41	46	22
peak169	67	10	111	190	274	180	89	31	25	48	46	19
peak170	59	8	98	116	181	183	75	26	18	33	47	14
peak171	23	0	60	76	147	136	26	11	13	15	24	12
peak172	315	28	444	230	199	286	89	34	25	25	20	11
peak173	1022	88	1445	8524	11252	10476	391	134	110	252	280	114
peak174	50	3	66	129	59	119	30	12	8	11	10	5
peak175	252	24	367	3310	3699	3304	138	45	40	133	141	80
peak176	85	9	124	174	178	185	60	22	17	19	25	9
peak177	2	1	2	41	143	77	18	6	4	28	24	27
peak178	3	1	4	67	177	114	17	6	4	43	37	17
peak179	52	2	49	289	180	129	20	9	12	22	14	15
peak180	67	0	60	718	405	417	49	13	7	41	31	19
peak181	51	1	44	494	252	273	39	8	6	29	20	12
peak182	32	3	36	165	82	88	29	4	5	15	8	6
peak183	23	2	33	174	89	102	26	5	3	13	8	4
peak184	25	2	35	582	484	365	16	8	4	33	25	13
peak185	1	0	6	20	119	81	3	3	0	12	10	8
peak186	7	1	22	147	192	206	21	1	3	7	10	4
peak187	49	0	37	210	92	151	78	13	3	70	62	18
peak188	124	3	128	781	520	549	158	35	35	170	102	64
peak189	59	1	69	467	289	344	80	19	16	67	58	19
peak190	186	21	210	1610	1151	1136	252	54	49	228	192	92
peak191	38	5	41	425	466	356	50	9	8	52	68	21
peak192	26	1	67	463	1088	830	8	3	0	7	2	3
peak193	17	2	21	105	184	171	1	2	0	0	1	0
peak194	7	1	16	61	131	90	0	0	0	2	1	1
peak195	168	10	144	710	619	635	62	12	20	51	52	29
peak196	276	14	282	6956	6613	5173	120	33	27	203	150	106
peak197	9	1	12	85	64	60	36	10	7	28	26	16
peak198	16	0	24	59	12	39	16	3	2	6	2	2
peak199	54	4	82	1456	1095	1099	61	11	10	78	60	28
peak200	28	1	29	133	160	73	18	6	5	9	12	8
peak201	184	16	257	2673	1847	2159	117	24	22	105	113	62
peak202	20	0	18	179	181	145	8	1	2	9	8	4
peak203	136	6	168	567	708	630	83	19	17	44	46	18
peak204	441	35	552	7666	14225	8670	263	68	65	331	374	184
peak205	167	13	232	397	338	244	95	26	28	43	47	21
peak206	4	1	7	65	63	45	2	0	0	0	5	1
peak207	194	19	301	480	596	435	73	25	16	24	36	15
peak208	117	4	202	284	205	262	417	144	76	363	278	204
peak209	15	0	15	108	88	73	7	7	2	2	6	4
peak210	73	6	68	1378	1283	897	34	12	4	40	53	20
peak211	43	6	50	924	899	563	33	9	6	49	49	29
peak212	190	10	181	2243	1738	1148	122	32	23	123	117	56
peak213	90	1	92	791	312	245	62	12	13	37	26	19
peak214	21	0	25	59	19	15	19	4	1	3	4	2
peak215	21	2	15	82	40	24	13	4	1	9	4	5
peak216	18	1	13	131	85	51	7	2	1	6	8	6
peak217	76	6	68	152	74	56	26	16	8	17	8	5
peak218	63	7	59	163	105	98	27	7	4	17	11	8
peak219	70	5	64	293	263	169	32	7	7	17	13	10
peak220	155	11	96	1859	1573	942	62	14	15	69	41	26
peak221	205	28	254	1038	1203	856	406	114	79	257	278	135
peak222	131	17	186	467	1042	506	199	80	61	82	130	47
peak223	257	21	324	699	895	784	399	123	100	141	199	80
peak224	45	7	114	365	558	1321	149	42	43	242	199	58
peak225	6	1	13	98	93	74	0	1	1	1	0	0
peak226	15	2	23	167	164	99	11	5	2	7	11	13
peak227	81	4	97	1341	1245	1080	118	50	37	172	145	96
peak228	131	9	231	1291	1361	1040	154	41	17	211	139	88
peak229	177	11	225	361	367	413	179	48	47	64	66	33
peak230	350	40	579	1928	3237	2056	342	105	74	193	214	99
peak231	200	23	370	619	756	641	306	85	106	85	101	64
peak232	138	14	241	628	488	592	192	60	44	74	91	48
peak233	72	4	82	164	131	158	315	101	54	171	167	150
peak234	9	3	23	241	161	138	5	3	0	7	2	2
peak235	303	32	261	1466	1198	876	207	76	42	172	150	76
peak236	36	3	42	279	334	247	34	6	8	19	23	19
peak237	152	18	226	2929	2977	2280	112	27	24	181	140	90
peak238	97	2	88	1425	1432	1114	276	75	56	256	311	157
peak239	6	1	8	110	87	63	10	3	3	6	11	4
peak240	80	6	82	892	1026	718	135	52	28	132	121	62
peak241	3	0	8	140	195	113	10	3	2	13	28	12
peak242	403	28	491	101	47	104	507	147	132	126	187	83
peak243	240	13	302	1166	981	994	381	140	90	379	284	201
peak244	30	2	45	82	118	74	47	15	7	6	4	5
peak245	9	0	1	80	15	17	0	0	1	0	3	1
peak246	1925	55	938	10209	6950	3616	328	105	86	167	143	85
peak247	42	2	57	306	204	196	37	6	3	19	34	11
peak248	57	3	64	487	750	512	36	7	9	31	16	21
peak249	3	0	10	77	57	71	14	5	3	7	9	9
peak250	9	2	23	391	492	363	26	7	8	44	32	23
peak251	306	15	326	2904	1635	1396	103	36	19	83	61	54
peak252	314	33	383	929	622	531	75	30	25	38	40	21
peak253	375	49	415	912	620	795	46	22	9	18	20	9
peak254	532	43	749	5878	8483	6493	461	170	124	421	409	228
peak255	2	0	1	32	81	51	1	0	0	1	1	0
peak256	54	7	79	134	151	171	23	4	4	6	6	3
peak257	192	14	228	787	1230	842	82	22	28	25	28	12
peak258	518	52	695	3461	3421	2705	236	82	50	177	198	95
peak259	62	2	75	460	638	493	78	30	16	99	101	67
peak260	46	5	64	154	268	179	71	25	14	39	39	32
peak261	147	12	257	342	128	243	142	56	29	55	51	17
peak262	17	1	19	81	32	34	8	2	2	4	4	2
peak263	152	5	160	863	330	380	81	27	14	41	37	27
peak264	243	19	364	1788	1294	1371	201	55	37	156	119	63
peak265	707	62	811	3252	5046	2765	135	32	28	98	107	43
peak266	176	10	222	623	632	457	37	13	5	23	29	10
peak267	580	63	647	4587	7463	3636	132	35	28	84	70	45
peak268	19	3	29	97	175	98	15	4	5	17	17	16
peak269	2	0	0	33	54	63	4	0	1	6	2	3
peak270	26	0	41	146	118	98	56	8	10	35	15	15
peak271	122	9	77	630	520	254	5	4	1	12	13	7
peak272	56	7	47	152	104	96	11	1	3	8	8	2
peak273	36	2	48	487	562	467	38	7	8	35	37	19
peak274	22	0	34	72	82	95	35	5	8	16	18	9
peak275	18	0	28	84	68	54	33	10	5	24	29	15
peak276	13	0	18	60	92	54	18	8	4	8	3	1
peak277	27	1	30	227	386	242	31	12	4	31	30	15
peak278	30	4	51	266	273	215	38	11	9	29	29	23
peak279	31	3	44	86	119	101	18	8	9	10	18	6
peak280	48	2	65	316	370	332	54	12	15	36	44	26
peak281	36	1	43	407	505	446	33	8	4	27	45	27
peak282	18	1	17	97	80	53	20	5	0	15	19	12
peak283	49	10	111	332	581	421	162	43	38	62	79	36
peak284	42	5	76	740	1229	842	66	23	20	66	56	30
peak285	25	8	76	9	39	74	77	10	10	13	18	7
peak286	53	9	97	112	85	80	95	30	24	21	28	14
peak287	4	1	9	107	102	76	11	3	3	11	16	11
peak288	63	6	107	219	236	224	98	23	19	44	41	24
peak289	34	4	53	112	162	131	60	11	16	23	27	9
peak290	53	5	106	775	1233	773	94	26	19	100	115	38
peak291	61	7	100	612	671	505	114	27	26	120	101	48
peak292	37	7	57	129	79	99	77	17	10	38	44	13
peak293	43	2	75	233	297	204	75	24	16	34	46	23
peak294	83	8	131	555	392	365	194	52	36	147	101	61
peak295	525	39	697	5147	4218	3744	1128	305	224	855	707	387
peak296	52	5	84	55	18	42	154	40	22	60	46	41
peak297	17	0	17	444	618	438	55	18	12	111	88	40
peak298	11	0	7	44	32	48	24	5	10	19	26	9
peak299	11	1	10	56	46	69	20	5	8	15	37	7
peak300	10	1	11	112	117	136	33	9	4	49	51	17
peak301	2	0	0	55	38	16	5	3	0	13	8	3
peak302	129	7	157	2354	1981	1459	236	62	47	298	249	158
peak303	40	3	35	186	91	111	58	17	20	27	29	17
peak304	60	2	53	609	624	425	86	24	19	87	67	42
peak305	47	6	57	102	115	98	96	32	23	49	55	25
peak306	108	2	192	1223	1052	1439	76	33	23	52	41	38
peak307	23	0	29	38	32	38	79	13	17	48	36	31
peak308	13	3	36	115	68	89	148	36	24	68	66	39
peak309	96	10	119	558	236	295	169	51	35	134	122	74
peak310	84	6	137	143	41	90	208	58	43	83	78	47
peak311	24	1	19	288	421	236	32	5	14	39	33	19
peak312	61	3	65	324	123	169	22	10	3	13	24	12
peak313	110	6	108	396	318	197	37	13	10	10	23	15
peak314	177	12	94	1195	538	428	41	14	6	30	27	14
peak315	13	0	16	64	55	26	18	2	5	8	9	4
peak316	793	79	1584	6009	9285	8029	860	258	225	1366	1468	628
peak317	253	22	462	409	127	323	404	97	83	77	101	47
peak318	742	60	1342	1288	480	913	945	233	188	301	302	154
peak319	47	3	44	116	154	104	35	5	5	17	14	9
peak320	62	7	102	388	604	345	79	14	18	48	51	20
peak321	45	5	78	713	347	555	109	28	20	110	84	78
peak322	99	11	167	899	673	787	119	37	20	122	91	95
peak323	110	9	174	1162	826	994	105	36	31	155	116	103
peak324	155	13	194	536	439	547	281	87	71	140	130	75
peak325	149	16	224	445	307	324	86	42	31	24	22	18
peak326	192	12	233	950	511	634	109	54	25	61	45	38
peak327	28	1	35	160	56	116	113	26	16	48	29	19
peak328	66	1	59	1178	557	785	246	68	40	243	180	141
peak329	59	5	48	258	110	132	175	52	31	68	58	31
peak330	16	0	20	304	106	122	41	9	5	20	13	7
peak331	78	8	87	653	731	587	61	29	21	57	67	47
peak332	10	0	15	52	219	148	1	0	1	7	5	3
peak333	9	0	19	91	166	118	8	4	1	3	6	2
peak334	240	19	339	896	1876	968	59	18	17	31	34	18
peak335	3	4	7	57	70	74	11	3	8	12	16	7
peak336	146	22	274	1506	1281	1360	368	155	91	315	300	193
peak337	280	32	299	1911	2221	1682	211	66	59	179	179	99
peak338	299	16	337	1254	963	959	1085	287	230	941	774	507
peak339	256	22	390	564	422	602	928	273	215	595	624	352
peak340	37	1	25	752	742	435	50	12	13	52	60	30
peak341	2	0	16	112	250	126	0	0	0	2	0	0
peak342	1	1	6	82	118	67	0	0	0	0	0	0
peak343	3	0	8	201	256	262	37	8	10	63	54	34
peak344	97	12	131	796	1133	764	334	99	88	311	324	171
peak345	5	1	4	63	58	18	20	4	7	11	21	11
peak346	1392	178	2418	1855	1917	2204	629	158	174	234	237	106
peak347	35	1	42	357	231	253	72	23	14	117	74	41
peak348	33	0	39	226	234	214	72	14	16	39	46	19
peak349	104	3	125	1312	2590	1188	148	37	42	185	219	83
peak350	61	4	47	120	80	69	80	24	14	44	36	24
peak351	299	38	551	1838	2565	2032	295	94	89	219	235	114
peak352	11	1	13	129	126	104	53	9	10	68	66	38
peak353	40	2	32	236	454	311	44	10	6	46	39	8
peak354	24	3	17	36	21	46	31	11	6	14	10	14
peak355	278	18	207	3556	3313	2026	250	52	50	371	323	148
peak356	8	3	11	104	248	137	8	2	0	8	5	6
peak357	30	6	51	180	143	154	29	6	11	14	6	4
peak358	39	4	51	300	333	296	19	6	3	17	19	9
peak359	101	11	167	284	360	286	133	35	46	72	58	33
peak360	17	1	18	121	118	49	30	8	4	18	22	12
peak361	28	2	30	495	701	421	52	16	12	67	65	34
peak362	211	20	364	954	840	997	343	106	89	300	347	154
peak363	129	8	138	440	428	402	174	38	34	165	188	88
peak364	316	26	639	706	825	834	48	12	16	23	19	5
peak365	570	77	1164	2140	1941	2329	103	38	17	38	42	20
peak366	99	11	222	559	1252	805	19	10	5	14	5	5
peak367	2	0	1	25	12	12	58	17	12	85	69	54
peak368	12	0	8	72	69	49	202	60	75	288	331	170
peak369	7	1	11	63	36	29	184	58	51	185	259	107
peak370	120	7	107	497	306	200	28	7	5	13	13	10
peak371	109	5	93	310	432	190	24	14	12	14	13	9
peak372	33	6	55	20	13	16	96	34	7	30	33	18
peak373	10	1	12	124	64	69	9	0	2	21	14	6
peak374	77	9	121	204	266	143	65	28	32	27	21	15
peak375	27	1	19	70	53	26	11	3	1	7	5	2
peak376	5	1	13	66	122	71	11	5	1	5	10	4
peak377	88	9	78	161	137	83	41	10	15	26	16	10
peak378	34	2	42	277	307	153	47	8	10	28	32	18
peak379	205	17	173	2417	2924	1640	170	36	38	185	157	116
peak380	96	6	68	752	772	494	48	26	16	62	59	35
peak381	22	2	12	111	107	80	9	1	3	16	12	12
peak382	14	0	19	61	29	31	0	0	0	0	1	0
peak383	3579	338	5600	2379	1780	2454	2144	687	443	612	579	306
peak384	1847	154	2609	425	181	445	824	261	237	46	69	25
peak385	79	3	131	30	9	34	221	67	63	93	105	45
peak386	57	3	82	191	150	176	125	30	22	74	88	42
peak387	54	6	80	206	217	167	90	20	25	59	78	51
peak388	101	6	155	834	1127	852	225	56	59	234	276	124
peak389	73	9	140	1034	2805	1617	14	2	0	6	9	4
peak390	60	3	72	149	66	161	2	2	1	1	1	0
peak391	185	11	302	2744	2915	2583	21	5	2	11	15	4
peak392	148	24	159	612	981	638	115	30	32	54	85	23
peak393	128	7	152	726	829	582	99	28	21	91	81	30
peak394	21	3	28	160	139	95	20	8	3	14	16	6
peak395	17	0	45	43	23	59	95	32	10	66	41	43
peak396	37	1	85	102	23	101	151	35	23	76	58	63
peak397	86	11	187	473	394	513	224	63	42	224	160	123
peak398	400	60	567	1974	1882	2224	868	319	200	1089	1129	583
peak399	124	24	138	500	807	381	151	40	33	84	80	50
peak400	103	14	185	1557	1744	1500	53	24	12	64	72	55
peak401	66	3	88	680	426	385	3	1	2	4	1	2
peak402	130	9	118	540	400	351	35	12	10	27	28	13
peak403	148	6	125	529	326	350	28	8	6	22	14	10
peak404	153	16	128	635	411	315	16	5	6	8	13	6
peak405	68	11	106	162	188	170	120	31	28	33	45	25
peak406	107	8	149	535	429	410	173	51	31	134	90	50
peak407	33	3	41	116	66	53	91	44	19	39	41	26
peak408	36	3	78	407	233	331	260	101	61	140	143	104
peak409	66	5	70	924	927	592	105	40	31	129	117	58
peak410	12	0	12	261	145	167	20	12	9	32	18	7
peak411	172	13	186	741	530	453	572	154	135	331	354	229
peak412	317	15	372	7279	6174	5797	999	260	220	1776	1524	870
peak413	51	3	72	986	431	478	241	50	48	184	145	108
peak414	7	0	17	291	277	231	51	15	11	118	95	57
peak415	48	3	83	871	1861	1084	95	30	19	82	86	51
peak416	17	1	29	45	130	124	19	5	3	9	23	3
peak417	94	10	120	267	163	198	77	30	16	27	16	9
peak418	125	13	213	408	319	366	130	53	27	47	49	25
peak419	217	7	276	1652	1318	1359	240	59	44	249	205	115
peak420	5	0	1	71	62	50	2	2	1	7	6	5
peak421	15	1	11	50	95	61	1	1	0	2	1	0
peak422	101	7	138	383	413	244	21	7	7	13	15	2
peak423	493	52	606	3352	5102	3151	86	26	16	75	65	34
peak424	180	15	252	1877	2688	1658	34	14	4	27	29	15
peak425	280	24	412	1189	1738	1333	63	8	17	23	22	13
peak426	97	4	123	193	142	194	106	35	18	57	52	37
peak427	17	0	33	92	16	46	72	12	21	64	42	38
peak428	0	0	5	33	92	72	1	0	0	1	2	0
peak429	53	1	75	487	174	250	165	52	33	223	171	134
peak430	52	5	75	112	54	100	121	51	33	71	70	34
peak431	186	16	287	917	1170	828	349	126	96	193	222	128
peak432	3	1	13	35	182	131	1	2	0	2	6	1
peak433	55	6	63	749	951	792	22	8	3	21	23	9
peak434	34	2	34	123	160	94	11	1	4	3	6	1
peak435	76	3	99	565	904	589	28	14	8	24	16	13
peak436	387	21	462	1814	1023	809	560	151	121	267	247	121
peak437	142	13	177	241	49	142	206	63	33	76	65	42
peak438	71	6	96	1164	1105	807	89	28	26	222	218	115
peak439	171	0	171	1395	1909	959	155	43	40	136	145	63
peak440	77	2	63	272	176	139	48	14	10	31	25	14
peak441	99	4	75	470	397	348	83	11	23	50	54	36
peak442	87	2	65	452	421	329	71	20	22	54	63	36
peak443	85	8	111	88	34	64	84	24	22	42	60	32
peak444	42	1	45	161	76	116	39	6	12	32	25	12
peak445	24	0	19	522	447	296	31	13	3	42	41	22
peak446	153	10	163	3203	4193	2220	139	40	53	189	221	104
peak447	26	1	37	450	738	469	66	21	19	88	101	68
peak448	92	9	127	222	148	122	302	63	54	92	75	48
peak449	17	0	36	106	177	143	4	1	4	7	4	3
peak450	11	1	29	82	147	67	0	1	2	4	1	2
peak451	6	5	31	56	94	134	2	0	1	11	10	2
peak452	3	0	22	51	141	70	0	1	0	5	7	0
peak453	99	22	219	174	183	195	321	103	74	149	96	40
peak454	115	22	286	400	1125	605	274	108	77	170	192	105
peak455	72	4	78	318	325	243	95	41	27	38	45	30
peak456	45	3	49	319	281	210	67	31	11	47	55	31
peak457	111	11	149	853	735	566	133	64	44	95	109	76
peak458	22	3	39	182	87	106	11	5	5	18	9	7
peak459	12	2	34	71	30	45	7	7	4	7	3	3
peak460	34	3	46	380	247	258	25	12	9	23	31	12
peak461	16	2	19	89	46	75	33	9	8	19	11	16
peak462	47	5	99	351	114	246	174	59	21	193	136	97
peak463	52	8	103	352	409	315	199	49	45	183	193	90
peak464	166	7	203	1453	1034	1297	71	36	23	9	13	5
peak465	120	8	134	1139	875	996	32	9	5	9	9	11
peak466	52	3	59	310	167	265	27	6	3	4	7	9
peak467	96	8	139	579	647	602	17	6	3	13	20	12
peak468	134	15	209	1084	1493	1240	17	3	9	21	19	17
peak469	46	3	45	634	808	361	39	12	10	46	50	23
peak470	56	5	37	221	115	121	39	14	8	16	23	5
peak471	349	36	361	1034	864	646	414	128	124	164	152	75
peak472	140	12	176	823	996	761	262	91	55	328	302	154
peak473	62	1	72	679	604	512	129	36	27	113	112	65
peak474	4	0	2	77	98	59	0	1	0	5	10	4
peak475	72	4	132	788	1164	897	99	32	24	119	98	56
peak476	23	2	35	60	68	56	30	1	10	20	16	10
peak477	38	2	48	477	467	423	59	17	10	41	48	29
peak478	144	14	213	163	91	136	381	124	105	125	143	66
peak479	12	2	18	58	39	35	7	1	0	5	3	2
peak480	46	1	44	848	1420	736	15	2	4	24	23	12
peak481	149	9	216	894	1875	890	93	35	26	66	64	30
peak482	16	0	9	234	348	213	6	7	1	30	26	12
peak483	12	0	8	98	58	75	7	2	0	14	14	6
peak484	4	0	11	139	75	75	7	1	3	11	13	6
peak485	13	0	15	213	134	158	14	2	2	23	21	8
peak486	44	3	35	279	183	159	5	1	2	3	6	2
peak487	2	0	3	62	29	27	0	0	0	0	0	0
peak488	1	0	0	68	43	34	0	0	0	0	4	0
peak489	13	1	7	65	65	57	2	0	0	3	3	0
peak490	6	0	1	7	3	4	47	9	12	44	38	15
peak491	2	0	1	5	1	3	23	3	9	26	27	16
peak492	2	0	0	7	4	0	16	1	4	34	16	17
peak493	147	17	193	1653	2043	1569	369	116	86	396	380	229
peak494	7	1	5	98	187	137	5	2	1	5	8	2
peak495	10	0	14	281	205	242	6	0	1	16	8	4
peak496	5	1	8	81	24	41	11	1	1	2	5	5
peak497	19	2	8	95	31	51	11	5	2	13	7	2
peak498	9	1	6	122	44	63	8	6	2	8	6	2
peak499	19	0	24	402	135	208	15	8	3	27	12	17
peak500	29	4	27	746	319	351	21	7	4	34	26	16
peak501	263	21	389	638	320	554	223	44	33	211	136	97
peak502	185	13	245	396	135	314	147	38	21	138	104	68
peak503	183	10	257	254	64	195	155	34	24	86	71	47
peak504	160	10	249	341	198	236	121	33	25	74	46	42
peak505	373	26	483	202	410	538	162	44	22	34	46	5
peak506	33	2	65	876	544	713	36	6	0	59	36	15
peak507	23	0	44	91	60	97	14	7	3	13	12	7
peak508	36	0	75	158	133	138	24	14	3	18	21	6
peak509	122	10	197	1416	954	996	67	17	12	72	63	48
peak510	35	3	58	255	350	280	68	29	18	24	33	21
peak511	44	7	73	73	145	89	36	7	20	19	12	7
peak512	36	7	59	93	101	82	48	11	18	16	18	10
peak513	125	15	132	750	986	688	116	40	31	67	63	34
peak514	33	1	38	109	67	84	44	16	9	24	25	17
peak515	42	1	47	259	191	133	78	35	18	60	55	27
peak516	83	8	90	481	497	382	123	37	42	70	84	26
peak517	7	0	4	89	28	21	18	7	3	32	11	16
peak518	36	0	18	631	305	172	65	19	9	60	45	28
peak519	13	0	6	260	63	72	31	5	6	36	27	14
peak520	28	2	31	259	153	210	21	4	6	13	15	3
peak521	12	2	10	257	258	245	20	4	3	36	33	16
peak522	15	0	36	173	99	102	22	10	6	21	18	8
peak523	10	0	5	76	58	87	7	3	1	10	8	6
peak524	367	18	377	1923	2016	1538	205	68	72	149	171	104
peak525	15	3	63	79	126	140	17	3	0	8	4	6
peak526	94	7	208	303	752	592	31	11	11	12	18	12
peak527	164	28	475	1478	4292	3314	82	22	17	61	61	27
peak528	10	0	39	53	229	122	7	2	2	5	4	4
peak529	13	1	35	64	258	128	6	1	2	5	3	3
peak530	337	20	412	3077	2114	2506	564	186	133	579	547	301
peak531	84	2	110	210	135	149	188	59	32	37	42	36
peak532	137	20	196	418	370	393	338	111	86	255	255	123
peak533	130	6	85	230	152	136	60	19	12	39	49	32
peak534	132	6	114	200	185	145	43	21	13	34	33	25
peak535	150	8	120	731	546	388	76	19	23	82	90	56
peak536	164	5	125	832	683	432	88	18	23	114	88	84
peak537	164	8	245	534	613	550	134	38	32	58	73	31
peak538	56	5	104	171	32	110	67	18	17	17	15	14
peak539	146	4	184	1223	749	802	171	33	31	141	96	68
peak540	69	0	92	181	71	130	45	19	11	38	30	25
peak541	115	8	167	484	376	325	99	33	20	71	81	39
peak542	67	7	82	639	504	492	66	12	9	55	69	17
peak543	235	11	258	2687	2659	2082	176	35	33	231	177	99
peak544	4	1	7	83	72	64	5	4	2	16	16	10
peak545	1312	138	1833	6968	15562	10971	487	165	142	336	392	247
peak546	169	26	316	157	342	453	63	26	19	27	33	9
peak547	158	16	268	1354	1791	1841	342	117	105	450	477	253
peak548	64	3	113	395	319	516	158	47	48	177	194	103
peak549	70	8	103	102	82	88	302	87	52	74	60	53
peak550	26	2	29	521	604	522	13	4	0	15	22	11
peak551	14	3	24	59	72	47	6	0	1	1	2	1
peak552	49	3	59	424	513	248	75	22	23	46	61	39
peak553	66	7	103	1463	980	1118	104	39	28	141	140	80
peak554	108	6	122	1077	978	1065	115	38	26	162	140	90
peak555	19	2	23	187	115	179	24	9	6	24	29	18
peak556	58	5	101	373	377	386	67	19	19	94	80	52
peak557	33	4	52	82	46	42	177	52	30	60	69	38
peak558	15	1	15	55	52	47	20	3	4	15	14	3
peak559	7	2	5	80	94	77	20	3	2	12	10	3
peak560	8	1	13	227	230	157	24	10	4	29	20	14
peak561	100	5	59	700	472	460	34	16	10	34	30	12
peak562	54	2	31	158	140	121	17	8	4	12	15	5
peak563	29	5	27	203	190	151	13	5	1	15	14	6
peak564	91	10	158	333	315	289	235	80	41	152	112	72
peak565	37	3	61	173	240	143	64	29	11	45	33	23
peak566	9	0	17	103	106	97	17	4	4	12	15	5
peak567	606	32	726	7599	3858	5457	743	210	147	573	483	332
peak568	106	4	121	140	85	100	120	29	31	53	56	27
peak569	446	48	962	2654	1613	2134	726	254	182	1070	1059	551
peak570	510	42	746	981	506	974	829	236	153	368	444	290
peak571	36	6	91	547	616	712	9	3	10	15	8	6
peak572	22	0	59	121	73	115	5	2	3	4	3	3
peak573	32	6	60	125	104	143	9	1	2	6	5	4
peak574	44	5	87	417	434	480	13	3	3	12	6	6
peak575	31	0	54	268	225	251	8	1	2	10	10	1
peak576	115	9	127	553	338	238	62	16	14	35	20	12
peak577	164	14	218	602	496	304	91	29	19	52	39	16
peak578	87	3	98	718	497	410	56	7	9	33	24	19
peak579	270	14	337	2852	2013	1545	115	26	26	128	131	69
peak580	46	3	44	137	152	184	12	2	1	4	8	1
peak581	511	25	502	9703	6766	5511	153	43	27	163	121	70
peak582	59	5	81	478	435	331	16	5	2	7	18	8
peak583	75	4	106	430	158	293	45	9	11	19	16	6
peak584	88	3	138	63	14	42	87	26	14	26	43	23
peak585	1	2	1	21	101	56	1	0	1	6	4	6
peak586	23	3	42	322	143	176	63	25	11	53	39	35
peak587	37	3	45	307	168	205	60	21	15	66	62	27
peak588	6	2	13	67	38	57	27	3	4	20	19	11
peak589	14	1	14	69	36	56	36	4	2	23	21	9
peak590	25	1	19	69	40	26	36	3	6	21	17	18
peak591	15	0	22	119	73	66	38	4	7	38	19	18
peak592	40	3	36	252	149	192	47	12	10	46	27	16
peak593	53	2	49	688	488	459	65	20	13	98	78	46
peak594	8	0	8	98	202	125	34	7	8	55	64	26
peak595	77	7	185	395	484	541	174	57	36	107	114	43
peak596	92	4	95	263	81	212	116	39	18	27	25	21
peak597	114	7	150	1858	1038	1313	181	49	29	156	89	81
peak598	12	2	23	683	853	671	33	10	4	53	37	20
peak599	113	4	105	1348	1051	1038	293	95	71	376	329	183
peak600	0	0	1	51	25	24	3	1	0	16	11	7
peak601	7	1	6	143	69	78	17	10	3	30	32	23
peak602	5	1	10	29	102	82	3	3	1	2	7	3
peak603	108	10	154	260	221	145	81	27	22	44	49	16
peak604	17	3	30	287	765	342	12	3	3	7	6	9
peak605	39	0	40	395	881	371	26	7	6	18	21	5
peak606	6	1	10	69	71	18	8	0	2	6	4	3
peak607	3	0	7	51	66	27	2	1	1	3	3	0
peak608	3	0	18	83	69	58	5	1	1	4	3	3
peak609	11	0	13	66	82	69	7	2	0	3	5	3
peak610	6	1	8	76	51	55	5	1	1	6	9	3
peak611	51	2	95	154	141	137	68	20	11	11	22	13
peak612	31	2	32	72	18	46	33	9	11	12	29	9
peak613	74	4	110	953	456	703	101	27	20	101	58	75
peak614	266	37	609	5124	10175	6602	289	97	50	545	384	271
peak615	142	12	289	1164	1017	1787	166	57	36	249	184	123
peak616	270	28	452	2163	2933	2212	149	46	55	120	157	80
peak617	32	2	40	220	170	171	60	20	22	50	47	33
peak618	39	3	56	265	276	305	137	61	34	75	67	39
peak619	60	7	145	714	922	980	44	11	10	55	37	11
peak620	11	2	11	145	94	80	55	11	9	46	33	19
peak621	553	35	525	3745	1799	2232	487	147	123	322	303	138
peak622	334	36	470	1256	1329	1253	394	130	98	211	256	122
peak623	94	15	99	820	744	514	79	21	22	90	84	21
peak624	162	13	147	449	374	230	39	6	22	7	13	10
peak625	102	5	100	899	764	456	25	3	16	14	12	10
peak626	277	17	222	1174	736	583	101	24	18	43	46	26
peak627	179	7	126	310	154	130	45	22	13	11	6	4
peak628	22	1	33	56	40	45	59	21	10	39	44	13
peak629	92	6	140	532	663	500	133	43	29	102	117	48
peak630	38	1	38	112	114	84	27	4	6	27	26	12
peak631	41	5	65	324	331	233	33	14	8	43	29	23
peak632	7	0	0	139	120	56	6	2	1	24	18	10
peak633	92	16	130	507	762	575	101	28	24	82	58	33
peak634	28	0	34	79	98	90	25	8	13	12	16	14
peak635	176	20	235	1117	1681	1012	136	34	55	92	112	58
peak636	36	3	58	82	150	99	99	17	34	60	59	27
peak637	95	11	117	135	262	182	45	13	9	12	9	2
peak638	116	13	185	499	557	561	80	17	13	20	24	12
peak639	295	29	436	4224	9994	5875	121	26	33	106	114	62
peak640	53	0	58	126	134	101	14	3	4	8	5	1
peak641	23	2	28	81	90	109	28	8	9	26	28	16
peak642	47	9	83	124	99	109	58	19	13	35	17	11
peak643	42	3	39	272	168	198	45	12	17	11	18	11
peak644	61	4	64	342	557	329	11	1	2	7	8	3
peak645	16	1	19	201	146	145	2	0	1	3	2	0
peak646	57	4	126	445	451	466	349	110	100	629	619	306
peak647	31	3	41	302	324	285	99	29	16	97	92	46
peak648	63	1	71	139	30	118	102	26	20	73	52	51
peak649	55	1	62	176	46	118	98	25	13	83	47	47
peak650	38	0	18	562	339	329	62	11	8	76	45	37
peak651	22	0	19	133	86	90	23	6	8	19	14	14
peak652	14	0	18	154	78	40	13	3	3	7	10	8
peak653	11	1	13	67	33	14	11	3	2	5	3	3
peak654	117	7	132	743	1182	621	82	32	21	71	64	36
peak655	117	8	155	527	651	427	86	20	23	53	54	25
peak656	190	15	211	1263	1190	1134	132	51	26	76	63	30
peak657	76	5	152	229	198	129	146	54	32	48	53	35
peak658	7	1	9	105	186	90	6	2	0	5	9	0
peak659	311	19	387	1118	1552	883	206	50	51	76	66	40
peak660	10	0	3	72	113	62	12	1	2	12	15	6
peak661	304	37	589	787	599	653	903	337	171	705	520	464
peak662	40	3	57	159	150	204	74	19	16	43	57	22
peak663	68	5	106	647	934	681	19	4	7	24	24	10
peak664	77	12	104	312	532	398	21	5	3	17	20	4
peak665	128	14	188	896	1523	1232	39	12	8	41	50	31
peak666	61	4	67	932	1552	1093	15	8	2	46	47	25
peak667	62	5	140	261	250	215	292	73	53	142	131	77
peak668	85	7	161	320	263	246	120	38	16	61	70	38
peak669	72	10	131	147	437	521	70	27	21	42	71	11
peak670	23	2	31	537	231	343	68	13	15	82	47	46
peak671	45	3	49	386	251	275	105	26	24	59	64	36
peak672	16	0	7	88	52	43	25	4	5	27	13	7
peak673	24	1	38	17	4	9	92	15	12	39	40	25
peak674	75	12	124	338	691	596	54	20	6	44	57	25
peak675	56	7	112	292	520	489	61	22	13	45	49	20
peak676	64	4	134	632	1288	1203	82	23	20	83	90	60
peak677	85	14	196	1229	2400	2124	111	37	24	125	150	72
peak678	1	0	3	83	38	55	0	0	0	3	2	0
peak679	101	10	247	169	110	176	117	54	33	19	26	23
peak680	102	6	272	2508	2816	2633	172	65	33	177	158	116
peak681	211	36	452	3782	4266	4048	248	94	46	263	235	162
peak682	23	1	36	151	98	84	42	9	8	35	38	15
peak683	18	0	21	50	44	44	33	6	6	18	21	9
peak684	38	0	39	106	29	66	89	14	9	35	30	21
peak685	138	6	153	926	446	823	280	75	50	209	166	102
peak686	320	26	384	3147	3854	2653	394	112	94	436	442	222
peak687	440	22	184	946	440	292	82	20	22	23	27	17
peak688	64	13	99	1390	1813	1509	218	63	41	295	261	153
peak689	59	7	97	228	493	306	118	38	39	68	99	48
peak690	134	16	252	501	823	605	273	119	93	97	104	71
peak691	9	0	7	69	106	94	28	5	4	13	20	14
peak692	18	0	29	266	214	142	75	20	13	68	52	36
peak693	32	1	56	296	223	269	106	28	30	81	73	50
peak694	58	2	117	811	635	907	203	59	30	186	156	88
peak695	16	1	25	118	62	111	56	14	9	27	22	16
peak696	101	5	127	388	384	278	87	31	23	35	67	37
peak697	1	0	4	53	38	36	15	4	6	15	9	15
peak698	16	1	16	241	225	203	22	11	4	41	22	30
peak699	21	3	45	604	442	551	102	21	17	144	126	68
peak700	12	0	11	84	41	58	41	9	9	18	29	18
peak701	2	0	4	75	106	84	2	0	0	8	3	6
peak702	46	7	61	78	57	68	20	4	7	7	5	5
peak703	187	10	322	957	503	673	75	21	19	30	38	14
peak704	71	6	95	1435	1951	1380	185	50	44	298	294	155
peak705	32	0	25	235	229	210	73	25	18	60	74	28
peak706	31	1	41	122	66	136	80	29	19	34	59	28
peak707	19	1	47	89	78	103	15	2	2	4	4	4
peak708	97	10	166	1049	794	905	75	22	15	62	57	34
peak709	17	5	47	130	111	114	67	11	15	36	47	34
peak710	38	7	140	80	224	579	9	2	3	4	5	1
peak711	56	7	130	94	322	332	6	0	2	3	3	2
peak712	2	1	4	50	74	111	5	3	1	6	8	2
peak713	46	8	106	180	324	270	2	4	0	4	4	0
peak714	101	17	198	123	300	272	10	1	2	2	1	1
peak715	2	0	5	45	154	84	0	0	0	0	0	1
peak716	101	11	203	801	717	702	145	50	47	115	106	70
peak717	2	0	2	87	35	40	3	0	1	1	5	3
peak718	21	2	29	213	281	189	28	8	9	19	24	14
peak719	44	1	34	622	386	325	71	25	13	110	86	50
peak720	17	0	18	156	94	95	36	14	14	38	28	19
peak721	88	3	100	327	198	243	106	53	32	78	86	39
peak722	35	1	62	172	92	130	126	33	29	128	113	52
peak723	85	5	137	297	325	345	150	57	41	88	86	41
peak724	75	5	107	221	148	109	173	49	42	62	56	34
peak725	71	7	112	316	414	371	111	39	30	111	86	58
peak726	15	1	23	134	162	104	34	9	18	27	24	15
peak727	2	1	9	67	134	117	18	1	6	26	29	7
peak728	42	4	37	158	271	151	47	8	6	26	24	14
peak729	44	2	53	83	173	118	49	5	9	11	16	8
peak730	23	3	42	104	86	99	48	6	5	31	25	25
peak731	99	11	138	1399	1507	1256	113	43	32	163	144	83
peak732	6	2	14	88	196	101	17	3	4	16	21	10
peak733	1	0	4	56	56	60	7	1	2	11	9	7
peak734	17	4	21	224	384	213	23	5	5	30	28	11
peak735	106	30	531	415	962	897	405	117	107	135	167	87
peak736	101	35	455	930	3578	2728	362	107	95	303	312	156
peak737	33	7	148	60	186	140	126	35	43	26	36	18
peak738	71	6	87	387	249	253	102	27	24	60	67	35
peak739	64	4	74	1554	1449	1179	96	25	21	143	97	75
peak740	6	0	8	48	79	63	11	2	3	7	8	7
peak741	8	4	16	37	99	68	12	3	2	13	11	11
peak742	23	1	35	322	253	307	63	14	7	98	69	39
peak743	417	21	333	11452	10881	7431	300	99	59	580	528	309
peak744	340	25	322	1424	1776	1063	257	85	72	145	173	85
peak745	101	2	87	150	264	231	65	22	18	29	38	15
peak746	1	0	7	33	60	52	4	0	4	10	9	6
peak747	9	1	6	184	133	122	0	0	0	5	0	0
peak748	0	0	5	121	45	70	2	0	2	0	0	0
peak749	23	0	23	122	57	79	54	18	14	25	25	12
peak750	75	1	79	822	412	361	221	53	42	184	114	83
peak751	27	0	27	81	17	39	56	20	15	25	17	23
peak752	74	5	63	559	210	265	153	43	29	120	98	61
peak753	7	0	16	60	73	46	45	16	11	60	51	31
peak754	0	0	1	53	21	13	3	1	0	6	6	2
peak755	0	0	0	64	32	17	2	0	1	10	11	8
peak756	95	7	112	203	125	143	88	23	26	31	28	21
peak757	2	0	18	35	141	202	5	2	0	14	19	7
peak758	0	0	1	37	60	76	2	1	1	5	2	1
peak759	3	1	18	44	70	73	3	1	0	1	2	1
peak760	11	1	29	292	517	436	9	2	2	18	13	8
peak761	9	1	32	377	427	480	14	1	3	14	6	7
peak762	59	7	80	1109	870	967	41	6	8	56	46	33
peak763	17	0	42	178	296	248	80	30	20	86	78	53
peak764	10	2	33	76	45	81	83	16	12	84	47	34
peak765	14	0	24	107	97	79	27	9	4	35	25	15
peak766	276	26	368	848	211	425	135	37	21	54	45	22
peak767	154	4	240	325	107	249	119	36	20	19	15	15
peak768	320	22	480	695	369	457	176	61	35	66	53	23
peak769	27	1	31	82	24	37	19	2	1	5	7	1
peak770	22	0	26	140	97	107	7	3	1	3	2	2
peak771	11	3	20	47	34	85	8	4	0	10	9	1
peak772	38	4	90	1252	2182	2014	38	13	8	89	104	37
peak773	16	0	19	259	147	158	15	4	1	22	17	8
peak774	71	6	76	134	84	93	20	5	3	14	8	5
peak775	34	2	31	189	77	68	15	1	0	7	4	7
peak776	5	0	17	162	125	123	6	0	1	8	3	3
peak777	29	2	27	116	33	33	6	2	5	2	2	2
peak778	17	2	26	200	68	66	4	1	1	4	4	4
peak779	48	3	58	48	21	54	87	21	14	49	56	31
peak780	54	8	73	93	30	73	127	32	12	98	61	44
peak781	65	3	88	225	78	191	98	34	13	38	28	18
peak782	33	0	49	1099	814	931	83	21	9	98	63	54
peak783	59	3	65	503	298	391	47	19	9	25	24	13
peak784	15	1	14	80	31	56	16	3	3	4	3	2
peak785	218	21	310	2163	1281	1703	235	70	52	180	189	102
peak786	273	24	354	1009	795	1099	264	74	64	164	175	74
peak787	50	6	94	339	213	324	60	23	11	52	52	32
peak788	101	4	152	132	62	130	142	44	31	74	93	51
peak789	73	10	88	240	295	477	123	46	20	115	118	51
peak790	146	5	177	1138	682	573	301	88	47	191	146	107
peak791	109	11	244	727	642	698	217	61	34	198	143	94
peak792	4	0	8	56	45	63	5	0	0	3	1	0
peak793	60	9	93	267	355	336	245	64	55	152	166	87
peak794	17	2	55	187	323	313	113	39	32	200	203	92
peak795	80	8	153	98	21	75	137	38	22	70	56	50
peak796	47	3	59	197	59	137	87	29	13	95	40	50
peak797	70	2	93	342	82	239	107	29	24	137	65	85
peak798	45	0	75	1279	342	785	124	32	21	288	132	128
peak799	128	18	260	2396	1107	1550	214	72	51	397	228	150
peak800	51	3	75	276	188	172	66	21	14	40	31	31
peak801	26	0	46	105	21	73	128	43	20	122	72	82
peak802	14	0	21	78	13	47	58	19	12	91	58	44
peak803	30	0	26	90	28	65	117	24	19	94	72	58
peak804	30	1	34	84	31	70	140	33	21	77	81	52
peak805	7	2	9	53	17	25	8	1	0	9	7	2
peak806	24	1	29	144	75	83	9	2	1	3	2	2
peak807	24	0	24	95	134	83	14	1	1	11	5	6
peak808	10	0	15	51	63	53	20	8	5	29	13	7
peak809	1	0	13	27	43	72	0	0	0	0	3	0
peak810	9	2	84	393	952	1456	3	1	1	11	13	6
peak811	51	3	88	596	328	271	37	15	9	66	50	25
peak812	211	9	294	1713	1225	1463	185	54	26	189	170	94
peak813	49	6	132	198	56	88	169	41	31	74	77	32
peak814	6	0	0	131	55	32	2	0	0	3	0	0
peak815	114	5	123	561	290	427	33	11	7	15	16	12
peak816	4	0	2	114	57	56	0	0	0	2	5	0
peak817	40	1	61	167	29	136	18	3	2	17	8	12
peak818	45	0	70	475	46	289	27	6	4	39	30	26
peak819	70	2	71	289	37	156	38	5	3	30	15	17
peak820	64	0	70	284	37	149	25	7	4	14	16	10
peak821	64	0	72	571	84	290	16	9	3	20	18	11
peak822	68	1	71	876	194	373	13	4	7	30	22	16
peak823	61	0	63	937	197	388	23	8	9	37	22	19
peak824	68	1	74	996	203	455	22	5	7	45	21	16
peak825	99	5	124	2522	745	1212	39	7	7	56	36	28
peak826	56	1	65	197	32	90	23	3	3	5	8	5
peak827	54	2	52	240	51	112	18	5	3	11	8	3
peak828	26	5	47	153	107	154	41	18	12	60	66	23
peak829	64	7	78	789	328	559	147	49	22	141	100	94
peak830	140	14	186	2055	860	1256	267	85	56	286	239	159
peak831	101	9	111	391	122	232	152	59	32	80	52	27
peak832	22	1	24	148	132	96	7	1	3	7	4	1
peak833	16	1	25	96	61	83	9	1	0	2	3	2
peak834	23	0	23	141	132	99	6	1	1	2	0	7
peak835	14	0	11	67	53	41	5	1	0	0	2	1
peak836	23	0	26	63	185	178	1	1	2	0	2	2
peak837	17	0	18	31	134	84	1	1	0	2	1	0
peak838	384	34	969	3384	2699	3881	28	13	9	49	35	24
peak839	117	4	208	349	69	283	8	1	2	7	4	2
peak840	169	5	254	473	156	266	11	4	2	6	5	1
peak841	10	0	2	55	24	17	0	0	0	0	0	1
peak842	27	4	126	669	828	1199	101	30	20	121	101	49
peak843	19	0	29	77	31	108	18	5	6	14	12	6
peak844	66	9	168	1333	2062	2364	94	38	26	205	145	83
peak845	7	1	18	53	53	122	6	3	5	10	8	2
peak846	20	1	31	75	63	96	25	7	1	25	18	14
peak847	40	2	80	743	593	701	103	31	27	192	190	112
peak848	22	1	39	117	93	52	7	3	2	8	6	2
peak849	3	1	28	6	2	12	61	24	8	31	30	23
peak850	6	1	12	237	209	219	10	6	6	35	14	10
peak851	11	0	25	415	374	437	33	10	6	82	65	45
peak852	7	1	15	91	72	94	22	7	11	23	18	9
peak853	3	0	7	29	67	62	7	3	2	6	6	5
peak854	39	3	53	427	149	236	132	37	25	105	112	74
peak855	40	1	35	158	64	103	127	38	27	73	66	36
peak856	201	9	180	1269	566	622	66	26	16	44	34	21
peak857	114	4	116	713	232	369	61	14	13	34	34	26
peak858	124	2	141	542	307	344	60	17	10	37	37	20
peak859	175	11	296	297	212	221	38	12	6	7	5	5
peak860	1	0	3	126	58	53	1	0	0	1	0	0
peak861	11	2	8	298	72	161	2	0	0	1	0	0
peak862	12	1	8	127	23	60	1	0	0	0	0	0
peak863	6	1	2	74	32	17	0	0	0	1	0	0
peak864	23	4	32	316	209	263	4	0	0	4	4	0
peak865	53	6	29	340	251	243	8	2	2	6	6	2
peak866	17	0	27	216	143	144	0	0	0	0	1	0
peak867	257	37	492	519	392	590	8	3	1	0	7	1
peak868	1194	112	1727	11963	14609	9918	628	182	112	674	465	265
peak869	132	10	163	1005	520	731	129	37	31	203	138	87
peak870	3	0	4	56	10	19	1	0	0	2	0	1
peak871	60	2	66	1307	505	886	109	29	25	166	119	93
peak872	16	2	24	247	329	272	50	21	8	77	64	43
peak873	17	2	34	132	86	111	89	25	17	67	60	38
peak874	11	1	10	82	32	60	1	0	0	0	0	0
peak875	2	1	7	132	102	110	7	1	3	11	5	12
peak876	122	12	196	232	138	154	159	44	40	63	49	44
peak877	20	1	24	224	287	240	34	9	6	28	29	11
peak878	37	4	35	78	115	122	26	8	8	18	20	7
peak879	45	3	83	569	463	483	61	21	18	53	50	36
peak880	75	3	107	167	299	325	333	97	83	265	237	111
peak881	107	9	173	441	290	372	587	190	141	280	282	163
peak882	22	7	52	162	286	199	52	26	19	46	63	23
peak883	11	2	14	89	42	57	50	11	9	38	30	26
peak884	22	0	16	155	83	154	46	13	7	30	34	23
peak885	59	5	115	1675	1460	1422	153	46	38	184	143	84
peak886	128	9	174	1389	939	1178	169	56	33	145	150	83
peak887	4	0	5	73	13	34	0	0	0	0	0	0
peak888	77	4	144	357	130	253	9	1	0	1	2	1
peak889	92	3	147	322	154	268	7	0	1	3	3	3
peak890	48	7	92	748	412	771	8	0	1	6	1	2
peak891	1042	74	2108	5616	1875	4327	18	3	1	4	4	2
peak892	486	21	926	1954	437	1224	10	1	4	5	6	1
peak893	325	22	543	1346	425	989	9	2	0	8	4	1
peak894	312	33	787	5324	4536	5378	8	1	1	11	11	8
peak895	60	4	81	72	82	109	84	30	12	6	13	6
peak896	11	2	44	75	60	144	5	0	1	6	2	2
peak897	27	1	66	264	186	357	1	0	0	2	0	0
peak898	25	1	80	214	247	382	0	0	0	1	0	0
peak899	17	1	67	76	50	106	0	0	0	0	0	0
peak900	19	2	41	228	97	238	0	0	0	0	0	0
peak901	25	2	29	163	93	165	0	0	0	1	0	1
peak902	18	0	32	174	103	207	0	0	1	1	1	0
peak903	39	4	60	261	168	293	1	1	1	0	2	1
peak904	13	1	26	73	22	55	1	0	0	0	0	0
peak905	17	0	28	177	67	144	1	0	0	0	0	0
peak906	0	0	0	9	8	3	12	3	4	22	24	7
peak907	3	0	1	32	30	23	19	6	2	62	50	22
peak908	0	0	0	20	10	14	19	3	2	37	31	12
peak909	137	12	179	1977	1306	1766	212	51	62	216	213	92
peak910	103	2	117	1960	1285	1436	153	29	31	168	159	89
peak911	62	10	103	613	456	543	83	18	12	60	49	28
peak912	124	16	202	2625	2140	2376	159	45	36	184	177	91
peak913	30	3	33	113	103	72	39	18	7	17	13	4
peak914	41	0	39	345	94	171	79	26	15	141	83	47
peak915	108	6	120	1563	751	1055	123	40	22	85	85	56
peak916	28	3	46	101	41	70	38	16	9	7	5	9
peak917	80	2	120	489	206	354	94	23	12	68	82	56
peak918	37	1	42	126	41	69	45	12	5	20	12	18
peak919	66	6	76	537	468	555	76	28	12	64	66	31
peak920	2	0	1	117	75	81	27	9	6	46	41	23
peak921	7	0	2	109	50	51	4	3	0	4	0	3
peak922	3	0	8	50	71	36	1	2	0	4	3	1
peak923	9	1	4	68	57	35	2	0	2	1	2	2
peak924	1	0	0	86	35	47	0	1	0	1	2	1
peak925	4	0	1	90	23	39	0	0	0	5	2	4
peak926	7	0	3	197	96	95	2	1	0	4	7	5
peak927	23	0	26	247	101	90	13	5	2	10	16	3
peak928	661	59	1512	154	51	216	1309	351	256	413	460	262
peak929	129	18	279	3467	2531	3531	118	51	30	185	131	92
peak930	60	7	58	738	332	460	133	33	27	153	148	85
peak931	111	7	213	684	367	586	257	72	25	132	105	77
peak932	57	2	109	201	93	166	141	49	18	59	49	26
peak933	238	25	382	1024	1377	1077	326	113	54	220	207	132
peak934	7	1	14	9	1	13	56	8	9	43	30	38
peak935	33	1	40	209	82	130	175	40	53	155	139	85
peak936	203	20	264	1646	2819	1488	113	54	41	102	134	55
peak937	246	13	256	1439	594	804	392	95	68	233	197	125
peak938	1	0	9	25	43	47	2	2	0	7	9	6
peak939	13	0	8	107	43	28	0	0	0	0	0	0
peak940	23	1	9	223	85	99	2	0	1	1	0	0
peak941	8	1	5	70	32	35	0	0	0	0	0	0
peak942	523	45	855	16033	17727	17694	240	70	48	465	429	191
peak943	80	5	127	517	207	548	55	12	6	28	18	16
peak944	126	10	224	145	40	147	64	15	13	10	2	6
peak945	168	21	385	2046	2529	1795	58	13	9	51	34	27
peak946	80	13	174	278	160	247	29	3	7	7	5	3
peak947	76	8	169	306	157	277	20	9	8	12	14	5
peak948	2	1	21	47	67	71	12	2	2	1	7	5
peak949	37	2	52	82	32	37	52	18	15	8	13	9
peak950	5	1	14	202	243	270	21	9	3	47	45	26
peak951	38	0	33	125	60	93	20	6	3	13	16	7
peak952	40	4	65	64	21	69	90	20	18	39	30	22
peak953	57	5	120	117	92	92	7	2	6	5	4	2
peak954	329	34	617	4819	4151	5537	41	10	6	55	42	26
peak955	91	4	171	126	42	106	56	5	15	7	5	5
peak956	251	22	484	1102	709	847	112	30	24	41	34	14
peak957	7	0	29	66	43	39	14	5	2	10	7	5
peak958	7	0	15	136	59	72	10	5	2	13	5	7
peak959	49	6	149	1109	1350	2041	100	30	23	140	125	57
peak960	37	10	121	465	598	899	93	31	30	70	58	40
peak961	11	3	37	76	139	150	19	8	6	19	29	18
peak962	25	1	57	206	191	250	50	23	10	43	42	22
peak963	21	2	28	187	170	163	52	19	14	54	44	26
peak964	25	2	25	84	81	78	167	62	63	129	137	67
peak965	28	2	26	110	150	127	222	88	74	185	182	114
peak966	34	4	49	393	726	327	322	109	92	281	285	183
peak967	29	5	67	193	254	245	3	1	1	3	3	2
peak968	16	1	51	58	57	56	4	0	0	1	1	1
peak969	8	1	40	116	250	248	5	2	1	2	3	1
peak970	113	10	147	1262	1809	1304	215	55	61	282	297	128
peak971	40	1	36	553	210	269	79	21	18	86	66	55
peak972	22	1	19	483	239	266	54	15	6	69	56	34
peak973	9	1	7	213	69	95	4	1	1	12	12	7
peak974	90	6	179	924	834	841	79	19	20	55	47	34
peak975	126	6	188	2583	1066	1790	209	51	37	413	234	164
peak976	43	3	72	382	272	308	71	21	12	106	82	53
peak977	11	0	28	314	374	286	68	19	14	79	69	34
peak978	29	1	31	391	118	164	61	23	11	45	38	29
peak979	75	5	72	489	190	242	113	39	27	78	81	38
peak980	51	2	45	176	73	87	81	27	23	55	46	29
peak981	59	4	43	534	362	351	120	42	19	108	96	45
peak982	40	7	55	165	112	139	84	27	18	37	50	16
peak983	54	5	65	282	148	180	122	41	26	55	58	50
peak984	10	1	14	73	39	58	40	11	12	17	13	8
peak985	256	9	299	1050	269	635	97	35	18	66	66	44
peak986	207	18	264	3096	1573	1818	106	29	11	166	111	117
peak987	130	10	164	680	352	382	213	83	42	84	92	52
peak988	259	22	362	669	655	587	921	284	180	790	742	458
peak989	33	2	28	723	1071	655	31	15	5	35	43	28
peak990	440	31	618	1592	1304	1316	1133	391	295	483	474	250
peak991	1	2	2	55	46	30	13	2	1	17	24	7
peak992	3	0	1	105	100	43	6	0	3	17	22	12
peak993	11	3	29	116	301	141	22	9	1	28	21	14
peak994	30	5	59	149	311	236	15	6	9	7	4	5
peak995	14	2	26	105	276	184	21	6	4	21	23	21
peak996	52	4	54	353	321	259	23	13	8	24	17	11
peak997	28	3	28	472	433	341	33	5	2	46	40	24
peak998	218	32	471	667	691	779	578	175	147	557	699	316
peak999	152	8	227	765	406	617	398	126	68	143	158	87
peak1000	289	17	408	6411	4186	4881	611	185	115	621	543	319
peak1001	114	18	190	335	204	286	196	55	45	84	65	47
peak1002	370	38	677	2206	4601	3607	38	8	9	15	30	15
peak1003	87	9	176	233	508	385	7	3	5	1	5	1
peak1004	53	4	104	355	731	566	10	2	4	3	9	6
peak1005	583	64	1180	10530	28700	17933	82	25	17	95	106	66
peak1006	51	5	77	287	228	258	77	22	19	36	44	19
peak1007	123	12	216	1596	1916	1508	144	51	38	176	203	87
peak1008	16	2	17	64	97	121	8	5	2	6	12	2
peak1009	57	9	61	266	206	152	27	6	5	14	16	7
peak1010	16	3	18	101	118	56	33	9	4	20	23	11
peak1011	194	11	191	2765	3185	2227	204	53	47	276	300	135
peak1012	42	4	102	505	587	779	19	6	1	23	19	12
peak1013	53	4	60	681	261	407	145	38	19	136	94	97
peak1014	26	3	36	110	21	45	82	21	18	41	32	32
peak1015	5	2	8	116	51	98	18	4	1	13	16	5
peak1016	15	2	17	159	53	135	25	11	6	31	27	14
peak1017	17	2	40	142	73	131	45	15	3	46	34	26
peak1018	50	7	64	94	121	86	145	42	27	58	37	23
peak1019	180	13	337	110	65	75	665	209	141	153	152	81
peak1020	60	3	123	301	171	309	47	15	14	35	31	26
peak1021	5	0	13	285	249	244	27	5	10	73	57	23
peak1022	1	0	3	91	152	94	25	6	8	50	29	13
peak1023	7	0	16	119	245	146	39	13	11	44	44	19
peak1024	95	12	155	2443	1894	2249	339	92	71	512	405	297
peak1025	284	27	385	2595	2320	2480	490	138	94	379	283	187
peak1026	12	2	24	149	186	143	16	4	4	18	14	13
peak1027	5	2	16	84	84	67	14	5	2	17	9	11
peak1028	102	5	116	313	217	171	17	5	4	9	5	4
peak1029	148	8	174	338	272	228	93	41	27	2	9	8
peak1030	121	2	159	1717	1071	1358	172	51	29	171	127	100
peak1031	222	19	330	2319	1731	2442	262	103	47	253	208	161
peak1032	22	2	18	438	355	292	19	9	7	37	24	18
peak1033	24	2	31	81	58	100	55	9	8	28	40	18
peak1034	12	0	25	241	328	246	39	15	12	78	62	45
peak1035	8	0	4	142	115	102	13	2	0	21	21	19
peak1036	9	0	3	65	31	42	5	1	3	1	4	3
peak1037	19	1	37	127	72	127	36	6	12	16	21	11
peak1038	3	0	8	168	77	112	3	3	1	11	2	4
peak1039	24	2	42	566	402	389	39	11	9	76	57	22
peak1040	17	2	16	353	171	213	33	11	4	49	35	20
peak1041	57	4	56	967	875	585	62	18	17	87	84	55
peak1042	7	6	15	53	72	49	7	2	2	8	12	3
peak1043	113	13	136	1025	832	815	100	35	33	120	94	58
peak1044	152	39	741	726	2590	2364	23	4	1	14	7	6
peak1045	256	82	1339	1826	7100	6402	33	15	9	22	17	11
peak1046	30	1	32	89	58	45	21	5	5	12	11	10
peak1047	51	2	59	817	489	514	70	21	10	67	48	40
peak1048	20	0	36	98	49	63	29	8	8	10	10	9
peak1049	71	1	94	1192	754	840	287	69	58	286	228	171
peak1050	9	1	15	125	37	117	67	12	16	51	44	36
peak1051	58	1	81	274	210	283	231	69	44	266	253	109
peak1052	12	1	11	270	230	205	11	1	2	26	24	17
peak1053	5	0	6	104	61	45	9	3	1	15	10	9
peak1054	305	57	706	1222	759	1261	575	150	125	402	291	140
peak1055	28	4	52	487	545	472	50	14	10	63	50	34
peak1056	9	1	15	111	101	134	23	10	7	18	13	5
peak1057	27	2	30	68	37	54	39	10	11	13	15	13
peak1058	142	11	103	1661	1184	808	98	30	20	111	119	60
peak1059	0	0	1	44	28	21	0	0	0	0	1	0
peak1060	13	0	26	62	54	44	15	2	3	5	10	6
peak1061	36	3	49	144	233	135	15	6	10	12	16	9
peak1062	42	3	46	167	136	150	23	6	3	11	18	4
peak1063	76	4	111	1605	2012	1454	53	13	7	57	51	27
peak1064	20	0	36	280	214	231	35	9	6	28	34	16
peak1065	5	0	5	55	40	13	0	0	0	1	1	0
peak1066	158	8	238	163	98	154	191	45	39	43	55	38
peak1067	31	4	54	147	39	109	128	30	21	64	65	35
peak1068	37	3	59	191	284	235	23	7	5	23	17	8
peak1069	21	3	33	167	296	178	13	5	7	13	6	8
peak1070	71	11	87	379	489	420	31	15	8	18	18	11
peak1071	53	7	94	1387	1450	1411	39	11	9	49	47	29
peak1072	52	5	102	292	252	376	45	14	12	21	27	6
peak1073	56	5	96	151	214	178	28	13	8	4	7	5
peak1074	64	10	117	743	1100	644	41	15	6	28	22	26
peak1075	33	0	68	121	130	162	30	4	4	10	4	0
peak1076	3	0	6	73	78	64	21	6	3	27	27	26
peak1077	4	0	1	49	115	55	10	1	2	32	31	17
peak1078	284	23	491	2690	3018	3020	185	41	43	166	135	83
peak1079	48	2	100	442	271	345	114	32	18	75	41	46
peak1080	119	13	227	1657	1384	1727	90	22	13	65	62	35
peak1081	71	3	76	1145	1123	946	102	36	34	156	148	78
peak1082	49	3	67	343	310	311	95	18	10	69	56	29
peak1083	59	1	57	183	123	192	11	2	1	14	10	4
peak1084	95	13	95	1802	1564	1504	26	10	7	34	38	13
peak1085	49	1	63	127	158	129	11	4	5	3	8	3
peak1086	32	1	51	473	788	513	45	16	15	48	55	24
peak1087	36	3	43	276	255	291	60	21	11	60	64	35
peak1088	3	0	7	76	132	96	5	2	3	8	8	3
peak1089	4	0	6	75	91	95	6	5	2	9	6	8
peak1090	10	1	1	88	61	29	0	0	0	0	0	1
peak1091	11	0	10	57	72	32	15	3	5	5	7	7
peak1092	33	8	48	86	191	88	26	8	9	7	5	1
peak1093	44	4	52	578	1216	596	30	7	12	36	32	20
peak1094	15	2	18	245	369	179	10	6	3	22	17	12
peak1095	285	27	304	5334	4058	3788	114	30	25	131	123	60
peak1096	75	9	74	242	241	184	38	13	2	27	30	5
peak1097	368	28	627	1177	932	1252	446	154	117	399	374	216
peak1098	9	0	8	97	56	66	15	1	5	26	22	11
peak1099	27	0	61	319	241	222	59	17	15	70	71	43
peak1100	2	0	4	53	82	77	9	1	2	7	7	4
peak1101	1	1	8	81	93	58	4	0	1	6	3	2
peak1102	46	6	65	212	366	262	38	15	15	36	39	20
peak1103	17	1	28	56	136	117	8	6	3	9	10	8
peak1104	76	16	118	981	745	785	114	28	22	140	118	51
peak1105	11	2	9	159	105	123	19	5	1	27	14	3
peak1106	8	0	1	59	36	33	1	1	0	4	2	1
peak1107	8	1	11	110	118	66	6	0	1	12	9	5
peak1108	6	0	7	89	96	80	2	0	1	5	4	3
peak1109	19	1	11	107	61	88	4	1	1	4	6	3
peak1110	18	1	6	99	52	58	6	0	1	4	4	2
peak1111	17	1	30	115	60	105	33	17	4	44	46	11
peak1112	102	17	181	808	613	571	85	30	17	92	62	43
peak1113	68	9	112	249	171	150	50	18	14	31	18	17
peak1114	10	0	16	131	71	79	16	3	1	23	15	9
peak1115	22	5	46	78	95	63	28	7	5	13	10	6
peak1116	38	3	56	222	528	293	54	19	18	36	23	19
peak1117	2	1	12	46	119	79	7	2	2	9	7	3
peak1118	20	0	14	115	54	87	17	1	2	18	16	10
peak1119	17	0	35	391	170	208	20	4	5	57	27	22
peak1120	29	2	89	516	244	271	46	12	9	58	27	27
peak1121	30	0	78	141	62	96	21	21	12	14	14	9
peak1122	41	3	70	219	132	135	103	25	17	32	26	11
peak1123	18	2	22	88	91	60	11	1	4	15	8	4
peak1124	8	1	9	118	64	74	9	7	3	18	22	11
peak1125	28	3	25	120	136	132	72	22	14	56	65	34
peak1126	7	0	12	42	46	51	22	3	10	46	52	12
peak1127	3	0	3	61	27	45	0	1	0	1	2	1
peak1128	26	1	52	163	88	102	44	12	9	28	24	13
peak1129	2	0	7	61	96	70	7	1	5	4	4	4
peak1130	9	4	18	66	137	99	8	1	4	6	7	4
peak1131	4	0	8	115	83	99	2	0	0	3	3	0
peak1132	38	2	82	187	310	172	36	13	11	22	24	16
peak1133	14	2	44	186	215	199	25	9	4	24	22	13
peak1134	71	8	108	110	121	97	36	12	12	10	11	7
peak1135	124	5	204	924	732	716	77	25	24	68	48	26
peak1136	12	2	24	61	48	32	4	1	0	4	3	1
peak1137	14	0	20	84	89	56	3	1	5	3	1	3
peak1138	85	8	88	411	357	351	20	3	5	6	12	6
peak1139	6	2	13	79	38	77	6	4	4	7	13	6
peak1140	11	2	30	105	102	67	6	1	2	12	8	3
peak1141	0	0	1	53	39	45	1	0	0	2	3	1
peak1142	25	4	36	223	146	173	42	8	5	20	27	13
peak1143	59	3	48	345	180	204	32	8	10	28	14	12
peak1144	13	4	26	260	353	277	137	40	41	117	141	71
peak1145	104	10	158	946	1009	1005	44	13	12	50	36	20
peak1146	153	4	177	671	407	359	231	48	49	50	59	28
peak1147	26	1	13	129	46	85	20	2	1	11	16	5
peak1148	211	14	218	3277	3549	2299	140	35	29	229	190	90
peak1149	19	2	25	87	85	106	13	1	0	11	15	7
peak1150	259	29	354	5327	10228	6193	130	28	33	165	160	100
peak1151	53	2	47	375	213	216	109	32	20	206	133	114
peak1152	50	3	38	260	141	156	86	17	15	114	67	72
peak1153	54	4	41	138	45	130	105	23	19	78	53	34
peak1154	220	17	320	381	585	508	165	47	48	58	71	31
peak1155	319	27	425	910	1376	1009	225	58	58	60	62	29
peak1156	178	30	406	1054	875	947	297	122	68	318	334	179
peak1157	245	30	521	833	410	620	386	141	85	255	241	122
peak1158	188	17	274	323	214	331	224	79	53	63	72	35
peak1159	53	4	70	93	56	71	86	30	11	21	36	23
peak1160	12	1	8	58	17	36	20	5	4	9	9	7
peak1161	19	2	24	127	84	76	22	8	4	16	23	3
peak1162	87	5	95	885	831	531	79	25	15	74	97	33
peak1163	26	1	28	153	159	106	25	8	2	34	24	17
peak1164	23	2	23	146	183	167	26	10	6	43	55	28
peak1165	380	52	723	708	1185	1167	182	51	49	94	113	68
peak1166	1146	50	1206	18922	13021	13154	388	119	71	641	418	322
peak1167	788	60	860	6163	4664	4503	229	92	58	268	258	160
peak1168	1048	77	1151	3395	3931	2958	312	110	85	238	260	136
peak1169	301	15	378	447	658	848	107	23	30	45	52	20
peak1170	346	30	417	2203	2600	2862	136	30	24	111	127	73
peak1171	64	9	111	122	127	154	110	26	24	31	26	19
peak1172	114	16	194	647	711	783	199	70	48	161	132	100
peak1173	98	5	110	1520	1242	1316	216	59	45	211	236	129
peak1174	753	182	2581	2758	2918	4595	366	134	82	460	475	213
peak1175	27	1	46	158	200	140	35	14	9	10	22	12
peak1176	41	4	60	636	920	649	53	23	8	77	46	25
peak1177	5	1	15	75	88	68	11	7	4	8	13	7
peak1178	17	4	27	267	315	304	51	20	10	57	53	26
peak1179	144	21	217	1351	2107	1644	225	81	62	204	203	113
peak1180	25	0	57	95	121	130	61	13	16	19	16	9
peak1181	3	0	13	72	61	69	48	25	11	65	32	35
peak1182	19	5	35	94	169	150	133	65	29	103	85	61
peak1183	3	1	10	57	44	55	9	4	2	10	12	5
peak1184	12	2	19	327	220	213	23	2	2	24	24	18
peak1185	5	1	10	119	102	67	16	4	3	21	22	17
peak1186	8	1	13	118	141	114	43	7	8	48	41	18
peak1187	45	2	86	296	174	159	110	26	31	144	129	64
peak1188	80	5	109	190	277	178	171	69	46	99	112	64
peak1189	39	5	63	508	478	445	123	40	19	163	184	114
peak1190	141	13	200	397	503	511	149	49	34	83	73	74
peak1191	191	27	345	1029	1345	975	211	86	64	85	78	50
peak1192	153	13	249	639	339	282	210	76	53	185	136	96
peak1193	124	14	195	1122	1793	1198	125	40	45	128	130	54
peak1194	169	19	203	626	966	557	126	53	37	81	83	44
peak1195	322	33	530	2616	2370	2475	328	99	80	271	291	162
peak1196	28	5	59	95	164	121	63	17	19	63	49	29
peak1197	498	43	759	3584	3219	3928	1326	489	353	1193	732	706
peak1198	35	1	25	145	75	78	18	4	3	14	12	8
peak1199	16	1	10	82	37	42	17	1	2	6	4	5
peak1200	195	27	260	2415	2133	1670	170	43	32	194	167	98
peak1201	52	3	39	328	308	179	55	23	18	51	52	35
peak1202	32	0	32	49	51	57	21	6	2	11	6	4
peak1203	19	1	42	249	99	191	35	15	8	45	53	19
peak1204	334	219	2474	312	1393	4592	1738	568	390	1129	1185	397
peak1205	1804	185	2527	918	492	1066	1119	312	225	182	181	81
peak1206	13164	2504	37177	72774	99590	119344	12775	4353	3488	14705	15705	8119
peak1207	9669	2413	29869	73828	99327	119228	9752	3453	2683	15264	15926	8437
peak1208	1495	224	3188	2976	4387	6937	1953	654	486	1211	1337	736
peak1209	1453	265	3294	9756	12831	19161	1843	752	438	2875	2696	1404
peak1210	500	47	621	807	835	878	213	77	75	54	75	30
peak1211	167	16	311	2085	1755	1625	108	56	42	242	240	142
peak1212	66	3	88	49	32	50	161	47	26	31	44	14
peak1213	56	2	91	171	130	199	109	48	30	73	68	45
peak1214	175	14	235	2388	2088	1982	336	106	68	446	369	223
peak1215	207	22	341	325	149	216	710	194	171	215	195	131
peak1216	45	7	77	162	522	555	23	9	3	10	9	5
peak1217	40	1	34	157	116	51	32	7	1	16	23	7
peak1218	58	0	90	376	343	477	73	13	18	71	90	37
peak1219	336	22	435	1692	1008	1097	157	45	22	234	131	116
peak1220	447	32	713	85	31	110	3224	1057	706	354	410	217
peak1221	884	92	1187	539	664	746	4464	1678	1134	922	968	601
peak1222	112	4	156	209	130	228	954	289	169	641	560	451
peak1223	110	6	139	114	64	117	698	187	110	338	307	258
peak1224	131	12	196	174	95	207	862	251	140	551	484	350
peak1225	90	3	127	318	175	336	832	273	161	736	703	521
peak1226	220	13	322	554	451	607	1371	434	313	813	955	629
peak1227	500	58	890	2905	2809	2903	3593	1087	803	3451	3397	1917
peak1228	536	40	786	2557	2556	2021	620	191	157	411	382	222
peak1229	140	11	132	238	143	229	74	17	18	74	67	35
peak1230	38	1	43	182	78	76	22	5	6	30	23	9
peak1231	21	0	43	69	145	154	10	0	0	4	2	1
peak1232	328	24	508	3257	5882	3390	93	24	15	62	69	33
peak1233	240	21	399	5597	4830	5963	349	121	72	509	448	267
peak1234	67	4	129	122	93	158	139	40	25	22	14	13
peak1235	3	0	4	50	29	32	12	2	3	25	16	10
peak1236	297	15	392	432	208	283	38	8	4	15	6	3
peak1237	412	33	535	3964	4238	2979	59	16	14	52	39	32
peak1238	169	16	284	537	383	392	24	14	10	3	9	6
peak1239	901	71	1447	8323	7766	8045	166	45	33	155	122	69
peak1240	293	30	486	1305	1390	1279	48	16	13	42	28	10
peak1241	269	23	475	790	827	851	46	22	9	19	17	13
peak1242	87	8	182	250	321	409	64	20	15	43	35	16
peak1243	150	10	321	1360	2640	2084	132	34	25	152	158	75
peak1244	40	10	50	387	464	302	81	29	22	50	49	20
peak1245	304	21	423	639	797	633	177	43	49	73	54	28
peak1246	13	1	28	238	248	256	54	19	11	97	93	67
peak1247	85	6	134	442	658	525	196	61	57	109	139	60
peak1248	15	0	18	155	124	144	47	15	12	46	46	18
peak1249	133	8	137	1376	1554	1138	254	66	82	285	292	159
peak1250	89	4	91	2256	2437	1687	178	54	41	339	315	157
peak1251	9	0	14	128	187	113	31	10	8	36	39	21
peak1252	22	4	27	68	81	119	6	4	1	10	1	2
peak1253	159	19	244	1041	1218	993	160	57	51	210	187	106
peak1254	84	14	273	423	669	604	416	138	111	421	417	243
peak1255	17	1	15	60	61	35	2	1	4	1	3	4
peak1256	83	7	99	702	548	544	54	15	22	68	55	46
peak1257	76	8	78	688	471	453	56	17	17	56	59	20
peak1258	35	0	34	177	81	88	24	8	8	10	15	8
peak1259	23	3	37	79	24	27	18	7	4	9	6	8
peak1260	120	4	159	2073	1233	1706	109	27	21	183	118	87
peak1261	48	6	88	1120	944	807	77	23	6	72	53	37
peak1262	11	1	17	98	72	73	13	7	1	9	11	9
peak1263	9	2	6	72	82	59	12	6	0	16	9	6
peak1264	10	0	4	180	135	111	3	1	1	7	10	7
peak1265	78	8	115	489	483	359	126	46	26	79	81	35
peak1266	37	1	64	152	81	101	119	34	18	31	33	29
peak1267	190	16	280	1579	1311	897	365	146	73	293	267	169
peak1268	11	0	13	150	103	71	12	5	7	10	10	10
peak1269	2	0	11	59	45	64	11	5	4	5	8	5
peak1270	11	1	15	80	130	75	8	2	4	10	9	7
peak1271	22	3	24	104	94	59	17	3	3	16	16	10
peak1272	86	5	98	582	551	447	56	23	11	55	59	20
peak1273	26	4	44	144	110	120	33	6	12	23	26	20
peak1274	103	11	155	1695	2214	1827	61	16	17	87	69	50
peak1275	44	0	70	161	113	120	26	4	7	15	9	1
peak1276	47	2	55	282	228	223	24	5	4	13	4	5
peak1277	121	8	137	1651	1167	1143	104	30	26	137	109	67
peak1278	57	2	52	367	270	319	148	46	26	133	88	84
peak1279	39	4	38	263	187	207	130	39	28	122	104	69
peak1280	79	6	70	919	1161	532	89	35	21	75	68	30
peak1281	94	5	104	309	299	184	69	25	17	34	42	13
peak1282	700	65	1182	2582	3455	2671	895	287	229	453	484	277
peak1283	41	4	54	199	156	160	83	22	19	58	51	29
peak1284	93	7	190	296	287	285	251	78	82	174	200	110
peak1285	105	10	178	323	270	204	223	84	68	122	114	68
peak1286	13	0	19	150	362	219	46	22	18	89	79	32
peak1287	56	4	95	510	504	511	137	39	48	188	212	108
peak1288	88	6	95	248	304	275	145	40	34	72	70	29
peak1289	72	9	106	468	703	520	140	30	36	125	113	59
peak1290	37	2	48	177	157	135	68	20	10	26	23	19
peak1291	80	7	111	180	187	153	125	35	28	60	69	33
peak1292	139	13	149	572	610	324	179	50	49	76	71	40
peak1293	21	2	36	105	169	148	35	8	6	22	19	14
peak1294	73	16	194	131	228	210	78	38	22	26	26	16
peak1295	28	4	24	90	121	66	3	1	1	1	3	2
peak1296	174	13	269	2177	1605	1675	323	81	58	502	321	246
peak1297	80	0	122	229	304	215	22	5	6	10	15	1
peak1298	110	15	155	410	625	369	27	4	9	30	37	10
peak1299	106	10	138	661	856	588	36	5	5	35	45	7
peak1300	495	34	603	3991	4255	2634	162	35	31	180	131	77
peak1301	4	0	1	80	38	27	5	0	1	2	0	2
peak1302	39	7	44	562	635	420	39	14	5	63	58	29
peak1303	40	5	40	130	112	140	33	12	5	17	18	8
peak1304	144	6	153	1499	1789	1257	148	54	27	152	142	84
peak1305	42	3	81	283	637	356	45	16	19	37	39	16
peak1306	318	32	521	353	528	350	185	67	41	53	60	35
peak1307	260	22	336	812	773	841	227	62	39	234	230	180
peak1308	168	11	232	378	348	416	120	35	36	111	114	95
peak1309	50	2	51	227	288	203	41	11	4	12	10	12
peak1310	22	1	21	152	246	138	15	3	6	14	10	12
peak1311	190	16	202	1233	1724	1243	117	33	37	90	87	45
peak1312	81	4	93	181	128	131	50	15	12	11	23	6
peak1313	5	1	33	56	170	125	3	3	0	3	3	1
peak1314	45	15	118	593	1859	957	6	2	2	16	17	11
peak1315	35	1	52	135	129	92	25	11	1	20	13	7
peak1316	31	1	34	244	157	158	25	5	4	22	9	7
peak1317	29	4	32	259	45	146	17	5	1	13	6	3
peak1318	326	36	363	4620	6054	3616	115	41	36	133	139	77
peak1319	48	4	48	199	167	144	14	7	2	7	7	4
peak1320	15	1	6	184	186	128	9	0	1	14	7	7
peak1321	462	43	575	6976	7303	5627	138	47	35	171	186	74
peak1322	247	13	393	350	140	277	24	8	3	15	6	4
peak1323	1	0	2	69	51	36	2	0	0	0	4	4
peak1324	712	106	1220	1681	1600	1638	1199	471	356	1354	1312	594
peak1325	14	1	20	352	201	166	20	5	5	20	25	6
peak1326	73	6	76	754	438	506	79	22	11	65	52	24
peak1327	21	1	17	174	112	124	17	1	3	29	15	13
peak1328	568	43	1028	2742	3749	3314	453	168	116	385	394	230
peak1329	641	37	909	571	349	430	411	117	96	188	166	104
peak1330	105	13	156	974	800	798	104	42	31	118	98	49
peak1331	114	16	196	494	560	657	124	29	36	57	49	15
peak1332	177	13	287	2513	4179	2791	200	37	41	213	209	101
peak1333	76	4	124	615	650	658	103	30	24	125	115	68
peak1334	212	28	375	1069	1431	1432	241	80	80	274	322	154
peak1335	61	6	113	190	141	216	114	25	27	53	66	30
peak1336	30	5	93	411	263	451	128	25	26	125	130	81
peak1337	132	15	252	1256	1152	1163	406	136	116	518	538	292
peak1338	105	12	192	1143	1677	1315	213	80	54	229	187	123
peak1339	201	31	351	501	398	430	487	163	96	226	189	133
peak1340	47	2	70	192	248	191	103	46	31	57	81	30
peak1341	10	1	13	113	143	102	5	1	0	2	0	2
peak1342	16	2	34	129	221	129	38	13	8	29	29	14
peak1343	26	1	28	393	516	337	50	19	13	102	59	36
peak1344	179	13	225	3600	4229	2668	308	80	43	348	333	161
peak1345	96	15	198	1011	2828	1735	35	10	3	29	18	14
peak1346	16	1	39	144	181	185	10	3	1	4	5	2
peak1347	42	4	110	181	406	244	21	4	4	10	6	6
peak1348	29	4	77	103	273	164	13	5	1	6	9	4
peak1349	146	19	344	711	273	775	163	60	22	117	113	37
peak1350	193	23	427	1651	1422	1865	267	90	52	183	163	73
peak1351	160	8	331	363	182	249	197	61	27	35	30	25
peak1352	139	9	199	453	251	440	20	7	7	11	4	6
peak1353	539	64	857	5665	5451	5775	73	32	20	90	71	41
peak1354	192	11	259	1008	418	643	37	4	7	31	20	13
peak1355	140	2	146	725	561	539	14	2	1	8	12	6
peak1356	18	4	22	94	44	59	4	1	1	1	2	0
peak1357	55	3	45	445	426	285	19	3	1	16	8	5
peak1358	52	1	41	165	127	173	11	4	2	9	6	4
peak1359	176	16	143	901	382	390	81	31	11	26	20	18
peak1360	230	19	242	2574	3444	2261	350	79	63	400	364	192
peak1361	47	4	51	1261	1140	1061	82	34	17	149	124	81
peak1362	12	3	14	209	176	134	21	7	10	28	18	8
peak1363	47	2	69	137	65	76	112	25	25	26	24	14
peak1364	65	9	83	170	86	170	121	30	33	24	31	21
peak1365	111	8	201	1217	664	630	183	45	35	155	136	99
peak1366	111	6	178	2391	3504	2654	132	35	33	199	192	103
peak1367	24	3	42	243	313	289	39	10	8	45	39	18
peak1368	84	14	135	450	607	419	118	49	34	29	51	27
peak1369	11	0	11	35	97	80	8	3	3	9	7	3
peak1370	57	1	93	194	67	122	168	52	30	64	69	39
peak1371	78	6	91	835	547	391	78	22	17	55	70	30
peak1372	43	5	87	365	264	225	98	38	18	73	57	45
peak1373	129	12	235	336	161	218	114	34	23	49	35	26
peak1374	231	16	324	783	237	522	192	63	40	87	79	63
peak1375	120	4	134	130	42	94	86	19	20	13	21	18
peak1376	85	2	112	333	103	212	69	16	16	36	31	19
peak1377	8	1	16	75	35	51	12	3	1	7	9	4
peak1378	7	0	16	121	132	116	29	10	6	23	35	20
peak1379	8	1	20	130	146	128	39	18	4	48	55	32
peak1380	6	0	19	80	75	64	30	8	3	22	23	17
peak1381	6	0	2	81	48	43	5	1	0	5	5	2
peak1382	4	0	4	99	59	33	1	0	0	2	4	2
peak1383	9	0	22	95	56	89	44	5	4	26	18	14
peak1384	45	0	50	349	325	330	74	23	15	76	61	52
peak1385	6	0	9	60	63	72	0	2	0	6	3	3
peak1386	32	0	55	318	386	296	5	1	3	11	10	11
peak1387	61	5	91	394	427	380	13	2	3	11	9	11
peak1388	111	5	153	382	308	443	23	8	7	6	9	8
peak1389	196	12	254	617	1056	635	55	19	14	52	43	20
peak1390	213	25	356	750	477	706	67	22	22	43	36	31
peak1391	162	12	247	1110	496	799	45	17	8	24	26	18
peak1392	157	22	227	390	223	235	45	14	10	19	11	11
peak1393	187	8	187	2176	1240	1170	100	22	15	102	73	64
peak1394	596	41	676	5593	3273	2989	315	78	67	323	217	145
peak1395	148	2	161	1268	832	661	67	14	16	54	37	25
peak1396	32	6	48	194	155	171	76	22	19	64	56	37
peak1397	53	4	93	136	220	160	99	23	21	36	46	22
peak1398	73	5	110	661	928	651	127	35	26	97	85	52
peak1399	3	0	12	67	48	63	13	0	1	12	12	7
peak1400	26	4	28	106	35	48	66	29	15	54	33	18
peak1401	28	0	60	605	763	602	92	29	20	133	125	63
peak1402	9	1	26	153	139	169	61	14	18	71	70	35
peak1403	40	5	68	124	84	78	63	23	27	33	19	17
peak1404	54	5	93	192	106	133	100	29	20	35	34	17
peak1405	67	4	103	631	389	500	128	34	23	65	75	36
peak1406	72	2	119	2556	1571	1845	98	35	28	223	166	101
peak1407	12	0	34	355	338	473	0	0	0	0	0	2
peak1408	16	2	22	274	274	293	1	0	0	6	2	0
peak1409	13	1	31	273	351	269	4	0	0	5	2	1
peak1410	22	2	54	316	367	396	65	19	10	83	78	42
peak1411	58	6	161	763	995	1128	119	42	31	113	140	73
peak1412	10	1	37	73	33	87	27	7	7	21	17	7
peak1413	22	3	43	496	295	430	43	11	8	51	34	18
peak1414	7	0	35	56	17	47	19	8	5	9	5	7
peak1415	19	1	25	610	483	488	39	16	12	82	62	42
peak1416	41	3	39	714	647	657	69	24	17	105	94	66
peak1417	55	8	101	514	659	439	79	28	11	47	35	26
peak1418	1	0	3	73	114	86	3	0	1	3	4	4
peak1419	20	3	34	168	115	138	18	4	4	14	16	3
peak1420	8	0	13	51	34	74	12	2	0	9	8	0
peak1421	19	1	20	128	132	78	31	5	1	33	16	8
peak1422	6	0	15	66	61	39	9	4	2	4	2	7
peak1423	2	0	10	24	2	17	75	34	13	36	28	24
peak1424	61	5	69	323	147	149	421	131	81	248	156	137
peak1425	57	4	83	321	215	294	59	25	9	45	47	21
peak1426	68	7	109	511	415	504	77	27	22	67	80	40
peak1427	5	0	2	91	43	38	2	2	0	8	2	0
peak1428	3	0	7	53	151	90	0	0	0	0	0	0
peak1429	29	3	33	133	172	161	18	2	4	14	20	2
peak1430	65	11	160	510	703	645	50	14	10	59	53	18
peak1431	23	1	35	136	208	154	11	4	6	11	11	6
peak1432	15	1	20	115	211	128	5	2	4	14	13	6
peak1433	46	7	105	537	827	636	32	5	8	34	30	16
peak1434	9	2	26	68	40	51	15	0	3	2	2	0
peak1435	5	1	40	175	348	539	5	0	0	2	1	1
peak1436	0	0	12	26	12	41	1	0	0	0	1	0
peak1437	24	5	42	178	130	149	34	12	8	25	17	7
peak1438	15	2	14	326	250	252	27	7	6	24	26	15
peak1439	94	9	90	2920	2636	2402	94	37	25	163	145	94
peak1440	45	2	67	168	159	112	26	11	5	14	13	5
peak1441	158	8	196	2155	1622	1574	80	21	17	71	65	32
peak1442	42	0	29	151	36	121	26	3	2	12	5	4
peak1443	45	4	47	541	145	100	27	7	9	7	21	7
peak1444	30	2	18	87	19	24	20	3	6	2	4	3
peak1445	29	1	13	77	18	14	17	2	3	0	4	3
peak1446	15	0	1	42	6	4	0	0	0	1	1	0
peak1447	91	8	60	564	729	622	110	38	18	94	77	53
peak1448	460	18	456	6772	6963	4869	102	17	29	132	107	64
peak1449	151	11	147	2299	2567	1847	38	12	5	55	35	23
peak1450	99	6	86	875	1019	695	12	6	4	24	12	8
peak1451	70	10	102	169	176	184	120	37	28	37	31	26
peak1452	135	19	201	777	701	697	195	55	39	102	95	57
peak1453	225	10	217	5083	3544	2404	205	61	36	283	253	134
peak1454	38	3	34	111	20	40	59	18	5	20	27	7
peak1455	191	14	193	3641	2826	2623	170	46	50	215	184	85
peak1456	99	13	231	308	359	388	37	13	11	20	12	15
peak1457	352	38	609	6588	5412	6515	154	59	41	232	179	92
peak1458	38	6	78	309	217	263	63	21	8	49	31	34
peak1459	12	0	19	69	46	83	20	4	2	19	13	6
peak1460	17	1	37	128	81	152	29	8	2	40	35	17
peak1461	18	0	23	70	49	57	32	10	6	24	25	18
peak1462	14	2	28	120	69	97	26	5	2	15	22	8
peak1463	18	1	30	62	29	31	14	8	3	13	12	5
peak1464	27	5	45	165	99	92	35	13	11	41	20	10
peak1465	10	0	18	58	32	55	12	1	2	4	1	4
peak1466	51	2	67	677	544	663	45	11	12	36	29	28
peak1467	18	0	20	72	66	46	11	3	3	7	8	4
peak1468	42	2	52	174	119	139	27	11	4	21	14	17
peak1469	832	69	996	4084	7327	4552	333	95	103	172	193	99
peak1470	309	27	379	585	781	593	150	52	38	32	31	16
peak1471	103	17	199	393	544	515	152	49	31	121	175	64
peak1472	32	6	46	58	19	29	45	15	15	8	12	2
peak1473	61	2	86	1010	740	991	67	31	21	65	51	21
peak1474	9	0	5	36	82	48	7	2	2	3	8	5
peak1475	19	2	22	212	475	353	10	3	1	17	25	12
peak1476	8	0	10	105	202	100	5	1	1	7	8	5
peak1477	11	2	13	57	137	93	4	1	1	8	7	6
peak1478	20	1	26	69	89	75	44	18	14	35	31	13
peak1479	156	15	215	1033	1728	1255	224	76	54	202	207	91
peak1480	98	5	141	1597	2042	2099	68	26	12	74	87	52
peak1481	21	0	28	44	37	46	13	1	1	2	4	3
peak1482	71	6	86	153	504	352	43	10	10	31	34	18
peak1483	343	16	471	6591	12339	7708	345	125	65	502	454	256
peak1484	278	34	518	497	499	489	499	172	118	163	188	111
peak1485	13	1	18	69	90	79	2	0	0	0	5	2
peak1486	31	6	59	264	259	274	10	1	1	2	5	1
peak1487	11	1	41	183	212	193	9	0	0	2	5	3
peak1488	11	2	77	105	754	570	23	5	3	14	14	5
peak1489	9	1	10	86	207	247	4	1	0	3	5	3
peak1490	271	37	543	398	410	469	69	15	20	13	14	7
peak1491	264	29	375	248	182	287	85	15	18	35	52	12
peak1492	156	12	243	547	345	528	50	11	7	26	42	9
peak1493	144	8	194	811	730	765	40	7	3	24	29	18
peak1494	1039	117	1699	10106	9794	10071	226	58	64	218	199	91
peak1495	10	0	12	102	50	63	2	1	0	2	1	2
peak1496	6	0	5	91	62	34	1	0	0	1	1	0
peak1497	20	4	22	62	35	39	22	5	1	14	10	9
peak1498	70	4	58	456	252	223	59	16	11	39	23	24
peak1499	261	22	364	560	406	455	445	130	82	147	122	74
peak1500	578	65	884	4048	5362	4538	907	289	166	849	859	488
peak1501	11	1	31	53	61	96	24	5	6	11	11	6
peak1502	5	1	26	186	224	225	20	1	2	15	18	7
peak1503	67	4	98	1863	1809	1851	86	24	18	151	125	69
peak1504	16	0	58	90	174	189	49	19	11	41	20	10
peak1505	85	3	89	1503	942	1204	85	21	14	91	80	58
peak1506	27	0	47	95	42	72	35	7	7	8	14	10
peak1507	31	5	39	121	47	48	19	4	2	5	4	5
peak1508	111	7	121	1269	1404	897	99	20	13	93	59	47
peak1509	6	1	2	137	63	109	13	4	2	21	6	12
peak1510	9	0	16	299	129	214	15	7	1	27	14	12
peak1511	35	1	47	78	37	39	235	63	44	93	70	54
peak1512	62	3	89	200	85	123	64	18	7	54	30	25
peak1513	74	5	88	124	46	88	65	16	6	45	34	23
peak1514	50	1	50	33	5	19	39	9	9	26	30	11
peak1515	11	1	12	78	47	80	15	5	6	19	13	7
peak1516	8	1	20	61	19	28	14	7	0	11	13	6
peak1517	7	1	15	82	24	36	12	4	0	17	11	7
peak1518	12	1	10	111	52	43	17	7	2	18	16	11
peak1519	1080	86	1126	4137	2999	2002	36	13	11	20	16	11
peak1520	6	2	19	132	166	184	111	38	36	208	163	129
peak1521	24	0	33	91	40	43	67	23	14	41	28	22
peak1522	24	1	16	63	61	67	54	21	8	49	31	27
peak1523	16	1	23	139	118	131	79	25	13	56	54	35
peak1524	115	6	134	585	210	318	178	52	35	84	53	31
peak1525	84	12	121	373	399	441	126	47	26	118	96	79
peak1526	75	6	87	220	107	110	79	25	17	18	29	17
peak1527	30	1	41	413	320	401	18	5	2	14	7	2
peak1528	5	2	35	196	237	301	21	3	0	13	11	3
peak1529	31	0	53	977	971	1165	42	16	11	83	60	61
peak1530	8	0	13	66	35	60	6	3	2	12	8	2
peak1531	11	0	16	80	50	83	13	7	3	7	9	5
peak1532	11	0	20	263	237	266	25	6	5	50	34	18
peak1533	252	11	424	570	210	445	116	27	32	28	33	19
peak1534	177	8	239	861	403	577	67	17	12	25	28	21
peak1535	13	1	29	179	413	452	5	2	0	1	1	0
peak1536	43	4	51	152	121	112	41	17	10	23	23	9
peak1537	248	19	343	4260	3942	3940	374	110	80	508	397	284
peak1538	10	1	16	186	311	321	27	11	12	38	33	19
peak1539	5	0	6	77	67	71	6	5	0	6	8	4
peak1540	4	0	8	130	119	122	15	3	3	14	16	9
peak1541	1	0	6	91	60	65	13	3	5	11	10	4
peak1542	19	1	45	109	96	90	21	9	4	29	10	8
peak1543	118	10	162	1187	2149	1896	72	13	15	98	104	42
peak1544	54	5	53	93	77	112	46	10	11	8	8	5
peak1545	89	7	143	988	534	608	87	21	17	80	94	57
peak1546	222	15	329	2127	1444	1589	194	52	45	194	169	98
peak1547	129	10	175	542	431	367	113	17	20	61	47	24
peak1548	36	0	38	127	39	75	33	8	7	18	14	7
peak1549	34	2	35	134	28	89	32	7	10	28	23	14
peak1550	25	1	25	143	80	135	20	5	3	16	12	8
peak1551	85	4	132	2540	1384	1759	86	26	18	118	88	43
peak1552	377	62	745	1705	3705	2270	169	74	45	83	131	45
peak1553	175	31	426	1473	2375	3918	71	19	16	105	79	26
peak1554	503	49	807	1197	1351	1245	232	68	62	77	82	41
peak1555	3	0	5	71	19	31	2	1	0	4	1	0
peak1556	85	3	72	848	1179	532	7	6	3	13	12	5
peak1557	83	4	80	325	292	187	13	5	5	9	12	9
peak1558	46	4	39	109	89	57	8	1	1	5	4	1
peak1559	133	7	119	743	492	349	26	6	9	19	16	7
peak1560	101	9	81	387	199	184	15	4	5	10	11	5
peak1561	143	6	103	1549	1305	778	27	9	5	20	17	7
peak1562	89	8	67	334	151	120	11	4	5	4	6	4
peak1563	110	8	83	1415	1261	777	21	9	3	21	18	11
peak1564	78	4	54	279	129	141	5	6	1	7	2	6
peak1565	195	7	144	1157	553	518	15	1	3	12	9	5
peak1566	183	16	265	1902	1834	1760	203	57	46	240	218	109
peak1567	19	2	24	137	122	112	43	5	7	17	14	14
peak1568	21	1	20	200	199	123	27	6	11	49	32	18
peak1569	6	1	13	68	32	38	16	3	2	12	13	9
peak1570	15	1	24	292	195	189	24	3	7	43	17	20
peak1571	78	11	123	148	145	142	40	18	20	22	27	11
peak1572	23	4	25	72	47	61	15	3	1	9	5	5
peak1573	53	6	109	200	359	300	0	1	0	1	0	0
peak1574	67	9	164	561	1184	797	4	0	1	3	4	0
peak1575	47	4	83	814	1180	1038	7	0	0	0	1	3
peak1576	70	7	165	376	537	614	6	0	1	4	3	1
peak1577	73	7	136	157	35	112	245	91	63	71	83	33
peak1578	71	8	154	181	50	157	251	78	60	69	68	43
peak1579	252	22	465	4962	2468	3089	840	266	186	790	530	450
peak1580	61	9	62	8	2	8	368	139	97	82	122	52
peak1581	65	10	66	1255	655	773	82	22	17	68	64	39
peak1582	69	6	54	460	259	234	76	14	29	46	63	26
peak1583	35	3	25	74	48	33	41	7	7	15	16	7
peak1584	35	0	30	89	61	52	37	5	12	15	20	8
peak1585	113	8	144	1025	952	886	126	54	26	89	111	59
peak1586	91	10	174	360	276	286	125	51	37	85	82	51
peak1587	36	4	67	79	30	42	70	21	19	37	44	20
peak1588	147	13	189	389	148	247	196	73	57	84	86	48
peak1589	5	0	5	63	74	47	6	1	0	4	4	4
peak1590	12	4	31	50	63	101	28	5	6	14	25	7
peak1591	28	2	56	234	455	379	62	15	11	59	72	29
peak1592	1377	68	975	5380	3471	3422	119	35	23	78	97	45
peak1593	260	25	467	1199	1373	1261	5	2	0	4	4	8
peak1594	440	31	630	1273	1464	1717	4	2	0	3	2	2
peak1595	702	66	996	2719	2112	3023	14	0	1	5	1	4
peak1596	865	89	1185	4979	6645	6304	9	1	3	4	4	5
peak1597	60	1	42	126	82	115	0	0	0	0	0	1
peak1598	543	47	662	8056	8584	4948	95	27	20	76	74	41
peak1599	534	36	545	5769	3312	3474	73	28	21	98	83	32
peak1600	167	8	164	270	256	139	21	7	3	9	7	4
peak1601	99	11	128	194	267	231	36	9	6	11	6	6
peak1602	143	11	216	2139	2049	1870	57	14	8	48	35	35
peak1603	88	11	137	564	355	388	29	9	6	17	19	13
peak1604	123	7	192	1175	694	1001	40	10	5	25	18	11
peak1605	85	4	121	603	684	499	24	5	7	21	12	6
peak1606	143	8	210	695	266	345	81	20	20	53	38	24
peak1607	75	2	93	1068	880	477	30	16	4	32	27	14
peak1608	74	9	104	368	189	195	37	16	4	13	16	7
peak1609	155	10	167	1449	660	697	59	18	8	46	26	28
peak1610	42	2	63	861	1643	1066	19	1	5	50	43	16
peak1611	8	2	23	236	493	317	3	0	1	3	4	4
peak1612	7	0	9	43	86	58	3	1	1	1	0	0
peak1613	46	2	48	946	687	545	59	10	14	87	49	34
peak1614	140	10	122	1399	1049	852	154	38	30	132	115	72
peak1615	155	8	136	1234	990	860	135	48	38	108	112	48
peak1616	28	0	27	892	601	484	15	10	2	24	19	15
peak1617	7	0	12	265	259	232	13	3	4	39	19	8
peak1618	23	3	73	306	209	282	71	22	14	83	58	32
peak1619	19	1	24	105	83	113	48	14	7	42	30	8
peak1620	28	2	39	452	386	379	30	14	13	44	48	24
peak1621	36	8	60	902	1157	957	62	19	13	71	66	29
peak1622	39	2	42	215	444	320	29	10	9	39	33	18
peak1623	22	1	36	37	96	100	20	7	5	16	13	9
peak1624	10	1	13	196	405	239	40	13	10	56	56	23
peak1625	15	0	12	131	107	77	18	6	2	6	6	4
peak1626	14	1	8	133	129	91	7	4	2	15	12	3
peak1627	14	3	12	188	308	139	18	5	2	5	8	4
peak1628	78	2	38	880	399	470	34	12	10	17	18	16
peak1629	22	1	23	197	76	127	17	7	3	7	5	9
peak1630	109	10	110	1408	711	703	70	27	17	87	56	40
peak1631	0	0	4	64	76	61	0	0	0	5	0	0
peak1632	8	1	7	82	116	100	7	2	1	9	6	5
peak1633	70	5	92	175	104	110	45	10	8	17	10	10
peak1634	110	9	136	768	505	457	142	32	22	98	73	44
peak1635	130	7	176	591	340	423	157	40	29	148	129	93
peak1636	206	13	293	541	241	495	226	64	38	192	166	118
peak1637	71	5	135	232	86	158	104	38	13	94	75	67
peak1638	94	4	153	202	111	192	128	40	17	87	76	49
peak1639	57	8	76	648	784	641	109	51	24	132	109	80
peak1640	46	4	84	138	79	118	62	40	17	27	27	23
peak1641	69	6	70	230	362	204	61	13	13	27	22	12
peak1642	213	15	231	1755	1975	1530	149	40	41	119	125	68
peak1643	16	4	42	77	118	104	30	5	9	21	32	15
peak1644	52	4	90	829	2032	1461	3	1	0	3	1	2
peak1645	3	0	6	60	141	55	6	3	6	18	13	4
peak1646	45	4	66	267	266	214	25	7	6	10	9	5
peak1647	47	5	48	105	145	126	18	7	4	10	8	5
peak1648	63	6	78	256	202	189	23	9	4	18	13	4
peak1649	50	9	144	174	353	259	7	0	0	3	0	0
peak1650	5	0	9	66	101	112	7	2	0	10	8	4
peak1651	147	14	272	2805	2518	2628	166	31	34	217	184	104
peak1652	113	15	126	577	291	404	78	29	26	35	36	20
peak1653	610	46	645	10389	14849	9205	344	112	91	457	474	244
peak1654	16	1	16	167	147	117	76	21	13	85	74	47
peak1655	20	2	20	241	197	167	96	30	18	83	79	38
peak1656	34	2	52	153	57	147	228	59	50	92	58	41
peak1657	82	7	135	93	40	85	869	331	233	356	364	242
peak1658	0	0	11	22	130	72	2	0	0	1	0	0
peak1659	18	4	15	57	35	34	6	3	1	2	4	3
peak1660	45	5	55	414	358	192	20	4	2	12	10	6
peak1661	13	1	18	107	76	50	7	1	1	2	1	1
peak1662	65	4	40	788	708	576	21	3	4	20	24	11
peak1663	95	6	100	1583	1452	978	50	17	9	26	40	21
peak1664	39	6	35	99	78	53	25	6	9	6	5	2
peak1665	138	16	175	1661	1888	1492	90	32	34	104	108	54
peak1666	81	6	92	552	569	397	54	14	21	42	39	23
peak1667	93	12	86	1170	1340	874	55	23	15	89	82	38
peak1668	87	7	61	1045	1147	571	9	3	1	21	13	6
peak1669	36	2	46	38	16	25	70	25	8	29	24	24
peak1670	61	6	95	661	404	451	119	25	27	72	75	34
peak1671	4	0	3	67	50	44	1	1	1	4	4	4
peak1672	2	0	2	61	19	34	2	2	0	6	2	1
peak1673	23	1	26	141	74	88	20	2	4	17	9	5
peak1674	51	3	45	524	219	304	19	7	3	39	25	15
peak1675	21	1	22	81	19	56	10	3	4	5	2	1
peak1676	52	3	78	1032	657	582	31	12	4	37	32	25
peak1677	4	1	8	43	119	96	40	11	10	38	36	22
peak1678	5	0	12	25	44	48	36	12	10	16	11	17
peak1679	4	0	12	132	191	225	47	11	12	84	45	41
peak1680	8	0	14	38	35	53	6	2	1	3	1	4
peak1681	20	3	22	105	132	155	13	4	3	2	6	4
peak1682	24	3	37	161	180	193	2	0	0	3	1	4
peak1683	59	6	73	805	1203	889	5	1	2	4	3	4
peak1684	25	1	42	327	239	247	61	16	19	82	57	24
peak1685	40	4	98	1069	1625	1373	68	20	10	136	119	61
peak1686	33	9	86	292	219	293	63	19	13	61	57	25
peak1687	300	18	278	5678	2951	3097	162	56	34	254	208	118
peak1688	109	3	121	817	444	329	86	25	13	37	33	24
peak1689	93	8	98	367	310	215	45	11	16	32	33	22
peak1690	31	3	46	188	73	121	52	13	11	19	21	10
peak1691	35	5	40	421	220	266	141	26	23	135	93	69
peak1692	86	2	41	470	185	126	128	46	40	96	89	57
peak1693	18	1	5	138	15	29	39	2	8	29	27	13
peak1694	8	4	20	18	21	45	43	9	11	36	34	18
peak1695	21	1	44	68	85	110	92	43	28	47	65	30
peak1696	24	2	47	163	220	204	102	43	36	110	102	60
peak1697	23	2	33	416	251	290	143	53	25	103	113	52
peak1698	52	5	48	175	308	188	17	3	7	4	6	4
peak1699	242	12	296	702	501	424	115	29	44	65	54	47
peak1700	516	35	670	1410	923	917	216	51	61	116	122	61
peak1701	33	4	49	439	684	447	68	22	19	92	87	61
peak1702	15	1	21	138	158	129	34	11	6	37	36	34
peak1703	3	0	1	102	191	143	2	1	0	1	2	2
peak1704	33	2	33	281	130	178	105	38	27	70	82	52
peak1705	33	4	47	198	117	114	29	14	7	23	16	7
peak1706	12	2	14	67	50	52	25	8	5	33	32	12
peak1707	208	19	474	2747	2767	3224	293	89	65	320	244	161
peak1708	79	7	114	257	203	247	64	18	14	41	26	28
peak1709	5	0	11	124	151	150	13	5	1	16	14	7
peak1710	140	15	168	734	1072	624	67	13	12	41	39	14
peak1711	299	24	345	1289	814	914	145	46	20	86	67	38
peak1712	34	1	45	276	226	198	40	10	11	37	18	11
peak1713	16	0	21	72	62	54	16	6	3	6	9	5
peak1714	17	0	25	185	129	130	28	4	4	25	21	5
peak1715	26	3	47	335	187	218	65	12	7	42	35	16
peak1716	33	2	47	228	277	209	40	10	10	23	32	13
peak1717	23	1	49	507	569	441	37	10	7	42	50	16
peak1718	13	0	17	89	84	101	22	1	5	8	12	5
peak1719	50	3	50	555	694	501	56	8	12	42	53	20
peak1720	25	3	28	206	127	134	35	7	2	27	26	10
peak1721	40	3	38	437	326	313	42	8	7	41	25	18
peak1722	7	0	8	121	77	71	6	2	5	6	8	4
peak1723	26	0	24	100	74	88	16	6	1	11	8	5
peak1724	38	0	38	359	454	255	20	10	4	33	21	8
peak1725	10	0	28	149	120	168	7	5	2	9	9	6
peak1726	18	0	27	55	43	42	2	4	2	2	2	1
peak1727	40	1	93	511	739	515	6	5	6	8	9	8
peak1728	21	1	53	112	148	96	11	2	1	5	4	3
peak1729	35	2	91	128	45	97	70	27	19	30	38	12
peak1730	97	3	164	713	371	515	153	52	33	118	102	48
peak1731	24	3	30	431	451	432	19	8	9	15	18	14
peak1732	7	0	5	121	110	90	12	2	2	5	5	6
peak1733	54	7	79	1134	901	934	87	20	13	164	102	79
peak1734	58	3	73	537	533	447	88	26	25	109	105	60
peak1735	51	1	64	314	193	278	114	36	26	101	98	60
peak1736	60	2	80	277	147	217	116	24	33	110	74	52
peak1737	66	3	91	594	334	449	113	29	24	94	69	59
peak1738	19	0	9	156	87	81	7	1	1	9	5	5
peak1739	54	6	56	314	187	169	24	4	6	15	14	3
peak1740	57	5	71	1468	880	735	40	6	2	48	21	18
peak1741	109	3	149	266	118	111	182	51	35	48	44	23
peak1742	371	17	486	1237	571	1140	432	104	69	296	254	175
peak1743	0	1	19	84	161	175	26	4	7	41	42	25
peak1744	20	1	17	73	109	62	14	3	1	7	13	2
peak1745	49	2	35	461	927	378	28	5	3	35	41	16
peak1746	36	3	42	172	127	127	29	3	3	12	14	5
peak1747	19	1	22	213	200	166	12	8	2	6	12	7
peak1748	36	3	79	522	330	329	125	23	21	73	74	38
peak1749	14	0	12	81	38	48	40	9	3	23	18	16
peak1750	29	0	41	186	124	126	77	18	17	27	36	21
peak1751	72	4	110	1083	833	868	164	45	31	192	168	93
peak1752	42	1	72	32	13	37	88	23	13	60	59	27
peak1753	78	7	101	395	264	319	86	31	19	64	56	29
peak1754	15	1	44	120	47	85	17	6	3	12	15	4
peak1755	20	3	27	163	187	139	7	2	2	11	5	1
peak1756	13	5	32	459	391	460	33	9	4	71	42	29
peak1757	7	0	15	154	185	128	21	8	6	33	17	17
peak1758	18	0	10	167	87	116	27	11	7	28	25	16
peak1759	15	1	12	445	299	264	29	5	5	53	38	25
peak1760	3	0	3	92	52	43	1	0	0	3	0	1
peak1761	238	9	473	1139	726	779	141	55	33	51	36	26
peak1762	54	4	79	184	74	158	83	28	17	33	45	16
peak1763	77	2	109	2007	1268	1468	150	55	33	208	182	110
peak1764	49	1	56	403	128	303	114	32	24	56	51	41
peak1765	132	5	179	734	526	807	244	57	55	204	201	98
peak1766	60	4	83	153	60	162	121	20	33	57	43	20
peak1767	32	4	54	183	95	204	77	26	24	32	34	20
peak1768	145	9	194	2132	2104	2218	257	73	61	380	349	175
peak1769	38	1	58	174	87	156	94	20	16	36	22	9
peak1770	292	28	660	2225	2330	3249	325	108	108	433	473	252
peak1771	346	28	651	3761	3837	4598	416	110	92	348	317	179
peak1772	397	31	734	1438	541	1234	444	130	103	120	124	56
peak1773	546	47	973	8656	5927	7815	525	194	123	607	547	318
peak1774	6	0	5	86	38	37	1	0	1	2	5	1
peak1775	93	9	134	178	90	113	259	79	46	47	40	32
peak1776	258	27	355	6467	6237	6260	323	94	66	490	389	239
peak1777	93	13	132	711	462	738	138	32	30	70	60	48
peak1778	141	14	256	444	870	580	192	39	49	135	121	48
peak1779	4	0	9	22	59	60	9	3	3	7	9	5
peak1780	37	4	48	342	886	468	42	9	13	39	55	31
peak1781	26	6	34	124	195	156	14	10	3	5	8	4
peak1782	65	7	79	894	1554	1024	41	16	7	47	62	26
peak1783	27	3	44	85	64	58	20	4	8	4	5	3
peak1784	7	0	6	169	100	72	5	0	1	4	6	4
peak1785	143	10	357	2424	2200	2893	173	44	22	222	199	124
peak1786	26	3	59	906	698	933	48	10	5	85	50	41
peak1787	44	4	83	389	198	370	53	9	4	50	31	18
peak1788	178	18	392	1538	2673	1862	182	38	37	195	139	102
peak1789	31	2	63	104	90	116	39	7	9	30	14	13
peak1790	11	0	13	60	31	45	1	1	2	4	3	0
peak1791	50	4	52	124	112	92	22	8	8	3	8	5
peak1792	70	5	85	109	90	71	147	43	33	72	68	42
peak1793	47	4	60	1864	2089	1465	114	26	19	281	161	99
peak1794	77	4	65	2234	1974	1561	186	41	34	390	252	182
peak1795	25	2	34	97	58	72	79	17	17	42	48	22
peak1796	179	12	266	1979	1419	1482	161	48	46	179	125	83
peak1797	144	14	180	2617	2059	1872	181	42	26	256	181	118
peak1798	70	7	120	391	205	289	111	25	16	64	54	34
peak1799	74	3	93	287	227	203	109	28	23	120	91	46
peak1800	50	1	54	152	124	114	65	14	13	79	50	30
peak1801	4	0	8	62	41	58	26	8	3	41	23	20
peak1802	40	1	60	56	39	52	71	29	15	60	71	34
peak1803	12	0	13	261	445	227	20	3	6	67	54	22
peak1804	9	0	8	73	135	67	7	3	6	13	18	11
peak1805	16	1	11	148	252	141	26	1	6	32	23	15
peak1806	2	0	11	87	141	69	7	4	3	8	32	12
peak1807	99	7	118	790	520	547	152	52	33	116	121	73
peak1808	126	10	180	861	649	738	119	35	38	98	65	45
peak1809	39	5	53	78	45	42	36	5	9	7	6	6
peak1810	187	14	232	1659	1282	1180	182	41	36	145	95	57
peak1811	23	1	30	112	59	101	40	8	4	13	8	3
peak1812	22	0	36	243	112	122	46	6	9	51	38	31
peak1813	32	2	50	162	53	93	62	16	12	49	39	28
peak1814	51	3	76	528	928	415	49	25	9	64	57	33
peak1815	36	1	57	193	320	201	42	8	10	60	61	24
peak1816	2	0	1	56	61	36	5	2	1	20	8	8
peak1817	38	2	47	211	390	178	41	11	10	35	36	18
peak1818	37	4	65	79	194	97	98	31	30	29	35	13
peak1819	31	1	52	91	89	72	99	26	21	36	42	26
peak1820	107	12	135	890	1626	995	196	75	49	142	161	65
peak1821	18	1	22	162	164	90	63	17	16	65	61	16
peak1822	537	62	937	291	295	364	1169	394	338	262	374	177
peak1823	19	0	29	96	176	114	17	6	3	15	19	6
peak1824	6	0	3	51	57	71	7	5	0	7	8	2
peak1825	4	0	5	61	82	60	2	4	2	3	5	5
peak1826	25	2	27	206	501	241	15	5	2	12	14	3
peak1827	126	10	97	442	699	368	106	24	28	78	77	38
peak1828	20	1	34	109	245	124	75	30	15	69	58	35
peak1829	242	38	382	593	997	571	119	44	28	56	54	22
peak1830	21	0	63	1098	1226	1235	31	6	2	44	46	30
peak1831	24	1	48	192	141	256	20	4	4	20	12	15
peak1832	30	1	52	636	277	430	27	8	7	17	24	15
peak1833	159	18	213	3054	4311	3488	176	53	41	351	329	154
peak1834	112	14	175	688	662	785	174	61	48	141	114	73
peak1835	36	3	30	131	213	105	46	14	24	18	23	16
peak1836	26	4	25	116	119	93	47	8	11	25	19	17
peak1837	72	10	89	781	1023	731	104	27	29	148	123	80
peak1838	14	1	26	95	122	90	21	8	8	23	18	8
peak1839	19	1	28	250	237	128	30	10	10	37	27	14
peak1840	71	5	117	329	494	330	42	16	7	25	17	6
peak1841	634	85	1083	7058	11454	8584	250	88	70	250	244	145
peak1842	8	2	18	294	578	361	21	8	6	45	58	31
peak1843	45	6	113	326	1005	817	73	26	22	83	88	35
peak1844	346	39	471	864	1017	1017	91	25	22	56	71	25
peak1845	275	32	416	654	757	768	54	19	19	36	30	14
peak1846	651	64	1017	1831	2649	1618	221	84	58	126	138	56
peak1847	37	1	39	399	159	250	71	30	10	60	63	44
peak1848	75	6	139	668	1299	883	208	66	63	164	204	79
peak1849	33	0	44	83	157	115	66	16	11	24	30	15
peak1850	67	1	93	276	199	159	100	23	25	62	65	33
peak1851	202	11	178	3288	3091	2327	159	44	52	303	277	120
peak1852	39	3	48	355	403	300	36	13	12	45	42	16
peak1853	6	1	15	79	20	45	22	14	5	19	14	8
peak1854	30	6	44	317	222	232	80	34	17	95	67	50
peak1855	56	3	105	595	337	465	100	27	19	78	59	39
peak1856	62	8	130	146	223	145	88	32	26	44	32	24
peak1857	39	4	60	88	197	116	51	9	8	27	31	5
peak1858	38	4	42	43	89	102	18	8	2	17	17	5
peak1859	59	8	80	190	121	123	103	32	15	33	40	20
peak1860	16	2	24	92	105	107	41	7	7	37	35	21
peak1861	2	0	17	96	107	119	29	8	2	15	17	9
peak1862	9	1	11	59	47	51	13	6	2	15	12	5
peak1863	16	0	23	149	134	151	7	0	1	3	8	4
peak1864	7	3	7	91	43	67	2	0	1	2	0	1
peak1865	18	3	26	399	703	474	16	4	5	21	28	12
peak1866	16	1	31	129	208	183	17	4	2	15	14	9
peak1867	2	1	1	117	69	69	24	12	5	47	39	18
peak1868	1	0	4	24	44	76	4	0	0	4	1	4
peak1869	39	4	45	248	102	123	93	24	23	42	45	39
peak1870	21	4	62	138	87	134	142	48	33	65	78	42
peak1871	30	2	70	265	160	241	203	62	36	113	98	60
peak1872	186	22	274	5076	12486	5701	151	45	31	240	225	135
peak1873	55	7	79	97	149	198	32	14	9	16	25	11
peak1874	7	0	10	70	35	34	0	2	2	2	4	2
peak1875	58	5	79	848	435	675	144	28	27	133	89	70
peak1876	50	5	65	255	115	192	111	24	16	52	49	30
peak1877	42	1	57	351	320	309	137	36	23	133	124	66
peak1878	58	6	84	443	211	276	42	18	10	26	31	14
peak1879	39	0	39	173	44	87	25	12	8	13	16	5
peak1880	92	7	95	1383	856	912	87	21	11	106	77	50
peak1881	35	0	30	206	49	106	28	3	6	35	18	10
peak1882	14	0	20	107	27	52	16	6	4	21	14	10
peak1883	76	10	172	687	470	716	146	49	29	161	115	82
peak1884	2	0	8	81	91	63	6	3	2	5	9	2
peak1885	90	6	158	673	430	534	134	44	26	68	73	49
peak1886	39	3	74	218	357	258	40	11	8	44	28	21
peak1887	26	2	38	88	46	56	19	3	4	7	8	7
peak1888	20	3	27	342	259	171	13	4	0	11	5	2
peak1889	22	6	36	200	181	137	19	7	4	18	14	9
peak1890	21	1	35	112	102	106	19	2	4	11	8	11
peak1891	44	7	101	467	491	489	43	12	7	43	32	13
peak1892	23	3	52	249	195	239	45	6	10	36	32	12
peak1893	2	0	0	43	37	20	0	0	0	0	0	0
peak1894	210	25	253	525	295	353	27	8	4	19	12	3
peak1895	137	7	171	299	209	208	30	7	1	7	6	6
peak1896	42	1	41	95	41	53	36	10	6	20	15	10
peak1897	8	0	15	411	136	170	64	24	9	111	79	58
peak1898	5	0	13	136	43	54	64	23	7	50	42	36
peak1899	72	5	120	327	172	193	113	31	26	42	30	7
peak1900	151	11	190	1155	621	839	54	16	21	59	55	22
peak1901	61	5	92	219	81	158	74	16	18	19	18	3
peak1902	10	2	19	84	59	48	9	2	1	1	4	2
peak1903	57	6	69	1164	917	810	55	16	5	58	44	26
peak1904	30	3	43	88	44	50	20	9	5	11	12	1
peak1905	37	2	39	270	111	136	27	9	3	29	21	11
peak1906	14	2	17	311	250	234	4	1	1	10	8	4
peak1907	11	2	22	43	122	113	6	2	0	2	4	1
peak1908	104	11	99	917	2657	1245	28	2	8	16	21	5
peak1909	37	3	56	267	400	263	7	1	0	7	7	4
peak1910	3	0	2	100	26	27	0	0	0	0	0	0
peak1911	7	2	27	107	67	83	1	1	1	0	1	0
peak1912	60	2	37	146	21	49	1	0	0	2	2	0
peak1913	199	8	142	1383	780	615	2	0	0	6	6	2
peak1914	68	5	54	188	151	95	1	0	1	0	0	0
peak1915	81	4	58	204	171	94	1	1	0	0	1	0
peak1916	60	2	49	330	237	178	2	0	1	2	4	0
peak1917	184	12	230	2266	806	1189	20	5	1	8	9	12
peak1918	104	13	197	2339	1955	2377	174	50	29	227	161	101
peak1919	102	5	105	428	163	229	68	18	8	23	28	12
peak1920	16	0	19	85	42	34	15	3	1	5	6	2
peak1921	120	7	156	931	585	782	104	13	28	63	74	44
peak1922	14	1	30	479	223	288	13	4	8	39	21	17
peak1923	38	1	38	776	382	546	29	3	8	60	39	27
peak1924	25	4	60	94	44	73	32	12	12	15	11	9
peak1925	15	1	24	137	99	98	15	5	7	17	7	6
peak1926	31	3	41	126	80	88	27	5	7	8	16	3
peak1927	16	0	13	101	101	102	17	2	5	15	20	10
peak1928	20	5	26	141	185	150	28	8	7	24	22	20
peak1929	94	2	133	270	241	280	53	16	14	33	27	21
peak1930	58	9	96	374	320	275	40	18	7	10	18	7
peak1931	59	6	120	253	214	170	39	9	11	26	22	4
peak1932	1	0	0	45	50	53	4	0	0	3	1	5
peak1933	2	0	3	31	32	24	19	6	1	33	28	13
peak1934	30	5	72	636	1538	1105	250	85	40	503	408	230
peak1935	44	3	57	253	99	145	113	28	13	64	52	37
peak1936	29	1	56	120	35	62	94	20	11	31	37	20
peak1937	25	1	48	181	121	233	33	9	9	8	16	8
peak1938	130	16	263	1820	1757	2498	142	35	29	117	132	49
peak1939	199	19	262	588	218	458	205	58	50	157	127	77
peak1940	217	16	267	494	220	367	276	84	51	174	151	96
peak1941	616	39	946	1551	2705	2869	600	139	128	484	432	243
peak1942	510	91	1226	993	1841	1693	499	167	153	342	435	159
peak1943	3	1	5	64	68	60	4	1	0	8	10	2
peak1944	25	3	18	148	83	71	2	2	1	8	2	0
peak1945	49	2	31	214	172	90	6	1	2	2	3	1
peak1946	35	2	31	72	58	25	8	0	1	2	1	0
peak1947	30	0	21	175	109	51	2	1	1	2	2	0
peak1948	82	3	55	2483	1490	1143	12	2	0	15	11	9
peak1949	67	1	86	337	195	187	158	46	26	87	51	40
peak1950	116	10	130	570	553	374	59	12	17	38	43	20
peak1951	312	13	379	4468	3987	3523	134	37	32	163	169	74
peak1952	66	4	80	574	492	565	28	13	6	30	33	16
peak1953	173	19	174	2755	2265	2437	71	37	8	82	96	48
peak1954	67	3	68	353	156	195	83	45	18	63	46	25
peak1955	10	1	12	158	104	110	31	10	2	25	22	10
peak1956	44	0	70	689	303	443	77	30	13	97	65	32
peak1957	25	1	28	475	214	346	135	32	26	171	153	97
peak1958	37	2	45	732	484	625	79	24	17	97	87	45
peak1959	19	2	20	401	207	228	55	18	10	76	69	28
peak1960	55	2	75	1475	579	824	249	75	54	340	297	186
peak1961	43	0	39	141	154	133	30	9	4	24	27	5
peak1962	137	12	207	2402	5360	2966	119	27	34	173	194	85
peak1963	3	0	3	38	70	51	2	0	0	7	6	3
peak1964	24	0	21	59	134	62	15	7	4	4	9	3
peak1965	8	1	7	69	144	112	7	2	0	15	13	6
peak1966	128	9	109	488	497	371	109	28	28	60	64	24
peak1967	163	14	176	1822	3464	1791	171	44	43	101	144	56
peak1968	72	3	85	223	321	227	59	11	19	22	36	9
peak1969	94	4	103	350	455	241	84	32	26	37	47	24
peak1970	31	4	47	112	159	111	51	20	13	28	17	17
peak1971	73	10	120	269	452	310	77	28	24	38	38	19
peak1972	151	12	216	875	1482	1190	179	53	57	140	194	103
peak1973	7	0	16	81	46	36	28	6	10	20	20	14
peak1974	13	1	16	280	450	360	26	5	3	29	30	14
peak1975	33	8	80	937	1401	1299	65	22	10	120	112	62
peak1976	0	0	0	76	21	36	6	1	0	14	4	4
peak1977	132	8	166	381	201	324	74	30	15	73	76	46
peak1978	69	1	121	626	331	535	66	20	16	87	88	41
peak1979	88	11	103	953	895	780	50	15	6	64	54	30
peak1980	11	0	11	193	227	150	4	5	0	7	7	3
peak1981	61	3	81	504	430	276	61	18	16	37	30	16
peak1982	72	1	77	51	29	43	100	20	24	52	48	29
peak1983	71	3	99	77	32	52	128	35	24	62	45	43
peak1984	85	7	119	218	87	129	110	38	25	65	46	36
peak1985	195	8	260	1295	651	778	284	72	52	198	184	113
peak1986	19	2	21	62	38	31	6	3	1	4	4	0
peak1987	32	3	40	116	25	22	39	15	7	7	11	3
peak1988	16	1	26	89	164	62	23	5	4	10	7	5
peak1989	4	0	8	83	77	73	14	2	2	23	16	10
peak1990	53	4	69	116	155	140	36	11	10	22	16	10
peak1991	13	0	11	125	162	130	16	5	2	52	37	17
peak1992	4	2	11	69	62	49	15	3	2	18	21	4
peak1993	167	9	174	942	383	385	185	53	38	123	114	67
peak1994	324	24	410	2675	4296	2929	295	102	70	277	259	121
peak1995	109	12	136	271	299	334	98	31	30	47	43	22
peak1996	3	0	4	206	97	110	3	1	2	10	6	2
peak1997	7	0	3	77	78	51	2	1	0	3	1	3
peak1998	7	1	16	209	156	145	4	3	3	3	6	0
peak1999	3	1	3	106	105	75	0	0	0	2	3	4
[truncated: 18,243 more rows]
