# Supplementary material for: Limits in the detection of m6A changes using MeRIP/m6A-seq
Source: Sci Rep. 2020 Apr 20;10:6590. doi: 10.1038/s41598-020-63355-3 (PMC7170965; doi:10.1038/s41598-020-63355-3)
Supplement: Supplementary file 3 — Supplementary information 3. [file 41598_2020_63355_MOESM3_ESM.zip › additional_file4_v2/macs2_deq_results/positive_yu_mettl3_2018_deq_results.counts.txt]

control_input	control_input.1	control_IP	control_IP.1	treatment_input	treatment_input.1	treatment_IP	treatment_IP.1
peak1	16	17	57	78	12	15	55	67
peak2	44	32	61	65	46	48	101	76
peak3	50	52	139	184	74	77	181	226
peak4	70	65	109	101	58	79	136	139
peak5	98	72	105	98	65	77	188	168
peak6	31	17	98	98	35	39	127	119
peak7	52	34	74	112	23	28	47	55
peak8	57	42	68	89	29	21	40	49
peak9	328	334	334	435	213	252	371	207
peak10	621	514	688	680	432	420	636	470
peak11	1229	1174	3429	3726	996	947	3768	3129
peak12	1154	1124	2107	2037	834	886	2057	1736
peak13	48	39	130	122	36	36	81	126
peak14	52	48	110	90	34	27	65	76
peak15	45	31	83	78	26	34	76	48
peak16	71	65	238	218	47	48	121	169
peak17	141	128	357	376	166	187	544	449
peak18	1235	1059	2024	2349	840	912	1780	1570
peak19	93	114	62	98	98	109	191	121
peak20	739	650	1172	1079	734	836	1727	1345
peak21	201	190	240	212	200	261	363	233
peak22	149	146	596	630	171	196	815	655
peak23	271	259	652	598	250	281	784	770
peak24	281	230	496	552	267	245	576	493
peak25	657	696	1141	1125	628	682	1252	1110
peak26	35	24	28	29	17	24	67	72
peak27	589	522	608	614	415	403	635	595
peak28	86	102	352	347	99	82	329	381
peak29	392	306	495	575	242	272	441	436
peak30	102	108	101	106	112	131	173	106
peak31	366	371	812	930	333	409	1166	959
peak32	319	306	723	884	331	348	982	815
peak33	446	419	715	636	309	277	579	459
peak34	972	814	1046	1310	608	678	1018	896
peak35	618	586	890	1433	387	410	1336	858
peak36	745	608	1058	1243	626	687	1466	1101
peak37	49	37	102	109	42	27	72	109
peak38	1057	1055	2477	2398	788	786	1936	2001
peak39	81	67	105	134	61	52	123	112
peak40	48	40	63	68	33	41	88	92
peak41	122	112	268	260	112	107	252	223
peak42	323	274	630	603	267	212	665	594
peak43	68	45	156	227	60	70	190	210
peak44	422	352	827	896	537	489	1393	1243
peak45	201	171	384	447	266	263	757	851
peak46	30	29	64	63	38	36	118	121
peak47	102	103	115	130	116	139	269	146
peak48	50	49	112	145	56	71	227	208
peak49	51	27	139	179	35	44	103	132
peak50	1720	1511	4067	4591	1338	1415	4577	3669
peak51	1194	1179	1818	2034	938	1138	2067	1475
peak52	3009	2724	5940	6685	2532	2597	6474	5493
peak53	307	341	690	803	337	442	639	636
peak54	252	250	510	673	238	274	705	665
peak55	70	71	106	137	67	72	133	176
peak56	157	147	148	226	146	166	233	196
peak57	87	81	137	116	49	57	112	76
peak58	126	117	323	333	84	95	267	222
peak59	87	76	61	105	50	83	120	85
peak60	249	262	378	467	185	174	332	345
peak61	198	181	253	254	157	127	192	251
peak62	16	14	27	40	13	11	50	72
peak63	42	46	82	118	34	46	88	89
peak64	440	403	1675	1767	356	389	1979	1765
peak65	69	62	171	224	82	70	198	154
peak66	1627	1446	2844	4623	1091	1324	5622	4845
peak67	266	221	532	620	225	236	519	551
peak68	14	24	27	26	13	18	70	45
peak69	11	14	44	70	8	7	51	47
peak70	12	21	61	45	6	9	32	41
peak71	151	113	281	303	183	147	432	376
peak72	620	543	1031	1075	634	723	1394	1342
peak73	43	23	80	87	41	47	131	137
peak74	21	21	39	55	27	35	96	80
peak75	32	31	105	209	27	50	350	216
peak76	50	61	64	147	47	63	244	137
peak77	148	145	209	277	160	183	479	379
peak78	184	224	238	254	207	237	409	246
peak79	342	363	779	826	413	448	1121	839
peak80	328	325	828	1006	331	420	1217	1017
peak81	207	245	996	1340	221	285	1200	1185
peak82	249	249	622	765	276	334	899	731
peak83	92	77	262	331	61	49	244	263
peak84	253	249	531	617	285	331	832	873
peak85	137	122	196	229	160	141	298	318
peak86	199	190	433	451	215	217	545	497
peak87	52	52	84	129	60	49	175	139
peak88	44	29	53	52	29	33	67	57
peak89	126	111	176	161	163	197	319	313
peak90	61	48	132	135	64	64	162	192
peak91	151	131	183	215	162	144	331	313
peak92	141	107	174	252	137	161	194	206
peak93	12	12	16	45	14	12	45	55
peak94	65	48	108	151	67	51	174	140
peak95	34	34	104	152	25	19	63	71
peak96	52	63	205	250	36	51	125	144
peak97	157	168	420	429	197	228	562	503
peak98	38	29	166	162	14	2	43	55
peak99	34	46	116	123	9	15	42	51
peak100	162	183	329	381	340	354	614	576
peak101	183	179	380	502	340	391	785	1006
peak102	6	7	13	31	15	24	59	53
peak103	13	7	52	60	32	29	144	146
peak104	44	29	45	73	45	55	109	75
peak105	37	25	58	65	47	47	81	75
peak106	70	58	128	114	65	62	133	144
peak107	42	40	72	82	40	46	62	102
peak108	102	86	209	213	152	152	472	381
peak109	77	76	159	174	140	136	299	232
peak110	127	113	311	337	176	213	577	549
peak111	113	79	298	379	123	123	436	440
peak112	18	15	53	82	16	24	79	65
peak113	28	19	53	92	21	17	76	105
peak114	817	811	1420	1864	936	949	2385	2603
peak115	277	263	690	688	254	270	754	701
peak116	86	90	207	214	56	57	135	135
peak117	108	101	217	372	74	97	240	282
peak118	306	316	542	625	348	346	663	604
peak119	686	677	2439	3324	777	836	3329	3197
peak120	16	17	38	73	17	13	54	45
peak121	987	911	1699	2432	890	1008	2337	3277
peak122	15	10	19	17	15	14	71	65
peak123	54	48	84	124	48	81	122	169
peak124	39	48	136	103	47	57	204	200
peak125	58	64	178	241	77	73	230	216
peak126	29	34	78	92	42	37	88	91
peak127	104	126	186	242	104	105	163	191
peak128	31	46	86	116	39	48	68	74
peak129	39	22	50	78	33	42	71	69
peak130	62	69	235	250	52	63	271	270
peak131	62	50	126	146	43	60	142	161
peak132	312	277	651	773	264	270	701	756
peak133	490	523	1688	2053	438	552	2112	2024
peak134	388	372	806	822	322	384	980	745
peak135	240	228	376	432	210	262	549	501
peak136	272	235	565	596	268	301	828	808
peak137	267	244	894	880	347	327	1356	1219
peak138	183	193	652	700	240	234	803	776
peak139	533	511	696	678	525	577	873	708
peak140	125	132	323	382	142	169	447	420
peak141	32	42	137	163	10	15	74	76
peak142	13	16	53	69	9	5	31	40
peak143	4175	3445	10951	9901	1934	2001	4372	4714
peak144	1977	1682	5805	5522	898	1002	2181	2694
peak145	38	22	110	109	21	11	101	116
peak146	100	86	200	279	90	96	229	189
peak147	593	546	1360	1554	524	647	1542	1446
peak148	287	242	422	615	235	275	619	619
peak149	263	228	513	581	244	256	598	594
peak150	399	389	835	772	382	384	908	803
peak151	150	148	340	424	111	139	282	428
peak152	66	59	161	178	69	85	219	196
peak153	54	45	91	91	44	61	101	90
peak154	57	69	145	157	45	53	96	107
peak155	61	71	220	244	51	45	149	203
peak156	50	53	173	195	38	54	115	142
peak157	88	73	239	260	69	58	220	175
peak158	44	31	59	80	37	37	72	53
peak159	55	36	85	120	34	52	137	124
peak160	126	125	274	311	87	102	254	181
peak161	101	102	199	235	58	73	162	186
peak162	134	105	228	271	91	97	191	258
peak163	197	206	522	679	153	128	499	391
peak164	81	91	154	180	58	57	149	141
peak165	159	178	325	440	120	134	315	333
peak166	56	60	157	152	49	76	134	168
peak167	127	114	467	449	88	89	348	358
peak168	43	43	119	78	30	48	103	96
peak169	72	65	150	141	52	67	118	129
peak170	30	23	72	70	18	27	65	51
peak171	548	540	833	963	439	518	1156	827
peak172	64	96	151	175	79	98	97	122
peak173	57	59	88	102	69	68	119	91
peak174	151	124	260	366	160	174	423	350
peak175	184	201	406	472	151	150	385	357
peak176	924	824	1639	2042	942	989	2284	2642
peak177	273	280	276	408	269	292	469	373
peak178	36	58	120	163	56	87	86	136
peak179	30	33	67	96	29	42	67	84
peak180	169	136	224	288	188	211	366	321
peak181	37	29	79	73	5	5	21	38
peak182	21	11	69	58	8	3	22	27
peak183	15	8	50	64	7	6	17	17
peak184	166	124	268	338	152	201	325	378
peak185	83	107	184	313	142	171	203	260
peak186	59	44	110	140	76	93	226	239
peak187	86	98	162	213	155	152	231	277
peak188	227	148	382	505	200	228	452	516
peak189	105	91	152	157	91	113	200	182
peak190	464	418	1394	2002	487	498	2186	2542
peak191	132	131	202	189	157	183	289	252
peak192	72	54	188	208	40	52	227	154
peak193	40	40	76	84	38	32	78	71
peak194	946	935	3403	4340	1014	1044	3756	4173
peak195	115	106	395	442	101	85	422	438
peak196	225	177	136	282	189	214	369	195
peak197	246	201	371	500	249	263	439	548
peak198	115	123	226	307	104	161	253	267
peak199	293	216	773	821	180	207	546	622
peak200	1496	1508	3375	3892	1524	1718	5457	5057
peak201	796	706	2061	2384	717	802	2813	2038
peak202	37	24	98	118	28	23	115	105
peak203	54	54	122	209	40	35	107	135
peak204	665	768	576	1145	522	689	1402	881
peak205	1324	1246	2327	3168	850	960	1810	2171
peak206	1152	1057	3717	4193	835	846	2727	3057
peak207	421	383	845	1109	369	420	1101	940
peak208	358	335	456	481	400	361	682	632
peak209	43	43	142	157	41	42	153	133
peak210	583	609	990	1143	408	449	757	815
peak211	313	305	797	1089	262	328	962	963
peak212	43	45	95	171	46	51	145	194
peak213	12	14	32	53	14	11	35	64
peak214	29	26	66	108	48	34	96	110
peak215	18	20	41	50	19	24	47	87
peak216	157	128	277	257	160	161	274	242
peak217	266	261	998	1241	227	253	895	1171
peak218	112	103	480	546	96	121	425	465
peak219	310	339	516	665	265	283	546	467
peak220	54	47	156	214	86	75	233	233
peak221	90	101	301	330	93	100	240	272
peak222	76	65	126	139	59	63	115	126
peak223	43	51	80	94	52	43	107	71
peak224	203	283	492	698	147	234	205	290
peak225	76	91	173	220	98	112	291	300
peak226	71	65	151	174	91	81	212	238
peak227	112	137	381	521	151	156	452	554
peak228	42	55	164	155	60	80	166	165
peak229	129	152	152	250	100	111	294	233
peak230	430	396	1518	1690	323	349	1604	1256
peak231	371	343	586	698	257	261	591	536
peak232	322	278	383	410	275	259	384	347
peak233	140	83	248	177	109	103	245	153
peak234	32	27	69	62	23	17	41	49
peak235	58	41	164	212	21	27	128	121
peak236	35	34	37	63	30	19	76	60
peak237	27	38	115	110	27	49	136	137
peak238	34	31	157	147	45	43	155	161
peak239	44	51	122	116	44	46	112	142
peak240	90	67	245	343	95	96	294	361
peak241	20	19	37	70	25	25	41	53
peak242	170	136	284	281	160	190	379	335
peak243	64	50	112	114	69	78	103	110
peak244	63	67	117	136	74	74	116	140
peak245	252	203	443	422	218	256	540	472
peak246	169	157	479	613	180	212	552	626
peak247	44	26	90	91	38	43	85	93
peak248	147	117	299	379	99	116	342	377
peak249	201	200	379	420	241	263	431	535
peak250	254	212	560	639	281	297	536	740
peak251	15	19	63	56	10	13	64	67
peak252	1799	1546	4123	3688	1182	1226	2807	2334
peak253	696	606	1743	1299	402	460	1236	990
peak254	710	555	1689	1466	413	448	1203	979
peak255	1080	907	2878	3322	588	680	2566	2576
peak256	109	105	485	540	132	157	597	704
peak257	73	59	177	214	77	99	276	264
peak258	482	426	1259	1421	711	772	2013	2140
peak259	255	221	378	432	328	344	599	562
peak260	47	85	132	203	117	167	161	197
peak261	55	46	107	147	73	54	73	104
peak262	52	34	65	85	51	44	103	102
peak263	85	81	79	148	66	81	126	94
peak264	307	299	454	459	378	379	756	662
peak265	423	390	1161	1508	508	466	1703	1745
peak266	248	215	343	429	196	266	474	344
peak267	38	31	57	58	22	37	56	97
peak268	556	595	1297	1530	437	577	1454	1259
peak269	48	45	37	32	33	39	71	21
peak270	88	88	122	142	55	108	144	129
peak271	234	229	401	431	198	207	376	248
peak272	757	693	2590	3213	495	496	2186	2451
peak273	73	68	111	140	80	95	152	126
peak274	407	327	1288	1261	443	492	1728	1535
peak275	32	30	110	110	59	49	192	195
peak276	277	242	835	832	229	245	820	716
peak277	49	45	156	157	57	52	153	187
peak278	463	319	758	1007	514	489	1394	1794
peak279	153	143	417	620	281	337	956	1119
peak280	28	23	137	165	49	46	208	313
peak281	128	132	133	195	33	33	31	46
peak282	951	1176	2213	3489	780	910	1514	2096
peak283	702	636	1057	1784	483	455	639	1355
peak284	119	132	143	201	112	74	121	177
peak285	460	442	1202	1358	546	528	1848	1773
peak286	176	145	305	318	169	184	443	517
peak287	115	72	223	296	122	149	394	381
peak288	142	89	105	115	119	139	187	189
peak289	83	88	253	455	95	129	663	506
peak290	63	71	117	118	80	84	145	171
peak291	46	46	80	104	68	71	141	133
peak292	135	99	265	327	127	153	334	348
peak293	293	291	481	567	255	281	588	620
peak294	150	127	291	441	133	150	535	486
peak295	38	42	92	104	44	37	53	65
peak296	70	72	194	265	64	76	113	194
peak297	35	50	76	90	27	39	40	75
peak298	156	149	191	184	139	177	211	165
peak299	164	143	383	406	136	139	420	383
peak300	133	118	249	230	127	150	260	184
peak301	325	311	654	769	278	268	801	679
peak302	109	84	189	219	105	113	304	231
peak303	275	248	408	456	184	200	311	374
peak304	242	208	540	649	170	109	335	357
peak305	172	198	279	277	114	119	226	121
peak306	142	167	471	587	192	210	553	700
peak307	45	41	84	103	51	47	124	118
peak308	28	41	56	48	46	52	84	66
peak309	66	63	138	140	72	101	187	166
peak310	75	75	135	176	95	92	202	161
peak311	41	39	105	120	54	56	116	118
peak312	43	40	73	89	38	59	102	99
peak313	32	39	58	56	38	32	73	61
peak314	57	48	91	124	55	68	105	105
peak315	40	22	77	78	53	43	86	87
peak316	106	83	281	378	109	155	441	439
peak317	68	44	129	130	74	86	164	150
peak318	57	60	87	71	70	74	107	141
peak319	42	44	90	141	51	73	134	150
peak320	1883	1718	3669	3861	919	806	1719	1940
peak321	9	8	57	96	14	24	92	100
peak322	25	25	26	43	32	22	63	58
peak323	24	23	70	104	22	21	98	95
peak324	200	278	380	613	206	209	322	496
peak325	41	34	81	112	88	59	266	248
peak326	10	17	22	28	32	24	72	65
peak327	625	584	1726	1994	694	735	2095	2135
peak328	179	150	479	614	190	208	534	691
peak329	135	154	203	241	126	148	269	217
peak330	149	126	301	257	160	149	320	285
peak331	201	198	357	438	238	266	465	527
peak332	130	153	354	435	103	146	223	285
peak333	122	97	134	176	126	124	223	200
peak334	105	102	175	227	110	139	337	304
peak335	33	26	87	103	29	33	98	73
peak336	37	29	173	215	34	29	230	250
peak337	51	49	122	157	53	38	150	135
peak338	46	30	117	130	40	44	133	151
peak339	74	123	237	327	147	184	267	346
peak340	305	282	553	772	335	346	663	906
peak341	74	114	246	338	111	151	235	414
peak342	449	383	818	1110	357	438	842	999
peak343	362	299	484	576	305	344	549	354
peak344	102	111	184	228	126	131	193	140
peak345	93	87	167	201	116	102	171	190
peak346	118	141	371	464	94	138	180	344
peak347	150	128	258	337	113	146	151	205
peak348	240	199	520	701	235	267	735	652
peak349	273	235	420	401	252	256	519	356
peak350	82	93	183	227	104	95	166	201
peak351	99	75	296	294	82	55	227	236
peak352	285	271	351	514	278	253	424	543
peak353	170	119	292	453	114	132	358	422
peak354	170	199	403	478	180	182	475	474
peak355	498	453	883	1355	442	468	1156	1097
peak356	43	43	83	121	41	55	164	147
peak357	801	905	1546	2065	1625	1890	2030	2667
peak358	49	51	287	268	103	101	557	499
peak359	545	435	1376	1404	485	544	1095	1494
peak360	63	58	107	114	96	85	176	142
peak361	112	93	184	188	117	146	267	235
peak362	386	361	548	674	377	391	530	712
peak363	7	10	33	38	7	3	66	44
peak364	162	176	313	421	157	150	412	425
peak365	112	124	128	174	104	107	171	188
peak366	821	697	1282	1763	908	955	2112	1372
peak367	143	148	132	181	156	201	312	264
peak368	312	289	802	1016	392	394	1191	1181
peak369	75	72	144	176	82	76	194	206
peak370	245	238	705	959	277	293	1108	1102
peak371	250	239	575	590	270	319	696	595
peak372	249	203	546	680	253	276	668	755
peak373	191	157	283	307	186	201	336	367
peak374	1254	1118	3638	3922	1310	1376	4674	4327
peak375	87	90	225	310	112	107	244	279
peak376	127	149	266	309	156	170	299	329
peak377	262	215	391	434	331	334	767	612
peak378	222	201	432	421	306	302	773	621
peak379	195	185	469	517	282	276	763	842
peak380	218	242	264	268	263	311	391	409
peak381	125	106	269	293	136	134	326	296
peak382	48	47	62	77	47	65	92	84
peak383	124	99	245	244	161	128	363	326
peak384	183	140	547	564	227	198	797	681
peak385	1109	1025	2752	3127	687	719	1937	2110
peak386	85	83	238	247	109	116	392	375
peak387	447	416	823	888	406	485	710	820
peak388	41	39	129	160	30	21	104	151
peak389	3	0	9	13	12	8	68	52
peak390	8	5	25	20	14	9	78	79
peak391	37	35	59	78	32	43	42	59
peak392	48	49	85	119	61	67	119	154
peak393	38	40	134	112	44	58	105	102
peak394	44	36	91	99	41	50	65	96
peak395	48	59	79	134	34	44	93	82
peak396	82	46	71	88	80	79	109	96
peak397	138	152	343	384	159	168	420	459
peak398	31	27	105	101	47	44	113	154
peak399	252	206	341	449	185	216	300	449
peak400	73	37	78	106	57	62	60	48
peak401	95	90	212	250	131	162	434	318
peak402	63	54	84	80	91	106	217	143
peak403	57	43	96	119	86	66	235	181
peak404	56	59	140	152	78	86	286	229
peak405	62	76	235	260	111	130	457	394
peak406	92	100	374	463	122	186	696	741
peak407	60	63	79	79	90	116	162	109
peak408	145	132	385	439	228	281	808	604
peak409	19	28	43	50	29	24	92	89
peak410	12	17	57	60	21	24	128	142
peak411	373	344	992	961	392	399	1069	1146
peak412	95	93	156	165	113	126	264	232
peak413	108	96	265	302	182	175	423	413
peak414	503	453	1025	1328	653	701	1734	1532
peak415	316	305	756	747	170	190	420	380
peak416	217	181	686	923	255	312	983	1128
peak417	141	111	349	371	100	120	334	394
peak418	178	155	367	379	137	194	342	395
peak419	97	92	219	325	58	42	97	62
peak420	787	632	1478	1667	560	474	1208	1359
peak421	135	145	103	118	87	98	133	97
peak422	252	210	641	695	176	192	513	620
peak423	337	279	554	561	228	256	566	497
peak424	93	96	233	254	57	89	181	141
peak425	16	21	61	77	22	32	81	92
peak426	24	33	85	100	30	30	78	107
peak427	148	128	403	438	104	100	248	264
peak428	411	390	1724	2026	284	287	1182	1453
peak429	182	169	437	557	141	155	399	389
peak430	98	127	207	275	103	98	193	200
peak431	14	6	49	55	15	13	97	106
peak432	2819	2599	7326	9240	3266	2919	11510	12278
peak433	35	30	79	86	22	34	54	73
peak434	313	237	402	620	234	250	310	517
peak435	251	204	378	464	167	197	338	345
peak436	185	182	527	618	230	222	624	788
peak437	237	204	367	345	146	144	256	229
peak438	166	160	240	270	98	110	188	172
peak439	527	476	1074	1261	609	628	1436	1559
peak440	1173	1097	1533	2089	837	1013	1825	2147
peak441	84	90	155	174	113	112	192	292
peak442	229	214	670	759	266	331	991	995
peak443	87	101	224	287	119	126	274	296
peak444	396	407	737	923	391	470	982	840
peak445	825	751	2032	2376	815	720	2580	2373
peak446	21	6	66	49	23	22	93	100
peak447	38	34	143	122	69	70	296	298
peak448	286	235	405	510	448	460	1053	701
peak449	3276	2934	6030	6288	4051	4482	8856	8084
peak450	1878	1600	1756	2191	2266	2506	2950	2832
peak451	231	214	326	418	238	284	453	572
peak452	235	243	463	494	245	277	610	512
peak453	36	42	87	86	38	52	48	79
peak454	116	103	227	230	120	155	236	284
peak455	376	325	694	776	423	414	941	779
peak456	706	583	1465	1695	474	483	1257	1114
peak457	787	688	1402	1587	489	522	1337	1110
peak458	88	98	316	344	137	140	394	432
peak459	356	353	938	1077	305	346	909	992
peak460	26	20	83	101	11	11	70	43
peak461	329	315	501	670	277	269	373	643
peak462	67	48	64	115	42	66	169	101
peak463	216	214	759	1046	218	216	997	1006
peak464	1476	1233	3235	3432	1125	1219	3001	2964
peak465	645	590	1960	2254	701	745	2484	2702
peak466	1246	1079	1753	1996	1066	1205	2002	1782
peak467	13	13	89	95	23	44	57	105
peak468	42	42	67	96	44	59	79	133
peak469	152	155	321	379	158	173	369	317
peak470	92	97	181	186	81	89	235	215
peak471	30	41	121	168	50	47	117	171
peak472	60	47	149	174	70	69	204	270
peak473	6	19	56	93	19	27	44	108
peak474	35	28	109	101	26	23	92	89
peak475	52	54	77	115	39	44	83	67
peak476	124	106	151	173	93	77	115	159
peak477	221	179	405	400	242	243	551	541
peak478	332	271	560	710	350	349	750	931
peak479	306	292	715	903	276	309	637	756
peak480	427	353	710	931	352	417	927	874
peak481	151	129	157	224	131	138	176	231
peak482	148	154	206	292	140	156	305	276
peak483	162	142	283	362	161	184	335	375
peak484	634	567	1488	2212	563	605	2063	2511
peak485	745	782	1626	2355	793	883	1460	2185
peak486	1091	912	2506	3427	966	1087	2939	3288
peak487	43	39	61	65	68	61	105	125
peak488	37	35	55	81	46	56	114	121
peak489	53	34	114	128	80	85	182	194
peak490	77	92	195	233	129	121	421	459
peak491	323	303	597	682	233	270	595	631
peak492	106	114	106	198	81	117	195	140
peak493	45	31	99	106	54	49	135	247
peak494	331	305	516	729	249	319	762	645
peak495	631	551	1834	1976	588	662	2055	2268
peak496	108	106	247	194	99	105	252	186
peak497	64	86	250	202	79	72	192	155
peak498	73	84	204	336	78	104	306	408
peak499	231	182	577	727	261	226	955	1012
peak500	113	75	139	194	106	122	202	221
peak501	135	108	281	258	127	106	174	276
peak502	85	73	128	94	78	73	101	98
peak503	162	118	377	437	177	196	510	618
peak504	481	378	1281	1370	533	580	1993	1741
peak505	255	221	506	581	282	322	841	798
peak506	15	28	57	79	33	27	92	96
peak507	10	12	42	56	12	27	74	82
peak508	146	121	292	232	115	112	190	180
peak509	137	124	341	419	101	128	232	327
peak510	89	86	102	120	66	60	126	125
peak511	18	31	83	147	21	31	41	84
peak512	145	134	229	352	95	85	191	259
peak513	28	27	112	128	41	47	151	138
peak514	59	42	68	115	44	55	125	122
peak515	20	22	58	82	18	29	68	87
peak516	12	13	74	70	12	24	76	80
peak517	32	32	117	136	36	47	110	158
peak518	22	24	47	87	14	21	67	89
peak519	17	31	89	115	34	33	116	146
peak520	37	32	106	128	46	33	122	159
peak521	159	117	260	273	155	184	269	275
peak522	59	53	71	88	62	62	89	111
peak523	395	367	429	605	263	296	471	383
peak524	18	28	57	111	14	28	63	115
peak525	28	36	127	202	35	56	114	226
peak526	66	41	233	236	38	50	133	234
peak527	85	136	343	486	110	132	211	322
peak528	183	154	272	319	149	177	268	309
peak529	191	166	340	406	185	170	363	433
peak530	25	29	33	63	24	23	36	52
peak531	30	37	89	122	26	31	37	55
peak532	39	25	191	214	25	19	74	93
peak533	92	97	288	358	155	179	455	495
peak534	86	94	208	246	148	121	326	376
peak535	20	14	80	96	7	19	24	45
peak536	31	41	48	57	39	29	68	53
peak537	423	388	847	1150	363	465	1172	1066
peak538	111	104	185	195	81	94	184	216
peak539	45	42	78	116	80	70	132	168
peak540	62	133	276	361	139	166	208	370
peak541	14	12	28	40	25	32	80	78
peak542	622	594	1231	1435	393	376	888	783
peak543	64	83	175	196	43	43	96	89
peak544	90	65	226	246	92	89	208	237
peak545	57	69	122	136	83	83	107	164
peak546	82	73	240	274	81	98	320	359
peak547	137	110	322	332	139	153	461	449
peak548	3183	3038	9537	13258	2844	3194	7781	10633
peak549	8365	7497	13721	16604	6452	7269	14417	14566
peak550	247	230	426	429	192	249	371	383
peak551	82	69	204	224	101	82	231	209
peak552	43	27	139	154	62	46	158	161
peak553	46	40	90	111	35	38	122	111
peak554	34	30	62	71	31	31	66	72
peak555	526	507	663	883	322	355	742	583
peak556	261	240	479	554	157	195	469	328
peak557	1256	1146	2150	2464	784	760	2074	1611
peak558	532	567	631	748	337	424	631	489
peak559	36	12	50	78	7	15	51	34
peak560	104	76	183	217	72	69	183	175
peak561	75	74	111	131	48	35	96	148
peak562	175	190	434	516	126	149	414	371
peak563	61	35	91	100	32	30	70	73
peak564	30	33	66	70	15	19	50	41
peak565	37	49	117	143	29	37	108	99
peak566	106	124	239	330	110	131	360	342
peak567	71	61	90	134	54	75	155	137
peak568	113	106	205	322	115	109	321	334
peak569	43	41	114	119	33	56	122	107
peak570	126	132	227	250	132	154	284	210
peak571	184	154	369	438	209	194	446	423
peak572	350	341	246	382	352	409	610	386
peak573	654	534	1985	2300	645	715	2569	2365
peak574	172	176	283	347	106	114	276	180
peak575	58	70	94	158	39	41	86	78
peak576	144	169	156	182	160	177	218	261
peak577	63	41	74	73	36	54	82	107
peak578	79	75	140	162	56	77	157	147
peak579	482	463	949	1351	426	458	1347	969
peak580	26	36	80	102	39	37	78	84
peak581	171	144	245	314	136	145	228	248
peak582	42	31	72	79	74	81	142	180
peak583	13	33	53	50	36	35	105	121
peak584	36	43	79	60	40	30	79	83
peak585	76	77	112	151	67	53	97	146
peak586	232	194	477	594	238	232	698	721
peak587	50	53	79	126	49	79	122	128
peak588	123	132	457	587	148	170	699	664
peak589	69	57	162	214	93	103	256	251
peak590	115	76	156	227	98	137	329	303
peak591	34	22	99	116	10	8	49	49
peak592	86	100	133	136	80	116	147	141
peak593	145	131	456	574	184	185	672	661
peak594	36	40	58	67	42	56	108	115
peak595	115	108	218	245	172	194	400	390
peak596	31	22	67	70	36	58	93	110
peak597	271	220	257	298	193	160	205	186
peak598	869	902	2142	3121	691	694	1208	2254
peak599	126	126	310	477	106	111	202	210
peak600	237	181	282	326	151	196	192	280
peak601	55	64	103	92	51	56	107	147
peak602	349	389	837	1035	364	397	1178	1063
peak603	139	125	187	185	129	103	236	218
peak604	299	282	603	667	305	330	737	655
peak605	148	124	182	242	151	140	167	202
peak606	39	37	47	85	66	45	78	108
peak607	869	820	1511	1673	676	805	1560	1531
peak608	123	117	224	249	127	132	180	211
peak609	326	291	592	708	347	353	617	762
peak610	68	82	109	161	91	128	193	183
peak611	78	83	312	332	124	121	288	380
peak612	45	43	120	143	63	56	142	174
peak613	69	70	148	192	82	103	182	250
peak614	27	23	57	72	19	21	63	58
peak615	52	51	100	97	34	46	69	61
peak616	267	266	491	644	517	512	1278	1324
peak617	73	68	109	104	151	149	277	294
peak618	181	155	429	512	299	295	892	992
peak619	143	130	415	460	158	200	437	631
peak620	76	84	239	295	63	94	156	232
peak621	140	299	551	805	187	226	380	460
peak622	435	426	884	942	341	410	771	841
peak623	174	161	566	753	138	159	652	633
peak624	133	133	298	351	137	166	391	415
peak625	370	368	542	607	312	338	468	386
peak626	105	89	220	296	60	71	174	154
peak627	33	25	46	69	18	11	32	24
peak628	34	55	141	180	32	42	81	138
peak629	15	24	75	128	15	17	39	82
peak630	52	65	125	114	82	93	210	205
peak631	35	29	88	89	51	61	168	176
peak632	28	37	96	113	56	41	173	142
peak633	95	81	159	230	97	78	216	192
peak634	50	57	85	100	72	77	108	99
peak635	34	30	104	164	45	56	116	154
peak636	116	97	132	184	126	133	139	171
peak637	92	110	309	456	129	165	322	467
peak638	74	66	94	144	64	63	94	130
peak639	81	54	133	162	75	88	145	192
peak640	48	46	58	90	89	85	107	148
peak641	39	31	64	110	69	91	105	153
peak642	452	401	1567	1545	473	429	1760	1833
peak643	11	8	44	49	13	29	54	72
peak644	80	88	113	137	124	171	266	245
peak645	77	71	211	237	131	145	341	400
peak646	40	39	96	109	32	40	69	93
peak647	167	134	306	327	132	131	281	267
peak648	84	51	162	188	60	72	182	232
peak649	44	60	51	125	28	34	89	55
peak650	68	94	241	297	111	109	145	262
peak651	46	47	152	163	72	71	165	205
peak652	59	35	42	53	50	49	109	77
peak653	104	89	181	213	147	158	293	337
peak654	222	213	367	368	281	270	432	438
peak655	409	417	597	790	273	238	445	489
peak656	51	33	92	122	60	56	165	150
peak657	24	24	63	73	11	11	43	53
peak658	47	50	99	154	68	65	138	113
peak659	47	67	112	197	99	103	180	225
peak660	277	298	518	837	366	371	1177	1117
peak661	38	23	55	85	39	43	77	128
peak662	219	244	778	942	327	352	1096	1328
peak663	58	50	203	197	61	72	277	302
peak664	40	35	109	136	58	53	189	182
peak665	58	51	174	240	80	77	343	296
peak666	4536	4605	10964	14723	2948	3224	9110	9291
peak667	2033	2115	3435	5154	1314	1536	3800	3168
peak668	1053	1163	1175	1662	481	575	728	738
peak669	1556	1357	2556	3194	703	646	1436	1475
peak670	2207	2249	4141	5370	997	1129	2156	2193
peak671	184	160	473	462	109	159	363	378
peak672	7	9	57	61	10	4	32	52
peak673	1186	988	5966	5169	531	566	2848	2687
peak674	728	540	1632	1229	323	363	771	620
peak675	24	30	59	79	22	25	46	65
peak676	50	41	146	159	71	72	146	220
peak677	45	50	111	139	51	59	130	131
peak678	70	83	128	140	69	82	199	153
peak679	109	103	286	415	115	138	447	505
peak680	63	48	110	122	59	75	170	154
peak681	38	109	298	608	103	137	236	565
peak682	28	65	107	92	50	72	65	110
peak683	110	128	295	429	151	163	169	424
peak684	51	60	40	87	36	62	87	57
peak685	16	10	46	45	14	13	61	41
peak686	517	500	609	721	492	564	797	728
peak687	36	23	68	96	19	19	53	46
peak688	385	379	663	928	401	419	800	828
peak689	25	35	95	133	23	19	55	51
peak690	30	35	69	112	14	27	24	67
peak691	31	31	91	125	33	37	92	81
peak692	151	141	229	324	64	88	102	152
peak693	35	50	198	310	57	90	134	293
peak694	1412	1098	3670	3427	848	852	2792	3227
peak695	467	461	1875	2115	425	429	1163	1712
peak696	371	681	2135	3065	522	757	1260	3112
peak697	29	52	91	141	34	55	69	136
peak698	24	28	43	72	17	26	44	49
peak699	23	35	103	130	40	59	51	141
peak700	167	133	218	245	158	166	257	291
peak701	6	19	55	74	15	6	18	50
peak702	26	39	146	145	17	26	59	103
peak703	34	38	95	92	35	29	27	49
peak704	33	36	124	127	35	31	61	86
peak705	24	32	91	102	23	21	43	83
peak706	23	47	111	144	46	55	78	168
peak707	63	46	195	231	48	75	163	242
peak708	121	126	393	514	134	141	285	482
peak709	25	20	44	76	28	37	64	52
peak710	11	15	50	71	13	18	57	39
peak711	53	83	148	183	93	98	114	218
peak712	29	39	78	118	51	58	78	105
peak713	74	75	125	255	94	137	284	200
peak714	140	114	251	225	35	41	90	47
peak715	152	115	594	536	51	39	196	177
peak716	401	366	1138	1460	347	328	844	1635
peak717	180	160	259	213	123	125	182	206
peak718	259	194	645	835	139	149	495	700
peak719	161	170	312	319	141	148	162	236
peak720	602	600	1069	1366	354	444	709	903
peak721	198	229	707	849	178	171	311	469
peak722	39	31	67	83	14	27	26	35
peak723	33	60	173	294	40	35	83	161
peak724	9	25	31	71	9	17	10	27
peak725	17	20	46	54	36	18	73	82
peak726	31	32	45	61	26	42	49	105
peak727	48	58	81	90	43	47	64	85
peak728	46	42	213	193	36	33	79	111
peak729	161	153	319	367	96	118	305	218
peak730	99	72	190	169	68	55	157	100
peak731	194	173	271	306	148	133	226	251
peak732	223	217	504	561	189	196	329	402
peak733	434	430	1416	1734	349	396	906	1140
peak734	266	275	907	1157	195	216	616	741
peak735	67	60	158	145	44	59	79	103
peak736	80	103	443	593	109	136	443	666
peak737	98	86	207	226	87	87	188	208
peak738	9	25	66	149	14	24	25	86
peak739	19	7	47	67	37	32	57	122
peak740	70	60	248	328	91	70	263	256
peak741	92	89	234	303	96	111	260	296
peak742	23	25	45	78	15	15	32	23
peak743	61	68	213	323	76	68	183	254
peak744	124	122	338	378	145	188	242	476
peak745	100	148	232	303	112	168	84	236
peak746	294	285	669	766	168	232	433	513
peak747	86	91	188	261	76	100	139	221
peak748	131	87	367	442	102	151	390	397
peak749	37	23	43	66	9	19	16	26
peak750	172	133	561	542	99	116	284	349
peak751	43	42	87	109	28	30	42	47
peak752	95	82	248	277	34	39	143	137
peak753	17	16	47	70	5	6	15	26
peak754	48	43	78	109	42	41	115	83
peak755	67	76	142	173	109	134	105	207
peak756	98	98	230	325	117	129	155	373
peak757	27	51	87	100	73	71	82	122
peak758	34	35	36	27	35	34	24	65
peak759	180	212	934	1146	172	201	584	843
peak760	29	20	84	74	33	24	73	83
peak761	95	88	160	218	48	46	96	81
peak762	55	57	193	262	34	45	120	147
peak763	57	54	190	269	66	66	147	265
peak764	63	75	184	216	142	154	214	339
peak765	151	142	281	351	208	266	402	580
peak766	176	156	302	384	100	102	136	209
peak767	41	56	115	147	29	46	41	49
peak768	45	59	208	243	53	83	142	248
peak769	53	64	158	167	80	93	127	220
peak770	177	175	281	366	163	183	296	387
peak771	9	10	50	70	5	6	28	27
peak772	429	379	940	1013	477	485	1433	1504
peak773	94	73	167	152	95	103	236	217
peak774	206	171	691	787	229	243	843	985
peak775	706	729	2667	3564	688	784	1890	3370
peak776	17	26	66	118	24	31	65	110
peak777	34	41	72	81	42	28	25	34
peak778	81	67	163	243	35	41	79	114
peak779	144	123	281	324	130	167	266	386
peak780	127	117	641	689	45	51	171	226
peak781	1482	1265	2646	2836	970	957	2033	1995
peak782	113	104	129	239	89	110	308	208
peak783	78	52	114	112	82	73	160	106
peak784	56	71	145	211	73	80	195	197
peak785	52	52	97	119	61	57	140	104
peak786	66	80	151	205	76	107	242	214
peak787	51	45	85	129	40	52	134	95
peak788	130	131	477	733	140	167	611	624
peak789	224	213	420	627	285	321	703	948
peak790	86	69	175	170	139	125	351	318
peak791	25	16	102	87	23	23	108	78
peak792	255	285	462	622	266	310	380	554
peak793	192	179	244	309	133	144	158	203
peak794	249	216	702	689	125	129	486	426
peak795	413	383	1441	1403	253	307	1044	1027
peak796	574	506	631	752	349	401	706	590
peak797	156	156	377	420	134	140	298	343
peak798	140	103	153	155	142	178	246	291
peak799	146	165	400	444	193	256	512	549
peak800	136	129	428	482	140	191	596	652
peak801	116	95	275	308	126	146	336	370
peak802	94	65	264	324	100	132	304	398
peak803	305	244	527	791	303	289	1077	840
peak804	148	234	638	868	182	285	375	722
peak805	27	56	88	160	46	59	40	159
peak806	42	46	93	138	47	66	53	162
peak807	29	50	94	92	36	58	53	90
peak808	210	172	395	339	185	234	437	486
peak809	92	80	273	352	110	114	315	323
peak810	29	32	163	200	19	28	131	130
peak811	90	87	320	282	121	120	443	409
peak812	66	51	286	252	106	109	472	445
peak813	16	28	52	63	36	31	95	96
peak814	89	68	293	337	101	128	342	431
peak815	74	76	245	333	100	128	284	361
peak816	42	33	120	168	48	68	153	227
peak817	12	17	35	45	14	30	33	81
peak818	109	81	94	119	95	110	135	154
peak819	120	127	168	222	126	127	215	253
peak820	255	241	465	605	224	296	314	596
peak821	819	912	2355	3300	796	941	2082	2805
peak822	331	346	895	1066	309	366	635	862
peak823	252	309	497	578	256	305	364	497
peak824	539	420	1097	1271	425	445	1249	1283
peak825	25	21	81	62	18	29	55	73
peak826	41	47	139	176	30	47	100	137
peak827	10	12	65	86	7	30	61	103
peak828	41	24	142	174	38	41	138	191
peak829	24	35	110	129	31	48	102	160
peak830	114	112	335	403	157	207	516	528
peak831	45	40	140	198	64	52	242	192
peak832	58	39	86	140	33	26	128	148
peak833	64	43	109	145	33	37	95	119
peak834	140	91	324	362	95	102	237	278
peak835	23	23	49	31	34	34	75	69
peak836	24	23	69	52	33	42	120	128
peak837	70	71	309	413	88	106	242	387
peak838	63	55	56	75	45	57	61	68
peak839	73	130	329	411	127	159	212	446
peak840	195	166	232	316	215	227	311	429
peak841	44	44	110	146	46	58	74	119
peak842	123	103	129	187	92	133	134	142
peak843	42	67	113	156	97	109	228	250
peak844	41	33	113	139	54	72	171	208
peak845	43	37	132	230	76	84	275	332
peak846	24	17	44	71	6	3	16	24
peak847	27	22	54	69	12	16	33	42
peak848	232	241	461	694	166	181	350	358
peak849	58	53	113	133	83	78	185	141
peak850	38	31	85	63	37	54	118	84
peak851	79	72	263	356	99	126	454	433
peak852	60	53	205	240	95	115	355	292
peak853	51	54	121	154	72	73	151	261
peak854	32	34	112	123	53	53	214	205
peak855	54	55	116	137	43	68	110	107
peak856	40	19	57	80	24	40	53	71
peak857	32	44	98	176	46	52	72	158
peak858	20	22	65	68	16	28	60	67
peak859	185	173	439	468	148	178	441	513
peak860	64	43	90	89	44	43	85	84
peak861	64	41	68	94	38	45	77	87
peak862	37	25	72	91	28	41	82	54
peak863	101	77	238	234	64	98	232	227
peak864	35	38	140	141	48	28	120	124
peak865	617	555	695	875	498	557	860	740
peak866	12	11	60	119	19	19	97	78
peak867	39	31	112	138	61	62	177	174
peak868	24	16	100	123	21	15	112	143
peak869	39	19	55	75	34	32	89	87
peak870	53	49	115	151	52	70	141	148
peak871	144	154	416	539	222	243	589	598
peak872	109	93	89	112	119	150	144	138
peak873	28	94	234	370	95	114	234	332
peak874	13	37	98	124	47	58	108	238
peak875	13	32	48	71	20	25	28	38
peak876	18	24	52	87	19	24	32	54
peak877	19	25	107	189	12	23	45	98
peak878	29	31	120	155	17	20	52	75
peak879	52	57	82	126	52	81	41	51
peak880	18	20	45	68	30	46	81	81
peak881	35	22	82	102	38	44	141	130
peak882	25	17	58	79	50	43	113	103
peak883	88	67	272	321	103	130	438	468
peak884	92	95	141	147	74	58	98	89
peak885	48	52	83	80	38	26	47	59
peak886	63	51	50	56	64	54	58	89
peak887	21	25	63	87	30	31	64	74
peak888	40	37	134	180	54	71	179	212
peak889	101	85	212	319	67	58	179	204
peak890	259	251	363	419	310	295	330	468
peak891	230	188	593	670	260	265	776	821
peak892	168	139	495	549	174	183	747	741
peak893	116	153	344	406	130	127	502	507
peak894	122	115	153	218	143	119	282	210
peak895	238	246	961	1121	258	277	1280	1503
peak896	141	113	338	483	173	151	355	733
peak897	482	473	1435	1758	484	481	1152	1835
peak898	118	115	234	285	109	89	179	218
peak899	49	92	135	154	78	86	126	114
peak900	44	54	111	119	64	84	112	132
peak901	76	87	166	220	96	97	206	218
peak902	142	147	320	423	153	203	420	508
peak903	177	128	441	553	163	212	604	622
peak904	164	182	340	447	197	257	496	494
peak905	300	276	605	712	305	338	775	830
peak906	97	77	186	184	58	39	134	107
peak907	40	46	87	92	27	18	59	72
peak908	1328	1204	3689	3604	676	706	1254	1882
peak909	986	853	1622	1266	462	510	876	746
peak910	829	723	2515	2124	393	430	1030	1107
peak911	155	113	114	137	131	120	95	168
peak912	144	127	239	314	120	138	229	240
peak913	96	92	287	350	75	99	321	347
peak914	55	61	101	111	57	62	142	140
peak915	132	121	505	648	171	192	743	726
peak916	1313	1098	1765	2435	760	853	2092	1983
peak917	54	49	86	85	62	79	157	158
peak918	28	33	45	59	36	39	78	93
peak919	191	205	564	751	227	251	738	755
peak920	33	42	63	56	44	34	69	85
peak921	72	78	247	268	65	78	268	258
peak922	14	29	27	35	25	23	63	69
peak923	41	44	98	104	55	37	83	115
peak924	64	46	120	169	43	44	127	191
peak925	154	143	312	337	164	167	319	333
peak926	161	120	249	216	171	164	245	343
peak927	145	115	285	323	158	163	382	383
peak928	165	144	486	594	150	160	469	463
peak929	37	22	89	107	45	39	151	132
peak930	196	188	446	541	215	235	673	596
peak931	158	125	335	434	139	171	495	474
peak932	182	155	474	578	189	194	714	675
peak933	114	93	236	216	110	137	299	266
peak934	62	48	71	130	60	61	119	113
peak935	107	106	186	273	132	131	250	237
peak936	71	98	104	131	88	125	137	102
peak937	152	130	366	431	219	175	493	541
peak938	195	179	336	399	236	222	474	602
peak939	278	289	429	509	319	322	549	562
peak940	228	220	660	712	241	294	931	892
peak941	97	84	157	183	110	118	235	196
peak942	244	199	494	534	260	326	646	562
peak943	101	93	165	193	123	135	169	270
peak944	9	6	9	18	25	31	77	97
peak945	13	3	16	19	35	34	86	99
peak946	82	54	124	134	61	69	127	136
peak947	22	19	73	128	47	48	112	182
peak948	32	17	112	102	25	25	109	51
peak949	47	42	67	106	63	50	96	137
peak950	138	102	233	273	139	175	390	352
peak951	334	262	570	516	290	262	627	535
peak952	798	719	1868	1855	756	712	1898	2360
peak953	125	108	183	175	198	220	360	429
peak954	79	67	110	118	76	104	186	173
peak955	36	35	61	95	27	51	148	112
peak956	75	91	244	254	100	111	279	253
peak957	63	66	107	110	73	64	138	139
peak958	88	81	108	162	82	84	119	119
peak959	119	93	155	187	87	107	165	197
peak960	82	86	172	208	80	71	169	191
peak961	261	255	747	1098	338	323	923	1315
peak962	525	501	900	1049	619	660	1576	1157
peak963	965	928	2500	3001	610	727	1625	1776
peak964	135	112	263	356	115	118	488	363
peak965	496	429	1138	1304	478	534	1673	1442
peak966	28	38	69	89	30	32	134	107
peak967	45	45	167	144	32	36	186	183
peak968	246	251	1162	1352	112	99	376	405
peak969	236	204	389	628	86	69	299	280
peak970	293	298	861	1098	318	394	1049	1096
peak971	554	493	1571	2147	491	590	2043	2020
peak972	210	225	256	315	218	278	358	295
peak973	123	109	202	255	116	133	229	242
peak974	603	599	1559	2042	524	524	2210	2293
peak975	137	130	123	125	135	143	195	125
peak976	132	95	242	273	140	158	367	369
peak977	253	234	401	454	281	312	685	585
peak978	138	115	157	148	135	166	234	201
peak979	139	137	263	315	174	168	303	400
peak980	155	140	301	300	124	153	402	363
peak981	38	40	99	130	45	60	186	118
peak982	199	157	377	335	234	253	553	553
peak983	17	12	78	81	15	7	77	88
peak984	95	76	153	150	86	91	224	215
peak985	511	393	1229	1219	398	424	1528	1402
peak986	339	298	1427	1400	290	299	1672	1286
peak987	156	142	253	248	115	129	270	249
peak988	86	94	229	273	100	102	316	307
peak989	976	901	2750	3296	620	688	1779	2152
peak990	69	97	144	198	64	90	95	159
peak991	303	234	341	435	159	208	297	424
peak992	29	25	58	69	20	23	60	86
peak993	298	261	295	344	157	174	286	239
peak994	286	274	317	524	213	180	319	325
peak995	301	289	456	621	272	240	450	448
peak996	149	134	278	311	143	136	364	399
peak997	26	15	35	47	29	24	87	132
peak998	23	28	56	51	20	30	65	77
peak999	86	87	105	174	56	33	68	103
peak1000	601	580	1038	1510	388	461	939	838
peak1001	92	88	177	236	65	53	121	174
peak1002	42	50	74	79	57	74	141	66
peak1003	44	45	199	178	30	42	166	174
peak1004	144	111	300	313	146	141	310	360
peak1005	40	38	66	98	62	66	140	141
peak1006	665	625	1320	1613	568	597	1253	1344
peak1007	17	11	41	36	19	9	68	60
peak1008	42	29	46	68	39	46	70	83
peak1009	41	34	121	135	36	37	131	146
peak1010	45	44	167	166	66	63	115	149
peak1011	37	61	119	158	49	56	83	156
peak1012	71	73	164	180	64	65	122	177
peak1013	267	246	647	633	206	235	503	540
peak1014	841	823	2106	3075	576	643	1336	1934
peak1015	352	350	590	794	390	382	849	822
peak1016	10	13	65	96	15	20	112	72
peak1017	14	33	41	79	31	15	17	45
peak1018	33	31	69	155	28	32	48	95
peak1019	329	312	1006	1147	406	428	1607	1538
peak1020	50	34	87	106	42	57	145	104
peak1021	1427	1271	2984	3501	1056	1166	3110	2613
peak1022	473	383	632	783	231	225	417	431
peak1023	52	37	81	102	36	65	159	101
peak1024	115	91	207	308	102	108	338	299
peak1025	114	93	252	280	109	115	329	265
peak1026	43	61	93	114	49	69	85	100
peak1027	395	390	578	605	290	389	572	584
peak1028	259	244	378	434	197	233	413	339
peak1029	19	20	91	84	22	23	55	72
peak1030	213	210	368	460	183	237	414	394
peak1031	70	51	77	96	98	83	143	195
peak1032	337	278	459	593	368	416	719	847
peak1033	45	52	109	93	33	42	83	46
peak1034	54	45	83	104	75	47	131	109
peak1035	96	69	225	253	106	93	205	258
peak1036	1013	849	3261	3604	996	796	2929	3559
peak1037	300	277	796	1043	158	168	484	585
peak1038	250	192	648	844	117	127	403	402
peak1039	835	836	3311	3425	403	475	2154	1765
peak1040	244	224	440	539	133	159	265	263
peak1041	209	200	359	430	116	136	211	265
peak1042	374	327	922	1106	194	237	636	639
peak1043	272	248	430	513	187	196	383	413
peak1044	323	311	662	765	297	294	577	642
peak1045	185	180	369	381	183	170	346	332
peak1046	713	656	1713	2049	616	622	1588	1892
peak1047	50	89	136	253	57	94	125	153
peak1048	136	112	205	275	108	121	136	253
peak1049	175	141	543	556	247	228	674	758
peak1050	348	312	875	878	419	410	1168	1172
peak1051	24	21	61	95	43	41	96	116
peak1052	165	141	405	401	145	185	516	553
peak1053	83	88	162	127	61	84	147	132
peak1054	472	513	510	1012	436	567	923	839
peak1055	660	581	1572	1853	785	825	2015	2183
peak1056	127	120	264	264	162	182	329	300
peak1057	145	134	253	277	137	163	381	399
peak1058	63	67	179	190	46	47	171	159
peak1059	24	26	108	129	28	47	111	127
peak1060	17	21	68	83	17	27	75	111
peak1061	50	44	99	99	66	78	143	148
peak1062	85	72	192	190	81	92	274	289
peak1063	51	52	93	90	72	92	171	166
peak1064	66	73	91	135	76	71	90	106
peak1065	142	102	240	328	131	115	199	267
peak1066	90	74	131	169	90	97	168	159
peak1067	95	90	136	161	109	114	185	171
peak1068	140	121	218	299	127	115	253	248
peak1069	116	108	139	174	116	145	209	182
peak1070	282	243	807	1057	272	256	749	947
peak1071	478	432	1400	1643	503	510	1754	1529
peak1072	132	140	224	263	121	143	291	276
peak1073	268	301	467	622	274	277	563	528
peak1074	197	154	433	452	248	253	698	675
peak1075	38	32	74	91	26	32	59	60
peak1076	178	169	709	785	185	192	771	801
peak1077	59	32	192	198	44	32	221	271
peak1078	328	276	505	539	289	341	468	628
peak1079	56	68	73	59	79	92	141	93
peak1080	175	174	220	197	180	216	336	348
peak1081	172	163	358	412	164	154	295	348
peak1082	36	25	106	95	34	47	130	173
peak1083	37	28	77	74	45	40	105	127
peak1084	5209	4585	19072	28513	4115	4365	20548	18148
peak1085	97	88	263	280	128	105	322	313
peak1086	194	187	753	821	224	214	881	874
peak1087	191	190	238	296	121	107	192	212
peak1088	25	26	32	56	23	16	29	66
peak1089	134	133	432	527	111	141	406	455
peak1090	61	52	87	124	68	55	119	114
peak1091	153	163	502	582	146	174	496	415
peak1092	91	72	94	132	80	74	144	135
peak1093	238	201	421	493	220	208	386	497
peak1094	46	90	123	136	85	95	54	109
peak1095	35	52	63	54	66	88	69	66
peak1096	832	713	1043	1213	611	630	1145	933
peak1097	165	179	372	404	151	175	206	297
peak1098	405	363	984	1014	272	271	734	754
peak1099	113	96	417	512	89	109	231	344
peak1100	511	463	546	673	395	458	579	649
peak1101	273	353	798	1172	269	352	665	808
peak1102	23	16	80	74	18	26	41	43
peak1103	32	33	74	83	24	30	36	68
peak1104	720	827	1787	2006	615	700	980	1298
peak1105	38	60	102	125	54	80	57	86
peak1106	95	93	194	243	77	124	142	179
peak1107	759	717	1592	2242	624	722	1153	2028
peak1108	116	140	185	246	96	149	156	210
peak1109	62	80	165	228	54	89	139	148
peak1110	13	15	42	69	15	13	64	68
peak1111	25	27	113	97	25	35	52	97
peak1112	398	454	1575	2230	432	564	1437	2350
peak1113	99	72	131	186	89	122	112	140
peak1114	119	136	270	344	120	153	306	280
peak1115	204	163	490	655	154	206	492	630
peak1116	85	111	210	245	120	112	168	265
peak1117	308	266	606	756	294	284	574	796
peak1118	271	254	735	865	287	325	742	865
peak1119	165	120	237	234	198	165	348	303
peak1120	105	99	135	131	140	130	195	269
peak1121	165	145	186	210	194	163	343	360
peak1122	208	168	257	251	192	234	382	329
peak1123	213	203	700	726	259	257	969	968
peak1124	97	104	168	262	81	96	160	273
peak1125	262	212	598	752	234	214	603	690
peak1126	40	43	58	44	38	48	67	70
peak1127	45	54	233	357	68	65	203	362
peak1128	34	22	121	138	17	27	61	84
peak1129	21	15	44	66	27	32	77	89
peak1130	46	21	86	96	31	53	114	110
peak1131	9	9	58	89	24	15	73	96
peak1132	154	135	241	326	111	103	238	214
peak1133	30	27	59	74	22	39	61	69
peak1134	20	16	66	70	9	20	91	90
peak1135	55	42	53	76	42	59	54	78
peak1136	30	40	146	233	60	78	189	363
peak1137	79	90	335	483	92	117	270	448
peak1138	87	83	131	160	61	66	123	107
peak1139	179	206	466	584	149	171	424	443
peak1140	341	267	1135	1467	221	229	952	941
peak1141	26	22	51	67	21	20	75	58
peak1142	16	20	57	82	23	35	83	97
peak1143	54	61	87	131	78	67	162	182
peak1144	147	143	270	356	206	176	298	354
peak1145	97	81	383	454	97	116	388	412
peak1146	47	42	63	72	40	32	48	63
peak1147	291	316	1061	1362	254	303	853	880
peak1148	176	200	783	1010	165	208	595	815
peak1149	439	383	820	891	354	451	980	908
peak1150	425	342	626	714	407	386	744	712
peak1151	146	111	292	380	117	153	417	476
peak1152	36	43	186	226	40	76	178	231
peak1153	272	207	716	830	380	350	1050	1133
peak1154	153	132	257	227	180	230	387	315
peak1155	20	15	45	66	3	3	21	25
peak1156	128	128	244	259	127	131	352	328
peak1157	214	216	854	860	259	268	1099	936
peak1158	680	653	928	1266	323	393	889	545
peak1159	857	788	2440	2810	471	491	1560	1403
peak1160	85	60	162	192	106	111	182	172
peak1161	116	115	280	367	161	209	326	339
peak1162	849	725	1505	1669	778	815	1823	1903
peak1163	27	24	86	88	41	35	152	118
peak1164	24	31	64	121	42	39	141	150
peak1165	72	60	148	157	50	81	126	147
peak1166	98	127	224	280	105	96	228	227
peak1167	20	20	78	84	23	27	85	83
peak1168	15	15	99	142	17	17	34	93
peak1169	130	145	114	149	116	120	123	146
peak1170	102	113	289	364	98	134	165	416
peak1171	55	84	142	155	71	109	83	99
peak1172	57	54	113	133	70	91	81	139
peak1173	208	200	360	318	246	263	352	532
peak1174	30	39	70	96	30	38	43	82
peak1175	190	178	295	403	164	160	303	392
peak1176	87	97	309	320	81	106	230	338
peak1177	25	35	132	208	44	60	129	184
peak1178	41	38	195	193	47	52	125	224
peak1179	91	77	271	340	104	96	205	302
peak1180	41	36	111	83	34	38	45	76
peak1181	43	32	102	108	34	32	77	103
peak1182	24	19	40	76	24	18	50	62
peak1183	33	25	74	120	26	39	49	87
peak1184	24	17	26	39	52	44	133	120
peak1185	109	97	116	159	73	88	135	132
peak1186	239	243	384	386	203	240	383	344
peak1187	550	516	1390	1564	497	556	1482	1558
peak1188	433	449	861	974	582	627	1571	1390
peak1189	244	239	309	283	353	372	606	379
peak1190	951	777	1699	2125	1014	1025	3365	2983
peak1191	137	136	171	225	179	164	162	205
peak1192	211	176	593	658	258	241	805	820
peak1193	193	269	661	862	234	238	392	622
peak1194	36	24	116	124	19	14	61	88
peak1195	358	303	1025	1155	205	238	745	770
peak1196	81	65	106	116	83	110	192	145
peak1197	108	129	345	429	200	210	458	521
peak1198	178	160	348	354	203	263	552	601
peak1199	107	90	210	294	151	197	423	376
peak1200	24	14	58	92	27	21	114	131
peak1201	50	39	156	211	71	76	338	364
peak1202	10	10	39	25	16	20	44	76
peak1203	126	123	328	396	132	134	382	468
peak1204	90	84	113	131	55	68	97	121
peak1205	229	245	424	529	75	90	92	149
peak1206	72	76	99	145	71	101	160	163
peak1207	55	49	121	111	67	104	159	161
peak1208	54	57	136	118	69	91	139	153
peak1209	133	124	288	355	141	189	410	484
peak1210	28	26	42	91	26	22	72	75
peak1211	147	156	239	230	144	151	176	197
peak1212	63	66	185	206	59	81	118	194
peak1213	87	79	261	336	75	118	151	257
peak1214	45	54	96	98	65	50	115	167
peak1215	205	201	346	434	143	210	437	364
peak1216	206	170	736	824	175	174	861	696
peak1217	45	49	72	104	42	52	96	89
peak1218	205	179	760	735	159	196	565	630
peak1219	29	39	70	53	14	21	31	28
peak1220	168	133	554	574	138	138	630	619
peak1221	51	45	98	107	44	46	117	95
peak1222	110	105	360	435	123	142	313	472
peak1223	71	66	235	265	86	101	212	289
peak1224	67	50	156	191	65	64	167	184
peak1225	173	177	391	452	171	203	487	546
peak1226	169	141	267	264	125	188	294	255
peak1227	86	70	145	109	56	70	109	94
peak1228	40	47	242	319	27	30	176	210
peak1229	22	38	79	100	39	58	83	90
peak1230	21	20	97	95	29	35	119	166
peak1231	19	15	48	55	17	25	65	73
peak1232	15	16	78	77	12	7	51	45
peak1233	175	166	235	321	101	116	227	216
peak1234	162	151	537	609	138	182	379	558
peak1235	314	319	354	512	359	429	270	469
peak1236	280	215	603	733	208	228	705	837
peak1237	53	40	221	206	54	40	180	167
peak1238	14	25	33	40	45	39	58	80
peak1239	19	12	35	46	2	17	51	61
peak1240	130	135	212	246	116	164	261	294
peak1241	104	70	172	182	106	90	164	170
peak1242	169	159	237	272	134	132	311	295
peak1243	370	361	957	1037	329	330	913	774
peak1244	18	14	58	81	23	30	130	123
peak1245	16	15	35	40	23	25	100	57
peak1246	18	24	89	71	31	24	76	97
peak1247	28	28	83	124	30	33	77	126
peak1248	14	27	72	112	16	23	81	75
peak1249	24	23	48	58	14	11	47	46
peak1250	24	30	65	97	19	21	67	71
peak1251	52	60	106	157	31	48	110	138
peak1252	35	26	74	55	29	34	24	35
peak1253	46	41	160	157	37	42	91	154
peak1254	172	192	593	710	128	158	460	536
peak1255	122	99	234	304	114	112	204	287
peak1256	183	167	225	265	148	168	270	242
peak1257	108	84	93	91	76	120	138	91
peak1258	121	118	105	149	66	94	134	109
peak1259	47	47	144	160	27	45	106	161
peak1260	46	56	131	150	67	61	158	190
peak1261	252	228	422	465	194	219	337	400
peak1262	67	69	178	235	68	67	137	160
peak1263	135	120	290	232	31	28	46	51
peak1264	118	155	496	730	221	280	562	929
peak1265	37	41	60	71	32	35	92	82
peak1266	63	68	151	172	79	70	145	169
peak1267	57	58	65	82	52	56	81	99
peak1268	396	333	943	1157	318	397	1317	1488
peak1269	32	36	90	124	27	37	59	85
peak1270	38	47	132	171	27	35	82	116
peak1271	26	40	48	91	28	22	41	48
peak1272	40	37	94	119	51	61	97	146
peak1273	82	84	146	164	92	147	189	226
peak1274	344	288	911	965	377	407	1087	1087
peak1275	76	72	155	153	85	132	187	249
peak1276	13	12	60	60	10	8	44	41
peak1277	18	21	53	80	24	42	40	88
peak1278	18	26	86	75	15	26	44	117
peak1279	43	59	110	133	59	58	84	143
peak1280	66	61	118	152	89	96	67	175
peak1281	49	44	95	129	48	81	88	124
peak1282	59	58	101	154	56	65	60	129
peak1283	95	94	285	306	92	109	182	288
peak1284	172	166	331	461	182	178	380	432
peak1285	254	297	723	1053	286	417	509	864
peak1286	72	71	293	411	59	73	244	365
peak1287	67	65	207	265	114	89	133	341
peak1288	106	136	370	534	148	133	376	594
peak1289	92	83	131	216	113	126	158	208
peak1290	155	173	270	322	140	177	153	263
peak1291	622	570	979	1307	675	699	1777	1568
peak1292	156	148	293	394	205	208	418	366
peak1293	247	261	616	835	272	265	758	804
peak1294	330	399	461	732	407	416	670	902
peak1295	171	188	337	435	212	190	438	439
peak1296	76	99	217	262	114	141	177	289
peak1297	163	157	248	272	200	222	265	271
peak1298	16	21	41	68	11	12	22	45
peak1299	75	90	204	341	73	80	171	265
peak1300	83	106	216	275	53	78	112	230
peak1301	65	63	93	93	68	101	151	157
peak1302	28	32	103	147	31	42	113	118
peak1303	102	94	222	261	118	125	248	306
peak1304	41	37	50	81	32	36	55	56
peak1305	86	74	126	134	107	128	162	198
peak1306	134	136	496	576	182	200	564	714
peak1307	123	128	218	287	70	97	160	158
peak1308	68	52	190	272	47	53	108	120
peak1309	112	166	399	457	91	96	186	257
peak1310	237	236	948	1185	184	245	758	920
peak1311	172	156	277	348	157	182	263	363
peak1312	100	67	156	224	70	101	207	186
peak1313	109	146	368	573	77	119	135	265
peak1314	520	454	1133	1720	333	290	705	1078
peak1315	70	64	127	115	72	91	111	106
peak1316	4	8	15	21	25	25	94	97
peak1317	582	508	873	826	466	522	861	902
peak1318	71	79	332	457	89	100	353	479
peak1319	314	278	1029	1249	254	305	1080	1346
peak1320	204	189	398	523	184	224	396	817
peak1321	240	224	615	802	225	263	702	809
peak1322	320	322	811	1128	390	379	857	1353
peak1323	450	451	855	1480	578	757	1381	2144
peak1324	67	87	138	235	107	107	257	282
peak1325	109	95	276	362	95	114	385	238
peak1326	296	278	482	494	270	289	522	380
peak1327	17	21	46	89	22	37	45	84
peak1328	29	9	55	71	18	31	28	61
peak1329	55	42	81	75	46	56	111	92
peak1330	237	190	573	499	221	202	694	636
peak1331	67	46	69	85	88	80	155	147
peak1332	101	110	260	303	136	149	376	393
peak1333	125	101	181	149	112	126	258	240
peak1334	111	86	392	400	148	148	504	453
peak1335	119	100	252	227	159	169	295	293
peak1336	124	115	348	380	174	149	461	593
peak1337	158	150	453	602	142	126	484	509
peak1338	115	88	268	254	89	105	259	178
peak1339	73	65	245	243	66	89	260	212
peak1340	508	422	949	979	389	430	878	818
peak1341	8	9	55	71	27	17	116	162
peak1342	26	14	30	61	43	44	132	118
peak1343	67	56	165	208	43	47	142	184
peak1344	180	206	570	625	194	203	500	501
peak1345	19	16	70	59	12	10	45	60
peak1346	43	53	122	174	54	55	81	159
peak1347	38	43	103	144	55	45	97	144
peak1348	44	31	111	123	55	32	83	115
peak1349	222	216	802	880	236	238	902	906
peak1350	101	92	269	273	127	115	238	278
peak1351	51	46	138	161	73	51	202	219
peak1352	67	65	110	86	76	78	178	132
peak1353	40	41	104	125	49	67	195	152
peak1354	61	69	220	217	84	89	310	263
peak1355	53	38	151	119	61	80	204	158
peak1356	66	65	125	157	81	92	232	191
peak1357	38	25	104	124	50	72	142	169
peak1358	1174	1089	3464	4572	835	877	3131	2927
peak1359	100	78	175	226	81	107	174	186
peak1360	5845	5854	14242	16714	3694	4468	10704	10628
peak1361	108	106	191	247	114	144	232	211
peak1362	59	35	90	104	35	50	74	114
peak1363	35	58	149	221	34	57	130	239
peak1364	84	105	213	232	109	108	157	272
peak1365	292	228	442	546	171	176	321	310
peak1366	61	61	283	319	44	74	232	367
peak1367	17	24	51	70	17	21	47	48
peak1368	33	43	105	87	37	49	92	108
peak1369	33	31	73	86	34	45	90	124
peak1370	66	54	98	124	41	45	119	171
peak1371	30	52	82	118	53	77	62	102
peak1372	473	433	740	796	467	543	797	724
peak1373	273	264	486	556	274	316	561	700
peak1374	210	214	292	387	226	259	316	373
peak1375	57	134	248	318	120	136	115	241
peak1376	223	196	241	293	111	146	222	225
peak1377	764	790	3571	4530	512	600	1917	2502
peak1378	4360	3853	16386	19608	2532	2635	12641	11804
peak1379	2948	2701	5185	5528	1753	1962	4339	3716
peak1380	1214	1127	1476	1901	751	825	1746	973
peak1381	771	770	1212	1760	481	612	1158	1180
peak1382	118	122	225	336	61	76	125	159
peak1383	18	15	83	72	14	6	29	24
peak1384	47	44	170	150	19	16	63	57
peak1385	1004	769	1747	2170	352	308	786	864
peak1386	46	96	324	376	75	98	143	293
peak1387	121	96	182	208	107	112	176	211
peak1388	37	76	139	201	47	46	129	204
peak1389	38	47	107	191	38	51	70	152
peak1390	106	84	162	199	95	98	147	254
peak1391	44	60	235	283	47	41	189	243
peak1392	121	105	256	324	107	122	201	305
peak1393	87	90	98	127	105	124	191	221
peak1394	145	313	438	747	237	371	223	438
peak1395	940	841	1366	1834	644	677	959	1056
peak1396	9	6	29	55	6	11	50	63
peak1397	25	30	86	94	28	27	74	63
peak1398	273	247	360	448	148	154	196	287
peak1399	34	36	104	138	32	32	47	84
peak1400	49	30	96	86	56	52	59	109
peak1401	82	82	130	201	70	91	168	233
peak1402	78	80	129	153	70	73	99	167
peak1403	47	38	94	101	30	35	99	115
peak1404	34	41	146	192	63	71	209	217
peak1405	91	72	97	134	86	118	167	138
peak1406	82	71	111	112	78	117	184	109
peak1407	30	22	46	79	49	54	95	96
peak1408	27	29	83	103	12	31	82	86
peak1409	28	45	83	129	26	29	75	109
peak1410	40	42	174	163	40	36	147	209
peak1411	38	40	185	197	38	38	179	195
peak1412	29	48	95	134	33	38	38	54
peak1413	151	143	440	547	116	165	289	437
peak1414	65	47	96	98	47	50	107	109
peak1415	162	122	203	237	176	160	233	201
peak1416	374	448	978	1165	447	587	759	1720
peak1417	8734	7678	15659	18141	8158	8618	20136	18658
peak1418	1069	989	1470	1518	1002	1175	1905	1262
peak1419	84	90	160	180	46	60	55	118
peak1420	45	46	112	116	43	57	118	138
peak1421	58	53	224	268	67	67	239	288
peak1422	38	35	112	149	28	38	98	145
peak1423	34	25	132	190	21	35	122	188
peak1424	29	42	105	109	24	25	26	54
peak1425	19	18	76	112	14	19	72	92
peak1426	15	14	109	137	10	18	78	85
peak1427	26	20	99	83	18	25	49	49
peak1428	18	30	68	93	22	31	37	56
peak1429	111	124	244	352	91	91	225	230
peak1430	690	701	1966	2149	516	573	1866	1657
peak1431	100	88	112	157	40	41	107	110
peak1432	98	65	221	245	57	42	180	181
peak1433	196	176	770	877	130	119	575	459
peak1434	123	94	247	227	78	66	136	175
peak1435	54	68	110	115	76	63	171	165
peak1436	90	103	185	194	100	118	193	225
peak1437	170	163	510	585	204	205	677	619
peak1438	81	60	110	162	69	91	219	232
peak1439	67	47	94	128	79	86	161	140
peak1440	341	295	472	542	319	364	701	552
peak1441	141	153	224	177	137	134	230	271
peak1442	360	313	966	951	344	347	1084	840
peak1443	172	130	209	218	148	141	248	238
peak1444	43	45	103	125	46	45	107	136
peak1445	17	17	45	82	17	19	66	86
peak1446	19	27	71	108	30	33	65	97
peak1447	28	16	84	106	34	34	86	141
peak1448	33	19	115	106	28	32	114	128
peak1449	24	29	86	98	25	25	83	74
peak1450	100	120	326	363	94	114	260	405
peak1451	20	26	99	135	15	24	102	106
peak1452	215	171	486	470	239	216	418	416
peak1453	84	65	189	201	56	71	169	187
peak1454	748	591	2267	1961	290	332	887	1013
peak1455	303	271	903	1274	364	396	1305	1494
peak1456	157	125	272	315	160	130	307	313
peak1457	98	97	302	367	101	115	293	272
peak1458	114	128	478	664	111	136	611	660
peak1459	33	22	57	64	19	19	43	67
peak1460	35	55	144	133	35	41	48	97
peak1461	119	123	255	280	75	89	177	254
peak1462	54	43	140	126	36	49	85	120
peak1463	162	157	375	387	119	122	288	390
peak1464	424	757	943	1589	709	959	869	1367
peak1465	52	44	62	51	59	53	67	85
peak1466	84	88	152	164	71	97	157	205
peak1467	110	114	198	252	90	122	230	261
peak1468	142	155	218	224	155	151	241	227
peak1469	224	236	537	618	213	240	522	688
peak1470	38	38	98	91	39	48	126	170
peak1471	52	54	179	246	35	29	152	152
peak1472	45	38	51	56	41	56	76	77
peak1473	99	90	275	299	103	131	264	331
peak1474	91	128	504	630	130	174	448	748
peak1475	70	78	183	197	98	106	202	226
peak1476	319	308	1103	1201	274	312	1064	1141
peak1477	138	112	258	218	134	169	194	217
peak1478	249	225	740	749	212	234	777	740
peak1479	461	463	822	885	405	404	844	729
peak1480	421	376	1164	1205	364	397	1119	895
peak1481	42	40	124	175	45	65	94	211
peak1482	66	66	246	355	61	95	203	401
peak1483	29	28	63	91	33	34	87	100
peak1484	88	68	89	112	37	55	83	41
peak1485	135	132	169	183	73	68	91	161
peak1486	25	42	100	124	66	82	159	247
peak1487	115	76	265	336	118	108	344	378
peak1488	43	41	64	98	37	48	122	55
peak1489	43	39	81	79	41	32	51	81
peak1490	36	31	63	72	20	39	42	45
peak1491	110	85	152	174	76	82	143	182
peak1492	200	161	767	737	228	231	626	815
peak1493	88	127	219	245	159	147	201	224
peak1494	56	56	175	198	65	53	164	211
peak1495	130	131	580	694	162	175	797	883
peak1496	46	69	216	263	79	86	139	302
peak1497	43	64	96	96	68	73	71	123
peak1498	61	98	280	384	93	118	298	347
peak1499	52	56	110	168	81	76	175	297
peak1500	64	69	147	236	106	87	297	263
peak1501	1542	1539	4273	5452	888	923	3111	2631
peak1502	323	284	526	617	168	200	400	301
peak1503	244	241	417	484	164	161	263	221
peak1504	137	141	108	245	60	69	187	145
peak1505	125	121	228	276	148	172	268	285
peak1506	20	37	114	123	38	72	93	155
peak1507	42	77	102	118	48	69	50	95
peak1508	53	42	109	160	50	50	108	119
peak1509	144	126	242	284	113	121	232	251
peak1510	141	146	373	504	120	153	391	411
peak1511	91	78	102	143	65	66	102	111
peak1512	90	65	167	191	41	58	137	193
peak1513	257	210	335	417	191	219	295	383
peak1514	266	287	565	834	176	152	346	643
peak1515	149	152	407	518	92	130	158	329
peak1516	51	98	144	212	56	84	57	119
peak1517	154	153	411	389	183	181	534	448
peak1518	201	176	256	328	223	248	543	339
peak1519	88	75	96	149	93	123	189	173
peak1520	74	57	204	279	71	71	277	248
peak1521	34	34	66	81	41	51	66	100
peak1522	63	46	161	183	52	88	163	209
peak1523	39	44	98	117	37	35	74	105
peak1524	47	41	63	92	36	33	64	70
peak1525	30	31	104	123	28	34	67	93
peak1526	109	93	360	407	127	135	453	553
peak1527	50	52	140	141	67	84	154	136
peak1528	68	72	142	152	70	72	127	163
peak1529	126	129	218	275	103	99	211	234
peak1530	420	294	593	793	311	348	597	791
peak1531	80	56	154	163	80	97	162	249
peak1532	21	29	93	137	39	50	99	154
peak1533	41	45	80	93	54	63	87	144
peak1534	112	114	202	262	147	193	199	333
peak1535	4	6	42	64	8	10	27	51
peak1536	640	581	1167	1611	466	546	1129	2047
peak1537	189	179	371	455	137	166	274	411
peak1538	106	130	388	466	106	157	258	332
peak1539	199	185	420	529	189	221	460	589
peak1540	427	383	1461	1868	418	442	1619	2166
peak1541	94	90	252	337	100	141	267	277
peak1542	155	143	237	265	163	170	305	358
peak1543	42	26	73	69	61	62	123	149
peak1544	42	35	87	115	59	58	123	153
peak1545	72	59	103	125	78	86	164	181
peak1546	98	107	369	458	132	132	275	467
peak1547	25	33	78	107	47	41	81	77
peak1548	26	19	105	111	17	19	64	92
peak1549	41	39	88	95	34	37	77	98
peak1550	25	28	117	136	18	36	51	116
peak1551	62	66	276	375	49	53	160	336
peak1552	59	56	233	247	45	45	124	229
peak1553	69	58	201	235	70	96	147	301
peak1554	30	28	72	90	26	35	76	110
peak1555	28	35	121	115	26	43	108	204
peak1556	51	39	258	231	33	51	177	220
peak1557	61	51	99	122	31	38	84	79
peak1558	120	159	467	620	125	161	341	428
peak1559	143	181	267	294	134	153	203	226
peak1560	120	125	167	254	66	116	205	232
peak1561	44	52	121	126	34	31	61	94
peak1562	581	558	974	1081	648	665	1098	1331
peak1563	48	58	231	287	49	39	157	263
peak1564	10	17	48	97	10	8	22	31
peak1565	15	18	60	94	6	8	33	42
peak1566	7	16	60	75	7	7	26	43
peak1567	207	229	325	411	206	280	361	443
peak1568	281	219	542	618	290	280	547	767
peak1569	15	13	58	112	6	19	20	32
peak1570	1855	1610	4361	4697	1624	1563	4491	4319
peak1571	2447	2180	7414	8362	2149	2047	6812	7325
peak1572	68	58	107	146	79	111	142	236
peak1573	1589	1659	6172	7669	337	330	1854	1337
peak1574	403	412	799	1165	74	89	326	250
peak1575	84	96	235	329	119	124	259	293
peak1576	173	158	255	249	152	162	338	307
peak1577	81	102	177	159	110	98	208	231
peak1578	44	60	135	225	69	81	194	190
peak1579	13	11	51	60	10	13	47	72
peak1580	38	28	143	154	44	57	169	252
peak1581	26	13	48	61	22	20	40	38
peak1582	57	47	85	110	41	42	80	127
peak1583	31	37	82	69	39	29	82	61
peak1584	28	35	92	143	27	20	37	53
peak1585	46	43	84	99	26	23	71	46
peak1586	71	71	228	249	43	50	121	139
peak1587	129	139	399	453	173	177	568	695
peak1588	78	62	123	164	104	121	217	299
peak1589	522	518	1186	1323	655	748	817	1179
peak1590	84	66	149	189	36	31	55	76
peak1591	198	201	507	567	447	431	744	1129
peak1592	6	9	52	86	7	7	10	40
peak1593	148	142	194	227	151	159	221	215
peak1594	79	96	138	133	48	49	29	75
peak1595	316	302	1333	1253	185	184	597	708
peak1596	210	176	372	424	135	138	224	279
peak1597	190	205	427	447	160	202	260	312
peak1598	71	69	242	330	48	76	187	268
peak1599	189	144	445	561	178	196	416	553
peak1600	138	109	178	202	97	106	152	152
peak1601	215	203	515	495	176	190	451	467
peak1602	26	33	81	111	33	26	53	29
peak1603	99	94	257	310	66	57	131	179
peak1604	46	44	89	115	18	30	45	56
peak1605	252	237	673	776	123	167	400	390
peak1606	61	72	206	295	38	38	108	142
peak1607	195	187	263	287	179	205	357	291
peak1608	501	458	1453	1432	472	464	1562	1579
peak1609	183	232	917	1155	204	254	668	1103
peak1610	15	16	95	144	16	30	55	89
peak1611	8	14	34	41	21	17	82	66
peak1612	35	39	66	74	42	28	82	68
peak1613	186	164	230	251	147	172	342	294
peak1614	24	21	64	82	26	38	52	62
peak1615	30	36	108	119	46	47	84	144
peak1616	57	35	117	157	49	60	67	157
peak1617	18	37	68	82	43	54	67	145
peak1618	672	527	1109	1286	529	449	849	1704
peak1619	66	59	232	309	75	87	186	335
peak1620	42	95	222	360	119	158	162	268
peak1621	21	50	337	464	65	113	248	422
peak1622	47	69	214	319	41	88	177	247
peak1623	99	112	207	244	133	153	130	222
peak1624	312	487	1212	1293	288	398	443	660
peak1625	1258	1072	3652	3624	717	805	2000	2607
peak1626	70	82	201	220	85	106	212	201
peak1627	80	71	206	205	113	110	184	167
peak1628	180	150	337	393	178	222	410	459
peak1629	80	48	67	54	100	88	105	114
peak1630	94	86	154	160	120	121	178	229
peak1631	54	38	119	140	62	62	176	194
peak1632	171	153	248	291	204	219	432	295
peak1633	532	500	1596	1454	405	355	1248	1033
peak1634	452	435	790	792	270	276	673	799
peak1635	480	388	1238	1252	310	274	1201	620
peak1636	41	35	77	95	49	66	122	105
peak1637	76	63	137	186	79	81	205	232
peak1638	496	518	1076	1294	549	605	1113	1236
peak1639	137	129	192	283	161	171	355	319
peak1640	193	191	310	355	190	202	395	398
peak1641	486	498	1103	1254	509	634	1271	1236
peak1642	296	257	547	576	305	308	702	624
peak1643	294	276	592	747	272	315	794	826
peak1644	514	517	486	593	425	497	729	557
peak1645	201	172	337	498	217	249	576	433
peak1646	107	115	176	204	99	125	212	237
peak1647	193	178	282	292	143	138	236	204
peak1648	193	225	663	867	147	170	626	551
peak1649	138	112	264	286	78	95	210	222
peak1650	34	33	53	73	40	46	120	70
peak1651	41	40	62	52	51	67	104	83
peak1652	272	269	700	840	339	350	1160	954
peak1653	72	62	204	271	66	64	280	275
peak1654	120	118	225	208	138	143	307	295
peak1655	173	165	480	715	169	195	684	707
peak1656	542	567	1010	1817	649	751	1671	2533
peak1657	23	20	62	64	32	47	94	118
peak1658	24	25	60	79	53	69	102	159
peak1659	235	222	408	689	329	354	835	1003
peak1660	5555	5054	17281	20966	2696	3072	8961	11033
peak1661	171	160	470	596	124	133	428	480
peak1662	99	85	155	181	65	60	185	103
peak1663	171	183	359	454	219	253	402	538
peak1664	36	37	52	108	48	71	140	164
peak1665	45	67	217	347	94	135	409	581
peak1666	24	23	60	49	23	35	67	97
peak1667	39	34	129	157	38	35	132	159
peak1668	80	91	220	245	74	84	231	182
peak1669	42	24	125	103	35	38	132	122
peak1670	99	72	276	319	102	98	358	337
peak1671	196	179	259	324	132	199	310	298
peak1672	211	217	452	581	185	247	519	513
peak1673	80	100	203	239	81	115	203	269
peak1674	101	148	288	272	169	224	202	351
peak1675	74	61	102	98	82	100	167	177
peak1676	77	72	120	150	101	147	283	234
peak1677	75	93	157	166	135	132	195	236
peak1678	209	191	554	622	184	212	733	596
peak1679	66	60	154	142	77	90	165	167
peak1680	85	70	93	105	67	96	151	122
peak1681	36	29	53	88	33	31	121	101
peak1682	133	144	539	722	95	121	572	579
peak1683	189	149	311	394	171	177	264	342
peak1684	51	38	136	166	43	40	104	105
peak1685	25	24	35	48	18	23	66	97
peak1686	8	12	43	60	20	10	54	90
peak1687	21	26	107	162	43	56	120	187
peak1688	33	26	52	86	22	32	72	89
peak1689	48	71	219	298	102	116	264	392
peak1690	39	41	113	136	46	74	145	190
peak1691	16	25	68	86	37	47	116	113
peak1692	84	76	317	394	96	113	398	536
peak1693	22	46	102	137	39	38	66	98
peak1694	16	16	69	72	15	17	52	58
peak1695	118	96	152	167	86	127	166	162
peak1696	90	125	324	413	129	133	239	314
peak1697	930	792	3896	4743	708	861	3957	4284
peak1698	1014	960	3153	3785	858	963	3564	3783
peak1699	120	117	245	291	131	131	275	295
peak1700	97	62	149	162	86	96	190	149
peak1701	59	66	91	132	78	87	160	102
peak1702	202	194	294	437	129	139	224	230
peak1703	255	246	663	727	167	204	545	474
peak1704	165	206	517	616	110	128	422	483
peak1705	103	64	207	248	51	60	185	154
peak1706	103	106	172	171	124	145	239	224
peak1707	112	123	92	141	54	71	100	91
peak1708	194	209	396	366	154	173	285	230
peak1709	434	369	1286	1594	301	335	1054	1034
peak1710	102	76	180	202	65	74	135	119
peak1711	316	254	482	586	196	205	376	307
peak1712	1076	923	2147	2535	918	874	1889	2037
peak1713	43	31	77	126	52	54	170	149
peak1714	51	30	79	91	42	50	117	102
peak1715	28	26	53	92	37	55	99	109
peak1716	63	42	145	215	47	58	140	132
peak1717	39	40	90	116	30	28	56	74
peak1718	174	240	278	408	192	229	340	367
peak1719	471	570	958	1440	475	566	773	1030
peak1720	73	73	81	112	34	36	56	95
peak1721	1880	1739	4494	4649	2145	2316	5641	5384
peak1722	130	108	169	275	99	126	199	231
peak1723	83	80	252	281	57	82	156	231
peak1724	71	89	305	354	86	122	235	290
peak1725	174	184	578	670	132	196	475	711
peak1726	22	26	116	143	35	40	68	167
peak1727	53	57	144	190	67	84	109	184
peak1728	74	66	74	95	74	87	95	88
peak1729	45	40	59	73	38	26	78	61
peak1730	9	17	53	85	11	16	23	42
peak1731	111	106	216	322	84	98	223	278
peak1732	409	364	689	836	384	404	822	1061
peak1733	169	207	630	858	252	292	428	859
peak1734	7	9	39	49	9	17	68	45
peak1735	119	188	276	415	94	150	132	161
peak1736	13	12	29	71	34	34	79	161
peak1737	55	46	129	172	34	51	101	169
peak1738	54	79	220	252	63	92	159	255
peak1739	91	77	225	346	95	90	235	256
peak1740	141	145	310	391	150	169	327	365
peak1741	61	64	181	277	87	81	236	287
peak1742	182	145	213	301	122	147	369	354
peak1743	110	87	252	199	9	15	17	19
peak1744	159	102	352	225	8	16	38	20
peak1745	18	35	131	63	3	5	7	9
peak1746	198	198	200	328	180	199	175	324
peak1747	68	69	165	212	82	92	220	284
peak1748	70	53	141	194	68	83	157	203
peak1749	73	48	107	121	42	78	88	110
peak1750	220	182	542	572	143	135	402	357
peak1751	31	16	68	86	12	6	42	46
peak1752	20	18	63	74	8	9	50	60
peak1753	655	604	1354	1617	652	705	1746	1720
peak1754	178	252	421	519	292	377	337	500
peak1755	34	43	76	117	51	78	52	118
peak1756	25	27	58	97	24	22	54	80
peak1757	33	34	51	77	30	34	89	57
peak1758	32	41	143	144	39	48	139	138
peak1759	80	92	158	225	92	104	123	194
peak1760	22	40	61	101	56	50	55	74
peak1761	509	479	724	970	511	587	1371	1022
peak1762	117	113	385	537	118	131	515	496
peak1763	205	242	544	706	235	295	603	650
peak1764	30	31	91	79	35	40	97	119
peak1765	70	71	196	218	88	74	221	244
peak1766	42	57	257	281	60	74	259	377
peak1767	180	150	552	542	153	157	334	468
peak1768	22	32	119	109	20	17	49	104
peak1769	34	45	106	161	37	58	43	130
peak1770	20	27	66	90	17	25	31	61
peak1771	59	90	281	396	68	101	119	325
peak1772	16	25	58	92	25	41	28	112
peak1773	903	764	1480	2196	610	694	1575	1948
peak1774	9	14	29	40	11	17	51	66
peak1775	26	21	73	102	28	34	108	139
peak1776	35	33	95	109	21	16	63	82
peak1777	73	75	335	327	52	54	246	205
peak1778	38	28	99	78	26	25	63	66
peak1779	30	33	51	93	25	27	71	59
peak1780	456	388	1663	1920	443	411	2009	1981
peak1781	206	204	329	289	200	237	448	297
peak1782	218	200	313	431	189	203	518	516
peak1783	150	127	276	284	116	106	278	229
peak1784	264	209	536	542	196	156	515	354
peak1785	421	378	1083	1002	313	277	1045	633
peak1786	99	80	131	120	56	55	109	90
peak1787	180	161	211	341	145	214	286	258
peak1788	252	230	567	671	329	326	839	794
peak1789	267	207	648	609	267	337	780	727
peak1790	64	70	50	72	80	65	93	104
peak1791	32	28	68	85	26	22	79	68
peak1792	38	31	57	79	24	33	70	83
peak1793	225	188	408	527	243	243	470	535
peak1794	532	457	1612	1496	304	331	1038	1089
peak1795	320	295	388	363	207	219	302	310
peak1796	111	81	140	121	71	69	116	140
peak1797	84	65	215	201	61	62	158	137
peak1798	14	21	62	60	21	20	68	108
peak1799	186	196	522	602	48	47	165	174
peak1800	78	76	198	222	16	8	47	51
peak1801	47	51	84	79	37	45	144	103
peak1802	9	8	40	43	19	11	47	69
peak1803	30	29	101	128	41	39	122	136
peak1804	20	17	52	79	29	16	59	93
peak1805	21	16	37	54	19	30	62	49
peak1806	871	736	2907	2962	532	575	1825	1924
peak1807	40	38	75	106	46	42	80	109
peak1808	193	167	583	626	193	192	672	668
peak1809	190	144	349	418	141	135	622	536
peak1810	67	70	186	257	78	76	241	247
peak1811	44	37	78	101	44	62	84	96
peak1812	71	65	106	148	78	83	108	121
peak1813	39	31	121	174	61	64	157	194
peak1814	71	49	140	165	66	84	179	172
peak1815	18	22	53	52	30	32	82	99
peak1816	94	87	250	347	76	74	205	261
peak1817	758	761	2144	2672	612	681	1496	1899
peak1818	75	106	254	322	101	132	120	226
peak1819	120	82	142	220	77	92	178	320
peak1820	68	46	114	144	33	38	57	109
peak1821	146	131	234	349	198	226	398	512
peak1822	92	94	131	150	118	108	254	197
peak1823	33	57	84	124	66	89	90	122
peak1824	77	80	138	204	75	120	120	215
peak1825	326	288	617	782	247	316	571	562
peak1826	298	294	436	569	277	369	527	577
peak1827	547	497	843	848	493	539	1118	975
peak1828	440	434	558	758	406	483	705	689
peak1829	566	506	1025	1268	550	574	1198	1243
peak1830	511	407	1768	2106	385	306	1754	1800
peak1831	142	124	225	233	83	82	240	210
peak1832	109	103	280	320	86	59	271	244
peak1833	273	229	451	545	204	215	449	446
peak1834	58	82	148	202	76	98	276	270
peak1835	31	29	40	67	43	51	98	71
peak1836	125	139	127	176	118	144	357	211
peak1837	671	581	1032	1085	702	731	1727	1400
peak1838	1636	1495	3248	3840	1700	2057	5616	5307
peak1839	361	315	649	615	418	434	887	789
peak1840	213	236	406	614	158	204	302	373
peak1841	160	148	396	574	82	107	289	327
peak1842	49	40	129	163	61	57	112	137
peak1843	188	172	516	527	212	188	736	605
peak1844	89	74	141	109	94	103	178	97
peak1845	839	619	2357	2881	687	613	3578	4216
peak1846	63	86	124	102	88	86	79	106
peak1847	305	284	817	1024	270	320	778	1182
peak1848	259	211	335	405	221	255	423	485
peak1849	158	103	226	337	118	114	292	417
peak1850	70	45	87	122	61	53	84	106
peak1851	37	48	113	134	40	33	141	104
peak1852	146	137	140	121	201	216	312	185
peak1853	175	141	452	472	250	253	998	860
peak1854	405	355	1295	1408	563	599	2504	2346
peak1855	539	455	1153	1272	624	643	1724	1618
peak1856	88	101	205	287	114	115	410	412
peak1857	138	127	299	322	84	87	307	230
peak1858	94	95	135	126	60	75	131	79
peak1859	257	238	813	818	160	187	717	561
peak1860	142	139	451	499	108	109	412	354
peak1861	158	143	339	370	108	131	288	232
peak1862	250	246	450	454	167	162	421	343
peak1863	396	304	760	790	274	233	690	555
peak1864	156	152	203	243	149	133	230	226
peak1865	100	131	191	196	118	136	196	187
peak1866	146	130	135	193	87	118	170	119
peak1867	87	89	125	159	94	82	215	251
peak1868	268	262	373	369	231	238	520	566
peak1869	236	224	285	272	248	251	457	384
peak1870	248	218	1051	1129	221	238	1268	1138
peak1871	111	100	202	253	77	90	131	157
peak1872	263	218	362	432	231	317	427	482
peak1873	596	518	1312	1503	713	670	2091	1934
peak1874	51	49	60	72	47	84	161	110
peak1875	112	133	376	452	165	184	704	642
peak1876	32	26	47	98	37	43	93	123
peak1877	62	53	132	177	73	108	233	179
peak1878	50	48	82	98	48	69	86	110
peak1879	97	82	182	267	75	100	209	244
peak1880	309	308	508	601	269	324	521	535
peak1881	573	598	784	1055	529	637	1341	885
peak1882	1344	1250	2437	2629	1137	1358	3589	2499
peak1883	743	701	1317	1337	693	762	1507	1349
peak1884	323	340	537	686	342	437	617	616
peak1885	33	26	82	148	35	43	157	194
peak1886	235	200	534	594	232	261	727	701
peak1887	80	57	148	182	75	85	186	212
peak1888	62	58	153	176	68	74	215	201
peak1889	107	117	240	362	119	170	355	450
peak1890	262	278	330	429	264	274	517	432
peak1891	175	196	587	784	233	249	764	748
peak1892	213	197	578	879	180	229	864	906
peak1893	82	62	142	159	91	80	213	167
peak1894	69	73	193	257	71	86	277	280
peak1895	231	223	535	621	184	203	435	640
peak1896	13	11	42	66	6	0	16	12
peak1897	203	210	551	665	183	199	727	612
peak1898	384	337	1049	1364	358	289	1162	1209
peak1899	256	229	472	416	242	210	495	357
peak1900	154	141	255	335	138	155	258	282
peak1901	294	294	623	741	376	415	877	750
peak1902	244	210	628	660	276	288	859	631
peak1903	630	596	2045	2306	778	846	3052	2970
peak1904	434	391	948	1063	468	516	1429	1310
peak1905	202	205	287	300	198	219	444	404
peak1906	459	409	1030	1247	516	558	1612	1351
peak1907	120	126	214	295	146	160	379	299
peak1908	107	94	101	107	103	122	199	124
peak1909	19	30	67	110	34	41	71	123
peak1910	73	103	183	233	93	136	175	321
peak1911	141	127	635	526	104	93	421	432
peak1912	35	18	63	72	18	21	42	65
peak1913	42	25	87	51	23	35	53	42
peak1914	59	52	198	151	42	44	152	146
peak1915	105	55	177	160	91	72	200	152
peak1916	26	15	73	63	15	13	109	119
peak1917	107	123	319	386	133	135	188	344
peak1918	50	35	236	215	29	46	157	172
peak1919	44	70	102	176	69	63	65	105
peak1920	62	77	145	198	80	76	85	194
peak1921	51	69	114	124	56	85	40	108
peak1922	107	91	233	293	104	115	245	249
peak1923	62	83	128	177	109	122	229	269
peak1924	68	98	317	460	68	69	160	308
peak1925	48	77	206	195	23	33	42	31
peak1926	120	86	153	177	79	81	123	159
peak1927	31	53	101	122	43	46	78	113
peak1928	43	33	77	119	25	33	68	78
peak1929	36	27	85	135	36	35	87	107
peak1930	32	31	82	53	11	26	39	48
peak1931	26	24	62	73	15	23	45	58
peak1932	219	220	506	451	169	190	358	390
peak1933	218	215	543	697	242	325	548	784
peak1934	29	26	61	80	39	25	71	102
peak1935	62	58	104	127	45	73	104	122
peak1936	301	261	611	685	248	266	569	524
peak1937	25	40	65	91	31	34	101	124
peak1938	15	19	54	78	18	19	77	83
peak1939	79	90	211	307	130	174	364	476
peak1940	28	22	54	68	52	60	136	92
peak1941	84	95	151	145	93	108	88	141
peak1942	107	118	276	379	107	151	207	345
peak1943	29	54	187	332	38	56	139	191
peak1944	94	79	122	155	56	87	93	158
peak1945	88	90	279	351	82	78	186	262
peak1946	86	101	201	289	73	63	161	210
peak1947	60	70	136	160	52	45	104	130
peak1948	66	60	77	114	54	57	87	77
peak1949	7	10	63	79	4	11	37	69
peak1950	118	122	397	550	109	137	399	590
peak1951	331	260	445	629	284	323	565	552
peak1952	600	599	1199	1536	402	514	801	1109
peak1953	604	547	898	1214	443	454	718	1333
peak1954	852	745	2464	3244	524	613	1784	2650
peak1955	2441	2163	6183	7085	1554	1848	4796	5903
peak1956	697	675	1319	1591	475	540	1098	1488
peak1957	824	752	2462	3425	589	639	1752	2783
peak1958	497	489	1564	1990	382	416	992	929
peak1959	643	556	1132	1320	429	472	783	1130
peak1960	138	90	206	239	69	66	177	211
peak1961	27	32	39	94	22	20	54	64
peak1962	171	143	239	298	140	157	322	294
peak1963	36	42	132	144	46	40	83	104
peak1964	260	265	781	945	200	211	400	584
peak1965	107	103	154	166	133	148	249	217
peak1966	512	475	918	1173	569	660	1368	1255
peak1967	31	21	50	65	27	32	68	60
peak1968	75	79	139	146	76	80	144	146
peak1969	149	129	317	418	141	170	286	462
peak1970	62	83	140	258	85	114	132	228
peak1971	168	177	426	460	131	152	316	438
peak1972	50	49	121	183	66	68	172	222
peak1973	18	30	90	103	28	53	119	100
peak1974	20	29	36	40	21	22	66	54
peak1975	78	79	165	162	89	116	193	172
peak1976	428	401	1291	1529	432	469	1558	1583
peak1977	98	96	125	128	93	109	126	188
peak1978	152	129	238	285	129	159	299	242
peak1979	105	102	202	239	94	114	273	261
peak1980	51	55	71	102	45	43	42	91
peak1981	160	153	601	722	151	181	572	760
peak1982	9	11	74	103	9	24	50	77
peak1983	30	26	122	124	34	43	98	141
peak1984	150	132	491	665	103	147	339	437
peak1985	46	44	94	139	54	70	102	164
peak1986	123	113	285	365	127	140	287	538
peak1987	46	71	180	216	55	100	167	239
peak1988	216	181	460	601	169	221	525	594
peak1989	96	77	238	290	72	87	221	296
peak1990	124	112	184	239	86	116	216	225
peak1991	124	115	240	358	86	131	309	327
peak1992	227	208	463	717	197	245	507	627
peak1993	95	81	217	248	77	92	232	267
peak1994	267	250	868	1022	273	325	1207	1095
peak1995	220	208	492	592	248	278	678	618
peak1996	40	51	90	121	50	54	54	102
peak1997	86	104	311	413	100	100	293	419
peak1998	81	97	89	135	67	94	128	150
peak1999	195	187	681	923	198	247	651	883
[truncated: 13,982 more rows]
