# Supplementary material for: Limits in the detection of m6A changes using MeRIP/m6A-seq
Source: Sci Rep. 2020 Apr 20;10:6590. doi: 10.1038/s41598-020-63355-3 (PMC7170965; doi:10.1038/s41598-020-63355-3)
Supplement: Supplementary file 3 — Supplementary information 3. [file 41598_2020_63355_MOESM3_ESM.zip › additional_file4_v2/macs2_deq_results/bertero_smad23_2018_deq_results.txt]

seqnames	start	end	width	strand	annot	main.gene	deseq2.p	deseq2.padj	edger.p	edger.padj	qnb.p	qnb.padj	peak.l2fc	gene.l2fc	gene.p	gene.padj	diff.l2fc
chr1	135138	135259	121	-	exon	RP11-34P13.15	0.377761461384094	0.859132186052288	0.392662405330057	1	0.601043131662029	0.995540758636439	0.736622088079896	0.275453502798911	0.574048754572614	0.831141353221988	0.461168585280985
chr1	633947	634067	120	+	exon	MTATP6P1	0.304508706915016	0.825633355064971	0.219135092111655	1	0.58805958043443	0.995540758636439	-0.417473454682379	-0.195124986184	0.342437593078867	0.669847125883024	-0.222348468498379
chr1	912547	912685	138	+	exon	RP11-54O7.1	0.497496697969522	0.895970383377609	0.219129553235733	1	0.27094381927496	0.967999757250642	0.88183255493047	1.10654160795299	0.000209506963388793	0.00380178030960902	-0.224709053022522
chr1	919629	919835	206	-	exon	RP11-54O7.3	0.386203947666191	0.861913811543691	0.343206355259816	1	0.35960109383157	0.971927100232649	2.44379786342839	1.88575527080433	3.6244027603248e-23	5.67963579844697e-21	0.558042592624053
chr1	920048	920947	899	-	exon	RP11-54O7.3	0.0222589015876742	0.486321645878145	0.0281071736348908	1	0.00593668006061195	0.57768824668856	2.15254478980127	1.88575527080433	3.6244027603248e-23	5.67963579844697e-21	0.266789518996933
chr1	924910	925125	215	+	exon	SAMD11	0.995701363372465	0.999792299561725	0.948571608852906	1	0.95222586818941	0.995540758636439	2.83004528136366	2.45834486487336	7.49353130186641e-97	9.46760845420185e-94	0.371700416490298
chr1	942748	943188	440	+	utr3	SAMD11	0.0220262973054854	0.486321645878145	0.0330404012818084	1	0.012265259826624	0.682705615725517	3.23403073261061	2.45834486487336	7.49353130186641e-97	9.46760845420185e-94	0.775685867737246
chr1	943994	944526	532	+	utr3	SAMD11	9.54461799169467e-25	2.34988494955523e-20	9.37276914272229e-25	2.30757576293823e-20	3.35508794010087e-63	8.25989099973433e-59	3.01203213907735	2.45834486487336	7.49353130186641e-97	9.46760845420185e-94	0.553687274203988
chr1	955822	955935	113	-	exon	NOC2L	0.486905820728511	0.890630841270711	0.341234391049105	1	0.177020238349854	0.956240272440622	0.871927375802183	0.0449080686847422	0.50577931892532	0.789332504824398	0.827019307117441
chr1	1020094	1020364	270	+	utr5	AGRN	0.0518915564985529	0.599783548047423	0.0875253696461453	1	0.123672653152562	0.93837781444759	0.419869606111516	0.145491085814837	0.02435683436384	0.150388945224504	0.274378520296679
chr1	1034303	1034497	194	+	exon	AGRN	0.0165497764484886	0.451333058884628	0.0248174525436172	1	0.0500068239401847	0.852284367541344	0.99846323414133	0.145491085814837	0.02435683436384	0.150388945224504	0.852972148326494
chr1	1038799	1038953	154	+	intron	AGRN	0.146431771116141	0.719819692787416	0.15241456601439	1	0.0695470838270876	0.867870619306058	0.740133671962486	0.145491085814837	0.02435683436384	0.150388945224504	0.594642586147649
chr1	1039160	1039290	130	+	intron	AGRN	0.32124594748752	0.832507964021056	0.166118523494181	1	0.106023031441522	0.920161813245136	0.83909256947618	0.145491085814837	0.02435683436384	0.150388945224504	0.693601483661344
chr1	1039769	1040006	237	+	intron	AGRN	0.336101256217891	0.841728250938027	0.195664956049966	1	0.118001800894982	0.928688934510626	0.728566072641251	0.145491085814837	0.02435683436384	0.150388945224504	0.583074986826415
chr1	1041449	1041623	174	+	exon	AGRN	0.0756844546350229	0.65083872620128	0.100751531759317	1	0.31660090317132	0.968623413488659	0.505214104520506	0.145491085814837	0.02435683436384	0.150388945224504	0.359723018705669
chr1	1046337	1046536	199	+	exon	AGRN	0.000200622801448121	0.0737213936067573	0.000977662750513828	1	0.024693255042026	0.781033915427181	0.640065499196423	0.145491085814837	0.02435683436384	0.150388945224504	0.494574413381586
chr1	1046638	1046791	153	+	exon	AGRN	0.00508144200626661	0.332164445179629	0.00797968471545886	1	0.0493227949718298	0.850798135401637	0.620626691356535	0.145491085814837	0.02435683436384	0.150388945224504	0.475135605541698
chr1	1047985	1048334	349	+	exon	AGRN	0.000220790350519056	0.0774904133215092	0.000642129408015099	1	0.0212590049644394	0.766511553434288	0.579879006502008	0.145491085814837	0.02435683436384	0.150388945224504	0.434387920687171
chr1	1053693	1053812	119	+	exon	AGRN	0.164428742027313	0.737423975304223	0.170809581689504	1	0.621197580995976	0.995540758636439	0.421465769817492	0.145491085814837	0.02435683436384	0.150388945224504	0.275974684002655
chr1	1054987	1055788	801	+	utr3	AGRN	0.16738172216331	0.740643062483947	0.274150798697243	1	0.249852331027089	0.96473266812911	0.229796957734481	0.145491085814837	0.02435683436384	0.150388945224504	0.0843058719196441
chr1	1060528	1060720	192	+	intron	RP11-465B22.3	0.0301413288970092	0.528141959473948	0.0378890409002685	1	0.0855728954929795	0.89800473748579	1.65032461761062	1.18020375939495	7.98710031537678e-14	6.78400138131687e-12	0.470120858215668
chr1	1063216	1063359	143	-	exon	RP11-54O7.18	0.340905037360346	0.843802494179405	0.364983225396012	1	0.429908408017942	0.979944054264793	1.71351292718201	1.67501137157893	5.21314086435923e-09	2.56407889472073e-07	0.0385015556030754
chr1	1065569	1066212	643	+	exon	RP11-465B22.3	0.57114225532818	0.918933624766684	0.682368221342267	1	0.584511225049879	0.995540758636439	1.32575415255249	1.18020375939495	7.98710031537678e-14	6.78400138131687e-12	0.145550393157542
chr1	1071022	1071402	380	-	utr3	RNF223	0.000278125627543912	0.083565723844883	0.000221181905613893	1	1.70906581100734e-05	0.0247502889418763	3.93066031749079	2.51508928549262	3.3319754694691e-42	1.06914101770346e-39	1.41557103199818
chr1	1071577	1071972	395	-	utr3	RNF223	0.00705070861870511	0.363532439843138	0.00866974877709166	1	0.00152345385134825	0.380972426815197	4.31821684810731	2.51508928549262	3.3319754694691e-42	1.06914101770346e-39	1.8031275626147
chr1	1074121	1074300	179	-	utr5	RNF223	0.129406152296792	0.707677396377885	0.135849906793353	1	0.0912976838528164	0.908511592066487	3.68661944784879	2.51508928549262	3.3319754694691e-42	1.06914101770346e-39	1.17153016235618
chr1	1081840	1082240	400	-	utr3	C1orf159	0.0057663857384285	0.346264431414902	0.00738243483667129	1	0.000156542082271141	0.10705304231759	1.71111030516426	0.896615395062238	3.06581477503339e-17	3.42405777222651e-15	0.814494910102023
chr1	1082310	1082938	628	-	utr3	C1orf159	0.236586109860863	0.791007005306617	0.199658421667914	1	0.210508453693253	0.960985595875526	0.394995682996707	0.896615395062238	3.06581477503339e-17	3.42405777222651e-15	-0.501619712065531
chr1	1084289	1084459	170	-	utr3	C1orf159	0.0121768150284607	0.417011416410426	0.0105122526529148	1	0.00802390908033624	0.630076682707211	2.13282502626906	0.896615395062238	3.06581477503339e-17	3.42405777222651e-15	1.23620963120682
chr1	1086648	1086781	133	-	intron	C1orf159	0.587691950150268	0.923281974866705	0.528348077097509	1	0.494271847496502	0.987184839690472	2.12872134697264	0.896615395062238	3.06581477503339e-17	3.42405777222651e-15	1.2321059519104
chr1	1087027	1087475	448	-	utr3	C1orf159	0.0104201841438694	0.401849370783517	0.012161822310658	1	0.000466311571973093	0.19457838288823	2.26037431649708	0.896615395062238	3.06581477503339e-17	3.42405777222651e-15	1.36375892143484
chr1	1087939	1088110	171	-	intron	C1orf159	0.265071572478157	0.808129456092891	0.245738431751211	1	0.17279209907572	0.953595392985036	2.42219346792207	0.896615395062238	3.06581477503339e-17	3.42405777222651e-15	1.52557807285983
chr1	1088422	1088817	395	-	intron	C1orf159	0.000207544432753237	0.0751432931527162	0.000125046011698533	1	8.85051506325106e-06	0.015563630738727	2.35460638110928	0.896615395062238	3.06581477503339e-17	3.42405777222651e-15	1.45799098604704
chr1	1089052	1089496	444	-	intron	C1orf159	0.0456563598668421	0.584291448608991	0.0627356592514465	1	0.0343205990094677	0.807192286663197	2.46217677936052	0.896615395062238	3.06581477503339e-17	3.42405777222651e-15	1.56556138429828
chr1	1089773	1090081	308	-	intron	C1orf159	0.0129260112145512	0.432216514332542	0.0135793236557621	1	0.00502906001823187	0.529104395678848	2.37863317563877	0.896615395062238	3.06581477503339e-17	3.42405777222651e-15	1.48201778057653
chr1	1090254	1090478	224	-	utr3	C1orf159	9.59733608553048e-05	0.0499188701969345	0.000125562862188785	1	2.17509785398491e-06	0.00495120748703517	2.3980022683279	0.896615395062238	3.06581477503339e-17	3.42405777222651e-15	1.50138687326566
chr1	1090778	1091131	353	-	utr3	C1orf159	0.0195402327308621	0.469759247588975	0.0176175080081644	1	3.1548524840902e-05	0.0388346566529083	2.15692541858128	0.896615395062238	3.06581477503339e-17	3.42405777222651e-15	1.26031002351904
chr1	1091404	1091598	194	-	utr5	C1orf159	0.000114087704841908	0.0561767858641553	4.59186049523295e-05	1	0.000194015544593331	0.116499236398615	2.13269105130236	0.896615395062238	3.06581477503339e-17	3.42405777222651e-15	1.23607565624012
chr1	1092680	1092824	144	-	utr5	C1orf159	0.349640084430588	0.846674424971091	0.375802657867925	1	0.455231279618573	0.982067558056407	1.38515288931266	0.896615395062238	3.06581477503339e-17	3.42405777222651e-15	0.488537494250423
chr1	1093068	1093271	203	-	intron	C1orf159	0.631667188404417	0.934626198242353	0.564160728826943	1	0.673192694837241	0.995540758636439	0.644173197510067	0.896615395062238	3.06581477503339e-17	3.42405777222651e-15	-0.252442197552171
chr1	1093668	1093806	138	-	intron	C1orf159	0.241562823440194	0.793352095007259	0.20831676006389	1	0.217880651545303	0.960985595875526	0.813463558854208	0.896615395062238	3.06581477503339e-17	3.42405777222651e-15	-0.0831518362080296
chr1	1101540	1101712	172	-	intron	C1orf159	0.564870177114674	0.917550431795694	0.604956589830246	1	0.560178397033055	0.992654015086788	0.519786417515007	0.896615395062238	3.06581477503339e-17	3.42405777222651e-15	-0.376828977547231
chr1	1115966	1116080	114	-	utr5	C1orf159	0.107560279155485	0.692536546511685	0.105589106709015	1	0.174001061790322	0.953685516733403	1.36620752618714	0.896615395062238	3.06581477503339e-17	3.42405777222651e-15	0.469592131124904
chr1	1203605	1203732	127	-	utr3	TNFRSF18	0.122240973580352	0.701617033187354	0.116265030972819	1	0.149013578961392	0.94152066780877	2.51113700348787	1.87128314427866	2.04552381596713e-15	1.94132694552936e-13	0.639853859209212
chr1	1204010	1204110	100	-	exon	TNFRSF18	0.895040661152293	0.983335634945729	0.849508636232909	1	0.852631330331758	0.995540758636439	1.73521252311728	1.87128314427866	2.04552381596713e-15	1.94132694552936e-13	-0.136070621161376
chr1	1216988	1217241	253	-	utr3	SDF4	0.244260573212069	0.794891857986959	0.291017719852197	1	0.396026583760076	0.978053643157019	0.102799951413223	0.0813130725751025	0.321536814191253	0.650441979273108	0.0214868788381205
chr1	1231545	1231645	100	-	intron	SDF4	0.503093360411869	0.898197579769022	0.538423683443495	1	0.636317868707153	0.995540758636439	0.605757983085219	0.0813130725751025	0.321536814191253	0.650441979273108	0.524444910510117
chr1	1231891	1231997	106	-	utr5	SDF4	0.823065854306711	0.969660824168389	0.75089914312624	1	0.736187048980903	0.995540758636439	0.0212512556695522	0.0813130725751025	0.321536814191253	0.650441979273108	-0.0600618169055504
chr1	1232580	1232709	129	+	exon	B3GALT6	0.598072545899032	0.926716937834963	0.635979389268025	1	0.815963653949808	0.995540758636439	0.140625918895054	-0.0671718637552368	0.50549700897889	0.789204667632704	0.207797782650291
chr1	1232926	1233297	371	+	utr3	B3GALT6	0.703249169632429	0.950639354106978	0.618004843388001	1	0.761048283684999	0.995540758636439	0.0328893676785564	-0.0671718637552368	0.50549700897889	0.789204667632704	0.100061231433793
chr1	1233393	1234940	1547	+	utr3	B3GALT6	0.993340510280871	0.998934628265267	0.882321646363418	1	0.772146087236754	0.995540758636439	-0.0870188681791602	-0.0671718637552368	0.50549700897889	0.789204667632704	-0.0198470044239235
chr1	1235013	1235252	239	+	utr3	B3GALT6	0.907805585200733	0.985469580364105	0.974136839699326	1	0.887485672430496	0.995540758636439	0.105110760099187	-0.0671718637552368	0.50549700897889	0.789204667632704	0.172282623854424
chr1	1235304	1235530	226	+	utr3*	B3GALT6	0.631160416567973	0.934626198242353	0.570742093578477	1	0.557762207183192	0.992436691371022	0.0713289916331662	-0.0671718637552368	0.50549700897889	0.789204667632704	0.138500855388403
chr1	1235776	1236155	379	+	utr3*	B3GALT6	0.687026581560333	0.947535182303817	0.615083402402327	1	0.527296765188298	0.990235339980154	0.113370204277848	-0.0671718637552368	0.50549700897889	0.789204667632704	0.180542068033085
chr1	1236234	1236619	385	+	utr3*	B3GALT6	0.732296439191282	0.955825882872161	0.645483310958199	1	0.710500575541468	0.995540758636439	0.517503321438792	-0.0671718637552368	0.50549700897889	0.789204667632704	0.584675185194029
chr1	1237583	1237742	159	+	intergenic	NA	0.19233869709773	0.761924122020793	0.186839636166021	1	0.231080654873638	0.960985595875526	0.557440463889584	NA	NA	NA	NA
chr1	1243385	1243552	167	-	exon	FAM132A	0.169457703072175	0.741663245769302	0.133043495002253	1	0.154394686271601	0.943260529066596	0.0706545662959751	0.423166708274905	0.0648594320077253	0.278668101601736	-0.35251214197893
chr1	1244467	1244605	138	-	exon	FAM132A	0.752261427630821	0.959160087424888	0.6937910084285	1	0.695398730620609	0.995540758636439	0.481534874639605	0.423166708274905	0.0648594320077253	0.278668101601736	0.0583681663647004
chr1	1254965	1255417	452	-	utr3	UBE2J2	0.881778060740135	0.982662693157957	0.987337787378531	1	0.943857560751726	0.995540758636439	0.177324271145602	0.135648819708767	0.0938384221782817	0.346031321476462	0.0416754514368352
chr1	1273082	1273402	320	-	utr5	UBE2J2	0.184037127138036	0.755218859957616	0.226520064252683	1	0.213516688147013	0.960985595875526	0.553746917901358	0.135648819708767	0.0938384221782817	0.346031321476462	0.418098098192592
chr1	1274358	1274599	241	-	utr5*	UBE2J2	0.387608005288018	0.861913811543691	0.414254564895537	1	0.536743013835666	0.990486189762407	0.323822851789104	0.135648819708767	0.0938384221782817	0.346031321476462	0.188174032080338
chr1	1284497	1284698	201	+	intron	SCNN1D	0.157723563482062	0.730602847211357	0.149548073077234	1	0.167861152510703	0.952973517936437	0.183827232138066	-0.0460578913288351	0.781438316532136	0.928130174424038	0.229885123466901
chr1	1292738	1292861	123	-	utr3	ACAP3	0.199816797810756	0.764303801102811	0.240221120833659	1	0.329135687529969	0.969701341940035	0.657675647141629	0.259191857609499	0.0092165288577462	0.075561623847326	0.39848378953213
chr1	1300246	1300560	314	-	utr3	ACAP3	0.259992446200476	0.805830084706878	0.317214394364431	1	0.322542819118428	0.969273361082131	0.781163966600776	0.259191857609499	0.0092165288577462	0.075561623847326	0.521972108991277
chr1	1301579	1301777	198	-	exon	ACAP3	0.545159490489876	0.911345166440356	0.426651212792634	1	0.21643335032901	0.960985595875526	0.976769910001257	0.259191857609499	0.0092165288577462	0.075561623847326	0.717578052391759
chr1	1306908	1307074	166	-	exon	ACAP3	0.227959984862421	0.785214471521446	0.283706419202265	1	0.392418242404685	0.977581554011984	0.673497957729957	0.259191857609499	0.0092165288577462	0.075561623847326	0.414306100120458
chr1	1307238	1307659	421	-	exon	ACAP3	0.0190826836633161	0.467013590249347	0.0217679471083616	1	0.0239177607408821	0.777848549114631	0.677492454641643	0.259191857609499	0.0092165288577462	0.075561623847326	0.418300597032145
chr1	1308586	1310222	1636	+	utr5	PUSL1	0.016378365226444	0.451046254893794	0.0346914271208143	1	0.0424587974590782	0.826260825221462	0.645007899060087	0.0192451852075822	0.873156420164629	0.961218593564667	0.625762713852505
chr1	1310412	1310944	532	+	exon	PUSL1	0.00271049327616119	0.257926015575323	0.00643344908932116	1	0.0111239072731448	0.66387016052735	0.537139901905104	0.0192451852075822	0.873156420164629	0.961218593564667	0.517894716697522
chr1	1311230	1311384	154	+	utr3	PUSL1	0.0205352396909269	0.478766667794148	0.0255960642666726	1	0.0404637351308255	0.826260825221462	0.687535158519837	0.0192451852075822	0.873156420164629	0.961218593564667	0.668289973312255
chr1	1311475	1311814	339	-	utr3	CPSF3L	0.227356558743454	0.78473552169688	0.335573482203065	1	0.43952625457867	0.981410497927599	0.26405074135352	0.0894450992566328	0.223823737617292	0.547650107489284	0.174605642096888
chr1	1312338	1312440	102	-	utr3	CPSF3L	0.0255380254310322	0.509679791614241	0.0351231447350817	1	0.114514022212759	0.92260620660863	0.825035234486402	0.0894450992566328	0.223823737617292	0.547650107489284	0.735590135229769
chr1	1312867	1313002	135	-	utr3	CPSF3L	0.427914231206667	0.874911669908686	0.487389781877472	1	0.599647365340065	0.995540758636439	0.313009992647882	0.0894450992566328	0.223823737617292	0.547650107489284	0.22356489339125
chr1	1313099	1313684	585	-	utr3	CPSF3L	0.154738513883824	0.727608329715081	0.250648815591605	1	0.392346434090681	0.977581554011984	0.443821452529417	0.0894450992566328	0.223823737617292	0.547650107489284	0.354376353272784
chr1	1313821	1314236	415	-	utr3	CPSF3L	0.00354902894783286	0.286482271133263	0.0130571061095941	1	0.051641014172586	0.852753877160716	0.516629126511927	0.0894450992566328	0.223823737617292	0.547650107489284	0.427184027255294
chr1	1314341	1314789	448	-	utr3	CPSF3L	0.0102769489817804	0.400867052128792	0.0231757680910515	1	0.0462500933815886	0.842959849959447	0.483964561320178	0.0894450992566328	0.223823737617292	0.547650107489284	0.394519462063545
chr1	1314904	1315014	110	-	utr3	CPSF3L	0.0303569444024766	0.528541820893791	0.057611438123263	1	0.133035336983858	0.94152066780877	0.364826276686241	0.0894450992566328	0.223823737617292	0.547650107489284	0.275381177429608
chr1	1315080	1315668	588	-	utr3	CPSF3L	0.0444766609583874	0.581284938814355	0.088553365516	1	0.098621492822913	0.914831398570947	0.442869546498796	0.0894450992566328	0.223823737617292	0.547650107489284	0.353424447242163
chr1	1315856	1316030	174	-	intron	CPSF3L	0.306171958254811	0.825633355064971	0.339240249474639	1	0.423586129395987	0.979944054264793	0.452876905007674	0.0894450992566328	0.223823737617292	0.547650107489284	0.363431805751041
chr1	1318871	1319844	973	-	utr3	CPSF3L	0.212555651776881	0.773074141184948	0.329777256600215	1	0.406542785179411	0.978053643157019	0.278795987244933	0.0894450992566328	0.223823737617292	0.547650107489284	0.1893508879883
chr1	1324559	1324680	121	-	utr5	CPSF3L	0.161320440501094	0.733735312236642	0.175295975719238	1	0.208214471723452	0.960985595875526	0.175383933498161	0.0894450992566328	0.223823737617292	0.547650107489284	0.085938834241528
chr1	1327781	1328015	234	+	utr3	CPTP	0.599429844581125	0.926968665000078	0.665189154345563	1	0.708424378075759	0.995540758636439	0.035084853344374	-0.180740749335659	0.169608369512352	0.477314443575843	0.215825602680033
chr1	1328132	1328852	720	+	utr3	CPTP	0.662991549887888	0.941757858400517	0.767972426587439	1	0.870603931521747	0.995540758636439	-0.0771170418254871	-0.180740749335659	0.169608369512352	0.477314443575843	0.103623707510172
chr1	1329110	1329220	110	+	utr3*	CPTP	0.717936722441411	0.954033230713464	0.741293956777709	1	0.940129217673398	0.995540758636439	0.497654048871754	-0.180740749335659	0.169608369512352	0.477314443575843	0.678394798207413
chr1	1333605	1333940	335	+	exon	TAS1R3	0.468821074344977	0.888304338834071	0.502158986778743	1	0.486933706821748	0.985066762458101	0.457528304524501	0.264131877096545	0.0561017197643445	0.254910376497241	0.193396427427956
chr1	1334224	1334326	102	+	exon	TAS1R3	0.596861125872469	0.926410346676346	0.624352758207631	1	0.660327386714456	0.995540758636439	0.624410164670441	0.264131877096545	0.0561017197643445	0.254910376497241	0.360278287573896
chr1	1335502	1335678	176	-	utr3	DVL1	0.0159935656947399	0.448878276166982	0.0217758375923613	1	0.0800816967876756	0.885285717654147	0.446944840687848	0.0513011946360782	0.572594135288532	0.830403217222015	0.395643646051769
chr1	1336001	1336229	228	-	utr3	DVL1	0.280928763923609	0.812442479558177	0.373030398276425	1	0.416047962521804	0.979390714039687	0.383181153137855	0.0513011946360782	0.572594135288532	0.830403217222015	0.331879958501777
chr1	1352211	1352330	119	-	utr3*	MXRA8	0.710538631845805	0.952413915618747	0.772914271680989	1	0.767672174056583	0.995540758636439	0.0687282444316429	0.165882395579572	0.10273437552216	0.363899667282366	-0.0971541511479286
chr1	1352427	1352719	292	-	utr3	MXRA8	0.765774614616562	0.96229421248322	0.868752086025365	1	0.947599067790823	0.995540758636439	-0.174822768215962	0.165882395579572	0.10273437552216	0.363899667282366	-0.340705163795533
chr1	1352864	1353303	439	-	utr3	MXRA8	0.969880274556387	0.99620875955886	0.849176149184671	1	0.680517266680826	0.995540758636439	0.292513870289552	0.165882395579572	0.10273437552216	0.363899667282366	0.126631474709981
chr1	1354397	1354551	154	-	exon	MXRA8	0.951858635351435	0.993539144833762	0.874640224821846	1	0.809609410246189	0.995540758636439	0.120964872074189	0.165882395579572	0.10273437552216	0.363899667282366	-0.0449175235053825
chr1	1357248	1357454	206	-	intron	MXRA8	0.212410937934739	0.773074141184948	0.170945751112085	1	0.322201575404736	0.969199530901687	-0.354491511587418	0.165882395579572	0.10273437552216	0.363899667282366	-0.52037390716699
chr1	1361386	1361521	135	-	utr5	MXRA8	0.574835508379892	0.919587408467377	0.506455448046658	1	0.604855724508761	0.995540758636439	0.329856821103548	0.165882395579572	0.10273437552216	0.363899667282366	0.163974425523977
chr1	1373796	1373923	127	-	utr3	AURKAIP1	0.643666098654015	0.93728135512971	0.562453310370847	1	0.566571389267704	0.993598883832347	-0.146311113827167	-0.119491235864471	0.246077277653618	0.574705947392158	-0.0268198779626961
chr1	1374083	1374334	251	-	exon	AURKAIP1	0.0297934363863043	0.527243929340614	0.0357872693827766	1	0.0828374962326259	0.893146090950445	0.223664727589057	-0.119491235864471	0.246077277653618	0.574705947392158	0.343155963453529
chr1	1374736	1374851	115	-	utr5	AURKAIP1	0.881964418435073	0.982793019499254	0.802437984430944	1	0.758591180694388	0.995540758636439	-0.0576585150713461	-0.119491235864471	0.246077277653618	0.574705947392158	0.0618327207931253
chr1	1375094	1375227	133	-	utr5	AURKAIP1	0.836239233862143	0.972518183168916	0.757807931466468	1	0.644605813903072	0.995540758636439	-0.121278600768969	-0.119491235864471	0.246077277653618	0.574705947392158	-0.00178736490449802
chr1	1385982	1386164	182	-	exon	CCNL2	0.147033630752921	0.719819692787416	0.169007902709887	1	0.132678982271797	0.94152066780877	0.236229605161005	0.114124065868299	0.123976864054083	0.403573640395054	0.122105539292706
chr1	1386854	1387381	527	-	utr3	CCNL2	0.50579472427306	0.899046807866113	0.729522080371253	1	0.828571470867693	0.995540758636439	0.278891875346537	0.114124065868299	0.123976864054083	0.403573640395054	0.164767809478238
chr1	1391374	1391494	120	-	utr3	CCNL2	0.75453777422694	0.959640458800871	0.858970030605134	1	0.94880473603327	0.995540758636439	0.229456230859852	0.114124065868299	0.123976864054083	0.403573640395054	0.115332164991553
chr1	1399207	1399367	160	-	utr5	CCNL2	0.629868831718953	0.934404890591991	0.714961514501238	1	0.646866076747472	0.995540758636439	0.489053556617715	0.114124065868299	0.123976864054083	0.403573640395054	0.374929490749417
chr1	1399560	1399660	100	+	exon	RP4-758J18.2	0.388500691010967	0.861913811543691	0.345776399709681	1	0.389287483742345	0.976581816084128	0.0803579510059101	-0.0677226827169281	0.586968859916299	0.83749121281818	0.148080633722838
chr1	1400212	1400560	348	+	exon	RP4-758J18.2	0.218160649762409	0.77528753742005	0.266926850204644	1	0.318919924594031	0.968697512026198	0.39402930097643	-0.0677226827169281	0.586968859916299	0.83749121281818	0.461751983693358
chr1	1400719	1401206	487	+	exon	RP4-758J18.2	0.684414705820714	0.947017931619512	0.786557050400495	1	0.863993614875851	0.995540758636439	-0.233991025213313	-0.0677226827169281	0.586968859916299	0.83749121281818	-0.166268342496385
chr1	1407173	1407513	340	-	utr5	MRPL20	0.339638209410362	0.842742564383879	0.435912412555018	1	0.533884184250291	0.990235339980154	0.317008826158482	0.0541929175898335	0.623089706695505	0.857787961103898	0.262815908568649
chr1	1419104	1419206	102	-	utr3	ANKRD65	0.736731426471519	0.956932675498456	0.744178709454565	1	0.84012114063238	0.995540758636439	0.277665743698987	0.119064724047457	0.693818619814719	0.89182356838176	0.15860101965153
chr1	1430262	1430496	234	+	intergenic	NA	0.615279952330828	0.931537338223743	0.656250326646404	1	0.677380981411498	0.995540758636439	-0.289611808355019	NA	NA	NA	NA
chr1	1435072	1435235	163	+	utr5	VWA1	0.670433579969694	0.943991067954232	0.715232369039533	1	0.870764526427071	0.995540758636439	0.437896293451397	0.315120013307257	0.000270668272957982	0.00470469401362477	0.12277628014414
chr1	1438703	1438892	189	+	intron	VWA1	0.28440950908766	0.814500171715057	0.331566212865342	1	0.416621076939771	0.979506118473313	0.739997471560337	0.315120013307257	0.000270668272957982	0.00470469401362477	0.42487745825308
chr1	1439009	1439371	362	+	utr3	VWA1	0.213388739043093	0.773516579909087	0.29939791584772	1	0.416109052985206	0.979390714039687	0.385474573990512	0.315120013307257	0.000270668272957982	0.00470469401362477	0.0703545606832551
chr1	1439764	1439918	154	+	utr3	VWA1	0.198180981918488	0.762334663945123	0.206272800293009	1	0.205466315507806	0.960985595875526	0.460888450500665	0.315120013307257	0.000270668272957982	0.00470469401362477	0.145768437193409
chr1	1439998	1440926	928	+	utr3	VWA1	0.00270037462922421	0.257926015575323	0.00683486550203658	1	0.00439493737384163	0.503250991658638	0.640935053768678	0.315120013307257	0.000270668272957982	0.00470469401362477	0.325815040461422
chr1	1441047	1441611	564	+	utr3	VWA1	0.103883397225918	0.684951590707576	0.127838001400345	1	0.177688213787784	0.957611487101585	0.986639958789535	0.315120013307257	0.000270668272957982	0.00470469401362477	0.671519945482278
chr1	1441722	1441948	226	+	utr3	VWA1	0.944515883816358	0.992275701282643	0.85543281559684	1	0.863512667371828	0.995540758636439	0.940089082854277	0.315120013307257	0.000270668272957982	0.00470469401362477	0.624969069547021
chr1	1442074	1442775	701	+	utr3	VWA1	0.553471395182043	0.913803212339181	0.660970054920152	1	0.74820188472876	0.995540758636439	0.97440280015673	0.315120013307257	0.000270668272957982	0.00470469401362477	0.659282786849474
chr1	1444240	1444575	335	+	utr3*	VWA1	0.194078298775894	0.762227282381112	0.220158760038324	1	0.170665683924913	0.953563791589888	1.00734341820082	0.315120013307257	0.000270668272957982	0.00470469401362477	0.692223404893566
chr1	1495937	1496162	225	+	utr3	ATAD3B	0.092340183548933	0.676435928400375	0.128148897704772	1	0.253280051609621	0.966377874694378	0.54986363833784	0.230942664481585	0.00642469347805886	0.0581809467413405	0.318920973856255
chr1	1535224	1535396	172	-	utr3	TMEM240	0.125580462988868	0.703677488565862	0.0927824910228318	1	0.155414061581422	0.94445948650703	-0.307346318410663	0.170981425912079	0.534711314353491	0.807982450265796	-0.478327744322742
chr1	1541700	1541834	134	-	utr3	SSU72	0.879818167064302	0.98197972454483	0.93731888751046	1	0.988836588462756	0.995540758636439	-0.0862014742982318	0.151221877116607	0.0406548061592902	0.209331866151312	-0.237423351414839
chr1	1544930	1545040	110	-	exon	SSU72	0.0895265237903515	0.669748713375404	0.0767545480477775	1	0.0822643271620654	0.893146090950445	-0.371769329084143	0.151221877116607	0.0406548061592902	0.209331866151312	-0.52299120620075
chr1	1564716	1564912	196	-	exon	SSU72	0.929379375422699	0.990387060177085	0.85571632979273	1	0.848943649493784	0.995540758636439	0.116549537718261	0.151221877116607	0.0406548061592902	0.209331866151312	-0.034672339398346
chr1	1598096	1598509	413	-	utr3	FNDC10	0.133850525287641	0.710981646727448	0.19374694632422	1	0.289958068282048	0.967999757250642	-0.0973690259175616	-0.563849153490026	0.00152499376537637	0.0195607544207381	0.466480127572465
chr1	1599031	1599237	206	-	utr3	FNDC10	0.0566801636213817	0.610189244081996	0.0526302787094504	1	0.0655240127345584	0.862186486274945	-0.00172243681583721	-0.563849153490026	0.00152499376537637	0.0195607544207381	0.562126716674189
chr1	1615482	1615634	152	+	utr5	MIB2	0.941838849792129	0.991988116377538	0.997656844733193	1	0.982719696219548	0.995540758636439	-0.249382174071626	-0.0749278711439533	0.453463441070648	0.758273096305992	-0.174454302927673
chr1	1623365	1623532	167	+	utr5	MIB2	0.112193046249041	0.696414220769706	0.145601702277494	1	0.16087309302343	0.94625751417451	0.580907858536691	-0.0749278711439533	0.453463441070648	0.758273096305992	0.655835729680644
chr1	1623756	1623860	104	+	utr3	MIB2	0.453129839244494	0.883570980888965	0.491834407118353	1	0.551231991695698	0.991882226641879	0.226125037457237	-0.0749278711439533	0.453463441070648	0.758273096305992	0.30105290860119
chr1	1625946	1626117	171	+	exon	MIB2	0.423049550238637	0.874064372424335	0.466450113619616	1	0.430516252040322	0.979944054264793	0.390159917909827	-0.0749278711439533	0.453463441070648	0.758273096305992	0.46508778905378
chr1	1628171	1628289	118	+	utr3	MIB2	0.356717905371541	0.850450050073174	0.408737259222581	1	0.561646485426953	0.992654015086788	0.170346207160459	-0.0749278711439533	0.453463441070648	0.758273096305992	0.245274078304412
chr1	1645158	1645309	151	-	exon	CDK11B	0.717102939629627	0.953901712803261	0.775660528810558	1	0.711853059965388	0.995540758636439	0.0596556434417726	0.161887886917524	0.120972603742522	0.398578729035301	-0.102232243475751
chr1	1649494	1649672	178	-	exon	CDK11B	0.675018471734161	0.944706305632181	0.570227068599183	1	0.64840576641109	0.995540758636439	0.0561657794678909	0.161887886917524	0.120972603742522	0.398578729035301	-0.105722107449633
chr1	1662956	1663138	182	-	utr3	SLC35E2B	0.302667983946876	0.825633355064971	0.332893841909618	1	0.2973405587981	0.967999757250642	0.0590861108681184	-0.340109217471055	0.000413815069812069	0.00669757536929622	0.399195328339173
chr1	1663367	1663513	146	-	utr3	SLC35E2B	0.473474952477771	0.888731406554035	0.426979040928718	1	0.520254546414582	0.990235339980154	-0.226152915395086	-0.340109217471055	0.000413815069812069	0.00669757536929622	0.113956302075969
chr1	1665044	1665883	839	-	utr3	SLC35E2B	0.11269128464115	0.6964259347421	0.14778862669171	1	0.123325510924058	0.938123084692155	-0.123783255659265	-0.340109217471055	0.000413815069812069	0.00669757536929622	0.21632596181179
chr1	1712269	1712378	109	-	exon	RP1-283E3.8	0.133570726566456	0.710415054669725	0.138652047476581	1	0.186487999958102	0.959583889439005	0.463978583882244	-0.733459435879218	0.00570570291696137	0.0536968270327626	1.19743801976146
chr1	1716345	1716500	155	-	exon	RP1-283E3.8	0.373521225407522	0.857745306754097	0.317797154519323	1	0.331192824642742	0.969701341940035	0.125835058260511	-0.733459435879218	0.00570570291696137	0.0536968270327626	0.85929449413973
chr1	1760935	1761079	144	-	intron	NADK	0.650460010918066	0.938615822774023	0.597639728966771	1	0.731886006778294	0.995540758636439	-0.233577727601446	-0.163828657030204	0.0361027914264857	0.193483013967765	-0.0697490705712423
chr1	1786949	1787065	116	-	utr3	GNB1	0.152951475297312	0.725701545927888	0.133620139443227	1	0.269343431108872	0.967741671113444	-0.345984317312217	-0.0947913973443775	0.138351113073538	0.427902042653239	-0.25119291996784
chr1	1853037	1853229	192	-	intron	GNB1	0.814516508399876	0.968482393354822	0.879617086069088	1	0.575961589686128	0.994097055981024	0.706376811182216	-0.0947913973443775	0.138351113073538	0.427902042653239	0.801168208526593
chr1	1871794	1871957	163	-	intron	GNB1	0.787344565997095	0.964735421970202	0.84369793803256	1	0.807930578337798	0.995540758636439	0.9559332855659	-0.0947913973443775	0.138351113073538	0.427902042653239	1.05072468291028
chr1	1878711	1878912	201	-	intron	GNB1	0.386134871864099	0.861913811543691	0.439142060625742	1	0.379349674764954	0.975637499285306	0.599102956973841	-0.0947913973443775	0.138351113073538	0.427902042653239	0.693894354318218
chr1	1890922	1891111	189	-	utr5	GNB1	0.188045641651874	0.758701954030702	0.180440294392242	1	0.112236471972637	0.921229053000522	-0.0943066790432765	-0.0947913973443775	0.138351113073538	0.427902042653239	0.000484718301101042
chr1	1917804	1918047	243	-	utr3	TMEM52	0.656770962788383	0.939593976206356	0.704447366172594	1	0.802399158916196	0.995540758636439	-0.521097926224883	-0.455616676423077	0.131684247329478	0.415937040588342	-0.0654812498018059
chr1	2174682	2174793	111	+	exon	PRKCZ	0.74833934971522	0.958391322825048	0.800113499792147	1	0.889832607944598	0.995540758636439	0.237567000200391	0.181945731567055	0.10193010899167	0.36208818064126	0.0556212686333352
chr1	2178583	2178743	160	+	intron	PRKCZ	0.89364844769549	0.983335634945729	0.946346915767952	1	0.973812932349536	0.995540758636439	0.442043464523078	0.181945731567055	0.10193010899167	0.36208818064126	0.260097732956023
chr1	2179361	2179707	346	+	intron	PRKCZ	0.911474694662955	0.986308742230495	0.988897458894361	1	0.982448473186545	0.995540758636439	0.238847501244548	0.181945731567055	0.10193010899167	0.36208818064126	0.0569017696774928
chr1	2180591	2180855	264	+	intron	PRKCZ	0.470978944186076	0.88863278307392	0.514415872044255	1	0.581744312630338	0.995402108386389	0.396650791611841	0.181945731567055	0.10193010899167	0.36208818064126	0.214705060044786
chr1	2181965	2182288	323	-	exon	RP11-181G12.2	0.959943732594778	0.994587673451383	0.951920596859281	1	0.98730068767321	0.995540758636439	0.261315160612616	0.280614465175896	0.0753168476753905	0.304688828448673	-0.0192993045632803
chr1	2182384	2182510	126	-	exon	RP11-181G12.2	0.214952445022051	0.774269085068456	0.222176027055584	1	0.367639285322199	0.973394761870982	0.350623351235042	0.280614465175896	0.0753168476753905	0.304688828448673	0.0700088860591461
chr1	2183664	2183764	100	-	exon	RP11-181G12.2	0.331621950222494	0.839049790048125	0.271758421651124	1	0.444427532720728	0.981410497927599	0.325789267401103	0.280614465175896	0.0753168476753905	0.304688828448673	0.0451748022252068
chr1	2184563	2185393	830	-	utr3	FAAP20	0.150023926156367	0.723098876658137	0.205709668892647	1	0.312734740102382	0.968623413488659	0.34244896476591	0.0585440194692087	0.527373809888043	0.802413184320848	0.283904945296701
chr1	2187739	2187842	103	-	intron	FAAP20	0.164840544715564	0.737627577853847	0.177818782911276	1	0.375548359962427	0.975637499285306	0.62311578436417	0.0585440194692087	0.527373809888043	0.802413184320848	0.564571764894961
chr1	2190731	2190962	231	-	exon	FAAP20	0.038649177766778	0.566062732351008	0.0562973778611056	1	0.130401306378624	0.94152066780877	0.401831514424807	0.0585440194692087	0.527373809888043	0.802413184320848	0.343287494955599
chr1	2228740	2228868	128	+	utr5	SKI	0.697469947837915	0.949813170140155	0.640001504004714	1	0.663665353091798	0.995540758636439	0.21446307499337	0.064787253687633	0.402567142384877	0.719079812818775	0.149675821305737
chr1	2228979	2229150	171	+	exon	SKI	0.30844583320197	0.828253559431414	0.387340005231107	1	0.582912232639635	0.995540758636439	0.306453452107242	0.064787253687633	0.402567142384877	0.719079812818775	0.241666198419609
chr1	2229410	2229787	377	+	exon	SKI	0.388627324608492	0.861913811543691	0.594432788237947	1	0.640887603052498	0.995540758636439	0.180800897123137	0.064787253687633	0.402567142384877	0.719079812818775	0.116013643435504
chr1	2240335	2240524	189	+	intron	SKI	0.0916951704007975	0.675908711157975	0.115716056605858	1	0.109888697296186	0.921229053000522	0.708122620614828	0.064787253687633	0.402567142384877	0.719079812818775	0.643335366927195
chr1	2240660	2240774	114	+	intron	SKI	0.9182474233032	0.987604366857052	0.856004188061939	1	0.903193897288585	0.995540758636439	-0.0925004020045264	0.064787253687633	0.402567142384877	0.719079812818775	-0.157287655692159
chr1	2282713	2283089	376	+	intron	SKI	0.112789646955296	0.6964259347421	0.137753157701265	1	0.139363765298548	0.94152066780877	0.643485557966513	0.064787253687633	0.402567142384877	0.719079812818775	0.57869830427888
chr1	2306942	2307595	653	+	utr3	SKI	0.33839487448907	0.842742564383879	0.451072424113409	1	0.573596991137075	0.993598883832347	0.177898881143867	0.064787253687633	0.402567142384877	0.719079812818775	0.113111627456234
chr1	2307703	2308017	314	+	utr3	SKI	0.346122587194524	0.845719686358106	0.307528725560065	1	0.322442146229439	0.969255579734135	-0.0274490016106053	0.064787253687633	0.402567142384877	0.719079812818775	-0.0922362552982383
chr1	2308186	2308413	227	+	utr3	SKI	0.660834138480534	0.941099296172234	0.750096949562125	1	0.967971847898819	0.995540758636439	0.172588876685423	0.064787253687633	0.402567142384877	0.719079812818775	0.10780162299779
chr1	2321592	2321787	195	-	intron	MORN1	0.979817966784841	0.997142241415566	0.925524625856322	1	0.980508553557328	0.995540758636439	-0.130244487047996	-0.21533218076041	0.0745889722301829	0.3029568160806	0.0850876937124141
chr1	2350899	2351168	269	-	exon	RP4-740C4.5	0.935472565066667	0.991490574365721	0.998947193398857	1	0.97987982869229	0.995540758636439	-0.207463888168945	-0.320477880008916	0.184429391602169	0.49862781212222	0.113013991839972
chr1	2351429	2351615	186	-	exon	RP4-740C4.5	0.857876650683629	0.977413260207828	0.908869553310514	1	0.973143131814374	0.995540758636439	0.0866113272368916	-0.320477880008916	0.184429391602169	0.49862781212222	0.407089207245808
chr1	2383934	2384101	167	-	intron	MORN1	0.338043180754577	0.842742564383879	0.29487628842957	1	0.433044027575039	0.980111868248317	-0.378226480071602	-0.21533218076041	0.0745889722301829	0.3029568160806	-0.162894299311192
chr1	2384166	2384273	107	-	intron	MORN1	0.964699604152871	0.995332657075924	0.981974626230863	1	0.976944879174746	0.995540758636439	0.174722445520441	-0.21533218076041	0.0745889722301829	0.3029568160806	0.390054626280851
chr1	2392801	2393474	673	+	utr5	RER1	0.177129412923776	0.750848165665181	0.26903046259147	1	0.308589299607365	0.968623413488659	0.198930226993614	-0.0303260832533792	0.724748273932849	0.905664118095986	0.229256310246993
chr1	2403046	2403165	119	+	utr3	RER1	0.566435775405062	0.917550431795694	0.655192109388627	1	0.751635240141635	0.995540758636439	0.0226980889116386	-0.0303260832533792	0.724748273932849	0.905664118095986	0.0530241721650178
chr1	2403267	2403402	135	+	utr3	RER1	0.586291086687643	0.922646302140456	0.522723753781873	1	0.586716244348458	0.995540758636439	-0.0324518480753913	-0.0303260832533792	0.724748273932849	0.905664118095986	-0.00212576482201212
chr1	2403511	2403672	161	+	utr3	RER1	0.837262073612299	0.972836131276909	0.76841789187812	1	0.928947872117378	0.995540758636439	-0.271216364982624	-0.0303260832533792	0.724748273932849	0.905664118095986	-0.240890281729245
chr1	2405201	2405400	199	+	utr3	RER1	0.707240211471624	0.951397995250821	0.793597507981159	1	0.903041031544171	0.995540758636439	0.112721762681769	-0.0303260832533792	0.724748273932849	0.905664118095986	0.143047845935148
chr1	2405510	2405622	112	-	utr3	PEX10	0.980082347164552	0.997142241415566	0.976214760098528	1	0.821972670098025	0.995540758636439	-0.0437751078812606	-0.291530487785413	0.0823767642197666	0.320547890029371	0.247755379904153
chr1	2502695	2502795	100	+	exon	PLCH2	0.166122903171213	0.738850438502849	0.178705366453977	1	0.354088242017188	0.971212017683157	0.807850625685063	0.431119321260269	1.28534374482739e-05	0.000337006793796184	0.376731304424794
chr1	2504533	2504822	289	+	utr3	PLCH2	0.00702915737100763	0.363532439843138	0.00696571883499265	1	0.0083873399731778	0.635501555975085	1.37730294892906	0.431119321260269	1.28534374482739e-05	0.000337006793796184	0.946183627668793
chr1	2506994	2507194	200	-	utr3*	PANK4	0.361223461488179	0.853468873979196	0.428619060100426	1	0.462868901875907	0.982067558056407	0.356580021683137	-0.02094664246815	0.814871696708679	0.941377216749076	0.377526664151287
chr1	2507455	2507555	100	+	utr3*	PLCH2	0.757410587132071	0.960070465694877	0.824471614124625	1	0.951607630081137	0.995540758636439	0.462481424365273	0.431119321260269	1.28534374482739e-05	0.000337006793796184	0.0313621031050043
chr1	2508058	2508499	441	-	utr3*	PANK4	0.753509870133434	0.959441370613445	0.844839280872439	1	0.841676358360756	0.995540758636439	0.420531383388777	-0.02094664246815	0.814871696708679	0.941377216749076	0.441478025856927
chr1	2508645	2508949	304	-	utr3	PANK4	0.811865951369158	0.967529578570725	0.892721636758136	1	0.964875540657492	0.995540758636439	0.0779251137632077	-0.02094664246815	0.814871696708679	0.941377216749076	0.0988717562313576
chr1	2526480	2526617	137	-	utr5	PANK4	0.329239722711055	0.837468839150195	0.369658667502711	1	0.299918778559749	0.967999757250642	0.0952820939972856	-0.02094664246815	0.814871696708679	0.941377216749076	0.116228736465436
chr1	2586796	2586897	101	+	exon	FAM213B	0.722753698094631	0.954498285101465	0.649313962215304	1	0.664836877254393	0.995540758636439	0.162732182767831	-0.0163445510226335	0.898142960861687	0.970846077558833	0.179076733790464
chr1	2589506	2589633	127	+	utr3	FAM213B	0.575549248466537	0.919875561507527	0.646800545070291	1	0.793954092190684	0.995540758636439	0.156098606874336	-0.0163445510226335	0.898142960861687	0.970846077558833	0.17244315789697
chr1	3454642	3454836	194	+	utr5	ARHGEF16	0.564399092908166	0.917550431795694	0.485667478148875	1	0.407895554454958	0.978103415504911	0.782803775075423	0.567898967868967	3.43399420775099e-14	2.95396565573133e-12	0.214904807206457
chr1	3457274	3457786	512	+	intron	ARHGEF16	0.103465203087915	0.684670923973685	0.167435110319501	1	0.229524980778167	0.960985595875526	0.611133411273014	0.567898967868967	3.43399420775099e-14	2.95396565573133e-12	0.0432344434040475
chr1	3458646	3458746	100	+	intron	ARHGEF16	0.196292849419733	0.762334663945123	0.230392224561847	1	0.326488867457285	0.969701341940035	0.346894565302926	0.567898967868967	3.43399420775099e-14	2.95396565573133e-12	-0.221004402566041
chr1	3458843	3459396	553	+	intron	ARHGEF16	0.23762005666218	0.791316893686307	0.211427628044887	1	0.190801626460784	0.960985595875526	0.253142314513655	0.567898967868967	3.43399420775099e-14	2.95396565573133e-12	-0.314756653355312
chr1	3463033	3463612	579	+	utr5	ARHGEF16	0.69872354578023	0.949989392998997	0.872834023156478	1	0.983755146097962	0.995540758636439	0.617598455123817	0.567898967868967	3.43399420775099e-14	2.95396565573133e-12	0.0496994872548501
chr1	3480723	3480910	187	+	utr3	ARHGEF16	0.306550950868532	0.826173778124306	0.377870880171369	1	0.477339831986387	0.983377414697157	0.86997040189098	0.567898967868967	3.43399420775099e-14	2.95396565573133e-12	0.302071434022013
chr1	3483837	3484083	246	+	intergenic	NA	0.978507825682166	0.997142241415566	0.907853318536009	1	0.985117975027201	0.995540758636439	1.00173444701503	NA	NA	NA	NA
chr1	3484308	3484463	155	+	intergenic	NA	0.937492705943925	0.991923607389206	0.881229260964581	1	0.74980021660397	0.995540758636439	1.16252359019371	NA	NA	NA	NA
chr1	3485164	3485629	465	+	intergenic	NA	0.305827548555592	0.825633355064971	0.322253748059963	1	0.343505215335469	0.970715599541186	1.08460912412297	NA	NA	NA	NA
chr1	3487297	3487444	147	+	exon	RP11-168F9.2	0.369638836058427	0.856425927877516	0.40837963267715	1	0.409264348045838	0.979053989580075	1.13412243612461	0.852334032062674	0.0272976971170899	0.161304573873713	0.281788404061931
chr1	3488359	3488565	206	-	utr3*	MEGF6	0.790305387589915	0.964735421970202	0.725402318420191	1	0.691957267019954	0.995540758636439	0.561541232287257	0.480181662590635	3.34968128647697e-06	9.94329033863904e-05	0.0813595696966216
chr1	3488957	3489804	847	-	utr3*	MEGF6	0.522505270889583	0.90230352536776	0.439649779047555	1	0.30933066641776	0.968623413488659	0.565616431043598	0.480181662590635	3.34968128647697e-06	9.94329033863904e-05	0.0854347684529629
chr1	3490037	3490592	555	-	utr3	MEGF6	0.709437147063383	0.952074746456434	0.850821987955336	1	0.91904756557895	0.995540758636439	0.4417476545619	0.480181662590635	3.34968128647697e-06	9.94329033863904e-05	-0.0384340080287348
chr1	3498931	3499115	184	-	intron	MEGF6	0.479752594838488	0.8901814568732	0.509895244113748	1	0.597740230450608	0.995540758636439	0.753709018738919	0.480181662590635	3.34968128647697e-06	9.94329033863904e-05	0.273527356148284
chr1	3506605	3506727	122	-	intron	MEGF6	0.0268722283959262	0.512955951807404	0.0268588531113782	1	0.0742442922555235	0.875087932584179	0.274499105484668	0.480181662590635	3.34968128647697e-06	9.94329033863904e-05	-0.205682557105967
chr1	3540072	3540182	110	-	intron	MEGF6	0.517881115301338	0.901507938848732	0.453416969686868	1	0.472324409056168	0.982672238192368	0.953472872712401	0.480181662590635	3.34968128647697e-06	9.94329033863904e-05	0.473291210121766
chr1	3540571	3540724	153	-	intron	MEGF6	0.99845035787544	0.999792299561725	0.947751806277205	1	0.913590951720906	0.995540758636439	0.739991023870379	0.480181662590635	3.34968128647697e-06	9.94329033863904e-05	0.259809361279744
chr1	3562071	3562404	333	-	intron	MEGF6	0.590576888820297	0.924098055847137	0.493709549075915	1	0.376678362716229	0.975637499285306	0.508640788978345	0.480181662590635	3.34968128647697e-06	9.94329033863904e-05	0.02845912638771
chr1	3570879	3570993	114	-	intron	MEGF6	0.43611446390024	0.878398135316503	0.475280722425584	1	0.46731709067872	0.982067558056407	1.2327716305024	0.480181662590635	3.34968128647697e-06	9.94329033863904e-05	0.752589967911765
chr1	3571101	3572291	1190	-	intron	MEGF6	0.0218961457710964	0.486321645878145	0.0234263670656206	1	0.00125311805217011	0.354603601452598	1.05506374485891	0.480181662590635	3.34968128647697e-06	9.94329033863904e-05	0.574882082268272
chr1	3572417	3573369	952	-	intron	MEGF6	0.0145401324829115	0.44140328203364	0.025791985540963	1	0.0305073409476362	0.797194649968093	1.01157070736981	0.480181662590635	3.34968128647697e-06	9.94329033863904e-05	0.531389044779179
chr1	3576674	3577118	444	-	intron	MEGF6	0.35693340241292	0.850450050073174	0.231255295310003	1	0.0434949781022047	0.830841480068332	1.26599934297477	0.480181662590635	3.34968128647697e-06	9.94329033863904e-05	0.785817680384132
chr1	3605062	3605230	168	-	intron	MEGF6	0.937450427095272	0.991923607389206	0.980681238685743	1	0.965104610796334	0.995540758636439	-0.326789930946232	0.480181662590635	3.34968128647697e-06	9.94329033863904e-05	-0.806971593536867
chr1	3611338	3611474	136	-	utr5	MEGF6	0.786413123513997	0.964735421970202	0.715264196674034	1	0.513206993500355	0.989887433166057	0.431533373846604	0.480181662590635	3.34968128647697e-06	9.94329033863904e-05	-0.0486482887440307
chr1	3628758	3628887	129	+	utr3	TPRG1L	0.708357381699712	0.951640223586539	0.661159420848683	1	0.760424713596589	0.995540758636439	-0.50747912908452	-0.220227952561391	0.153474087138188	0.45163464321139	-0.287251176523129
chr1	3733395	3733636	241	+	utr3	TP73	0.000279723688719241	0.083565723844883	0.000107719803098778	1	1.30377771754319e-05	0.0200610647676224	1.54680208338617	0.676320399816438	0.000234351305842184	0.00417761168218672	0.870481683569733
chr1	3738154	3738385	231	-	exon	TP73-AS1	0.73779821310242	0.956932675498456	0.664579736021485	1	0.755103644475634	0.995540758636439	0.00607454400503716	-0.221359663084325	0.012201005206307	0.0930027602735655	0.227434207089362
chr1	3738515	3738739	224	-	exon	TP73-AS1	0.296340244305967	0.823929623355496	0.337551622997872	1	0.40102996249878	0.978053643157019	0.00456715031733451	-0.221359663084325	0.012201005206307	0.0930027602735655	0.225926813401659
chr1	3740225	3740348	123	-	exon	TP73-AS1	0.18645536620706	0.756764114081408	0.19603805118265	1	0.236483055210714	0.960985595875526	0.122179927615753	-0.221359663084325	0.012201005206307	0.0930027602735655	0.343539590700077
chr1	3745264	3745437	173	-	intron	TP73-AS1	0.162883968104145	0.73500793525001	0.178711854327213	1	0.301185187884963	0.967999757250642	0.258257106747077	-0.221359663084325	0.012201005206307	0.0930027602735655	0.479616769831402
chr1	3745606	3746008	402	-	exon	TP73-AS1	0.946968472611278	0.992694817569044	0.941866076310426	1	0.862483466521242	0.995540758636439	0.0164787059350072	-0.221359663084325	0.012201005206307	0.0930027602735655	0.237838369019332
chr1	3746155	3746767	612	+	exon	CCDC27	0.683853817936779	0.946669864438018	0.594970296650094	1	0.685666896996197	0.995540758636439	-0.144434450781125	0.413267330761414	0.55949333074063	NA	-0.557701781542539
chr1	3780284	3780400	116	-	utr3	LRRC47	0.448516960765079	0.882832041078794	0.399459435867157	1	0.568619765343125	0.993598883832347	-0.541871407277115	-0.22407139862189	0.0129593909480315	0.0966373784472894	-0.317800008655225
chr1	3786739	3787316	577	-	exon	LRRC47	0.0706169020120196	0.642603261296277	0.102623408558379	1	0.163447601557913	0.947375154462265	0.126963558844917	-0.22407139862189	0.0129593909480315	0.0966373784472894	0.351034957466806
chr1	3795928	3796036	108	-	exon	LRRC47	0.173123130394437	0.745961845987048	0.216219699357767	1	0.348652854441017	0.971212017683157	0.109510496419236	-0.22407139862189	0.0129593909480315	0.0966373784472894	0.333581895041126
chr1	3796376	3796496	120	-	utr5	LRRC47	0.0967865229474803	0.680625437692393	0.113673975903926	1	0.0832885999070762	0.893146090950445	0.172273227797959	-0.22407139862189	0.0129593909480315	0.0966373784472894	0.396344626419849
chr1	3890660	3890882	222	-	exon	C1orf174	0.661130093674058	0.941099296172234	0.711836230388417	1	0.852461114948025	0.995540758636439	-0.122969871184469	-0.176274977091308	0.238511955633249	0.565308850173072	0.0533051059068391
chr1	4654949	4655051	102	+	utr5	AJAP1	0.312696553585755	0.82896086199193	0.271641843936485	1	0.213913958331016	0.960985595875526	-0.442487126084732	0.0533730309175137	0.582902315833481	0.835052132147315	-0.495860157002246
chr1	4682723	4682909	186	+	intron	AJAP1	0.0692537951285	0.642291965146298	0.0445173868794532	1	0.0831242371017667	0.893146090950445	-1.00805227815523	0.0533730309175137	0.582902315833481	0.835052132147315	-1.06142530907274
chr1	4706114	4706214	100	+	intron	AJAP1	0.702250181038964	0.950465826338295	0.660609660487348	1	0.77856113001864	0.995540758636439	-0.588727545652595	0.0533730309175137	0.582902315833481	0.835052132147315	-0.642100576570108
chr1	4711874	4712752	878	+	exon	AJAP1	0.72763236859085	0.955031735875624	0.849860090339274	1	0.983624443507961	0.995540758636439	0.0222852491851999	0.0533730309175137	0.582902315833481	0.835052132147315	-0.0310877817323138
chr1	4716460	4716796	336	+	intron	AJAP1	0.42765007794862	0.874911669908686	0.365144260145856	1	0.412082504287476	0.97926955671538	-0.689641862167593	0.0533730309175137	0.582902315833481	0.835052132147315	-0.743014893085107
chr1	4723479	4723677	198	+	intron	AJAP1	0.370861889742445	0.85725550617863	0.386552832813731	1	0.269602898972135	0.967892094305465	0.358190019278896	0.0533730309175137	0.582902315833481	0.835052132147315	0.304816988361382
chr1	4782557	4782691	134	+	utr3	AJAP1	0.24642495988546	0.7969939975653	0.261143315215316	1	0.239604985563853	0.960985595875526	0.306525633814846	0.0533730309175137	0.582902315833481	0.835052132147315	0.253152602897332
chr1	4782808	4782917	109	+	utr3	AJAP1	0.403480494681942	0.868097741343717	0.355129321514699	1	0.473602685106908	0.982672238192368	0.229698633017188	0.0533730309175137	0.582902315833481	0.835052132147315	0.176325602099674
chr1	6013881	6014002	121	+	intron	KCNAB2	0.305632326112361	0.825633355064971	0.249526142204206	1	0.418498938242517	0.979940287923829	0.198025887071579	0.0052375368742973	0.968000684664648	0.991650108218006	0.192788350197281
chr1	6210680	6210796	116	+	exon	RNF207	0.0294526675326469	0.527186211530685	0.0286044545746647	1	0.0573217430126879	0.852753877160716	0.554808616457824	-0.140895682813724	0.292037955442886	0.623630941317012	0.695704299271548
chr1	6222898	6223161	263	-	utr3	ICMT	0.455111113987154	0.884399546131266	0.483569319034138	1	0.458363538709383	0.982067558056407	-0.301677880413821	-0.421233496948481	1.94935583363406e-06	6.14761750029837e-05	0.11955561653466
chr1	6223796	6223970	174	-	utr3	ICMT	0.281831111299954	0.812442479558177	0.361761436731031	1	0.469959445639709	0.982067558056407	-0.462997564886988	-0.421233496948481	1.94935583363406e-06	6.14761750029837e-05	-0.0417640679385063
chr1	6224604	6225176	572	-	utr3	ICMT	0.622872983002025	0.933483982971916	0.786980128822817	1	0.787648111120709	0.995540758636439	-0.27902398457904	-0.421233496948481	1.94935583363406e-06	6.14761750029837e-05	0.142209512369442
chr1	6244156	6244571	415	+	utr5	HES3	0.00177878036444373	0.219023556811695	0.00379796323155439	1	0.00772545968112458	0.627699973233024	-0.413936162554891	-0.820473559705028	3.67336485404263e-17	4.03571035459085e-15	0.406537397150136
chr1	6245331	6246569	1238	+	utr3	HES3	0.0686185840639549	0.642291965146298	0.205680097443272	1	0.132080558665843	0.94152066780877	-0.650003255724522	-0.820473559705028	3.67336485404263e-17	4.03571035459085e-15	0.170470303980506
chr1	6247397	6247978	581	-	utr3	GPR153	0.47191900899452	0.88863278307392	0.409488672712306	1	0.361394637394593	0.972370290356635	-0.590421945803762	-0.184464196874506	0.0644306685571542	0.277415540976118	-0.405957748929255
chr1	6248448	6248784	336	-	utr3	GPR153	0.401714332815077	0.867610445639912	0.4887798037202	1	0.618313010643135	0.995540758636439	-0.322846905118532	-0.184464196874506	0.0644306685571542	0.277415540976118	-0.138382708244025
chr1	6248911	6249406	495	-	utr3	GPR153	0.0104929826624757	0.401849370783517	0.018477555314096	1	0.0269714430738959	0.786512122655921	0.454283190250951	-0.184464196874506	0.0644306685571542	0.277415540976118	0.638747387125458
chr1	6249968	6250269	301	-	exon	GPR153	2.98269333142657e-05	0.023688358006362	0.000211293039963066	1	0.00124791206968103	0.354603601452598	1.01276457665407	-0.184464196874506	0.0644306685571542	0.277415540976118	1.19722877352858
chr1	6250422	6250626	204	-	exon	GPR153	0.000226616968283861	0.0774904133215092	0.000287703177293316	1	0.00314467748799269	0.451526303926176	0.750095149629518	-0.184464196874506	0.0644306685571542	0.277415540976118	0.934559346504025
chr1	6252603	6252781	178	-	intron	GPR153	0.115905832465372	0.697426268375932	0.150451512871073	1	0.13606272489046	0.94152066780877	0.619642084857137	-0.184464196874506	0.0644306685571542	0.277415540976118	0.804106281731643
chr1	6393271	6393406	135	-	utr5	ACOT7	0.593631153480875	0.925213610607506	0.66185179300552	1	0.688599225177417	0.995540758636439	-0.169533731430904	-0.142888860278308	0.146339933402866	0.439628734394253	-0.0266448711525953
chr1	6461289	6461483	194	+	utr3	ESPN	0.124190726039895	0.703677488565862	0.147668988843056	1	0.235640989368988	0.960985595875526	0.825171746597293	-0.375712251298152	0.053911270988346	0.248255347170306	1.20088399789545
chr1	6467538	6467936	398	-	utr3	PLEKHG5	0.00283290668111162	0.257926015575323	0.00372344702428908	1	0.0189961568059579	0.75671979760056	1.16005481743509	0.255756661175273	0.0016485295096892	0.020867266148007	0.904298156259816
chr1	6468084	6468633	549	-	exon	PLEKHG5	0.498503711766259	0.896871976664088	0.595038876798994	1	0.6234293215887	0.995540758636439	0.520188045563805	0.255756661175273	0.0016485295096892	0.020867266148007	0.264431384388533
chr1	6468816	6469208	392	-	exon	PLEKHG5	0.509669459883961	0.899579106255771	0.651625961895303	1	0.5973188328561	0.995540758636439	0.592491881366258	0.255756661175273	0.0016485295096892	0.020867266148007	0.336735220190986
chr1	6524480	6524726	246	-	utr3	NOL9	0.398986853230236	0.866406047593693	0.31172564847092	1	0.344539926006545	0.971212017683157	-0.114714218506119	0.0264801263866444	0.753029841405511	0.915363694769236	-0.141194344892763
chr1	6525488	6525623	135	-	utr3	NOL9	0.108296576709036	0.692553379328447	0.0898617473396636	1	0.103514134812525	0.920161813245136	-0.304682977348061	0.0264801263866444	0.753029841405511	0.915363694769236	-0.331163103734706
chr1	6525765	6526014	249	-	utr3	NOL9	0.412603227373362	0.871400472221496	0.369704994873067	1	0.375239962103274	0.975637499285306	-0.277467778540541	0.0264801263866444	0.753029841405511	0.915363694769236	-0.303947904927186
chr1	6532474	6532594	120	-	exon	NOL9	0.170216839811845	0.741717152833434	0.144200086416138	1	0.163258232666654	0.946820831571343	-0.144549991168655	0.0264801263866444	0.753029841405511	0.915363694769236	-0.171030117555299
chr1	6580675	6581076	401	+	exon	ZBTB48	0.79021162987772	0.964735421970202	0.697423269270916	1	0.65243123335482	0.995540758636439	-0.225757010046069	-0.263159494150651	0.0255323608278333	0.15457821926764	0.0374024841045818
chr1	6589103	6589242	139	+	utr3	ZBTB48	0.302280915606778	0.825633355064971	0.348254306589576	1	0.407404547420724	0.978103415504911	-0.193726991778137	-0.263159494150651	0.0255323608278333	0.15457821926764	0.0694325023725142
chr1	6592734	6593156	422	-	utr3	KLHL21	0.379377311092411	0.860216963407656	0.505464410651664	1	0.600509269197522	0.995540758636439	0.157664549273033	-0.0803806762550858	0.270010064974698	0.600975636677071	0.238045225528119
chr1	6593222	6593706	484	-	utr3	KLHL21	0.0769345909402661	0.654414952824004	0.15249855618219	1	0.194911525162151	0.960985595875526	0.0980228852203518	-0.0803806762550858	0.270010064974698	0.600975636677071	0.178403561475438
chr1	6599071	6599476	405	-	utr5	KLHL21	0.149674931837805	0.722406748058569	0.193539749055038	1	0.230365471891981	0.960985595875526	0.191838791123045	-0.0803806762550858	0.270010064974698	0.600975636677071	0.27221946737813
chr1	6601855	6601980	125	-	exon	KLHL21	0.194980923143316	0.762334663945123	0.171328960665394	1	0.221243469489209	0.960985595875526	0.145162825502065	-0.0803806762550858	0.270010064974698	0.600975636677071	0.225543501757151
chr1	6602251	6602538	287	-	exon	KLHL21	0.352977024791126	0.848617344482439	0.43941644885063	1	0.548171735338569	0.990831326983286	0.177592774913602	-0.0803806762550858	0.270010064974698	0.600975636677071	0.257973451168688
chr1	6619903	6620318	415	+	exon	PHF13	0.740116870066373	0.956932675498456	0.852470095168051	1	0.842097703957879	0.995540758636439	-0.221967993170737	-0.20395282609528	0.026433828436303	0.158365717761711	-0.018015167075457
chr1	6621406	6621965	559	+	utr3	PHF13	0.353385208849554	0.848843258267749	0.396481108989076	1	0.386294234783482	0.976581816084128	-0.155853398511648	-0.20395282609528	0.026433828436303	0.158365717761711	0.0480994275836318
chr1	6632868	6633255	387	+	utr3	THAP3	0.618505986209426	0.931894328863637	0.70279137178442	1	0.763575711672853	0.995540758636439	-0.16028559476567	-0.253148413062438	0.172224706557801	0.481205589919275	0.0928628182967678
chr1	6634583	6634827	244	+	utr3	THAP3	0.683640819253901	0.946669864438018	0.599591520280545	1	0.652831904472265	0.995540758636439	-0.0934675770787659	-0.253148413062438	0.172224706557801	0.481205589919275	0.159680835983672
chr1	6635418	6635576	158	+	utr3	THAP3	0.90298457274661	0.98473334409601	0.984683631852282	1	0.988296808175306	0.995540758636439	-0.199564523745218	-0.253148413062438	0.172224706557801	0.481205589919275	0.0535838893172194
chr1	7771889	7771990	101	+	intron	VAMP3	0.111221698527741	0.695430605140222	0.0775318918118637	1	0.140150849162697	0.94152066780877	-0.186092217552993	-0.262601240107519	0.0775808569770563	0.309940123278892	0.076509022554526
chr1	7772266	7772485	219	+	intron	VAMP3	0.149983490976783	0.723045535118153	0.111303167578911	1	0.103990718428881	0.920161813245136	-0.203035613630448	-0.262601240107519	0.0775808569770563	0.309940123278892	0.0595656264770713
chr1	7962713	7962824	111	+	utr5	PARK7	0.407510879465696	0.869889010463415	0.364268195603055	1	0.466106163921031	0.982067558056407	-0.644629987382932	-0.274232758789101	0.014152911040545	0.102909429236205	-0.37039722859383
chr1	7984912	7985020	108	+	exon	PARK7	0.41155383135766	0.871400472221496	0.348700105555591	1	0.466505092412209	0.982067558056407	-0.462463452363151	-0.274232758789101	0.014152911040545	0.102909429236205	-0.18823069357405
chr1	8013245	8013492	247	-	utr3	ERRFI1	0.656986379745716	0.939601563495826	0.597464508235406	1	0.704722161678375	0.995540758636439	0.316345081394147	0.39937251798717	0.00329355591711236	0.0353018201826227	-0.0830274365930236
chr1	8013637	8013737	100	-	utr3	ERRFI1	0.485409005819634	0.890320325059926	0.542850908603212	1	0.740087881924106	0.995540758636439	0.328676466549944	0.39937251798717	0.00329355591711236	0.0353018201826227	-0.0706960514372264
chr1	8013973	8014213	240	-	utr3	ERRFI1	0.625156102075962	0.933590878630007	0.542204716850528	1	0.664635088672053	0.995540758636439	0.335724990138539	0.39937251798717	0.00329355591711236	0.0353018201826227	-0.0636475278486314
chr1	8356182	8356293	111	-	exon	RERE	0.32200127049432	0.832796512785074	0.363928863974131	1	0.5543171825552	0.992208857358187	0.808513482651687	0.208509591270164	0.000597603491723349	0.00911052381990008	0.600003891381523
chr1	8358241	8358960	719	-	exon	RERE	0.0546505990512719	0.606039619434579	0.0605610591198739	1	0.064281181724933	0.862186486274945	0.56904589372995	0.208509591270164	0.000597603491723349	0.00911052381990008	0.360536302459786
chr1	8359745	8359879	134	-	exon	RERE	0.00291480680225094	0.260297392853642	0.00291197293309205	1	0.00894011154395142	0.647342959119236	0.892025860982404	0.208509591270164	0.000597603491723349	0.00911052381990008	0.68351626971224
chr1	8361152	8361487	335	-	exon	RERE	0.774327807541532	0.962689732366921	0.930634120047139	1	0.947826505686478	0.995540758636439	0.414343039325377	0.208509591270164	0.000597603491723349	0.00911052381990008	0.205833448055214
chr1	8656022	8656364	342	-	utr5	RERE	0.432004395774092	0.876637403005837	0.573369567371959	1	0.54489978242157	0.990614697579794	0.0478078950677079	0.208509591270164	0.000597603491723349	0.00911052381990008	-0.160701696202456
chr1	8817529	8817683	154	-	utr5	RERE	0.334710633919749	0.841600350689659	0.374470886361867	1	0.463061803667419	0.982067558056407	0.397162869491422	0.208509591270164	0.000597603491723349	0.00911052381990008	0.188653278221258
chr1	8861166	8861391	225	-	utr3	ENO1	0.526243968785298	0.904189162641778	0.586956367174599	1	0.929053318357028	0.995540758636439	0.057316746871957	-0.0774891536140279	0.272538887445891	0.603075956540984	0.134805900485985
chr1	8871947	8872060	113	-	exon	ENO1	0.0635747732326207	0.632153035939872	0.0546346088840861	1	0.101758365072422	0.918037313238124	0.265733343152957	-0.0774891536140279	0.272538887445891	0.603075956540984	0.343222496766985
chr1	8874864	8874989	125	-	utr5	ENO1	0.0886462401349502	0.668205043185356	0.0905439587539695	1	0.0337340888001879	0.807192286663197	0.17761176911653	-0.0774891536140279	0.272538887445891	0.603075956540984	0.255100922730558
chr1	8878575	8878746	171	-	utr5	ENO1	0.36048594962735	0.853263506432228	0.444734021415544	1	0.278116617823965	0.967999757250642	-0.0317481158732254	-0.0774891536140279	0.272538887445891	0.603075956540984	0.0457410377408025
chr1	9244948	9245474	526	+	exon	H6PD	0.417345804682787	0.871766558231303	0.500931178571062	1	0.593164203005661	0.995540758636439	-0.223798810168734	-0.389047866190655	2.89381822403529e-06	8.7819359947927e-05	0.165249056021921
chr1	9263269	9263391	122	+	intron	H6PD	0.124395095780456	0.703677488565862	0.10612265985047	1	0.169056178065489	0.953302386650637	0.171668040878981	-0.389047866190655	2.89381822403529e-06	8.7819359947927e-05	0.560715907069637
chr1	9263739	9264214	475	+	exon	H6PD	0.397099269573566	0.865821307435961	0.3329759979478	1	0.402235907259059	0.978053643157019	-0.333748074257763	-0.389047866190655	2.89381822403529e-06	8.7819359947927e-05	0.0552997919328918
chr1	9264894	9264998	104	+	utr3	H6PD	0.548419690536207	0.912023916977472	0.5999796847884	1	0.762172617112441	0.995540758636439	-0.0267299595119304	-0.389047866190655	2.89381822403529e-06	8.7819359947927e-05	0.362317906678725
chr1	9265146	9265361	215	+	utr3	H6PD	0.799198122134285	0.965451981677484	0.869952807404094	1	0.987847067744915	0.995540758636439	-0.15536468279977	-0.389047866190655	2.89381822403529e-06	8.7819359947927e-05	0.233683183390885
chr1	9268936	9269327	391	+	utr3	H6PD	0.571579628336884	0.919217339902485	0.670433752850497	1	0.742620549037089	0.995540758636439	-0.544811245337528	-0.389047866190655	2.89381822403529e-06	8.7819359947927e-05	-0.155763379146872
chr1	9269973	9270183	210	+	utr3	H6PD	0.0849166789490227	0.666161702078817	0.0583491829869883	1	0.114894828109947	0.923472338634931	-0.48313146691072	-0.389047866190655	2.89381822403529e-06	8.7819359947927e-05	-0.0940836007200649
chr1	9270609	9270848	239	+	utr3	H6PD	0.728488240324345	0.955383648111471	0.657926621044481	1	0.626682738722611	0.995540758636439	-0.24787050756708	-0.389047866190655	2.89381822403529e-06	8.7819359947927e-05	0.141177358623575
chr1	9355826	9356569	743	+	utr5	SPSB1	0.364904555768766	0.854061863149047	0.305784727370219	1	0.27978545676493	0.967999757250642	0.817339433030646	0.849873996777461	1.74174528986622e-11	1.15440593556215e-09	-0.0325345637468151
chr1	9367394	9367525	131	+	exon	SPSB1	0.689049179176783	0.948156437921881	0.635148610698319	1	0.628907004410014	0.995540758636439	0.984792824702611	0.849873996777461	1.74174528986622e-11	1.15440593556215e-09	0.13491882792515
chr1	9367640	9367898	258	+	utr3	SPSB1	0.267254965603862	0.808129456092891	0.266480186031631	1	0.289934042060387	0.967999757250642	0.847417555365681	0.849873996777461	1.74174528986622e-11	1.15440593556215e-09	-0.00245644141178014
chr1	9368002	9368171	169	+	utr3	SPSB1	0.47470324843172	0.888731406554035	0.534997719146333	1	0.617572346978813	0.995540758636439	0.747891402293692	0.849873996777461	1.74174528986622e-11	1.15440593556215e-09	-0.10198259448377
chr1	9602228	9602349	121	+	utr3	TMEM201	0.423040344237043	0.874064372424335	0.45971139857403	1	0.482335614829418	0.983735084064047	0.212057292465224	-0.097437416200513	0.301975424632656	0.633477254318951	0.309494708665737
chr1	9613057	9613538	481	+	utr3	TMEM201	0.59016113819796	0.923990070109687	0.518775896442297	1	0.500338472560664	0.987696086688801	-0.165215445034056	-0.097437416200513	0.301975424632656	0.633477254318951	-0.0677780288335426
chr1	9726941	9727486	545	+	utr3	PIK3CD	0.99001561668103	0.998773392710606	0.913899549992118	1	0.757609009722237	0.995540758636439	0.409259273288356	0.488101437972794	1.96636124924591e-06	6.18195842200715e-05	-0.0788421646844377
chr1	9729501	9729999	498	-	utr3	CLSTN1	0.872414868303199	0.980549160062749	0.926849323255728	1	0.996167316790165	0.996815151487911	-0.057968977604701	-0.00739929762779656	0.918366799531633	0.97754321232719	-0.0505696799769045
chr1	9730157	9730763	606	-	utr3	CLSTN1	0.451521083609811	0.883146194594959	0.511248108060989	1	0.549813340129618	0.991406531378791	0.164382765126058	-0.00739929762779656	0.918366799531633	0.97754321232719	0.171782062753854
chr1	9823788	9823987	199	-	utr5	CLSTN1	0.487004050906865	0.890630841270711	0.528496669025052	1	0.55778937672678	0.992436691371022	0.329684907245576	-0.00739929762779656	0.918366799531633	0.97754321232719	0.337084204873372
chr1	10032984	10033571	587	+	utr5	UBE4B	0.425038902389016	0.874911669908686	0.56226217715859	1	0.688992232732363	0.995540758636439	0.161062814873604	-0.140911415303581	0.0484448666690869	0.233280843190946	0.301974230177185
chr1	10180051	10180157	106	+	utr3	UBE4B	0.184090773158355	0.755218859957616	0.159331275317317	1	0.16570617497612	0.952936305007497	-0.491653908484849	-0.140911415303581	0.0484448666690869	0.233280843190946	-0.350742493181267
chr1	10303196	10303313	117	+	exon	KIF1B	0.528616177535684	0.90509197734495	0.561617244457189	1	0.533046477885859	0.990235339980154	-0.174538812752412	-0.117927147270654	0.0783778280117097	0.311564755201129	-0.0566116654817576
chr1	10303389	10303635	246	+	exon	KIF1B	0.809253816269355	0.967208895477418	0.905031153024333	1	0.992367423896795	0.9955624223618	0.0916797135833083	-0.117927147270654	0.0783778280117097	0.311564755201129	0.209606860853963
chr1	10303705	10304257	552	+	exon	KIF1B	0.0975050896499589	0.681899001217258	0.0621390008449447	1	0.136479837175796	0.94152066780877	-0.207223301595951	-0.117927147270654	0.0783778280117097	0.311564755201129	-0.0892961543252964
chr1	10304346	10304723	377	+	utr3	KIF1B	0.653324505051471	0.938879405499292	0.568938342549635	1	0.709755717815029	0.995540758636439	-0.141489350583621	-0.117927147270654	0.0783778280117097	0.311564755201129	-0.0235622033129668
chr1	10378133	10378614	481	+	utr3	KIF1B	0.767840617629563	0.96229421248322	0.698621498132103	1	0.741508165103932	0.995540758636439	-0.407089380916421	-0.117927147270654	0.0783778280117097	0.311564755201129	-0.289162233645767
chr1	10378966	10379284	318	+	utr3	KIF1B	0.179273118780319	0.752443754700566	0.135776866888212	1	0.229913994525442	0.960985595875526	-0.462439874475011	-0.117927147270654	0.0783778280117097	0.311564755201129	-0.344512727204357
chr1	10399556	10399671	115	+	utr5	PGD	0.255304221959576	0.804592453635105	0.216202340565949	1	0.368878747041299	0.973394761870982	-0.430611264676554	-0.192367400190762	0.00692642666474723	0.0615462483638968	-0.238243864485792
chr1	10412994	10413178	184	+	exon	PGD	0.361908561031399	0.853468873979196	0.415593404003551	1	0.531733148110629	0.990235339980154	0.0910460221561755	-0.192367400190762	0.00692642666474723	0.0615462483638968	0.283413422346937
chr1	10419670	10419974	304	+	utr3	PGD	0.861308984617062	0.978364331920203	0.937707558324897	1	0.951815828077581	0.995540758636439	-0.231762274685649	-0.192367400190762	0.00692642666474723	0.0615462483638968	-0.0393948744948879
chr1	10450275	10450556	281	+	exon	CORT	0.985486022441251	0.997785243750566	0.954733934289746	1	0.979622796838229	0.995540758636439	0.139064458442511	0.388791940474115	0.361713995881915	0.686001253852788	-0.249727482031603
chr1	10461305	10461736	431	-	utr3	DFFA	0.477220544702363	0.889380890200591	0.418964694125928	1	0.440495037839972	0.981410497927599	-0.390722354560689	-0.0528176969639304	0.573036117490613	0.830686634282735	-0.337904657596759
chr1	10462681	10462893	212	-	utr3	DFFA	0.174849739693062	0.748270570353414	0.141458345359051	1	0.227343560707804	0.960985595875526	-0.354362371417977	-0.0528176969639304	0.573036117490613	0.830686634282735	-0.301544674454047
chr1	10495208	10495309	101	+	exon	PEX14	0.384792009814826	0.861913811543691	0.423537672497166	1	0.5288794523567	0.990235339980154	-0.0150986741554007	-0.17954698946461	0.165723270717056	0.471048357360137	0.164448315309209
chr1	10629762	10630002	240	+	utr3	PEX14	0.674515041923433	0.944706305632181	0.741222861493029	1	0.772072079577832	0.995540758636439	-0.198704978908589	-0.17954698946461	0.165723270717056	0.471048357360137	-0.019157989443979
chr1	10638699	10638863	164	-	utr3	CASZ1	0.772498255047196	0.96229421248322	0.785656669131552	1	0.75223886786023	0.995540758636439	1.51910513798418	1.00314960171212	9.68709672507539e-22	1.38882737799574e-19	0.515955536272057
chr1	10639100	10639200	100	-	exon	CASZ1	0.469897642478583	0.888342160625257	0.417121720155493	1	0.523763732979536	0.990235339980154	1.00608093599086	1.00314960171212	9.68709672507539e-22	1.38882737799574e-19	0.00293133427874026
chr1	10639449	10639978	529	+	exon	RP4-734G22.3	0.632838071518426	0.934626198242353	0.681156941851236	1	0.836131423435465	0.995540758636439	1.26276369645207	1.60132839961954	9.5207594432103e-10	5.21577648088065e-08	-0.338564703167467
chr1	10652782	10652892	110	+	exon	RP4-734G22.3	0.228509382466524	0.785214471521446	0.175424190633393	1	0.263446692449472	0.967149111159583	1.40981257103994	1.60132839961954	9.5207594432103e-10	5.21577648088065e-08	-0.191515828579603
chr1	10653756	10653984	228	+	exon	RP4-734G22.3	0.911428547784042	0.986308742230495	0.83898395858843	1	0.738907457863095	0.995540758636439	1.00206011704404	1.60132839961954	9.5207594432103e-10	5.21577648088065e-08	-0.599268282575499
chr1	11012634	11012735	101	+	utr5	RP4-635E18.9	0.373330238028146	0.857745306754097	0.391614870632345	1	0.363188595041666	0.973077506854438	0.0118284107497049	NA	NA	NA	NA
chr1	11022172	11022384	212	+	utr3	TARDBP	0.238584120445634	0.791791887230526	0.187142182759138	1	0.289301840074514	0.967999757250642	-0.222494894611094	-0.0121128899155272	0.900742243911681	0.971223835111726	-0.210382004695567
chr1	11023323	11023604	281	+	utr3	RP4-635E18.9	0.440968511960972	0.880235752739185	0.385608792468975	1	0.465627157742192	0.982067558056407	-0.0747689393879049	NA	NA	NA	NA
chr1	11023795	11023922	127	+	utr3	TARDBP	0.769056014778553	0.96229421248322	0.855799451086363	1	0.91497281131375	0.995540758636439	-0.082997624805306	-0.0121128899155272	0.900742243911681	0.971223835111726	-0.0708847348897788
chr1	11046256	11046397	141	-	exon	MASP2	0.338396583678193	0.842742564383879	0.323585783102884	1	0.473875178995325	0.982672238192368	0.727725344138401	0.0992622818821853	0.590027616507214	0.83936399293678	0.628463062256216
chr1	11052620	11052776	156	-	utr3*	SRM	0.130778256392062	0.70863305843962	0.101948486110451	1	0.151713403865039	0.94152066780877	0.299643615175528	-0.105118198261752	0.221378594402882	0.545401349998784	0.40476181343728
chr1	11054656	11054841	185	-	utr3	SRM	0.00371922049469873	0.296544837870279	0.00628493898371878	1	0.0937755412068685	0.910683588065266	0.425527928419906	-0.105118198261752	0.221378594402882	0.545401349998784	0.530646126681658
chr1	11069625	11069753	128	-	exon	EXOSC10	0.886202104374649	0.983206570148552	0.797536505117954	1	0.764029622903263	0.995540758636439	0.121588511047079	-0.0850765085291386	0.270517570953674	0.601442782180765	0.206665019576217
chr1	11083781	11083901	120	-	intron	EXOSC10	0.001554593711999	0.209879834552543	0.000721766974173039	1	0.00622118821072629	0.594247104085132	0.0135984047018981	-0.0850765085291386	0.270517570953674	0.601442782180765	0.0986749132310367
chr1	11083988	11084128	140	-	intron	EXOSC10	0.880934409920214	0.982169669507361	0.840180391406998	1	0.919086959390187	0.995540758636439	-0.0448394529197904	-0.0850765085291386	0.270517570953674	0.601442782180765	0.0402370556093482
chr1	11084440	11084767	327	-	intron	EXOSC10	0.213017904022848	0.773074141184948	0.173086380963306	1	0.210154264959207	0.960985595875526	0.0949116391165976	-0.0850765085291386	0.270517570953674	0.601442782180765	0.179988147645736
chr1	11099743	11099844	101	-	utr5	EXOSC10	0.706778624480474	0.951397995250821	0.646624787723511	1	0.606283488983675	0.995540758636439	0.118750453387335	-0.0850765085291386	0.270517570953674	0.601442782180765	0.203826961916473
chr1	11106677	11106814	137	-	utr3	MTOR	0.701843170430146	0.950465826338295	0.640132271583562	1	0.664984136496875	0.995540758636439	-0.114856749370155	-0.0456819280359249	0.471239730286522	0.769209718151755	-0.0691748213342297
chr1	11106969	11107289	320	-	utr3	MTOR	0.659489628242866	0.940708843994169	0.589971841552764	1	0.66569472095066	0.995540758636439	-0.124406962177262	-0.0456819280359249	0.471239730286522	0.769209718151755	-0.0787250341413371
chr1	11259311	11259474	163	-	utr5	MTOR	0.967714720508524	0.995915153555294	0.863256841553751	1	0.870973725640636	0.995540758636439	0.0410647251965319	-0.0456819280359249	0.471239730286522	0.769209718151755	0.0867466532324568
chr1	11262462	11262574	112	-	utr5	MTOR	0.236743955532779	0.791007005306617	0.200168287796866	1	0.177159296744464	0.956240272440622	-0.0832011059261688	-0.0456819280359249	0.471239730286522	0.769209718151755	-0.0375191778902439
chr1	11273798	11273909	111	+	exon	UBIAD1	0.347930099011735	0.845812029616806	0.301529447664883	1	0.350348587615225	0.971212017683157	-0.216433520395118	-0.266870828310566	0.0533174549580456	0.247001184232375	0.0504373079154482
chr1	11285929	11286101	172	+	exon	UBIAD1	0.895037956997848	0.983335634945729	0.939967911598234	1	0.976439061671624	0.995540758636439	-0.44854586827822	-0.266870828310566	0.0533174549580456	0.247001184232375	-0.181675039967654
chr1	11295746	11296067	321	+	utr3	UBIAD1	0.441735387583828	0.880350696895265	0.388545791024915	1	0.576269863072628	0.994097055981024	-0.0510244311669398	-0.266870828310566	0.0533174549580456	0.247001184232375	0.215846397143627
chr1	11650739	11650871	132	-	exon	FBXO2	0.558467949578704	0.915985379566708	0.617071100192811	1	0.702975201128082	0.995540758636439	-0.0208137028544831	-0.0633839815952943	0.641574331986557	0.867462050773076	0.0425702787408111
chr1	11654332	11654457	125	-	utr5	FBXO2	0.398617749009589	0.866346131763425	0.468682432729486	1	0.495484373252701	0.987184839690472	-0.110720539586791	-0.0633839815952943	0.641574331986557	0.867462050773076	-0.0473365579914965
chr1	11674593	11674812	219	-	utr3	MAD2L2	0.443543653337684	0.8819391796604	0.548165413421038	1	0.736931286344361	0.995540758636439	0.117814377093053	-0.0272546320962658	0.690727865928213	0.890775622645805	0.145069009189319
chr1	11680622	11680930	308	-	utr5	MAD2L2	0.046563404121001	0.586389263150406	0.0706421648005497	1	0.178416342162253	0.957706213596013	0.409119513723912	-0.0272546320962658	0.690727865928213	0.890775622645805	0.436374145820178
chr1	11691416	11691540	124	-	utr5	MAD2L2	0.26757591596069	0.808129456092891	0.313713492684737	1	0.378202337885876	0.975637499285306	0.224404284425583	-0.0272546320962658	0.690727865928213	0.890775622645805	0.251658916521848
chr1	11706570	11706870	300	+	exon	DRAXIN	0.00528216550555399	0.335503657580159	0.00865927072820549	1	0.0287034805872683	0.786858203587938	0.616514061758536	0.159969070519532	0.0107884110800669	0.0845301279006017	0.456544991239005
chr1	11709278	11709383	105	+	exon	DRAXIN	0.140833095879907	0.716090627956076	0.178512639252032	1	0.219056154977146	0.960985595875526	0.415482430085509	0.159969070519532	0.0107884110800669	0.0845301279006017	0.255513359565978
chr1	11719576	11720950	1374	+	utr3	DRAXIN	0.736631282021552	0.956932675498456	0.924913893617578	1	0.902979825818445	0.995540758636439	0.167829854870812	0.159969070519532	0.0107884110800669	0.0845301279006017	0.00786078435128049
chr1	11721245	11721569	324	+	utr3	DRAXIN	0.529989570094549	0.905247736092236	0.657141314196794	1	0.728798909436624	0.995540758636439	0.268682640889736	0.159969070519532	0.0107884110800669	0.0845301279006017	0.108713570370204
chr1	11724389	11724886	497	+	utr3	DRAXIN	0.0792944908253103	0.659395682475025	0.0548946794806558	1	0.11130773693049	0.921229053000522	0.0749344924246124	0.159969070519532	0.0107884110800669	0.0845301279006017	-0.0850345780949194
chr1	11750141	11750405	264	+	utr3	AGTRAP	0.63277673270068	0.934626198242353	0.737412832618031	1	0.813052661824852	0.995540758636439	-0.136131352602834	-0.189322083842325	0.100040898371149	0.358536118117217	0.0531907312394906
chr1	11789515	11789670	155	-	utr3	MTHFR	0.54123953998071	0.910385835507623	0.567918665354572	1	0.558254870426354	0.992436691371022	-0.34029383760588	-0.294004106839828	0.00318046040223618	0.0343262183829175	-0.0462897307660525
chr1	11790170	11790883	713	-	utr3	MTHFR	0.124971918938807	0.703677488565862	0.165009499240114	1	0.170416753409668	0.953563791589888	-0.273086120844569	-0.294004106839828	0.00318046040223618	0.0343262183829175	0.0209179859952586
chr1	11805534	11805720	186	-	utr5	MTHFR	0.590204312549816	0.923990070109687	0.531347000502979	1	0.521940044460023	0.990235339980154	-0.307966356539393	-0.294004106839828	0.00318046040223618	0.0343262183829175	-0.0139622496995648
chr1	11805824	11805926	102	-	utr5	MTHFR	0.565186799877877	0.917550431795694	0.484854807131693	1	0.432628076879847	0.979944054264793	0.0364774303746853	-0.294004106839828	0.00318046040223618	0.0343262183829175	0.330481537214513
chr1	11806203	11806348	145	-	utr5	MTHFR	0.339187793429228	0.842742564383879	0.284141264095489	1	0.332324847551411	0.969701341940035	0.243261064632717	-0.294004106839828	0.00318046040223618	0.0343262183829175	0.537265171472545
chr1	11842715	11842859	144	+	utr3	CLCN6	0.977561567589641	0.997081039046902	0.896975902156287	1	0.988261023215144	0.995540758636439	-0.110117962521245	0.0601598833951039	0.44411966714536	0.752428524403891	-0.170277845916349
chr1	11920045	11920381	336	-	utr3	KIAA2013	0.545440901514296	0.911345166440356	0.595795347061078	1	0.6929710922291	0.995540758636439	-0.178877981167675	-0.262337018659838	0.00585021436012833	0.0545237820608548	0.0834590374921628
chr1	11922689	11922841	152	-	exon	KIAA2013	0.572944239863236	0.919305537736234	0.637510799788136	1	0.752966986516207	0.995540758636439	0.000783295155238657	-0.262337018659838	0.00585021436012833	0.0545237820608548	0.263120313815077
chr1	11923300	11923526	226	-	exon	KIAA2013	0.0444662353302839	0.581284938814355	0.0515315799457378	1	0.161635731887241	0.946671916791979	-0.0360977083747741	-0.262337018659838	0.00585021436012833	0.0545237820608548	0.226239310285064
chr1	11925285	11925399	114	-	exon	KIAA2013	0.478327416816917	0.889728904272045	0.556560384785763	1	0.735862057117677	0.995540758636439	-0.128749688369279	-0.262337018659838	0.00585021436012833	0.0545237820608548	0.133587330290559
chr1	11925587	11925720	133	-	exon	KIAA2013	0.552791463203015	0.913163362655813	0.50057340783436	1	0.558901796716198	0.992436691371022	-0.313006412698365	-0.262337018659838	0.00585021436012833	0.0545237820608548	-0.0506693940385273
chr1	11974716	11975374	658	+	utr3	PLOD1	0.96773613793526	0.995915153555294	0.833916098019368	1	0.788905099564235	0.995540758636439	-0.300064382259834	-0.269597583870111	0.000298382427560581	0.00510304633937152	-0.0304667983897223
chr1	11981922	11982039	117	+	utr5	MFN2	0.84734710935836	0.975125615126819	0.78714838161241	1	0.928490591763034	0.995540758636439	-0.118803360404929	-0.0981612382691637	0.159756193536483	0.461609169067185	-0.0206421221357651
chr1	12011680	12012057	377	+	utr3	MFN2	0.832488776178411	0.971955370174978	0.912512105273973	1	0.979661632764351	0.995540758636439	-0.0373235131543656	-0.0981612382691637	0.159756193536483	0.461609169067185	0.060837725114798
chr1	12012405	12012695	290	+	utr3	MFN2	0.578343526052756	0.920625525171111	0.613230817169215	1	0.595279939745359	0.995540758636439	-0.0644811569754527	-0.0981612382691637	0.159756193536483	0.461609169067185	0.0336800812937109
chr1	12021601	12021735	134	+	utr5	MIIP	0.669174343311981	0.943535941547224	0.746397454658221	1	0.849778207634388	0.995540758636439	-0.121856655955415	-0.112682085458231	0.290029129518498	0.621246137439697	-0.00917457049718405
chr1	12022050	12022153	103	+	exon	MIIP	0.551198346893126	0.912609502387946	0.624376101518685	1	0.762204930980379	0.995540758636439	0.195755385400234	-0.112682085458231	0.290029129518498	0.621246137439697	0.308437470858465
chr1	12142522	12142979	457	+	utr3	TNFRSF8	0.270839063803878	0.808719711282446	0.210863328552495	1	0.265616150245172	0.967489647490581	-0.192935617370256	-0.153830513499004	0.293374625357505	0.625198829558478	-0.039105103871252
chr1	12143049	12143249	200	+	utr3	TNFRSF8	0.486910235375519	0.890630841270711	0.501474132627581	1	0.57731496225274	0.994426099876989	-0.223616903570617	-0.153830513499004	0.293374625357505	0.625198829558478	-0.0697863900716126
chr1	12143566	12143967	401	+	utr3	TNFRSF8	0.994042084911064	0.999234995992337	0.933559306233387	1	0.964446923499317	0.995540758636439	-0.228828239718573	-0.153830513499004	0.293374625357505	0.625198829558478	-0.0749977262195691
chr1	12208944	12209123	179	+	utr3	TNFRSF1B	0.680797688948849	0.945850915781403	0.635826756638474	1	0.729929074789314	0.995540758636439	-0.186185973110244	-0.603819604891346	0.0142298034610389	0.103213303539613	0.417633631781101
chr1	12275988	12276135	147	+	exon	VPS13D	0.672693445043067	0.944400470312425	0.607760645558273	1	0.683219463224742	0.995540758636439	-0.00165222799724455	0.00525479074127224	0.938956191706274	0.984035945640101	-0.00690701873851679
chr1	12276216	12276495	279	+	exon	VPS13D	0.583244212386843	0.921816334897588	0.530374021912637	1	0.609540241884767	0.995540758636439	-0.000831880256901695	0.00525479074127224	0.938956191706274	0.984035945640101	-0.00608667099817393
chr1	12276964	12277224	260	+	exon	VPS13D	0.785099322280463	0.964614232679956	0.876091940616561	1	0.931339956085649	0.995540758636439	-0.0333441478720419	0.00525479074127224	0.938956191706274	0.984035945640101	-0.0385989386133141
chr1	12277492	12277919	427	+	exon	VPS13D	0.39251968451427	0.863624564620513	0.433175229040635	1	0.457423952160093	0.982067558056407	-0.114250926812317	0.00525479074127224	0.938956191706274	0.984035945640101	-0.11950571755359
chr1	12283046	12283179	133	+	exon	VPS13D	0.988328812532881	0.99813993619491	0.9890815232463	1	0.903085672576429	0.995540758636439	-0.021417529428354	0.00525479074127224	0.938956191706274	0.984035945640101	-0.0266723201696262
chr1	12508901	12509130	229	+	utr3	VPS13D	0.190779812657385	0.760411955330246	0.14045147394041	1	0.0826817581299304	0.893146090950445	-0.168320666361426	0.00525479074127224	0.938956191706274	0.984035945640101	-0.173575457102698
chr1	12568109	12568215	106	-	utr3	DHRS3	0.763221682288724	0.961939071257724	0.803667459574325	1	0.84988544131947	0.995540758636439	-0.246556446456684	-0.364037641667138	0.0381744950270747	0.200545066780747	0.117481195210454
chr1	12617982	12618356	374	-	utr5*	DHRS3	0.524613097908278	0.903594128340689	0.468013742346842	1	0.566265002560171	0.993598883832347	-0.0866558511119705	-0.364037641667138	0.0381744950270747	0.200545066780747	0.277381790555167
chr1	13583825	13583948	123	+	utr5	PDPN	0.169580008935536	0.741663245769302	0.181019729856036	1	0.340876106878216	0.970502086930236	0.488854822425016	0.134837064413011	0.204042569112479	0.523682172240432	0.354017758012005
chr1	13615745	13616248	503	+	utr3	PDPN	0.960128563562917	0.994587673451383	0.889616514472032	1	0.928572771082833	0.995540758636439	0.0551526665131132	0.134837064413011	0.204042569112479	0.523682172240432	-0.0796843978998979
chr1	13616539	13616674	135	+	utr3	PDPN	0.0910857717947642	0.674934720383741	0.0694783083404652	1	0.163911053875288	0.947927234051144	-0.448037505646823	0.134837064413011	0.204042569112479	0.523682172240432	-0.582874570059834
chr1	13778594	13778799	205	+	exon	PRDM2	0.571776393526612	0.91923272268875	0.494065940116166	1	0.548181251016637	0.990831326983286	-0.17368016652451	-0.0743869407459861	0.431975644141188	0.743638961655381	-0.0992932257785243
chr1	13779351	13779475	124	+	exon	PRDM2	0.930311898771115	0.99058586973711	0.982448830874936	1	0.954920782731206	0.995540758636439	-0.24079906805663	-0.0743869407459861	0.431975644141188	0.743638961655381	-0.166412127310644
chr1	13779651	13779822	171	+	exon	PRDM2	0.79229921462656	0.964735421970202	0.721421099122383	1	0.692767739956595	0.995540758636439	-0.0881559630158395	-0.0743869407459861	0.431975644141188	0.743638961655381	-0.0137690222698533
chr1	13779942	13780307	365	+	exon	PRDM2	0.242507422253484	0.794501089544927	0.273185062112247	1	0.353326051146961	0.971212017683157	-0.232699437082323	-0.0743869407459861	0.431975644141188	0.743638961655381	-0.158312496336337
chr1	13781424	13781542	118	+	exon	PRDM2	0.380968468149223	0.861368691875643	0.33435771117674	1	0.424973162474853	0.979944054264793	-0.21043367399349	-0.0743869407459861	0.431975644141188	0.743638961655381	-0.136046733247504
chr1	13781746	13782044	298	+	exon	PRDM2	0.276453621780061	0.811334863300166	0.223748995050915	1	0.273302014395638	0.967999757250642	-0.332395435473044	-0.0743869407459861	0.431975644141188	0.743638961655381	-0.258008494727058
chr1	13782211	13782786	575	+	exon	PRDM2	0.0570555409688102	0.610894358227285	0.0504259749629617	1	0.09664737608411	0.913382630255165	-0.294389469563908	-0.0743869407459861	0.431975644141188	0.743638961655381	-0.220002528817922
chr1	13786479	13786902	423	+	utr3	PRDM2	0.00483511367154936	0.326503877777234	0.00329785452045296	1	0.0128068576226243	0.694475832183671	-0.345115001827187	-0.0743869407459861	0.431975644141188	0.743638961655381	-0.270728061081201
chr1	15219529	15219783	254	+	utr3	TMEM51	0.243500877335102	0.794719208446363	0.198914120656408	1	0.304277389804254	0.968623413488659	-0.376949775259874	-0.160033888897386	0.542853981457867	0.812392155402041	-0.216915886362488
chr1	15219839	15219968	129	+	utr3	TMEM51	0.114465726248722	0.6964259347421	0.0828813772129173	1	0.206034612057701	0.960985595875526	-0.098936086076309	-0.160033888897386	0.542853981457867	0.812392155402041	0.0610978028210775
chr1	15220122	15220281	159	+	utr3	TMEM51	0.655125344446124	0.939212761479276	0.689849341658287	1	0.806803339624357	0.995540758636439	-0.363647038803189	-0.160033888897386	0.542853981457867	0.812392155402041	-0.203613149905803
chr1	15492745	15492908	163	-	utr3	CASP9	0.111534156057297	0.695716157558662	0.116685994555132	1	0.195940343305441	0.960985595875526	-0.337151864194752	-0.505188482360288	0.00159885884293518	0.0203276298804621	0.168036618165536
chr1	15567813	15568327	514	+	utr3	DNAJC16	0.327344944616015	0.83615344053971	0.2786993103246	1	0.394107877338653	0.977732263545468	-0.521786942212442	-0.301183527600828	0.00541892354611281	0.0518181359908564	-0.220603414611613
chr1	15568440	15568540	100	+	utr3	DNAJC16	0.904246980437199	0.985112644734892	0.951160348130954	1	0.977175746816207	0.995540758636439	-0.547529235733706	-0.301183527600828	0.00541892354611281	0.0518181359908564	-0.246345708132878
chr1	15568863	15568963	100	+	utr3	DNAJC16	0.189747321010917	0.759606348502239	0.1374766576989	1	0.165849209314736	0.952973517936437	-0.585702229038264	-0.301183527600828	0.00541892354611281	0.0518181359908564	-0.284518701437436
chr1	15617430	15617613	183	+	utr5	DDI2	0.755413854904994	0.959820078969166	0.826601300040637	1	0.977951179023159	0.995540758636439	0.035001582048885	-0.198678165243259	0.0172188207817686	0.117952715046917	0.233679747292144
chr1	15659927	15660465	538	+	utr3	DDI2	0.029507010539776	0.527186211530685	0.0304777435252569	1	0.0625046541736667	0.857737471659868	-0.456862713044846	-0.198678165243259	0.0172188207817686	0.117952715046917	-0.258184547801587
chr1	15660833	15661801	968	+	utr3	DDI2	0.0760705566201123	0.652109019494139	0.0638552674591277	1	0.0576438852785734	0.852753877160716	-0.405215927491923	-0.198678165243259	0.0172188207817686	0.117952715046917	-0.206537762248664
chr1	15662070	15662171	101	+	utr3	DDI2	0.318533431874806	0.832134362983628	0.253356217087682	1	0.343825501766893	0.970715599541186	-0.352612803471538	-0.198678165243259	0.0172188207817686	0.117952715046917	-0.153934638228279
chr1	15726966	15727792	826	+	exon	PLEKHM2	0.101967881053845	0.684061389600292	0.185775659689861	1	0.190799175372133	0.960985595875526	0.100816090931097	-0.0853100268459259	0.32126629778627	0.650154991465557	0.186126117777023
chr1	15734190	15734446	256	+	utr3	PLEKHM2	0.149027711048675	0.721712507436738	0.181175805916065	1	0.268626252759037	0.967677012588532	0.346733549369668	-0.0853100268459259	0.32126629778627	0.650154991465557	0.432043576215594
chr1	15784630	15785004	374	+	utr3	FBLIM1	0.85362610960313	0.976446542502571	0.950014451307894	1	0.827900790337139	0.995540758636439	0.388231539311622	0.191721056211311	0.00404874148079426	0.041524763589171	0.196510483100311
chr1	15785715	15785816	101	+	utr3	FBLIM1	0.319846080573898	0.832507964021056	0.377495509201919	1	0.57523432565549	0.993890723302845	0.210545422713234	0.191721056211311	0.00404874148079426	0.041524763589171	0.0188243665019233
chr1	15835438	15835600	162	-	exon	FLJ37453	0.347723723677593	0.845812029616806	0.277934120731483	1	0.401917445255109	0.978053643157019	0.0509900427402263	-0.183652213688482	0.490338061599075	0.780121317116732	0.234642256428708
chr1	15847817	15847936	119	+	utr5	SPEN	0.968990519025502	0.996102343157827	0.972497130402527	1	0.967356801190174	0.995540758636439	0.468384179374882	0.103143613428909	0.0542033116996458	0.249117107246841	0.365240565945972
chr1	15872794	15873302	508	+	exon	SPEN	0.0327855878518812	0.544289395086524	0.0302013268356433	1	0.0295962750933194	0.786858203587938	-0.108706669722559	0.103143613428909	0.0542033116996458	0.249117107246841	-0.211850283151468
chr1	15873853	15874144	291	+	utr5	SPEN	0.111060148435993	0.695043430222205	0.0932093817316582	1	0.426088895556726	0.979944054264793	0.0736145117397666	0.103143613428909	0.0542033116996458	0.249117107246841	-0.0295291016891429
chr1	15876137	15876526	389	+	exon	SPEN	0.115320142485356	0.6964259347421	0.0861847897081156	1	0.055052686274295	0.852753877160716	-0.0157620467537441	0.103143613428909	0.0542033116996458	0.249117107246841	-0.118905660182653
chr1	15928081	15929113	1032	+	exon	SPEN	0.229522407546591	0.785295325684128	0.245539898660341	1	0.222792995695494	0.960985595875526	-0.0180613956700231	0.103143613428909	0.0542033116996458	0.249117107246841	-0.121205009098933
chr1	15929312	15929610	298	+	exon	SPEN	0.690289270099892	0.948156437921881	0.611990925324193	1	0.659755090106301	0.995540758636439	0.0294390457027467	0.103143613428909	0.0542033116996458	0.249117107246841	-0.0737045677261627
chr1	15930392	15930562	170	+	exon	SPEN	0.027759502200915	0.51807627318624	0.0259893767163347	1	0.0612004016251709	0.857737471659868	-0.131394614854732	0.103143613428909	0.0542033116996458	0.249117107246841	-0.234538228283642
chr1	15930637	15930824	187	+	exon	SPEN	0.34772424853799	0.845812029616806	0.307218063909487	1	0.350780514677309	0.971212017683157	-0.0115076947373562	0.103143613428909	0.0542033116996458	0.249117107246841	-0.114651308166266
chr1	15932140	15932564	424	+	exon	SPEN	0.680227013214855	0.945850915781403	0.586337828332979	1	0.718104772532044	0.995540758636439	0.059690022136815	0.103143613428909	0.0542033116996458	0.249117107246841	-0.0434535912920945
chr1	15932775	15932969	194	+	exon	SPEN	0.188865338845225	0.758871491949367	0.240422181562066	1	0.414731436004569	0.979390714039687	0.373664713946359	0.103143613428909	0.0542033116996458	0.249117107246841	0.27052110051745
chr1	15933416	15933633	217	+	exon	SPEN	0.581357995880292	0.921715793745725	0.48672267501659	1	0.551283929527511	0.991882226641879	0.011252825287869	0.103143613428909	0.0542033116996458	0.249117107246841	-0.0918907881410404
chr1	15933838	15934087	249	+	exon	SPEN	0.993260988769521	0.998934628265267	0.925352654369713	1	0.815010135625805	0.995540758636439	0.20275114753915	0.103143613428909	0.0542033116996458	0.249117107246841	0.099607534110241
chr1	15935169	15935635	466	+	exon	SPEN	0.887827569168331	0.983206570148552	0.997181016206715	1	0.991221796996484	0.995540758636439	0.128245212873123	0.103143613428909	0.0542033116996458	0.249117107246841	0.0251015994442133
chr1	15937435	15937599	164	+	exon	SPEN	0.861575282846968	0.978413366940741	0.961299135311448	1	0.992663990250645	0.995576601216072	0.0321868518935034	0.103143613428909	0.0542033116996458	0.249117107246841	-0.070956761535406
chr1	15939297	15940033	736	+	utr3	SPEN	0.961152499263019	0.994727585516648	0.848731436206001	1	0.877792067071269	0.995540758636439	-0.047403902575947	0.103143613428909	0.0542033116996458	0.249117107246841	-0.150547516004856
chr1	16124514	16125352	838	-	utr3	EPHA2	0.539063877902211	0.909822864294114	0.627985000335118	1	0.701010400078628	0.995540758636439	0.711364465732489	0.63429212271053	5.86008427122248e-22	8.46154311019732e-20	0.0770723430219589
chr1	16130311	16130459	148	-	exon	EPHA2	0.56569667540967	0.917550431795694	0.62820265132833	1	0.573035219845736	0.993598883832347	0.830617995365766	0.63429212271053	5.86008427122248e-22	8.46154311019732e-20	0.196325872655236
chr1	16137918	16138214	296	-	exon	EPHA2	0.109713617589896	0.693515639361904	0.117999399383298	1	0.211909754344279	0.960985595875526	0.997306799188824	0.63429212271053	5.86008427122248e-22	8.46154311019732e-20	0.363014676478293
chr1	16148400	16149104	704	-	exon	EPHA2	0.341085394885192	0.843802494179405	0.480629709266093	1	0.390674415492238	0.977043068294654	0.736580644182148	0.63429212271053	5.86008427122248e-22	8.46154311019732e-20	0.102288521471618
chr1	16155765	16156110	345	-	utr5	EPHA2	0.596054534421187	0.926051500966952	0.552801135335353	1	0.289336705916288	0.967999757250642	0.775943611949283	0.63429212271053	5.86008427122248e-22	8.46154311019732e-20	0.141651489238753
chr1	16231803	16231950	147	-	utr3	RSG1	0.200124217439035	0.764303801102811	0.154851788073321	1	0.318506186755787	0.968697512026198	-0.214894352776953	-0.247229426354272	0.399672416395834	0.716701667474655	0.0323350735773187
chr1	16250669	16251012	343	-	exon	FBXO42	0.820621832527659	0.969051005272497	0.90176486310031	1	0.922487103300482	0.995540758636439	-0.505709465123695	-0.298473054403562	0.00813554278843815	0.0689559737812483	-0.207236410720133
chr1	16251156	16251341	185	-	exon	FBXO42	0.597565682735816	0.926623131963167	0.537599588799329	1	0.572561489641744	0.993598883832347	-0.52504725046486	-0.298473054403562	0.00813554278843815	0.0689559737812483	-0.226574196061298
chr1	16367198	16367359	161	+	utr5	SZRD1	0.74342515124822	0.957326597820554	0.835694615598556	1	0.930056906965411	0.995540758636439	-0.0214849303373366	-0.0808454116188451	0.399258938982921	0.716277906597422	0.0593604812815084
chr1	16393166	16393322	156	+	utr3	SZRD1	0.863581029582923	0.978630535183784	0.784669029131628	1	0.793322134960685	0.995540758636439	-0.0579355043946042	-0.0808454116188451	0.399258938982921	0.716277906597422	0.0229099072242409
chr1	16395142	16395451	309	+	utr3	SZRD1	0.809833756105406	0.967353147233632	0.916069579498313	1	0.805434782407675	0.995540758636439	0.0179279162127498	-0.0808454116188451	0.399258938982921	0.716277906597422	0.0987733278315949
chr1	16459028	16459353	325	+	utr3	NECAP2	0.164932316468495	0.737627577853847	0.136090454844582	1	0.222384864668149	0.960985595875526	-0.385819063052162	-0.163882244714052	0.115912564807534	0.388625884944734	-0.221936818338109
chr1	16472191	16472470	279	-	intron	CROCCP3	0.480436418368159	0.8901814568732	0.425369587699392	1	0.513035394388701	0.989887433166057	-0.0716645973269843	0.00843093139052781	0.954787205580877	0.988810011772501	-0.0800955287175121
chr1	16472904	16473004	100	-	intron	CROCCP3	0.0461241574338282	0.585026333635498	0.0350203966155079	1	0.080573033383726	0.888324007556628	-0.442103747143258	0.00843093139052781	0.954787205580877	0.988810011772501	-0.450534678533786
chr1	16473277	16473822	545	-	intron	CROCCP3	0.200356828002262	0.764303801102811	0.179154986558248	1	0.243790529652179	0.960985595875526	-0.233694905092158	0.00843093139052781	0.954787205580877	0.988810011772501	-0.242125836482686
chr1	16613436	16613578	142	-	utr5	NBPF1	0.180288184032393	0.753181320235415	0.175499462116435	1	0.277447676644847	0.967999757250642	-0.0343972957575718	-0.144664112588984	0.188603151790591	0.503182313153377	0.110266816831412
chr1	16685901	16686087	186	-	exon	EIF1AXP1	0.661300684773097	0.941099296172234	0.556514722493623	1	0.724412934897366	0.995540758636439	-0.138384259357624	-0.0572436231721892	0.706767692945205	0.897790480088108	-0.0811406361854352
chr1	17068911	17069023	112	-	utr3	PADI2	0.623179750216529	0.933483982971916	0.568835953024276	1	0.763466204258221	0.995540758636439	0.0463282275866417	-0.0255869993448196	0.935137930067093	0.983303411599064	0.0719152269314612
chr1	17407866	17408455	589	-	utr3	RCC2	0.76629751358023	0.96229421248322	0.926836429674053	1	0.993497643385988	0.995862935426431	-0.100372202559116	-0.0386797034191149	0.501798710011762	0.78716767274292	-0.0616924991400009
chr1	17408959	17409202	243	-	utr3	RCC2	0.388713693049444	0.861913811543691	0.32516343505823	1	0.444536326437875	0.981410497927599	-0.167960971519146	-0.0386797034191149	0.501798710011762	0.78716767274292	-0.129281268100031
chr1	17438507	17438654	147	-	utr5	RCC2	0.0205989592618295	0.478891763008728	0.0288894957636774	1	0.070449721198831	0.872124674245337	0.384072124428516	-0.0386797034191149	0.501798710011762	0.78716767274292	0.422751827847631
chr1	17439566	17439693	127	-	utr5	RCC2	0.636060485473793	0.935672872158929	0.659841256881086	1	0.565192039610329	0.993109901018248	0.109632726721553	-0.0386797034191149	0.501798710011762	0.78716767274292	0.148312430140668
chr1	17697224	17697607	383	+	utr3	ARHGEF10L	0.783513930055017	0.964459920428096	0.846998168426029	1	0.918061992011656	0.995540758636439	1.20925628902638	1.02844656913303	5.56454546857792e-37	1.4998304886307e-34	0.180809719893343
chr1	18481324	18481613	289	+	exon	KLHDC7A	0.466086679030956	0.888304338834071	0.401780406042263	1	0.419270388067974	0.979944054264793	-0.19026642447695	-0.139822912877544	0.315073243160948	0.644004611779431	-0.0504435115994065
chr1	18482718	18482868	150	+	exon	KLHDC7A	0.514113596769774	0.900631617509024	0.44622885962073	1	0.522326856963168	0.990235339980154	-0.189785181197675	-0.139822912877544	0.315073243160948	0.644004611779431	-0.0499622683201317
chr1	18483783	18483907	124	+	utr3	KLHDC7A	0.429476174264285	0.87532580764302	0.374468621989735	1	0.447899067133476	0.981645787746733	-0.0592760288655465	-0.139822912877544	0.315073243160948	0.644004611779431	0.0805468840119971
chr1	18484699	18484842	143	+	utr3	KLHDC7A	0.691400603270461	0.948475112972572	0.621611571281746	1	0.707754252998812	0.995540758636439	-0.257901137415868	-0.139822912877544	0.315073243160948	0.644004611779431	-0.118078224538324
chr1	18484989	18485439	450	+	utr3	KLHDC7A	0.287646890530002	0.815003523822656	0.233782975154508	1	0.321726255674767	0.969199530901687	-0.185748196053386	-0.139822912877544	0.315073243160948	0.644004611779431	-0.045925283175842
chr1	18908303	18908493	190	-	utr3	IFFO2	0.356334106050852	0.850450050073174	0.356410212529599	1	0.419403527270864	0.979944054264793	0.767306795403262	0.596384160914533	5.25394188080437e-07	1.87979531186656e-05	0.170922634488729
chr1	18956554	18956681	127	-	utr5	IFFO2	0.11476096111285	0.6964259347421	0.0799266043320129	1	0.130420737098755	0.94152066780877	0.787080476066619	0.596384160914533	5.25394188080437e-07	1.87979531186656e-05	0.190696315152086
chr1	19210099	19210319	220	-	utr5	UBR4	0.472618560913766	0.88863278307392	0.55817100835406	1	0.620508377695586	0.995540758636439	0.167594716553019	-0.0858857933154407	0.0803698767112109	0.315410028677369	0.253480509868459
chr1	19219070	19219424	354	-	utr3	EMC1	0.469631185808458	0.888304338834071	0.614001681794457	1	0.674186094448441	0.995540758636439	-0.321154195485348	-0.134070097838762	0.0680937006915087	0.286609870334838	-0.187084097646586
chr1	19251464	19251890	426	-	utr5	EMC1	0.777922493757526	0.963342226629631	0.699021119935092	1	0.783799670841244	0.995540758636439	-0.0432772361733056	-0.134070097838762	0.0680937006915087	0.286609870334838	0.0907928616654561
chr1	19255910	19256016	106	+	exon	MRTO4	0.12568579418634	0.703677488565862	0.112820114680926	1	0.265472094840875	0.967385657621004	-0.230539261837827	0.184869766020329	0.0468915337490497	0.229296650879787	-0.415409027858155
chr1	19258750	19259056	306	+	utr3	MRTO4	0.0132569555631354	0.433769399763784	0.0116864345250439	1	0.0277836872484213	0.786858203587938	-0.0289661432469688	0.184869766020329	0.0468915337490497	0.229296650879787	-0.213835909267298
chr1	19312314	19312578	264	+	utr5	PQLC2	0.691773059463172	0.948614160078931	0.622791914917325	1	0.574517403600005	0.993598883832347	0.125201783060052	-0.101542645837599	0.363222971182669	0.68776077930334	0.226744428897651
chr1	19312675	19312822	147	+	utr5	PQLC2	0.714492020233	0.953164597500784	0.650116383078971	1	0.63657647022566	0.995540758636439	-0.20603502083089	-0.101542645837599	0.363222971182669	0.68776077930334	-0.104492374993291
chr1	19327715	19327940	225	+	utr3	PQLC2	0.404135876733016	0.868097741343717	0.333799079709312	1	0.459649315034824	0.982067558056407	0.069049535530589	-0.101542645837599	0.363222971182669	0.68776077930334	0.170592181368188
chr1	19328604	19329280	676	+	utr3	PQLC2	0.375565367003733	0.857935666908935	0.478227259888002	1	0.556033263359927	0.992318225425374	-0.175284096386327	-0.101542645837599	0.363222971182669	0.68776077930334	-0.0737414505487284
chr1	19332072	19332335	263	+	intergenic	NA	0.451953164962867	0.883146194594959	0.50758012562393	1	0.619430189906804	0.995540758636439	-0.0721938467854366	NA	NA	NA	NA
chr1	19339298	19339446	148	-	utr3	CAPZB	0.148985188760001	0.721712507436738	0.186981589848619	1	0.401122927824965	0.978053643157019	-0.0811284751976803	-0.055253565567771	0.46543446869288	0.765312980691929	-0.0258749096299094
chr1	19419704	19419818	114	-	utr5	CAPZB	0.720358959778559	0.954203748405004	0.801821871015682	1	0.843001235109238	0.995540758636439	0.00802801082608321	-0.055253565567771	0.46543446869288	0.765312980691929	0.0632815763938542
chr1	19485422	19485566	144	-	utr5	CAPZB	0.174794436268013	0.748270570353414	0.196790530881546	1	0.186117853748721	0.959583889439005	-0.00639932847394267	-0.055253565567771	0.46543446869288	0.765312980691929	0.0488542370938283
chr1	19596978	19597130	152	+	utr5	MINOS1-NBL1	0.364386095334452	0.854061863149047	0.434117305308162	1	0.451603762827827	0.982067558056407	-0.0378287699464694	2.75430017572373	0.383843413318258	NA	-2.79212894567019
chr1	19657179	19657303	124	+	utr3	MINOS1-NBL1	0.632081497734663	0.934626198242353	0.670195679145035	1	0.800888503369942	0.995540758636439	0.851482548666786	2.75430017572373	0.383843413318258	NA	-1.90281762705694
chr1	19907537	19907855	318	+	utr3	OTUD3	0.21048924028713	0.772597010691981	0.177101872914042	1	0.185337484490762	0.959583889439005	-0.0884760292716519	-0.0682481121303107	0.50940081059546	0.791466979678416	-0.0202279171413411
chr1	19978793	19978939	146	-	utr5	PLA2G2A	0.211015525017112	0.772702857725052	0.173684269962901	1	0.326648675422761	0.969701341940035	0.0613208993090498	0.103495055333072	0.637185463329719	0.865115463846482	-0.0421741560240224
chr1	20356796	20356911	115	+	utr3*	VWA5B1	0.499176354771082	0.896871976664088	0.469108588574608	1	0.79257547162104	0.995540758636439	-0.187372978652716	0.0264328600529767	0.920060677960167	0.978227022439183	-0.213805838705693
chr1	20500029	20500665	636	-	utr3	MUL1	0.474526493648788	0.888731406554035	0.530372984585397	1	0.476229015116206	0.98325076510784	-0.314833161400303	-0.382657571451417	0.00434093143393431	0.0438154829669062	0.0678244100511146
chr1	20501065	20501272	207	-	exon	MUL1	0.533455231550815	0.907134105063206	0.461110141345461	1	0.590781867684256	0.995540758636439	-0.295297562658834	-0.382657571451417	0.00434093143393431	0.0438154829669062	0.0873600087925828
chr1	20553919	20554053	134	+	utr3	FAM43B	0.751733242559045	0.959160087424888	0.779848499783674	1	0.954101369446267	0.995540758636439	-0.289314990998383	-0.595975356122675	0.100049579139215	0.358536118117217	0.306660365124292
chr1	20618609	20618738	129	+	utr3	CDA	0.940770809231433	0.991988116377538	0.889244274032312	1	0.977188957200819	0.995540758636439	-0.461531225774028	-0.128597915321267	0.704268685844786	0.896862799928098	-0.332933310452762
chr1	20648565	20648983	418	-	exon	PINK1-AS	0.105832292404004	0.690999356129912	0.0890690859169115	1	0.0983164896396528	0.914532181056521	-0.203406895424388	0.113763266062632	0.676454393143758	0.883496060911128	-0.31717016148702
chr1	20650611	20651079	468	+	utr3	PINK1	0.782884784052152	0.964352499364041	0.844585112452889	1	0.765742483234313	0.995540758636439	-0.203426275141722	-0.175503816491967	0.198843905752611	0.516980284121158	-0.027922458649755
chr1	20661268	20661417	149	-	utr5	DDOST	0.709466771820989	0.952074746456434	0.609759986915231	1	0.501555926166576	0.987971622027448	-0.0742905038855296	-0.214773345926121	0.0137217320752185	0.10066426495761	0.140482842040591
chr1	20704561	20704748	187	-	exon	KIF17	0.382454740541742	0.861913811543691	0.336288134458526	1	0.361813342063572	0.97253877806126	0.317695132035477	-0.0154097975936899	0.919335753754297	0.97807337835604	0.333104929629167
chr1	20720199	20720366	167	-	utr3	SH2D5	0.898791691801275	0.983871390874011	0.831067829078621	1	0.86233267659319	0.995540758636439	-0.0827597917275659	-0.455766789595232	0.00147822446116388	0.0190819332582553	0.373006997867666
chr1	20720457	20720710	253	-	utr3	SH2D5	0.787938065721203	0.964735421970202	0.845842003614581	1	0.950152313315887	0.995540758636439	-0.290029565797878	-0.455766789595232	0.00147822446116388	0.0190819332582553	0.165737223797354
chr1	20787191	20787334	143	-	utr5	HP1BP3	0.348962535840483	0.846329866192767	0.350915662549165	1	0.210998105306999	0.960985595875526	0.312160081344395	0.127285564939207	0.0496335324334714	0.23642576249016	0.184874516405188
chr1	20941550	20942190	640	-	exon	EIF4G3	0.180694825386986	0.753181320235415	0.178589613002835	1	0.237646116131675	0.960985595875526	-0.144910011917017	0.00254232016506942	0.970195407736441	0.992215923387587	-0.147452332082086
chr1	21176717	21176905	188	-	utr5	EIF4G3	0.760093800978043	0.960985117539913	0.83954694949622	1	0.924821973068965	0.995540758636439	0.285303848822377	0.00254232016506942	0.970195407736441	0.992215923387587	0.282761528657307
chr1	21217856	21218033	177	-	utr3	ECE1	0.725123982224317	0.95495373030776	0.76691243805527	1	0.831712119059026	0.995540758636439	-0.197099577090102	-0.190626753952399	0.0376391008054759	0.198558043523668	-0.00647282313770292
chr1	21218094	21218447	353	-	utr3	ECE1	0.759616409110396	0.96078890276383	0.861647034178099	1	0.962565692602029	0.995540758636439	-0.182817571784312	-0.190626753952399	0.0376391008054759	0.198558043523668	0.00780918216808701
chr1	21219029	21219230	201	-	utr3	ECE1	0.215867150647031	0.774645712734924	0.239810645577805	1	0.303717509606799	0.968623413488659	-0.139376685490064	-0.190626753952399	0.0376391008054759	0.198558043523668	0.0512500684623351
chr1	21219648	21220080	432	-	utr3	ECE1	0.829016487018455	0.970897272098395	0.896607823100617	1	0.979007424569287	0.995540758636439	-0.149366289372847	-0.190626753952399	0.0376391008054759	0.198558043523668	0.0412604645795521
chr1	21345389	21345532	143	-	utr5	ECE1	0.628766008104742	0.934118942767242	0.57296018271775	1	0.628238075581942	0.995540758636439	-0.194210606077244	-0.190626753952399	0.0376391008054759	0.198558043523668	-0.00358385212484452
chr1	21428761	21428877	116	+	exon	HS6ST1P1	0.467634434673526	0.888304338834071	0.518234563474289	1	0.543039461897374	0.990614697579794	0.418687271311287	0.166260760710842	0.57984024631695	0.83402212706933	0.252426510600445
chr1	21570622	21570745	123	+	intron	ALPL	0.282162363962337	0.812442479558177	0.306719545675926	1	0.510346755259378	0.989454882443126	0.654453493449584	-0.172586959986794	0.0128186350596657	0.0960243138528592	0.827040453436379
chr1	21572649	21573154	505	+	intron	ALPL	0.100906053812651	0.683728566554251	0.092559631439049	1	0.0855537826019077	0.89800473748579	0.114907128966341	-0.172586959986794	0.0128186350596657	0.0960243138528592	0.287494088953135
chr1	21577728	21578049	321	+	utr3	ALPL	0.228672096097181	0.785214471521446	0.258237172584746	1	0.334386816969795	0.969701341940035	-0.103564260853222	-0.172586959986794	0.0128186350596657	0.0960243138528592	0.0690226991335724
chr1	21596710	21596819	109	-	utr3	RAP1GAP	0.843431234629185	0.974128067827857	0.89595044145774	1	0.978061887935393	0.995540758636439	0.107908653047711	0.198767261478915	0.115392588588267	0.387259028276684	-0.090858608431204
chr1	21596896	21597041	145	-	utr3	RAP1GAP	0.384147705762464	0.861913811543691	0.328916173002685	1	0.369682510523752	0.973394761870982	-0.00530362862933832	0.198767261478915	0.115392588588267	0.387259028276684	-0.204070890108253
chr1	21822258	21822555	297	-	utr3	HSPG2	0.96532155650108	0.995332657075924	0.844120069832238	1	0.84762304581376	0.995540758636439	-0.199267995425926	-0.255228627541429	7.48400634197584e-05	0.00158917214498993	0.0559606321155027
chr1	21822667	21822806	139	-	utr3	HSPG2	0.211691556905435	0.773074141184948	0.190618612231608	1	0.265051245160513	0.967149111159583	-0.0510379328251645	-0.255228627541429	7.48400634197584e-05	0.00158917214498993	0.204190694716264
chr1	21823077	21823366	289	-	utr3	HSPG2	0.980880800922208	0.997142241415566	0.922931523942776	1	0.905749256128159	0.995540758636439	-0.330387173376306	-0.255228627541429	7.48400634197584e-05	0.00158917214498993	-0.075158545834877
chr1	22030374	22030717	343	+	exon	LINC00339	0.167521476435609	0.740668979731727	0.142297303239991	1	0.203735918618547	0.960985595875526	-0.141811943512999	-0.0454171954616289	0.853721138035195	0.954850769358275	-0.0963947480513701
chr1	22119521	22119782	261	-	utr3	WNT4	0.294068437695874	0.822106739906588	0.248762645639993	1	0.263868532027345	0.967149111159583	0.66348364703995	0.564413921691425	1.26376547047173e-06	4.16753980189007e-05	0.0990697253485245
chr1	22120201	22120361	160	-	exon	WNT4	0.454973679147028	0.884399546131266	0.404939181373461	1	0.45330283562775	0.982067558056407	0.567253383650426	0.564413921691425	1.26376547047173e-06	4.16753980189007e-05	0.00283946195900064
chr1	22129440	22129597	157	-	intron	WNT4	0.89444742488328	0.983335634945729	0.956699914776355	1	0.98663618193861	0.995540758636439	0.719822300324293	0.564413921691425	1.26376547047173e-06	4.16753980189007e-05	0.155408378632868
chr1	22139767	22140095	328	-	intron	WNT4	0.83147783632473	0.971667081002845	0.928939009736789	1	0.988085010396323	0.995540758636439	0.920931861939709	0.564413921691425	1.26376547047173e-06	4.16753980189007e-05	0.356517940248284
chr1	22140359	22140711	352	-	intron	WNT4	0.380899070721476	0.86129088181142	0.449751158486006	1	0.380347256620972	0.975732034426543	0.829870724518036	0.564413921691425	1.26376547047173e-06	4.16753980189007e-05	0.26545680282661
chr1	22140935	22141525	590	-	intron	WNT4	0.0997838193766587	0.682078271299292	0.141117045093598	1	0.109676196093643	0.921229053000522	1.01651922160469	0.564413921691425	1.26376547047173e-06	4.16753980189007e-05	0.452105299913267
chr1	22511727	22512014	287	+	exon	ZBTB40	0.451814263328066	0.883146194594959	0.544522213922375	1	0.645535742022653	0.995540758636439	0.112695755980557	0.0453560892011167	0.571847340652272	0.82993569874225	0.06733966677944
chr1	22526246	22526466	220	+	utr3	ZBTB40	0.259747254378987	0.805830084706878	0.220087026200128	1	0.26894306644195	0.967728705705254	-0.014871591835333	0.0453560892011167	0.571847340652272	0.82993569874225	-0.0602276810364498
chr1	22526697	22526937	240	+	utr3	ZBTB40	0.733084750854323	0.955906546212039	0.812019440733236	1	0.864912447497096	0.995540758636439	0.121639748950703	0.0453560892011167	0.571847340652272	0.82993569874225	0.0762836597495859
chr1	22527797	22528230	433	+	utr3	ZBTB40	0.980688824736104	0.997142241415566	0.948477358902341	1	0.800769012245294	0.995540758636439	-0.059655808994778	0.0453560892011167	0.571847340652272	0.82993569874225	-0.105011898195895
chr1	22528847	22528975	128	+	utr3	ZBTB40	0.732337926718815	0.955825882872161	0.756239687590783	1	0.859054939837974	0.995540758636439	-0.13579750907228	0.0453560892011167	0.571847340652272	0.82993569874225	-0.181153598273397
chr1	22529054	22529286	232	+	utr3	ZBTB40	0.651242824068732	0.938615822774023	0.590526404434005	1	0.695619718078463	0.995540758636439	-0.217463799643802	0.0453560892011167	0.571847340652272	0.82993569874225	-0.262819888844919
chr1	22530357	22530502	145	+	utr3	ZBTB40	0.711726210859203	0.952527685983561	0.647622612528123	1	0.768469890165379	0.995540758636439	-0.00106796282348745	0.0453560892011167	0.571847340652272	0.82993569874225	-0.0464240520246042
chr1	22784399	22784845	446	+	exon	EPHB2	0.569329811175186	0.918338308429128	0.64449730920833	1	0.706136749728526	0.995540758636439	0.100398505032042	-0.101295786690922	0.322383531115169	0.651179461985341	0.201694291722964
chr1	22864976	22865106	130	+	exon	EPHB2	0.694943273623509	0.949343904062735	0.710393553704865	1	0.825466893366336	0.995540758636439	0.113132609350116	-0.101295786690922	0.322383531115169	0.651179461985341	0.214428396041038
chr1	22913662	22914132	470	+	utr3	EPHB2	0.599664681037597	0.92702150239518	0.518529574143245	1	0.551350537725169	0.991882226641879	-0.333588695839383	-0.101295786690922	0.322383531115169	0.651179461985341	-0.232292909148461
chr1	22914307	22914491	184	+	utr3	EPHB2	0.913879915199737	0.986457239569374	0.984441515728227	1	0.958745040473958	0.995540758636439	-0.396200997818347	-0.101295786690922	0.322383531115169	0.651179461985341	-0.294905211127425
chr1	23019487	23019593	106	+	utr5	KDM1A	0.391583144531927	0.863404712374714	0.36131157819128	1	0.532209670353923	0.990235339980154	-0.0489825114798877	-0.0743391190354312	0.270438878341579	0.601442782180765	0.0253566075555435
chr1	23087890	23088100	210	-	utr3	LUZP1	0.632383735801377	0.934626198242353	0.719930913329259	1	0.873076763658374	0.995540758636439	0.0162509106099971	0.138261909996389	0.0680994850571714	0.286609870334838	-0.122010999386392
chr1	23088231	23088413	182	-	utr3	LUZP1	0.653827090045752	0.938879405499292	0.596321116211891	1	0.648069467838619	0.995540758636439	-0.0922886147648353	0.138261909996389	0.0680994850571714	0.286609870334838	-0.230550524761224
chr1	23088616	23089068	452	-	utr3	LUZP1	0.808262565800293	0.967129507358954	0.937824984524956	1	0.798701625962608	0.995540758636439	0.109626398524175	0.138261909996389	0.0680994850571714	0.286609870334838	-0.028635511472214
chr1	23091269	23091641	372	-	exon	LUZP1	0.541216523507402	0.910385835507623	0.622052510737857	1	0.613437367417979	0.995540758636439	0.142628831062788	0.138261909996389	0.0680994850571714	0.286609870334838	0.00436692106639933
chr1	23091847	23092019	172	-	exon	LUZP1	0.284818056712678	0.814544032742434	0.257543279166074	1	0.394402079790063	0.977823242935706	0.116567440497062	0.138261909996389	0.0680994850571714	0.286609870334838	-0.0216944694993262
chr1	23092194	23092313	119	-	exon	LUZP1	0.00289609485891501	0.260297392853642	0.00197904632628063	1	0.011412992669411	0.66387016052735	-0.082321890100863	0.138261909996389	0.0680994850571714	0.286609870334838	-0.220583800097252
chr1	23092598	23092846	248	-	exon	LUZP1	0.568960454888559	0.918281363999992	0.468282958087543	1	0.447331131950705	0.981486746262908	0.189221798054637	0.138261909996389	0.0680994850571714	0.286609870334838	0.0509598880582482
chr1	23093074	23093252	178	-	exon	LUZP1	0.227999398369291	0.785214471521446	0.187054673779796	1	0.255770903882695	0.967149111159583	-0.08549762212288	0.138261909996389	0.0680994850571714	0.286609870334838	-0.223759532119269
chr1	23093412	23093973	561	-	exon	LUZP1	0.161168153254521	0.733584753767111	0.128063128056396	1	0.282716028687988	0.967999757250642	0.050064971524377	0.138261909996389	0.0680994850571714	0.286609870334838	-0.0881969384720117
chr1	23109059	23109181	122	-	utr5	LUZP1	0.867071366484935	0.979121580817603	0.92935284048772	1	0.975492968959711	0.995540758636439	0.218029424264648	0.138261909996389	0.0680994850571714	0.286609870334838	0.0797675142682597
chr1	23167423	23167544	121	-	intron	LUZP1	0.0502010837257212	0.594947736532377	0.0495153045657098	1	0.113907185374864	0.92247201183242	0.516427730480488	0.138261909996389	0.0680994850571714	0.286609870334838	0.378165820484099
chr1	23310409	23310854	445	-	utr3	HNRNPR	0.98105117445756	0.997142241415566	0.897361170896474	1	0.770253987889507	0.995540758636439	0.00317933021625474	0.0321634612212997	0.636458807978727	0.864923025547352	-0.028984131005045
chr1	23340959	23341079	120	-	utr5	HNRNPR	0.952902104150851	0.993782267762254	0.901926873071589	1	0.814286666670997	0.995540758636439	0.251217565618516	0.0321634612212997	0.636458807978727	0.864923025547352	0.219054104397216
chr1	23361543	23361643	100	-	utr3	ZNF436	0.135829361965811	0.712275095121928	0.122420848088315	1	0.416804738118078	0.979506118473313	-0.252066385188646	-0.397512426215953	0.185579028850038	0.499618817192492	0.145446041027307
chr1	23362728	23362840	112	-	exon	ZNF436	0.439269649914536	0.879541125364541	0.378357264543148	1	0.51147562477617	0.989464274030916	-0.766501558680766	-0.397512426215953	0.185579028850038	0.499618817192492	-0.368989132464813
chr1	23509705	23509883	178	-	utr3	E2F2	0.188600126153434	0.758871491949367	0.19306053383032	1	0.383546998309351	0.976581816084128	0.0713944716134708	-0.072266382798589	0.728758312092606	0.906620603259612	0.14366085441206
chr1	23558191	23558409	218	-	utr3	ID3	0.218195261851484	0.77528753742005	0.245800754254481	1	0.296235977626706	0.967999757250642	-0.0438568456602142	-0.194561906956224	0.0194429347334512	0.12836019779122	0.150705061296009
chr1	23559373	23559529	156	-	utr5	ID3	0.349592842561833	0.846674424971091	0.388848053539849	1	0.695329960946074	0.995540758636439	0.0851066753472938	-0.194561906956224	0.0194429347334512	0.12836019779122	0.279668582303517
chr1	23743465	23743567	102	+	utr5	TCEB3	0.778382825355934	0.963342226629631	0.844091012578772	1	0.984680608765646	0.995540758636439	0.0181670209098797	-0.11707621770085	0.174591928460593	0.484799909337918	0.13524323861073
chr1	23751187	23752008	821	+	exon	TCEB3	0.266811618095416	0.808129456092891	0.19931118291205	1	0.218850134521351	0.960985595875526	-0.260647366120597	-0.11707621770085	0.174591928460593	0.484799909337918	-0.143571148419746
chr1	23759487	23759764	277	+	utr3	TCEB3	0.303224608331676	0.825633355064971	0.328831657064085	1	0.349758564123528	0.971212017683157	-0.115262886061986	-0.11707621770085	0.174591928460593	0.484799909337918	0.00181333163886389
chr1	23778398	23778505	107	+	utr5	PITHD1	0.638078542653135	0.935769985293755	0.682409938690451	1	0.609584069884108	0.995540758636439	-0.0228909996301433	-0.264996899447104	0.0307254607577625	0.173288422591936	0.24210589981696
chr1	23787258	23787488	230	+	utr3	PITHD1	0.306366051711981	0.82578631411747	0.256828960376992	1	0.267154049549158	0.967489647490581	-0.450974470773359	-0.264996899447104	0.0307254607577625	0.173288422591936	-0.185977571326255
chr1	23791156	23791304	148	+	utr5	LYPLA2	0.732942625277649	0.955906546212039	0.801225673101325	1	0.871133303197535	0.995540758636439	0.272729276239077	-0.0727146573199717	0.426447134028171	0.739143343426174	0.345443933559049
chr1	23792587	23792712	125	+	utr5	LYPLA2	0.865868007939995	0.979082605727035	0.954236381312588	1	0.990250952904416	0.995540758636439	0.152134961007095	-0.0727146573199717	0.426447134028171	0.739143343426174	0.224849618327067
chr1	23967536	23967712	176	-	utr3	SRSF10	0.552538649450519	0.912941232278135	0.49080461004772	1	0.631869678300579	0.995540758636439	-0.268232961738296	0.132330530412612	0.0964219370658375	0.351326538914053	-0.400563492150908
chr1	23980245	23980375	130	-	utr5	SRSF10	0.358893493823098	0.852233585833785	0.426318562569582	1	0.445604695186176	0.981486746262908	0.15560170872831	0.132330530412612	0.0964219370658375	0.351326538914053	0.0232711783156975
chr1	24157092	24157260	168	-	utr3	IFNLR1	0.161843653416709	0.734757652059628	0.166254382816506	1	0.357598951770749	0.971399702698562	-0.142782764438116	-0.114912825047094	0.53775661094073	0.809366963805724	-0.0278699393910225
chr1	24159521	24159644	123	-	exon	IFNLR1	0.183627571868074	0.755218859957616	0.171771191641006	1	0.260118336894722	0.967149111159583	-0.147964463769502	-0.114912825047094	0.53775661094073	0.809366963805724	-0.0330516387224084
chr1	24354623	24354779	156	+	utr3	GRHL3	0.212088405665123	0.773074141184948	0.225634578328453	1	0.245726308511599	0.963320297653203	0.829030962852203	0.448147854605236	0.0034886683459365	0.0369619657301396	0.380883108246967
chr1	24358224	24358389	165	-	utr3	STPG1	0.802009402493753	0.965601311518623	0.691499748643558	1	0.715808844131598	0.995540758636439	-0.382061954395401	-0.433902663674738	0.103960433297723	0.366828444600012	0.0518407092793367
chr1	24645915	24646041	126	+	utr5	SRRM1	0.313014653676777	0.829083518957155	0.26798902991198	1	0.299396353987048	0.967999757250642	-0.0737202614551528	0.018792926548104	0.768786165814106	0.922086882587562	-0.0925131880032567
chr1	24649934	24650065	131	+	exon	SRRM1	0.299294069541767	0.825633355064971	0.219931082454999	1	0.301764629489239	0.968623413488659	-0.0852822122516333	0.018792926548104	0.768786165814106	0.922086882587562	-0.104075138799737
chr1	24669121	24669450	329	+	exon	SRRM1	0.130230381765964	0.708592434774628	0.225389170373056	1	0.411919462256268	0.979142960647536	0.0759328810669807	0.018792926548104	0.768786165814106	0.922086882587562	0.0571399545188767
chr1	24671333	24671497	164	+	utr3	SRRM1	0.281464027990004	0.812442479558177	0.203909392810997	1	0.225705153002864	0.960985595875526	-0.162253543633052	0.018792926548104	0.768786165814106	0.922086882587562	-0.181046470181156
chr1	24672174	24672274	100	+	utr3	SRRM1	0.625442940100057	0.933590878630007	0.536523525782112	1	0.444765908746003	0.981410497927599	-0.0721998122054712	0.018792926548104	0.768786165814106	0.922086882587562	-0.0909927387535752
chr1	24745358	24745579	221	+	utr5	CLIC4	0.936054587502101	0.991808570507046	0.970166949465116	1	0.782680759417103	0.995540758636439	0.256726599656216	0.0363625400187682	0.669663034884765	0.88044825792733	0.220364059637448
chr1	24761769	24761869	100	+	intron	CLIC4	0.995445114359893	0.999792299561725	0.961503838344959	1	0.864552018131333	0.995540758636439	0.415159388263427	0.0363625400187682	0.669663034884765	0.88044825792733	0.378796848244659
chr1	24840759	24840900	141	+	exon	CLIC4	0.0586434099470398	0.617681095584968	0.0405471228271915	1	0.107003880387892	0.920543429858862	-0.407971768378517	0.0363625400187682	0.669663034884765	0.88044825792733	-0.444334308397285
chr1	25228170	25228280	110	-	exon	SYF2	0.883010392473165	0.982997664772695	0.941634200284758	1	0.966459044575814	0.995540758636439	-0.227228682566753	0.0961929864474604	0.529293322842154	0.804002443737162	-0.323421669014213
chr1	25247347	25247483	136	-	utr5	RSRP1	0.534735706872222	0.907678324189668	0.563077369721506	1	0.632785298667361	0.995540758636439	0.234950415152416	-0.265537589159066	0.00546754146184601	0.0520859333888865	0.500488004311482
chr1	25338325	25338440	115	+	utr5	TMEM50A	0.0639361445076162	0.633443813994975	0.0495282500263675	1	0.0829252159020766	0.893146090950445	-0.228100299544847	-0.0252250890248079	0.870432653623975	0.960311962724917	-0.202875210520039
chr1	25361499	25361610	111	+	utr3	TMEM50A	0.80003703134099	0.965588726570386	0.762645342714484	1	0.935623340344833	0.995540758636439	-0.118417769428028	-0.0252250890248079	0.870432653623975	0.960311962724917	-0.0931926804032201
chr1	25458413	25458557	144	+	exon	TMEM57	0.125205061822601	0.703677488565862	0.0967776405279209	1	0.129958010711787	0.94152066780877	-0.478046664899069	-0.159111458842903	0.170290402855086	0.478313254649931	-0.318935206056166
chr1	25458639	25458840	201	+	exon	TMEM57	0.305028271418067	0.825633355064971	0.263151924107357	1	0.356671069194483	0.971399702698562	-0.224473035887051	-0.159111458842903	0.170290402855086	0.478313254649931	-0.0653615770441477
chr1	25566868	25567399	531	+	utr3	LDLRAP1	0.675772772057574	0.944706305632181	0.774254410744046	1	0.812615891005516	0.995540758636439	0.503586180608375	0.492006974123989	1.14548771105314e-06	3.84013832154881e-05	0.0115792064843856
chr1	25567477	25567660	183	+	utr3	LDLRAP1	0.258739464429598	0.805830084706878	0.304881250978235	1	0.465601796417624	0.982067558056407	0.339143523322579	0.492006974123989	1.14548771105314e-06	3.84013832154881e-05	-0.15286345080141
chr1	25617592	25617802	210	+	utr5	MAN1C1	0.653006745183649	0.938879405499292	0.591313455893934	1	0.581994949395482	0.995540758636439	0.379953460295157	0.783961182101183	2.33442602637466e-10	1.38795359185776e-08	-0.404007721806027
chr1	25783817	25784026	209	+	utr3	MAN1C1	0.216334562821529	0.774671435220937	0.179851922242235	1	0.242445233014274	0.960985595875526	0.327020489511764	0.783961182101183	2.33442602637466e-10	1.38795359185776e-08	-0.45694069258942
chr1	25800753	25800859	106	+	intron	SEPN1	0.208404494888609	0.77133523149321	0.234490662407331	1	0.191319210159704	0.960985595875526	0.371444018522716	-0.270759533835952	0.0014695244271322	0.0190060372965306	0.642203552358668
chr1	25815699	25816211	512	+	utr3	SEPN1	0.086736191358943	0.666942934611988	0.0842782302905845	1	0.103131189479255	0.919916962494179	0.105372914613269	-0.270759533835952	0.0014695244271322	0.0190060372965306	0.376132448449221
chr1	25821310	25821459	149	+	intron	RP1-317E23.6	0.316314749643096	0.83041897379111	0.266972294642062	1	0.23211467042598	0.960985595875526	-0.135331529228119	NA	NA	NA	NA
chr1	25832312	25832422	110	+	utr3	MTFR1L	0.646722984433591	0.938009732523782	0.588081522894979	1	0.754066719405843	0.995540758636439	-0.02280634535796	-0.128796686732694	0.296039840990045	0.627336772956327	0.105990341374734
chr1	25835070	25835522	452	-	exon	AUNIP	0.752247487267608	0.959160087424888	0.683464165311867	1	0.690885865349834	0.995540758636439	-0.446244575511016	-0.0729113948188803	0.71148942881812	0.900160145422349	-0.373333180692136
chr1	25835623	25835725	102	-	exon	AUNIP	0.958471005147239	0.994415310129605	0.911536467128818	1	0.894730884115179	0.995540758636439	-0.402230097784014	-0.0729113948188803	0.71148942881812	0.900160145422349	-0.329318702965134
chr1	25862889	25863005	116	+	exon	RP1-125I3.2	0.561766233495309	0.917115290817141	0.569977969045796	1	0.629789098918729	0.995540758636439	-0.270172590037205	-1.0829091787885	0.509491591322747	NA	0.812736588751295
chr1	25863437	25863670	233	-	exon	PAQR7	0.908962427207905	0.985776375230977	0.978442339793476	1	0.981447199144165	0.995540758636439	-0.186695466112511	-0.239789508869367	0.29737251682021	0.629069215939782	0.0530940427568559
chr1	25900933	25901128	195	-	utr3	STMN1	0.719923805572529	0.954157661953982	0.615676787047137	1	0.610696340589465	0.995540758636439	-0.455410278249445	-0.40077156459346	4.16386004912852e-06	0.000121812490438687	-0.0546387136559846
chr1	25904678	25904801	123	-	utr5	STMN1	0.956755192121591	0.994046931751135	0.865935342796108	1	0.986151838083849	0.995540758636439	-0.25044826427161	-0.40077156459346	4.16386004912852e-06	0.000121812490438687	0.150323300321849
chr1	25961543	25961844	301	-	utr3	PAFAH2	0.139135752311783	0.714373469077368	0.082631765685074	1	0.117098917029539	0.928446609561904	-0.272867707825209	-0.0422352825558343	0.816166380697204	0.942003156970295	-0.230632425269374
chr1	26023079	26023218	139	+	exon	EXTL1	0.182232429904771	0.755186403678753	0.136898931083739	1	0.311796257074968	0.968623413488659	-0.208584208988738	-0.764089120965055	0.000845597689613894	0.0120974927781634	0.555504911976317
chr1	26122225	26122514	289	+	exon	PDIK1L	0.523312689852468	0.902687922843683	0.485393198648831	1	0.684956439377539	0.995540758636439	-0.948554274354784	-0.743403853578691	0.016119721211772	0.112559642243858	-0.205150420776094
chr1	26170662	26170987	325	+	utr3	ZNF593	0.792140354894442	0.964735421970202	0.915219393721175	1	0.875573276599906	0.995540758636439	0.183492704360714	0.0291781037514489	0.974351067047945	NA	0.154314600609266
chr1	26171191	26171456	265	-	exon	RP11-96L14.7	0.275893970036824	0.810793511004247	0.325731119761824	1	0.45923012011844	0.982067558056407	0.74082308212342	0.0751824485185813	0.786721361714213	0.930142257986479	0.665640633604838
chr1	26173952	26174151	199	+	intergenic	NA	0.946829340322768	0.99263065741554	0.892838759494999	1	0.778292558150482	0.995540758636439	0.255147779390464	NA	NA	NA	NA
chr1	26255193	26255370	177	+	exon	CEP85	0.190480697223734	0.759824168121894	0.218919668314013	1	0.239583470221283	0.960985595875526	-0.0959028334120447	-0.279717792779119	0.00280066580186328	0.0310903125670874	0.183814959367074
chr1	26255569	26255775	206	+	exon	CEP85	0.794081283515179	0.964735421970202	0.731113761571625	1	0.717576721103348	0.995540758636439	-0.148389657534801	-0.279717792779119	0.00280066580186328	0.0310903125670874	0.131328135244317
chr1	26277127	26277320	193	+	utr3	CEP85	0.183088130065031	0.755218859957616	0.164140886843999	1	0.215221482094305	0.960985595875526	-0.499462657317694	-0.279717792779119	0.00280066580186328	0.0310903125670874	-0.219744864538576
chr1	26280068	26280170	102	+	utr5	SH3BGRL3	0.69640151494207	0.949813170140155	0.639446970937539	1	0.691831850131041	0.995540758636439	-0.348849353493412	-0.319416104137775	0.0072025950433833	0.0631124658872966	-0.0294332493556371
chr1	26281075	26281310	235	+	utr3	SH3BGRL3	0.118863872211705	0.699297380421839	0.12681256134113	1	0.192242681942609	0.960985595875526	-0.135592702246006	-0.319416104137775	0.0072025950433833	0.0631124658872966	0.183823401891769
chr1	26343961	26344150	189	-	utr5	AIM1L	0.568597611851684	0.918281363999992	0.593353239865156	1	0.618991026149768	0.995540758636439	0.385213458854977	-0.0125764466540448	0.915615923378714	0.976376847133023	0.397789905509022
chr1	26344558	26344715	157	-	exon	AIM1L	0.428337432927126	0.874911669908686	0.376899625641341	1	0.564113204755131	0.992708869704109	-0.105977681192476	-0.0125764466540448	0.915615923378714	0.976376847133023	-0.0934012345384308
chr1	26345333	26345683	350	-	exon	AIM1L	0.684308509468736	0.946924207684368	0.609282352074832	1	0.738497191497706	0.995540758636439	0.288573167974177	-0.0125764466540448	0.915615923378714	0.976376847133023	0.301149614628222
chr1	26346040	26346480	440	-	exon	AIM1L	0.0645673703948225	0.63529237349045	0.0830875470455166	1	0.118235361738955	0.928688934510626	0.256416783031129	-0.0125764466540448	0.915615923378714	0.976376847133023	0.268993229685174
chr1	26354325	26354425	100	-	utr5*	AIM1L	0.543057798353308	0.910796065968089	0.473933307909993	1	0.591554197499508	0.995540758636439	0.19175521123971	-0.0125764466540448	0.915615923378714	0.976376847133023	0.204331657893754
chr1	26410753	26410909	156	+	utr5	LIN28A	0.945301021069982	0.992522361884084	0.8488015013681	1	0.904353831250467	0.995540758636439	-0.0561800281666882	-0.250596436019088	0.00154923176120454	0.0198088045874445	0.194416407852399
chr1	26412642	26412832	190	+	intron	LIN28A	0.617167822332965	0.931537338223743	0.670013885089046	1	0.557288269084147	0.992436691371022	-0.0718694538325654	-0.250596436019088	0.00154923176120454	0.0198088045874445	0.178726982186522
chr1	26426196	26426301	105	+	exon	LIN28A	0.61417069756692	0.931462321497799	0.488621857517641	1	0.625477299878382	0.995540758636439	-0.284163024835337	-0.250596436019088	0.00154923176120454	0.0198088045874445	-0.0335665888162498
chr1	26432344	26432664	320	+	utr5	DHDDS	0.22339869048974	0.780263265691218	0.272609184560837	1	0.315045576514394	0.968623413488659	-0.109410826148211	-0.126187340965488	0.141020033461666	0.431992722598511	0.0167765148172771
chr1	26468901	26469169	268	+	utr3	DHDDS	0.775683172460845	0.963193872590279	0.895079388067095	1	0.963953809113495	0.995540758636439	0.0217871980867822	-0.126187340965488	0.141020033461666	0.431992722598511	0.14797453905227
chr1	26472418	26472616	198	+	utr5	HMGN2	0.282494549323206	0.812442479558177	0.340408687313009	1	0.409853803980823	0.979053989580075	-0.116309288689426	-0.32789462740539	0.0188231542826105	0.125539446988773	0.211585338715964
chr1	26574186	26574645	459	+	utr3	RPS6KA1	0.765532708742001	0.96229421248322	0.851144286838403	1	0.859964470060736	0.995540758636439	-0.259417850971893	-0.258847326243108	0.00376416276909321	0.0391825697102055	-0.000570524728785271
chr1	26695672	26695800	128	+	intron	ARID1A	0.0185929322320417	0.463257551657882	0.0199056485947701	1	0.0709945155714272	0.872124674245337	0.289705919821526	-0.125506164845835	0.0199540696559047	0.130879791724242	0.415212084667361
chr1	26696007	26697463	1456	+	utr5	ARID1A	0.107453427425868	0.692536546511685	0.18895194999831	1	0.169549319019311	0.953302386650637	0.0880441900370181	-0.125506164845835	0.0199540696559047	0.130879791724242	0.213550354882853
chr1	26731153	26731533	380	+	exon	ARID1A	0.617651559249991	0.931644543847836	0.678207849040811	1	0.670297540330445	0.995540758636439	0.0640965156476624	-0.125506164845835	0.0199540696559047	0.130879791724242	0.189602680493498
chr1	26774543	26774884	341	+	utr3	ARID1A	0.656004899963308	0.939593976206356	0.792747312672715	1	0.917880723286818	0.995540758636439	-0.0705598909665667	-0.125506164845835	0.0199540696559047	0.130879791724242	0.0549462738792687
chr1	26779092	26780980	1888	+	utr3	ARID1A	0.820108113350657	0.969051005272497	0.979503530988871	1	0.989445328039138	0.995540758636439	-0.127184294274922	-0.125506164845835	0.0199540696559047	0.130879791724242	-0.00167812942908638
chr1	26797623	26797906	283	+	utr3	PIGV	0.319141474139533	0.832507964021056	0.275095086165713	1	0.436707378938816	0.980361729336256	-0.615026293349912	-0.314285316073604	0.106169089902139	0.370565270386669	-0.300740977276307
chr1	26853841	26854077	236	+	utr3	ZDHHC18	0.451398147740423	0.883146194594959	0.358549265917374	1	0.368107858984015	0.973394761870982	-0.199490813068598	-0.137670987892326	0.144679606612504	0.437378819879374	-0.0618198251762714
chr1	26863646	26863746	100	+	exon	SFN	0.672639076186474	0.944400470312425	0.69083542041594	1	0.775150976054902	0.995540758636439	0.163728434976193	0.409620834000843	0.159186734674405	0.460870745731644	-0.24589239902465
chr1	26888992	26889163	171	-	exon	GPN2	0.980882361146088	0.997142241415566	0.903208073343348	1	0.896105342682191	0.995540758636439	0.1372266766109	-0.00204186142272432	0.985892080705391	0.997038791908523	0.139268538033625
chr1	26889579	26890038	459	-	exon	GPN2	0.406474984743243	0.868774557199292	0.442123780913107	1	0.613250067012582	0.995540758636439	0.234392053754811	-0.00204186142272432	0.985892080705391	0.997038791908523	0.236433915177535
chr1	26890131	26890280	149	-	utr5	GPN2	0.473032207535537	0.888700549522666	0.523072909890192	1	0.591234864481997	0.995540758636439	0.177003869076835	-0.00204186142272432	0.985892080705391	0.997038791908523	0.179045730499559
chr1	26890529	26890728	199	-	utr3	GPATCH3	0.509551837879163	0.899579106255771	0.463644520399716	1	0.57730958680532	0.994426099876989	-0.315437428130859	-0.305900390859853	0.0416457933944417	0.21216422931951	-0.00953703727100602
chr1	26897323	26897570	247	-	exon	GPATCH3	0.0274544939602923	0.51519400327171	0.0449179723019642	1	0.0970938727783613	0.914093328462898	-0.188750667417622	-0.305900390859853	0.0416457933944417	0.21216422931951	0.117149723442231
chr1	26921725	26921875	150	+	utr5	NUDC	0.201929416901184	0.7646112340983	0.233805846112896	1	0.279749505730813	0.967999757250642	0.0756149426189129	-0.127557868347513	0.114832960007354	0.386663364436103	0.203172810966426
chr1	27000892	27001006	114	+	utr3	TRNP1	0.91472579553227	0.986457239569374	0.955691530339535	1	0.978976961303643	0.995540758636439	-0.0418543937918535	-0.108796550476993	0.389315521831514	0.70844001004394	0.0669421566851393
chr1	27005401	27006248	847	-	utr3	FAM46B	0.804862436407062	0.966243084861608	0.948812218194292	1	0.997731801178083	0.997853396701464	-0.647722964410125	-0.668310183290771	1.18889165991956e-14	1.07292164755687e-12	0.0205872188806462
chr1	27006344	27006876	532	-	exon	FAM46B	0.700905032891731	0.950187921010329	0.600684878768711	1	0.493109827687803	0.987184839690472	-0.679408823882547	-0.668310183290771	1.18889165991956e-14	1.07292164755687e-12	-0.0110986405917763
chr1	27012743	27012864	121	-	utr5	FAM46B	0.341723449389627	0.844548759519372	0.372417553276113	1	0.431889351563606	0.979944054264793	-0.516030215955688	-0.668310183290771	1.18889165991956e-14	1.07292164755687e-12	0.152279967335083
chr1	27099587	27099708	121	-	utr3	SLC9A1	0.190906186380812	0.760411955330246	0.15525114610679	1	0.265149789963041	0.967149111159583	-0.631734804155664	-0.291795882755499	0.000319875066458231	0.00542928166956602	-0.339938921400165
chr1	27100189	27100422	233	-	utr3	SLC9A1	0.349993008835321	0.846883069261624	0.374454068207743	1	0.526806302605481	0.990235339980154	0.0542609115190189	-0.291795882755499	0.000319875066458231	0.00542928166956602	0.346056794274518
chr1	27154403	27154512	109	-	utr5	SLC9A1	0.405206305585784	0.868097741343717	0.431914980749099	1	0.509068900671839	0.989013723628823	-0.379647639657019	-0.291795882755499	0.000319875066458231	0.00542928166956602	-0.0878517569015195
chr1	27154700	27154937	237	-	utr5	SLC9A1	0.328755435391471	0.837178730864284	0.381016558546122	1	0.51245090673739	0.989559696652146	-0.0583879701255227	-0.291795882755499	0.000319875066458231	0.00542928166956602	0.233407912629976
chr1	27234636	27234762	126	+	utr5	WDTC1	0.543177905523117	0.910796065968089	0.572946749742835	1	0.667618444581761	0.995540758636439	0.274318801152994	-0.126208249785728	0.126159884685003	0.406397319207521	0.400527050938723
chr1	27322256	27322363	107	+	utr5	TMEM222	0.0254829317604478	0.509679791614241	0.0224917384062999	1	0.0728277929807247	0.872124674245337	0.405730473829399	-0.016763393258128	0.882202114538339	0.964632423667694	0.422493867087527
chr1	27335531	27335689	158	+	utr3	TMEM222	0.422879439437718	0.874064372424335	0.36437205256123	1	0.35622096497044	0.971399702698562	0.00143637891338159	-0.016763393258128	0.882202114538339	0.964632423667694	0.0181997721715095
chr1	27350512	27350897	385	+	exon	SYTL1	0.578850196723992	0.920919966098177	0.66166865568884	1	0.66334900220197	0.995540758636439	0.338398080142395	0.0414745048262682	0.745425602291421	0.912702591073908	0.296923575316127
chr1	27394154	27394340	186	+	exon	GPR3	0.923631144239127	0.988440991695277	0.978468815515126	1	0.981190508604953	0.995540758636439	-0.325373560694813	-0.339718095075029	0.0549728166411705	0.251362924316051	0.0143445343802158
chr1	27547107	27550644	3537	-	utr3	AHDC1	0.218848278461353	0.77626068196368	0.431013363445084	1	0.394932348638743	0.978053643157019	0.0414617105737395	-0.159430976589069	0.0130556695622615	0.0971366802359651	0.200892687162808
chr1	27550833	27551990	1157	-	exon	AHDC1	0.234982996756442	0.791007005306617	0.393113721139218	1	0.508640358255028	0.989003896953114	0.00500360602660145	-0.159430976589069	0.0130556695622615	0.0971366802359651	0.16443458261567
chr1	27557258	27557384	126	-	intron	AHDC1	0.365243465043337	0.854197578003653	0.398867209448118	1	0.328175729339195	0.969701341940035	0.232607260046976	-0.159430976589069	0.0130556695622615	0.0971366802359651	0.392038236636045
chr1	27597786	27597970	184	-	intron	AHDC1	0.953218091025057	0.993851481374915	0.869012677509607	1	0.788810301156604	0.995540758636439	-0.321188367492218	-0.159430976589069	0.0130556695622615	0.0971366802359651	-0.161757390903149
chr1	27603413	27604178	765	-	utr5	AHDC1	0.0144541053927152	0.439876483026761	0.0235164274012961	1	0.00704596918930115	0.602308039831268	0.0627645793630449	-0.159430976589069	0.0130556695622615	0.0971366802359651	0.222195555952114
chr1	27850099	27850396	297	+	exon	PPP1R8	0.280729848815595	0.812442479558177	0.242384664502375	1	0.313290687939024	0.968623413488659	-0.242847584025541	-0.145431962717409	0.199127806350209	0.51732445119302	-0.0974156213081314
chr1	27882578	27882919	341	+	exon	THEMIS2	0.140360789249539	0.714685747540727	0.153380281333647	1	0.189501960465215	0.960985595875526	-0.211463187912304	-0.332752973821527	0.0295358034087489	0.169524777373043	0.121289785909223
chr1	27885950	27886166	216	+	utr3	THEMIS2	0.590999806574556	0.924283336511351	0.519613398254251	1	0.611823501821474	0.995540758636439	-0.412961558590255	-0.332752973821527	0.0295358034087489	0.169524777373043	-0.0802085847687272
chr1	27886310	27886574	264	+	utr3	THEMIS2	0.63537131697465	0.935520711914112	0.546396225399085	1	0.52591069135664	0.990235339980154	-0.54702964553038	-0.332752973821527	0.0295358034087489	0.169524777373043	-0.214276671708853
chr1	27935001	27935119	118	+	utr5	SMPDL3B	0.320133064083016	0.832507964021056	0.291360883372254	1	0.310383590676977	0.968623413488659	-0.292345665258842	-0.189381820975248	0.398050463542076	0.714967775312348	-0.102963844283594
chr1	27958932	27959056	124	+	utr3	SMPDL3B	0.593298162590343	0.925071810545059	0.640589532100723	1	0.707400080494726	0.995540758636439	-0.140891947636203	-0.189381820975248	0.398050463542076	0.714967775312348	0.0484898733390456
chr1	27966728	27966982	254	+	exon	XKR8	0.329929571426458	0.838286652920565	0.284243982197786	1	0.373017761529737	0.975381616718761	-0.273254168680678	-0.0820429901896486	0.560917980410583	0.822796384442344	-0.19121117849103
chr1	27967176	27967573	397	+	utr3	XKR8	0.694108717417032	0.949343904062735	0.6175041211139	1	0.528071641818505	0.990235339980154	-0.265482380279159	-0.0820429901896486	0.560917980410583	0.822796384442344	-0.18343939008951
chr1	28232919	28233054	135	-	utr5	DNAJC8	0.188372548901191	0.758871491949367	0.198925080789907	1	0.261339243741399	0.967149111159583	0.0139163240002456	-0.182179502409877	0.0994737608395804	0.357486591177266	0.196095826410123
chr1	28236099	28236244	145	+	utr5	ATPIF1	0.828593142454765	0.970897272098395	0.722862331441209	1	0.696174587695283	0.995540758636439	-0.121626061888901	-0.192832737094246	0.0970987886277523	0.352712307441828	0.0712066752053444
chr1	28280937	28281089	152	+	utr3	SESN2	0.391226254410352	0.863317285086742	0.323158093892548	1	0.406406396391918	0.978053643157019	-0.755358327419484	-0.479349687297312	0.000437239049311835	0.00699309904943568	-0.276008640122172
chr1	28334522	28334921	399	+	exon	MED18	0.461300094074339	0.887480209491991	0.400278884815219	1	0.484181417547433	0.984726226274093	-0.413281911246706	-0.332024665200051	0.302037110522865	0.633500745924437	-0.0812572460466552
chr1	28466478	28466724	246	+	utr3	PHACTR4	0.791165425048842	0.964735421970202	0.859673436328869	1	0.782231523310104	0.995540758636439	0.123406504644378	0.048106347922779	0.679437399256426	0.884890159940421	0.075300156721599
chr1	28473719	28474021	302	+	utr3	PHACTR4	0.276518712845878	0.811429166896964	0.24033592064979	1	0.275245448461128	0.967999757250642	-0.0216371217682386	0.048106347922779	0.679437399256426	0.884890159940421	-0.0697434696910176
chr1	28507361	28507487	126	+	exon	SNHG3	0.346216588150303	0.845719686358106	0.443026820818123	1	0.809795084460802	0.995540758636439	0.108884841294697	0.185474393805273	0.0326262241154268	0.18089388932895	-0.0765895525105763
chr1	28508547	28508679	132	+	exon	SNORA73B	0.441011698214372	0.880235752739185	0.538158406471075	1	0.920328761307971	0.995540758636439	0.0677692547339181	-0.112875955646165	0.199642244337421	0.517926646855845	0.180645210380083
chr1	28529801	28529907	106	+	utr5	RCC1	0.987831645300662	0.998006282871776	0.955174677470333	1	0.797983210423664	0.995540758636439	0.0657840728469598	-0.0458733289935957	0.618983433815137	0.855923805634653	0.111657401840556
chr1	28538461	28538825	364	+	utr3	RCC1	0.475222115445482	0.888963811943753	0.399210837533812	1	0.526840972947443	0.990235339980154	-0.0923663923143841	-0.0458733289935957	0.618983433815137	0.855923805634653	-0.0464930633207884
chr1	28714277	28714466	189	+	exon	GMEB1	0.038608881785706	0.566062732351008	0.0394649389560378	1	0.0795704582710834	0.88501189838922	0.282141310336606	-0.145692909192781	0.369044846269476	0.691473039461232	0.427834219529388
chr1	28714608	28714792	184	+	utr3	GMEB1	0.463678548832683	0.887952246030705	0.490605498491804	1	0.587935384341458	0.995540758636439	0.106048223159297	-0.145692909192781	0.369044846269476	0.691473039461232	0.251741132352079
chr1	28715093	28715329	236	+	utr3	GMEB1	0.708564528490426	0.951710785130076	0.649556785343614	1	0.765907013821387	0.995540758636439	-0.278364241686682	-0.145692909192781	0.369044846269476	0.691473039461232	-0.1326713324939
chr1	28736907	28737082	175	+	utr5	YTHDF2	0.021461294379339	0.485194736105901	0.0458460252492505	1	0.0960448507467408	0.913297868108926	0.194985524690618	-0.0689100431430343	0.361240332265402	0.685861109554427	0.263895567833653
chr1	28742478	28742869	391	+	exon	YTHDF2	0.990852259052072	0.998934628265267	0.869726702127286	1	0.934881006794908	0.995540758636439	-0.170482654908595	-0.0689100431430343	0.361240332265402	0.685861109554427	-0.101572611765561
chr1	28742997	28743911	914	+	exon	YTHDF2	0.385282067170207	0.861913811543691	0.338120732351539	1	0.218339548800181	0.960985595875526	-0.13721062157951	-0.0689100431430343	0.361240332265402	0.685861109554427	-0.0683005784364758
chr1	28744152	28744291	139	+	intron	YTHDF2	0.67865896992351	0.945238295103899	0.729559475348521	1	0.674127285081571	0.995540758636439	0.214054351726829	-0.0689100431430343	0.361240332265402	0.685861109554427	0.282964394869864
chr1	28863001	28863133	132	+	exon	OPRD1	0.435630494731067	0.878205501891709	0.379105151265028	1	0.531700309454279	0.990235339980154	1.00768637850836	0.84829714250459	1.42824223253697e-07	5.60619742344365e-06	0.159389236003773
chr1	28863371	28863820	449	+	utr3	OPRD1	0.684304557038468	0.946924207684368	0.728091172399057	1	0.893048771071098	0.995540758636439	1.04828598480205	0.84829714250459	1.42824223253697e-07	5.60619742344365e-06	0.199988842297457
chr1	28987385	28987806	421	+	utr5	EPB41	0.40735673552802	0.869828519401549	0.365136319932448	1	0.280955272601018	0.967999757250642	-0.0850496584188893	-0.0198763701671077	0.798944478580536	0.934753017392379	-0.0651732882517816
chr1	29119329	29119519	190	-	utr3	TMEM200B	0.863129930459142	0.978630535183784	0.907358002734294	1	0.840811787379991	0.995540758636439	-0.338533897546843	-0.711054082580927	1.92676402355885e-07	7.39080355526416e-06	0.372520185034084
chr1	29119625	29119733	108	-	utr3	TMEM200B	0.231982626820014	0.786990003993991	0.282296967205462	1	0.435095848382231	0.980361729336256	-0.0279779025879534	-0.711054082580927	1.92676402355885e-07	7.39080355526416e-06	0.683076179992974
chr1	29120385	29120564	179	-	utr3	TMEM200B	0.921440523931248	0.988440991695277	0.979948758064261	1	0.983032866866387	0.995540758636439	-0.462075756609898	-0.711054082580927	1.92676402355885e-07	7.39080355526416e-06	0.24897832597103
chr1	29120723	29121205	482	-	utr3	TMEM200B	0.0193162158301892	0.468537176097791	0.0311219658089224	1	0.0425280252408958	0.826260825221462	-0.375296859907907	-0.711054082580927	1.92676402355885e-07	7.39080355526416e-06	0.33575722267302
chr1	29122450	29122572	122	-	utr5	TMEM200B	0.96908580078549	0.996102343157827	0.944291701627418	1	0.979280173180146	0.995540758636439	-0.534599186397988	-0.711054082580927	1.92676402355885e-07	7.39080355526416e-06	0.17645489618294
chr1	29123459	29123713	254	-	intron	TMEM200B	0.907287341417291	0.98541619665139	0.814176840085952	1	0.865573306281268	0.995540758636439	-0.253346392734819	-0.711054082580927	1.92676402355885e-07	7.39080355526416e-06	0.457707689846108
chr1	29148218	29148440	222	-	utr3	SRSF4	0.0592924400641361	0.61907543442707	0.0597422092441603	1	0.0973723605781561	0.914532181056521	-0.0196737369413679	0.114800127908121	0.0826964237826331	0.321173076179555	-0.134473864849489
chr1	29148551	29149176	625	-	exon	SRSF4	0.616212438856702	0.931537338223743	0.766134934635637	1	0.785044523891209	0.995540758636439	0.0988669187491998	0.114800127908121	0.0826964237826331	0.321173076179555	-0.0159332091589216
chr1	29193338	29193564	226	-	utr3	MECR	0.0135194523329562	0.434705987115726	0.00983446380646185	1	0.047303205866258	0.845720860727238	-0.0232983386169826	0.0857236982262849	0.547646834387511	0.815459690420118	-0.109022036843267
chr1	30869954	30870079	125	-	utr3	SDC3	0.982104230020351	0.997243821023773	0.914782176159351	1	0.926891439588864	0.995540758636439	-0.182545229937453	-0.26715653185203	0.000573007997876092	0.00881902319495573	0.0846113019145776
chr1	30872725	30873189	464	-	utr3	SDC3	0.604211330806805	0.928438390418992	0.698251694331727	1	0.875919036419424	0.995540758636439	-0.209733899533524	-0.26715653185203	0.000573007997876092	0.00881902319495573	0.0574226323185064
chr1	30873297	30873416	119	-	exon	SDC3	0.555864892103739	0.914613305381987	0.585364504959083	1	0.689558837690021	0.995540758636439	-0.148947057806747	-0.26715653185203	0.000573007997876092	0.00881902319495573	0.118209474045283
chr1	30874318	30874588	270	-	exon	SDC3	0.265708961139669	0.808129456092891	0.340080844489168	1	0.502941842049508	0.987971622027448	0.0118868175962612	-0.26715653185203	0.000573007997876092	0.00881902319495573	0.279043349448291
chr1	30876636	30877126	490	-	exon	SDC3	0.724735587324018	0.954899129416694	0.633206692563501	1	0.703346182680573	0.995540758636439	-0.233005653840284	-0.26715653185203	0.000573007997876092	0.00881902319495573	0.0341508780117462
chr1	30964729	30964906	177	-	exon	PUM1	0.668668039781031	0.943455204119499	0.726315816181762	1	0.80957960065947	0.995540758636439	0.0155761935035687	-0.0904000025185501	0.143228359137367	0.43532721093999	0.105976196022119
chr1	30995116	30995250	134	-	utr3	PUM1	0.217153370288195	0.774965822139586	0.150127858235198	1	0.0999278802798267	0.915804637545756	-0.354801638681431	-0.0904000025185501	0.143228359137367	0.43532721093999	-0.264401636162881
chr1	31059258	31059642	384	-	utr5	PUM1	0.0405415204730937	0.572296132472783	0.0862298705966057	1	0.108354965918824	0.920543429858862	0.299570444440376	-0.0904000025185501	0.143228359137367	0.43532721093999	0.389970446958926
chr1	31065594	31065747	153	-	utr5	PUM1	0.158216167781358	0.731353960381871	0.218771712425534	1	0.261734051532682	0.967149111159583	0.30773191868768	-0.0904000025185501	0.143228359137367	0.43532721093999	0.39813192120623
chr1	31259994	31260108	114	-	utr3	SNRNP40	0.223345881405235	0.780263265691218	0.195148254604157	1	0.318214270755414	0.968697512026198	-0.624057208777155	-0.0401506087205547	0.711573241186273	0.900189287108015	-0.583906600056601
chr1	31296645	31296814	169	-	utr5	SNRNP40	0.917099681880559	0.987124851761495	0.986873863234885	1	0.968365040167424	0.995540758636439	-0.0840012882640709	-0.0401506087205547	0.711573241186273	0.900189287108015	-0.0438506795435162
chr1	31364044	31364309	265	+	utr3	ZCCHC17	0.627098530075401	0.933590878630007	0.697242650049958	1	0.706657227531947	0.995540758636439	-0.40408440171214	-0.267098978226753	0.0770269363716888	0.308703314582412	-0.136985423485387
chr1	31630382	31630644	262	-	utr3	PEF1	0.50972906007681	0.899579106255771	0.569315905204385	1	0.719024742102118	0.995540758636439	-0.173872587901031	-0.221235301317785	0.136567367955128	0.425033935148443	0.0473627134167538
chr1	31703880	31704042	162	-	utr5	COL16A1	0.536572380288449	0.908589532630926	0.575368433552064	1	0.57895322812933	0.995130176870486	0.972542065293695	0.597530116780845	5.01086334847229e-10	2.84535400531931e-08	0.37501194851285
chr1	31727179	31727625	446	-	utr3	ADGRB2	0.809494629003166	0.96724409023232	0.898841958575948	1	0.895176203415902	0.995540758636439	0.0534487630744831	0.125235608598347	0.125546513526415	0.405395402555798	-0.0717868455238641
chr1	31731056	31731231	175	-	exon	ADGRB2	0.325077290216594	0.83525390160014	0.27573658653502	1	0.411164072396209	0.979053989580075	0.0967414118747923	0.125235608598347	0.125546513526415	0.405395402555798	-0.028494196723555
chr1	31756424	31756729	305	-	exon	ADGRB2	0.206317403662691	0.769242637997524	0.228205307916161	1	0.316470711917337	0.968623413488659	0.143146435834901	0.125235608598347	0.125546513526415	0.405395402555798	0.017910827236554
chr1	31798012	31798135	123	-	intron	SPOCD1	0.0698446280748448	0.642603261296277	0.0604919429168815	1	0.0792496559601776	0.884498847074114	1.72318880472266	1.16956932545152	2.82150796481605e-24	4.87493876143217e-22	0.553619479271134
chr1	31937444	31937858	414	-	utr5	PTP4A2	0.156701679825445	0.729267856755072	0.0523574951735629	1	0.000446446432167891	0.189501115750712	1.35618799833091	-0.0575362168639546	0.490937229906108	0.780518765438614	1.41372421519487
chr1	31938050	31938352	302	-	exon	PTP4A2	0.389324223032398	0.861913811543691	0.448199995313715	1	0.458365381771337	0.982067558056407	0.154011079291513	-0.0575362168639546	0.490937229906108	0.780518765438614	0.211547296155468
chr1	32013841	32013970	129	+	utr5	KHDRBS1	0.385330663863162	0.861913811543691	0.471921355297432	1	0.52982106713614	0.990235339980154	0.125127475855937	-0.107571671224561	0.143439821563246	0.435642426818061	0.232699147080499
chr1	32072954	32073061	107	+	utr5	TMEM39B	0.685556045914338	0.947535182303817	0.689639424755968	1	0.683353387530388	0.995540758636439	0.302110859338741	-0.20231681293731	0.123725978600521	0.403276468463322	0.504427672276051
chr1	32154521	32154663	142	+	exon	KPNA6	0.362076937740396	0.853468873979196	0.298597118155825	1	0.435474000733387	0.980361729336256	-0.033567272459147	-0.15174987074299	0.0600856287311069	0.265557661326825	0.118182598283843
chr1	32170821	32171191	370	+	utr3	KPNA6	0.220929145558091	0.778726324916805	0.274489487247373	1	0.308858742939109	0.968623413488659	0.0513258349078878	-0.15174987074299	0.0600856287311069	0.265557661326825	0.203075705650877
chr1	32176146	32176287	141	+	utr3	KPNA6	0.452956602799029	0.883570980888965	0.37801639248237	1	0.389637673677478	0.976581816084128	-0.133696006301255	-0.15174987074299	0.0600856287311069	0.265557661326825	0.0180538644417344
chr1	32179677	32179816	139	+	utr5	TXLNA	0.351279044545334	0.847558807987663	0.296570932693606	1	0.395378667325434	0.978053643157019	0.107341042246325	-0.0453198669415611	0.500216326774475	0.786064047913068	0.152660909187886
chr1	32180244	32180434	190	+	utr5	TXLNA	0.955444231501058	0.994046931751135	0.827250735914913	1	0.776403683883965	0.995540758636439	0.0447936072005508	-0.0453198669415611	0.500216326774475	0.786064047913068	0.0901134741421119
chr1	32181248	32181657	409	+	exon	TXLNA	0.490566083703403	0.892186471293698	0.636694821303582	1	0.661214938015223	0.995540758636439	0.00981685634428642	-0.0453198669415611	0.500216326774475	0.786064047913068	0.0551367232858475
chr1	32194871	32195215	344	+	utr3	TXLNA	0.593357199793028	0.925071810545059	0.511332661251198	1	0.534753702566467	0.990235339980154	-0.0151996990808832	-0.0453198669415611	0.500216326774475	0.786064047913068	0.0301201678606779
chr1	32207674	32208053	379	+	exon	IQCC	0.000261810657912003	0.083565723844883	0.000158699579704508	1	0.00141096162520402	0.380972426815197	-0.52331399666828	0.215219552002354	0.223120685932924	0.547064776836079	-0.738533548670634
chr1	32216384	32216623	239	-	utr3	TMEM234	0.147489367300941	0.719819692787416	0.108718436365235	1	0.11628077072635	0.927307204286121	-0.140555655198064	0.0339339981556857	0.818547990942311	0.942846019196514	-0.174489653353749
chr1	32222453	32222617	164	+	exon	EIF3I	0.053495724405516	0.603122826592589	0.0413696229685885	1	0.0693875107746249	0.867870619306058	-0.386177600629035	-0.165065174969767	0.121806268115027	0.399804694527587	-0.221112425659267
chr1	32231704	32231826	122	-	exon	MTMR9LP	0.179659776656337	0.752443754700566	0.138074395244997	1	0.222707897499411	0.960985595875526	-0.373412084221318	0.240166988700701	0.132857449288762	0.418335410805658	-0.613579072922018
chr1	32240891	32241006	115	-	exon	MTMR9LP	0.235581460523639	0.791007005306617	0.23910105203029	1	0.400757401953722	0.978053643157019	0.394196771691831	0.240166988700701	0.132857449288762	0.418335410805658	0.15402978299113
chr1	32241524	32241735	211	-	exon	MTMR9LP	0.0451584863685723	0.583010977658232	0.0328379244816369	1	0.0491170778445689	0.850798135401637	-0.202484569975511	0.240166988700701	0.132857449288762	0.418335410805658	-0.442651558676212
chr1	32292087	32292235	148	+	utr5	HDAC1	0.481066040142001	0.8901814568732	0.551318532209429	1	0.615866914430934	0.995540758636439	0.0426665907960504	-0.0780045496122534	0.315525598838641	0.644473070680321	0.120671140408304
chr1	32334449	32334699	250	-	utr3	MARCKSL1	0.484716518612488	0.8901814568732	0.505659541987473	1	0.44447794751193	0.981410497927599	0.0730149760093285	-0.228074709011972	0.00246035979911098	0.0281951096026238	0.301089685021301
chr1	32335006	32335122	116	-	exon	MARCKSL1	0.161453661148406	0.734002841436863	0.176504540064283	1	0.312267866488109	0.968623413488659	0.0508369104267939	-0.228074709011972	0.00246035979911098	0.0281951096026238	0.278911619438766
chr1	32336023	32336254	231	-	utr5	MARCKSL1	0.157657258236249	0.730433138460002	0.170112186375119	1	0.136512614289486	0.94152066780877	0.149332445943167	-0.228074709011972	0.00246035979911098	0.0281951096026238	0.377407154955139
chr1	32368488	32368612	124	-	utr3	BSDC1	0.445892235953541	0.88235580517108	0.512181692205446	1	0.579187768184126	0.995169873084501	0.0260185814057817	0.0333635267490065	0.672716205884308	0.881332346205528	-0.00734494534322476
chr1	32376256	32376634	378	-	utr3	BSDC1	0.434765431464008	0.877995816457648	0.55336783637614	1	0.527461206918212	0.990235339980154	0.157066541583409	0.0333635267490065	0.672716205884308	0.881332346205528	0.123703014834402
chr1	32471185	32471287	102	+	exon	ZBTB8B	0.752967334610677	0.959328077940119	0.750069465977359	1	0.865744865040832	0.995540758636439	0.0791585930529023	-0.224347973909083	0.541943374085109	0.811810693377583	0.303506566961985
chr1	32485268	32485385	117	+	exon	ZBTB8B	0.864370452252037	0.978707626625657	0.886906597790216	1	0.928940043146002	0.995540758636439	-0.550170109129708	-0.224347973909083	0.541943374085109	0.811810693377583	-0.325822135220626
chr1	32600122	32600298	176	+	utr3	RP1-27O5.3	0.10083131069045	0.683728566554251	0.0770717437589498	1	0.128092290713713	0.939101877629806	-0.233941371047763	0.476549749580367	0.901869187277328	NA	-0.71049112062813
chr1	32650447	32650565	118	-	utr5	ZBTB8OS	0.615713741376662	0.931537338223743	0.547159154270507	1	0.691805157249051	0.995540758636439	-0.0118899221752891	0.127821802671446	0.470652275466276	0.76901355872541	-0.139711724846735
chr1	32651194	32651398	204	+	utr5	RBBP4	0.34067331114444	0.843630750389872	0.270260957871652	1	0.310032926109845	0.968623413488659	-0.0961375594259376	-0.0503997601816418	0.51525135431264	0.795046976785432	-0.0457377992442958
chr1	32651843	32651967	124	+	utr5	RBBP4	0.170116124162643	0.741717152833434	0.128104520988838	1	0.18260187262525	0.959366642481019	-0.239177968224835	-0.0503997601816418	0.51525135431264	0.795046976785432	-0.188778208043193
chr1	32771988	32772414	426	+	exon	KIAA1522	0.578300056640257	0.920625525171111	0.634736260187942	1	0.720367043424344	0.995540758636439	0.114356209171931	-0.0589501346990001	0.353274620633863	0.67916751841308	0.173306343870931
chr1	32772801	32773041	240	+	utr3	KIAA1522	0.293548139163281	0.82147153232552	0.320461423865945	1	0.332774809190041	0.969701341940035	0.133303818564744	-0.0589501346990001	0.353274620633863	0.67916751841308	0.192253953263745
chr1	32773149	32773331	182	+	utr3	KIAA1522	0.253078251086907	0.803699145287907	0.353242684733294	1	0.464403704493234	0.982067558056407	0.192967251657932	-0.0589501346990001	0.353274620633863	0.67916751841308	0.251917386356932
chr1	32775510	32775945	435	-	utr3	YARS	0.469139774180481	0.888304338834071	0.531383947278799	1	0.543839928601861	0.990614697579794	-0.0189012324943913	0.013987357520831	0.852626884487728	0.954313297708843	-0.0328885900152223
chr1	32817225	32817397	172	-	utr5	YARS	0.980073625055741	0.997142241415566	0.928721617516392	1	0.968516957318235	0.995540758636439	0.0799045167615736	0.013987357520831	0.852626884487728	0.954313297708843	0.0659171592407427
chr1	32826384	32826806	422	+	exon	S100PBP	0.393022441834445	0.863832397625747	0.32124525848985	1	0.343576673701401	0.970715599541186	-0.0567468498131859	0.126299533801664	0.248374816220209	0.577949272362303	-0.18304638361485
chr1	32862673	32862784	111	-	utr3	FNDC5	0.355151638682846	0.849906040471585	0.365934085998121	1	0.495782294390518	0.987184839690472	0.501037068509971	0.237850053189401	0.118894259337913	0.395303857321694	0.26318701532057
chr1	32863119	32863219	100	-	utr3	FNDC5	0.206908545825098	0.769499758038356	0.166910811517322	1	0.325180699740744	0.969701341940035	-0.43788465968056	0.237850053189401	0.118894259337913	0.395303857321694	-0.67573471286996
chr1	32863350	32863514	164	-	utr3	FNDC5	0.235281968418554	0.791007005306617	0.232400446393761	1	0.278833068795634	0.967999757250642	0.262527305992809	0.237850053189401	0.118894259337913	0.395303857321694	0.0246772528034081
chr1	32936799	32937234	435	-	utr3	RNF19B	0.261473645498208	0.806533918814682	0.204350342476645	1	0.279999533906945	0.967999757250642	0.0319771428699486	0.076177059275928	0.590669124633526	0.839466192025506	-0.0441999164059794
chr1	33008099	33008294	195	-	utr3	AK2	0.762849507606587	0.961753814782598	0.694357313552949	1	0.756125348615402	0.995540758636439	-0.10382638019435	-0.0760089575218934	0.390862146067242	0.709954481019723	-0.0278174226724565
chr1	33036751	33036890	139	-	utr5	AK2	0.00738967888541314	0.369034268070733	0.00520991498142044	1	0.0253338068915355	0.786388822389442	-0.234259657012454	-0.0760089575218934	0.390862146067242	0.709954481019723	-0.158250699490561
chr1	33136148	33136259	111	+	intergenic	NA	0.401024443123047	0.86738381756013	0.33434686092766	1	0.25437844384736	0.967038744453082	1.88289888935333	NA	NA	NA	NA
chr1	33145618	33145781	163	-	utr3	TRIM62	0.707285889991557	0.951397995250821	0.779775061620041	1	0.734540068645623	0.995540758636439	0.830035131968926	0.509914742760295	2.86463058174844e-07	1.06842264225175e-05	0.320120389208631
chr1	33146007	33146248	241	-	utr3	TRIM62	0.817473467659875	0.968779296935971	0.871772849865483	1	0.893435676749409	0.995540758636439	0.786853729504813	0.509914742760295	2.86463058174844e-07	1.06842264225175e-05	0.276938986744518
chr1	33146980	33147305	325	-	utr3	TRIM62	0.220546662253295	0.778028202418131	0.253657109580045	1	0.30107973688158	0.967999757250642	0.56150967167631	0.509914742760295	2.86463058174844e-07	1.06842264225175e-05	0.0515949289160144
chr1	33181625	33181727	102	-	utr5	TRIM62	0.836130585078216	0.972518183168916	0.909781363550181	1	0.903350133014749	0.995540758636439	0.440835392588278	0.509914742760295	2.86463058174844e-07	1.06842264225175e-05	-0.0690793501720178
chr1	33299390	33299686	296	+	utr3	ZNF362	0.143106630676772	0.718794169197429	0.164325328577757	1	0.192245759531424	0.960985595875526	0.463757358764214	0.409999732241331	0.000533538764908388	0.00831571791258525	0.0537576265228833
chr1	33324743	33324972	229	-	utr3	PHC2	0.163392256775234	0.735666511006544	0.185794871136485	1	0.256667475151075	0.967149111159583	-0.300442380419983	-0.259124175908746	0.00825814725708887	0.0698195093274996	-0.0413182045112375
chr1	33479269	33479408	139	+	utr5	ZSCAN20	0.372711543710502	0.857720515377381	0.312615815347715	1	0.468996651270785	0.982067558056407	-0.215120381154804	0.177872665861868	0.320950816072621	0.649793251618512	-0.392993047016672
chr1	33493369	33493528	159	+	exon	ZSCAN20	0.956621008744122	0.994046931751135	0.973588248915276	1	0.956950904472959	0.995540758636439	-0.0169946415022013	0.177872665861868	0.320950816072621	0.649793251618512	-0.194867307364069
chr1	34855348	34855875	527	-	utr3	SMIM12	0.908728711986702	0.985744223254393	0.800585882105444	1	0.84173295438258	0.995540758636439	-0.282886761859446	-0.0602871128485586	0.656090273228885	0.873653961831832	-0.222599649010887
chr1	34904572	34904693	121	-	exon	DLGAP3	0.977692899838344	0.997081039046902	0.911518842334866	1	0.948884562257535	0.995540758636439	-0.378659571703924	-0.384135179797644	0.0151884454141448	0.107807030915357	0.00547560809372027
chr1	34987428	34987550	122	-	exon	ZMYM6	0.782326570103501	0.964312524774683	0.719594851949423	1	0.746001076168663	0.995540758636439	-0.729169059989225	-0.154593425909871	0.56492485933205	0.825141331748366	-0.574575634079354
chr1	35113812	35113983	171	+	exon	ZMYM1	0.137155923312175	0.712968192052644	0.116253244376213	1	0.198509089635819	0.960985595875526	-0.524748642603628	-0.27087255680046	0.0558787194769401	0.254297234179726	-0.253876085803168
chr1	35115050	35115255	205	+	exon	ZMYM1	0.00139307474568061	0.198251446466223	0.000870087106526073	1	0.014667920020162	0.726009152507664	-0.482666180784711	-0.27087255680046	0.0558787194769401	0.254297234179726	-0.211793623984251
chr1	35184544	35184665	121	-	exon	SFPQ	0.443464970286342	0.8819391796604	0.523256273107642	1	0.698623490750122	0.995540758636439	0.0695242441527133	0.0176101850404027	0.747789862586717	0.913026131554722	0.0519140591123106
chr1	35187105	35187322	217	-	exon	SFPQ	0.771669726411516	0.96229421248322	0.853796318498057	1	0.82575625384445	0.995540758636439	-0.0120674865310911	0.0176101850404027	0.747789862586717	0.913026131554722	-0.0296776715714938
chr1	35187998	35188148	150	-	exon	SFPQ	0.591738044615146	0.924429508512731	0.468772274432313	1	0.461655795515432	0.982067558056407	-0.171618117258954	0.0176101850404027	0.747789862586717	0.913026131554722	-0.189228302299357
chr1	35190802	35190979	177	-	exon	SFPQ	0.328368181611445	0.836965612389058	0.271857024524284	1	0.525076617931349	0.990235339980154	-0.0225720232053046	0.0176101850404027	0.747789862586717	0.913026131554722	-0.0401822082457072
chr1	35191416	35191556	140	-	exon	SFPQ	0.319768024563095	0.832507964021056	0.292497178800221	1	0.607299857504792	0.995540758636439	-0.00154952791579526	0.0176101850404027	0.747789862586717	0.913026131554722	-0.0191597129561979
chr1	35192639	35192817	178	-	exon	SFPQ	0.0135392274748752	0.434705987115726	0.0414580739843198	1	0.173223791813081	0.953595392985036	0.28885605835538	0.0176101850404027	0.747789862586717	0.913026131554722	0.271245873314977
chr1	35268961	35269118	157	+	utr5	ZMYM4	0.987643880353188	0.998006282871776	0.904340789668428	1	0.856892933701904	0.995540758636439	0.13826632000764	-0.188311829947367	0.0380654910973886	0.200244765325556	0.326578149955007
chr1	35359031	35359181	150	-	exon	ZMYM4-AS1	0.214589581672206	0.774115414662417	0.194299075306323	1	0.259996727110046	0.967149111159583	-0.426927880612436	0.57048141622392	0.772037725038656	NA	-0.997409296836356
chr1	35359271	35359388	117	+	exon	ZMYM4	0.193338057920618	0.76211325425643	0.162902143874759	1	0.177859709947554	0.957611487101585	-0.484467463607718	-0.188311829947367	0.0380654910973886	0.200244765325556	-0.296155633660351
chr1	35381583	35381713	130	+	exon	ZMYM4	0.125308332231058	0.703677488565862	0.101040384112128	1	0.150681823751888	0.94152066780877	-0.463984877734333	-0.188311829947367	0.0380654910973886	0.200244765325556	-0.275673047786966
chr1	35419499	35419650	151	+	exon	ZMYM4	0.833162833388752	0.972103216309408	0.755099585639268	1	0.893657759994347	0.995540758636439	-0.383755147408968	-0.188311829947367	0.0380654910973886	0.200244765325556	-0.195443317461601
chr1	35419749	35419885	136	+	utr3	ZMYM4	0.97623800002086	0.996967408427142	0.97212092882697	1	0.980180024525522	0.995540758636439	-0.351438333439959	-0.188311829947367	0.0380654910973886	0.200244765325556	-0.163126503492592
chr1	35420021	35420135	114	+	utr3	ZMYM4	0.831092780298253	0.971581398430342	0.760725045880917	1	0.888879775876343	0.995540758636439	-0.534306389212214	-0.188311829947367	0.0380654910973886	0.200244765325556	-0.345994559264847
chr1	35433577	35433693	116	-	utr3	KIAA0319L	0.539094067600428	0.909822864294114	0.581091537614102	1	0.668996180134262	0.995540758636439	-0.247505219365774	-0.234705315877716	0.00123073505164527	0.016465459344149	-0.0127999034880583
chr1	35506650	35507096	446	-	exon	KIAA0319L	0.421936288058087	0.873352882654639	0.525947489704326	1	0.642196757693538	0.995540758636439	-0.224373995002033	-0.234705315877716	0.00123073505164527	0.016465459344149	0.010331320875683
chr1	35530959	35531150	191	-	intron	KIAA0319L	0.780014164676971	0.964004511690089	0.826902677457359	1	0.744691576266194	0.995540758636439	0.344629793792191	-0.234705315877716	0.00123073505164527	0.016465459344149	0.579335109669907
chr1	35557789	35557968	179	-	utr5	KIAA0319L	0.0995228072246075	0.681899001217258	0.125520392609604	1	0.161178719589082	0.9465789354875	-0.0110118184741442	-0.234705315877716	0.00123073505164527	0.016465459344149	0.223693497403572
chr1	35558108	35558291	183	+	utr5	NCDN	0.0768200658576087	0.654414952824004	0.0956626454830185	1	0.0983094586069259	0.914532181056521	0.125267994028671	-0.148744318445537	0.0654612179119204	0.280063178854914	0.274012312474208
chr1	35560420	35560653	233	+	exon	NCDN	0.902644714220965	0.98473334409601	0.998085159543562	1	0.948351606633461	0.995540758636439	-0.0682403082061637	-0.148744318445537	0.0654612179119204	0.280063178854914	0.0805040102393735
chr1	35561056	35561161	105	+	exon	NCDN	0.277283124875791	0.811469351966836	0.330817507944917	1	0.46691825648843	0.982067558056407	0.0888316205781646	-0.148744318445537	0.0654612179119204	0.280063178854914	0.237575939023702
chr1	35641402	35641553	151	-	utr5	PSMB2	0.96301941493511	0.995134058269915	0.874296998132261	1	0.843562269132605	0.995540758636439	0.0375137299916898	-0.162715542789607	0.0589267965780072	0.262379998419475	0.200229272781296
chr1	35714341	35714441	100	-	utr3	C1orf216	0.0736112590709504	0.645868516577561	0.0724648375621136	1	0.0947033635424751	0.911571639923656	0.129220631208977	-0.190691421935631	0.129611215429687	0.412945994093027	0.319912053144608
chr1	35714643	35714861	218	-	utr3	C1orf216	0.97402309995569	0.996670014460034	0.944808064863391	1	0.889583276559977	0.995540758636439	-0.11957578415497	-0.190691421935631	0.129611215429687	0.412945994093027	0.0711156377806612
chr1	35715648	35716190	542	-	exon	C1orf216	0.930265871171229	0.99058586973711	0.861734695684263	1	0.778310821390215	0.995540758636439	-0.0962347667394545	-0.190691421935631	0.129611215429687	0.412945994093027	0.094456655196177
chr1	35719217	35719317	100	-	utr5	C1orf216	0.0743567216707531	0.648251589070093	0.0674991049475805	1	0.0544248376621183	0.852753877160716	0.79319406411104	-0.190691421935631	0.129611215429687	0.412945994093027	0.983885486046671
chr1	35720751	35720904	153	-	utr3	CLSPN	0.987604535510492	0.998006282871776	0.975404433016786	1	0.973836572119518	0.995540758636439	0.00681795871169438	-0.061824064072638	0.525162676215961	0.801128256366289	0.0686420227843324
chr1	35739434	35739559	125	+	exon	RP11-435D7.3	0.942486044929842	0.992094237381226	0.992348879858076	1	0.870558874841318	0.995540758636439	-0.358491834561831	0.576681409045387	0.826905027706172	NA	-0.935173243607218
chr1	35751255	35751430	175	-	exon	CLSPN	0.755700055282065	0.959820078969166	0.772197602121377	1	0.794723984584485	0.995540758636439	0.0455925988024264	-0.061824064072638	0.525162676215961	0.801128256366289	0.107416662875064
chr1	35760252	35760917	665	-	exon	CLSPN	0.116258428028939	0.697817005321126	0.084428648219908	1	0.10792972342348	0.920543429858862	-0.157515936208211	-0.061824064072638	0.525162676215961	0.801128256366289	-0.0956918721355726
chr1	35764290	35764679	389	-	exon	CLSPN	0.232030717793613	0.786990003993991	0.190318519447414	1	0.297383205448002	0.967999757250642	-0.199561258761649	-0.061824064072638	0.525162676215961	0.801128256366289	-0.137737194689011
chr1	35769855	35769994	139	-	utr5	CLSPN	0.874019299233411	0.981020131069206	0.802860397084059	1	0.85137098531139	0.995540758636439	0.150483766603556	-0.061824064072638	0.525162676215961	0.801128256366289	0.212307830676194
chr1	35855796	35855926	130	+	utr3	AGO4	0.301232216896798	0.825633355064971	0.293286695792768	1	0.40081846696144	0.978053643157019	0.360916689327141	0.169267983276363	0.225095246962534	0.548890279535299	0.191648706050777
chr1	35883254	35883440	186	+	utr5	AGO1	0.883541535686389	0.982997664772695	0.960126184434299	1	0.98587048307908	0.995540758636439	1.19470108420863	1.13443314950169	2.93515291617314e-76	2.28208139232462e-73	0.0602679347069441
chr1	35919755	35919958	203	+	utr3	AGO1	0.52059076440741	0.901907022419236	0.64726505874528	1	0.71213453086313	0.995540758636439	1.16674008813288	1.13443314950169	2.93515291617314e-76	2.28208139232462e-73	0.0323069386311945
chr1	36093141	36093337	196	+	exon	ADPRHL2	0.549884981663175	0.912023916977472	0.612238000657337	1	0.70075715043929	0.995540758636439	0.00806392334934417	-0.173073038422689	0.181699224629194	0.494820130119785	0.181136961772034
chr1	36093478	36093716	238	+	utr3	ADPRHL2	0.717933818438369	0.954033230713464	0.787829488557494	1	0.8093050795118	0.995540758636439	-0.00957608862743246	-0.173073038422689	0.181699224629194	0.494820130119785	0.163496949795257
chr1	36097043	36097161	118	-	utr3	COL8A2	0.485955112730424	0.890540708482133	0.495458289529192	1	0.625042007918992	0.995540758636439	0.201483782579376	-0.126056880686957	0.598096030771199	0.843838027780555	0.327540663266332
chr1	36137008	36137219	211	-	utr3	TRAPPC3	0.998154244118804	0.999792299561725	0.906221044255104	1	0.976345150091351	0.995540758636439	-0.277252597526013	-0.300907060914168	0.0285523945446966	0.16590590851424	0.0236544633881555
chr1	36149354	36149479	125	-	utr5	TRAPPC3	0.147110876593977	0.719819692787416	0.143773169886511	1	0.218752871533648	0.960985595875526	0.167305801853922	-0.300907060914168	0.0285523945446966	0.16590590851424	0.46821286276809
chr1	36156136	36156264	128	+	utr5	MAP7D1	0.710670498482734	0.952413915618747	0.763819045450437	1	0.885105407553973	0.995540758636439	-0.0967610054509783	-0.222635409314775	0.00486145199550483	0.0476365739646777	0.125874403863796
chr1	36178557	36178795	238	+	exon	MAP7D1	0.978274060927831	0.997142241415566	0.944637712404578	1	0.993851925876633	0.996089521402637	-0.156620055204792	-0.222635409314775	0.00486145199550483	0.0476365739646777	0.0660153541099829
chr1	36286489	36286855	366	+	exon	THRAP3	0.754973788851934	0.959820078969166	0.884777356430496	1	0.841311941888957	0.995540758636439	-0.118461236223155	-0.106591855117947	0.0885795255429953	0.334510575163768	-0.0118693811052079
chr1	36289020	36289425	405	+	exon	THRAP3	0.468247396354712	0.888304338834071	0.389724821243845	1	0.506653147691733	0.988475372039547	-0.22255087582109	-0.106591855117947	0.0885795255429953	0.334510575163768	-0.115959020703143
chr1	36300834	36301003	169	+	exon	THRAP3	0.539941257936286	0.909941998134628	0.635057534055626	1	0.718792145601294	0.995540758636439	0.113633680539861	-0.106591855117947	0.0885795255429953	0.334510575163768	0.220225535657809
chr1	36303753	36304250	497	+	utr3	THRAP3	0.386438115691473	0.861913811543691	0.558256804407934	1	0.632949413074198	0.995540758636439	-0.0812913260356068	-0.106591855117947	0.0885795255429953	0.334510575163768	0.0253005290823405
chr1	36319668	36320078	410	+	utr3	SH3D21	0.699144526401939	0.949989392998997	0.807116667283758	1	0.941612210354578	0.995540758636439	-0.0500582020911773	-0.136265607863366	0.179602450968848	0.491738773668315	0.086207405772189
chr1	36320155	36321454	1299	+	utr3	SH3D21	0.0975575931037026	0.681899001217258	0.198857965749477	1	0.207972059324755	0.960985595875526	0.153583920888819	-0.136265607863366	0.179602450968848	0.491738773668315	0.289849528752186
chr1	36321545	36321645	100	+	exon	SH3D21	0.386450986978856	0.861913811543691	0.452742365140199	1	0.468650961700766	0.982067558056407	0.485573643998931	-0.136265607863366	0.179602450968848	0.491738773668315	0.621839251862297
chr1	36321938	36322451	513	+	utr3	SH3D21	0.192260173007566	0.761924122020793	0.253033701202985	1	0.414099356717734	0.979390714039687	0.0870325287600316	-0.136265607863366	0.179602450968848	0.491738773668315	0.223298136623398
chr1	36323490	36324205	715	+	utr3	SH3D21	0.195462939048275	0.762334663945123	0.239575455949522	1	0.268446337049891	0.967677012588532	0.013500178400203	-0.136265607863366	0.179602450968848	0.491738773668315	0.149765786263569
chr1	36327944	36328576	632	+	exon	RP11-268J15.5	0.902083009247354	0.984715956711442	0.990694480318148	1	0.976420146275639	0.995540758636439	0.0198110271032292	-0.0780982042496284	0.60091497914929	0.845102010818346	0.0979092313528576
chr1	36328763	36329055	292	+	exon	RP11-268J15.5	0.456273490809049	0.884941427832881	0.411972915784889	1	0.580147975254237	0.995169873084501	-0.279203508172219	-0.0780982042496284	0.60091497914929	0.845102010818346	-0.201105303922591
chr1	36341591	36341717	126	-	utr3	STK40	0.172766132023768	0.745579461580929	0.189059023873161	1	0.28041923675921	0.967999757250642	0.342243338618793	0.141178423782554	0.10955899201593	0.37736156476436	0.201064914836239
chr1	36393719	36394103	384	-	utr3	LSM10	0.311791077489164	0.82896086199193	0.363884648099682	1	0.438942048170739	0.981152002977684	-0.0603305952619052	-0.330818718311021	0.0647828470088963	0.278517209363654	0.270488123049115
chr1	36397798	36397903	105	-	utr5	LSM10	0.192586224116559	0.76211325425643	0.185489713206717	1	0.264821839735459	0.967149111159583	-0.0789745341579322	-0.330818718311021	0.0647828470088963	0.278517209363654	0.251844184153089
chr1	36455760	36455906	146	-	utr3	MRPS15	0.403835292204768	0.868097741343717	0.495067848661421	1	0.531020236720078	0.990235339980154	-0.104370649416983	-0.084557228526818	0.473693225383865	0.770699063693179	-0.0198134208901653
chr1	36464219	36464358	139	-	utr5	MRPS15	0.124051844847259	0.703677488565862	0.164251838074961	1	0.329768841076634	0.969701341940035	0.319207560082728	-0.084557228526818	0.473693225383865	0.770699063693179	0.403764788609546
chr1	37475405	37475793	388	+	utr5	ZC3H12A	0.633019584739804	0.934626971297779	0.56570194233098	1	0.553851052153621	0.992208857358187	1.79879694120145	1.81746611700853	1.11896422089101e-48	4.11270213187488e-46	-0.0186691758070776
chr1	37482980	37483164	184	+	exon	ZC3H12A	0.508303899920048	0.899416719628239	0.50249354938937	1	0.394148209495334	0.977732263545468	1.84275081121353	1.81746611700853	1.11896422089101e-48	4.11270213187488e-46	0.0252846942049973
chr1	37514657	37514761	104	-	utr5	MEAF6	0.176724619910357	0.750165541757411	0.142129128556474	1	0.246230904211232	0.963320297653203	0.0684189508296388	0.1004850064598	0.518154173117255	0.797145099662504	-0.0320660556301609
chr1	37537686	37538005	319	-	utr3	SNIP1	0.966731281792224	0.995546634707413	0.945030770423657	1	0.980009102803431	0.995540758636439	-0.447836148119723	-0.296107709621227	0.0153680399238086	0.108738161378996	-0.151728438498495
chr1	37540368	37540768	400	-	exon	SNIP1	0.271723194554415	0.80928478872949	0.325887766830845	1	0.454196326819765	0.982067558056407	-0.164342544921429	-0.296107709621227	0.0153680399238086	0.108738161378996	0.131765164699798
chr1	37554171	37554295	124	-	utr5	SNIP1	0.803032104940896	0.965708502586216	0.855583923813191	1	0.94891667813852	0.995540758636439	-0.111598100661373	-0.296107709621227	0.0153680399238086	0.108738161378996	0.184509608959854
chr1	37556951	37557057	106	+	exon	DNALI1	0.212205958335453	0.773074141184948	0.228658843316615	1	0.338203572254019	0.9698147111011	-0.208839544843563	-0.10902080984328	0.416528754091736	0.731034471764833	-0.0998187350002836
chr1	37562072	37562196	124	+	exon	DNALI1	0.506942596420709	0.899264845685415	0.447674261436932	1	0.4601820963271	0.982067558056407	-0.428796763168335	-0.10902080984328	0.416528754091736	0.731034471764833	-0.319775953325055
chr1	37566872	37567033	161	-	exon	GNL2	0.596120071356858	0.926051500966952	0.536201397234292	1	0.703852679477154	0.995540758636439	0.0128599049264836	0.163370971733677	0.0456959750169066	0.225423804512042	-0.150511066807193
chr1	37595812	37595941	129	-	utr5	GNL2	0.285372916960799	0.814544032742434	0.253553264558421	1	0.379863581091705	0.975637499285306	0.0777059757202721	0.163370971733677	0.0456959750169066	0.225423804512042	-0.0856649960134049
chr1	37708287	37708429	142	+	utr3	CDCA8	0.171355314386232	0.74389806382629	0.13710378835623	1	0.242563632654682	0.960985595875526	-0.522955585925961	-0.282398659337177	0.0175033204727097	0.119456321186977	-0.240556926588784
chr1	37799856	37800077	221	+	utr3	MANEAL	0.219228065001533	0.776811323605997	0.226109295237203	1	0.365084443561383	0.973394761870982	-0.0152904354875947	-0.0997517128651213	0.762172365965864	0.919290834009543	0.0844612773775265
chr1	37808130	37808411	281	-	utr5	YRDC	0.0483336299178115	0.594239907085828	0.0740823698309232	1	0.0577431525075634	0.852753877160716	0.259035310761019	0.102250460083337	0.575202361161849	0.831572904005244	0.156784850677681
chr1	37809024	37809139	115	+	utr3	C1orf122	0.493142727311277	0.893591867316356	0.437528734174614	1	0.535468533092843	0.990235339980154	-0.0497819889697022	0.0690563183875395	0.658163909913593	0.874566715237185	-0.118838307357242
chr1	37815195	37815379	184	-	exon	MTF1	0.0980329686843804	0.681899001217258	0.110752254896416	1	0.264598952969212	0.967149111159583	0.0343427075480363	0.00728414650580015	0.954259289069677	0.988659668344377	0.0270585610422362
chr1	37822185	37822406	221	-	exon	MTF1	0.960303324251142	0.994671851952017	0.901314646885452	1	0.859880087554357	0.995540758636439	0.176504237659047	0.00728414650580015	0.954259289069677	0.988659668344377	0.169220091153247
chr1	37857373	37857755	382	-	utr5	MTF1	0.84321841772243	0.974128067827857	0.766680774013971	1	0.803799872894865	0.995540758636439	0.0352749912836347	0.00728414650580015	0.954259289069677	0.988659668344377	0.0279908447778346
chr1	37969618	37969761	143	-	exon	SF3A3	0.668723984950856	0.943455204119499	0.55974892712407	1	0.473535424393461	0.982672238192368	0.113021260544902	0.351919517427994	1.8375487665984e-06	5.8222646264556e-05	-0.238898256883092
chr1	37989908	37990213	305	-	utr5	SF3A3	0.228707269507729	0.785214471521446	0.208031813782667	1	0.197981952432754	0.960985595875526	0.505970041760347	0.351919517427994	1.8375487665984e-06	5.8222646264556e-05	0.154050524332353
chr1	37990292	37990392	100	-	utr5	SF3A3	0.442641064505381	0.881130579570059	0.473709565636976	1	0.560054609776515	0.992654015086788	1.36235650661518	0.351919517427994	1.8375487665984e-06	5.8222646264556e-05	1.01043698918719
chr1	37995009	37995315	306	-	utr3*	FHL3	0.987932470646277	0.998050647360108	0.909063591726389	1	0.891674442181891	0.995540758636439	0.913302775014113	0.593345904412085	2.43895499286302e-10	1.44584971204475e-08	0.319956870602028
chr1	37997110	37997409	299	-	utr3	FHL3	0.641589023718893	0.936834280633077	0.770815129705864	1	0.853812907219985	0.995540758636439	0.726167859583706	0.593345904412085	2.43895499286302e-10	1.44584971204475e-08	0.132821955171621
chr1	37997526	37997731	205	-	exon	FHL3	0.421488339840938	0.873117082712805	0.530360900291427	1	0.592979271217334	0.995540758636439	1.07307251458968	0.593345904412085	2.43895499286302e-10	1.44584971204475e-08	0.479726610177592
chr1	38004319	38005115	796	-	intron	FHL3	0.0278308865106148	0.51807627318624	0.0706008538694602	1	0.0220256813954647	0.766511553434288	1.27588442911288	0.593345904412085	2.43895499286302e-10	1.44584971204475e-08	0.682538524700792
chr1	38005434	38005543	109	-	utr5	FHL3	0.567455130364794	0.917858779421138	0.523249519642155	1	0.584695103439171	0.995540758636439	0.302151957474578	0.593345904412085	2.43895499286302e-10	1.44584971204475e-08	-0.291193946937507
chr1	38012712	38012839	127	+	utr5	UTP11	0.513591323093915	0.900410886054968	0.451648931867157	1	0.521769773116141	0.990235339980154	0.151260300231901	0.12731452841626	0.356802348990616	0.682099452346181	0.0239457718156404
chr1	38045101	38046194	1093	-	utr3	POU3F1	0.159538303215691	0.731852903635596	0.223986046739867	1	0.29075765856044	0.967999757250642	0.219059108602331	-0.0124287701722637	0.936200455813792	0.983332458856854	0.231487878774594
chr1	38838991	38839134	143	-	utr3	RRAGC	0.085330171072333	0.666651997255798	0.0668905235277586	1	0.116763739120502	0.928161104505296	-0.585426295727949	-0.436004266704649	0.0535570413964143	0.247690595247887	-0.149422029023301
chr1	38839205	38839305	100	-	utr3	RRAGC	0.967887092099313	0.995915153555294	0.96387305198476	1	0.966226860828576	0.995540758636439	-0.715069690824467	-0.436004266704649	0.0535570413964143	0.247690595247887	-0.279065424119818
chr1	38991272	38991394	122	+	utr5	AKIRIN1	0.185954272898793	0.75660125578719	0.213474659364253	1	0.331763332256201	0.969701341940035	0.207565490137591	-0.122132586236618	0.209223969212676	0.530778467679989	0.329698076374209
chr1	39026298	39026425	127	+	utr5	NDUFS5	0.189487724472094	0.759254611860859	0.150598167937856	1	0.258850772711272	0.967149111159583	-0.0200874780317375	-0.0124536882960898	0.916373836614727	0.976725364024172	-0.00763378973564765
chr1	39028657	39028878	221	+	utr5	NDUFS5	0.199277418560113	0.763724875198071	0.150783579120422	1	0.251305442103853	0.965519735082212	-0.0890662681125727	-0.0124536882960898	0.916373836614727	0.976725364024172	-0.0766125798164828
chr1	39105345	39105545	200	+	utr5	MACF1	0.890242109890283	0.983206570148552	0.825232281033382	1	0.764686170775222	0.995540758636439	0.18776553804684	-0.0515491156270976	0.312912768195567	0.641860132833423	0.239314653673938
chr1	39158846	39158966	120	+	intron	MACF1	0.0123573623929881	0.420218594081999	0.00606652090066469	1	0.0139089091880134	0.713382156874377	-0.219015898978974	-0.0515491156270976	0.312912768195567	0.641860132833423	-0.167466783351877
chr1	39269113	39269329	216	+	exon	MACF1	0.296237659413329	0.823895239797069	0.242032807243058	1	0.27383599261602	0.967999757250642	0.179560683116477	-0.0515491156270976	0.312912768195567	0.641860132833423	0.231109798743575
chr1	39331481	39331587	106	+	exon	MACF1	0.400708652558828	0.86738381756013	0.351125834053311	1	0.511834663395826	0.989464274030916	0.107370306846523	-0.0515491156270976	0.312912768195567	0.641860132833423	0.15891942247362
chr1	39332341	39332743	402	+	exon	MACF1	0.0676658112149689	0.642291965146298	0.0657690630682719	1	0.143912623153618	0.94152066780877	0.0812706280749416	-0.0515491156270976	0.312912768195567	0.641860132833423	0.132819743702039
chr1	39333075	39333318	243	+	exon	MACF1	0.0814625720851501	0.661594421705807	0.0681675420590799	1	0.0910826996220245	0.90802825303719	0.0190380858157731	-0.0515491156270976	0.312912768195567	0.641860132833423	0.0705872014428707
chr1	39333724	39333954	230	+	exon	MACF1	0.0419884009263346	0.575039422866623	0.0389482444702669	1	0.0404226356053486	0.826260825221462	0.0896437900014861	-0.0515491156270976	0.312912768195567	0.641860132833423	0.141192905628584
chr1	39334595	39334936	341	+	exon	MACF1	0.100406057515795	0.683627526559425	0.0795362174698404	1	0.131088695524909	0.94152066780877	0.160916628325217	-0.0515491156270976	0.312912768195567	0.641860132833423	0.212465743952315
chr1	39336182	39336373	191	+	exon	MACF1	0.297767405127716	0.825105283948663	0.253020616953051	1	0.363569431074981	0.973077506854438	0.273478800494676	-0.0515491156270976	0.312912768195567	0.641860132833423	0.325027916121773
chr1	39347071	39347244	173	+	exon	MACF1	0.194633359888265	0.762334663945123	0.164125433558458	1	0.231306543614464	0.960985595875526	-0.235753787466139	-0.0515491156270976	0.312912768195567	0.641860132833423	-0.184204671839041
chr1	39349420	39349520	100	+	exon	MACF1	0.0484143231697198	0.594239907085828	0.03572743701363	1	0.0969104764064254	0.913764465204821	-0.41201296331701	-0.0515491156270976	0.312912768195567	0.641860132833423	-0.360463847689913
chr1	39350765	39350865	100	+	exon	MACF1	0.148771015982126	0.721712507436738	0.116901377568749	1	0.287860375900068	0.967999757250642	-0.318232008909211	-0.0515491156270976	0.312912768195567	0.641860132833423	-0.266682893282114
chr1	39357452	39357859	407	+	exon	MACF1	0.214340272620565	0.773762098521746	0.186633310969895	1	0.24839341231867	0.963782098955609	-0.131898145119285	-0.0515491156270976	0.312912768195567	0.641860132833423	-0.0803490294921869
chr1	39361334	39361434	100	+	exon	MACF1	0.68472720331728	0.947237385271193	0.808272352842885	1	0.996057812394908	0.996746089072036	-0.0713022823801779	-0.0515491156270976	0.312912768195567	0.641860132833423	-0.0197531667530803
chr1	39385531	39385879	348	+	exon	MACF1	0.582076643124363	0.921750310273159	0.528328508237618	1	0.500788372195633	0.987899129240017	-0.159937538804258	-0.0515491156270976	0.312912768195567	0.641860132833423	-0.108388423177161
chr1	39387138	39387283	145	+	exon	MACF1	0.663660826393837	0.942021436950635	0.593919136635564	1	0.678387374745811	0.995540758636439	-0.0524592804297265	-0.0515491156270976	0.312912768195567	0.641860132833423	-0.000910164802628947
chr1	39387389	39387644	255	+	exon	MACF1	0.0855162365231765	0.666651997255798	0.0800577743038002	1	0.138781694453011	0.94152066780877	-0.205362689932704	-0.0515491156270976	0.312912768195567	0.641860132833423	-0.153813574305606
chr1	39387999	39388647	648	+	exon	MACF1	0.703472494934367	0.950811938247107	0.628216746486277	1	0.646653266968939	0.995540758636439	-0.150681397943981	-0.0515491156270976	0.312912768195567	0.641860132833423	-0.0991322823168837
chr1	39409094	39409396	302	+	utr5	MACF1	0.329581109262193	0.837850287261831	0.297609514964782	1	0.293215086119219	0.967999757250642	-0.232830124359259	-0.0515491156270976	0.312912768195567	0.641860132833423	-0.181281008732161
chr1	39409620	39409934	314	+	utr5	MACF1	0.016894477306578	0.451333058884628	0.00993962034405752	1	0.0174419961792582	0.746366049746654	-0.254121524886812	-0.0515491156270976	0.312912768195567	0.641860132833423	-0.202572409259714
chr1	39410070	39410472	402	+	utr5	MACF1	0.809625158507997	0.967338221996839	0.916951768242406	1	0.981803741427086	0.995540758636439	-0.109122192163949	-0.0515491156270976	0.312912768195567	0.641860132833423	-0.0575730765368516
chr1	39410842	39410993	151	+	exon	MACF1	0.350060776243375	0.846883069261624	0.336266056467112	1	0.325640033331308	0.969701341940035	-0.0364463780823571	-0.0515491156270976	0.312912768195567	0.641860132833423	0.0151027375447404
chr1	39411103	39412860	1757	+	exon	MACF1	0.0624307215572439	0.629678150241436	0.0926452024847486	1	0.102990178902186	0.919916962494179	-0.23672468330669	-0.0515491156270976	0.312912768195567	0.641860132833423	-0.185175567679592
chr1	39414225	39414430	205	+	exon	MACF1	0.722403546610671	0.954418706383153	0.650219184464757	1	0.738473194674443	0.995540758636439	0.0214113919460902	-0.0515491156270976	0.312912768195567	0.641860132833423	0.0729605075731878
chr1	39422319	39422465	146	+	exon	MACF1	0.0457760957155222	0.584926112205352	0.0287973147070809	1	0.0793402067533155	0.884498847074114	-0.451237497717027	-0.0515491156270976	0.312912768195567	0.641860132833423	-0.399688382089929
chr1	39427931	39428093	162	+	exon	MACF1	0.194546475106864	0.762334663945123	0.188806236144841	1	0.387687256907129	0.976581816084128	-0.251842212915399	-0.0515491156270976	0.312912768195567	0.641860132833423	-0.200293097288301
chr1	39429806	39429941	135	+	exon	MACF1	0.390121584312063	0.862189713264181	0.317595096045222	1	0.441028494119968	0.981410497927599	-0.409509398095828	-0.0515491156270976	0.312912768195567	0.641860132833423	-0.35796028246873
chr1	39430640	39430749	109	+	exon	MACF1	0.83593271668335	0.972518183168916	0.722076852549545	1	0.892656794395119	0.995540758636439	-0.257701233884209	-0.0515491156270976	0.312912768195567	0.641860132833423	-0.206152118257112
chr1	39437756	39437922	166	+	exon	MACF1	0.382595675876425	0.861913811543691	0.29421527737839	1	0.541418783479892	0.990614697579794	-0.350647373353643	-0.0515491156270976	0.312912768195567	0.641860132833423	-0.299098257726546
chr1	39448571	39448693	122	+	exon	MACF1	0.0427903293093268	0.576525799591786	0.0449806466157867	1	0.189155262121717	0.960985595875526	-0.451528314505405	-0.0515491156270976	0.312912768195567	0.641860132833423	-0.399979198878308
chr1	39485672	39485825	153	+	utr3	MACF1	0.540356521069238	0.909941998134628	0.448174084489425	1	0.531566485079179	0.990235339980154	-0.209759374330131	-0.0515491156270976	0.312912768195567	0.641860132833423	-0.158210258703034
chr1	39576134	39576253	119	-	utr5	PABPC4	0.836485138359347	0.97274756434959	0.879921132601406	1	0.963574122663763	0.995540758636439	0.0892051421304298	-0.0178274529097219	0.797293080764129	0.933887916987112	0.107032595040152
chr1	39625392	39625590	198	-	utr3	HEYL	0.131314244114197	0.708709242971426	0.0986893929784852	1	0.12117534958862	0.932546399350492	0.609613386391803	0.748820696225494	6.8006958736881e-05	0.00146197149301784	-0.139207309833691
chr1	39625708	39626121	413	-	utr3	HEYL	0.520005549385339	0.901907022419236	0.447815745984995	1	0.501992935083495	0.987971622027448	0.541789896736469	0.748820696225494	6.8006958736881e-05	0.00146197149301784	-0.207030799489025
chr1	39841148	39841248	100	-	utr3	TRIT1	0.301823268452849	0.825633355064971	0.265213260638225	1	0.403378801651044	0.978053643157019	-0.198128977391536	0.096764878889199	0.475214700814536	0.771293872096816	-0.294893856280735
chr1	39883390	39883514	124	-	utr5	TRIT1	0.408040360080123	0.869889010463415	0.426530385642217	1	0.292035727962823	0.967999757250642	0.250506363547568	0.096764878889199	0.475214700814536	0.771293872096816	0.153741484658369
chr1	39895983	39896234	251	-	utr3	MYCL	0.0483611405873701	0.594239907085828	0.0316318374240851	1	0.0942182300054302	0.910683588065266	0.223956549582095	0.307102218194844	0.0495691908594045	0.23621904602142	-0.0831456686127488
chr1	39896761	39896990	229	-	utr3	MYCL	0.0996848430270197	0.682078271299292	0.0717036726148513	1	0.0592362439146987	0.854070650838691	0.0459460457984384	0.307102218194844	0.0495691908594045	0.23621904602142	-0.261156172396405
chr1	39897118	39897470	352	-	utr3	MYCL	0.689467519130313	0.948156437921881	0.746931120097045	1	0.845951881051207	0.995540758636439	0.112016869061423	0.307102218194844	0.0495691908594045	0.23621904602142	-0.195085349133421
chr1	39901382	39901584	202	-	utr5	MYCL	0.875881145897052	0.981036668590481	0.940745500278172	1	0.862919444738298	0.995540758636439	0.45982253549278	0.307102218194844	0.0495691908594045	0.23621904602142	0.152720317297936
chr1	40059284	40059398	114	+	utr5	CAP1	0.70205139396942	0.950465826338295	0.729432154073622	1	0.808241133799978	0.995540758636439	0.00540692763629765	-0.115529470726488	0.135044951872232	0.422263527006522	0.120936398362785
chr1	40097143	40097254	111	-	utr5	PPT1	0.422175003831078	0.873381107989093	0.401314337599625	1	0.495283900556854	0.987184839690472	-0.0675404483198642	-0.224477710438176	0.0435861937843849	0.218363050149031	0.156937262118312
chr1	40236076	40236302	226	+	exon	RLF	0.755468465326061	0.959820078969166	0.707168424758026	1	0.864836655481641	0.995540758636439	-0.348778875533901	0.0425781929721711	0.684982764197227	0.887225384650923	-0.391357068506072
chr1	40239071	40239267	196	+	exon	RLF	0.259169585717705	0.805830084706878	0.215906441194488	1	0.222964229815677	0.960985595875526	-0.560158752642921	0.0425781929721711	0.684982764197227	0.887225384650923	-0.602736945615092
chr1	40240134	40240520	386	+	utr3	RLF	0.841612398470357	0.973979543697361	0.76637124051234	1	0.837635154801877	0.995540758636439	-0.374723560521488	0.0425781929721711	0.684982764197227	0.887225384650923	-0.417301753493659
chr1	40257627	40257852	225	-	exon	RP1-39G22.7	0.914259936683364	0.986457239569374	0.977894707552454	1	0.980228188033553	0.995540758636439	0.107399269064403	0.201581180375701	0.546254784489916	0.814338275062185	-0.0941819113112981
chr1	40258204	40258313	109	+	utr5	ZMPSTE24	0.740798867638522	0.956932675498456	0.781646040923364	1	0.986191495248119	0.995540758636439	-0.00541501556335776	-0.168012582685679	0.251918941300748	0.581666283040206	0.162597567122321
chr1	40292523	40292693	170	+	utr3	ZMPSTE24	0.725759146975834	0.955031735875624	0.639876111045528	1	0.600147851616818	0.995540758636439	-0.527221621637554	-0.168012582685679	0.251918941300748	0.581666283040206	-0.359209038951875
chr1	40300644	40300853	209	-	utr3	COL9A2	0.944760212089722	0.992447686207662	0.876980456331648	1	0.757548498736832	0.995540758636439	1.10413109118966	1.04027122691343	4.86887544590516e-33	1.23030396423716e-30	0.0638598642762331
chr1	40300933	40301179	246	-	utr3	COL9A2	0.0542411133659688	0.604534273911341	0.0699749563945041	1	0.111996859998753	0.921229053000522	1.06759200213221	1.04027122691343	4.86887544590516e-33	1.23030396423716e-30	0.0273207752187787
chr1	40317179	40317300	121	-	utr5	COL9A2	0.21212850773922	0.773074141184948	0.22216262008503	1	0.357493348982892	0.971399702698562	1.30404052492818	1.04027122691343	4.86887544590516e-33	1.23030396423716e-30	0.26376929801475
chr1	40462574	40462706	132	+	utr3	ZFP69B	0.0209539483195356	0.482587659145899	0.0147611686585206	1	0.0596059834704981	0.854070650838691	0.020726200384771	0.478196874201162	0.0165685648449082	0.11497890090622	-0.457470673816391
chr1	40463029	40463230	201	+	utr3	ZFP69B	0.982979693228769	0.997340818134305	0.962603816253812	1	0.980029053429766	0.995540758636439	0.11416710532392	0.478196874201162	0.0165685648449082	0.11497890090622	-0.364029768877242
chr1	40514719	40514987	268	-	exon	RP11-656D10.5	0.48746763539706	0.890976479842288	0.437724101959152	1	0.537324129125241	0.990614697579794	-0.374944641647146	NA	NA	NA	NA
chr1	40515364	40515585	221	+	exon	EXO5	0.241646927719717	0.793352095007259	0.200557156201371	1	0.345662228649367	0.971212017683157	-0.250396356625596	0.238172492204048	0.300836519861456	0.632689372555069	-0.488568848829644
chr1	40546891	40547008	117	+	exon	ZNF684	0.325810255332862	0.83531906048614	0.257092148789483	1	0.422032861003534	0.979944054264793	-0.336153288239137	0.440157011462918	0.191935442503398	0.507717216724182	-0.776310299702055
chr1	40626576	40626709	133	-	exon	RIMS3	0.437914115037708	0.879330626152443	0.469330113793824	1	0.61288650281902	0.995540758636439	-0.0114614560359048	-0.433788860281159	0.000436819816000686	0.00699309904943568	0.422327404245255
chr1	40691677	40691824	147	+	utr5	NFYC	0.812845022330718	0.967850483618623	0.771624034634574	1	0.750739231864862	0.995540758636439	-0.0557506696573498	-0.174399961255965	0.0744310079330788	0.302680109709754	0.118649291598615
chr1	40691929	40692083	154	+	utr5	NFYC	0.523861424540835	0.9029321044541	0.56955110002176	1	0.370112541993427	0.973899173935034	0.364418419632735	-0.174399961255965	0.0744310079330788	0.302680109709754	0.5388183808887
chr1	40770793	40770947	154	+	utr3	NFYC	0.617042474607782	0.931537338223743	0.548067720968835	1	0.528351102134232	0.990235339980154	-0.176107163738386	-0.174399961255965	0.0744310079330788	0.302680109709754	-0.00170720248242121
chr1	40861339	40861459	120	-	utr3	CITED4	0.027640239871203	0.516706686126817	0.0181609953561478	1	0.0659207991185026	0.862186486274945	-0.453621118886916	-0.236000462019995	0.549931804874067	0.816730948030953	-0.217620656866921
chr1	40979685	40979808	123	+	utr5	CTPS1	0.795660476199766	0.964735421970202	0.73606073233939	1	0.859912072232107	0.995540758636439	0.168767362258486	0.025777652998124	0.72820702618114	0.906560391114411	0.142989709260362
chr1	41011943	41012096	153	+	utr3	CTPS1	0.789542885555059	0.964735421970202	0.735456069281712	1	0.843645118201408	0.995540758636439	-0.263725593421254	0.025777652998124	0.72820702618114	0.906560391114411	-0.289503246419378
chr1	41510370	41510898	528	-	utr3	HIVEP3	0.955272787547489	0.994046931751135	0.956718947369134	1	0.977697252757641	0.995540758636439	1.62626038633962	1.23542168000954	2.74116253109342e-51	1.06562693396257e-48	0.390838706330075
chr1	41511131	41511275	144	-	exon	HIVEP3	0.601715794530884	0.927478948491222	0.534537715197267	1	0.566608977815099	0.993598883832347	1.32394372463918	1.23542168000954	2.74116253109342e-51	1.06562693396257e-48	0.088522044629644
chr1	41513021	41513330	309	-	exon	HIVEP3	0.254738641127303	0.804292916217646	0.279796512171801	1	0.246316406330761	0.963320297653203	1.820916534445	1.23542168000954	2.74116253109342e-51	1.06562693396257e-48	0.585494854435465
chr1	41513504	41513767	263	-	exon	HIVEP3	0.0453998736614886	0.583678793496528	0.0408939902130731	1	0.0133254546386593	0.702392220263972	1.69056757251934	1.23542168000954	2.74116253109342e-51	1.06562693396257e-48	0.455145892509805
chr1	41579955	41580135	180	-	exon	HIVEP3	0.304543906470613	0.825633355064971	0.264072333173228	1	0.309961974852827	0.968623413488659	1.27171200322089	1.23542168000954	2.74116253109342e-51	1.06562693396257e-48	0.0362903232113525
chr1	41580329	41580543	214	-	exon	HIVEP3	0.642629093218306	0.937063056632735	0.576644473555105	1	0.596657790946698	0.995540758636439	1.38685939938358	1.23542168000954	2.74116253109342e-51	1.06562693396257e-48	0.151437719374045
chr1	41581234	41581524	290	-	exon	HIVEP3	0.70691149307531	0.951397995250821	0.641087821282012	1	0.606445354263311	0.995540758636439	1.2249280260855	1.23542168000954	2.74116253109342e-51	1.06562693396257e-48	-0.0104936539240401
chr1	41581749	41581958	209	-	exon	HIVEP3	0.791595890103837	0.964735421970202	0.718589931166607	1	0.723669091605989	0.995540758636439	1.13086991790159	1.23542168000954	2.74116253109342e-51	1.06562693396257e-48	-0.104551762107949
chr1	41582091	41582341	250	-	exon	HIVEP3	0.105037174670719	0.688869270216599	0.112244664371831	1	0.0515178652056592	0.852753877160716	1.48427807763806	1.23542168000954	2.74116253109342e-51	1.06562693396257e-48	0.248856397628516
chr1	41584817	41585265	448	-	utr5	HIVEP3	0.851303085852458	0.97608527260722	0.966304107619892	1	0.932944963618469	0.995540758636439	1.25583024965485	1.23542168000954	2.74116253109342e-51	1.06562693396257e-48	0.0204085696453085
chr1	42179643	42179754	111	-	utr3	FOXJ3	0.273632856138785	0.809916189654438	0.230917521409539	1	0.337771787544029	0.9698147111011	-0.50888504493195	0.0845700685367227	0.358906130152388	0.683944892631082	-0.593455113468673
chr1	42278432	42278668	236	-	exon	FOXJ3	0.598200641694731	0.926716937834963	0.545933338610849	1	0.652516383773585	0.995540758636439	0.0814838464533889	0.0845700685367227	0.358906130152388	0.683944892631082	-0.00308622208333383
chr1	42682411	42682672	261	+	utr5	YBX1	0.178108314239368	0.75176182008799	0.245694609380872	1	0.241595624018017	0.960985595875526	-0.0234766765278689	-0.206906630330731	0.00332272431592604	0.0355015179949497	0.183429953802862
chr1	42700747	42700875	128	+	exon	YBX1	0.606691510685146	0.92948008668751	0.654040157053191	1	0.780574106087294	0.995540758636439	-0.0895355348576792	-0.206906630330731	0.00332272431592604	0.0355015179949497	0.117371095473052
chr1	42731628	42731761	133	-	utr3*	CLDN19	0.625892430840487	0.933590878630007	0.552734014115908	1	0.654301228685344	0.995540758636439	-0.46803019506411	-0.567599286774324	1.76901443326963e-07	6.83759594044849e-06	0.0995690917102132
chr1	42746428	42746781	353	-	utr3	P3H1	0.835197238979478	0.972518183168916	0.718911177073462	1	0.661646724315621	0.995540758636439	-0.362762805705619	-0.298014672276808	0.000352311644487345	0.00585689135963131	-0.0647481334288108
chr1	42766852	42767015	163	-	utr5	P3H1	0.402618250604857	0.868097741343717	0.474904386173392	1	0.482000496245502	0.983735084064047	-0.217020856357101	-0.298014672276808	0.000352311644487345	0.00585689135963131	0.0809938159197077
chr1	42775242	42775461	219	+	utr3	RP5-994D16.12	0.784640369638999	0.964614232679956	0.842748095870133	1	0.861668220320326	0.995540758636439	-0.197729371281138	0.568995500069202	0.817527812389919	NA	-0.76672487135034
chr1	42850945	42851207	262	+	utr5	ZNF691	0.418781006257633	0.872162822708411	0.360252032451543	1	0.380945865019833	0.976225542100458	-0.221642372191322	-0.0370373628178541	0.830208162451599	0.946888851498481	-0.184605009373468
chr1	42851570	42851854	284	+	utr3	ZNF691	0.678064287203121	0.945238295103899	0.59245233823255	1	0.741919353132014	0.995540758636439	-0.272552467991621	-0.0370373628178541	0.830208162451599	0.946888851498481	-0.235515105173767
chr1	42852027	42852158	131	+	utr3	ZNF691	0.0138907212036158	0.436211168409464	0.00782786505493044	1	0.0428005014529479	0.826260825221462	-0.957525397854169	-0.0370373628178541	0.830208162451599	0.946888851498481	-0.920488035036314
chr1	42926386	42926747	361	-	utr3	SLC2A1	0.417382101659542	0.871766558231303	0.33136588986961	1	0.157227886483569	0.94625751417451	-0.478280149181368	-0.33972801963442	8.24441157150494e-06	0.000226749360432616	-0.138552129546948
chr1	42926864	42927204	340	-	utr3	SLC2A1	0.568264250947453	0.918181860056105	0.612998211728748	1	0.656040469535591	0.995540758636439	-0.212742910373621	-0.33972801963442	8.24441157150494e-06	0.000226749360432616	0.126985109260799
chr1	42958705	42958936	231	-	utr5	SLC2A1	0.554849170210332	0.914347789256277	0.65772793634113	1	0.712610670721536	0.995540758636439	-0.181117982113087	-0.33972801963442	8.24441157150494e-06	0.000226749360432616	0.158610037521333
chr1	43172169	43172317	148	+	utr5	CFAP57	0.631140125922844	0.934626198242353	0.672631462870997	1	0.752094688110577	0.995540758636439	-0.0479619519631619	0.686167042847646	0.233647928859287	0.559288677547719	-0.734128994810808
chr1	43358984	43359252	268	+	utr5	CDC20	0.123115551018328	0.703164965666236	0.167682993514368	1	0.313537920509782	0.968623413488659	-0.0132174490162107	-0.36974164827335	1.27685343707797e-05	0.000335651394415228	0.35652419925714
chr1	43363737	43363905	168	-	utr3	ELOVL1	0.222105966246088	0.779505695812339	0.186702853620429	1	0.262301312157692	0.967149111159583	-0.241300018964101	-0.361875051319613	0.00588792288843431	0.0547718747371026	0.120575032355512
chr1	43450390	43450704	314	+	utr3	SZT2	0.483656699502628	0.8901814568732	0.589208109833129	1	0.627389208839781	0.995540758636439	-0.12972690826713	-0.204033637069489	0.00626105477918628	0.0570379550974541	0.0743067288023589
chr1	43450811	43451206	395	+	utr3	SZT2	0.151816166034844	0.724867322998251	0.129338875745009	1	0.218286208042937	0.960985595875526	-0.213172213999121	-0.204033637069489	0.00626105477918628	0.0570379550974541	-0.00913857692963166
chr1	43451488	43451654	166	+	utr3	SZT2	0.389720986322208	0.862011315185019	0.33193704662905	1	0.387959055972155	0.976581816084128	0.0570441181271312	-0.204033637069489	0.00626105477918628	0.0570379550974541	0.26107775519662
chr1	43530879	43531059	180	+	utr5	PTPRF	0.374694836512551	0.857875980099009	0.429163406477262	1	0.401839669440592	0.978053643157019	0.141885092804468	-0.139255574025755	0.0298714238765208	0.170675758525684	0.281140666830224
chr1	43590920	43591441	521	+	exon	PTPRF	0.523495053047192	0.902687922843683	0.701324579032431	1	0.82190133686886	0.995540758636439	-0.098490600366846	-0.139255574025755	0.0298714238765208	0.170675758525684	0.0407649736589095
chr1	43603548	43604092	544	+	exon	PTPRF	0.238588362119532	0.791791887230526	0.25882236180925	1	0.329474104756465	0.969701341940035	0.107900020574231	-0.139255574025755	0.0298714238765208	0.170675758525684	0.247155594599986
chr1	43622117	43622251	134	+	utr3	PTPRF	0.855053410256128	0.976591771027291	0.956944157377089	1	0.995099747493721	0.996273309619679	-0.141424263245282	-0.139255574025755	0.0298714238765208	0.170675758525684	-0.00216868921952676
chr1	43623234	43623367	133	+	utr3	PTPRF	0.437104033683047	0.878956498977268	0.396524212369233	1	0.455270542614199	0.982067558056407	-0.230976439814366	-0.139255574025755	0.0298714238765208	0.170675758525684	-0.0917208657886102
chr1	43650486	43650621	135	+	exon	KDM4A	0.270382599186596	0.808719711282446	0.286321481812167	1	0.410535959267578	0.979053989580075	-0.00384101034790212	-0.200227934517669	0.00422687956605703	0.042996602944609	0.196386924169767
chr1	43662855	43662998	143	+	exon	KDM4A	0.841167028439951	0.973923011124502	0.768754649866944	1	0.893776799524839	0.995540758636439	-0.320542367786983	-0.200227934517669	0.00422687956605703	0.042996602944609	-0.120314433269314
chr1	43692528	43692670	142	+	intron	KDM4A	0.781920966616667	0.964312524774683	0.798108266283077	1	0.816253221553021	0.995540758636439	-0.389423517917563	-0.200227934517669	0.00422687956605703	0.042996602944609	-0.189195583399895
chr1	43704351	43704774	423	+	utr3	KDM4A	0.611987146749249	0.930600117572895	0.700965590047728	1	0.587222406050373	0.995540758636439	-0.250169920666193	-0.200227934517669	0.00422687956605703	0.042996602944609	-0.0499419861485245
chr1	43930892	43931079	187	+	utr3	ST3GAL3	0.347416258374559	0.845812029616806	0.298118096709259	1	0.489963354501774	0.986135368253692	-0.174718920562546	-0.270317656791488	0.164528080407238	0.469632186590273	0.095598736228942
chr1	43936695	43937188	493	+	utr3	ARTN	0.788360384686483	0.964735421970202	0.865766032088068	1	0.848620519624915	0.995540758636439	0.22108941130614	0.202531088302468	0.375619181904848	0.697044151525663	0.0185583230036716
chr1	43946950	43947344	394	+	utr5	IPO13	0.0370945772153398	0.560287417816973	0.0597786041268101	1	0.115329553181567	0.924420891101595	0.0176543978228325	-0.292753568667666	0.00245449618800427	0.0281438686559877	0.310407966490498
chr1	43949533	43949864	331	+	exon	IPO13	0.1759584491887	0.749363872644316	0.22847488561244	1	0.284100692333513	0.967999757250642	-0.325149866860318	-0.292753568667666	0.00245449618800427	0.0281438686559877	-0.032396298192652
chr1	43950011	43950267	256	+	exon	IPO13	0.624756396138749	0.933590878630007	0.646345836024707	1	0.771662880281206	0.995540758636439	-0.214567626944041	-0.292753568667666	0.00245449618800427	0.0281438686559877	0.0781859417236244
chr1	43969994	43970167	173	+	utr5	DPH2	0.150157918217592	0.723409541266099	0.167582259447158	1	0.258108057572265	0.967149111159583	0.328290213114317	0.101169020915273	0.362327595893242	0.68696795638547	0.227121192199044
chr1	43972449	43972617	168	+	utr3	DPH2	0.215331232912406	0.774645712734924	0.189801587985311	1	0.224702403889622	0.960985595875526	0.0873218938601104	0.101169020915273	0.362327595893242	0.68696795638547	-0.0138471270551626
chr1	43974945	43975052	107	+	utr5	ATP6V0B	0.275826945625926	0.810793511004247	0.301876315378164	1	0.313901990305825	0.968623413488659	-0.116285686385426	-0.14588432723057	0.176860932370649	0.488306938866361	0.0295986408451432
chr1	43990312	43990650	338	+	utr3	B4GALT2	0.565837961645584	0.917550431795694	0.481050135710959	1	0.504047876287246	0.987972881023028	-0.162200111137384	-0.103282561981426	0.299527614713836	0.631184273057458	-0.0589175491559573
chr1	43997487	43997739	252	-	utr3	SLC6A9	0.546500338715614	0.911821519326269	0.611911118746064	1	0.728412030247788	0.995540758636439	0.298078166992247	-0.141972852078015	0.104897214774073	0.368461719662533	0.440051019070263
chr1	43998216	43998388	172	-	intron	SLC6A9	0.671831495801372	0.944307571741823	0.597272981849782	1	0.522673518471745	0.990235339980154	0.429400019141539	-0.141972852078015	0.104897214774073	0.368461719662533	0.571372871219554
chr1	44031396	44031573	177	-	utr5	SLC6A9	0.288041763083049	0.815003523822656	0.312242199327498	1	0.39754442878752	0.978053643157019	0.17896016238911	-0.141972852078015	0.104897214774073	0.368461719662533	0.320933014467126
chr1	44405214	44405355	141	+	utr5	RNF220	0.695892643899371	0.949610735661374	0.615171306922261	1	0.712675911056756	0.995540758636439	-0.0027951480891243	-0.0503548439849511	0.505468241668406	0.789204667632704	0.0475596958958268
chr1	44406860	44406975	115	+	intron	RNF220	0.258812959623188	0.805830084706878	0.215085027916586	1	0.361243327861411	0.972370290356635	-0.514637131235042	-0.0503548439849511	0.505468241668406	0.789204667632704	-0.46428228725009
chr1	44411998	44412742	744	+	utr5	RNF220	0.949856672690214	0.993539144833762	0.911781674819559	1	0.867907547262702	0.995540758636439	-0.0496880815563121	-0.0503548439849511	0.505468241668406	0.789204667632704	0.000666762428638917
chr1	44429496	44429658	162	+	intron	RNF220	0.854394917268858	0.976519328868635	0.919673048460356	1	0.852424939693741	0.995540758636439	-0.272073198787397	-0.0503548439849511	0.505468241668406	0.789204667632704	-0.221718354802446
chr1	44455268	44455375	107	+	intron	RNF220	0.804449523134041	0.966243084861608	0.756987397700518	1	0.835709634497966	0.995540758636439	0.275804279891433	-0.0503548439849511	0.505468241668406	0.789204667632704	0.326159123876384
chr1	44631952	44632355	403	+	utr5	RNF220	0.623946765633195	0.933550250373094	0.683284566372477	1	0.655444557784353	0.995540758636439	0.0725893475322493	-0.0503548439849511	0.505468241668406	0.789204667632704	0.1229441915172
chr1	44739834	44739957	123	+	utr5	KIF2C	0.790084206795947	0.964735421970202	0.862557254879789	1	0.930652968987489	0.995540758636439	-0.139411092210663	-0.280660180549695	0.00107647125772822	0.0146834456646262	0.141249088339032
chr1	44805896	44806012	116	+	utr3	PLK3	0.581583069359262	0.921715793745725	0.580390181764635	1	0.606848249867372	0.995540758636439	1.38643294135827	0.890245174136827	2.95641886868533e-10	1.73198657076551e-08	0.496187767221439
chr1	44986512	44986615	103	-	utr5	EIF2B3	0.173854826314398	0.746681333369499	0.139773402470581	1	0.217575527225107	0.960985595875526	-0.0197611014170376	0.0125615744767865	0.938716529799774	0.983985203520997	-0.0323226758938241
chr1	45002346	45002472	126	-	utr3*	HECTD3	0.294481748138874	0.822630670569097	0.245150378821225	1	0.445820998580067	0.981486746262908	-0.240236885759831	-0.089489612966501	0.288976971881116	0.620279351131306	-0.15074727279333
chr1	45012806	45012982	176	+	exon	UROD	0.536624358496867	0.908589532630926	0.585054631633471	1	0.663767608347655	0.995540758636439	0.0572156063148434	0.0590979004292857	0.559835994812982	0.821924537955986	-0.00188229411444224
chr1	45326895	45327229	334	+	utr5	HPDL	0.581618722092017	0.921715793745725	0.663043019954375	1	0.808644687867937	0.995540758636439	0.0591503588390715	-0.0901813710317701	0.529835018447286	0.804341761633515	0.149331729870842
chr1	45327662	45327950	288	+	exon	HPDL	0.0516744095286014	0.599783548047423	0.0708982911856868	1	0.10248914664118	0.919916962494179	0.107284783355963	-0.0901813710317701	0.529835018447286	0.804341761633515	0.197466154387733
chr1	45328104	45328414	310	+	utr3	HPDL	0.894445431738682	0.983335634945729	0.808471253271274	1	0.835913594301252	0.995540758636439	0.0791800159141774	-0.0901813710317701	0.529835018447286	0.804341761633515	0.169361386945947
chr1	45340178	45340318	140	-	utr5	MUTYH	0.402090884615527	0.867610445639912	0.46732098013396	1	0.560834992322287	0.992654015086788	0.209791785965638	-0.0964358691014044	0.380872595728066	0.701087190187839	0.306227655067043
chr1	45343112	45343511	399	+	exon	TOE1	0.760122834239328	0.960985117539913	0.667332704994803	1	0.665243160962733	0.995540758636439	-0.0238926606626685	0.0077362805025505	0.959316718682034	0.98961969116949	-0.031628941165219
chr1	45550832	45551065	233	+	utr5	AKR1A1	0.953263668367911	0.993851481374915	0.871653341563487	1	0.888741174274857	0.995540758636439	0.11526075126243	-0.170597355560254	0.0496687348336699	0.236470436802317	0.285858106822684
chr1	45583555	45583684	129	+	utr5*	NASP	0.257163472711348	0.805830084706878	0.218602696795997	1	0.451738110593638	0.982067558056407	0.105610901405246	-0.13842390678763	0.0359450507161405	0.192875163001944	0.244034808192876
chr1	45584023	45584164	141	+	utr5	NASP	0.139383155765735	0.714373469077368	0.188777919508222	1	0.298558573397566	0.967999757250642	0.0589722373038573	-0.13842390678763	0.0359450507161405	0.192875163001944	0.197396144091487
chr1	45606416	45606543	127	+	utr3	NASP	0.589650346216524	0.923827452250858	0.468564098096758	1	0.373548930760751	0.975633439078844	-0.318009300481979	-0.13842390678763	0.0359450507161405	0.192875163001944	-0.179585393694349
chr1	45607270	45607847	577	+	utr3	NASP	0.332534616556271	0.839778670593435	0.266794685091638	1	0.288276931497325	0.967999757250642	-0.201954287220424	-0.13842390678763	0.0359450507161405	0.192875163001944	-0.0635303804327939
chr1	45608017	45608346	329	+	utr3	NASP	0.46792642598934	0.888304338834071	0.370993277078825	1	0.534837173601615	0.990235339980154	-0.228185099299421	-0.13842390678763	0.0359450507161405	0.192875163001944	-0.089761192511791
chr1	45615269	45615389	120	+	utr3	NASP	0.378287683078754	0.85957016681116	0.276859931820942	1	0.476912087994187	0.983377414697157	-0.40648217467166	-0.13842390678763	0.0359450507161405	0.192875163001944	-0.26805826788403
chr1	45617404	45617532	128	+	exon	NASP	0.565009785983252	0.917550431795694	0.433835622143435	1	0.504267518808937	0.987972881023028	-0.215550289254809	-0.13842390678763	0.0359450507161405	0.192875163001944	-0.0771263824671793
chr1	45618636	45618765	129	+	utr3	NASP	0.524521574765414	0.903536453727432	0.455537997414702	1	0.528467438613567	0.990235339980154	-0.233298537589832	-0.13842390678763	0.0359450507161405	0.192875163001944	-0.0948746308022017
chr1	45686424	45686542	118	-	utr5	GPBP1L1	0.170266248543747	0.741717152833434	0.212550585299075	1	0.277972272261445	0.967999757250642	0.173458114174671	0.101799478277804	0.263075971403153	0.59327094621985	0.0716586358968671
chr1	46034761	46035056	295	+	utr3	MAST2	0.630842446832494	0.934626198242353	0.723988145031626	1	0.82625202536079	0.995540758636439	0.105128444790499	0.114143588504157	0.125147717721705	0.404842553007564	-0.00901514371365843
chr1	46035177	46035301	124	+	utr3	MAST2	0.859353343766724	0.977941881478706	0.801433763541222	1	0.915864354543263	0.995540758636439	0.0784158175765477	0.114143588504157	0.125147717721705	0.404842553007564	-0.0357277709276093
chr1	46035697	46036041	344	+	utr3	MAST2	0.712446563908996	0.952696664651788	0.635274640793253	1	0.688530544027296	0.995540758636439	0.056048195746054	0.114143588504157	0.125147717721705	0.404842553007564	-0.058095392758103
chr1	46043458	46043609	151	-	utr3	PIK3R3	0.102649174143526	0.684670923973685	0.0701387809218856	1	0.168513067555851	0.953302386650637	-0.880196047775226	-0.485774820689315	0.000665427890964865	0.00993473029235948	-0.394421227085911
chr1	46188761	46188870	109	-	utr3	POMGNT1	0.362835142645183	0.853506970633681	0.317863221880298	1	0.316367568990996	0.968623413488659	-0.201133548714383	-0.0525642611891273	0.541495832905314	0.811653967053459	-0.148569287525256
chr1	46219855	46220114	259	-	utr5	POMGNT1	0.909894303979567	0.985877878411081	0.826515289681564	1	0.741867458366066	0.995540758636439	0.257959942407826	-0.0525642611891273	0.541495832905314	0.811653967053459	0.310524203596953
chr1	46278663	46278868	205	-	utr3	LRRC41	0.376700837379337	0.858872212500188	0.467890672538874	1	0.521977085814613	0.990235339980154	0.0666301787646151	0.0226803115579766	0.796220878930527	0.93370322352308	0.0439498672066385
chr1	46285533	46285935	402	-	exon	LRRC41	0.9316013496301	0.99058586973711	0.820676171513095	1	0.89002049789271	0.995540758636439	-0.136718572051785	0.0226803115579766	0.796220878930527	0.93370322352308	-0.159398883609762
chr1	46286102	46286344	242	-	exon	LRRC41	0.0175175190437372	0.454591889261453	0.034423626542133	1	0.102942557986417	0.919916962494179	0.329510432562329	0.0226803115579766	0.796220878930527	0.93370322352308	0.306830121004352
chr1	46286422	46286552	130	-	exon	LRRC41	0.476776844844249	0.889380890200591	0.44142339804759	1	0.369742691153229	0.973394761870982	0.0436554146341991	0.0226803115579766	0.796220878930527	0.93370322352308	0.0209751030762225
chr1	46301775	46301952	177	-	intron	LRRC41	0.498964765748786	0.896871976664088	0.357483910385952	1	0.17261816806918	0.953595392985036	1.05810001236111	0.0226803115579766	0.796220878930527	0.93370322352308	1.03541970080313
chr1	46302286	46302555	269	-	intron	LRRC41	0.0452726064948539	0.583678793496528	0.058177607652519	1	0.092277972222473	0.910057094832989	0.650057456718168	0.0226803115579766	0.796220878930527	0.93370322352308	0.627377145160191
chr1	46303661	46303802	141	+	utr5	UQCRH	0.961331670132966	0.994802085144343	0.955915768122043	1	0.986853256135581	0.995540758636439	-0.250725081707661	0.0259832391239209	0.844188025872963	0.951506046446721	-0.276708320831581
chr1	46361687	46361839	152	+	utr3	NSUN4	0.31075007979025	0.82896086199193	0.265102842924056	1	0.341470208631052	0.970521249860065	-0.272481110686401	0.276903454982276	0.0247021970123321	0.151842492768745	-0.549384565668677
chr1	46489833	46489946	113	+	intergenic	NA	0.572486314692865	0.91923272268875	0.613633644615173	1	0.743854539872324	0.995540758636439	0.939609651162195	NA	NA	NA	NA
chr1	46489993	46490240	247	+	intergenic	NA	0.657680510356688	0.940066672816701	0.73621875443247	1	0.630945763428583	0.995540758636439	1.08094219686639	NA	NA	NA	NA
chr1	46511095	46511395	300	+	exon	DMBX1	0.898126926134964	0.983721084763414	0.987883073528036	1	0.989380906186573	0.995540758636439	1.02949492618175	0.94558338947591	2.1755881498661e-13	1.79508222243033e-11	0.0839115367058376
chr1	46512346	46512542	196	+	utr3	DMBX1	0.00461784256670735	0.323906792000954	0.00806486373338588	1	0.00465731490634751	0.512393216312922	1.51661003843998	0.94558338947591	2.1755881498661e-13	1.79508222243033e-11	0.571026648964074
chr1	46609547	46609691	144	-	utr3	MOB3C	0.221089822791616	0.778726324916805	0.22448794119386	1	0.252434405662133	0.966377874694378	-0.0152022531616105	-0.483433826746474	0.000990323981105359	0.0137025320178267	0.468231573584863
chr1	46613011	46613115	104	-	exon	MOB3C	0.169458833367566	0.741663245769302	0.176495094368167	1	0.31069831698533	0.968623413488659	-0.418556959292441	-0.483433826746474	0.000990323981105359	0.0137025320178267	0.0648768674540323
chr1	46616731	46616832	101	-	utr5	MKNK1	0.0890496634967523	0.668739635437308	0.081356007264296	1	0.200688709743117	0.960985595875526	0.0951870359078405	-0.0486448604257526	0.708350789280835	0.898551154951812	0.143831896333593
chr1	46635707	46635896	189	-	utr3	ATPAF1	0.816457336944165	0.968779296935971	0.863382820689131	1	0.875546604373896	0.995540758636439	-0.316412078999885	-0.184756385678784	0.115209971002929	0.387129249305885	-0.131655693321101
chr1	46718600	46718844	244	-	utr5	EFCAB14	0.676143241475523	0.944706305632181	0.737458563352103	1	0.893075456627898	0.995540758636439	0.109989697585543	0.0372263593398955	0.720224695339773	0.903844584645134	0.0727633382456477
chr1	47251263	47251760	497	-	exon	STIL	0.0264424942537464	0.512955951807404	0.0220240419862402	1	0.0314829836054618	0.797194649968093	-0.71174934714407	-0.236670932106023	0.0272738383003937	0.161302759217551	-0.475078415038047
chr1	47280251	47280531	280	-	exon	STIL	0.488923647756622	0.891359911737143	0.557326553057955	1	0.592363731870098	0.995540758636439	-0.433945425639065	-0.236670932106023	0.0272738383003937	0.161302759217551	-0.197274493533042
chr1	47280637	47281054	417	-	exon	STIL	0.454946729568139	0.884399546131266	0.399700209631742	1	0.380148424424428	0.975695794506358	-0.45317517998012	-0.236670932106023	0.0272738383003937	0.161302759217551	-0.216504247874097
chr1	47937071	47937324	253	-	intron	TRABD2B	0.16449766337818	0.737423975304223	0.15425536386653	1	0.31749206015631	0.968623413488659	0.700143134244797	0.132246388681908	0.345436291805494	0.67228713250677	0.567896745562889
chr1	47994117	47994532	415	-	exon	TRABD2B	0.623199359254766	0.933483982971916	0.731390097957695	1	0.706584048050243	0.995540758636439	0.534524456319058	0.132246388681908	0.345436291805494	0.67228713250677	0.40227806763715
chr1	51271123	51271314	191	+	exon	RNF11	0.0670946434922052	0.640631389958586	0.050423047936275	1	0.139953158404486	0.94152066780877	-0.0528701496465126	-0.064352839205438	0.707907471722784	0.89832702704809	0.0114826895589255
chr1	51729851	51729951	100	+	utr5	OSBPL9	0.400120579981068	0.867239077307324	0.433040463564492	1	0.575718761680949	0.994097055981024	-0.314606099330449	-0.11563013404498	0.265721204913814	0.596507957505024	-0.198975965285469
chr1	51840266	51840557	291	-	utr5	NRDC	0.439331978126819	0.879541125364541	0.35903389166036	1	0.43261265853914	0.979944054264793	-0.285422373040682	-0.111708847049231	0.0995375891539792	0.357542697522688	-0.173713525991451
chr1	51878291	51878779	488	-	utr5	NRDC	0.302639292257727	0.825633355064971	0.436716165364498	1	0.420237839252622	0.979944054264793	0.0997074924604591	-0.111708847049231	0.0995375891539792	0.357542697522688	0.21141633950969
chr1	51919879	51920018	139	-	utr3	RAB3B	0.4517808074967	0.883146194594959	0.389994890486828	1	0.439362158549761	0.981410497927599	0.178172670245016	0.0928705523902833	0.255854522453193	0.585808038440513	0.0853021178547331
chr1	51990592	51990724	132	-	utr5	RAB3B	0.259866130903212	0.805830084706878	0.299537545670977	1	0.341353899414468	0.970502086930236	0.193209512120787	0.0928705523902833	0.255854522453193	0.585808038440513	0.100338959730503
chr1	52032298	52032641	343	-	utr3	KTI12	0.622671397969606	0.933483982971916	0.556867001115976	1	0.65640581710588	0.995540758636439	-0.113570691723937	-0.204085778259133	0.371888200216154	0.694263609667733	0.0905150865351958
chr1	52032738	52032862	124	-	exon	KTI12	0.488397520646893	0.891060983331097	0.440177297666207	1	0.579902734119878	0.995169873084501	-0.246308942219452	-0.204085778259133	0.371888200216154	0.694263609667733	-0.0422231639603189
chr1	52055082	52055215	133	-	utr5	TXNDC12	0.897148531042431	0.983721084763414	0.935197690503503	1	0.987261749823183	0.995540758636439	0.115688524496366	-0.23598886005564	0.102527612696464	0.363358290788748	0.351677384552006
chr1	52237622	52237867	245	+	exon	ZFYVE9	0.0743490392978659	0.648251589070093	0.0599395173910955	1	0.119484616131403	0.929361752029051	-0.186877289034891	0.0933851887267322	0.391539306509963	0.710281941227987	-0.280262477761623
chr1	52238488	52238816	328	+	exon	ZFYVE9	0.210111961547391	0.771859236843889	0.185011327086689	1	0.287879897163246	0.967999757250642	-0.323302434042731	0.0933851887267322	0.391539306509963	0.710281941227987	-0.416687622769463
chr1	52238931	52239032	101	+	exon	ZFYVE9	0.548561613055395	0.912023916977472	0.498595348063376	1	0.611868108409571	0.995540758636439	-0.0162981911695637	0.0933851887267322	0.391539306509963	0.710281941227987	-0.109683379896296
chr1	52352704	52352921	217	-	utr3	CC2D1B	0.546585039116209	0.911827618129191	0.630481923328	1	0.622033373644653	0.995540758636439	-0.308525633690254	-0.230083085762248	0.00985890930053508	0.0789924104281873	-0.0784425479280065
chr1	52393434	52393745	311	-	exon	ORC1	0.0408398467811707	0.572296132472783	0.031576946676842	1	0.0127875137770213	0.694475832183671	-0.274811819604906	-0.0340022537073751	0.666143469059675	0.87861253992082	-0.240809565897531
chr1	52396109	52396279	170	-	exon	ORC1	0.691313572797921	0.948475112972572	0.621566545612324	1	0.739118351710807	0.995540758636439	-0.197821956462002	-0.0340022537073751	0.666143469059675	0.87861253992082	-0.163819702754627
chr1	52404296	52404424	128	-	utr5	ORC1	0.414386766514559	0.871400472221496	0.523662122985477	1	0.621988779410582	0.995540758636439	-0.0140782923995854	-0.0340022537073751	0.666143469059675	0.87861253992082	0.0199239613077897
chr1	52404574	52404679	105	+	utr5	PRPF38A	0.411300116848414	0.871400472221496	0.411002868792904	1	0.499874542004738	0.98728007158678	0.0824088518344173	0.123438713952927	0.277997633567493	0.608597591646833	-0.0410298621185095
chr1	52416592	52416693	101	+	utr3	PRPF38A	0.0639122147500972	0.633443813994975	0.0440455882447584	1	0.106914646216327	0.920543429858862	-0.0527015248368742	0.123438713952927	0.277997633567493	0.608597591646833	-0.176140238789801
chr1	52417765	52417985	220	+	utr3	PRPF38A	0.355374229622638	0.850004314283233	0.422956592720688	1	0.482549706733012	0.983735084064047	0.0203218282682942	0.123438713952927	0.277997633567493	0.608597591646833	-0.103116885684633
chr1	52474914	52475474	560	-	exon	ZCCHC11	0.148367419457626	0.721509411679024	0.108582248228531	1	0.05777242846865	0.852753877160716	-0.100108197461266	0.192187128536639	0.0171965150871256	0.11787980755722	-0.292295325997905
chr1	52525625	52525888	263	-	exon	ZCCHC11	0.464002132639045	0.888110969275247	0.412412456735629	1	0.594598566081644	0.995540758636439	0.00349907247817113	0.192187128536639	0.0171965150871256	0.11787980755722	-0.188688056058468
chr1	52552973	52553112	139	-	utr5	ZCCHC11	0.765108913357226	0.96229421248322	0.706307048094958	1	0.843248006531339	0.995540758636439	0.178044331579916	0.192187128536639	0.0171965150871256	0.11787980755722	-0.0141427969567227
chr1	52687569	52688136	567	-	utr3	COA7	0.27978159030537	0.812349023892878	0.364810916596384	1	0.443291277298053	0.981410497927599	-0.107315067228174	0.00947977296190208	0.939352396338248	0.984134395844785	-0.116794840190076
chr1	52771090	52771274	184	+	exon	ZYG11B	0.551505001793692	0.912731552747289	0.496839051845807	1	0.625664586318393	0.995540758636439	-0.346347932320227	-0.282630790068143	0.0310570872041471	0.174442627905483	-0.0637171422520841
chr1	52771378	52771672	294	+	exon	ZYG11B	0.813582819154019	0.967990859766748	0.771900967043287	1	0.844332272429936	0.995540758636439	-0.530599953646301	-0.282630790068143	0.0310570872041471	0.174442627905483	-0.247969163578158
chr1	52857082	52857238	156	+	exon	ZYG11A	0.552268673294628	0.912885572460217	0.578521796857193	1	0.491851790898392	0.987086965849087	0.381418819933005	0.20350321634373	0.172127650104076	0.481133911345949	0.177915603589275
chr1	52857443	52857722	279	+	exon	ZYG11A	0.856733803004172	0.976879688308759	0.918234196782107	1	0.949354716987059	0.995540758636439	0.321823811982967	0.20350321634373	0.172127650104076	0.481133911345949	0.118320595639237
chr1	52893118	52893248	130	+	utr3	ZYG11A	0.51683938949862	0.901429992168888	0.459312113185407	1	0.581676026934364	0.995373463024659	0.410005205030831	0.20350321634373	0.172127650104076	0.481133911345949	0.2065019886871
chr1	52897139	52897322	183	-	exon	ECHDC2	0.0481044327678711	0.594239907085828	0.0331602896712111	1	0.102417275591826	0.919916962494179	0.189035901977956	0.292950248171535	0.0440118219140958	0.219850769007161	-0.103914346193579
chr1	52897576	52897768	192	-	exon	ECHDC2	0.0666926227644842	0.639755939848126	0.0732618266851883	1	0.175788376022509	0.95464232856933	0.329797029240802	0.292950248171535	0.0440118219140958	0.219850769007161	0.0368467810692672
chr1	53210036	53210390	354	+	utr3	CPT2	0.83506023227076	0.972518183168916	0.93736776777203	1	0.989345944866837	0.995540758636439	-0.269330500939859	-0.112629895749658	0.425528626234668	0.738501131467532	-0.156700605190201
chr1	53210504	53210687	183	+	utr3	CPT2	0.374806113690072	0.857875980099009	0.448454830112222	1	0.56456541382855	0.992859198731701	-0.188566271613532	-0.112629895749658	0.425528626234668	0.738501131467532	-0.0759363758638739
chr1	53210828	53211010	182	+	utr3	CPT2	0.767461098637824	0.96229421248322	0.81974708567584	1	0.796448653482607	0.995540758636439	0.00998103000779679	-0.112629895749658	0.425528626234668	0.738501131467532	0.122610925757455
chr1	53214244	53214348	104	-	utr3	C1orf123	0.290349377836737	0.817894929329574	0.250312729541902	1	0.334186825751404	0.969701341940035	-0.561701804930024	-0.0161269317079732	0.90986314328521	0.974512625249651	-0.545574873222051
chr1	53214493	53214699	206	-	utr3	C1orf123	0.322263927263092	0.832796512785074	0.265143790461882	1	0.363577181646143	0.973077506854438	-0.331142126048172	-0.0161269317079732	0.90986314328521	0.974512625249651	-0.315015194340199
chr1	53220502	53220620	118	-	utr5	C1orf123	0.814226338881104	0.968401002224532	0.850235074250002	1	0.907827142065969	0.995540758636439	-0.142367208321018	-0.0161269317079732	0.90986314328521	0.974512625249651	-0.126240276613045
chr1	53238404	53238538	134	-	utr5	MAGOH	0.774997464482841	0.963080995583563	0.69699054469376	1	0.788403401346578	0.995540758636439	-0.0738259222885485	0.0265136194677184	0.88236234872494	0.964681172497277	-0.100339541756267
chr1	53244141	53244480	339	-	utr3	LRP8	0.57064646616322	0.918831078560146	0.626028560915421	1	0.636749701982198	0.995540758636439	-0.254189803749239	0.0156438849767534	0.787322465260596	0.930324740429879	-0.269833688725992
chr1	53244562	53244750	188	-	utr3	LRP8	0.993238670922896	0.998934628265267	0.942932173650921	1	0.977780617554719	0.995540758636439	-0.244798106879149	0.0156438849767534	0.787322465260596	0.930324740429879	-0.260441991855902
chr1	53244937	53245328	391	-	utr3	LRP8	0.141616523484255	0.71657851472339	0.115239234274574	1	0.209566230351924	0.960985595875526	-0.414432790688501	0.0156438849767534	0.787322465260596	0.930324740429879	-0.430076675665254
chr1	53245835	53245936	101	-	utr3	LRP8	0.296739875588303	0.824482082945944	0.263850380399525	1	0.334954726675322	0.969701341940035	-0.26158058905626	0.0156438849767534	0.787322465260596	0.930324740429879	-0.277224474033014
chr1	53257323	53257470	147	-	utr3	LRP8	0.1396760313071	0.7146551772855	0.191124428055065	1	0.342395928956041	0.970622466687529	-0.0115888487997532	0.0156438849767534	0.787322465260596	0.930324740429879	-0.0272327337765066
chr1	53269958	53270081	123	-	intron	LRP8	0.256123126546481	0.805332231874121	0.227552008648743	1	0.356743736692328	0.971399702698562	-0.00405134517208742	0.0156438849767534	0.787322465260596	0.930324740429879	-0.0196952301488408
chr1	53336714	53336952	238	+	intergenic	NA	0.884001501999218	0.982997664772695	0.908932344027468	1	0.967596632303398	0.995540758636439	-0.0102346105901616	NA	NA	NA	NA
chr1	53434779	53434990	211	-	intron	SLC25A3P1	0.558817839015578	0.916033537673122	0.496995476290476	1	0.712001685370067	0.995540758636439	0.755995020329823	0.960822412448414	0.0528154492970064	0.245538256130533	-0.204827392118591
chr1	53767824	53767968	144	-	utr3	NDC1	0.866410288483303	0.979082605727035	0.926365286638206	1	0.968113422393594	0.995540758636439	-0.147889004165864	-0.236104759362429	0.0729280633960606	0.298731672046882	0.0882157551965649
chr1	53851783	53852041	258	-	utr3	YIPF1	0.526550307851265	0.904463027928428	0.48555830444931	1	0.604602403069904	0.995540758636439	-0.579514376885242	-0.331436664339974	0.0712910707468967	0.295135980984746	-0.248077712545268
chr1	53952040	53952257	217	+	exon	LRRC42	0.623701476276396	0.933483982971916	0.544674951730713	1	0.55706213734624	0.992436691371022	-0.412032110144519	-0.355642963386576	0.0147097558445523	0.105693545260875	-0.0563891467579431
chr1	54053093	54053440	347	-	utr5	TMEM59	0.357447670982924	0.850769688669719	0.362426085341883	1	0.462725624249532	0.982067558056407	-0.0306369621147405	-0.272349782072672	0.0432935931028011	0.21774459503658	0.241712819957931
chr1	54173455	54173606	151	-	utr3	CYB5RL	0.00177352814553113	0.219023556811695	0.000930515313383853	1	0.0130243925381817	0.699054904555433	-0.479243420929194	0.100700314591122	0.537846414276632	0.809366963805724	-0.579943735520316
chr1	54174491	54174750	259	-	utr3	CYB5RL	0.921071532273739	0.988353431161936	0.862091452694573	1	0.865994921438485	0.995540758636439	-0.284462891288271	0.100700314591122	0.537846414276632	0.809366963805724	-0.385163205879393
chr1	54200161	54200275	114	+	utr5	MRPL37	0.832518068491062	0.971955370174978	0.886642018857312	1	0.975841245314772	0.995540758636439	0.479810637337376	-0.221295429506647	0.0205399093009801	0.133552353335256	0.701106066844023
chr1	54216191	54216297	106	+	exon	MRPL37	0.380883380229421	0.86129088181142	0.337927459945686	1	0.380319306522879	0.975732034426543	-0.418598886533335	-0.221295429506647	0.0205399093009801	0.133552353335256	-0.197303457026689
chr1	54225733	54225989	256	-	utr3	SSBP3	0.190112738299636	0.759629995355744	0.206994520314648	1	0.318951299097622	0.968697512026198	0.471053758138499	0.433772396862095	2.65612659883366e-08	1.18267839637495e-06	0.0372813612764044
chr1	54226152	54226647	495	-	utr3	SSBP3	0.64640896405404	0.937925061666882	0.528920654240412	1	0.503066201626362	0.987971622027448	0.393704986667481	0.433772396862095	2.65612659883366e-08	1.18267839637495e-06	-0.0400674101946138
chr1	54274855	54274967	112	-	intron	SSBP3	0.369004592711368	0.855899976568129	0.407069570460435	1	0.333585886099819	0.969701341940035	1.35921685427601	0.433772396862095	2.65612659883366e-08	1.18267839637495e-06	0.925444457413912
chr1	54406009	54406424	415	-	utr5	SSBP3	0.108854935802766	0.692553379328447	0.134970886826041	1	0.128908116537364	0.94088020190731	0.639825137293406	0.433772396862095	2.65612659883366e-08	1.18267839637495e-06	0.206052740431311
chr1	54609094	54609232	138	+	utr3	ACOT11	0.188196297045715	0.758701954030702	0.146147539168056	1	0.197466930039724	0.960985595875526	-0.110875890187418	0.191187051844892	0.259495421875392	0.589431073190928	-0.30206294203231
chr1	54741671	54742244	573	+	utr3	MROH7-TTC4	0.0701037103042672	0.642603261296277	0.0554792040325901	1	0.095840175512708	0.913297868108926	-0.287712583269889	1.20816536059483	0.519132369367049	NA	-1.49587794386472
chr1	54757699	54757950	251	-	utr3	PARS2	0.0672332989987793	0.640631389958586	0.0717071552369691	1	0.171859925702292	0.953595392985036	-0.356888955029341	-0.353883949378316	0.127211647749013	0.408252652682378	-0.00300500565102513
chr1	54758221	54758384	163	-	exon	PARS2	0.103577124900264	0.684670923973685	0.111159729551806	1	0.302738286483094	0.968623413488659	-0.322579956581889	-0.353883949378316	0.127211647749013	0.408252652682378	0.031303992796427
chr1	54758664	54758839	175	-	exon	PARS2	0.608951961500991	0.930453502895451	0.666975974842924	1	0.750966424924441	0.995540758636439	-0.174714195117032	-0.353883949378316	0.127211647749013	0.408252652682378	0.179169754261284
chr1	54848607	54848758	151	-	utr3*	DHCR24	0.426794588735652	0.874911669908686	0.377693987900591	1	0.438096551159683	0.981152002977684	0.13005978702816	-0.208439355717452	0.00129589894061741	0.0171320437690876	0.338499142745612
chr1	54850644	54851062	418	-	utr3	DHCR24	0.497176056328313	0.89593345441023	0.40657189020637	1	0.449904420208808	0.981693744841453	-0.351804063030267	-0.208439355717452	0.00129589894061741	0.0171320437690876	-0.143364707312815
chr1	54851173	54851448	275	-	utr3	DHCR24	0.631209577117466	0.934626198242353	0.780966783486243	1	0.874208398079422	0.995540758636439	-0.154786391215273	-0.208439355717452	0.00129589894061741	0.0171320437690876	0.0536529645021785
chr1	54851579	54851744	165	-	utr3	DHCR24	0.236658152207552	0.791007005306617	0.229044771105028	1	0.420685011861656	0.979944054264793	0.103168735583427	-0.208439355717452	0.00129589894061741	0.0171320437690876	0.311608091300879
chr1	54851899	54852318	419	-	utr3	DHCR24	0.827353657200126	0.970732663469374	0.970782349274681	1	0.984686609671521	0.995540758636439	-0.195971001630493	-0.208439355717452	0.00129589894061741	0.0171320437690876	0.0124683540869589
chr1	54860292	54860392	100	-	intron	DHCR24	0.644295685131869	0.937437650049658	0.592902330426487	1	0.701023282284828	0.995540758636439	0.258315934686183	-0.208439355717452	0.00129589894061741	0.0171320437690876	0.466755290403635
chr1	54861451	54861635	184	-	intron	DHCR24	0.794952714838184	0.964735421970202	0.878865007796183	1	0.775976381170618	0.995540758636439	0.220876118316516	-0.208439355717452	0.00129589894061741	0.0171320437690876	0.429315474033968
chr1	54887014	54887238	224	-	utr5	DHCR24	0.473534348269033	0.888731406554035	0.571462349980819	1	0.494017592725321	0.987184839690472	-0.0696128248857869	-0.208439355717452	0.00129589894061741	0.0171320437690876	0.138826530831665
chr1	55066538	55066697	159	-	utr3	USP24	0.693437401786189	0.94930077603639	0.739297421817833	1	0.730717324204916	0.995540758636439	0.0541633522256735	0.248882102211553	0.000514207388029333	0.00807042107842622	-0.194718749985879
chr1	55068699	55069037	338	-	utr3	USP24	0.875782746546218	0.981036668590481	0.999693330189675	1	0.957251496069221	0.995540758636439	0.0986472332283451	0.248882102211553	0.000514207388029333	0.00807042107842622	-0.150234868983207
chr1	55214030	55214159	129	-	intron	USP24	0.547834021368929	0.912023916977472	0.57866867758202	1	0.430504225272957	0.979944054264793	0.870144273347102	0.248882102211553	0.000514207388029333	0.00807042107842622	0.621262171135549
chr1	55214484	55214655	171	-	intron	USP24	0.0102745262661117	0.400867052128792	0.0112443124412276	1	0.00431802540267948	0.49908670135477	0.915410727108071	0.248882102211553	0.000514207388029333	0.00807042107842622	0.666528624896518
chr1	55215017	55215309	292	-	exon	USP24	0.662337719435436	0.941451323026917	0.713716432603938	1	0.748507319566945	0.995540758636439	0.300744353960245	0.248882102211553	0.000514207388029333	0.00807042107842622	0.0518622517486927
chr1	55215750	55215853	103	+	intergenic	NA	0.940218746432846	0.991988116377538	0.995963013954905	1	0.967622934535644	0.995540758636439	0.53964787570366	NA	NA	NA	NA
chr1	55216034	55216141	107	+	intergenic	NA	0.774643300678045	0.962877672675997	0.749296406286431	1	0.7624983543479	0.995540758636439	0.0563404384889348	NA	NA	NA	NA
chr1	56496457	56496667	210	-	utr3	PLPP3	0.349820824166894	0.846706705891027	0.279483940202247	1	0.406520687757332	0.978053643157019	0.0641102831061316	0.329163702338899	0.000172775860122673	0.00322797043658025	-0.265053419232767
chr1	56579150	56579589	439	-	utr5	PLPP3	0.776817300220712	0.963342226629631	0.695320778672678	1	0.668649879102127	0.995540758636439	0.509140889224194	0.329163702338899	0.000172775860122673	0.00322797043658025	0.179977186885296
chr1	58682015	58682230	215	-	exon	MYSM1	0.71346554021924	0.952938837964395	0.648854593629231	1	0.7842105668724	0.995540758636439	0.420069298234042	0.657686513986625	4.25678011880289e-16	4.25994109413863e-14	-0.237617215752583
chr1	58682358	58682536	178	-	exon	MYSM1	0.26875532193868	0.808719711282446	0.234773574818429	1	0.266433009754976	0.967489647490581	0.624421179300307	0.657686513986625	4.25678011880289e-16	4.25994109413863e-14	-0.033265334686318
chr1	58699942	58700092	150	-	utr5	MYSM1	0.584301644730798	0.921816334897588	0.528962438959825	1	0.549804084921341	0.991406531378791	0.515436093121431	0.657686513986625	4.25678011880289e-16	4.25994109413863e-14	-0.142250420865194
chr1	58781566	58782420	854	-	utr3	JUN	0.523407516360809	0.902687922843683	0.61349993282916	1	0.477171167773759	0.983377414697157	2.20643148915539	2.12831590597757	1.60433746586443e-132	4.63309741034992e-129	0.0781155831778171
chr1	58782766	58783398	632	-	utr5	JUN	0.475648437735803	0.888963811943753	0.517143978235816	1	0.510416674248251	0.989454882443126	2.32252912519449	2.12831590597757	1.60433746586443e-132	4.63309741034992e-129	0.194213219216918
chr1	58783558	58783795	237	-	utr5	JUN	0.302183203778676	0.825633355064971	0.320751062823515	1	0.240809402384731	0.960985595875526	2.31771329175789	2.12831590597757	1.60433746586443e-132	4.63309741034992e-129	0.189397385780316
chr1	58783918	58784072	154	-	utr5	JUN	0.388749161579888	0.861913811543691	0.332805955454651	1	0.214668448742836	0.960985595875526	1.92674979258972	2.12831590597757	1.60433746586443e-132	4.63309741034992e-129	-0.201566113387849
chr1	62194786	62194938	152	+	utr5	L1TD1	0.598843946710097	0.926716937834963	0.520341672910645	1	0.570166623222276	0.993598883832347	0.194269781309515	0.298975832408421	0.140663951648521	0.431569101468071	-0.104706051098906
chr1	62196364	62196501	137	+	utr5	L1TD1	0.929626480966629	0.990437347169392	0.856773820757101	1	0.923470156122367	0.995540758636439	0.207816363360509	0.298975832408421	0.140663951648521	0.431569101468071	-0.0911594690479116
chr1	62206669	62206937	268	+	exon	L1TD1	0.186417500684618	0.756764114081408	0.134212501209374	1	0.158737121223474	0.94625751417451	-0.0481765504923172	0.298975832408421	0.140663951648521	0.431569101468071	-0.347152382900738
chr1	62207165	62207332	167	+	exon	L1TD1	0.231721803569412	0.786990003993991	0.15219556130428	1	0.367908361070007	0.973394761870982	0.0894886960310026	0.298975832408421	0.140663951648521	0.431569101468071	-0.209487136377418
chr1	62209784	62210641	857	+	exon	L1TD1	0.429744913851137	0.875347048814015	0.331212980884497	1	0.30934593226622	0.968623413488659	0.06073734156464	0.298975832408421	0.140663951648521	0.431569101468071	-0.238238490843781
chr1	62210754	62211217	463	+	exon	L1TD1	0.0983597452378235	0.681899001217258	0.060792630640726	1	0.0327565612776757	0.797194649968093	-0.00952255659227451	0.298975832408421	0.140663951648521	0.431569101468071	-0.308498389000696
chr1	62211335	62211516	181	+	utr3	L1TD1	0.115323395911379	0.6964259347421	0.0802079970757452	1	0.0763760195344929	0.879878907309163	-0.0878588647207669	0.298975832408421	0.140663951648521	0.431569101468071	-0.386834697129188
chr1	62228231	62228381	150	+	intergenic	NA	0.786157874855775	0.964735421970202	0.721408161293567	1	0.723402958789874	0.995540758636439	-0.348796028379455	NA	NA	NA	NA
chr1	62228574	62228837	263	+	intergenic	NA	0.785286883249568	0.964614232679956	0.83924304058454	1	0.764982697002363	0.995540758636439	0.242733522867599	NA	NA	NA	NA
chr1	62273528	62273685	157	-	exon	KANK4	0.399896263621847	0.867058213154546	0.363354419277896	1	0.445215055450307	0.981410497927599	3.68435398092855	3.3007726120911	1.44995571723271e-50	5.42793607849245e-48	0.383581368837452
chr1	62273753	62274000	247	-	exon	KANK4	0.228491757989313	0.785214471521446	0.251007496908342	1	0.252349095462855	0.966377874694378	3.25896430621953	3.3007726120911	1.44995571723271e-50	5.42793607849245e-48	-0.0418083058715641
chr1	62436990	62437090	100	+	utr5	USP1	0.634962954035376	0.935503408249048	0.652479193257008	1	0.728348114005754	0.995540758636439	-0.00587602395028133	-0.079852451414031	0.489856286361029	0.780042344689626	0.0739764274637497
chr1	62444851	62445114	263	+	exon	USP1	0.0888676674951245	0.668680309819672	0.0587782503004776	1	0.0822365450268645	0.893146090950445	-0.475867223277941	-0.079852451414031	0.489856286361029	0.780042344689626	-0.39601477186391
chr1	62450483	62450745	262	+	exon	USP1	0.00632427011134554	0.354677745196645	0.00416810750327516	1	0.0121894457927498	0.682027195390244	-0.519192761767239	-0.079852451414031	0.489856286361029	0.780042344689626	-0.439340310353208
chr1	62754402	62754829	427	+	intergenic	NA	0.260724669918423	0.805830084706878	0.229710168201505	1	0.315709634290116	0.968623413488659	-0.169804796106933	NA	NA	NA	NA
chr1	62756277	62756419	142	+	intergenic	NA	0.331396544684215	0.838969967108008	0.299798291085732	1	0.269001843796818	0.967728705705254	-0.329321589264486	NA	NA	NA	NA
chr1	62759668	62759930	262	+	intergenic	NA	0.509233416722284	0.899416719628239	0.410988246464188	1	0.284137710404453	0.967999757250642	-0.0256241678270511	NA	NA	NA	NA
chr1	62760698	62760825	127	+	intergenic	NA	0.112073692687956	0.696414220769706	0.0971542776184653	1	0.18725015606996	0.960944522622279	-0.0277402348920992	NA	NA	NA	NA
chr1	62761068	62761205	137	+	intergenic	NA	0.702993423792284	0.950554596538117	0.638555120464296	1	0.703341259514238	0.995540758636439	-0.108344094907705	NA	NA	NA	NA
chr1	62761846	62762251	405	+	intergenic	NA	0.419726967358094	0.872357351097041	0.355408941588098	1	0.469656603000669	0.982067558056407	-0.102614447247811	NA	NA	NA	NA
chr1	62762466	62762822	356	+	intergenic	NA	0.455226610193654	0.884404853917951	0.369585723945927	1	0.402221596216797	0.978053643157019	-0.101694364525776	NA	NA	NA	NA
chr1	62818965	62819074	109	+	exon	ATG4C	0.398292392112451	0.866346131763425	0.323926098132653	1	0.348927488057115	0.971212017683157	-0.435575939129728	0.0115679746374735	0.952425021258193	0.98831024099042	-0.447143913767202
chr1	63323130	63323344	214	+	exon	FOXD3	0.545326944483887	0.911345166440356	0.602840633394658	1	0.687887997782277	0.995540758636439	0.0937426839826271	-0.023526862798293	0.928900981586973	0.981171138366034	0.11726954678092
chr1	63323588	63323787	199	+	exon	FOXD3	0.849080535974139	0.975636803007742	0.755743754000206	1	0.796177330465091	0.995540758636439	0.123066170514937	-0.023526862798293	0.928900981586973	0.981171138366034	0.14659303331323
chr1	63593331	63593712	381	+	utr5	PGM1	0.320496144790041	0.832507964021056	0.381067150197372	1	0.374259679494689	0.975635223367191	0.011324083576233	-0.244576309009755	0.0147592896591992	0.105853881755418	0.255900392585988
chr1	63659749	63659901	152	+	utr3	PGM1	0.32082004238296	0.832507964021056	0.255048677911338	1	0.225394369535536	0.960985595875526	-0.456772497984469	-0.244576309009755	0.0147592896591992	0.105853881755418	-0.212196188974714
chr1	63773946	63774321	375	+	utr5	ROR1	0.368905313622292	0.855899976568129	0.443082343088637	1	0.427807375245344	0.979944054264793	0.226619360188752	-0.184325216712518	0.0153235358298435	0.108537237841726	0.41094457690127
chr1	63774934	63775043	109	+	intron	ROR1	0.288087250798842	0.815003523822656	0.352168423334582	1	0.575726130016492	0.994097055981024	0.300016768231431	-0.184325216712518	0.0153235358298435	0.108537237841726	0.484341984943949
chr1	63898476	63898749	273	+	intron	ROR1	0.863317824352103	0.978630535183784	0.78654621614971	1	0.694564449290221	0.995540758636439	0.0312820432484537	-0.184325216712518	0.0153235358298435	0.108537237841726	0.215607259960972
chr1	64142807	64142922	115	+	utr3	ROR1	0.0199452017181134	0.475363858954454	0.0118266535640978	1	0.0448922692136308	0.837909610136753	-0.175186355068553	-0.184325216712518	0.0153235358298435	0.108537237841726	0.00913886164396543
chr1	64143931	64144107	176	-	intron	ROR1-AS1	0.190221934702727	0.759629995355744	0.162771241479662	1	0.223895785593005	0.960985595875526	-0.0891489154822368	1.02856530530618	2.93303550673545e-06	8.87594502524808e-05	-1.11771422078842
chr1	64177460	64178339	879	+	exon	ROR1	0.971372613233556	0.99620875955886	0.896613345578141	1	0.940751961166949	0.995540758636439	-0.342565691507685	-0.184325216712518	0.0153235358298435	0.108537237841726	-0.158240474795167
chr1	64178512	64179241	729	+	utr3	ROR1	0.58880633348762	0.923364298701198	0.510300613987443	1	0.485671598783399	0.984957444605647	-0.411742703375351	-0.184325216712518	0.0153235358298435	0.108537237841726	-0.227417486662833
chr1	64470083	64470325	242	+	utr5*	CACHD1	0.0339433932276637	0.547469584006649	0.0505239187529501	1	0.0270594162187565	0.786512122655921	0.329249508213949	-0.143534826216793	0.0233904585172579	0.14624981145533	0.472784334430742
chr1	64486926	64487140	214	+	intron	CACHD1	0.350307018317978	0.84703975554789	0.287600646510228	1	0.262296414585327	0.967149111159583	-0.466122562502185	-0.143534826216793	0.0233904585172579	0.14624981145533	-0.322587736285392
chr1	64559136	64559269	133	+	intron	CACHD1	0.445207565917938	0.88235580517108	0.399149814037197	1	0.495524815886718	0.987184839690472	-0.271217885451634	-0.143534826216793	0.0233904585172579	0.14624981145533	-0.127683059234841
chr1	64559357	64559581	224	+	intron	CACHD1	0.370377773658917	0.856903128122412	0.318308139963977	1	0.361488446868253	0.972370290356635	-0.119490440475679	-0.143534826216793	0.0233904585172579	0.14624981145533	0.0240443857411136
chr1	64691329	64692262	933	+	utr3	CACHD1	0.35522566851123	0.850000579137573	0.488842064340113	1	0.48267212502107	0.983735084064047	-0.177541028645825	-0.143534826216793	0.0233904585172579	0.14624981145533	-0.034006202429032
chr1	64777820	64777963	143	+	exon	RAVER2	0.888464333196456	0.983206570148552	0.937779377004739	1	0.972744557736469	0.995540758636439	-0.213145895083578	-0.101059246343659	0.514878640077101	0.794888629078861	-0.112086648739919
chr1	66372383	66372780	397	+	utr3	PDE4B	0.0931011503226831	0.676470566264064	0.0980488406206321	1	0.20905575226966	0.960985595875526	-0.189691201453565	-0.245712229309504	0.27350868880552	0.604127856665601	0.0560210278559391
chr1	66984579	66984842	263	+	exon	MIER1	0.236820172059914	0.791007005306617	0.190249907895823	1	0.232591386344501	0.960985595875526	-0.292733333042001	-0.166235071590615	0.237586651239644	0.564265743124462	-0.126498261451386
chr1	67413039	67413140	101	-	utr3	SERBP1	0.510735196300412	0.899579106255771	0.430797724855852	1	0.596246066459624	0.995540758636439	-0.233863233615099	-0.0887488329304416	0.275701495484556	0.60588459948011	-0.145114400684657
chr1	67415183	67415318	135	-	exon	SERBP1	0.74407989006805	0.957459591015476	0.625620043806532	1	0.506796893037402	0.988475372039547	-0.257781819345758	-0.0887488329304416	0.275701495484556	0.60588459948011	-0.169032986415316
chr1	67430071	67430419	348	-	utr5	SERBP1	0.587595288063258	0.923281974866705	0.693054416168699	1	0.886671063878165	0.995540758636439	0.031398675857767	-0.0887488329304416	0.275701495484556	0.60588459948011	0.120147508788209
chr1	67685179	67685465	286	+	utr5	GADD45A	0.137615330991602	0.713560172169694	0.104830581715705	1	0.0570727915309219	0.852753877160716	0.243186127494836	0.331589268453784	0.0267804272172956	0.15951641582076	-0.0884031409589485
chr1	67687707	67688030	323	+	utr3	GADD45A	0.332044320847261	0.839273002384664	0.294751826895397	1	0.348173180464478	0.971212017683157	-0.217908245305611	0.331589268453784	0.0267804272172956	0.15951641582076	-0.549497513759395
chr1	68121775	68121912	137	+	intron	GNG12-AS1	0.176295385658812	0.749765485389525	0.141008242270959	1	0.232913378417143	0.960985595875526	-0.291137722685013	0.37811437414885	0.0566095115289119	0.256123830697617	-0.669252096833863
chr1	68126008	68126226	218	-	utr3	WLS	0.627909252104995	0.933590878630007	0.528639527205327	1	0.448623478419814	0.981693744841453	-0.530788409996599	-0.335467217136906	2.39096471948961e-05	0.000576121009388381	-0.195321192859693
chr1	68161181	68161308	127	+	intron	GNG12-AS1	0.738921887610198	0.956932675498456	0.679739814911653	1	0.664657051167903	0.995540758636439	0.00575016460097583	0.37811437414885	0.0566095115289119	0.256123830697617	-0.372364209547874
chr1	68161572	68161931	359	-	exon	CTBP2P8	0.301044797639634	0.825633355064971	0.258833260076056	1	0.246728795135361	0.963513472400339	0.0438400382498382	0.343925035131949	0.0407617824782882	0.209669066869872	-0.300084996882111
chr1	68162239	68162369	130	-	exon	CTBP2P8	0.958702223650325	0.994415310129605	0.9659914643877	1	0.983231266895763	0.995540758636439	0.180041793392808	0.343925035131949	0.0407617824782882	0.209669066869872	-0.163883241739141
chr1	68163006	68163136	130	-	exon	CTBP2P8	0.491430430021861	0.892618733673417	0.436083320551622	1	0.597467645252875	0.995540758636439	0.0993654631243644	0.343925035131949	0.0407617824782882	0.209669066869872	-0.244559572007585
chr1	68232346	68232560	214	-	utr5	WLS	0.419977195829945	0.872486588586046	0.497012772635631	1	0.571094359056727	0.993598883832347	-0.00290663665879871	-0.335467217136906	2.39096471948961e-05	0.000576121009388381	0.332560580478107
chr1	68482115	68482231	116	-	exon	DEPDC1	0.831487453023698	0.971667081002845	0.778755418084062	1	0.884678605970392	0.995540758636439	-0.610491406169868	-0.207017407276825	0.123625828227577	0.403080018971042	-0.403473998893042
chr1	70205471	70205601	130	-	utr5	LRRC40	0.391003616096107	0.863317285086742	0.385254823643526	1	0.488316293517512	0.985694797392709	0.101382025521367	-0.0802274455933972	0.579366942909149	0.833587384406295	0.181609471114764
chr1	70221354	70221647	293	+	utr5	SRSF11	0.15443026101218	0.727568654030614	0.214264506813499	1	0.238848484129244	0.960985595875526	0.420113287624502	0.109834121279692	0.0990905837276911	0.35648979356741	0.31027916634481
chr1	70250326	70250845	519	+	utr3	SRSF11	0.192249201289768	0.761924122020793	0.181119998407431	1	0.201176732314926	0.960985595875526	-0.0867844068394133	0.109834121279692	0.0990905837276911	0.35648979356741	-0.196618528119106
chr1	70262588	70262733	145	-	utr3	ANKRD13C	0.461226654528316	0.887480209491991	0.419048829940406	1	0.440222579317118	0.981410497927599	-0.0931640776304777	0.0744439665239436	0.561334305208099	0.822947984222665	-0.167608044154421
chr1	71072171	71072271	100	-	exon	ZRANB2	0.0267977018092067	0.512955951807404	0.0219447556624445	1	0.0331400369538739	0.803812561050266	-0.42048835749001	0.240703728831188	0.00807634308945261	0.0686198927828804	-0.661192086321198
chr1	74733168	74733310	142	-	utr5	CRYZ	0.658262016501992	0.940303043036217	0.580034163477773	1	0.470343618385375	0.982067558056407	-0.194756168683597	-0.315943832022766	0.253003964168064	0.582561845409142	0.121187663339169
chr1	75620193	75620318	125	+	intergenic	NA	0.0423027325668656	0.576525799591786	0.0318682782834136	1	0.206022655194048	0.960985595875526	0.279606369833625	NA	NA	NA	NA
chr1	75724687	75724855	168	+	utr5	ACADM	0.69968415033349	0.949989392998997	0.647232779080683	1	0.74683464551213	0.995540758636439	-0.158550631727432	-0.219410122988052	0.0915867401937433	0.341591504246591	0.0608594912606203
chr1	75786688	75786849	161	+	exon	RABGGTB	0.064664609584365	0.63529237349045	0.0535901480431305	1	0.0717216522782729	0.872124674245337	-0.179305391370023	0.199763773488084	0.0228153745409367	0.143679998861382	-0.379069164858108
chr1	76628877	76628985	108	+	utr3	ST6GALNAC3	0.0892048439949473	0.668864164575772	0.0638466555246786	1	0.175529246525417	0.95464232856933	-0.798466526462956	0.0890596831862574	0.697423524188723	0.893241722036775	-0.887526209649214
chr1	77063047	77063368	321	+	utr3	ST6GALNAC5	0.267603896053759	0.808129456092891	0.28817447152026	1	0.410842328840705	0.979053989580075	-0.412431571210597	-0.237198329378235	0.322678445719877	0.65144759614774	-0.175233241832361
chr1	77565649	77565754	105	-	exon	ZZZ3	0.0221100481141415	0.486321645878145	0.0160130595841152	1	0.0382374273823294	0.818282873049527	-0.443092174022693	0.0183393236097329	0.862916463439764	0.958190404198562	-0.461431497632426
chr1	77631875	77632665	790	-	exon	ZZZ3	0.0945169596652897	0.677837463769	0.0772469843053863	1	0.120016901256149	0.930070030403473	-0.175388636177535	0.0183393236097329	0.862916463439764	0.958190404198562	-0.193727959787268
chr1	77632798	77633197	399	-	exon	ZZZ3	0.819617030649281	0.969051005272497	0.729825049257204	1	0.895984962660836	0.995540758636439	-0.377429182223627	0.0183393236097329	0.862916463439764	0.958190404198562	-0.39576850583336
chr1	77759698	77759820	122	-	utr5	USP33	0.237385092247093	0.791316893686307	0.263225311409927	1	0.341879481638978	0.970622466687529	0.330956913537005	0.115808283451376	0.205365508033078	0.525767951480328	0.215148630085629
chr1	77978955	77979087	132	-	utr5	FUBP1	0.505306460438002	0.898760660019044	0.542968054828422	1	0.557781454487735	0.992436691371022	0.0520453641484997	0.103699862055395	0.137229466097517	0.426390048749049	-0.0516544979068949
chr1	81246350	81246507	157	+	intergenic	NA	0.61180856363193	0.930600117572895	0.657779820866212	1	0.672149337756501	0.995540758636439	0.815140737431555	NA	NA	NA	NA
chr1	81246999	81247172	173	+	intergenic	NA	0.081017572184538	0.660909697686482	0.0946453694905637	1	0.221183333005747	0.960985595875526	0.676117106671221	NA	NA	NA	NA
chr1	81247740	81247932	192	+	intergenic	NA	0.718444591795456	0.954033230713464	0.678004155444042	1	0.765634702707789	0.995540758636439	0.0385082888627782	NA	NA	NA	NA
chr1	81250958	81251136	178	+	intergenic	NA	0.89663272478649	0.983535154215335	0.981036385167079	1	0.968293655059233	0.995540758636439	-0.124705012281619	NA	NA	NA	NA
chr1	81801400	81801965	565	+	intron	ADGRL2	0.0438289804276175	0.579521749800184	0.0899641084741679	1	0.190274403998019	0.960985595875526	0.039456468056697	-0.364453307031612	6.70611789214105e-06	0.000189335437415686	0.403909775088309
chr1	81942971	81943689	718	+	exon	ADGRL2	0.0118262108601162	0.412219522452364	0.00612538341958718	1	0.00167596144733028	0.388565690356605	-0.597507519782528	-0.364453307031612	6.70611789214105e-06	0.000189335437415686	-0.233054212750916
chr1	81950166	81950307	141	+	exon	ADGRL2	0.197059069381774	0.762334663945123	0.145757382534711	1	0.275224862566164	0.967999757250642	-0.624279028792951	-0.364453307031612	6.70611789214105e-06	0.000189335437415686	-0.259825721761339
chr1	81990341	81991286	945	+	utr3	ADGRL2	0.256089451144794	0.805329197494551	0.198802203735436	1	0.100774714808044	0.916754271522029	-0.565858558686861	-0.364453307031612	6.70611789214105e-06	0.000189335437415686	-0.201405251655248
chr1	81991415	81991675	260	+	utr3	ADGRL2	0.343108240436596	0.845073512283782	0.288560310695214	1	0.294548594476314	0.967999757250642	-0.514230480075358	-0.364453307031612	6.70611789214105e-06	0.000189335437415686	-0.149777173043746
chr1	83068064	83068228	164	+	intron	LINC01362	0.342621640774863	0.844970930169001	0.273310043553957	1	0.337132832605459	0.9698147111011	0.439932762800554	0.645368233569454	0.134467525984095	0.421370491050765	-0.205435470768901
chr1	84479242	84479390	148	+	utr5	RPF1	0.358021803777723	0.851477667021594	0.313857442641344	1	0.317833121177945	0.968692166888741	-0.0395472470237005	-0.0891249336579859	0.549365821533585	0.816352132229814	0.0495776866342853
chr1	84506073	84506218	145	-	utr5	GNG5	0.617661618875184	0.931644543847836	0.564419395213124	1	0.725619822850359	0.995540758636439	-0.196640568513074	-0.253059124305512	0.105876830472855	0.370166054653886	0.0564185557924381
chr1	84865746	84865858	112	-	exon	LPAR3	0.461502774170987	0.887480209491991	0.400106265556986	1	0.590039634979388	0.995540758636439	-0.353963927705988	-0.470253460915236	0.126059855104628	0.406233057698079	0.116289533209247
chr1	85158850	85159187	337	-	exon	SYDE2	0.562024043385624	0.917270927951876	0.498293757261184	1	0.517804843175709	0.990235339980154	-0.0108658840383703	0.413990484416893	0.000434330135333909	0.00697931930506755	-0.424856368455263
chr1	85182151	85182598	447	-	exon	SYDE2	0.758709494295838	0.960480653515196	0.70094549504987	1	0.588161838863136	0.995540758636439	0.0783168619071486	0.413990484416893	0.000434330135333909	0.00697931930506755	-0.335673622509744
chr1	85182723	85183163	440	-	exon	SYDE2	0.00929541782702322	0.390135589100205	0.00540263148797825	1	0.00333198752145946	0.45832358427932	-0.0451860380854217	0.413990484416893	0.000434330135333909	0.00697931930506755	-0.459176522502314
chr1	85190086	85190308	222	-	exon	SYDE2	0.154830769496868	0.727608329715081	0.13046761532761	1	0.145520410291884	0.94152066780877	0.241615860155568	0.413990484416893	0.000434330135333909	0.00697931930506755	-0.172374624261325
chr1	85190386	85190673	287	-	exon	SYDE2	0.401024135175153	0.86738381756013	0.362938003538211	1	0.521779374050506	0.990235339980154	0.211063480186673	0.413990484416893	0.000434330135333909	0.00697931930506755	-0.20292700423022
chr1	85200412	85200823	411	-	exon	SYDE2	0.246427048384063	0.7969939975653	0.33964715891639	1	0.350681458546628	0.971212017683157	0.529396210772559	0.413990484416893	0.000434330135333909	0.00697931930506755	0.115405726355666
chr1	85252578	85252715	137	-	utr3	C1orf52	0.0817196834698985	0.661594421705807	0.0653864153052596	1	0.145702546371132	0.94152066780877	-0.523694873704415	-0.0362800555652353	0.775716603527578	0.92494954816117	-0.487414818139179
chr1	85267641	85267805	164	-	utr3	BCL10	0.022147342485525	0.486321645878145	0.0151474933961543	1	0.0570079169504852	0.852753877160716	-0.684606630190848	-0.203321584104398	0.30675000355551	0.636775574884126	-0.48128504608645
chr1	85580727	85580952	225	+	utr5	CYR61	0.4662763108673	0.888304338834071	0.398228893190996	1	0.363270233209681	0.973077506854438	0.918123684130756	1.00006703746404	1.93953828477895e-19	2.48150420422826e-17	-0.0819433533332827
chr1	85582792	85583312	520	+	utr3	CYR61	0.604758199091599	0.928577476531011	0.507773403961847	1	0.528943373705604	0.990235339980154	0.887247695163264	1.00006703746404	1.93953828477895e-19	2.48150420422826e-17	-0.112819342300774
chr1	85707702	85708402	700	-	utr5	ZNHIT6	0.581625161743399	0.921715793745725	0.459770923687306	1	0.475918420419959	0.983104177908959	0.220168831687089	0.336099005838592	0.0286767376119508	0.16627022400357	-0.115930174151503
chr1	86350271	86350375	104	-	utr3	ODF2L	0.360162937579536	0.852958281186786	0.291941225815082	1	0.521147009362293	0.990235339980154	-0.997228218483048	-0.0345921217635762	0.824477010526413	0.94497050127424	-0.962636096719471
chr1	86350461	86350661	200	-	utr3	ODF2L	0.393198661511405	0.863832397625747	0.353019050514849	1	0.548136290710632	0.990831326983286	-0.310751034510569	-0.0345921217635762	0.824477010526413	0.94497050127424	-0.276158912746993
chr1	86351408	86351508	100	-	utr3	ODF2L	0.0694979049553385	0.642291965146298	0.0445399465722051	1	0.107174151211178	0.920543429858862	-0.490749017981084	-0.0345921217635762	0.824477010526413	0.94497050127424	-0.456156896217507
chr1	86914044	86914154	110	-	utr5	SEP15	0.518553333762204	0.901531030118362	0.528771918491885	1	0.563656701657685	0.992708869704109	0.0661628431449748	-0.013011663504736	0.945014423916755	0.986294404057488	0.0791745066497107
chr1	86914645	86914809	164	+	utr5	HS2ST1	0.557192732814189	0.915149104862263	0.598304377069765	1	0.704771785424881	0.995540758636439	0.096632607062557	-0.0359784789562517	0.813243764154741	0.941133655392036	0.132611086018809
chr1	87344890	87345068	178	+	utr3	LMO4	0.882791620677421	0.982997664772695	0.809101471206334	1	0.932072379014669	0.995540758636439	-0.67022026207822	-0.486856996459551	0.000190117724260408	0.00349067193090295	-0.183363265618669
chr1	88684249	88684443	194	+	utr5	PKN2	0.80031385071876	0.965588726570386	0.878184002422899	1	0.869219410440957	0.995540758636439	0.145551049928953	-0.0175829776605918	0.855203157103174	0.955503306796475	0.163134027589544
chr1	88741018	88741145	127	+	exon	PKN2	0.0264924455963111	0.512955951807404	0.0228677598595252	1	0.0668904581333582	0.862186486274945	-0.38066521556448	-0.0175829776605918	0.855203157103174	0.955503306796475	-0.363082237903889
chr1	88833214	88833528	314	+	utr3	PKN2	0.663704163739386	0.942021436950635	0.762033191919156	1	0.764802238317908	0.995540758636439	-0.105878118410851	-0.0175829776605918	0.855203157103174	0.955503306796475	-0.0882951407502592
chr1	88982571	88982921	350	-	utr3	RBMXL1	0.0293944193467562	0.526703496591804	0.0195558063016241	1	0.0223457419127885	0.766511553434288	-0.591990112325953	-0.222644573594739	0.0159759184229351	0.111980995464505	-0.369345538731214
chr1	88983166	88983831	665	-	utr5	RBMXL1	0.125543750269097	0.703677488565862	0.107985464210346	1	0.10380559492026	0.920161813245136	-0.494454043490756	-0.222644573594739	0.0159759184229351	0.111980995464505	-0.271809469896017
chr1	88992647	88992791	144	-	utr5	RBMXL1	0.0318757669097671	0.538395111928955	0.0303230737093763	1	0.0614510700406778	0.857737471659868	0.159498034885642	-0.222644573594739	0.0159759184229351	0.111980995464505	0.38214260848038
chr1	89582801	89582958	157	+	exon	LRRC8B	0.756360019865387	0.959820078969166	0.696834780304234	1	0.847404618781475	0.995540758636439	-0.373653166143078	-0.111868090321004	0.402929634437382	0.719351988002445	-0.261785075822075
chr1	89583750	89583941	191	+	utr3	LRRC8B	0.321226145909353	0.832507964021056	0.274709238737694	1	0.304545913141695	0.968623413488659	-0.36403040723127	-0.111868090321004	0.402929634437382	0.719351988002445	-0.252162316910267
chr1	89584148	89584638	490	+	utr3	LRRC8B	0.94940562013082	0.993539144833762	0.964403896633749	1	0.944777371561058	0.995540758636439	-0.301445511528061	-0.111868090321004	0.402929634437382	0.719351988002445	-0.189577421207057
chr1	89592887	89593061	174	+	utr3	LRRC8B	0.0907306747441039	0.674860789184241	0.0686472306805923	1	0.199074901834132	0.960985595875526	-0.179949739526115	-0.111868090321004	0.402929634437382	0.719351988002445	-0.0680816492051113
chr1	89933299	89933399	100	+	exon	LRRC8D	0.0994355758779002	0.681899001217258	0.0722214568926429	1	0.187985584402327	0.960985595875526	-0.592102580604393	-0.195764630797711	0.235187417686548	0.561208827424231	-0.396337949806682
chr1	89933918	89934038	120	+	exon	LRRC8D	0.854378956319988	0.976519328868635	0.806590967948045	1	0.89995777062791	0.995540758636439	-0.49268861722717	-0.195764630797711	0.235187417686548	0.561208827424231	-0.296923986429459
chr1	89934721	89934957	236	+	exon	LRRC8D	0.997742364175946	0.999792299561725	0.926298145947081	1	0.943851861303385	0.995540758636439	-0.72583613952109	-0.195764630797711	0.235187417686548	0.561208827424231	-0.530071508723379
chr1	89935327	89935548	221	+	exon	LRRC8D	0.202069559828269	0.764638941104787	0.155122701169716	1	0.215276865479501	0.960985595875526	-0.7315344895599	-0.195764630797711	0.235187417686548	0.561208827424231	-0.535769858762189
chr1	90027382	90027684	302	+	utr3	ZNF326	0.890552906997979	0.983206570148552	0.881035626534387	1	0.669216508749365	0.995540758636439	0.408067762676624	0.307022747752941	0.0180428728033199	0.121698113024799	0.101045014923683
chr1	90916815	90916949	134	-	exon	ZNF644	0.56242996656715	0.917393444637994	0.506541147204635	1	0.640926834125986	0.995540758636439	-0.470605956618365	0.0595107672736314	0.535558360654401	0.808229357904641	-0.530116723891996
chr1	90937555	90938022	467	-	utr3	ZNF644	0.0126962180116632	0.427607233169833	0.00902456260410924	1	0.0287764167846397	0.786858203587938	-0.451130883153374	0.0595107672736314	0.535558360654401	0.808229357904641	-0.510641650427006
chr1	90939598	90939725	127	-	exon	ZNF644	0.238068211391426	0.791791887230526	0.27253918169611	1	0.332414352311504	0.969701341940035	-0.0920898405777385	0.0595107672736314	0.535558360654401	0.808229357904641	-0.15160060785137
chr1	90940910	90941195	285	-	exon	ZNF644	0.348446099309431	0.846103556622088	0.283832655144657	1	0.348910607411368	0.971212017683157	-0.394285152769403	0.0595107672736314	0.535558360654401	0.808229357904641	-0.453795920043034
chr1	91022017	91022161	144	-	utr5	ZNF644	0.457264994060476	0.885082272130175	0.510501872170304	1	0.528167335060082	0.990235339980154	0.509538916004829	0.0595107672736314	0.535558360654401	0.808229357904641	0.450028148731198
chr1	91387258	91387615	357	-	intron	HFM1	0.650303915865053	0.938615822774023	0.652942899874491	1	0.806268266376664	0.995540758636439	-0.0832684088675367	0.239637720893308	0.361537258297988	0.685984200909877	-0.322906129760844
chr1	91524051	91524289	238	+	exon	CDC7	0.917420823077436	0.987223997092173	0.830601629551865	1	0.897113240438658	0.995540758636439	-0.34673901225775	-0.267513743387831	0.0373579317732805	0.197612593787085	-0.0792252688699197
chr1	92275508	92275608	100	-	intron	GLMN	0.555742939865569	0.914601894453127	0.502155518758919	1	0.632539249126998	0.995540758636439	-0.277395506388856	0.25007732556435	0.259550729588974	0.589431073190928	-0.527472831953206
chr1	92513673	92513802	129	-	exon	EVI5	0.852950069319937	0.976446542502571	0.806512919399485	1	0.834008434823094	0.995540758636439	-0.0181348648083747	0.110065264515371	0.450854020834125	0.756977909564937	-0.128200129323746
chr1	92840626	92840742	116	+	exon	SNORA66	0.30740213306656	0.827401390193366	0.232790008850345	1	0.380652587455748	0.975769059826432	-0.381809596405077	0.0111324142986048	0.954357571646753	0.988659668344377	-0.392942010703682
chr1	92841696	92841802	106	+	exon	RPL5	0.38621081970729	0.861913811543691	0.322141250569994	1	0.443160838951442	0.981410497927599	-0.369428065189056	-0.125162208031841	0.0999314421052916	0.35843046525168	-0.244265857157214
chr1	93079241	93079410	169	+	utr5	MTF2	0.996024725273394	0.999792299561725	0.903091069884619	1	0.93274252523982	0.995540758636439	0.139418980381909	-0.0323406827450687	0.719295204976337	0.903464635514657	0.171759663126978
chr1	93079754	93080049	295	+	intron	MTF2	0.507869350457685	0.899408427534055	0.551306199924895	1	0.318862601435829	0.968697512026198	0.865910788878436	-0.0323406827450687	0.719295204976337	0.903464635514657	0.898251471623505
chr1	93136687	93137057	370	+	utr3	MTF2	0.21135845260157	0.773074141184948	0.169430641211143	1	0.229965215947862	0.960985595875526	-0.37847335494212	-0.0323406827450687	0.719295204976337	0.903464635514657	-0.346132672197051
chr1	93180263	93180541	278	-	utr5	TMED5	0.047934097877791	0.594239907085828	0.0627159142561292	1	0.0678665676405036	0.866153617947668	0.277221572470402	-0.0757544082401806	0.607268342395348	0.848826158982582	0.352975980710582
chr1	93262231	93262360	129	-	exon	CCDC18-AS1	0.0386902964970147	0.566062732351008	0.0413292489038228	1	0.0783192343055631	0.882683476740552	-0.36177576934623	0.0136450155218728	0.909294701043587	0.9743981668432	-0.375420784868103
chr1	93263561	93263789	228	-	intron	CCDC18-AS1	0.944833094255697	0.992481900357337	0.990575900814105	1	0.96966529029329	0.995540758636439	0.161266018114759	0.0136450155218728	0.909294701043587	0.9743981668432	0.147621002592886
chr1	93345917	93346116	199	+	utr5	DR1	0.14022013727466	0.714685747540727	0.15552978638888	1	0.268774875923394	0.967677012588532	0.358322181627127	-0.0297706907212872	0.783300703227988	0.929304754724677	0.388092872348415
chr1	93346439	93346801	362	+	utr5	DR1	0.163763844011507	0.736144940581211	0.140765855300242	1	0.190798177286207	0.960985595875526	-0.286937035394405	-0.0297706907212872	0.783300703227988	0.929304754724677	-0.257166344673117
chr1	93448115	93448279	164	+	utr5	FNBP1L	0.0191865418719204	0.468054393561087	0.0280660101174138	1	0.072404850692731	0.872124674245337	0.621119856718449	0.162717152299109	0.0577122288377904	0.25908343458937	0.458402704419341
chr1	93515043	93515171	128	+	intron	FNBP1L	0.327590047973291	0.836208356900933	0.291212993199262	1	0.367279871793375	0.973394761870982	0.162137224277333	0.162717152299109	0.0577122288377904	0.25908343458937	-0.000579928021776255
chr1	93553124	93553332	208	+	utr3	FNBP1L	0.77145500698628	0.96229421248322	0.864342827379747	1	0.824829509552259	0.995540758636439	0.0681469392144906	0.162717152299109	0.0577122288377904	0.25908343458937	-0.0945702130846182
chr1	93582339	93582784	445	-	exon	BCAR3	0.366606424373642	0.854738773233529	0.305012694226809	1	0.42978794070146	0.979944054264793	0.29684722345936	0.475079851328984	0.000535779122209071	0.00834420258509736	-0.178232627869624
chr1	93876385	93876514	129	-	exon	DNTTIP2	0.756605519082896	0.959820078969166	0.841614354665959	1	0.793842761354915	0.995540758636439	0.0651313922167047	0.0838083193196401	0.421196305305588	0.734674230541434	-0.0186769271029354
chr1	93876565	93877027	462	-	exon	DNTTIP2	0.107638197687135	0.692536546511685	0.0703146304284138	1	0.072738536083947	0.872124674245337	-0.227977916682568	0.0838083193196401	0.421196305305588	0.734674230541434	-0.311786236002208
chr1	93877199	93877396	197	-	exon	DNTTIP2	0.840140858332623	0.973468935059732	0.902548332313321	1	0.980272161726805	0.995540758636439	-0.0600524153315203	0.0838083193196401	0.421196305305588	0.734674230541434	-0.14386073465116
chr1	93877715	93877872	157	-	exon	DNTTIP2	0.761567969505119	0.961240365663644	0.713654359276749	1	0.919086881422026	0.995540758636439	-0.065671717433966	0.0838083193196401	0.421196305305588	0.734674230541434	-0.149480036753606
chr1	93879093	93879215	122	-	utr5	DNTTIP2	0.264346619830452	0.808129456092891	0.206674661666642	1	0.294278380449064	0.967999757250642	0.00514687767292944	0.0838083193196401	0.421196305305588	0.734674230541434	-0.0786614416467106
chr1	94173918	94174052	134	-	exon	ARHGAP29	0.520177437699475	0.901907022419236	0.530594645100093	1	0.710488657026731	0.995540758636439	-0.605078045886848	-0.0747879941713755	0.698489992244846	0.894008813044799	-0.530290051715473
chr1	94174139	94174649	510	-	exon	ARHGAP29	0.514032199285505	0.90055310228486	0.443872146828138	1	0.570540093585786	0.993598883832347	-0.391730091151151	-0.0747879941713755	0.698489992244846	0.894008813044799	-0.316942096979776
chr1	94530325	94530499	174	-	utr3	F3	0.245022847081126	0.795209925538797	0.207160751299717	1	0.301364236730183	0.968132788078625	0.0492162745435877	0.408870565865068	7.16812138311522e-06	0.000200697470581266	-0.35965429132148
chr1	94540652	94540761	109	-	exon	F3	0.827135296641282	0.970732663469374	0.782750621169522	1	0.764428187987878	0.995540758636439	0.507805175076469	0.408870565865068	7.16812138311522e-06	0.000200697470581266	0.0989346092114013
chr1	94541630	94541798	168	-	utr5	F3	0.499209991114963	0.896871976664088	0.594596893915347	1	0.68253598890594	0.995540758636439	0.470137163478399	0.408870565865068	7.16812138311522e-06	0.000200697470581266	0.0612665976133305
chr1	94897786	94897959	173	-	exon	CNN3	0.108141223692894	0.692553379328447	0.0814807882835054	1	0.208093545141649	0.960985595875526	-0.338795806142218	-0.0586759115998338	0.460697657631808	0.761884973792427	-0.280119894542384
chr1	94926935	94927132	197	-	utr5	CNN3	0.941115148124657	0.991988116377538	0.826894147179895	1	0.736138021520301	0.995540758636439	-0.0299643356182524	-0.0586759115998338	0.460697657631808	0.761884973792427	0.0287115759815814
chr1	94928593	94928729	136	+	intron	RP4-639F20.1	0.918171656354133	0.987596661941371	0.903197374782993	1	0.868717363079792	0.995540758636439	-0.370485985384627	0.146449326225196	0.744373727907757	0.912136443574911	-0.516935311609823
chr1	95244394	95244647	253	+	utr3	TMEM56-RWDD3	0.00930177054434688	0.390135589100205	0.00645543599830297	1	0.0267617786862573	0.786512122655921	-0.444141919853204	0.602974846811497	0.88252363356602	NA	-1.0471167666647
chr1	100038112	100038281	169	+	utr5	MFSD14A	0.627069016412311	0.933590878630007	0.559110366412447	1	0.656370057222037	0.995540758636439	-0.00399521098840128	-0.124331327137688	0.340238840956545	0.667792289645551	0.120336116149287
chr1	100082080	100082235	155	+	utr3	MFSD14A	0.0683648854569502	0.642291965146298	0.047470756667605	1	0.0860268155469049	0.898820755555138	-0.36221597065242	-0.124331327137688	0.340238840956545	0.667792289645551	-0.237884643514732
chr1	100133161	100133265	104	+	utr5	TRMT13	0.14728395010491	0.719819692787416	0.144233795485357	1	0.202831325889785	0.960985595875526	0.263469242499441	-0.154068801510865	0.38398177649423	0.70335190393538	0.417538044010307
chr1	100352491	100352679	188	+	utr5	CDC14A	0.847878313758715	0.975365110024276	0.787772618154113	1	0.818468971527082	0.995540758636439	-0.0449826992999446	-0.0863013595157573	0.624692268757459	0.858474113727535	0.0413186602158127
chr1	100874051	100874242	191	-	utr3	EXTL2	0.702728149382564	0.95052679837282	0.657040138510148	1	0.794997555395723	0.995540758636439	-0.594095631734729	-0.123608915602112	0.399219439349953	0.716270610318568	-0.470486716132617
chr1	100877532	100877848	316	-	exon	EXTL2	0.117921054250342	0.699045794619912	0.0770159198606704	1	0.087586090783762	0.903053257418468	-0.540486895682047	-0.123608915602112	0.399219439349953	0.716270610318568	-0.416877980079935
chr1	103108228	103108521	293	-	utr5	COL11A1	0.579424465037194	0.920919966098177	0.685235415860023	1	0.71124712099983	0.995540758636439	-0.0593517193765579	-0.328830696537156	0.000112681638801164	0.00225754145526811	0.269478977160598
chr1	107056693	107057189	496	+	utr5	PRMT6	0.379445825451143	0.860216963407656	0.398376274032004	1	0.426073988291101	0.979944054264793	-0.161747207529359	-0.399311674651718	0.00261671272359599	0.0295348116736421	0.237564467122359
chr1	107057332	107057465	133	+	exon	PRMT6	0.149492395180055	0.722406748058569	0.162768902251271	1	0.237610469162683	0.960985595875526	-0.0688702279178091	-0.399311674651718	0.00261671272359599	0.0295348116736421	0.330441446733909
chr1	107057633	107057983	350	+	utr3	PRMT6	0.0625963327384516	0.629948203038218	0.0606950051758776	1	0.0746327199511134	0.875087932584179	-0.157514805389539	-0.399311674651718	0.00261671272359599	0.0295348116736421	0.241796869262179
chr1	107148644	107148793	149	+	exon	NTNG1	0.0668540619728544	0.639755939848126	0.067896670772923	1	0.155500242617875	0.944549832965574	-0.821261107864288	-0.596558405498543	0.0375750165259753	0.198375283121596	-0.224702702365745
chr1	108692309	108692414	105	+	utr5	PRPF38B	0.367624370418982	0.85560267162163	0.369158319719262	1	0.41858126113193	0.979940287923829	0.162393970660728	0.285898662997558	0.0251353189383824	0.153137574544726	-0.12350469233683
chr1	108699247	108700051	804	+	utr3	PRPF38B	0.126465643900723	0.70516123204439	0.0779994054322533	1	0.050765613796778	0.852522950929657	0.00602781934306762	0.285898662997558	0.0251353189383824	0.153137574544726	-0.27987084365449
chr1	108746672	108746786	114	+	utr5	STXBP3	0.964848613849348	0.995332657075924	0.974813753179135	1	0.983189332704202	0.995540758636439	-0.0747887003726172	-0.0854507398562587	0.617573368784312	0.855097976869341	0.0106620394836416
chr1	108937155	108937255	100	-	exon	CLCC1	0.395295470531661	0.864928411348161	0.355459051677262	1	0.439657632127004	0.981410497927599	-0.33645380649168	-0.055278220262236	0.691394264639283	0.890849324984582	-0.281175586229443
chr1	108971356	108971491	135	-	utr3	WDR47	0.986053888666687	0.997785471972106	0.969014327926036	1	0.951543797148063	0.995540758636439	-0.917974855341524	-0.298755939772971	0.183054789556469	0.496889895682921	-0.619218915568554
chr1	109075018	109075119	101	-	exon	TAF13	0.726490202737355	0.955031735875624	0.752089943013885	1	0.905026726591632	0.995540758636439	-0.0449076597811126	-0.194704068638448	0.506134922465175	0.789332504824398	0.149796408857335
chr1	109094563	109094730	167	+	utr3	TMEM167B	0.221531602623997	0.779417126744866	0.18876759722916	1	0.194529703614828	0.960985595875526	-0.66943370785631	-0.10049841097354	0.687045071045128	0.888302917248306	-0.568935296882771
chr1	109100169	109100305	136	+	exon	SCARNA2	0.269218249738148	0.808719711282446	0.327846758739962	1	0.504367065319577	0.988035834488378	0.244637682993543	NA	NA	NA	NA
chr1	109213909	109214053	144	+	utr5	SARS	0.790482702940804	0.964735421970202	0.854731680901877	1	0.936641987514394	0.995540758636439	-0.134846724943226	-0.184050892620362	0.057910208327091	0.259626272196084	0.0492041676771361
chr1	109214704	109215007	303	+	exon	SARS	0.529545124583975	0.90509197734495	0.482452825927104	1	0.645798245561404	0.995540758636439	-0.103260234876682	-0.184050892620362	0.057910208327091	0.259626272196084	0.0807906577436802
chr1	109237747	109238156	409	+	utr3	SARS	0.709925456162198	0.952329164991626	0.824081288010753	1	0.92417978803147	0.995540758636439	-0.159689099796046	-0.184050892620362	0.057910208327091	0.259626272196084	0.0243617928243163
chr1	109249692	109249864	172	+	utr5*	CELSR2	0.913934624288252	0.986457239569374	0.977496483212451	1	0.900358866500287	0.995540758636439	0.186741133442418	-0.0562955413522738	0.364251015383218	0.688205674703295	0.243036674794692
chr1	109250167	109250323	156	+	exon	CELSR2	0.597973946982758	0.926716937834963	0.665835923307783	1	0.760984672245663	0.995540758636439	-0.0558070142122478	-0.0562955413522738	0.364251015383218	0.688205674703295	0.000488527140025986
chr1	109250570	109251033	463	+	exon	CELSR2	0.417292044661552	0.871766558231303	0.511839474332171	1	0.641636519899364	0.995540758636439	0.0880672463364296	-0.0562955413522738	0.364251015383218	0.688205674703295	0.144362787688703
chr1	109251212	109253369	2157	+	exon	CELSR2	0.258443905317906	0.805830084706878	0.45015767878982	1	0.450371048495039	0.981693744841453	0.0696197316752087	-0.0562955413522738	0.364251015383218	0.688205674703295	0.125915273027482
chr1	109258460	109259138	678	+	exon	CELSR2	0.188130755326201	0.758701954030702	0.277444825017968	1	0.456166106156217	0.982067558056407	0.258399560929407	-0.0562955413522738	0.364251015383218	0.688205674703295	0.314695102281681
chr1	109274195	109274848	653	+	utr3	CELSR2	0.309232671927995	0.828512072776819	0.389669664647851	1	0.386053964779349	0.976581816084128	0.0979916331063829	-0.0562955413522738	0.364251015383218	0.688205674703295	0.154287174458657
chr1	109279713	109280131	418	-	utr3	PSRC1	0.342456869437079	0.844894930117589	0.257885871948653	1	0.229940031769919	0.960985595875526	-0.401669738622325	-0.246949307361444	0.0385636480007594	0.201698355584826	-0.154720431260881
chr1	109283038	109283140	102	-	utr5	PSRC1	0.772108714313114	0.96229421248322	0.707049029979238	1	0.726679687297988	0.995540758636439	-0.14419752899987	-0.246949307361444	0.0385636480007594	0.201698355584826	0.102751778361575
chr1	109426325	109426467	142	-	utr5	PSMA5	0.00758118582746803	0.372517838837655	0.00734961089642806	1	0.0150317992893428	0.730436381779013	0.203241938918306	-0.155066721514071	0.222360975966052	0.546332415132274	0.358308660432377
chr1	109491230	109491612	382	+	utr3	ATXN7L2	0.0119575664060318	0.412896612786118	0.0174508421499753	1	0.0276050154945735	0.786858203587938	0.751323437661972	0.479076180173949	3.70449152112606e-06	0.000109323059999362	0.272247257488024
chr1	109548590	109548778	188	+	utr5	GNAI3	0.0949087387781344	0.677837463769	0.102292880862937	1	0.183220959142149	0.959366642481019	0.0387701857368924	-0.141040934752702	0.126329494028412	0.406583461516373	0.179811120489594
chr1	109592331	109592549	218	+	utr3	GNAI3	0.360031065587253	0.852958281186786	0.2778087613299	1	0.335137350084925	0.969701341940035	-0.353586315898953	-0.141040934752702	0.126329494028412	0.406583461516373	-0.212545381146252
chr1	109923479	109923811	332	+	exon	CSF1	0.481159572465946	0.8901814568732	0.415475165762392	1	0.455476510060848	0.982067558056407	-0.028823153204848	0.198773028434024	0.217747566768888	0.541648790911413	-0.227596181638872
chr1	109928908	109929752	844	+	utr3	CSF1	0.801924782080464	0.965601311518623	0.866747895615452	1	0.919387910796644	0.995540758636439	0.166615121931376	0.198773028434024	0.217747566768888	0.541648790911413	-0.0321579065026486
chr1	110034597	110034736	139	+	utr5	STRIP1	0.106435174540763	0.692039010097253	0.116717387406846	1	0.1307925153803	0.94152066780877	0.318968470825206	-0.0241673184662208	0.768159990657146	0.92167344558014	0.343135789291426
chr1	110053710	110053973	263	+	utr3	STRIP1	0.682131922677259	0.945999414360674	0.591430259898128	1	0.668778846018607	0.995540758636439	-0.00447628204424264	-0.0241673184662208	0.768159990657146	0.92167344558014	0.0196910364219782
chr1	110211042	110211224	182	+	utr5*	KCNC4	0.882898874493861	0.982997664772695	0.938229011016262	1	0.970550401169224	0.995540758636439	0.375415798179343	0.566331457284218	2.45107454714192e-08	1.09863574213911e-06	-0.190915659104875
chr1	110223125	110223247	122	+	exon	KCNC4	0.965850940099957	0.995332657075924	0.966168434266839	1	0.932777045180237	0.995540758636439	0.618007240108842	0.566331457284218	2.45107454714192e-08	1.09863574213911e-06	0.0516757828246244
chr1	110223502	110223627	125	+	exon	KCNC4	0.870168375785109	0.980238387492048	0.931732000487366	1	0.950701815205609	0.995540758636439	0.554206103676055	0.566331457284218	2.45107454714192e-08	1.09863574213911e-06	-0.0121253536081632
chr1	110339420	110339675	255	+	utr5	RBM15	0.268424775541064	0.808719711282446	0.321115051864492	1	0.390132912026784	0.976581816084128	0.219979564168121	-0.0311678137254829	0.643815601124246	0.868410508478341	0.251147377893604
chr1	110339839	110340516	677	+	exon	RBM15	0.0261152227177298	0.51216732237061	0.0706643112077908	1	0.13621008095819	0.94152066780877	0.181010389550662	-0.0311678137254829	0.643815601124246	0.868410508478341	0.212178203276145
chr1	110340614	110341363	749	+	exon	RBM15	0.657495019860293	0.939987653966692	0.57494929125161	1	0.571179836692538	0.993598883832347	-0.022801239919121	-0.0311678137254829	0.643815601124246	0.868410508478341	0.00836657380636187
chr1	110341438	110341839	401	+	exon	RBM15	0.776733750564112	0.963342226629631	0.665400859459614	1	0.698374757980487	0.995540758636439	-0.0503731754636312	-0.0311678137254829	0.643815601124246	0.868410508478341	-0.0192053617381482
chr1	110341926	110342268	342	+	exon	RBM15	0.521020500324953	0.901986435996025	0.439623104582111	1	0.492381044087981	0.987184839690472	-0.0981423230319431	-0.0311678137254829	0.643815601124246	0.868410508478341	-0.0669745093064602
chr1	110347278	110347468	190	+	exon	LAMTOR5-AS1	0.896634557990685	0.983535154215335	0.825741029469577	1	0.936914978762338	0.995540758636439	-0.0629125134065612	0.104921587843347	0.617635416218014	0.855097976869341	-0.167834101249909
chr1	110347547	110347742	195	+	exon	LAMTOR5-AS1	0.867091300835345	0.979121580817603	0.796245504695233	1	0.756632590125593	0.995540758636439	0.138298367177747	0.104921587843347	0.617635416218014	0.855097976869341	0.0333767793344
chr1	110407598	110407721	123	-	utr5	LAMTOR5	0.448125161695572	0.882832041078794	0.384422865267275	1	0.528978981303835	0.990235339980154	-0.389886608380911	0.0191375777113738	0.933131930035903	0.982706840620712	-0.409024186092285
chr1	110603921	110604205	284	-	exon	KCNA2	0.338554385206944	0.842742564383879	0.320230216191146	1	0.385973780689076	0.976581816084128	0.488369117582688	0.445421834863761	0.000118969559131814	0.00235089896172984	0.0429472827189263
chr1	110604498	110604727	229	-	exon	KCNA2	0.924278178942528	0.988440991695277	0.994042813622787	1	0.957839545571593	0.995540758636439	0.475449672712613	0.445421834863761	0.000118969559131814	0.00235089896172984	0.0300278378488516
chr1	111140248	111140394	146	+	utr5	CEPT1	0.403258404445348	0.868097741343717	0.426550813583776	1	0.481049491840128	0.983431930642713	-0.0628209827350525	0.00131296090095022	0.992592668107605	0.997888035495995	-0.0641339436360027
chr1	111147797	111147998	201	+	exon	CEPT1	0.951569919195726	0.993539144833762	0.986293199468796	1	0.988180802963861	0.995540758636439	-0.0519025286508646	0.00131296090095022	0.992592668107605	0.997888035495995	-0.0532154895518149
chr1	111449131	111449288	157	+	utr5	ATP5F1	0.138006119980017	0.713809663147196	0.159416871065978	1	0.268430621681553	0.967677012588532	0.333755381432678	-0.209871985927458	0.0518231607254662	0.24317669314422	0.543627367360136
chr1	111449445	111449553	108	+	utr5	ATP5F1	0.917391492327377	0.987223997092173	0.999492386162203	1	0.963034407103574	0.995540758636439	-0.134837546673988	-0.209871985927458	0.0518231607254662	0.24317669314422	0.0750344392534699
chr1	111723759	111723926	167	-	utr3	FAM212B	0.902288816410923	0.98473334409601	0.923481929640933	1	0.948171519328683	0.995540758636439	-0.594005083087921	-0.472569651290289	7.95742797100544e-05	0.00167213520201533	-0.121435431797632
chr1	111724086	111724442	356	-	utr3	FAM212B	0.154136337409422	0.727258839980829	0.130488787560969	1	0.317454264773111	0.968623413488659	-0.517563683829826	-0.472569651290289	7.95742797100544e-05	0.00167213520201533	-0.0449940325395369
chr1	111726958	111727099	141	-	utr3	FAM212B	0.920074278741877	0.98820759190316	0.85662663594411	1	0.926344865863574	0.995540758636439	-0.267345295944508	-0.472569651290289	7.95742797100544e-05	0.00167213520201533	0.205224355345781
chr1	111727214	111727487	273	-	exon	FAM212B	0.800688049545168	0.965601311518623	0.874735492921195	1	0.93621320208188	0.995540758636439	-0.355457586391455	-0.472569651290289	7.95742797100544e-05	0.00167213520201533	0.117112064898834
chr1	111727724	111727825	101	-	exon	FAM212B	0.970129019275965	0.99620875955886	0.942739637758075	1	0.97919914344965	0.995540758636439	-0.497916923843155	-0.472569651290289	7.95742797100544e-05	0.00167213520201533	-0.0253472725528657
chr1	111755261	111755384	123	+	utr5	DDX20	0.295209882361338	0.823158080483522	0.302109123932562	1	0.254430083377841	0.967085722198403	-1.16699705220605	-0.442967323192408	3.0640452496273e-06	9.1626737753278e-05	-0.724029729013647
chr1	111765844	111767034	1190	+	utr3	DDX20	0.0311270032416206	0.532925465791863	0.0415340386187159	1	0.0194564696638461	0.75671979760056	-0.735356103213963	-0.442967323192408	3.0640452496273e-06	9.1626737753278e-05	-0.292388780021555
chr1	112456041	112457467	1426	+	utr3	CTTNBP2NL	0.681891275193311	0.945928557797297	0.834564436681994	1	0.96515642627109	0.995540758636439	-0.0617088212157361	-0.0240375942446187	0.796445592519017	0.93370322352308	-0.0376712269711175
chr1	112619798	112619929	131	+	utr5	CAPZA1	0.815450769684239	0.968779296935971	0.749940018610781	1	0.822506033228969	0.995540758636439	0.0275740146643888	-0.108805892566462	0.325014939512886	0.653417183006149	0.136379907230851
chr1	112647141	112647248	107	+	exon	CAPZA1	0.437777111129058	0.879330626152443	0.373537950957697	1	0.467357002662161	0.982067558056407	-0.1763528508762	-0.108805892566462	0.325014939512886	0.653417183006149	-0.0675469583097375
chr1	112674690	112674972	282	+	utr5	MOV10	0.10025212008559	0.683451211575912	0.112644579515334	1	0.182209569651947	0.959366642481019	0.182550060121244	-0.160849343513578	0.0584933656845138	0.261140324053102	0.343399403634821
chr1	112700607	112700731	124	+	utr3	MOV10	0.71917061293407	0.954078621977414	0.799919999479223	1	0.795152218681784	0.995540758636439	0.0360066221758606	-0.160849343513578	0.0584933656845138	0.261140324053102	0.196855965689438
chr1	112701004	112701238	234	-	utr3	RHOC	0.436994705901875	0.878919202530011	0.394687603800446	1	0.451980895590124	0.982067558056407	-0.136812186583016	-0.0204081782709324	0.854874534436544	0.955394456487096	-0.116404008312084
chr1	112703739	112703854	115	-	utr3	RP11-426L16.10	0.717131064267894	0.953901712803261	0.780183616651171	1	0.824545605937494	0.995540758636439	0.00738149266739778	-0.121935641090717	0.844037663201947	NA	0.129317133758114
chr1	112811781	112811883	102	+	intergenic	NA	0.508440004532553	0.899416719628239	0.463219068483113	1	0.486450564877989	0.98503885385154	-0.254569872562674	NA	NA	NA	NA
chr1	112816834	112816934	100	+	intergenic	NA	0.344430141223175	0.845376982651481	0.311034594763832	1	0.416911269410569	0.97952793163838	-0.0342224290472957	NA	NA	NA	NA
chr1	112820205	112820372	167	-	exon	LINC01356	0.901670574846024	0.984656238080818	0.815254471897168	1	0.934858955467968	0.995540758636439	-0.101889128371879	0.0209186967757024	0.907261079880784	0.973507835088313	-0.122807825147581
chr1	112822538	112822650	112	-	intron	LINC01356	0.469764180002204	0.888304338834071	0.408044157559785	1	0.508130655148379	0.989003896953114	0.0138889971804925	0.0209186967757024	0.907261079880784	0.973507835088313	-0.00702969959520988
chr1	112824525	112824718	193	-	intron	LINC01356	0.519156347705031	0.901765858649489	0.577361182930167	1	0.446589534090867	0.981486746262908	0.189373744817229	0.0209186967757024	0.907261079880784	0.973507835088313	0.168455048041527
chr1	112826756	112827000	244	-	intron	LINC01356	0.84628353563484	0.974851478375977	0.762289061474309	1	0.793802204059786	0.995540758636439	-0.0617361939785074	0.0209186967757024	0.907261079880784	0.973507835088313	-0.0826548907542099
chr1	112913694	112914206	512	-	utr3	SLC16A1	0.210535552874276	0.772597010691981	0.155179633435772	1	0.107387350834921	0.920543429858862	-0.466151785780956	-0.269801085887181	0.00096043674296609	0.0134083071540466	-0.196350699893775
chr1	112917232	112917854	622	-	exon	SLC16A1	0.0495110556326818	0.594239907085828	0.0380256088782949	1	0.0415093883542204	0.826260825221462	-0.483386590802459	-0.269801085887181	0.00096043674296609	0.0134083071540466	-0.213585504915278
chr1	112956043	112956251	208	-	utr5	SLC16A1	0.108471218639413	0.692553379328447	0.11606697388602	1	0.040309861412503	0.826260825221462	0.0581205448517169	-0.269801085887181	0.00096043674296609	0.0134083071540466	0.327921630738898
chr1	112956506	112956803	297	+	exon	SLC16A1-AS1	0.156100889873401	0.729267856755072	0.18688651735241	1	0.351740877455576	0.971212017683157	0.145001415320103	-0.0782534390519615	0.633364217282927	0.863486686523805	0.223254854372065
chr1	112956978	112957231	253	-	utr5	SLC16A1	0.55333989808884	0.913758688775051	0.501072270235578	1	0.606094574802811	0.995540758636439	-0.0112500551578343	-0.269801085887181	0.00096043674296609	0.0134083071540466	0.258551030729347
chr1	113119328	113119455	127	+	exon	LRIG2	0.210784300749367	0.772613208429648	0.185522838102107	1	0.274260295159647	0.967999757250642	-0.472188834914144	-0.216206435851558	0.0194195174737321	0.128247483087714	-0.255982399062587
chr1	113123881	113124221	340	+	utr3	LRIG2	0.918200145891063	0.987596661941371	0.839321632357503	1	0.867008665063251	0.995540758636439	-0.351857536141387	-0.216206435851558	0.0194195174737321	0.128247483087714	-0.13565110028983
chr1	113642052	113642283	231	+	exon	MAGI3	0.119792207264418	0.699297380421839	0.128371328548336	1	0.366222178837457	0.973394761870982	0.00229891807030197	0.0846204713825881	0.520888810071318	0.799041379237493	-0.0823215533122861
chr1	113683794	113683934	140	+	utr3	MAGI3	0.381740551512498	0.861913811543691	0.331966411650628	1	0.427719508103417	0.979944054264793	-0.266671480746376	0.0846204713825881	0.520888810071318	0.799041379237493	-0.351291952128964
chr1	113719461	113719640	179	-	intron	PHTF1	0.962775165243228	0.995134058269915	0.893324303666909	1	0.983480568678841	0.995540758636439	0.347704061063975	-0.0293785255085125	0.745824969615837	0.912863390698967	0.377082586572488
chr1	113759358	113759497	139	-	utr5	PHTF1	0.890403421727675	0.983206570148552	0.966519783376187	1	0.883194951636343	0.995540758636439	0.0132230123051065	-0.0293785255085125	0.745824969615837	0.912863390698967	0.042601537813619
chr1	113766002	113766330	328	-	utr3	RSBN1	0.01596039666338	0.448754829193876	0.0130849846735835	1	0.076725650789083	0.882150727014351	-0.0659659107220878	0.143744686901646	0.344775297713759	0.671797674224372	-0.209710597623733
chr1	113797682	113797939	257	-	exon	RSBN1	0.722666041811209	0.954457268890722	0.660519880862872	1	0.683696874765398	0.995540758636439	0.103393312295324	0.143744686901646	0.344775297713759	0.671797674224372	-0.0403513746063219
chr1	113900166	113900281	115	+	exon	AP4B1-AS1	0.919760782740784	0.988199377076973	0.959246511075103	1	0.863177958151286	0.995540758636439	-0.357760160472087	-0.608623111434117	0.336858797869944	NA	0.25086295096203
chr1	113911492	113911902	410	+	exon	DCLRE1B	0.169071003492389	0.741397833296711	0.143232214629221	1	0.296565008826551	0.967999757250642	-0.394281958737088	-0.447143967663536	0.0134830841248157	0.0993885263196367	0.0528620089264482
chr1	113912155	113912322	167	+	utr3	DCLRE1B	0.0596969808369892	0.620087479677065	0.0414755906258921	1	0.13518038691088	0.94152066780877	-0.421629489430774	-0.447143967663536	0.0134830841248157	0.0993885263196367	0.0255144782327623
chr1	113940364	113941430	1066	+	utr5	HIPK1	0.601745870940877	0.927478948491222	0.532594229405255	1	0.655621432434251	0.995540758636439	0.0526901041411537	-0.0355806202118577	0.655694325928724	0.873409383147678	0.0882707243530114
chr1	113979400	113979592	192	+	utr5	OLFML3	0.58498994946776	0.922045938296481	0.671187721577852	1	0.717679729140538	0.995540758636439	-0.190152794240603	-0.244208509435006	0.00213670679817303	0.0254743975714453	0.0540557151944027
chr1	113980310	113980587	277	+	utr5	OLFML3	0.258965512197376	0.805830084706878	0.264085143082664	1	0.329926786962672	0.969701341940035	0.0278008156467202	-0.244208509435006	0.00213670679817303	0.0254743975714453	0.272009325081726
chr1	113980908	113981629	721	+	exon	OLFML3	0.869473900114869	0.979879493766734	0.977246042832065	1	0.988119545866228	0.995540758636439	-0.231293634657023	-0.244208509435006	0.00213670679817303	0.0254743975714453	0.0129148747779824
chr1	114032354	114033484	1130	+	exon	RP4-590F24.2	0.31486687021262	0.82981408700408	0.285435062647835	1	0.248128380192486	0.963513472400339	-0.00997084155355753	0.102662513365478	0.303651342765984	0.634845532538455	-0.112633354919035
chr1	114033615	114033736	121	+	exon	RP4-590F24.2	0.868325718621684	0.97943692854868	0.929115419100093	1	0.903809122520938	0.995540758636439	0.0406733293605117	0.102662513365478	0.303651342765984	0.634845532538455	-0.0619891840049661
chr1	114035358	114035481	123	+	exon	OLFML3	0.956928148479972	0.994046931751135	0.988577115558212	1	0.978572216888793	0.995540758636439	-0.0422899205320117	-0.244208509435006	0.00213670679817303	0.0254743975714453	0.201918588902994
chr1	114091622	114091764	142	-	utr3	SYT6	0.103801067258604	0.684761548540912	0.0882497427367087	1	0.159585717714063	0.94625751417451	-0.140031056483965	0.18739026069371	0.0249777579402055	0.152579058499978	-0.327421317177675
chr1	114129352	114129573	221	-	intron	SYT6	0.926640433020117	0.989284396208112	0.992784967245971	1	0.729472896868207	0.995540758636439	0.521782969607983	0.18739026069371	0.0249777579402055	0.152579058499978	0.334392708914273
chr1	114130066	114130228	162	-	intron	SYT6	0.327365901122969	0.83615344053971	0.196392717361265	1	0.0874269106836521	0.903053257418468	1.10485824838929	0.18739026069371	0.0249777579402055	0.152579058499978	0.917467987695582
chr1	114130393	114130610	217	-	intron	SYT6	0.547955957544542	0.912023916977472	0.476375743185695	1	0.597208005665592	0.995540758636439	0.230033472801227	0.18739026069371	0.0249777579402055	0.152579058499978	0.0426432121075171
chr1	114136778	114137109	331	-	intron	SYT6	0.114815224571056	0.6964259347421	0.093757350243516	1	0.118522854805958	0.929272026263654	0.00539112911996043	0.18739026069371	0.0249777579402055	0.152579058499978	-0.181999131573749
chr1	114137539	114138085	546	-	utr3	SYT6	0.623642558848269	0.933483982971916	0.79810428489534	1	0.908380074965839	0.995540758636439	0.359843371444475	0.18739026069371	0.0249777579402055	0.152579058499978	0.172453110750765
chr1	114153094	114153307	213	-	intron	SYT6	0.0728582272627072	0.643924587319059	0.0844094570898116	1	0.142714137571934	0.94152066780877	0.46660278376551	0.18739026069371	0.0249777579402055	0.152579058499978	0.2792125230718
chr1	114153395	114153495	100	-	intron	SYT6	0.885626174405634	0.983206570148552	0.816193908755838	1	0.653706673681176	0.995540758636439	0.727372018187187	0.18739026069371	0.0249777579402055	0.152579058499978	0.539981757493478
chr1	114153526	114153671	145	-	utr5	SYT6	0.404791537354369	0.868097741343717	0.452641748928804	1	0.586987596835899	0.995540758636439	0.502966903755917	0.18739026069371	0.0249777579402055	0.152579058499978	0.315576643062207
chr1	114154149	114154392	243	-	utr5*	SYT6	0.216480076129978	0.774671435220937	0.171907269216902	1	0.219544779098938	0.960985595875526	0.168911407183607	0.18739026069371	0.0249777579402055	0.152579058499978	-0.0184788535101028
chr1	114154605	114154718	113	-	utr5*	SYT6	0.613784753297373	0.931372176538476	0.62184343741745	1	0.696913422641924	0.995540758636439	0.122362391609848	0.18739026069371	0.0249777579402055	0.152579058499978	-0.0650278690838611
chr1	114156122	114156239	117	+	intergenic	NA	0.0566155382125062	0.610189244081996	0.0374707866670704	1	0.130942457941573	0.94152066780877	-0.19689133247946	NA	NA	NA	NA
chr1	114397641	114397842	201	-	utr3	TRIM33	0.594393169274054	0.925517227090239	0.514680743803376	1	0.594176443333815	0.995540758636439	-0.269099368867263	0.0210732992428641	0.811913792623716	0.94092089737005	-0.290172668110127
chr1	114509942	114510241	299	-	intron	TRIM33	0.997734314631976	0.999792299561725	0.922378875525833	1	0.897134261108824	0.995540758636439	0.415854448390995	0.0210732992428641	0.811913792623716	0.94092089737005	0.394781149148131
chr1	114568040	114568260	220	-	utr3	BCAS2	0.568995855116279	0.918281363999992	0.516679715262956	1	0.648954248142555	0.995540758636439	-0.506673877336761	-0.222962444488153	0.193360227152441	0.509247448373424	-0.283711432848608
chr1	114581520	114581642	122	-	utr5	BCAS2	0.215576906264963	0.774645712734924	0.17871501973016	1	0.287859214152037	0.967999757250642	-0.274868959784314	-0.222962444488153	0.193360227152441	0.509247448373424	-0.0519065152961605
chr1	114739768	114739905	137	-	utr5	CSDE1	0.441748680318607	0.880350696895265	0.390370923869481	1	0.498538533082826	0.987184839690472	-0.365883116966429	-0.161253109651605	0.0507581625780076	0.239793469622441	-0.204630007314824
chr1	114750115	114750277	162	-	utr5	CSDE1	0.460272198733512	0.887480209491991	0.365626565647836	1	0.378575902282247	0.975637499285306	-0.182276570272519	-0.161253109651605	0.0507581625780076	0.239793469622441	-0.0210234606209139
chr1	114757878	114757996	118	-	utr5	CSDE1	0.168438646302621	0.741125786774155	0.14052187654072	1	0.201314140549203	0.960985595875526	0.0436228644773589	-0.161253109651605	0.0507581625780076	0.239793469622441	0.204875974128964
chr1	114774197	114774367	170	-	utr3	SIKE1	0.440504891956969	0.880235752739185	0.393857021504284	1	0.537597139033966	0.990614697579794	-0.480635129493358	-0.157617943866388	0.17849268472609	0.49098239512014	-0.32301718562697
chr1	114780546	114780652	106	-	utr5	SIKE1	0.876237603491823	0.981036668590481	0.96137184254049	1	0.984691458708467	0.995540758636439	-0.388222636868834	-0.157617943866388	0.17849268472609	0.49098239512014	-0.230604693002446
chr1	115286184	115286367	183	-	exon	NGF	0.891600259608642	0.983335634945729	0.882916719308883	1	0.900953369705106	0.995540758636439	2.33345099320259	2.92480910637105	1.78957079942964e-05	0.000447724922159284	-0.591358113168452
chr1	115663665	115663830	165	+	exon	VANGL1	0.319421039092857	0.832507964021056	0.339452701192649	1	0.461670275014523	0.982067558056407	0.691693354636672	0.0620214966834455	0.633380192321295	0.863486686523805	0.629671857953226
chr1	115691135	115691325	190	+	exon	VANGL1	0.565479230842085	0.917550431795694	0.585927081340368	1	0.683178272597616	0.995540758636439	-0.215731951562849	0.0620214966834455	0.633380192321295	0.863486686523805	-0.277753448246295
chr1	115691476	115691787	311	+	utr3	VANGL1	0.135664013338736	0.712275095121928	0.159977347119651	1	0.306434004134702	0.968623413488659	0.00962142567567549	0.0620214966834455	0.633380192321295	0.863486686523805	-0.05240007100777
chr1	116373198	116373464	266	+	utr5	ATP1A1	0.303647650483235	0.825633355064971	0.318119782508952	1	0.433937691809613	0.980361729336256	-0.0553542258519063	-0.195943436293396	0.0134460985991137	0.0992380004312096	0.140589210441489
chr1	116576811	116576911	100	-	utr3	IGSF3	0.0100158337967761	0.397912452898106	0.00689775780952332	1	0.020051754152573	0.76270189276456	-0.54305895529791	-0.225798062934254	0.00665242400162124	0.0597152536379988	-0.317260892363657
chr1	116577146	116577479	333	-	utr3	IGSF3	0.306175163758862	0.825633355064971	0.239892401951134	1	0.283536453154369	0.967999757250642	-0.222830597302171	-0.225798062934254	0.00665242400162124	0.0597152536379988	0.00296746563208269
chr1	116579627	116579879	252	-	exon	IGSF3	0.0739134098344564	0.646808201998667	0.0744506843122164	1	0.103966546351781	0.920161813245136	-0.053681170465566	-0.225798062934254	0.00665242400162124	0.0597152536379988	0.172116892468688
chr1	116588969	116589125	156	-	exon	IGSF3	0.929691595982317	0.990437347169392	0.853397210661684	1	0.689728845225004	0.995540758636439	-0.136661678912399	-0.225798062934254	0.00665242400162124	0.0597152536379988	0.0891363840218543
chr1	116603665	116603815	150	-	exon	IGSF3	0.669093897023158	0.943535941547224	0.595677983813286	1	0.697087750977404	0.995540758636439	-0.00926975548459215	-0.225798062934254	0.00665242400162124	0.0597152536379988	0.216528307449662
chr1	116613923	116614228	305	-	exon	IGSF3	0.0450259174585469	0.581604453215858	0.0469503963753013	1	0.114836699669048	0.923472338634931	-0.0365591393872474	-0.225798062934254	0.00665242400162124	0.0597152536379988	0.189238923547006
chr1	116666493	116666813	320	-	utr5	IGSF3	0.675320676178086	0.944706305632181	0.778342135259522	1	0.901360791098724	0.995540758636439	-0.104352926660579	-0.225798062934254	0.00665242400162124	0.0597152536379988	0.121445136273675
chr1	116910003	116910204	201	+	utr5	PTGFRN	0.282107564714626	0.812442479558177	0.290528682934729	1	0.314466707249161	0.968623413488659	0.291584975762331	-0.0456933720330854	0.631575273815302	0.862829908777207	0.337278347795417
chr1	116949379	116949550	171	+	exon	PTGFRN	0.451538517789384	0.883146194594959	0.496760500795915	1	0.595842992444574	0.995540758636439	0.00213316566268645	-0.0456933720330854	0.631575273815302	0.862829908777207	0.0478265376957719
chr1	116961335	116961611	276	+	exon	PTGFRN	0.563285716211314	0.917550431795694	0.47580876016132	1	0.4704639792312	0.982067558056407	-0.0494761677266167	-0.0456933720330854	0.631575273815302	0.862829908777207	-0.00378279569353122
chr1	116967052	116967203	151	+	exon	PTGFRN	0.675246084535066	0.944706305632181	0.606751796016836	1	0.592544653225068	0.995540758636439	-0.044466295860152	-0.0456933720330854	0.631575273815302	0.862829908777207	0.00122707617293339
chr1	116986887	116987153	266	+	utr3	PTGFRN	0.541007084005552	0.910305796078232	0.625724219159737	1	0.694960581658883	0.995540758636439	-0.115371806062384	-0.0456933720330854	0.631575273815302	0.862829908777207	-0.0696784340292985
chr1	117060315	117060517	202	+	utr5	TTF2	0.626186234443333	0.933590878630007	0.559525515693897	1	0.446391358909264	0.981486746262908	-0.0498484145300412	0.035297177385072	0.647185754646534	0.869871012644926	-0.0851455919151132
chr1	117075080	117075295	215	+	exon	TTF2	0.564467165411689	0.917550431795694	0.497171407647029	1	0.551660821632114	0.991917745235247	-0.0100267988975375	0.035297177385072	0.647185754646534	0.869871012644926	-0.0453239762826095
chr1	117075644	117075773	129	+	exon	TTF2	0.752722655223505	0.959264546384528	0.816405603689927	1	0.692482550023362	0.995540758636439	0.179761736075356	0.035297177385072	0.647185754646534	0.869871012644926	0.144464558690284
chr1	117112244	117112405	161	-	utr3	TRIM45	0.784802785894655	0.964614232679956	0.799782937683818	1	0.758522371280446	0.995540758636439	-0.257862487999026	-0.174043916354931	0.200979824425082	0.519798571481278	-0.0838185716440956
chr1	117118194	117118744	550	-	exon	TRIM45	0.0399324681577686	0.571964410031466	0.0624623379326657	1	0.0847676822772453	0.894194719695065	0.0150421235523559	-0.174043916354931	0.200979824425082	0.519798571481278	0.189086039907286
chr1	117367380	117367688	308	+	utr5	MAN1A2	0.0868427490013248	0.666942934611988	0.138497995145397	1	0.22186308886405	0.960985595875526	0.224183494284627	-0.098473855660096	0.316683928879012	0.64579497854224	0.322657349944723
chr1	117367887	117368470	583	+	utr5	MAN1A2	0.488595284821406	0.891251086337928	0.429246062621846	1	0.464323011501263	0.982067558056407	-0.173639827747951	-0.098473855660096	0.316683928879012	0.64579497854224	-0.0751659720878546
chr1	117402137	117402347	210	+	exon	MAN1A2	0.399083006693045	0.8664394730849	0.333598122908675	1	0.502275522697399	0.987971622027448	-0.247179769312818	-0.098473855660096	0.316683928879012	0.64579497854224	-0.148705913652722
chr1	117522928	117523245	317	+	utr3	MAN1A2	0.128165928483378	0.706043737934313	0.0975026517668728	1	0.156415361965422	0.94604208269931	-0.449909710440816	-0.098473855660096	0.316683928879012	0.64579497854224	-0.35143585478072
chr1	117959440	117959624	184	+	utr3	WDR3	0.747150392822783	0.958164531268722	0.68163266872989	1	0.797402373213623	0.995540758636439	-0.494653008757928	-0.0971702796856399	0.330100289470965	0.658049965787424	-0.397482729072288
chr1	118883878	118884016	138	-	utr3	TBX15	0.654908199077877	0.939134991271189	0.683614621586612	1	0.873018481442959	0.995540758636439	-0.283497577022459	-0.107159018085294	0.639497227892554	0.86624908502258	-0.176338558937164
chr1	119032925	119033107	182	-	utr3	WARS2	0.0222166233899514	0.486321645878145	0.0161709083649218	1	0.0611982691544106	0.857737471659868	-0.180329115216077	0.351059856623575	0.0965844131374921	0.351590825696576	-0.531388971839653
chr1	119140390	119140540	150	-	exon	WARS2	0.507499627715965	0.899408427534055	0.455278014793353	1	0.490337756792198	0.986412450978341	-0.0678191067365611	0.351059856623575	0.0965844131374921	0.351590825696576	-0.418878963360136
chr1	119180221	119180454	233	+	intron	RP11-418J17.1	0.109783787376289	0.693515639361904	0.0780110547611242	1	0.059809416632094	0.854088183332669	-0.0146116904283934	0.22906278924183	0.284102829410815	0.615132083796672	-0.243674479670224
chr1	119296889	119297020	131	-	intron	RP11-418J17.3	0.52053342416174	0.901907022419236	0.514332454728926	1	0.554293800414896	0.992208857358187	0.762921872643549	0.969532701638503	0.00529405803638933	0.0508647258581798	-0.206610828994953
chr1	119320190	119320350	160	-	intron	RP11-418J17.3	0.18512963311025	0.755368174871456	0.172154108976851	1	0.225224189375446	0.960985595875526	0.944413083537555	0.969532701638503	0.00529405803638933	0.0508647258581798	-0.0251196181009474
chr1	119606814	119606923	109	+	intron	HSD3BP5	0.949659216152863	0.993539144833762	0.984016849520148	1	0.935406268932645	0.995540758636439	0.241878983307006	0.875183752074429	0.0104859901756683	0.0826971569056405	-0.633304768767424
chr1	119623705	119624148	443	-	exon	ZNF697	0.408095294570089	0.869889010463415	0.530430491099991	1	0.585421129986192	0.995540758636439	0.463777655505234	0.430818565048197	2.15204487692927e-06	6.69285956725002e-05	0.0329590904570369
chr1	119625907	119626115	208	-	utr5	ZNF697	0.459106530258902	0.886469846539158	0.38909400273551	1	0.502256200609666	0.987971622027448	0.294427316891382	0.430818565048197	2.15204487692927e-06	6.69285956725002e-05	-0.136391248156815
chr1	119648143	119648293	150	-	utr5*	ZNF697	0.363395553431908	0.85378361728157	0.367143248045473	1	0.466830939341782	0.982067558056407	0.546728338839398	0.430818565048197	2.15204487692927e-06	6.69285956725002e-05	0.115909773791201
chr1	119711854	119712078	224	+	utr5	PHGDH	0.814122692290516	0.968341498825668	0.724872554059001	1	0.842628327394227	0.995540758636439	-0.0415683683589418	-0.229633012028256	0.000372225101075345	0.00613246162855591	0.188064643669314
chr1	119914713	119915088	375	-	utr3	NOTCH2	0.928900567061695	0.990334935115441	0.966760766715941	1	0.91992810145599	0.995540758636439	-0.470258034532538	-0.358859780377011	1.73320627648382e-06	5.52630360869408e-05	-0.111398254155527
chr1	119915172	119915433	261	-	utr3	NOTCH2	0.815272566074366	0.968779296935971	0.714796952096875	1	0.782899920320987	0.995540758636439	-0.454962936415351	-0.358859780377011	1.73320627648382e-06	5.52630360869408e-05	-0.0961031560383405
chr1	119915684	119915889	205	-	exon	NOTCH2	0.0481601650322207	0.594239907085828	0.047315800049861	1	0.128213157621306	0.939428490321112	-0.00624297411790182	-0.358859780377011	1.73320627648382e-06	5.52630360869408e-05	0.352616806259109
chr1	119916204	119916332	128	-	exon	NOTCH2	0.218791282771189	0.77626068196368	0.166597365422257	1	0.195935617784184	0.960985595875526	-0.35304873454479	-0.358859780377011	1.73320627648382e-06	5.52630360869408e-05	0.0058110458322207
chr1	119916471	119916587	116	-	exon	NOTCH2	0.785097746587967	0.964614232679956	0.877105685698167	1	0.923145806771367	0.995540758636439	-0.323461732922643	-0.358859780377011	1.73320627648382e-06	5.52630360869408e-05	0.0353980474543684
chr1	119923821	119924001	180	-	exon	NOTCH2	0.519886466641597	0.901907022419236	0.584851892835391	1	0.670379348541922	0.995540758636439	-0.219301906981736	-0.358859780377011	1.73320627648382e-06	5.52630360869408e-05	0.139557873395275
chr1	119925477	119925769	292	-	exon	NOTCH2	0.775719256934202	0.963193872590279	0.848901801584382	1	0.967137739327001	0.995540758636439	-0.224552966266046	-0.358859780377011	1.73320627648382e-06	5.52630360869408e-05	0.134306814110965
chr1	120069490	120069628	138	-	utr5	NOTCH2	0.912803367596332	0.986398543044575	0.998550902315634	1	0.988226517162383	0.995540758636439	-0.435438779874899	-0.358859780377011	1.73320627648382e-06	5.52630360869408e-05	-0.0765789994978877
chr1	120176331	120176520	189	-	utr5	SEC22B	0.303590400370588	0.825633355064971	0.34607586548429	1	0.411945186088074	0.979142960647536	-0.0818000380742718	-0.125869629598613	0.407089741733942	0.723535575936614	0.0440695915243413
chr1	120465983	120466136	153	+	exon	NBPF8	0.00936368848105534	0.391398998987407	0.00531443657935349	1	0.0192531418062899	0.75671979760056	0.0189984366668019	0.152078236905818	0.439404828987737	0.748492566815751	-0.133079800239017
chr1	120850882	120850998	116	-	exon	RNVU1-19	0.538240822753988	0.909502554692723	0.585998398056707	1	0.744186149191786	0.995540758636439	-0.0648034099331777	-0.384682312960007	0.360861018674508	0.685344371712249	0.31987890302683
chr1	121184079	121184187	108	-	utr5	FAM72B	0.426878493494259	0.874911669908686	0.369262376493674	1	0.462697595876382	0.982067558056407	-0.103979597415845	-0.365681005033016	0.249167442088679	0.5787288652946	0.261701407617172
chr1	143974571	143974710	139	+	intergenic	NA	0.363534063462553	0.853886268178817	0.412000564223214	1	0.603339108089694	0.995540758636439	0.324601166869267	NA	NA	NA	NA
chr1	144412550	144412690	140	+	exon	RNVU1-15	0.278899434148176	0.812030013588687	0.335924566054042	1	0.402066098285303	0.978053643157019	0.207495503366184	-0.0649040043144176	0.831479083799937	0.947429664563199	0.272399507680602
chr1	144422755	144423021	266	-	utr3	NBPF15	0.836750296785349	0.972777293966296	0.853484974629524	1	0.898034582948234	0.995540758636439	-0.327343154399641	-0.0573164267854912	0.645475527268694	0.869322958821846	-0.27002672761415
chr1	144423160	144423278	118	-	exon	NBPF15	0.470575894301453	0.888396481688657	0.502739943907505	1	0.546105414692089	0.990831326983286	0.110599095041696	-0.0573164267854912	0.645475527268694	0.869322958821846	0.167915521827187
chr1	144523919	144524028	109	+	exon	U1	0.25464821249583	0.804292916217646	0.211126589871301	1	0.300387965513763	0.967999757250642	-0.146688444701429	-0.366321532632462	0.675792748331598	NA	0.219633087931032
chr1	144560746	144560861	115	+	exon	U1	0.598240143912369	0.926716937834963	0.700824421414187	1	0.946973533762655	0.995540758636439	0.00643262669593026	-0.366321532632462	0.675792748331598	NA	0.372754159328392
chr1	145281088	145281226	138	+	exon	CH17-373J23.1	0.982049173544791	0.997243821023773	0.91506865891975	1	0.982079576566507	0.995540758636439	0.0595090627625059	-0.623674038707824	0.128483242997543	0.410775170589685	0.68318310147033
chr1	145465686	145465812	126	+	exon	U1	0.530778913738797	0.905247736092236	0.459854963731315	1	0.511080705643692	0.989464274030916	0.058285362049162	-0.366321532632462	0.675792748331598	NA	0.424606894681624
chr1	145608014	145608153	139	+	utr5	GPR89A	0.740162132302092	0.956932675498456	0.685428966044178	1	0.796351649862302	0.995540758636439	0.110577832326169	-0.137591236745368	0.604633143266062	0.847706938181178	0.248169069071536
chr1	145746857	145746965	108	-	utr3	RNF115	0.795533468565323	0.964735421970202	0.808677039572468	1	0.856814504421519	0.995540758636439	-0.270656848494184	0.131943580645784	0.287995975217058	0.619674149974755	-0.402600429139968
chr1	145849415	145849525	110	-	utr3	PIAS3	0.764250454470522	0.96229421248322	0.695019386716371	1	0.742429008725923	0.995540758636439	-0.323809330561338	-0.430476096402489	0.000194184405307528	0.00355887375638411	0.10666676584115
chr1	145912363	145912486	123	-	exon	PEX11B	0.503254668464539	0.898197579769022	0.502789751391662	1	0.594443609494654	0.995540758636439	-0.198754496599034	-0.413821200754646	0.191406575416479	0.507247498957016	0.215066704155612
chr1	146052152	146052269	117	-	exon	RNVU1-6	0.989222950122002	0.998488884348805	0.911249890825727	1	0.946777365426098	0.995540758636439	0.171746190116305	0.29461590972105	0.418076231351863	0.731660550322734	-0.122869719604745
chr1	147541491	147541601	110	+	utr5	BCL9	0.791309636439596	0.964735421970202	0.741213649488199	1	0.871720702402411	0.995540758636439	-0.424925191127817	-0.0565987985642072	0.429527217682493	0.741496616666725	-0.36832639256361
chr1	147607986	147608169	183	+	intron	BCL9	0.310409689608613	0.82896086199193	0.256890074242538	1	0.33497074475689	0.969701341940035	-0.0648003577745674	-0.0565987985642072	0.429527217682493	0.741496616666725	-0.00820155921036026
chr1	147618803	147619100	297	+	exon	BCL9	0.914021720391593	0.986457239569374	0.968025891194311	1	0.983729805128137	0.995540758636439	0.0282838654100769	-0.0565987985642072	0.429527217682493	0.741496616666725	0.084882663974284
chr1	147619259	147619664	405	+	exon	BCL9	0.31563688633324	0.830144230480117	0.265660396871483	1	0.315369716200071	0.968623413488659	-0.0729783272499503	-0.0565987985642072	0.429527217682493	0.741496616666725	-0.0163795286857432
chr1	147620481	147620981	500	+	exon	BCL9	0.465404288032547	0.888304338834071	0.569976237011526	1	0.736936411432971	0.995540758636439	0.0122790013785401	-0.0565987985642072	0.429527217682493	0.741496616666725	0.0688777999427473
chr1	147622258	147622478	220	+	exon	BCL9	0.699372091363109	0.949989392998997	0.612537909465705	1	0.641289060844451	0.995540758636439	-0.106326103682986	-0.0565987985642072	0.429527217682493	0.741496616666725	-0.0497273051187787
chr1	147624007	147625148	1141	+	utr3	BCL9	0.685056808208462	0.947450945426136	0.853475730104288	1	0.836942653876325	0.995540758636439	0.0394285280231778	-0.0565987985642072	0.429527217682493	0.741496616666725	0.096027326587385
chr1	147757715	147757816	101	-	utr3	GJA5	0.785618218020596	0.964735421970202	0.788581471853247	1	0.683247614123939	0.995540758636439	-0.379069045871559	-0.126968376627171	0.566383005777522	0.825958192309379	-0.252100669244388
chr1	147773266	147773398	132	-	utr5	GJA5	0.132155955733734	0.708709242971426	0.0953523565940679	1	0.216116351372044	0.960985595875526	0.0959125310049112	-0.126968376627171	0.566383005777522	0.825958192309379	0.222880907632082
chr1	147928451	147928554	103	+	utr5	GPR89B	0.888493805964866	0.983206570148552	0.932188260376374	1	0.978438199736849	0.995540758636439	-0.027517621627738	-0.285560513486988	0.240878893540353	0.568153166418365	0.25804289185925
chr1	148522588	148522703	115	+	exon	U1	0.868857590031846	0.979605346124176	0.94979782084302	1	0.984905450548426	0.995540758636439	0.151725909912883	-0.366321532632462	0.675792748331598	NA	0.518047442545344
chr1	148981457	148981591	134	+	utr3	PDE4DIP	0.60963170873004	0.930600117572895	0.568807436111442	1	0.755980134886387	0.995540758636439	-0.4478576406778	-0.418921398153089	0.0115263172926839	0.0890349652547209	-0.0289362425247106
chr1	149812213	149812378	165	-	utr5	HIST2H2BF	0.599292731079097	0.926968665000078	0.494466244514806	1	0.50167436420402	0.987971622027448	-0.494899895484137	-0.345580314746369	0.0105933928530173	0.083249542380473	-0.149319580737768
chr1	149886520	149886684	164	-	utr5	HIST2H2BE	0.793779438710662	0.964735421970202	0.674980599863122	1	0.663173206596021	0.995540758636439	-0.326505241993734	-0.276586593026897	0.00828004676624918	0.0699334768209534	-0.0499186489668371
chr1	149886910	149887044	134	+	exon	HIST2H2AC	0.629323056497099	0.934258381310177	0.553730062701982	1	0.351373560353173	0.971212017683157	-0.248838850849356	-0.242065758003184	0.0861030673775128	0.329367636382551	-0.00677309284617217
chr1	149900367	149900499	132	+	utr3	BOLA1	0.270053416684458	0.808719711282446	0.205425757352893	1	0.351949847782329	0.971212017683157	-0.603297511285261	0.050463991103765	0.891793155503635	0.968600829492047	-0.653761502389026
chr1	149903468	149903599	131	-	utr3	SV2A	0.541576642968194	0.910388848428811	0.543563482990252	1	0.44507872011728	0.981410497927599	-0.137220720320174	-0.246970186298415	0.013813971475993	0.10117733093739	0.109749465978241
chr1	149913299	149914233	934	-	utr5	SV2A	0.828079779001245	0.970895646061116	0.956947197881117	1	0.98224142264414	0.995540758636439	-0.188465667074436	-0.246970186298415	0.013813971475993	0.10117733093739	0.0585045192239796
chr1	149926447	149926898	451	-	exon	SF3B4	0.10451851762999	0.687196480087469	0.0856417963298668	1	0.170534635801184	0.953563791589888	-0.268462118278196	-0.158232474576877	0.103952069128655	0.366828444600012	-0.11022964370132
chr1	149927252	149927358	106	-	utr5	SF3B4	0.184415509209349	0.755218859957616	0.149531825626529	1	0.268742650585596	0.967677012588532	-0.266806269767379	-0.158232474576877	0.103952069128655	0.366828444600012	-0.108573795190502
chr1	149943625	149944262	637	-	utr3	OTUD7B	0.215272589273956	0.774645712734924	0.172051142693921	1	0.216930073570065	0.960985595875526	-0.134293912522212	-0.185998872489443	0.0619047111030651	0.270398386981085	0.0517049599672314
chr1	149944549	149944967	418	-	exon	OTUD7B	0.267682710715755	0.808129456092891	0.331190647441378	1	0.421255620663219	0.979944054264793	-0.0965645019209593	-0.185998872489443	0.0619047111030651	0.270398386981085	0.0894343705684838
chr1	150010599	150010745	146	-	utr5	OTUD7B	0.523928225099691	0.9029321044541	0.530084184210684	1	0.491641081077143	0.987086965849087	0.469660043901394	-0.185998872489443	0.0619047111030651	0.270398386981085	0.655658916390837
chr1	150067779	150067910	131	+	utr5	VPS45	0.257558885398885	0.805830084706878	0.217117455997758	1	0.349725362817859	0.971212017683157	0.0306871702067722	0.0199647676243337	0.886763609668575	0.9669880938247	0.0107224025824384
chr1	150158917	150159633	716	+	utr3	PLEKHO1	0.109545486874683	0.693515639361904	0.154867470794703	1	0.154396045528666	0.943260529066596	0.671361178468042	0.435271705737975	1.84112822925002e-05	0.000458919940250175	0.236089472730067
chr1	150220709	150220816	107	-	utr3	ANP32E	0.478368251759187	0.889735314520752	0.484308937229348	1	0.505192113487707	0.988475372039547	-0.0389549073178666	-0.0737937599640943	0.625428750847061	0.858785640427479	0.0348388526462277
chr1	150226617	150226847	230	-	utr3	ANP32E	0.82303403756803	0.969660824168389	0.858813194354923	1	0.845020845841854	0.995540758636439	0.0813789192216395	-0.0737937599640943	0.625428750847061	0.858785640427479	0.155172679185734
chr1	150235988	150236146	158	-	utr5	ANP32E	0.831903229447267	0.971882770664882	0.877354688440053	1	0.877032464876249	0.995540758636439	0.0199806282760688	-0.0737937599640943	0.625428750847061	0.858785640427479	0.0937743882401631
chr1	150257797	150258019	222	+	utr5	CA14	0.442466051008935	0.881038792621597	0.487269523105282	1	0.459068448113196	0.982067558056407	-0.175228466316729	-0.244610820250101	0.0613514843634699	0.268715066777749	0.0693823539333725
chr1	150266001	150266226	225	-	utr3	APH1A	0.726466565477232	0.955031735875624	0.815264055482709	1	0.96857966302563	0.995540758636439	-0.112336802390332	-0.271706612681986	0.0187263625776546	0.125058942684932	0.159369810291654
chr1	150266418	150266601	183	-	utr3	APH1A	0.711417686118039	0.952446990599534	0.81520485609117	1	0.909047463069505	0.995540758636439	-0.108822888300427	-0.271706612681986	0.0187263625776546	0.125058942684932	0.162883724381559
chr1	150293847	150294074	227	+	utr5	MRPS21	0.802360443049448	0.965601311518623	0.912332739149249	1	0.934095042420115	0.995540758636439	0.258590346238879	-0.0291996758706544	0.795545078062292	0.933553290947531	0.287790022109534
chr1	150294271	150294409	138	+	utr5	MRPS21	0.173795856192986	0.746615595789796	0.151259815208486	1	0.279195989221002	0.967999757250642	-0.445156022806652	-0.0291996758706544	0.795545078062292	0.933553290947531	-0.415956346935998
chr1	150308201	150308349	148	+	utr3	MRPS21	0.200268126391894	0.764303801102811	0.281366817317244	1	0.403347391981044	0.978053643157019	0.0739924872263408	-0.0291996758706544	0.795545078062292	0.933553290947531	0.103192163096995
chr1	150324872	150325007	135	+	utr5	PRPF3	0.309854835885835	0.82896086199193	0.282341571675618	1	0.422091450591738	0.979944054264793	-0.219571288512448	0.112434670854122	0.179385878574866	0.491738773668315	-0.332005959366571
chr1	150470762	150470872	110	+	exon	RPRD2	0.14712394163756	0.719819692787416	0.120659040970182	1	0.181130392992011	0.959081295377821	-0.496879609431836	-0.299558816410719	0.00330936332101001	0.035396179647734	-0.197320793021117
chr1	150471020	150471259	239	+	exon	RPRD2	0.63826782006983	0.935788005097958	0.714576123044642	1	0.781118469428706	0.995540758636439	-0.403849794015539	-0.299558816410719	0.00330936332101001	0.035396179647734	-0.10429097760482
chr1	150471489	150471930	441	+	exon	RPRD2	0.813712301264875	0.968059052191891	0.908051488505617	1	0.939640097873568	0.995540758636439	-0.343449076787115	-0.299558816410719	0.00330936332101001	0.035396179647734	-0.043890260376396
chr1	150472046	150472556	510	+	exon	RPRD2	0.970424858914924	0.99620875955886	0.918693974489801	1	0.950546601977515	0.995540758636439	-0.137386838496257	-0.299558816410719	0.00330936332101001	0.035396179647734	0.162171977914462
chr1	150472857	150473346	489	+	utr3	RPRD2	0.0313560518234565	0.534118487575502	0.0390671212928551	1	0.058697960987305	0.854070650838691	0.0166815271115759	-0.299558816410719	0.00330936332101001	0.035396179647734	0.316240343522295
chr1	150506907	150507322	415	+	utr3	TARS2	0.196902348727233	0.762334663945123	0.27079159164812	1	0.29821268092963	0.967999757250642	-0.12606525851915	-0.145952427822291	0.188026665936296	0.502772361362727	0.019887169303141
chr1	150508090	150508190	100	+	utr5	ECM1	0.253080286509883	0.803699145287907	0.204698873572911	1	0.305401677681145	0.968623413488659	0.223406781676036	0.274243081685609	0.0528557680034079	0.245570983725326	-0.0508363000095728
chr1	150575675	150575799	124	-	utr3	MCL1	0.963234153148736	0.995134058269915	0.876882410272231	1	0.954536600638761	0.995540758636439	-0.254819069382653	0.00891627023282174	0.901608257370443	0.97163423390931	-0.263735339615475
chr1	150576959	150577543	584	-	utr3	MCL1	0.0104040205261691	0.401849370783517	0.00769112056260962	1	0.00328819873013875	0.457356861792576	-0.299213067740598	0.00891627023282174	0.901608257370443	0.97163423390931	-0.30812933797342
chr1	150578226	150578508	282	-	exon	MCL1	0.135459597495476	0.712275095121928	0.0976561752597449	1	0.160137848075766	0.94625751417451	-0.143487417644811	0.00891627023282174	0.901608257370443	0.97163423390931	-0.152403687877632
chr1	150578886	150579337	451	-	exon	MCL1	0.0578816755431861	0.61369456966575	0.0756510075027138	1	0.21351181268507	0.960985595875526	0.313253950440695	0.00891627023282174	0.901608257370443	0.97163423390931	0.304337680207873
chr1	150579422	150579633	211	-	utr5	MCL1	0.840790161944194	0.97371719210998	0.977395549534036	1	0.97766096406315	0.995540758636439	0.0266522632204488	0.00891627023282174	0.901608257370443	0.97163423390931	0.017735992987627
chr1	150625536	150625767	231	-	utr3	ENSA	0.493896562297952	0.894084644972851	0.562429478054234	1	0.643120724047537	0.995540758636439	0.103215555759459	0.0540666729073331	0.527744293275461	0.802728136142909	0.0491488828521257
chr1	150629443	150629629	186	-	utr5	ENSA	0.22257509527122	0.779505695812339	0.272337462640108	1	0.355018633568492	0.971212017683157	0.187288629720373	0.0540666729073331	0.527744293275461	0.802728136142909	0.13322195681304
chr1	150648314	150648625	311	-	utr3	GOLPH3L	0.267245477924066	0.808129456092891	0.219774722212407	1	0.309100454821924	0.968623413488659	-0.584323681696571	-0.16265605110652	0.322745359659843	0.651502663898794	-0.421667630590051
chr1	150950694	150950925	231	+	exon	SETDB1	0.158943528454824	0.731353960381871	0.129057596742766	1	0.220232940831629	0.960985595875526	-0.323478137864379	-0.0525345062262236	0.588702571086951	0.838520190390033	-0.270943631638156
chr1	150960583	150961181	598	-	exon	CERS2	0.0718314495887857	0.642603261296277	0.103094658412807	1	0.101220327788384	0.916754271522029	-0.0735720153223092	-0.0367481567364294	0.681650261527087	0.885974412445835	-0.0368238585858799
chr1	150966114	150966227	113	-	utr3	CERS2	0.110837841554872	0.694711725835272	0.0910244703001797	1	0.154572694719058	0.943260529066596	-0.167128617540347	-0.0367481567364294	0.681650261527087	0.885974412445835	-0.130380460803918
chr1	150969024	150969146	122	-	utr5	CERS2	0.816884498495717	0.968779296935971	0.729941808432416	1	0.671195734423415	0.995540758636439	-0.00425340592503626	-0.0367481567364294	0.681650261527087	0.885974412445835	0.0324947508113931
chr1	150974659	150974759	100	-	utr5	CERS2	0.0810484331184364	0.660909697686482	0.0982285563501085	1	0.137063707148973	0.94152066780877	0.364382573129153	-0.0367481567364294	0.681650261527087	0.885974412445835	0.401130729865583
chr1	151033980	151034210	230	+	exon	PRUNE1	0.613156260293492	0.93114990267631	0.552130399749256	1	0.681134684571773	0.995540758636439	-0.366321183779772	-0.136408188722924	0.472574099081265	0.770313320407838	-0.229912995056848
chr1	151053027	151053307	280	-	utr3	CDC42SE1	0.764383528411994	0.96229421248322	0.661041885720791	1	0.689089085366658	0.995540758636439	0.308783010150752	0.365657193110784	0.000386819184543679	0.00632594559094888	-0.0568741829600323
chr1	151059336	151059616	280	+	utr5	MLLT11	0.300711212997528	0.825633355064971	0.363862524391838	1	0.467690566407492	0.982067558056407	0.6785271226879	0.20739713209172	0.0651118974255224	0.279212648043937	0.47112999059618
chr1	151060377	151060532	155	+	utr5	MLLT11	0.82004598416279	0.969051005272497	0.906726856831013	1	0.989913844725924	0.995540758636439	0.141111962370316	0.20739713209172	0.0651118974255224	0.279212648043937	-0.0662851697214046
chr1	151067319	151067595	276	+	utr3	MLLT11	0.444504017623096	0.88235580517108	0.511142951993874	1	0.614949735784505	0.995540758636439	0.0025518627852309	0.20739713209172	0.0651118974255224	0.279212648043937	-0.204845269306489
chr1	151132153	151132479	326	-	utr3	SEMA6C	0.384857281110571	0.861913811543691	0.436351844139348	1	0.448817779777067	0.981693744841453	0.0328084013104208	-0.0963268585514494	0.381934114602243	0.70170093271121	0.12913525986187
chr1	151165571	151165673	102	-	utr5	LYSMD1	0.956529028395181	0.994046931751135	0.90275523206145	1	0.915110548334269	0.995540758636439	0.0360955421740893	0.103553047020546	0.616688211294655	0.854757612724971	-0.0674575048464569
chr1	151176634	151176860	226	-	utr3	VPS72	0.996567653133483	0.999792299561725	0.921097408162816	1	0.879048396735268	0.995540758636439	-0.214639675271182	-0.276080784566691	0.0104783501616691	0.0826775365020064	0.0614411092955086
chr1	151190048	151190198	150	-	utr5	VPS72	0.15888490148425	0.731353960381871	0.167470944717203	1	0.226031868567915	0.960985595875526	-0.0283303323805417	-0.276080784566691	0.0104783501616691	0.0826775365020064	0.247750452186149
chr1	151198569	151198680	111	+	utr5	PIP5K1A	0.0335914706014678	0.546209109268524	0.0354348518101412	1	0.0545466169255681	0.852753877160716	0.336961349487441	-0.0107149348424652	0.898261868227347	0.9708797340649	0.347676284329907
chr1	151199647	151199766	119	+	intron	PIP5K1A	0.202837263025766	0.765673337870141	0.171657821608257	1	0.290923470456651	0.967999757250642	-0.0726870532017191	-0.0107149348424652	0.898261868227347	0.9708797340649	-0.0619721183592538
chr1	151200160	151200325	165	+	intron	PIP5K1A	0.726068216041582	0.955031735875624	0.66040663254702	1	0.677525952114478	0.995540758636439	0.197834313486649	-0.0107149348424652	0.898261868227347	0.9708797340649	0.208549248329115
chr1	151234154	151234362	208	+	exon	PIP5K1A	0.51131233453328	0.89962810999744	0.444790723009609	1	0.560651262489442	0.992654015086788	-0.303281066351159	-0.0107149348424652	0.898261868227347	0.9708797340649	-0.292566131508694
chr1	151248086	151248325	239	+	utr3	PIP5K1A	0.570816738826172	0.918831078560146	0.495704143377505	1	0.509499580348364	0.989164098053149	-0.119031806758185	-0.0107149348424652	0.898261868227347	0.9708797340649	-0.108316871915719
chr1	151254752	151254871	119	+	utr5	PSMD4	0.615745104734728	0.931537338223743	0.546810385821509	1	0.627353628315178	0.995540758636439	-0.101364691491419	-0.22481957920133	0.00556048074116092	0.0526734386984854	0.123454887709911
chr1	151262093	151262225	132	+	utr5	PSMD4	0.418009022366407	0.871766558231303	0.365253989355649	1	0.542749507329354	0.990614697579794	-0.198106467966744	-0.22481957920133	0.00556048074116092	0.0526734386984854	0.0267131112345859
chr1	151267242	151267400	158	+	utr3	PSMD4	0.586458800294169	0.922646302140456	0.673506266934036	1	0.784101892579842	0.995540758636439	-0.309578849095126	-0.22481957920133	0.00556048074116092	0.0526734386984854	-0.0847592698937956
chr1	151282014	151282362	348	+	utr5	ZNF687	0.0870490922066855	0.666942934611988	0.072377236023451	1	0.174774142309138	0.95464232856933	-0.175554314400096	-0.168564794751816	0.0438001762257327	0.219163505545343	-0.00698951964828051
chr1	151286246	151286875	629	+	utr5	ZNF687	0.580933573964504	0.921439980267273	0.484880559886594	1	0.512640330165064	0.989559696652146	-0.190490430645493	-0.168564794751816	0.0438001762257327	0.219163505545343	-0.0219256358936775
chr1	151286967	151287408	441	+	exon	ZNF687	0.849353665235224	0.975643115578157	0.751152998126631	1	0.829162523082712	0.995540758636439	-0.138516678776318	-0.168564794751816	0.0438001762257327	0.219163505545343	0.030048115975498
chr1	151287506	151288557	1051	+	exon	ZNF687	0.257371880707815	0.805830084706878	0.371766311090465	1	0.347322088791348	0.971212017683157	-0.077545725057602	-0.168564794751816	0.0438001762257327	0.219163505545343	0.0910190696942138
chr1	151292504	151292811	307	-	utr3	PI4KB	0.0960547005898131	0.679372287890605	0.0829111309397735	1	0.139731250410645	0.94152066780877	-0.26861795385617	-0.098935389591922	0.308180434690631	0.637556063046424	-0.169682564264248
chr1	151315589	151316138	549	-	utr5	PI4KB	0.771660241685061	0.96229421248322	0.671673756849615	1	0.677835187517309	0.995540758636439	-0.144734054705293	-0.098935389591922	0.308180434690631	0.637556063046424	-0.045798665113371
chr1	151316190	151316410	220	-	exon	PI4KB	0.445660065246269	0.88235580517108	0.479071137660692	1	0.488561245903722	0.985694797392709	-0.0234585182507044	-0.098935389591922	0.308180434690631	0.637556063046424	0.0754768713412176
chr1	151342591	151342875	284	-	exon	RFX5	0.877745032684361	0.981740991490504	0.969883119948628	1	0.967222933543988	0.995540758636439	0.0935889368990089	-0.0564984965958201	0.523237877310985	0.800094832817062	0.150087433494829
chr1	151399538	151399684	146	+	utr5	PSMB4	0.820326782255536	0.969051005272497	0.923236255065765	1	0.994218570848068	0.996089521402637	-0.127661359375042	-0.199611401749026	0.0254213265691206	0.153952102035582	0.0719500423739838
chr1	151402943	151403151	208	-	utr3	POGZ	0.987040401339905	0.997944013838794	0.944681474594803	1	0.957496203701361	0.995540758636439	-0.266769939329925	-0.0292959789507894	0.676241942869722	0.883318097383784	-0.237473960379136
chr1	151404787	151406361	1574	-	utr3	POGZ	0.579128159314628	0.920919966098177	0.517503815819391	1	0.572734878343547	0.993598883832347	-0.125347068669355	-0.0292959789507894	0.676241942869722	0.883318097383784	-0.096051089718566
chr1	151518952	151519254	302	+	exon	CGN	0.612476796815853	0.930600117572895	0.702550014963417	1	0.786375035521677	0.995540758636439	0.0108941627440712	-0.110243975792609	0.178403984150392	0.490871993956741	0.12113813853668
chr1	151540289	151540415	126	+	utr5	TUFT1	0.781281465851552	0.964190852167194	0.833074442824051	1	0.860241438315982	0.995540758636439	-0.00447150031958465	-0.0315254148914045	0.84289318084112	0.951359011392076	0.0270539145718198
chr1	151581723	151581862	139	+	utr3	TUFT1	0.765220461733173	0.96229421248322	0.719361852639578	1	0.781024695247675	0.995540758636439	-0.245233740879821	-0.0315254148914045	0.84289318084112	0.951359011392076	-0.213708325988416
chr1	151763379	151763509	130	+	utr5	OAZ3	0.301654520951049	0.825633355064971	0.255379462206725	1	0.261858266736408	0.967149111159583	0.043673574540447	0.7617014437232	0.0977632674058197	0.35373377450008	-0.718027869182753
chr1	151769925	151770234	309	-	utr3	TDRKH	0.210113753262703	0.771859236843889	0.173045179038193	1	0.23561239577296	0.960985595875526	0.514319523703334	0.215442880434735	0.0786770647647137	0.311982106591332	0.298876643268599
chr1	151850258	151850459	201	+	exon	AL450992.2	0.818719750021566	0.968779296935971	0.862550599879332	1	0.94818710873675	0.995540758636439	0.572506355137186	1.04444049801045	0.0868108240724152	0.330376106116761	-0.471934142873266
chr1	151993773	151993884	111	-	utr5	S100A10	0.451932915603734	0.883146194594959	0.509246060275175	1	0.570919355077171	0.993598883832347	-0.221546286710246	-0.160511897567716	0.169127085035007	0.476834591908322	-0.0610343891425301
chr1	152033745	152033858	113	-	exon	S100A11	0.924202271723468	0.988440991695277	0.99710243131226	1	0.896767108662618	0.995540758636439	-0.170959473161383	-0.202992971792509	0.155185660719866	0.453362841343786	0.0320334986311253
chr1	152036918	152037040	122	-	utr5	S100A11	0.528718846940306	0.90509197734495	0.612482698105835	1	0.74282782009456	0.995540758636439	-0.120507926683295	-0.202992971792509	0.155185660719866	0.453362841343786	0.0824850451092131
chr1	153544734	153544853	119	-	utr5	S100A4	0.35721433576752	0.850543225009317	0.296866186920778	1	0.318750795491221	0.968697512026198	-0.219901418153354	0.0625464731747108	0.756154453708451	0.917046201707026	-0.282447891328065
chr1	153607451	153607641	190	-	utr3	S100A16	0.855697414534712	0.976879688308759	0.786566837634476	1	0.822155662126051	0.995540758636439	0.531702848612523	0.529985982024868	0.000435311704547698	0.0069839526857212	0.00171686658765458
chr1	153618833	153619027	194	-	utr3	S100A13	0.876564159067733	0.98108876647941	0.940007913058669	1	0.974717043411373	0.995540758636439	0.438062786033643	0.855786396083625	8.35833469386427e-12	5.82633571849884e-10	-0.417723610049982
chr1	153626434	153626570	136	-	utr5	S100A13	0.19863792951042	0.762850598469561	0.161841809473937	1	0.169475481509022	0.953302386650637	0.291016765240164	0.855786396083625	8.35833469386427e-12	5.82633571849884e-10	-0.564769630843461
chr1	153626681	153626861	180	-	exon	S100A13	0.145175616664573	0.719583798642304	0.120679813635289	1	0.0739603005648886	0.874266643104354	1.28806334158491	0.855786396083625	8.35833469386427e-12	5.82633571849884e-10	0.432276945501285
chr1	153634038	153634224	186	+	utr5	CHTOP	0.909954870390471	0.985877878411081	0.98146456468249	1	0.8420872896484	0.995540758636439	0.0138101062166977	0.0604774595141238	0.478105308541576	0.773000715472183	-0.0466673532974261
chr1	153645033	153645446	413	+	utr3	CHTOP	0.537871332506331	0.909502554692723	0.466920108350246	1	0.420220558340378	0.979944054264793	-0.159593892377841	0.0604774595141238	0.478105308541576	0.773000715472183	-0.220071351891965
chr1	153661223	153661414	191	+	utr3	SNAPIN	0.0542993534679855	0.604635948612303	0.0487613836812208	1	0.0903741561057607	0.9059492646095	-0.349829666338997	0.0676146989959997	0.715919145197656	0.902260805212317	-0.417444365334996
chr1	153662272	153662481	209	-	utr3	ILF2	0.974632045579846	0.996778173147335	0.905052447997174	1	0.995349688659828	0.996320958939471	-0.122352446446611	-0.164382741169952	0.0500119992105041	0.237377920648119	0.0420302947233411
chr1	153670189	153670306	117	-	utr5	ILF2	0.394464591944071	0.864504736558343	0.347234934313394	1	0.331721345754347	0.969701341940035	-0.170355634254631	-0.164382741169952	0.0500119992105041	0.237377920648119	-0.00597289308467969
chr1	153678625	153678763	138	+	utr5	NPR1	0.160289097600273	0.732400327969854	0.16376866803752	1	0.279503844750049	0.967999757250642	0.220544138199365	-0.175659799170578	0.0653520403008344	0.279773717636884	0.396203937369943
chr1	153679876	153680017	141	+	intron	NPR1	0.924880311939407	0.988745832682287	0.971033235323221	1	0.972909060107374	0.995540758636439	-0.228809610676572	-0.175659799170578	0.0653520403008344	0.279773717636884	-0.0531498115059944
chr1	153693544	153693772	228	+	utr3	NPR1	0.814748509112406	0.968586395139844	0.875332437643025	1	0.931033754447698	0.995540758636439	0.0484176340729486	-0.175659799170578	0.0653520403008344	0.279773717636884	0.224077433243527
chr1	153773183	153773302	119	+	utr3	INTS3	0.632387949597979	0.934626198242353	0.730737680022479	1	0.814436307742295	0.995540758636439	0.248700748026667	-0.166529939828031	0.014716119622826	0.105693545260875	0.415230687854698
chr1	153773564	153773744	180	+	utr3	INTS3	0.490054072937138	0.892091446827126	0.558025823882765	1	0.641229744878954	0.995540758636439	-0.00761230599490588	-0.166529939828031	0.014716119622826	0.105693545260875	0.158917633833125
chr1	153775384	153775501	117	+	exon	SLC27A3	0.54654012662861	0.911826110835289	0.598053662204386	1	0.680842789189527	0.995540758636439	0.052811875389048	-0.342241996558146	0.00144476816505828	0.0187628130136015	0.395053871947194
chr1	153775772	153775962	190	+	exon	SLC27A3	0.71855133900277	0.954033230713464	0.783636962518428	1	0.810336034278207	0.995540758636439	0.0573403678499115	-0.342241996558146	0.00144476816505828	0.0187628130136015	0.399582364408057
chr1	153779942	153780080	138	+	utr3	SLC27A3	0.363243137217697	0.853506970633681	0.396332328459067	1	0.557739165222542	0.992436691371022	-0.129264867397951	-0.342241996558146	0.00144476816505828	0.0187628130136015	0.212977129160195
chr1	153827980	153828253	273	-	exon	GATAD2B	0.369033664154309	0.855899976568129	0.308042414013823	1	0.406715115903049	0.978053643157019	0.163757401044549	0.21798243028852	0.00501805097943479	0.048839624722809	-0.0542250292439712
chr1	153852062	153852250	188	-	exon	RP11-216N14.7	0.28425514682603	0.814500171715057	0.288821559412871	1	0.326132808770097	0.969701341940035	0.833434066845412	0.389950052403232	0.192975524853734	0.508784093814947	0.44348401444218
chr1	153852984	153853136	152	-	exon	RP11-216N14.7	0.154674830836565	0.727568654030614	0.162005804480043	1	0.148169407110688	0.94152066780877	0.752511387572591	0.389950052403232	0.192975524853734	0.508784093814947	0.362561335169359
chr1	153930298	153930429	131	-	exon	DENND4B	0.959075190696151	0.994462737277184	0.983986178566614	1	0.916594513176601	0.995540758636439	0.147935571398307	0.0346864640167746	0.641916383311204	0.867652254324823	0.113249107381533
chr1	153947864	153947986	122	-	utr3	CRTC2	0.598758107138467	0.926716937834963	0.557361919395497	1	0.6440633796169	0.995540758636439	0.202364125392014	0.117219196088278	0.228444981597583	0.553113374802853	0.0851449293037362
chr1	153962616	153962806	190	-	utr5	SLC39A1	0.597302787150944	0.926580368915635	0.666581163694979	1	0.729476833074439	0.995540758636439	0.0202129944197335	-0.145152730201358	0.105637610084441	0.369969557840779	0.165365724621091
chr1	153977558	153977833	275	-	utr5	JTB	0.177472815468927	0.751034628485815	0.138949658069319	1	0.190864932018177	0.960985595875526	0.0923738442709031	-0.113908987995703	0.448213171932524	0.755115365498455	0.206282832266606
chr1	153981807	153982114	307	-	utr3	RAB13	0.739145604498543	0.956932675498456	0.628143784910298	1	0.520148969590952	0.990235339980154	-0.153301589270531	-0.00198066752402073	0.986342170201204	0.99712312489948	-0.151320921746511
chr1	153986216	153986322	106	-	utr5	RAB13	0.671426710607059	0.944143041537252	0.601820833754322	1	0.573649995554908	0.993598883832347	-0.21160187281484	-0.00198066752402073	0.986342170201204	0.99712312489948	-0.209621205290819
chr1	154157547	154157771	224	-	utr3	TPM3	0.695574311376019	0.94949210168982	0.609573725128778	1	0.667257127247675	0.995540758636439	-0.241304305011446	-0.17295639642884	0.024509200537459	0.151145054565202	-0.0683479085826057
chr1	154183048	154183239	191	-	utr5	TPM3	0.0148360721299431	0.443020999679815	0.0167582224068251	1	0.0316579196954563	0.797194649968093	0.0616530900673117	-0.17295639642884	0.024509200537459	0.151145054565202	0.234609486496152
chr1	154207335	154207525	190	-	utr3	C1orf43	0.556465594405408	0.914790144011968	0.628706507782966	1	0.782704994445748	0.995540758636439	-0.28013540184535	-0.213439367274714	0.0717602673501302	0.296063186589793	-0.066696034570636
chr1	154220909	154221024	115	+	utr5	UBAP2L	0.842764907285439	0.974097501711884	0.805651104663397	1	0.858380082782013	0.995540758636439	0.249508309584254	-0.0919116308390458	0.12213254283928	0.400260249127737	0.341419940423299
chr1	154225053	154225157	104	+	utr5	UBAP2L	0.395221530990232	0.864928411348161	0.450065336230826	1	0.562108947493169	0.992654015086788	0.143508406115402	-0.0919116308390458	0.12213254283928	0.400260249127737	0.235420036954448
chr1	154234609	154234714	105	+	exon	UBAP2L	0.322514183187719	0.832927639786179	0.228065221797495	1	0.259273904153231	0.967149111159583	-0.307935319891447	-0.0919116308390458	0.12213254283928	0.400260249127737	-0.216023689052401
chr1	154348983	154349515	532	+	utr3	ATP8B2	0.362074084811789	0.853468873979196	0.422240497280811	1	0.431970466656479	0.979944054264793	0.143909694498063	-0.0507849698857763	0.482932888508573	0.775786331067748	0.19469466438384
chr1	154465260	154465418	158	+	utr3	IL6R	0.127901598970876	0.706043737934313	0.0888322005394869	1	0.182982873609192	0.959366642481019	-0.275768385394105	0.0622962202487426	0.69890380319495	0.894368575146288	-0.338064605642847
chr1	154465557	154465762	205	+	utr3	IL6R	0.130904548984007	0.708659394376899	0.0982741493617807	1	0.19562711643008	0.960985595875526	0.0911739077866057	0.0622962202487426	0.69890380319495	0.894368575146288	0.0288776875378631
chr1	154550102	154550477	375	-	utr3	UBE2Q1	0.271728117873971	0.80928478872949	0.212391418390679	1	0.207034232222825	0.960985595875526	-0.348331225656343	-0.180323731429881	0.0493238896597734	0.235605489005747	-0.168007494226463
chr1	154584751	154585001	250	-	utr3	ADAR	0.759049957032841	0.960619308736237	0.644230127598414	1	0.625048558688941	0.995540758636439	-0.233100744105144	-0.0819476505557626	0.200300936602332	0.518994946100739	-0.151153093549382
chr1	154601092	154601898	806	-	utr5	ADAR	0.283881396644383	0.814216084424928	0.257930014879982	1	0.218479231862478	0.960985595875526	-0.0940144361696461	-0.0819476505557626	0.200300936602332	0.518994946100739	-0.0120667856138835
chr1	154602003	154602244	241	-	utr5	ADAR	0.303436801372266	0.825633355064971	0.412815013824155	1	0.562405393875805	0.992654015086788	0.086821110421694	-0.0819476505557626	0.200300936602332	0.518994946100739	0.168768760977457
chr1	154602383	154602686	303	-	utr5	ADAR	0.0663108521065655	0.639755939848126	0.0917260124806411	1	0.189476704093501	0.960985595875526	0.187598515207399	-0.0819476505557626	0.200300936602332	0.518994946100739	0.269546165763161
chr1	154608121	154608231	110	-	utr5	ADAR	0.745052653462226	0.957786482372244	0.768412578521661	1	0.842904962155849	0.995540758636439	-0.0198005922344228	-0.0819476505557626	0.200300936602332	0.518994946100739	0.0621470583213398
chr1	154671917	154672084	167	+	intergenic	NA	0.184616394648669	0.755218859957616	0.140109426939005	1	0.189752152012788	0.960985595875526	-0.761363424453003	NA	NA	NA	NA
chr1	154676859	154677147	288	+	intergenic	NA	0.332276308874966	0.839298525136109	0.248048594682184	1	0.0314165646202032	0.797194649968093	-0.765575496580872	NA	NA	NA	NA
chr1	154678425	154678527	102	+	intergenic	NA	0.861755626222425	0.978413366940741	0.933045059524662	1	0.990524288300341	0.995540758636439	-0.6835558081938	NA	NA	NA	NA
chr1	154678608	154678840	232	+	intergenic	NA	0.00619721969076054	0.35378086439313	0.00556624004775845	1	0.00472453227600769	0.512393216312922	-0.933282592750411	NA	NA	NA	NA
chr1	154679020	154679651	631	+	intergenic	NA	0.0848726849062143	0.666161702078817	0.0743979033893993	1	0.0378650137674721	0.818282873049527	-0.833196933645306	NA	NA	NA	NA
chr1	154869069	154869238	169	-	exon	KCNN3	0.376131891754258	0.858452872494177	0.323793083103987	1	0.47950440454619	0.983431930642713	-0.294967697258695	-0.0681076662878181	0.703385053189865	0.896697285125379	-0.226860030970877
chr1	154869898	154870280	382	-	utr5	KCNN3	0.827271555124233	0.970732663469374	0.889782215262462	1	0.978217558975679	0.995540758636439	-0.124054770288109	-0.0681076662878181	0.703385053189865	0.896697285125379	-0.0559471040002909
chr1	154944812	154944999	187	-	utr3	PBXIP1	0.540265751585463	0.909941998134628	0.650405996303296	1	0.775091791494598	0.995540758636439	-0.202172181243328	-0.266450842238685	0.00152226433810664	0.0195381419649687	0.0642786609953571
chr1	154945838	154946293	455	-	exon	PBXIP1	0.380548419075837	0.86129088181142	0.388100482685023	1	0.470339852814856	0.982067558056407	-0.167886125794588	-0.266450842238685	0.00152226433810664	0.0195381419649687	0.0985647164440968
chr1	154953700	154953818	118	-	utr5	PBXIP1	0.60216052563582	0.927598119119425	0.536094909180398	1	0.557931310864624	0.992436691371022	-0.278682408143113	-0.266450842238685	0.00152226433810664	0.0195381419649687	-0.0122315659044285
chr1	154958530	154959010	480	-	utr3	PYGO2	0.0369522988723577	0.560287417816973	0.0230681794420413	1	0.0693695402980274	0.867870619306058	-0.321387632541159	-0.111603359067454	0.243431219893058	0.570824893759421	-0.209784273473705
chr1	154959227	154959700	473	-	exon	PYGO2	0.671476066505847	0.944143041537252	0.735127513527194	1	0.890016265423505	0.995540758636439	-0.0180909625073874	-0.111603359067454	0.243431219893058	0.570824893759421	0.0935123965600665
chr1	154963648	154963971	323	-	utr3	SHC1	0.430938978183688	0.875984744941787	0.548528745372687	1	0.5960819289589	0.995540758636439	0.000240937441818381	-0.039028323269769	0.511616996841503	0.792680274014506	0.0392692607115874
chr1	154970120	154970260	140	-	utr5	SHC1	0.726314822110472	0.955031735875624	0.811245553568033	1	0.850161712557632	0.995540758636439	0.236185943691092	-0.039028323269769	0.511616996841503	0.792680274014506	0.275214266960861
chr1	154970596	154970780	184	-	utr5	SHC1	0.0688346497436944	0.642291965146298	0.0933289835380712	1	0.0715255777134068	0.872124674245337	0.226979836204126	-0.039028323269769	0.511616996841503	0.792680274014506	0.266008159473895
chr1	154974285	154974441	156	-	utr5	SHC1	0.0435971607852969	0.578511071307884	0.0445596280184062	1	0.111308412426229	0.921229053000522	0.0608174163073112	-0.039028323269769	0.511616996841503	0.792680274014506	0.0998457395770802
chr1	154974642	154974773	131	+	utr5	CKS1B	0.985156644129653	0.997785243750566	0.965709201076492	1	0.986196688371155	0.995540758636439	-0.0933704473427481	0.0211966645386896	0.899525313430693	0.970923386686659	-0.114567111881438
chr1	154983331	154983612	281	+	utr5	FLAD1	0.928993706267842	0.990334935115441	0.98637165791825	1	0.949023926830308	0.995540758636439	0.137780264982456	-0.0341492332239323	0.718550425292192	0.903127270507435	0.171929498206388
chr1	154983771	154983909	138	+	utr5	FLAD1	0.0607006196937816	0.622523931755971	0.085368673613402	1	0.157806569028276	0.94625751417451	0.27533320920813	-0.0341492332239323	0.718550425292192	0.903127270507435	0.309482442432062
chr1	154987814	154987951	137	+	utr5	FLAD1	0.634857881375423	0.935436054788612	0.581506883026622	1	0.74851004062883	0.995540758636439	0.13394516356233	-0.0341492332239323	0.718550425292192	0.903127270507435	0.168094396786262
chr1	154988042	154988203	161	+	utr5	FLAD1	0.618665889589181	0.931894328863637	0.563079074750222	1	0.528018953860124	0.990235339980154	0.151515737736112	-0.0341492332239323	0.718550425292192	0.903127270507435	0.185664970960045
chr1	154988347	154988828	481	+	utr5	FLAD1	0.457280524025013	0.885082272130175	0.595904786092079	1	0.677969104373548	0.995540758636439	0.073347920152129	-0.0341492332239323	0.718550425292192	0.903127270507435	0.107497153376061
chr1	154989082	154989194	112	+	intron	FLAD1	0.909220609258031	0.985776375230977	0.965499489922871	1	0.903044146719193	0.995540758636439	0.118808827477967	-0.0341492332239323	0.718550425292192	0.903127270507435	0.152958060701899
chr1	155002317	155002503	186	+	utr5*	ZBTB7B	0.515872771583897	0.901212491051979	0.461078604355367	1	0.609643662906113	0.995540758636439	-0.20831338930602	-0.192871138543441	0.0854332425261438	0.328021462044824	-0.0154422507625783
chr1	155002641	155002807	166	+	utr5	ZBTB7B	0.116183037732303	0.697817005321126	0.116595995131291	1	0.111277827517656	0.921229053000522	0.690589952648711	-0.192871138543441	0.0854332425261438	0.328021462044824	0.883461091192153
chr1	155014740	155015711	971	+	exon	ZBTB7B	0.0684308033192362	0.642291965146298	0.0853663599017528	1	0.177900397766906	0.957611487101585	0.143552747440434	-0.192871138543441	0.0854332425261438	0.328021462044824	0.336423885983875
chr1	155016289	155016853	564	+	utr3	ZBTB7B	0.0179776098840655	0.459278009950371	0.0359280870458209	1	0.0478773846095033	0.848210677730661	0.0873968888614791	-0.192871138543441	0.0854332425261438	0.328021462044824	0.280268027404921
chr1	155069091	155069336	245	+	utr3	EFNA4	0.134170985781465	0.711124831011524	0.0999577116282422	1	0.15890492665736	0.94625751417451	-0.241413550615909	0.0372640470448099	0.865760198059463	0.959012415242284	-0.278677597660719
chr1	155134373	155134539	166	+	utr3	EFNA1	0.366247484917285	0.854612176918166	0.406981202105615	1	0.511396319098976	0.989464274030916	-0.109690936146343	-0.376892408685741	0.0182738070723837	0.122807516611781	0.267201472539398
chr1	155140167	155140313	146	-	utr5	DPM3	0.586641154090442	0.922646302140456	0.602055234909871	1	0.688792189361335	0.995540758636439	0.189072827210099	-0.18038894842048	0.45026631427726	0.756614569261964	0.369461775630579
chr1	155173102	155173247	145	-	exon	KRTCAP2	0.0337169839461114	0.546845945160252	0.0321323196737631	1	0.0703138536892383	0.872124674245337	-0.0110222499188139	-0.296734778856226	0.150095562152323	0.44594088608307	0.285712528937412
chr1	155198505	155198622	117	-	utr3	THBS3	0.614629545313982	0.931537338223743	0.646789791290144	1	0.516300980938482	0.990235339980154	0.219138364785141	0.159739470855915	0.0498385101372517	0.237067904914658	0.0593988939292258
chr1	155204778	155204963	185	-	exon	THBS3	0.941417453515455	0.991988116377538	0.860917841511815	1	0.976575998658124	0.995540758636439	-0.0215952565381653	0.159739470855915	0.0498385101372517	0.237067904914658	-0.18133472739408
chr1	155205179	155205321	142	-	utr5	THBS3	0.960735038156741	0.994671851952017	0.870747623260586	1	0.956495564577074	0.995540758636439	0.397569634176197	0.159739470855915	0.0498385101372517	0.237067904914658	0.237830163320282
chr1	155208506	155208609	103	-	intron	THBS3	0.976856383121366	0.996967408427142	0.935563901243521	1	0.971165860484247	0.995540758636439	0.624910063334728	0.159739470855915	0.0498385101372517	0.237067904914658	0.465170592478813
chr1	155255317	155255466	149	-	utr5	FAM189B	0.0432175520291764	0.576823869394186	0.038155751043124	1	0.0671582643119854	0.863378229293352	-0.0794599475683419	-0.19048233198001	0.0701647113538498	0.292088064254134	0.111022384411668
chr1	155262144	155262331	187	-	utr5	SCAMP3	0.601216002075187	0.927478948491222	0.640917921368103	1	0.829269034119099	0.995540758636439	0.131903436302829	-0.0515992147206881	0.619684940621648	0.856600866703132	0.183502651023517
chr1	155263094	155263251	157	-	utr3	CLK2	0.0907777740377978	0.674934720383741	0.0744220812947053	1	0.140527150450823	0.94152066780877	-0.334814679217857	0.0110823293623261	0.905643840672062	0.972979923426112	-0.345897008580183
chr1	155273239	155273507	268	-	utr5	CLK2	0.485890904972253	0.890540708482133	0.570934488772524	1	0.582942605444027	0.995540758636439	0.0517681932290301	0.0110823293623261	0.905643840672062	0.972979923426112	0.0406858638667039
chr1	155287869	155288049	180	+	exon	HCN3	0.20997567671368	0.771859236843889	0.173333821990779	1	0.286056077097857	0.967999757250642	0.383786240328492	0.459628724997717	0.00302124120344497	0.0329597360645656	-0.0758424846692252
chr1	155308825	155309062	237	+	utr5	FDPS	0.13708511978159	0.712968192052644	0.117562708825617	1	0.199531784343419	0.960985595875526	0.0247353526123607	-0.0184165193038195	0.795494832896413	0.933553290947531	0.0431518719161802
chr1	155309984	155310132	148	+	utr5	FDPS	0.426152905010264	0.874911669908686	0.565513400693001	1	0.72953983201344	0.995540758636439	-0.0593195628611315	-0.0184165193038195	0.795494832896413	0.933553290947531	-0.040903043557312
chr1	155322565	155322665	100	+	exon	RUSC1	0.353306651493079	0.848807775051763	0.309118705365027	1	0.443677431274794	0.981410497927599	-0.0726011555834988	0.21265691430862	0.018809974299961	0.12549294735106	-0.285258069892119
chr1	155324796	155324899	103	+	utr5	RUSC1	0.588093360357133	0.923281974866705	0.538671445918742	1	0.61548933464379	0.995540758636439	-0.0161329748544548	0.21265691430862	0.018809974299961	0.12549294735106	-0.228789889163075
chr1	155326641	155326868	227	+	utr3	RUSC1	0.273435081282177	0.809916189654438	0.24519498713714	1	0.377236413191773	0.975637499285306	0.26905885179017	0.21265691430862	0.018809974299961	0.12549294735106	0.0564019374815497
chr1	155326948	155327066	118	+	utr5	RUSC1	0.513825595076689	0.900410886054968	0.580625083932436	1	0.770304721236513	0.995540758636439	0.355705109596905	0.21265691430862	0.018809974299961	0.12549294735106	0.143048195288285
chr1	155338224	155338365	141	-	exon	ASH1L	0.39124021016181	0.863317285086742	0.342286370022005	1	0.42494998985565	0.979944054264793	0.0586249143958452	0.198016830150215	0.0162866865052079	0.113412114262066	-0.13939191575437
chr1	155438343	155438984	641	-	exon	ASH1L	0.870233119192666	0.980238387492048	0.766596397650213	1	0.768434546669486	0.995540758636439	0.0921754679176599	0.198016830150215	0.0162866865052079	0.113412114262066	-0.105841362232555
chr1	155468317	155468446	129	-	intron	ASH1L	0.0436366821925007	0.578511071307884	0.0263620231248597	1	0.0725707773967533	0.872124674245337	0.323887212434643	0.198016830150215	0.0162866865052079	0.113412114262066	0.125870382284428
chr1	155477896	155478571	675	-	exon	ASH1L	0.420318981592221	0.872681171091286	0.55793477493692	1	0.547300656146375	0.990831326983286	0.270749196738987	0.198016830150215	0.0162866865052079	0.113412114262066	0.0727323665887718
chr1	155478891	155479123	232	-	exon	ASH1L	0.93907010821642	0.991988116377538	0.999936355279919	1	0.80449755370178	0.995540758636439	0.117682895996767	0.198016830150215	0.0162866865052079	0.113412114262066	-0.0803339341534479
chr1	155481486	155482273	787	-	utr3	ASH1L	0.727252158305768	0.955031735875624	0.638660116088959	1	0.623198107364108	0.995540758636439	0.0169516784396255	0.198016830150215	0.0162866865052079	0.113412114262066	-0.18106515171059
chr1	155521124	155521436	312	-	exon	ASH1L	0.429590370760035	0.87532580764302	0.366022488523752	1	0.32112607104045	0.969156030358413	0.0914298064000262	0.198016830150215	0.0162866865052079	0.113412114262066	-0.106587023750189
chr1	155562653	155562817	164	-	utr5	ASH1L	0.649188583553279	0.938615822774023	0.694974509922341	1	0.720481055946782	0.995540758636439	0.504894473912821	0.198016830150215	0.0162866865052079	0.113412114262066	0.306877643762606
chr1	155563250	155563492	242	+	exon	ASH1L-AS1	0.997202990209585	0.999792299561725	0.931104754660006	1	0.978868618232113	0.995540758636439	0.0618189206948173	0.068088017508008	0.787392536055821	0.930324740429879	-0.00626909681319077
chr1	155614427	155614731	304	+	utr3	MSTO1	0.888895202390696	0.983206570148552	0.816962743951068	1	0.836632194679265	0.995540758636439	-0.248826179607863	0.0630568106355543	0.668115497752867	0.879607292447182	-0.311882990243418
chr1	155659630	155659973	343	-	utr3	YY1AP1	0.334761327925783	0.841600350689659	0.278921249667062	1	0.390881334011144	0.977151206333033	-0.266207713469231	-0.0232887322449356	0.84291467242437	0.951359011392076	-0.242918981224295
chr1	155660325	155660483	158	-	utr3	YY1AP1	0.439445508373862	0.879541125364541	0.385830314926962	1	0.525643894170713	0.990235339980154	-0.397934611577761	-0.0232887322449356	0.84291467242437	0.951359011392076	-0.374645879332825
chr1	155660726	155660885	159	-	utr3	YY1AP1	0.0562425046986581	0.609976372082967	0.0446622192585604	1	0.0683944365445496	0.866153617947668	-0.549115975025877	-0.0232887322449356	0.84291467242437	0.951359011392076	-0.525827242780942
chr1	155738208	155738434	226	+	utr3	DAP3	0.607259917336364	0.929568067072634	0.527833063792157	1	0.552377580352	0.992208857358187	-0.116895870270399	-0.0553070012612959	0.562651310972907	0.823674324139928	-0.0615888690091028
chr1	155747993	155748483	490	+	exon	MSTO2P	0.297485074465408	0.824784069069632	0.257207824931806	1	0.324295581067834	0.969701341940035	-0.134167122512613	0.0623418308352732	0.710154623464356	0.899577125782914	-0.196508953347886
chr1	155749805	155749941	136	-	utr3	GON4L	0.523223558860049	0.902687922843683	0.559105738972603	1	0.718327871434438	0.995540758636439	-0.379596599204533	-0.0177414592834168	0.802908894977413	0.936621546205732	-0.361855139921116
chr1	155750316	155750593	277	-	utr3	GON4L	0.0429479390457077	0.576823869394186	0.03357218725847	1	0.0438768662273562	0.832092749314956	-0.310291062067946	-0.0177414592834168	0.802908894977413	0.936621546205732	-0.29254960278453
chr1	155752009	155752199	190	-	utr3	GON4L	0.117134854540396	0.698342683661567	0.104818746455886	1	0.207950482771059	0.960985595875526	-0.449681715315901	-0.0177414592834168	0.802908894977413	0.936621546205732	-0.431940256032484
chr1	155752473	155752597	124	-	utr3	GON4L	0.80667762274794	0.966450776472894	0.742317241319567	1	0.796718059748904	0.995540758636439	0.173716797434218	-0.0177414592834168	0.802908894977413	0.936621546205732	0.191458256717635
chr1	155765284	155765796	512	-	exon	GON4L	0.679473528088103	0.94549473020568	0.58566337404857	1	0.703487229853045	0.995540758636439	-0.220417939203972	-0.0177414592834168	0.802908894977413	0.936621546205732	-0.202676479920555
chr1	155766134	155766305	171	-	exon	GON4L	0.302585585413528	0.825633355064971	0.335215627145716	1	0.442862417380781	0.981410497927599	-0.0489140583056378	-0.0177414592834168	0.802908894977413	0.936621546205732	-0.031172599022221
chr1	155766525	155766681	156	-	exon	GON4L	0.677424404744147	0.945100518207111	0.620764126007476	1	0.755686813050328	0.995540758636439	-0.372756060725481	-0.0177414592834168	0.802908894977413	0.936621546205732	-0.355014601442064
chr1	155822378	155822478	100	-	exon	GON4L	0.278477391315094	0.811845792423358	0.229092055434858	1	0.314798984581556	0.968623413488659	-0.48283192185176	-0.0177414592834168	0.802908894977413	0.936621546205732	-0.465090462568343
chr1	155853340	155853857	517	-	utr5	GON4L	0.136976547608381	0.712968192052644	0.118121395707747	1	0.218343141077863	0.960985595875526	-0.101262993256837	-0.0177414592834168	0.802908894977413	0.936621546205732	-0.0835215339734198
chr1	155900272	155900510	238	-	utr3	RIT1	0.0408669318277879	0.572296132472783	0.0335414338362496	1	0.0939308258977695	0.910683588065266	-0.394757763577495	-0.0367786764127908	0.789298323684368	0.930718067154613	-0.357979087164704
chr1	155911264	155911373	109	-	utr5	RIT1	0.680201536950877	0.945850915781403	0.622145443430531	1	0.64031638803833	0.995540758636439	-0.0995030211590777	-0.0367786764127908	0.789298323684368	0.930718067154613	-0.0627243447462869
chr1	155913282	155913454	172	-	utr3	KIAA0907	0.139789645014143	0.71466877027827	0.117430208553132	1	0.235151350255643	0.960985595875526	-0.131799133907213	0.130904861159677	0.113074053430331	0.383398683123901	-0.26270399506689
chr1	155913966	155914166	200	-	utr3	KIAA0907	0.0791830966197958	0.659395682475025	0.0677217442459431	1	0.0682464845680189	0.866153617947668	-0.172598180876295	0.130904861159677	0.113074053430331	0.383398683123901	-0.303503042035973
chr1	155933789	155933904	115	-	exon	KIAA0907	0.611619740164201	0.930600117572895	0.697605650376988	1	0.839979495734195	0.995540758636439	0.245241282375107	0.130904861159677	0.113074053430331	0.383398683123901	0.114336421215429
chr1	155934294	155934435	141	-	utr5	KIAA0907	0.385636831133023	0.861913811543691	0.447837564752026	1	0.581322433899848	0.995373463024659	0.352027490481763	0.130904861159677	0.113074053430331	0.383398683123901	0.221122629322085
chr1	155947737	155948027	290	-	utr3	ARHGEF2	0.519347504837881	0.901824031858423	0.454095418549241	1	0.550425242065172	0.991579030762657	-0.104370290284206	-0.0489470649306431	0.443449958092313	0.751915861670534	-0.0554232253535634
chr1	155951198	155951298	100	-	exon	MIR6738	0.383068558627398	0.861913811543691	0.344567950557189	1	0.427359516228649	0.979944054264793	0.00210506005483025	0.916497451553732	0.328649087818629	NA	-0.914392391498902
chr1	155970931	155971101	170	-	exon	ARHGEF2	0.521486693723311	0.902032726266613	0.578023487066064	1	0.577544682222601	0.994426099876989	0.0560681783477112	-0.0489470649306431	0.443449958092313	0.751915861670534	0.105015243278354
chr1	155978408	155978586	178	-	utr5	ARHGEF2	0.802588294151022	0.965679005082503	0.852741568024991	1	0.886983629560735	0.995540758636439	0.00997748734286679	-0.0489470649306431	0.443449958092313	0.751915861670534	0.0589245522735099
chr1	156009107	156009287	180	-	utr3	SSR2	0.753894066552387	0.959441370613445	0.63803767414053	1	0.672394342457674	0.995540758636439	-0.378397041864614	-0.283907589757454	0.00317386339846401	0.0342733165598024	-0.0944894521071603
chr1	156009373	156009642	269	-	utr3	SSR2	0.755624952905738	0.959820078969166	0.658516569048736	1	0.63952990932286	0.995540758636439	-0.368413789022651	-0.283907589757454	0.00317386339846401	0.0342733165598024	-0.0845061992651964
chr1	156036100	156036329	229	-	utr3	UBQLN4	0.843677205129708	0.974128067827857	0.76955970776596	1	0.754926157272101	0.995540758636439	-0.282710163582069	-0.0831978722781921	0.393795189915424	0.712564499683286	-0.199512291303877
chr1	156036890	156037074	184	-	utr3	UBQLN4	0.130263580820064	0.708592434774628	0.114414961186856	1	0.205584747677404	0.960985595875526	-0.251928411197253	-0.0831978722781921	0.393795189915424	0.712564499683286	-0.16873053891906
chr1	156055272	156055415	143	+	exon	LAMTOR2	0.940019530628325	0.991988116377538	0.858615073296414	1	0.90412577597258	0.995540758636439	-0.375396448232975	-0.131539241072875	0.485707098192907	0.777646839059846	-0.2438572071601
chr1	156057915	156058028	113	+	exon	LAMTOR2	0.953365172834842	0.993858223638828	0.994444498727617	1	0.977164112335255	0.995540758636439	-0.492708637829944	-0.131539241072875	0.485707098192907	0.777646839059846	-0.361169396757069
chr1	156074422	156074522	100	-	utr3	MEX3A	0.39302919134782	0.863832397625747	0.337612062720916	1	0.538369981555535	0.990614697579794	0.3071438147438	0.297776439988272	2.322471703669e-05	0.000563430032860633	0.0093673747555279
chr1	156076249	156077449	1200	-	utr3	MEX3A	0.232200791380696	0.787110489300943	0.446731249798287	1	0.436732342886035	0.980361729336256	0.474868496729146	0.297776439988272	2.322471703669e-05	0.000563430032860633	0.177092056740874
chr1	156081569	156081688	119	-	exon	MEX3A	0.00976266965900935	0.395479696563359	0.0184458359164995	1	0.0617041883350522	0.857737471659868	0.984394062706153	0.297776439988272	2.322471703669e-05	0.000563430032860633	0.686617622717882
chr1	156081893	156081998	105	-	exon	MEX3A	0.568035992973996	0.918181860056105	0.654541868167698	1	0.788758773708039	0.995540758636439	0.244727706487374	0.297776439988272	2.322471703669e-05	0.000563430032860633	-0.0530487335008978
chr1	156082283	156082483	200	+	utr5*	LMNA	0.189871037444031	0.759629995355744	0.201547697124148	1	0.283844996627773	0.967999757250642	0.317548966956173	0.221351752371482	0.000859044490732606	0.0122465334133707	0.0961972145846905
chr1	156082926	156083090	164	+	utr5	LMNA	0.0357287653117217	0.551945046545497	0.0451632289444131	1	0.110525373197183	0.921229053000522	0.64344547412606	0.221351752371482	0.000859044490732606	0.0122465334133707	0.422093721754578
chr1	156101505	156101870	365	+	intron	LMNA	0.411451430880045	0.871400472221496	0.438223495186545	1	0.245520077152435	0.963320297653203	0.818401678930017	0.221351752371482	0.000859044490732606	0.0122465334133707	0.597049926558535
chr1	156114665	156114872	207	+	utr5	LMNA	0.304255404860656	0.825633355064971	0.398637779597584	1	0.496754736194345	0.987184839690472	0.381459844015488	0.221351752371482	0.000859044490732606	0.0122465334133707	0.160108091644006
chr1	156134767	156134883	116	+	utr3	LMNA	0.918637424633524	0.987635519409492	0.99244549809577	1	0.962754445220824	0.995540758636439	0.301962945557074	0.221351752371482	0.000859044490732606	0.0122465334133707	0.0806111931855916
chr1	156150206	156150306	100	+	exon	SEMA4A	0.884780171427525	0.982997664772695	0.930406152081525	1	0.967974970366112	0.995540758636439	0.069687372576637	0.121959170627993	0.270993120813066	0.601703134114002	-0.0522717980513556
chr1	156176862	156177018	156	+	utr3	SEMA4A	0.508987930092177	0.899416719628239	0.467966524236422	1	0.420783943435572	0.979944054264793	-0.163724041134369	0.121959170627993	0.270993120813066	0.601703134114002	-0.285683211762361
chr1	156177109	156177475	366	+	utr3	SEMA4A	0.172720729743989	0.745579461580929	0.150350434032818	1	0.26722315498181	0.967489647490581	-0.11045664540672	0.121959170627993	0.270993120813066	0.601703134114002	-0.232415816034712
chr1	156194078	156194228	150	+	utr5	SLC25A44	0.878435067136087	0.981793913221891	0.788819694422028	1	0.780466469196859	0.995540758636439	0.170649953424937	0.204473325985876	0.00883126768220497	0.0733459639259546	-0.0338233725609393
chr1	156199533	156199699	166	+	exon	SLC25A44	0.614715173241233	0.931537338223743	0.544411949719049	1	0.523158474539709	0.990235339980154	0.382741277923985	0.204473325985876	0.00883126768220497	0.0733459639259546	0.178267951938109
chr1	156200127	156200426	299	+	exon	SLC25A44	0.0184850668323436	0.462032837982029	0.0368730360229336	1	0.0776840604370007	0.88257752305245	0.283092684596122	0.204473325985876	0.00883126768220497	0.0733459639259546	0.0786193586102452
chr1	156210322	156210687	365	+	utr3	SLC25A44	0.462639012918594	0.887480209491991	0.417597693552861	1	0.512435662189638	0.989559696652146	0.230087668971918	0.204473325985876	0.00883126768220497	0.0733459639259546	0.0256143429860416
chr1	156212570	156212716	146	+	utr3	SLC25A44	0.925402295226442	0.98882823667605	0.843827949984935	1	0.699338567409292	0.995540758636439	0.119589410833762	0.204473325985876	0.00883126768220497	0.0733459639259546	-0.0848839151521144
chr1	156212975	156213124	149	+	utr5	PMF1	0.252631907897098	0.803533298405442	0.276366723676965	1	0.272348921786456	0.967999757250642	0.26245823241876	-0.0469821116108287	0.756745788307701	0.917194127262231	0.309440344029589
chr1	156243868	156244027	159	-	utr3	PAQR6	0.0163260613777449	0.451046254893794	0.0198493197295538	1	0.018124995623423	0.750598648738681	0.443857550456019	-0.216278191768374	0.0902764399778181	0.338767075209132	0.660135742224393
chr1	156250460	156250592	132	-	utr3	SMG5	0.72723567348912	0.955031735875624	0.837917333783961	1	0.953376992390919	0.995540758636439	0.192327688314125	0.0113164741523419	0.84887996535775	0.952930640785719	0.181011214161783
chr1	156265910	156266316	406	-	exon	SMG5	0.736156166461224	0.956932675498456	0.877028794248863	1	0.904692768672931	0.995540758636439	0.120503629121906	0.0113164741523419	0.84887996535775	0.952930640785719	0.109187154969564
chr1	156282665	156282845	180	-	utr5	SMG5	0.510006075615634	0.899579106255771	0.56634789022368	1	0.504081995653501	0.987972881023028	0.113012742934405	0.0113164741523419	0.84887996535775	0.952930640785719	0.101696268782063
chr1	156291630	156291805	175	+	utr3	TMEM79	0.567566289923128	0.917858779421138	0.600013088391789	1	0.672855635977709	0.995540758636439	-0.308433065931767	-0.238239060284077	0.327484464297569	0.656167379242604	-0.07019400564769
chr1	156338135	156338303	168	-	utr5	CCT3	0.697214126704105	0.949813170140155	0.783230388317828	1	0.798980439802533	0.995540758636439	0.0109632995938631	-0.127050462166424	0.086908889966048	0.330423774809791	0.138013761760287
chr1	156526138	156526399	261	-	utr3	IQGAP3	0.536775113940561	0.908649842217864	0.48414191037229	1	0.473362784466275	0.982672238192368	-0.0967705017579257	-0.161382347317512	0.0305600230873927	0.173142059055954	0.0646118455595861
chr1	156569419	156569530	111	-	exon	IQGAP3	0.0700300327037499	0.642603261296277	0.0986526472464911	1	0.15161635972289	0.94152066780877	-0.0657060904018631	-0.161382347317512	0.0305600230873927	0.173142059055954	0.0956762569156487
chr1	156572467	156572589	122	-	utr5	IQGAP3	0.213787307091996	0.773594922989959	0.25604897570045	1	0.389792908654785	0.976581816084128	-0.087171074571304	-0.161382347317512	0.0305600230873927	0.173142059055954	0.0742112727462078
chr1	156594631	156594813	182	-	utr3	GPATCH4	0.386105042900433	0.861913811543691	0.461081907654667	1	0.515773281886463	0.990235339980154	0.200508197022776	0.080388611436129	0.415282322053404	0.73006899463732	0.120119585586646
chr1	156595003	156595653	650	-	utr3	GPATCH4	0.852542797173582	0.976446542502571	0.733572166790963	1	0.69371315335861	0.995540758636439	-0.0157380519653019	0.080388611436129	0.415282322053404	0.73006899463732	-0.0961266634014309
chr1	156641835	156642220	385	+	utr5	BCAN	0.0684431434101729	0.642291965146298	0.0902977894771142	1	0.125802529888949	0.938600901170366	0.600558290733481	0.663912999481382	9.61331290509113e-08	3.87890459833168e-06	-0.0633547087479004
chr1	156642341	156642867	526	-	exon	RP11-284F21.10	0.403231912582058	0.868097741343717	0.328203333687923	1	0.331031833883432	0.969701341940035	0.518648903178029	0.448345733374992	0.00127234922208952	0.0169660550953427	0.0703031698030371
chr1	156645964	156646078	114	+	utr5	BCAN	0.669834144009305	0.943879119658726	0.62201842433877	1	0.728752141687747	0.995540758636439	0.392710137172054	0.663912999481382	9.61331290509113e-08	3.87890459833168e-06	-0.271202862309328
chr1	156657847	156657947	100	-	intron	RP11-284F21.7	0.206482732334607	0.769242637997524	0.182338290949914	1	0.156619602928429	0.946146454734424	1.25706070486886	0.480294354075666	0.177202904592986	0.488831429632534	0.776766350793195
chr1	156669790	156670514	724	-	exon	NES	0.209493483459565	0.771859236843889	0.0651438209545841	1	0.0264280923128806	0.786512122655921	0.84260298464499	0.349609744367788	4.2584830717625e-11	2.73286461256124e-09	0.492993240277202
chr1	156670631	156671600	969	-	exon	NES	0.486369012211622	0.890540708482133	0.560794019888888	1	0.660224460691985	0.995540758636439	0.460877897688388	0.349609744367788	4.2584830717625e-11	2.73286461256124e-09	0.1112681533206
chr1	156671833	156671992	159	-	exon	NES	0.538506176732089	0.909641308483295	0.444370605632296	1	0.482447031548456	0.983735084064047	0.267768730483748	0.349609744367788	4.2584830717625e-11	2.73286461256124e-09	-0.08184101388404
chr1	156672237	156672407	170	-	exon	NES	5.87695213030934e-05	0.0352903808410283	7.15647904085819e-05	1	0.00153199846682255	0.380972426815197	0.0836840138410065	0.349609744367788	4.2584830717625e-11	2.73286461256124e-09	-0.265925730526782
chr1	156672555	156673221	666	-	exon	NES	0.44039964440527	0.880235752739185	0.54288074964044	1	0.662521361219703	0.995540758636439	0.552933518645776	0.349609744367788	4.2584830717625e-11	2.73286461256124e-09	0.203323774277988
chr1	156674340	156674484	144	-	intron	NES	0.0241855407421854	0.500814476150568	0.0391176620394379	1	0.158639289094575	0.94625751417451	0.940623121670606	0.349609744367788	4.2584830717625e-11	2.73286461256124e-09	0.591013377302818
chr1	156675780	156675899	119	-	intron	NES	0.396207725569511	0.865661417260637	0.495898025594824	1	0.563585816193943	0.992708869704109	0.886029886039232	0.349609744367788	4.2584830717625e-11	2.73286461256124e-09	0.536420141671444
chr1	156676427	156676563	136	-	exon	NES	0.132547339688148	0.708709242971426	0.154525015879458	1	0.278923059408354	0.967999757250642	0.759332935174719	0.349609744367788	4.2584830717625e-11	2.73286461256124e-09	0.40972319080693
chr1	156677123	156677405	282	-	utr5	NES	0.180957225584419	0.753493683199871	0.225424194197589	1	0.509761684700072	0.989164098053149	0.652354081491607	0.349609744367788	4.2584830717625e-11	2.73286461256124e-09	0.302744337123819
chr1	156705447	156705603	156	-	utr5	CRABP2	0.632295958272922	0.934626198242353	0.723530884269527	1	0.845753077011875	0.995540758636439	-0.0121752650307939	-0.0858016550306373	0.309548511929702	0.639158628857059	0.0736263899998434
chr1	156715772	156715914	142	+	intergenic	NA	0.282573094915145	0.812442479558177	0.229923997072149	1	0.378199589036087	0.975637499285306	-0.101463780534861	NA	NA	NA	NA
chr1	156723203	156723437	234	-	utr3	ISG20L2	0.124550127013791	0.703677488565862	0.136229761792701	1	0.175934495883323	0.95464232856933	-0.0124160982687976	-0.0079051540135821	0.941983464305024	0.985034693592327	-0.00451094425521549
chr1	156726933	156727729	796	-	utr5	ISG20L2	0.68922350004958	0.948156437921881	0.786679021281791	1	0.830159002840925	0.995540758636439	0.0760120464436663	-0.0079051540135821	0.941983464305024	0.985034693592327	0.0839172004572484
chr1	156727921	156728104	183	-	utr5	ISG20L2	0.358464831060788	0.851872986555657	0.382933953097139	1	0.436987979125455	0.980425321980278	-0.179444619637518	-0.0079051540135821	0.941983464305024	0.985034693592327	-0.171539465623936
chr1	156728488	156729193	705	-	utr5	ISG20L2	0.149936262429065	0.723045535118153	0.201896436579235	1	0.25538588347488	0.967149111159583	0.113183447242554	-0.0079051540135821	0.941983464305024	0.985034693592327	0.121088601256136
chr1	156744251	156744385	134	-	exon	HDGF	0.728183486437827	0.955326398769119	0.618096806111116	1	0.6471728461407	0.995540758636439	0.0161061351359119	-0.152114808228261	0.0726201701678579	0.297789916536045	0.168220943364173
chr1	156751390	156751490	100	-	utr5	HDGF	0.755529344255237	0.959820078969166	0.835676567811821	1	0.930471129658839	0.995540758636439	-0.284394453650776	-0.152114808228261	0.0726201701678579	0.297789916536045	-0.132279645422515
chr1	156751600	156751770	170	-	utr5	HDGF	0.0412297800253161	0.572367520087746	0.0454940693860978	1	0.0841350993877646	0.894194719695065	0.0583052870395987	-0.152114808228261	0.0726201701678579	0.297789916536045	0.210420095267859
chr1	156767510	156767652	142	+	utr5	PRCC	0.0217291116817172	0.486321645878145	0.0171295094826751	1	0.0566926963438681	0.852753877160716	-0.3263173615955	-0.0292906980300402	0.741189627061132	0.91106855608727	-0.29702666356546
chr1	156786575	156787041	466	+	exon	PRCC	0.348556660216787	0.846103556622088	0.258090284576855	1	0.331673711215325	0.969701341940035	-0.129262115927657	-0.0292906980300402	0.741189627061132	0.91106855608727	-0.0999714178976167
chr1	156800349	156800564	215	+	utr3	PRCC	0.212616155444253	0.773074141184948	0.189865671385989	1	0.295496681594725	0.967999757250642	-0.175029214560466	-0.0292906980300402	0.741189627061132	0.91106855608727	-0.145738516530426
chr1	156914633	156914957	324	+	utr3	PEAR1	0.0730322636744942	0.644463918159873	0.0803851913187674	1	0.119601830434179	0.929361752029051	1.00328403095613	0.544073628421014	7.36203352928976e-06	0.00020527380385461	0.459210402535114
chr1	156939554	156939747	193	-	exon	ARHGEF11	0.0821396779302642	0.661594421705807	0.0737631859816785	1	0.115070515120541	0.923868799756238	0.0909435122008215	0.0365863215842941	0.575668714846312	0.831937594410794	0.0543571906165274
chr1	157045240	157045618	378	-	utr5	ARHGEF11	0.991972130343362	0.998934628265267	0.896137514288048	1	0.994317858227522	0.996098122144593	0.0659291084856664	0.0365863215842941	0.575668714846312	0.831937594410794	0.0293427869013723
chr1	157123538	157123651	113	-	utr3	ETV3	0.697560287601464	0.949813170140155	0.631896169278138	1	0.795258503158746	0.995540758636439	0.202926341844151	0.391510643954562	6.06331809016658e-06	0.000171666631922573	-0.188584302110411
chr1	157124600	157124725	125	-	utr3	ETV3	0.129564525017367	0.707781304361275	0.153102563550817	1	0.184850766793509	0.959583889439005	0.845942153018023	0.391510643954562	6.06331809016658e-06	0.000171666631922573	0.454431509063461
chr1	157124824	157125238	414	-	utr3	ETV3	0.312532925708556	0.82896086199193	0.261226127679973	1	0.266444718669294	0.967489647490581	0.390614723010471	0.391510643954562	6.06331809016658e-06	0.000171666631922573	-0.0008959209440913
chr1	157125443	157125981	538	-	exon	ETV3	0.93318899330003	0.990706794840472	0.984185324026294	1	0.874451557741774	0.995540758636439	0.463938162374734	0.391510643954562	6.06331809016658e-06	0.000171666631922573	0.0724275184201716
chr1	157136320	157136428	108	-	utr5	ETV3	0.307101365509905	0.827134407488662	0.3401108484708	1	0.35001748941857	0.971212017683157	0.674543419204304	0.391510643954562	6.06331809016658e-06	0.000171666631922573	0.283032775249742
chr1	157138270	157138433	163	-	utr5	ETV3	0.188140786938262	0.758701954030702	0.225771012336155	1	0.302816505186523	0.968623413488659	0.681303757783837	0.391510643954562	6.06331809016658e-06	0.000171666631922573	0.289793113829275
chr1	157993286	157993496	210	+	utr5	KIRREL	0.00770141881197778	0.372953217228852	0.00974772650982122	1	0.0359676695386307	0.812678273179687	0.659307413263023	0.450377811316362	9.1594708499201e-12	6.36284203543419e-10	0.208929601946661
chr1	157994456	157994556	100	+	intron	KIRREL	0.739857442368441	0.956932675498456	0.799976239809225	1	0.860347630616352	0.995540758636439	1.36345769375094	0.450377811316362	9.1594708499201e-12	6.36284203543419e-10	0.913079882434573
chr1	157995788	157995937	149	+	intron	KIRREL	0.209576067949276	0.771859236843889	0.240702278077461	1	0.30386358498237	0.968623413488659	1.10098699015944	0.450377811316362	9.1594708499201e-12	6.36284203543419e-10	0.650609178843079
chr1	158025302	158025738	436	+	exon	KIRREL-IT1	0.684230519667526	0.946922731546627	0.750308375977045	1	0.777663200507689	0.995540758636439	1.17193594376985	1.1644471098948	7.88104338809387e-05	0.00166430869433714	0.00748883387505739
chr1	158094688	158095207	519	+	utr3	KIRREL	0.844633455725292	0.974501907689374	0.957059764565116	1	0.916017110572661	0.995540758636439	0.500257700154013	0.450377811316362	9.1594708499201e-12	6.36284203543419e-10	0.049879888837651
chr1	159200902	159201015	113	+	utr3	CADM3	0.135257532902733	0.712195443986764	0.126176539771342	1	0.21456485059525	0.960985595875526	-0.123220615063018	-0.30309073250589	0.174049367321569	0.484325879032363	0.179870117442873
chr1	159920454	159920606	152	-	utr5	TAGLN2	0.0680331358817577	0.642291965146298	0.0424835192365522	1	0.045648081449129	0.841805331233039	0.297232334221158	0.618612479430349	1.16022650991144e-11	7.89696259187195e-10	-0.321380145209192
chr1	159925386	159925512	126	-	utr5	TAGLN2	0.0183009389028371	0.459893911144508	0.0112120399415679	1	0.0295768348598364	0.786858203587938	0.458243942503555	0.618612479430349	1.16022650991144e-11	7.89696259187195e-10	-0.160368536926794
chr1	159927230	159927386	156	-	utr3	IGSF9	0.379305506059014	0.860216963407656	0.430630448691685	1	0.541554905755525	0.990614697579794	0.079744511605678	0.154843823853776	0.201915632429148	0.52096037135357	-0.0750993122480985
chr1	159928659	159928845	186	-	exon	IGSF9	0.339229853370873	0.842742564383879	0.361388737155916	1	0.362847690343212	0.973077506854438	0.334784101504872	0.154843823853776	0.201915632429148	0.52096037135357	0.179940277651095
chr1	160030869	160031367	498	-	exon	PIGM	0.94506038129593	0.992522361884084	0.977556556284515	1	0.987797479525267	0.995540758636439	-0.40517495764135	-0.194594277314691	0.280882291727035	0.612200753799487	-0.210580680326659
chr1	160093115	160093282	167	-	exon	IGSF8	0.462798331723024	0.887496901507567	0.511854294545386	1	0.766145133516731	0.995540758636439	-0.221328976655156	-0.304049680106948	0.000381628965290414	0.00627205653117538	0.0827207034517927
chr1	160098484	160098652	168	-	utr5	IGSF8	0.253095377641639	0.803699145287907	0.30329886411172	1	0.389762630346727	0.976581816084128	-0.0125829933200315	-0.304049680106948	0.000381628965290414	0.00627205653117538	0.291466686786917
chr1	160141860	160141986	126	+	utr3	ATP1A2	0.473480065640507	0.888731406554035	0.553645316245446	1	0.641742457389325	0.995540758636439	-0.188309910113604	-0.342629027268028	4.96669604819778e-07	1.78650819598431e-05	0.154319117154424
chr1	160205387	160205553	166	+	utr5	PEA15	0.0184490454871367	0.461601117777748	0.0258805105341544	1	0.0671342297772847	0.863378229293352	0.922844817704844	0.535944956115509	1.08282503712709e-11	7.42010444933023e-10	0.386899861589336
chr1	160206532	160206725	193	-	intron	RP11-536C5.7	0.708822780725576	0.951814292413086	0.625987126449613	1	0.586417579093444	0.995540758636439	0.614684301318943	0.570898070091561	0.00013135392864696	0.00256057827155091	0.043786231227382
chr1	160207252	160207368	116	-	intron	RP11-536C5.7	0.602249603460786	0.927598119119425	0.553611760199481	1	0.802794675709353	0.995540758636439	0.454712672623286	0.570898070091561	0.00013135392864696	0.00256057827155091	-0.116185397468276
chr1	160217349	160217595	246	-	utr3	RP11-574F21.3	0.144747057909737	0.719410514235386	0.138456299507522	1	0.126254723030076	0.938600901170366	-0.124561674538962	0.177934609062709	0.91090797938559	NA	-0.302496283601671
chr1	160239443	160239800	357	-	utr3	DCAF8	0.640863234872329	0.936494114586701	0.563015256127043	1	0.701406576372971	0.995540758636439	-0.282893636189104	-0.0330159457350004	0.723587850066812	0.905252236214522	-0.249877690454103
chr1	160239936	160240304	368	-	exon	RP11-574F21.3	0.702575697017097	0.95052679837282	0.859660109229327	1	0.946536450207997	0.995540758636439	0.00827719821937328	0.177934609062709	0.91090797938559	NA	-0.169657410843335
chr1	160262201	160262569	368	-	utr5	DCAF8	0.12561090366762	0.703677488565862	0.189211105185229	1	0.193112012563767	0.960985595875526	0.16994225867192	-0.0330159457350004	0.723587850066812	0.905252236214522	0.202958204406921
chr1	160285043	160285164	121	-	utr5	RP11-574F21.3	0.907039435436946	0.98541619665139	0.967232698338965	1	0.958837293588236	0.995540758636439	0.209217527699418	0.177934609062709	0.91090797938559	NA	0.0312829186367092
chr1	160343142	160343469	327	+	utr5	NCSTN	0.389501362922966	0.861971719565836	0.310003634155135	1	0.372267462199593	0.975381616718761	-0.0788639423616137	-0.266256844803055	0.00325904051343065	0.0350247230085065	0.187392902441441
chr1	160358325	160358449	124	+	utr3	NCSTN	0.128093460933071	0.706043737934313	0.0942495806366433	1	0.13236230713246	0.94152066780877	-0.50373296360104	-0.266256844803055	0.00325904051343065	0.0350247230085065	-0.237476118797986
chr1	160370706	160370845	139	+	utr5	NHLH1	0.189302352242163	0.759078694768558	0.190094115034871	1	0.402418450504308	0.978053643157019	0.131315484993594	0.260103468422054	0.350808771271985	0.677056943757729	-0.128787983428461
chr1	160401234	160401345	111	+	intron	VANGL2	0.180599679160796	0.753181320235415	0.167688720618969	1	0.234085987125883	0.960985595875526	0.953875924969023	-0.0570439829273084	0.40779810616468	0.724142543580376	1.01091990789633
chr1	160418975	160419326	351	+	exon	VANGL2	0.439354568005495	0.879541125364541	0.524551089698562	1	0.63657798670491	0.995540758636439	0.218744141501182	-0.0570439829273084	0.40779810616468	0.724142543580376	0.27578812442849
chr1	160425103	160425402	299	+	utr3	VANGL2	0.595668987617821	0.926051500966952	0.494071031002638	1	0.263493607337788	0.967149111159583	-0.0601601747939706	-0.0570439829273084	0.40779810616468	0.724142543580376	-0.00311619186666216
chr1	160998166	160998373	207	-	utr3	F11R	0.555022578415904	0.914347789256277	0.562675883539981	1	0.53541588476448	0.990235339980154	-0.273474735985041	-0.086582534866652	0.50063166601906	0.786520553675922	-0.186892201118389
chr1	161039550	161039972	422	-	utr3	USF1	0.595164494876659	0.925761300471527	0.521891145695214	1	0.474775536041498	0.982672238192368	0.0478553760141444	0.0499956063593129	0.682382769682051	0.886185769569746	-0.00214023034516848
chr1	161045860	161045967	107	-	utr5	USF1	0.936666922428584	0.991869171909724	0.99181384781236	1	0.978459911420993	0.995540758636439	0.00650527065771526	0.0499956063593129	0.682382769682051	0.886185769569746	-0.0434903357015976
chr1	161048143	161048303	160	-	exon	ARHGAP30	0.992068377124008	0.998934628265267	0.96535606262452	1	0.960227078846271	0.995540758636439	0.160229045329851	0.138092925178766	0.586278803330902	0.837151589161777	0.0221361201510851
chr1	161117925	161118193	268	-	utr5	PFDN2	0.547702585658491	0.912023916977472	0.474830881133912	1	0.572663776830245	0.993598883832347	0.0385652358351703	-0.283822061071759	0.0854737497174146	0.328052373369572	0.32238729690693
chr1	161119230	161119333	103	+	exon	NIT1	0.187702831198251	0.758690294396138	0.216303647562193	1	0.355246793197643	0.971212017683157	0.236154739252906	-0.0922249887987529	0.452271850642559	0.757702861221954	0.328379728051659
chr1	161120649	161120968	319	+	utr3	NIT1	0.00436823707433275	0.315384154750945	0.00463537004867245	1	0.00981940314166558	0.659144662515564	-0.544545893008279	-0.0922249887987529	0.452271850642559	0.757702861221954	-0.452320904209526
chr1	161122072	161122476	404	-	utr3	DEDD	0.93062556517567	0.99058586973711	0.827644457368698	1	0.914556081648365	0.995540758636439	-0.0922217543719255	0.0331072931827304	0.826196151643279	0.945564428461389	-0.125329047554656
chr1	161124207	161124353	146	+	utr3	NIT1	0.0368102247013474	0.559390481740399	0.0426731539427926	1	0.105930908417617	0.920161813245136	0.496495828524035	-0.0922249887987529	0.452271850642559	0.757702861221954	0.588720817322788
chr1	161131867	161132034	167	-	intron	DEDD	0.781071803034925	0.964190852167194	0.822042984831254	1	0.888883577679561	0.995540758636439	0.856632487241416	0.0331072931827304	0.826196151643279	0.945564428461389	0.823525194058686
chr1	161132129	161132379	250	-	exon	DEDD	0.138160154855995	0.713809663147196	0.140555178168095	1	0.109519043197983	0.921229053000522	0.850143675119603	0.0331072931827304	0.826196151643279	0.945564428461389	0.817036381936873
chr1	161158434	161158726	292	+	utr3	UFC1	0.452337214604188	0.883337218141125	0.387453015453579	1	0.440193624208376	0.981410497927599	-0.299214676087289	-0.210755805617555	0.270030260100808	0.600975636677071	-0.0884588704697337
chr1	161160788	161161009	221	+	exon	USP21	0.439397084259751	0.879541125364541	0.503879089901998	1	0.595927323469562	0.995540758636439	0.329880227660703	-0.099860540421869	0.444690529358403	0.752819617367065	0.429740768082572
chr1	161171617	161171872	255	-	utr3	B4GALT3	0.405661941272325	0.868318291960063	0.459858302298807	1	0.550322546702739	0.991529322676206	0.280319925402927	-0.256867017743523	0.0475056486937108	0.230570633455789	0.537186943146449
chr1	161171895	161172069	174	-	exon	B4GALT3	0.392106533092311	0.863624564620513	0.442861708540974	1	0.534924226817638	0.990235339980154	0.106598533108392	-0.256867017743523	0.0475056486937108	0.230570633455789	0.363465550851914
chr1	161191095	161191432	337	-	utr3	ADAMTS4	0.347895132140139	0.845812029616806	0.278036440067582	1	0.33105333619354	0.969701341940035	-0.134851334902048	-0.0792247208788466	0.404858780833568	0.721370506106475	-0.0556266140232014
chr1	161198238	161198338	100	-	exon	ADAMTS4	0.918158185672384	0.987596661941371	0.983219379491629	1	0.904233849196122	0.995540758636439	0.115248166848664	-0.0792247208788466	0.404858780833568	0.721370506106475	0.19447288772751
chr1	161198831	161199073	242	-	utr5	ADAMTS4	0.790946691647074	0.964735421970202	0.803571097498058	1	0.722612157475384	0.995540758636439	-0.124748641200516	-0.0792247208788466	0.404858780833568	0.721370506106475	-0.0455239203216694
chr1	161229162	161229311	149	+	utr3	TOMM40L	0.894672674345954	0.983335634945729	0.843959036999332	1	0.936542563299035	0.995540758636439	-0.289499888291375	-0.0767152734718719	0.722960907350356	0.905147728268017	-0.212784614819503
chr1	161230300	161230523	223	-	utr3	NR1I3	0.0513859386882604	0.599299768121729	0.0343389778210676	1	0.0973314380007571	0.914532181056521	-0.260587845403391	-0.0655780974188784	0.869287318516926	0.960004528059998	-0.195009747984513
chr1	161749905	161750007	102	+	exon	DUSP12	0.0637722671103779	0.633244761270767	0.0726171221656853	1	0.146597806023457	0.94152066780877	0.545555994059363	-0.133984849913681	0.458238120955302	0.761036022784437	0.679540843973044
chr1	161766312	161766423	111	+	utr5	ATF6	0.210937988694926	0.772702857725052	0.224304201583368	1	0.300378537066294	0.967999757250642	0.0493692798795998	-0.072774912450898	0.504661998538037	0.788745494997483	0.122144192330498
chr1	161958464	161958840	376	+	utr3	ATF6	0.0566630235035505	0.610189244081996	0.0421628417792377	1	0.0890364147653599	0.904065318369929	-0.419054112894482	-0.072774912450898	0.504661998538037	0.788745494997483	-0.346279200443584
chr1	162383363	162383669	306	+	utr3	RP11-565P22.6	0.70004886218823	0.949989392998997	0.619703410939438	1	0.68342454307336	0.995540758636439	-0.216519094123614	NA	NA	NA	NA
chr1	162383776	162384024	248	+	utr3	C1orf226	0.976718430341484	0.996967408427142	0.95653180527956	1	0.947042319486405	0.995540758636439	-0.137678058689563	0.0135474116875381	0.928368730164899	0.980912086305943	-0.151225470377101
chr1	162566000	162566264	264	+	utr5	UAP1	0.2857181606464	0.815003523822656	0.249975398193859	1	0.383832641997957	0.976581816084128	0.361135215158244	0.409455431819322	0.00327684670582345	0.0351786809124912	-0.0483202166610784
chr1	164559397	164559544	147	+	utr5	PBX1	0.531874471668363	0.906132454673738	0.477882043075489	1	0.637679959703769	0.995540758636439	0.0555602681617497	-0.063773821320187	0.437172275757143	0.747268767944138	0.119334089481937
chr1	164559731	164559986	255	+	utr5	PBX1	0.566095870571534	0.917550431795694	0.624926244871101	1	0.826643123271391	0.995540758636439	-0.0702805792420086	-0.063773821320187	0.437172275757143	0.747268767944138	-0.00650675792182163
chr1	165768755	165768885	130	-	utr5	TMCO1	0.0735250476586019	0.645642430969555	0.0524195140483284	1	0.141177333943866	0.94152066780877	0.111908351975743	-0.1549862192861	0.357622052068691	0.682696188306463	0.266894571261843
chr1	165827547	165827903	356	-	utr5	TMCO1	0.904491273474974	0.985137973878536	0.997307903248811	1	0.99221733241965	0.995540758636439	0.29595033832106	-0.1549862192861	0.357622052068691	0.682696188306463	0.450936557607161
chr1	166277489	166277626	137	-	exon	RP11-9L18.2	0.807326683661653	0.966841994962593	0.911022087273424	1	0.873245989809446	0.995540758636439	0.00634626795705323	0.0209482814055624	0.829794887485128	0.946631131518728	-0.0146020134485091
chr1	166849193	166850206	1013	+	exon	POGK	0.320095067778792	0.832507964021056	0.275000131884607	1	0.352247110890774	0.971212017683157	-0.218931609059961	-0.0792246412031696	0.374978634255126	0.69662933637261	-0.139706967856791
chr1	166850297	166850442	145	+	utr3	POGK	0.860175552209885	0.978193813529292	0.92256690225366	1	0.953891323261168	0.995540758636439	-0.463593136944213	-0.0792246412031696	0.374978634255126	0.69662933637261	-0.384368495741043
chr1	166852589	166853026	437	+	utr3	POGK	0.00711468000081078	0.364165117713017	0.00549766258588424	1	0.010680518056255	0.662175418816774	-0.456897661260553	-0.0792246412031696	0.374978634255126	0.69662933637261	-0.377673020057384
chr1	166917895	166917995	100	-	utr3	ILDR2	0.932995786511693	0.990706794840472	0.9809793597245	1	0.922586457867649	0.995540758636439	-0.0440198142452095	0.275949584691119	0.00483674266101703	0.0474404429366615	-0.319969398936328
chr1	166918726	166918846	120	-	utr3	ILDR2	0.093552435084964	0.677114772093507	0.0603788727379281	1	0.113117501960282	0.92247201183242	-0.130022613505127	0.275949584691119	0.00483674266101703	0.0474404429366615	-0.405972198196245
[truncated: 22,860 more rows]
